# Supplementary material for: Global scientific trends on matrix metalloproteinase and osteosarcoma: A bibliometric and visualized analysis
Source: Front Oncol. 2023 Feb 6;13:1064815. doi: 10.3389/fonc.2023.1064815 (PMC9939641; doi:10.3389/fonc.2023.1064815)
Supplement: Supplementary file 3 [file DataSheet_1.zip]

Archive with 23 entries (23 files):
- rawdata/download1999u15.txt
- rawdata/download2000u12.txt
- rawdata/download2001u13.txt
- rawdata/download2002u9.txt
- rawdata/download2003u14.txt
- rawdata/download2004u18.txt
- rawdata/download2005u20.txt
- rawdata/download2006u18.txt
- rawdata/download2007u16.txt
- rawdata/download2008u23.txt
- rawdata/download2009u22.txt
- rawdata/download2010u17.txt
- rawdata/download2011u25.txt
- rawdata/download2012u34.txt
- rawdata/download2013u47.txt
- rawdata/download2014u65.txt
- rawdata/download2015u63.txt
- rawdata/download2016u73.txt
- rawdata/download2017u86.txt
- rawdata/download2018u80.txt
- rawdata/download2019u75.txt
- rawdata/download2020u74.txt
- rawdata/download2021u61.txt
