# Supplementary material for: Global scientific trends on matrix metalloproteinase and osteosarcoma: A bibliometric and visualized analysis
Source: Front Oncol. 2023 Feb 6;13:1064815. doi: 10.3389/fonc.2023.1064815 (PMC9939641; doi:10.3389/fonc.2023.1064815)
Supplement: Supplementary file 3 [file DataSheet_1.zip › rawdata/download1999u15.txt]

PT J
AU Kido, A
   Tsutsumi, M
   Iki, K
   Motoyama, M
   Takahama, M
   Tsujiuchi, T
   Morishita, T
   Tatsumi, K
   Tamai, S
   Konishi, Y
AF Kido, A
   Tsutsumi, M
   Iki, K
   Motoyama, M
   Takahama, M
   Tsujiuchi, T
   Morishita, T
   Tatsumi, K
   Tamai, S
   Konishi, Y
TI Inhibition of spontaneous rat osteosarcoma lung metastasis by 3S-[4-(N-hydroxyamino)-2R-isobutylsuccinyl]amino-1-methoxy-3,4-dihydroca rbostyril, a novel matrix metalloproteinase inhibitor
SO JAPANESE JOURNAL OF CANCER RESEARCH
LA English
DT Article
DE rat transplantable osteosarcomas; metalloproteinase inhibitor; spontaneous metastasis; OPB-3206
ID transplantable osteosarcoma; extracellular-matrix; messenger-rna; c-fo; expression; efficacy; angiogenesis; batimastat; agm-1470; transin
AB In the present experiment, we examined the effects of OPB-3206, 3S-[4-(N-hydroxyamino)-2R-isobutylsuccinyl]amino-1-methoxy-3,4-dihydrocarbostyril a novel metalloproteinase inhibitor, on the growth and metastasis of transplantable osteosarcomas (spontaneous osteosarcoma, selected lung metastatic lesions; S-SLM), which were previously established in rats. OPE-3206 inhibited the activities of interstitial collagenase, gelatinases A and B, and stromelysin in vitro. After oral administration to rats, its serum concentration peaked at 40 min and the drug was no longer detectable at 8 h. When OPE-3206 was orally administered at 0%, 0.1% and 0.4% in the diet for 4 weeks, starting 7 days after subcutaneous transplantation of osteosarcomas to male Fischer 344 rats, numbers of lung metastatic nodules were significantly reduced by the highest dose, while the growth of subcutaneous tumors was not affected. Zymographic analysis showed the presence of pro matrix metalloproteinase (proMMP)-2, proMMP-9 and MMP-9 activities in S-SLM. In animals fed 0.4% OPB-3206, the activity of proMMP-9 was increased, but that for MMP-9 had become undetectable. The results thus suggest that OPE-3206 selectively inhibits lung metastasis of rat transplantable osteosarcomas by inhibiting MMP-9 activation.
C1 Nara Med Univ, Ctr Canc, Dept Oncol Pathol, Kashihara, Nara 6348521, Japan.
   Nara Med Univ, Dept Orthopaed Surg, Kashihara, Nara 6348521, Japan.
   Otsuka Pharmaceut Co Ltd, Fujii Mem Res Inst, Otsu, Shiga 520, Japan.
RP Konishi, Y (通讯作者)，Nara Med Univ, Ctr Canc, Dept Oncol Pathol, 840 Shijo Cho, Kashihara, Nara 6348521, Japan.
CR Birkedalhansen H, 1995, CURR OPIN CELL BIOL, V7, P728, DOI 10.1016/0955-0674(95)80116-2
   Brown PD, 1997, MED ONCOL, V14, P1, DOI 10.1007/BF02990939
   Cathala G, 1983, DNA-J MOLEC CELL BIO, V2, P329, DOI 10.1089/dna.1983.2.329
   Dahlin DC, 1986, BONE TUMORS GENERAL, V0, P269
   Harris ED, 1972, BIOCHIM BIOPHYS ACTA, V258, P566, DOI 10.1016/0005-2744(72)90249-5
   Honoki K, 1993, CANCER RES, V53, P5038
   Honoki K, 1992, MOL CARCINOGEN, V6, P122, DOI 10.1002/mc.2940060207
   Honoki K, 1993, MOL CARCINOGEN, V7, P111, DOI 10.1002/mc.2940070209
   Ito A, 1995, BRIT J CANCER, V71, P1039, DOI 10.1038/bjc.1995.200
   Kido A, 1997, CANCER LETT, V112, P5, DOI 10.1016/S0304-3835(96)04537-5
   Kido A, 1997, CANCER LETT, V117, P67, DOI 10.1016/S0304-3835(97)00201-2
   Kurizaki T, 1998, ONCOL REP, V5, P673
   Liotta LA, 1991, CELL, V64, P327, DOI 10.1016/0092-8674(91)90642-C
   Matrisian LM, 1990, TRENDS GENET, V6, P121, DOI 10.1016/0168-9525(90)90126-Q
   Mii Y, 1988, JPN J CANCER RES, V79, P589, DOI 10.1111/j.1349-7006.1988.tb00027.x
   Morishita T, 1995, JPN J CLIN ONCOL, V25, P25
   Morishita T, 1997, JPN J CLIN ONCOL, V27, P236, DOI 10.1093/jjco/27.4.236
   Morishita T, 1999, IN PRESS CLIN EXP9 M, V17, P0
   Nagai Y, 1984, ENSHO, V4, P123
   Nakae D, 1997, CANCER RES, V57, P1281
   Patterson BC, 1997, J BIOL CHEM, V272, P28823, DOI 10.1074/jbc.272.46.28823
   Powell WC, 1996, CURR TOP MICROBIOL, V213, P1
   Rasmussen HS, 1997, PHARMACOL THERAPEUT, V75, P69, DOI 10.1016/S0163-7258(97)00023-5
   Sally ST, 1983, FED PROC, V42, P1951
   Santos O, 1997, CLIN EXP METASTAS, V15, P499, DOI 10.1023/A:1018418725453
   Stetlerstevenson WG, 1993, ANNU REV CELL BIOL, V9, P541, DOI 10.1146/annurev.cb.09.110193.002545
   Umenishi F, 1990, J BIOCHEM-TOKYO, V108, P537, DOI 10.1093/oxfordjournals.jbchem.a123238
   Wang X, 1994, CANCER RES, V54, P4726
   Woessner JF, 1991, FASEB J, V5, P2145, DOI 10.1096/fasebj.5.8.1850705
NR 29
TC 13
Z9 13
U1 0
U2 0
PU ELSEVIER SCI IRELAND LTD
PI CLARE
PA CUSTOMER RELATIONS MANAGER, BAY 15, SHANNON INDUSTRIAL ESTATE CO, CLARE, IRELAND
SN 0910-5050
EI 
J9 JPN J CANCER RES
JI Jpn. J. Cancer Res.
PD MAR 15
PY 1999
VL 90
IS 3
BP 333
EP 341
DI 10.1111/j.1349-7006.1999.tb00752.x
PG 9
WC Oncology
SC Oncology
GA 182CC
UT WOS:000079480100012
PM 10359049
DA 2022-07-08
ER

PT J
AU Winchester, SK
   Bloch, SR
   Fiacco, GJ
   Partridge, NC
AF Winchester, Sk
   Bloch, Sr
   Fiacco, Gj
   Partridge, Nc
TI Regulation of expression of collagenase-3 in normal, differentiating rat osteoblasts
SO JOURNAL OF CELLULAR PHYSIOLOGY
LA English
DT Article
ID bone cell-culture; osteogenic-sarcoma cell; parathyroid-hormone; messenger-rna; interstitial collagenase; progressive development; protein-synthesis; in-vitro; c-fo; growth
AB We investigated the regulation of collagenase-3 expression in normal, differentiating rat osteoblasts. Fetal rat calvarial cell cultures showed an increase in alkaline phosphatase activity reaching maximal levels between 7-14 days post-confluence, then declining with the onset of mineralization. Collagenase-3 mRNA was just detectable after proliferation ceased at day 7, increased up to day 21, and declined at later ages. Postconfluent cells maintained in nonmineralizing medium expressed collagenase-3 but did not show the developmental increase exhibited by cells switched to mineralization medium. Cells maintained in nonmineralizing medium continued to proliferate; cells in mineralization medium ceased proliferation. In addition, collagenase-3 mRNA was not detected in subcultured cells allowed to remineralize. These results suggest that enhanced accumulation of collagenase-3 mRNA is triggered by cessation of proliferation or acquisition of a mineralized extracellular matrix and that other factors may also be required. After initiation of basal expression, parathyroid hormone (PTH) caused a dose-dependent increase in collagenase-3 mRNA. Both the cyclic adenosine monophosphate (cAMP) analogue, 8-bromo-cAMP (8-Br-cAMP), and the protein kinase C (PKC) activator, phorbol myristate acetate, increased collagenase-3 expression, while the calcium ionophore, ionomycin, did not, suggesting that PTH was acting through the protein kinase A (PKA) and PKC pathways. inhibition of protein synthesis with cycloheximide caused an increase in basal collagenase-3 expression but blocked the effect of PTH, suggesting that an inhibitory factor prevents basal expression while an inductive factor is involved with PTH action. In summary, collagenase-3 is ex-pressed in mineralized osteoblasts and cessation of proliferation and initiation of mineralization are triggers for collagenase-3 expression. PTH also stimulates expression of the enzyme through both PKA and PKC pathways in the mineralizing osteoblast. (C) 1999 Wiley-Liss, Inc.
C1 St Louis Univ, Sch Med, Dept Pharmacol & Physiol Sci, St Louis, MO 63104 USA.
RP Partridge, NC (通讯作者)，St Louis Univ, Sch Med, Dept Pharmacol & Physiol Sci, 1402 S Grand Blvd, St Louis, MO 63104 USA.
EM Partrinc@slu.edu
FU NATIONAL INSTITUTE OF DIABETES AND DIGESTIVE AND KIDNEY DISEASES [R01DK047420] Funding Source: NIH RePORTER; NIDDK NIH HHS [R01 DK047420] Funding Source: Medline
CR Bradford MM, 1976, ANAL BIOCHEM, V72, P248, DOI 10.1016/0003-2697(76)90527-3
   Brinckerhoff CE, 1979, ARTHRITIS RHEUM, V22, P1109, DOI 10.1002/art.1780221010
   Brown RA, 1993, EXP CELL RES, V208, P1, DOI 10.1006/excr.1993.1216
   Burke EM, 1994, EXP GERONTOL, V29, P37, DOI 10.1016/0531-5565(94)90061-2
   Chase LR, 1970, J BIOL CHEM, V245, P1520
   Civitelli R, 1989, ENDOCRINOLOGY, V124, P2928, DOI 10.1210/endo-124-6-2928
   Civitelli R, 1988, AM J PHYSIOL, V245, P0
   Clohisy JC, 1992, MOL ENDOCRINOL, V6, P1834, DOI 10.1210/me.6.11.1834
   Cowen KS, 1985, BIOCH INT, V11, P73
   Davis BA, 1998, CALCIFIED TISSUE INT, V63, P416, DOI 10.1007/s002239900550
   Delany AM, 1996, ENDOCRINOLOGY, V137, P4665, DOI 10.1210/en.137.11.4665
   Delany AM, 1995, J BIOL CHEM, V270, P26607, DOI 10.1074/jbc.270.44.26607
   Franchimont N, 1997, J BIOL CHEM, V272, P12144, DOI 10.1074/jbc.272.18.12144
   Gack S, 1994, J BIOL CHEM, V269, P10363
   Gazzerro E, 1999, ENDOCRINOLOGY, V140, P562, DOI 10.1210/en.140.2.562
   Gilman AG, 1970, P NATL ACAD SCI USA, V67, P305, DOI 10.1073/pnas.67.1.305
   Heath JK, 1984, BIOCHIM BIOPHYS ACTA, V802, P151, DOI 10.1016/0304-4165(84)90046-1
   Hsu SM, 1981, J HISTOCHEM CYTOCHEM, V29, P577, DOI 10.1177/29.4.6166661
   Iwamoto M, 1994, J BIOL CHEM, V269, P17245
   Kusano K, 1998, ENDOCRINOLOGY, V139, P1338, DOI 10.1210/en.139.3.1338
   Lee K, 1994, ENDOCRINOLOGY, V134, P441, DOI 10.1210/en.134.1.441
   Lowry OH, 1954, J BIOL CHEM, V207, P19
   Lowry OH, 1951, J BIOL CHEM, V193, P265
   Matrisian LM, 1990, TRENDS GENET, V6, P121, DOI 10.1016/0168-9525(90)90126-Q
   Mccauley LK, 1996, J CELL BIOCHEM, V61, P638, DOI 10.1002/(SICI)1097-4644(19960616)61:4<638::AID-JCB18>3.0.CO;2-B
   Noda M, 1988, J BIOL CHEM, V263, P18574
   Nohutcu RM, 1995, CALCIFIED TISSUE INT, V56, P571, DOI 10.1007/BF00298592
   Owen TA, 1990, J CELL PHYSIOL, V143, P420, DOI 10.1002/jcp.1041430304
   Partridge NC, 1987, ENDOCRINOLOGY, V120, P1956, DOI 10.1210/endo-120-5-1956
   Partridge NC, 1981, ENDOCRINOLOGY, V108, P220, DOI 10.1210/endo-108-1-220
   Pendas AM, 1997, GENOMICS, V40, P222, DOI 10.1006/geno.1996.4554
   Porte D, 1999, ONCOGENE, V18, P667, DOI 10.1038/sj.onc.1202333
   Puccinelli JM, 1991, J CELL PHYSIOL, V147, P505, DOI 10.1002/jcp.1041470317
   Quinn CO, 1990, J BIOL CHEM, V265, P22342
   Reid IR, 1987, AM J PHYSIOL, V253, PE45, DOI 10.1152/ajpendo.1987.253.1.E45
   Rifas L, 1994, ENDOCRINOLOGY, V134, P213, DOI 10.1210/en.134.1.213
   Rydziel S, 1997, J CELL BIOCHEM, V67, P176, DOI 10.1002/(SICI)1097-4644(19971101)67:2<176::AID-JCB3>3.3.CO;2-D
   Sassonecorsi P, 1988, NATURE, V336, P692, DOI 10.1038/336692a0
   Scott DK, 1992, MOL ENDOCRINOL, V6, P2153, DOI 10.1210/me.6.12.2153
   Selvamurugan N, 1998, J BIOL CHEM, V273, P10647, DOI 10.1074/jbc.273.17.10647
   Shalhoub V, 1992, J CELL BIOCHEM, V50, P425, DOI 10.1002/jcb.240500411
   Stein GS, 1993, ENDOCR REV, V14, P424, DOI 10.1210/er.14.4.424
   Stein GS, 1996, PHYSIOL REV, V76, P593, DOI 10.1152/physrev.1996.76.2.593
   Stephenson ML, 1987, BIOCHEM BIOPH RES CO, V144, P583, DOI 10.1016/S0006-291X(87)80006-2
   Uria JA, 1998, J BIOL CHEM, V273, P9769, DOI 10.1074/jbc.273.16.9769
   Varghese S, 1996, ENDOCRINOLOGY, V137, P431, DOI 10.1210/en.137.2.431
   Varghese S, 1997, ENDOCRINOLOGY, V138, P1035, DOI 10.1210/en.138.3.1035
   Wilson GN, 1978, P NATL ACAD SCI USA, V75, P5367, DOI 10.1073/pnas.75.11.5367
   Xiao GZ, 1997, MOL ENDOCRINOL, V11, P1103, DOI 10.1210/me.11.8.1103
   Yamaguchi DT, 1987, J BIOL CHEM, V262, P7711
   Yao KL, 1994, J BONE MINER RES, V9, P231
NR 51
TC 34
Z9 36
U1 0
U2 0
PU WILEY
PI HOBOKEN
PA 111 RIVER ST, HOBOKEN 07030-5774, NJ USA
SN 0021-9541
EI 1097-4652
J9 J CELL PHYSIOL
JI J. Cell. Physiol.
PD DEC 15
PY 1999
VL 181
IS 3
BP 479
EP 488
DI 10.1002/(SICI)1097-4652(199912)181:3<479::AID-JCP12>3.0.CO;2-D
PG 10
WC Cell Biology; Physiology
SC Cell Biology; Physiology
GA 252UT
UT WOS:000083521200012
PM 10528234
DA 2022-07-08
ER

PT J
AU Onyia, JE
   Hale, LV
   Miles, RR
   Cain, RL
   Tu, Y
   Hulman, JF
   Hock, JM
   Santerre, RF
AF Onyia, Je
   Hale, Lv
   Miles, Rr
   Cain, Rl
   Tu, Y
   Hulman, Jf
   Hock, Jm
   Santerre, Rf
TI Molecular characterization of gene expression changes in ROS 17/2.8 cells cultured in diffusion chambers in vivo
SO CALCIFIED TISSUE INTERNATIONAL
LA English
DT Article
DE bone formation; gene expression; ROS 17/2.8; diffusion chambers; in vivo; rats
ID protein-dna interaction; bone-marrow; osteoblast differentiation; osteosarcoma cell; matrix protein; messenger-rna; in-vivo; progressive development; alkaline-phosphatase; pth/pthrp receptor
AB Transplantation of diffusion chambers (DC) containing osteoblast-like cells to extraskeletal sites has been highly studied and proven to be a useful technique to investigate the process of osteoblast differentiation and bone formation. To investigate the molecular basis of osteogenesis in DC, we examined the temporal pattern of gene expression of the proliferation marker histone H4, immediate early response genes (IEGs), c-fos, c-jun, c-myc, osteoblast phenotype-associated genes, osteocalcin (OC), osteopontin (OP), type I collagen (COL1A1), alkaline phosphatase (ALP), parathyroid hormone receptor (PTHR) and matrix modifying enzyme, matrix metalloproteinase-9 (MMP-9). DC containing ROS 17/2.8 were implanted intraperitoneally into rat hosts and cultured in vivo for various times up to 56 days. Histological analysis of von Kossa stained sections of the DC contents showed a well-organized connective tissue and the production of mineralized matrices/nodules. In contrast, histological examination of DC containing Rat-IL fibroblast cells revealed the lack of an organized mineralized matrix. Molecular analysis of DC containing ROS 17/2.8 cells at 0, 3, 10, 28, and 56 days demonstrated a time-dependent decrease in DNA content associated with cell death. In the surviving cells, an increase in histone H4 mRNA (consistent with an increase in cell proliferation) was evident by 3-10 days and thereafter expression returned to control levels. In vitro, ROS 17/2.8 cells expressed detectable levels of c-fos, c-jun, c-myc, OC, OF, ALP, COL1A1, and PTHR but not MMP-9. In vivo, the expression of c-fos increased 2-fold in 3-28 days and by 56 days was 4-5 fold above control levels. In 3-10 days , c-jun expression increased 1.6-1.8-fold above control levels. In contrast, by day 28, c-jun expression decreased to control levels, but increased to 2.1-fold above control by 56 days. c-myc mRNA expression increased 3-fold within 3 days and then dropped to below control values by 10-56 days. After transplantation in vivo, the expression of OC and PTHR decreased to undetectable levels. Similarly, ALP mRNA decreased to less than or equal to 28% of preimplantation values. In contrast, OPN mRNA levels increased up to 7-fold by day 10 and thereafter, returned to 1.7-fold above control values. COL1A1 mRNA decreased 2-fold at day 3 and increased to 3.5-, 1.6-, and 2.8-fold above control at days 10, 28, and 56, respectively. MMP-9 levels increased 5- to 10-fold by days 3-10, but fell to undetectable levels by 28-56 days. These results indicate that the formation of mineralized matrix (bone nodules) seen in the 56-day DC of ROS 17/2.8 cells was preceded by coordinate temporal expression of IEGs, matrix proteins, and matrix-modifying enzymes. Additionally, these results substantiate that measurement of molecular parameters in tissues formed by cells incubated in DC in vivo may be a useful predictor of the osteogenic process.
C1 Lilly Res Labs, Skeletal Dis Res Grp, Div Endocrine, Indianapolis, IN 46285 USA.
RP Onyia, JE (通讯作者)，Lilly Res Labs, Skeletal Dis Res Grp, Div Endocrine, Indianapolis, IN 46285 USA.
CR Alvarez M, 1997, ENDOCRINOLOGY, V138, P482, DOI 10.1210/en.138.1.482
   Ashton BA, 1980, CLIN ORTHOP RELAT R, V0, P294
   Ashton BA, 1984, CALCIFIED TISSUE INT, V36, P83, DOI 10.1007/BF02405298
   Aubin JE, 1995, BONE, V17, PS77, DOI 10.1016/8756-3282(95)00183-E
   Bab I, 1984, CALCIFIED TISSUE INT, V36, P77, DOI 10.1007/BF02405297
   Bab I, 1986, J CELL SCI, V84, P139
   Benayahu D, 1989, J CELL PHYSIOL, V140, P1, DOI 10.1002/jcp.1041400102
   Bidwell JP, 1994, CANCER RES, V54, P28
   Boivin G, 1990, VIRCHOWS ARCH A, V417, P505, DOI 10.1007/BF01625731
   Bord S, 1996, BONE, V19, P35, DOI 10.1016/8756-3282(96)00106-8
   Bortell R, 1993, P NATL ACAD SCI USA, V90, P2300, DOI 10.1073/pnas.90.6.2300
   Budenz RW, 1980, AM J ANAT, V159, P455, DOI 10.1002/aja.1001590409
   Clohisy JC, 1992, MOL ENDOCRINOL, V6, P1834, DOI 10.1210/me.6.11.1834
   Collin P, 1992, CALCIFIED TISSUE INT, V50, P175, DOI 10.1007/BF00298797
   Ducy P, 1996, NATURE, V382, P448, DOI 10.1038/382448a0
   Gotoh Y, 1995, CALCIFIED TISSUE INT, V56, P246, DOI 10.1007/BF00298619
   Hofstetter W, 1991, J BONE MINER RES, V6, P609
   Holthuis J, 1990, SCIENCE, V247, P1454, DOI 10.1126/science.2321007
   Johansson N, 1997, DEV DYNAM, V208, P387, DOI 10.1002/(SICI)1097-0177(199703)208:3<387::AID-AJA9>3.0.CO;2-E
   Lian JB, 1991, J CELL BIOCHEM, V45, P9, DOI 10.1002/jcb.240450106
   Liu F, 1997, EXP CELL RES, V232, P97, DOI 10.1006/excr.1997.3501
   Liu F, 1994, DEV BIOL, V166, P220, DOI 10.1006/dbio.1994.1309
   Lorenzo JA, 1992, MATRIX, V12, P282, DOI 10.1016/S0934-8832(11)80080-6
   Majeska RJ, 1980, ENDOCRINOLOGY, V107, P1494, DOI 10.1210/endo-107-5-1494
   Malaval L, 1994, J CELL PHYSIOL, V158, P555, DOI 10.1002/jcp.1041580322
   Mardon HJ, 1987, CELL TISSUE RES, V250, P157, DOI 10.1007/BF00214667
   Mccabe LR, 1995, EXP CELL RES, V218, P255, DOI 10.1006/excr.1995.1154
   Mccabe LR, 1996, ENDOCRINOLOGY, V137, P4398, DOI 10.1210/en.137.10.4398
   Mccauley LK, 1996, J CELL BIOCHEM, V61, P638, DOI 10.1002/(SICI)1097-4644(19960616)61:4<638::AID-JCB18>3.0.CO;2-B
   Mccauley LK, 1995, J BONE MINER RES, V10, P1243, DOI 10.1002/jbmr.5650100815
   Mcclelland P, 1998, J CELL BIOCHEM, V70, P391
   Meikle MC, 1992, J CELL SCI, V103, P1093
   Narisawa S, 1997, DEV DYNAM, V208, P432, DOI 10.1002/(SICI)1097-0177(199703)208:3<432::AID-AJA13>3.0.CO;2-1
   Nefussi JR, 1997, J HISTOCHEM CYTOCHEM, V45, P493, DOI 10.1177/002215549704500402
   Okazaki R, 1992, J BONE MINER RES, V7, P1149
   Onyia JE, 1995, BONE, V17, P479, DOI 10.1016/8756-3282(95)00332-2
   Owen TA, 1990, J CELL PHYSIOL, V143, P420, DOI 10.1002/jcp.1041430304
   Partridge NC, 1994, J CELL BIOCHEM, V55, P321, DOI 10.1002/jcb.240550308
   Passieven L, 1993, J BONE MINER RES, V8, P589
   Rajakumar RA, 1996, MOL ENDOCRINOL, V10, P867, DOI 10.1210/me.10.7.867
   Rouleau MF, 1988, ENDOCRINOLOGY, V123, P187, DOI 10.1210/endo-123-1-187
   Rouleau MF, 1990, J BONE MINER RES, V5, P1043
   Shteyer A, 1986, CALCIFIED TISSUE INT, V39, P49, DOI 10.1007/BF02555740
   Siddhanti SR, 1994, J CELL BIOCHEM, V55, P310, DOI 10.1002/jcb.240550307
   Stein GS, 1990, FASEB J, V4, P3111, DOI 10.1096/fasebj.4.13.2210157
   Stein GS, 1993, ENDOCR REV, V14, P424, DOI 10.1210/er.14.4.424
   Topp WC, 1981, VIROLOGY, V113, P408, DOI 10.1016/0042-6822(81)90168-9
   Vanoordt CWV, 1992, J CELL BIOCHEM, V49, P93, DOI 10.1002/jcb.240490115
   Vanwijnen AJ, 1991, J CELL BIOCHEM, V46, P174, DOI 10.1002/jcb.240460211
   Whyte MICHAELP, 1996, P326, V0, P0
   Willemze R, 1981, BLUT, V42, P59, DOI 10.1007/BF01030027
   Yamaguchi A, 1996, BIOCHEM BIOPH RES CO, V220, P366, DOI 10.1006/bbrc.1996.0411
NR 52
TC 11
Z9 12
U1 0
U2 2
PU SPRINGER VERLAG
PI NEW YORK
PA 175 FIFTH AVE, NEW YORK, NY 10010 USA
SN 0171-967X
EI 
J9 CALCIFIED TISSUE INT
JI Calcif. Tissue Int.
PD AUG 15
PY 1999
VL 65
IS 2
BP 133
EP 138
DI 10.1007/s002239900671
PG 6
WC Endocrinology & Metabolism
SC Endocrinology & Metabolism
GA 218WB
UT WOS:000081575100009
PM 10430646
DA 2022-07-08
ER

PT J
AU Matters, GL
   Bond, JS
AF Matters, Gl
   Bond, Js
TI Expression and regulation of the meprin beta gene in human cancer cells
SO MOLECULAR CARCINOGENESIS
LA English
DT Article
DE mRNA isoforms; cell-surface proteinase; metalloprotease
ID splitting membranal proteinase; matrix-degrading protease; cis-acting element; human cathepsin-d; promoter contain; phorbol-ester; pepsinogen-c; kinase-a; transcription; identification
AB A novel mRNA isoform (meprin beta') of the cell-surface protease subunit meprin beta was previously identified in human colon cancer cells. The study reported here revealed that this mRNA isoform was identical within the protein coding region and at the 3' end to the beta isoform of normal intestine but that it contained an extended 5' untranslated region. Meprin beta' mRNA was expressed in the human breast cancer cell lines MCF-7 and SK-BR-3, in the human osteosarcoma cell line U2 Os, and in the human pancreatic cancer cell line BxPC-3. Meprin beta mRNA, but not beta' mRNA, was expressed in human fetal kidney cells. We cloned and sequenced genomic DNA encoding portions of the promoter region of the meprin beta gene. The unique sequences present in the beta' mRNA were present in the human genomic DNA immediately upstream of the transcription start site for the beta mRNA. The human meprin promoter sequence was searched for potential transcription-factor binding sites, and putative activator protein-1, polyoma enhancer activator 3 (PEA3), CCAAT enhancer-binding protein beta, and estrogen-receptor binding sites were identified along with binding sites for the intestine-specific cdx-2 transcription factor. The activity of meprin promoter/luciferase reporter gene constructs transfected into U2 Os cells was highest with constructs containing 83 and 639 bp of promoter DNA. These regions of the promoter each contain a putative PEA3 element. Treatment of the human colon adenocarcinoma cell line HT29-18C(1) with 50 or 100 ng/mL phorbol myristal acetate for 8 h increased meprin beta' mRNA levels. Likewise, U2 Os cells transfected with the -639/luciferase or -1800/luciferase constructs showed a phorbol myristal acetate-inducible increase in reporter gene activity, indicating that the PEA3 element within the -639 construct or other elements further upstream respond to phorbol ester. (C) 1999 Wiley-Liss, inc.
C1 Penn State Univ, Milton S Hershey Med Ctr, Coll Med, Dept Biochem & Mol Biol H171, Hershey, PA 17033 USA.
RP Bond, JS (通讯作者)，Penn State Univ, Milton S Hershey Med Ctr, Coll Med, Dept Biochem & Mol Biol H171, Hershey, PA 17033 USA.
FU NATIONAL INSTITUTE OF DIABETES AND DIGESTIVE AND KIDNEY DISEASES [R37DK019691, R56DK019691, R01DK019691] Funding Source: NIH RePORTER; NIDDK NIH HHS [DK 19691, DK 07684] Funding Source: Medline
CR Augereau P, 1994, MOL ENDOCRINOL, V8, P693, DOI 10.1210/me.8.6.693
   Balbin M, 1996, J BIOL CHEM, V271, P15175, DOI 10.1074/jbc.271.25.15175
   Bond JS, 1995, GENOMICS, V25, P300, DOI 10.1016/0888-7543(95)80142-9
   Bond JS, 1995, PROTEIN SCI, V4, P1247, DOI 10.1002/pro.5560040701
   Cao ZD, 1991, GENE DEV, V5, P1538, DOI 10.1101/gad.5.9.1538
   Cavailles V, 1993, P NATL ACAD SCI USA, V90, P203, DOI 10.1073/pnas.90.1.203
   Chen CY, 1995, J BIOL CHEM, V270, P15628, DOI 10.1074/jbc.270.26.15628
   Chestukhin A, 1996, J BIOL CHEM, V271, P30272, DOI 10.1074/jbc.271.47.30272
   Chestukhin A, 1997, J BIOL CHEM, V272, P3153, DOI 10.1074/jbc.272.6.3153
   Corcoran ML, 1996, ENZYME PROTEIN, V49, P7, DOI 10.1159/000468613
   Crawford HC, 1996, ENZYME PROTEIN, V49, P20, DOI 10.1159/000468614
   Dietrich JM, 1996, J BIOL CHEM, V271, P2271, DOI 10.1074/jbc.271.4.2271
   Diezitza I, 1993, BRIT J CANCER, V68, P637, DOI 10.1038/bjc.1993.399
   Ducy P, 1995, MOL CELL BIOL, V15, P1858
   Gaire M, 1994, J BIOL CHEM, V269, P2032
   Gorbea CM, 1993, J BIOL CHEM, V268, P21035
   Gutman A, 1991, TRENDS GENET, V7, P49, DOI 10.1016/0168-9525(91)90231-E
   Gutman A, 1990, EMBO J, V9, P2241, DOI 10.1002/j.1460-2075.1990.tb07394.x
   Jin TR, 1996, MOL CELL BIOL, V16, P19
   Keppler D, 1996, ENZYME PROTEIN, V49, P94, DOI 10.1159/000468619
   Lin CY, 1997, J BIOL CHEM, V272, P9147
   Matrisian LM, 1992, BIOESSAYS, V14, P455, DOI 10.1002/bies.950140705
   Nerlov C, 1992, EMBO J, V11, P4573, DOI 10.1002/j.1460-2075.1992.tb05559.x
   Pendas AM, 1997, GENOMICS, V40, P222, DOI 10.1006/geno.1996.4554
   Quandt K, 1995, NUCLEIC ACIDS RES, V23, P4878, DOI 10.1093/nar/23.23.4878
   Rochefort H, 1996, ENZYME PROTEIN, V49, P106, DOI 10.1159/000468620
   Rorth P, 1990, NUCLEIC ACIDS RES, V18, P5009, DOI 10.1093/nar/18.17.5009
   Sepulveda AR, 1997, J BIOL CHEM, V272, P11959, DOI 10.1074/jbc.272.18.11959
   Shi YE, 1993, CANCER RES, V53, P1409
   Stocker W, 1995, PROTEIN SCI, V4, P823
   Suh E, 1994, MOL CELL BIOL, V14, P7340, DOI 10.1128/MCB.14.11.7340
   Traber PG, 1992, MOL CELL BIOL, V12, P3614, DOI 10.1128/MCB.12.8.3614
   Troelsen JT, 1997, BIOCHEM J, V322, P833, DOI 10.1042/bj3220833
   Westley BR, 1996, EUR J CANCER, V32A, P15, DOI 10.1016/0959-8049(95)00530-7
   Wu E, 1997, BIOCHEM BIOPH RES CO, V235, P437, DOI 10.1006/bbrc.1997.6714
   Wu GD, 1994, J BIOL CHEM, V269, P17080
NR 36
TC 37
Z9 38
U1 0
U2 3
PU WILEY-LISS
PI NEW YORK
PA DIV JOHN WILEY & SONS INC, 605 THIRD AVE, NEW YORK, NY 10158-0012 USA
SN 0899-1987
EI 
J9 MOL CARCINOGEN
JI Mol. Carcinog.
PD JUL 15
PY 1999
VL 25
IS 3
BP 169
EP 178
DI 10.1002/(SICI)1098-2744(199907)25:3<169::AID-MC3>3.3.CO;2-P
PG 10
WC Biochemistry & Molecular Biology; Oncology
SC Biochemistry & Molecular Biology; Oncology
GA 214FW
UT WOS:000081318800003
PM 10411143
DA 2022-07-08
ER

PT J
AU Cakir, Y
   Hahn, KA
AF Cakir, Y
   Hahn, Ka
TI Direct action by doxycycline against canine osteosarcoma cell proliferation and collagenase (MMP-1) activity in vitro
SO IN VIVO
LA English
DT Article
DE tetracyclines; doxycycline; canine osteosarcoma; MMP; collagenase; angiogenesis
ID in-vitro; matrix metalloproteinase; extracellular-matrix; tumor angiogenesis; inhibition; metastasis; invasion; tetracycline; cancer; progression
AB Background: Matrix metalloproteinases (MMPs) produced by tumor cells disrupt the integrity of the extracellular matric (EM). Inhibiting MMPs activity could significantly reduce tumor invasion and metastasis. Materials and Methods: Canine osteosarcoma (OSA) cells were exposed to doxycycline in vitro to determine whether this chemically modified tetracycline had antiproliferative and anticollagenolytic activity. Results: Doxycycline significantly reduced cell proliferation in a dose dependent manner. Doxycycline at the doses of 5 and 10 mu g/ml suppressed cell number 50% and 72%, respectively. Furthermore, doxycycline significantly reduced collagenase activity at the doses of 10 and 20 mu g/ml by 35% and 50%, respectively. OSA cells did not produce any endogenous collagenase in the culture medium. Conclusions: This study has shown that doxycycline at doses greater than 5 mu g/ml in vitro significantly decreases cell proliferation and collagenase (MMP-1) activity. Prospective studies should be conducted to determine if doxycycline, a chemically modified tetracycline with low systemic toxicity, has specific anti-collagenase activity in vivo. Our studies indicate that canine osteosarcoma represents a suitable model for additional in vitro and in vivo studies.
C1 Univ Tennessee, Coll Vet Med, Dept Comparat Med, Tumor Biol Lab, Knoxville, TN 37901 USA.
RP Hahn, KA (通讯作者)，Gulf Coast Vet Oncologists, 1111 W Loop S,Suite 150, Houston, TX 77027 USA.
CR Blood CH, 1990, BIOCHIM BIOPHYS ACTA, V1032, P89, DOI 10.1016/0304-419X(90)90014-R
   Brooks PC, 1998, CELL, V92, P391, DOI 10.1016/S0092-8674(00)80931-9
   Brown PD, 1994, ANN NY ACAD SCI, V732, P217, DOI 10.1111/j.1749-6632.1994.tb24737.x
   Christofori G, 1998, ANGIOGENESIS, V2, P21, DOI 10.1023/A:1009094124736
   Declerck YA, 1994, ANN NY ACAD SCI, V732, P222
   Fife RS, 1997, J LAB CLIN MED, V130, P530, DOI 10.1016/S0022-2143(97)90130-X
   Folkman J, 1989, NATURE, V339, P58, DOI 10.1038/339058a0
   Folkman J, 1971, NEW ENGL J MED, V285, P1182
   Folkman J, 1997, EXS, V79, P1
   Folkman J, 1974, CANCER RES, V34, P2109
   Gilbertsonbeadling S, 1995, CANCER CHEMOTH PHARM, V36, P418, DOI 10.1007/BF00686191
   Greenwald RA, 1998, BONE, V22, P33, DOI 10.1016/S8756-3282(97)00221-4
   Guerin C, 1992, BIOCHEM BIOPH RES CO, V188, P740, DOI 10.1016/0006-291X(92)91118-A
   Hahn KA, 1997, J CANCER RES CLIN, V123, P34, DOI 10.1007/BF01212612
   Hanahan D, 1996, CELL, V86, P353, DOI 10.1016/S0092-8674(00)80108-7
   Klagsbrun M, 1991, ANNU REV PHYSIOL, V53, P217, DOI 10.1146/annurev.ph.53.030191.001245
   Kohn EC, 1995, CANCER RES, V55, P1856
   Kroon AM, 1984, CANCER LETT, V25, P33, DOI 10.1016/S0304-3835(84)80023-3
   Lin CQ, 1993, FASEB J, V7, P737, DOI 10.1096/fasebj.7.9.8330681
   Liotta LA, 1991, CELL, V64, P327, DOI 10.1016/0092-8674(91)90642-C
   Liotta LA, 1974, CANCER RES, V34, P997
   Liotta LA, 1986, CANCER RES, V46, P1
   Matrisian LM, 1990, TRENDS GENET, V6, P121, DOI 10.1016/0168-9525(90)90126-Q
   Mignatti P, 1993, PHYSIOL REV, V73, P161, DOI 10.1152/physrev.1993.73.1.161
   Oreilly MS, 1994, CELL, V79, P315, DOI 10.1016/0092-8674(94)90200-3
   Rabbani SA, 1998, IN VIVO, V12, P135
   Ramamurthy NS, 1990, RES COMMUN CHEM PATH, V70, P323
   Seftor REB, 1998, CLIN EXP METASTAS, V16, P217, DOI 10.1023/A:1006588708131
   Shoieb AM, 1998, IN VIVO, V12, P455
   Shoieb AM, 1997, INT J ONCOL, V10, P635
   Shoieb AM, 1998, IN VIVO, V12, P463
   Sipos EP, 1994, ANN NY ACAD SCI, V732, P263, DOI 10.1111/j.1749-6632.1994.tb24741.x
   Smith GN, 1994, ANN NY ACAD SCI, V732, P436, DOI 10.1111/j.1749-6632.1994.tb24778.x
   Stetlerstevenson WG, 1993, ANNU REV CELL BIOL, V9, P541, DOI 10.1146/annurev.cb.09.110193.002545
   Tamargo RJ, 1991, CANCER RES, V51, P672
   Vandenbogert C, 1986, CANCER RES, V46, P3283
   Whalen GF, 1990, LANCET, V336, P1489, DOI 10.1016/0140-6736(90)93188-U
   Woessner JF, 1991, FASEB J, V5, P2145, DOI 10.1096/fasebj.5.8.1850705
   Yuchenco PD, 1990, FASEB J, V4, P1577
   Zucker S, 1994, ANN NY ACAD SCI, V732, P248, DOI 10.1111/j.1749-6632.1994.tb24740.x
NR 40
TC 21
Z9 21
U1 0
U2 5
PU INT INST ANTICANCER RESEARCH
PI ATHENS
PA EDITORIAL OFFICE 1ST KM KAPANDNTIOU-KALAMOU RD KAPANDRITI, POB 22, ATHENS 19014, GREECE
SN 0258-851X
EI 
J9 IN VIVO
JI In Vivo
PD JUL-AUG 15
PY 1999
VL 13
IS 4
BP 327
EP 331
DI 
PG 5
WC Medicine, Research & Experimental
SC Research & Experimental Medicine
GA 253VR
UT WOS:000083577400003
PM 10586373
DA 2022-07-08
ER

PT J
AU Sun, YB
   Sun, Y
   Wenger, L
   Rutter, JL
   Brinckerhoff, CE
   Cheung, HS
AF Sun, Yb
   Sun, Y
   Wenger, L
   Rutter, Jl
   Brinckerhoff, Ce
   Cheung, Hs
TI p53 down-regulates human matrix metalloproteinase-1 (collagenase-1) gene expression
SO JOURNAL OF BIOLOGICAL CHEMISTRY
LA English
DT Article
ID wild-type p53; tumor-suppressor gene; rheumatoid-arthritis synovium; cell-cycle control; transcriptional activation; response element; growth-factor; dna-binding; promoter; repression
AB Recent studies show that the p53 tumor suppressor protein is overexpressed in rheumatoid arthritis (RA) synovium and that somatic mutations previously identified in human tumors are present in RA synovium (Firestein, G. S., Echeverri, F., Yeo, M., Zvaifler, N. J., and Green, D. R. (1997) Proc. Natl. Acad. Sci. U. S. A. 94, 10895-10900; Firestein, G. S., Nguyen, K., Aupperle, K. R, Yeo, M., Boyle, D. L., and Zvaifler, N. J. (1996) Am. J. Pathol. 149, 2143-2151; Reme, T., Travaglio, A., Gueydon, E., Adla, L, Jorgensen, C., and Sany, J. (1998) Clin. Exp. Immunol. 111, 353-3581). We hypothesize that the abnormality of p53 seen in RA synovium may contribute to joint degeneration through the regulation of human matrix metalloproteinase-1 (hMMP-1, collagenase-1) gene expression. Transcription assays were performed with luciferase reporters driven by the promoter of the hMMP-1 gene or by a minimal promoter containing tandem repeats of the consensus binding sequence for activator protein-1, cotransfected with p53-expressing plasmids, The results revealed that (i) wild-type (wt) p53 down-regulated the promoter activity of hMMP-1 in a dose-dependent fashion; (ii) four of six p53 mutants (commonly found in human cancers) lost this repression activity; and (iii) this p53 repression activity was mediated at least in part by the activator protein-1 sites found in the hMMP-1 promoter. These findings were further confirmed by Northern analysis. The down-regulation of hMMP-1 gene expression by endogenous wt-p53 was shown by treatment of U2-OS cells, a wt-p53-containing osteogenic sarcoma line, and Saos-2 cells, a p53-negative osteogenic sarcoma line, with etoposide, a potent inducer of p53 expression. p53, activated by etoposide, appears to block hMMP-1 promoter activity induced by etoposide in U2-OS cells. In summary, we have shown for the first time that the hMMP-1 gene is a p53 target gene, subject to p53 repression. Because MMP-1 is principally responsible for the irreversible destruction of collagen in articular tissue in RA, abnormality of p53 may contribute to joint degeneration through the regulation of MMP-1 expression.
C1 Vet Adm Med Ctr, Ctr Geriatr Res Educ & Clin, Miami, FL 33101 USA.
   Univ Miami, Sch Med, Dept Med, Miami, FL 33101 USA.
   Warner Lambert Parke Davis, Parke Davis Pharmaceut Res, Dept Mol Biol, Ann Arbor, MI 48105 USA.
   Dartmouth Coll, Sch Med, Dept Pharmacol Toxicol, Hanover, NH 03755 USA.
   Dartmouth Coll, Sch Med, Dept Med, Hanover, NH 03755 USA.
RP Cheung, HS (通讯作者)，Vet Adm Med Ctr, Ctr Geriatr Res Educ & Clin, Rm NHCU 207G,1201 NW 16th St, Miami, FL 33125 USA.
FU NIAMS NIH HHS [AR08662-33, AR26599, AR38421] Funding Source: Medline; NATIONAL INSTITUTE OF ARTHRITIS AND MUSCULOSKELETAL AND SKIN DISEASES [R01AR008662, R01AR026599, R37AR026599, R01AR038421, R37AR008662] Funding Source: NIH RePORTER
CR Agoff SN, 1993, SCIENCE, V259, P84, DOI 10.1126/science.8418500
   Aho S, 1997, EUR J BIOCHEM, V247, P503, DOI 10.1111/j.1432-1033.1997.00503.x
   Arend WP, 1993, TXB RHEUMATOLOGY, V0, P227
   Auble DT, 1991, BIOCHEMISTRY-US, V30, P4629, DOI 10.1021/bi00232a039
   Aupperle KR, 1998, AM J PATHOL, V152, P1091
   Bian JH, 1997, MOL CELL BIOL, V17, P6330, DOI 10.1128/MCB.17.11.6330
   Borden P, 1997, CRIT REV EUKAR GENE, V7, P159, DOI 10.1615/CritRevEukarGeneExpr.v7.i1-2.90
   Borellini F, 1993, J BIOL CHEM, V268, P7923
   Brinckerhoff CE, 1992, CRITICAL REVIEWS IN EUKARYOTIC GENE EXPRESSION, V2, P145
   Caron DEFROMENTELCLAUDE, 1992, GENES CHROMOSOMES AND CANCER, V4, P1
   Cheung , 1980, J TISS CULT METHODS, V6, P39, DOI 10.1007/BF01665905
   Crawford HC, 1996, ENZYME PROTEIN, V49, P20, DOI 10.1159/000468614
   Desdouets C, 1996, FEBS LETT, V385, P34, DOI 10.1016/0014-5793(96)00330-4
   Donehower LA, 1993, BIOCHIM BIOPHYS ACTA, V1155, P181, DOI 10.1016/0304-419X(93)90004-V
   Eldeiry WS, 1992, NAT GENET, V1, P45, DOI 10.1038/ng0492-45
   Eldeiry WS, 1993, CELL, V75, P817, DOI 10.1016/0092-8674(93)90500-P
   Firestein GS, 1996, AM J PATHOL, V149, P2143
   Firestein GS, 1997, P NATL ACAD SCI USA, V94, P10895, DOI 10.1073/pnas.94.20.10895
   Garcia-bermejo L, 1998, J CELL SCI, V111, P637
   Gutman A, 1990, EMBO J, V9, P2241, DOI 10.1002/j.1460-2075.1990.tb07394.x
   Harris DE, 1993, TXB RHEUMATOLOGY, V0, P833
   Harris ED, 1990, NEW ENGL J MED, V322, P1277, DOI 10.1056/nejm199005033221805
   Hollstein M, 1991, SCIENCE, V253, P49, DOI 10.1126/science.1905840
   Kastan MB, 1992, CELL, V71, P587, DOI 10.1016/0092-8674(92)90593-2
   Kastan MB, 1995, CANCER METAST REV, V14, P3, DOI 10.1007/BF00690207
   Kley N, 1992, NUCLEIC ACIDS RES, V20, P4083, DOI 10.1093/nar/20.15.4083
   Ko LJ, 1996, GENE DEV, V10, P1054, DOI 10.1101/gad.10.9.1054
   Levine AJ, 1991, NATURE, V351, P453, DOI 10.1038/351453a0
   Lindy O, 1997, ARTHRITIS RHEUM-US, V40, P1391, DOI 10.1002/art.1780400806
   Liu X, 1993, MOL CELL BIOL, V13, P3291, DOI 10.1128/MCB.13.6.3291
   Livingstone LR, 1992, CELL, V70, P923, DOI 10.1016/0092-8674(92)90243-6
   Macdougall JR, 1995, CANCER METAST REV, V14, P351, DOI 10.1007/BF00690603
   Maiyar AC, 1997, MOL ENDOCRINOL, V11, P312, DOI 10.1210/me.11.3.312
   Martelpelletier J, 1994, LAB INVEST, V70, P807
   Masuda H, 1987, P NATL ACAD SCI USA, V84, P7716, DOI 10.1073/pnas.84.21.7716
   Mauviel A, 1993, J CELL BIOCHEM, V53, P288, DOI 10.1002/jcb.240530404
   Miyashita T, 1995, CELL, V80, P293
   Miyashita T, 1994, CANCER RES, V54, P3131
   Okamoto K, 1994, EMBO J, V13, P4816, DOI 10.1002/j.1460-2075.1994.tb06807.x
   Pendas AM, 1997, GENOMICS, V40, P222, DOI 10.1006/geno.1996.4554
   Reme T, 1998, CLIN EXP IMMUNOL, V111, P353
   Rutter JL, 1997, J CELL BIOCHEM, V66, P1
   Santhanam U, 1991, P NATL ACAD SCI USA, V88, P7605, DOI 10.1073/pnas.88.17.7605
   Seto E, 1992, P NATL ACAD SCI USA, V89, P12028, DOI 10.1073/pnas.89.24.12028
   Shiio Y, 1992, P NATL ACAD SCI USA, V89, P5206, DOI 10.1073/pnas.89.12.5206
   Steller MA, 1996, CANCER RES, V56, P5087
   Subler MA, 1992, J VIROL, V66, P4754
   Sudbeck BD, 1997, J BIOL CHEM, V272, P22103, DOI 10.1074/jbc.272.35.22103
   Sun Y, 1993, FASEB J, V7, P944, DOI 10.1096/fasebj.7.10.8344492
   Vincenti MP, 1996, CRIT REV EUKAR GENE, V6, P391, DOI 10.1615/CritRevEukarGeneExpr.v6.i4.40
   Werner H, 1996, P NATL ACAD SCI USA, V93, P8318, DOI 10.1073/pnas.93.16.8318
   Wernicke D, 1996, J RHEUMATOL, V23, P590
   Woessner JF, 1991, FASEB J, V5, P2145, DOI 10.1096/fasebj.5.8.1850705
   Yin YX, 1992, CELL, V70, P937, DOI 10.1016/0092-8674(92)90244-7
NR 54
TC 113
Z9 121
U1 0
U2 3
PU AMER SOC BIOCHEMISTRY MOLECULAR BIOLOGY INC
PI BETHESDA
PA 9650 ROCKVILLE PIKE, BETHESDA, MD 20814 USA
SN 0021-9258
EI 
J9 J BIOL CHEM
JI J. Biol. Chem.
PD APR 23
PY 1999
VL 274
IS 17
BP 11535
EP 11540
DI 10.1074/jbc.274.17.11535
PG 6
WC Biochemistry & Molecular Biology
SC Biochemistry & Molecular Biology
GA 188EX
UT WOS:000079834800015
PM 10206959
DA 2022-07-08
ER

PT J
AU Beedles, KE
   Sharpe, PT
   Wagner, EF
   Grigoriadis, AE
AF Beedles, Ke
   Sharpe, Pt
   Wagner, Ef
   Grigoriadis, Ae
TI A putative role for c-Fos in the pathophysiology of Paget's disease
SO JOURNAL OF BONE AND MINERAL RESEARCH
LA English
DT Article; Proceedings Paper
ID transgenic mice; osteoclast differentiation; bone-development; gene-expression; chromosome 18q; cell; transformation; tumor; lineage; ligand
AB The molecular mechanisms underlying Paget's disease and subsequent osteosarcoma formation are not well understood. In this study, we aim to delineate the function of the c-Fos oncogene in Paget's disease using transgenic mice, based on previous findings that c-Fos is highly expressed in Pagetic osteoclasts and that c-Fos is an essential gene for osteoclast differentiation and skeletal neoplasia. We have generated transgenic mice in which c-Fos is overexpressed specifically in osteoclasts using the tartrate-resistant acid phosphatase (TRAP) promoter, and five founder mice have been identified. All transgene-expressing animals developed severe bone remodeling lesions, some of which progressed to large bone tumors. Histopathologic analysis indicated that the lesions contained a marked increase in the number of osteoclasts that contained a large number of nuclei. Osteoclasts were identified by histochemical staining for TR;IP and by in situ hybridization for matrix metalloproteinase-9 (MMP-9) expression, Moreover, transgenic osteoclasts, and in some cases, osteoblasts and chondrocytes, expressed high levels of c-Fos protein as judged by immunocytochemistry, This phenotype of increased osteoclast number and activity, together with an apparently high rate of bone turnover, resembles some characteristics of Paget's disease. These data therefore support an important function for c-Fos in the Pagetic phenotype, and further support the notion that this gene is important in osteoclastogenesis and in bone remodeling disorders.
C1 Guys Hosp, Dept Orthodont & Paediat Dent, GKT Dent Inst, London SE1 9RT, England.
   Guys Hosp, Dept Craniofacial Dev, GKT Dent Inst, London SE1 9RT, England.
   Res Inst Mol Pathol, A-1030 Vienna, Austria.
RP Grigoriadis, AE (通讯作者)，Guys Hosp, Dept Craniofacial Dev, GKT Dent Inst, Guys Tower,Floor 28, London SE1 9RT, England.
FU MRC [G9800001] Funding Source: UKRI; Medical Research Council [G9800001] Funding Source: Medline
CR Angel P, 1991, BIOCHIM BIOPHYS ACTA, V1072, P129, DOI 10.1016/0304-419X(91)90011-9
   Boyce BF, 1995, ENDOCRINOLOGY, V136, P5751, DOI 10.1210/en.136.12.5751
   Cody JD, 1997, AM J HUM GENET, V61, P1117, DOI 10.1086/301601
   Grigoriadis AE, 1995, TRENDS GENET, V11, P436, DOI 10.1016/S0168-9525(00)89142-8
   Grigoriadis AE, 1993, J CELL BIOL, V122, P685, DOI 10.1083/jcb.122.3.685
   Grigoriadis AE, 1994, SCIENCE, V266, P443, DOI 10.1126/science.7939685
   Grigoriadis AE, 1993, MOL CELL BIOL, V0, P497
   Haslam SI, 1998, J BONE MINER RES, V13, P911, DOI 10.1359/jbmr.1998.13.6.911
   Haslam SI, 1997, BONE, V20, P0
   Haslam SONYAI, 1997, BONE (NEW YORK), V20, P0
   Hentunen TA, 1998, J CLIN INVEST, V102, P88, DOI 10.1172/JCI2004
   Hoyland J, 1994, J BONE MINER RES, V9, P1191
   Hoyland JA, 1994, J BONE MINER RES, V9, P75
   Kanis JA, 1991, PATHOPHYSIOLOGY TREA, V0, P0
   Kong YY, 1999, NATURE, V397, P315, DOI 10.1038/16852
   Lacey DL, 1998, CELL, V93, P165, DOI 10.1016/S0092-8674(00)81569-X
   Mee AP, 1993, BIOESSAYS, V15, P783, DOI 10.1002/bies.950151203
   Reponen P, 1994, J CELL BIOL, V124, P1091, DOI 10.1083/jcb.124.6.1091
   Ruther U, 1989, ONCOGENE, V4, P861
   Ruther U, 1987, NATURE, V325, P412, DOI 10.1038/325412a0
   Schwartzberg PL, 1997, GENE DEV, V11, P2835, DOI 10.1101/gad.11.21.2835
   Sunters A, 1998, DEV GENET, V22, P386, DOI 10.1002/(SICI)1520-6408(1998)22:4<386::AID-DVG8>3.0.CO;2-2
   Wang ZQ, 1991, EMBO J, V10, P2437, DOI 10.1002/j.1460-2075.1991.tb07783.x
   Wang ZQ, 1992, NATURE, V360, P741, DOI 10.1038/360741a0
   Yasuda H, 1998, P NATL ACAD SCI USA, V95, P3597, DOI 10.1073/pnas.95.7.3597
NR 25
TC 13
Z9 13
U1 0
U2 2
PU AMER SOC BONE & MINERAL RES
PI DURHAM
PA PO BOX 2759, DURHAM, NC 27715-2759 USA
SN 0884-0431
EI 
J9 J BONE MINER RES
JI J. Bone Miner. Res.
PD OCT 15
PY 1999
VL 14
IS 
BP 21
EP 28
DI 10.1002/jbmr.5650140206
PG 8
WC Endocrinology & Metabolism
SC Endocrinology & Metabolism
GA 240AZ
UT WOS:000082804600005
PM 10510209
DA 2022-07-08
ER

PT J
AU Barmina, OY
   Walling, HW
   Fiacco, GJ
   Freije, JMP
   Lopez-otin, C
   Jeffrey, JJ
   Partridge, NC
AF Barmina, Oy
   Walling, Hw
   Fiacco, Gj
   Freije, Jmp
   Lopez-otin, C
   Jeffrey, Jj
   Partridge, Nc
TI Collagenase-3 binds to a specific receptor and requires the low density lipoprotein receptor-related protein for internalization
SO JOURNAL OF BIOLOGICAL CHEMISTRY
LA English
DT Article
ID urokinase receptor; interstitial collagenase; mediated endocytosis; osteoblastic cell; alpha(2)-macroglobulin receptor; alpha-2-macroglobulin receptor; synthesize collagenase; recycling receptor; mouse osteoblast; tissue inhibitor
AB We have previously identified a specific receptor for collagenase-3 that mediates the binding, internalization, and degradation of this ligand in UMR 106-01 rat osteoblastic osteosarcoma cells. In the present study, we show that collagenase-3 binding is calcium-dependent and occurs in a variety of cell types, including osteoblastic and fibroblastic cells. We also present evidence supporting a two-step mechanism of collagenase-3 binding and internalization involving both a specific collagenase-3 receptor and the low density lipoprotein receptor-related protein. Ligand blot analysis shows that I-125-collagenase-3 binds specifically to two proteins (similar to 170 kDa and similar to 600 kDa) present in UMR 106-01 cells. Western blotting identified the 600-kDa protein as the low density lipoprotein receptor-related protein. Our data suggest that the 170-kDa protein is a specific collagenase-3 receptor. Low density lipoprotein receptor-related protein-null mouse embryo fibroblasts bind but fail to internalize collagenase-3, whereas UMR 106-01 and wildtype mouse embryo fibroblasts bind and internalize collagenase-3. Internalization, but not binding, is inhibited by the 39-kDa receptor-associated protein. We conclude that the internalization of collagenase-3 requires the participation of the low density lipoprotein receptor-related protein and propose a model in which the cell surface interaction of this ligand requires a sequential contribution from two receptors, with the collagenase-3 receptor acting as a high affinity primary binding site and the low density lipoprotein receptor-related protein mediating internalization.
C1 St Louis Univ, Sch Med, Dept Pharmacol & Physiol Sci, St Louis, MO 63104 USA.
   Univ Oviedo, Dept Bioquim & Biol Mol, E-33006 Oviedo, Spain.
   Albany Med Coll, Dept Biochem, Albany, NY 12208 USA.
RP Partridge, NC (通讯作者)，St Louis Univ, Sch Med, Dept Pharmacol & Physiol Sci, 1402 S Grand Blvd, St Louis, MO 63104 USA.
FU EUNICE KENNEDY SHRIVER NATIONAL INSTITUTE OF CHILD HEALTH &HUMAN DEVELOPMENT [R01HD005291, R37HD005291] Funding Source: NIH RePORTER; NATIONAL INSTITUTE OF ARTHRITIS AND MUSCULOSKELETAL AND SKIN DISEASES [R01AR040661] Funding Source: NIH RePORTER; NIAMS NIH HHS [AR 40661] Funding Source: Medline; NICHD NIH HHS [HD 05291] Funding Source: Medline
CR Andreasen PA, 1994, FEBS LETT, V338, P239, DOI 10.1016/0014-5793(94)80276-9
   Brown MS, 1979, P NATL ACAD SCI USA, V76, P3330, DOI 10.1073/pnas.76.7.3330
   Brown MS, 1983, CELL, V32, P663, DOI 10.1016/0092-8674(83)90052-1
   Brown MS, 1997, NATURE, V388, P629, DOI 10.1038/41672
   Bu GJ, 1994, J BIOL CHEM, V269, P29874
   Cawston TE, 1981, BIOCHEM J, V195, P159, DOI 10.1042/bj1950159
   Conese M, 1994, J BIOL CHEM, V269, P17886
   Conese M, 1995, J CELL BIOL, V131, P1609, DOI 10.1083/jcb.131.6.1609
   Eeckhout Y, 1977, BIOCHEM J, V166, P21, DOI 10.1042/bj1660021
   Freije JMP, 1994, J BIOL CHEM, V269, P16766
   Greenwood FC, 1963, BIOCHEM J, V89, P114, DOI 10.1042/bj0890114
   Hamilton JA, 1985, ENDOCRINOLOGY, V116, P2186, DOI 10.1210/endo-116-6-2186
   Heath JK, 1984, BIOCHIM BIOPHYS ACTA, V802, P151, DOI 10.1016/0304-4165(84)90046-1
   Herz J, 1992, CELL, V71, P411, DOI 10.1016/0092-8674(92)90511-A
   Herz J, 1988, EMBO J, V7, P4119, DOI 10.1002/j.1460-2075.1988.tb03306.x
   Herz J, 1991, J BIOL CHEM, V266, P21232
   Kahn AJ, 1987, AM J OTOLARYNG, V8, P258, DOI 10.1016/S0196-0709(87)80044-3
   Kim DH, 1996, J BIOL CHEM, V271, P8373, DOI 10.1074/jbc.271.14.8373
   Kounnas MZ, 1995, J BIOL CHEM, V270, P13070, DOI 10.1074/jbc.270.22.13070
   Kounnas MZ, 1996, J BIOL CHEM, V271, P6523, DOI 10.1074/jbc.271.11.6523
   Kounnas MZ, 1993, J BIOL CHEM, V268, P21862
   Kounnas MZ, 1992, J BIOL CHEM, V267, P12420
   Krieger M, 1994, ANNU REV BIOCHEM, V63, P601, DOI 10.1146/annurev.bi.63.070194.003125
   Lorenzo JA, 1992, MATRIX, V12, P282, DOI 10.1016/S0934-8832(11)80080-6
   Lundgren S, 1994, EXP CELL RES, V212, P344, DOI 10.1006/excr.1994.1153
   Medh JD, 1995, J BIOL CHEM, V270, P536, DOI 10.1074/jbc.270.2.536
   Meikle MC, 1992, J CELL SCI, V103, P1093
   Mikhailenko I, 1995, J BIOL CHEM, V270, P9543, DOI 10.1074/jbc.270.16.9543
   Moestrup SK, 1996, P NATL ACAD SCI USA, V93, P8612, DOI 10.1073/pnas.93.16.8612
   Mokuno H, 1994, J BIOL CHEM, V269, P13238
   Murphy G, 1987, BIOCHEM J, V248, P265, DOI 10.1042/bj2480265
   Nagase H, 1992, MATRIX SUPPL, V1, P421
   Nykjaer A, 1997, EMBO J, V16, P2610, DOI 10.1093/emboj/16.10.2610
   Nykjaer A, 1994, J BIOL CHEM, V269, P25668
   Omura TH, 1994, J BIOL CHEM, V269, P24994
   Partridge NC, 1987, ENDOCRINOLOGY, V120, P1956, DOI 10.1210/endo-120-5-1956
   Quinn CO, 1990, J BIOL CHEM, V265, P22342
   Rifas L, 1989, J CLIN INVEST, V84, P686, DOI 10.1172/JCI114216
   Roswit WT, 1983, ARCH BIOCHEM BIOPHYS, V225, P285, DOI 10.1016/0003-9861(83)90032-2
   Roswit WT, 1992, ARCH BIOCHEM BIOPHYS, V292, P402, DOI 10.1016/0003-9861(92)90009-L
   Saito A, 1994, P NATL ACAD SCI USA, V91, P9725, DOI 10.1073/pnas.91.21.9725
   Shalhoub V, 1992, J CELL BIOCHEM, V50, P425, DOI 10.1002/jcb.240500411
   Simonsen ACW, 1994, FEBS LETT, V354, P279, DOI 10.1016/0014-5793(94)01138-9
   Thom D, 1977, BIOCHEM J, V168, P187, DOI 10.1042/bj1680187
   Thomson BM, 1987, BIOCHEM BIOPH RES CO, V148, P596, DOI 10.1016/0006-291X(87)90918-1
   Varghese S, 1994, ENDOCRINOLOGY, V134, P2438, DOI 10.1210/en.134.6.2438
   Walling HW, 1998, J CELL PHYSIOL, V177, P563, DOI 10.1002/(SICI)1097-4652(199812)177:4<563::AID-JCP7>3.0.CO;2-B
   Warshawsky I, 1996, J BIOL CHEM, V271, P25873, DOI 10.1074/jbc.271.42.25873
   Willnow TE, 1992, J BIOL CHEM, V267, P26172
   Wu K, 1996, J BIOL CHEM, V271, P21323, DOI 10.1074/jbc.271.35.21323
   Yamazaki H, 1996, J BIOL CHEM, V271, P24761, DOI 10.1074/jbc.271.40.24761
   Zheng G, 1994, J HISTOCHEM CYTOCHEM, V42, P531, DOI 10.1177/42.4.7510321
NR 52
TC 107
Z9 108
U1 1
U2 4
PU AMER SOC BIOCHEMISTRY MOLECULAR BIOLOGY INC
PI BETHESDA
PA 9650 ROCKVILLE PIKE, BETHESDA, MD 20814 USA
SN 0021-9258
EI 
J9 J BIOL CHEM
JI J. Biol. Chem.
PD OCT 15
PY 1999
VL 274
IS 42
BP 30087
EP 30093
DI 10.1074/jbc.274.42.30087
PG 7
WC Biochemistry & Molecular Biology
SC Biochemistry & Molecular Biology
GA 246QQ
UT WOS:000083176400074
PM 10514495
DA 2022-07-08
ER

PT J
AU Duivenvoorden, WCM
   Hirte, HW
   Singh, G
AF Duivenvoorden, Wcm
   Hirte, Hw
   Singh, G
TI Transforming growth factor beta 1 acts as an inducer of matrix metalloproteinase expression and activity in human bone-metastasizing cancer cells
SO CLINICAL & EXPERIMENTAL METASTASIS
LA English
DT Article
DE bone; matrix metastasis; metalloproteinases; TGF-beta 1
ID tissue inhibitor; carcinoma cell; iv collagenase; extracellular-matrix; human fibroblast; breast-carcinoma; gene-expression; line; growth-factor-beta-1; secretion
AB Bone metastases are a common complication in prostate and breast cancer patients. It leads to extensive morbidity and eventually mortality. Matrix metalloproteinases (MMPs) are known to be involved in the metastatic process. MMP activity can be down-regulated by transforming growth factor beta 1 (TGF-beta 1), a growth-modulating factor, found in high concentrations in the bone. TGF-beta 1 acts through the TGF-beta 1 inhibitory element (TIE) element, a cis-acting element found in the promoter region of most MMP genes, with the exception of MMP-2. We used three human cell lines relevant for bone metastases, namely prostate adenocarcinoma PC-3, breast adenocarcinoma MDA-MB-231, and adenocarcinoma cells of unknown origin, Hs696, and one human osteosarcoma cell line, SAOS-2, and showed that in these cell lines TGF-beta 1 partially lost its repressing action on MMP expression. TGF-beta 1 was able to induce MMP-9 activity and protein expression in all three bone-metastatic tumour cell types, whereas MMP-9 protein levels were repressed in SAOS-2 cells. In PC-3 cells, TGF-beta 1 repressed MMP-1 expression, whereas in MDA-MB-231 and SAOS-2 cells, an increase in the expression of MMP-1 protein was detected. Additionally, an increase in MMP-3 expression was observed in Hs696 cells. Expression and activity of the tissue inhibitors of matrix metalloproteinases, TIMP-1 and TIMP-2, were found increased in both PC-3 and MDA-MB-231 cells. With respect to cell proliferation, TGF-beta 1 was able to induce a dose-dependent growth inhibition of up to 50% in primary human mammary epithelial cells. However, in none of the tumour cell lines was TGF-beta 1 able to suppress growth substantially. Data presented in this paper support the hypothesis that TGF-beta 1 can potentially disrupt the balance existing between osteoclast- and osteoblast-derived MMP activity by inducing altered expression of matrix metalloproteinases and their tissue inhibitors derived from bone-metastasizing cancer cells. This could eventually lead to skeletal destruction in patients with advanced metastatic disease.
C1 McMaster Univ, Hamilton Reg Canc Ctr, Res Dept, Hamilton, ON L8V 5C2, Canada.
RP Singh, G (通讯作者)，McMaster Univ, Hamilton Reg Canc Ctr, Res Dept, 699 Concess St, Hamilton, ON L8V 5C2, Canada.
CR Aimes RT, 1995, J BIOL CHEM, V270, P5872, DOI 10.1074/jbc.270.11.5872
   Alexandrow MG, 1995, CANCER RES, V55, P1452
   Arnoletti JP, 1995, CANCER, V76, P998, DOI 10.1002/1097-0142(19950915)76:6<998::AID-CNCR2820760613>3.0.CO;2-0
   Benbow U, 1997, MATRIX BIOL, V15, P519, DOI 10.1016/S0945-053X(97)90026-3
   Bonewald LF, 1990, CLIN ORTHOP RELAT R, V0, P261
   Brown PD, 1990, CANCER RES, V50, P6184
   Cailleau R, 1974, J NATL CANCER I, V53, P661, DOI 10.1093/jnci/53.3.661
   Carrington JL, 1988, J CELL BIOL, V107, P1969, DOI 10.1083/jcb.107.5.1969
   Edwards DR, 1996, EXP GERONTOL, V31, P207, DOI 10.1016/0531-5565(95)02010-1
   Franzen P, 1993, EXP CELL RES, V207, P1, DOI 10.1006/excr.1993.1156
   Furcht LT, 1994, LAB INVEST, V70, P781
   Heino J, 1989, J BIOL CHEM, V264, P21806
   Heussen C, 1980, ANAL BIOCHEM, V102, P196, DOI 10.1016/0003-2697(80)90338-3
   Huhtala P, 1991, J BIOL CHEM, V266, P16485
   Ignotz RA, 1986, J BIOL CHEM, V261, P4337
   Ignotz RA, 1987, J BIOL CHEM, V262, P6443
   Jeng MH, 1993, MOL CELL ENDOCRINOL, V97, P115, DOI 10.1016/0303-7207(93)90217-8
   Kaighn ME, 1979, INVEST UROL, V17, P16
   Kalkhoven E, 1995, CELL GROWTH DIFFER, V6, P1151
   Kanis JA, 1995, BONE, V17, PS101, DOI 10.1016/8756-3282(95)00194-I
   Kerr LD, 1990, CELL, V61, P267, DOI 10.1016/0092-8674(90)90807-Q
   Knabbe C, 1987, CELL, V48, P417, DOI 10.1016/0092-8674(87)90193-0
   Koli KM, 1997, CANCER RES, V57, P970
   Liotta LA, 1980, NATURE, V284, P67, DOI 10.1038/284067a0
   Lipton A, 1997, CANCER, V80, P1668, DOI 10.1002/(SICI)1097-0142(19971015)80:8+<1668::AID-CNCR17>3.3.CO;2-5
   Lokeshwar BL, 1993, CANCER RES, V53, P4493
   Matrisian LM, 1994, ANN NY ACAD SCI, V732, P42, DOI 10.1111/j.1749-6632.1994.tb24723.x
   Mbalaviele G, 1996, CANCER RES, V56, P4063
   Mulder KM, 1988, CANCER RES, V48, P7120
   Mundy GR, 1995, CLIN ORTHOP RELAT R, V0, P34
   Nagase H, 1991, BIOCHEM SOC T, V19, P715, DOI 10.1042/bst0190715
   Nakajima M, 1987, CANCER RES, V47, P4869
   Oliver GW, 1997, ANAL BIOCHEM, V244, P161, DOI 10.1006/abio.1996.9895
   Overall CM, 1994, ANN NY ACAD SCI, V732, P51, DOI 10.1111/j.1749-6632.1994.tb24724.x
   Overall CM, 1991, J BIOL CHEM, V266, P14064
   Owens RB, 1976, J NATL CANCER I, V56, P843, DOI 10.1093/jnci/56.4.843
   Pauli BU, 1988, HUM PATHOL, V19, P628, DOI 10.1016/S0046-8177(88)80168-0
   Rago R, 1990, ANAL BIOCHEM, V191, P31
   Rodan SB, 1987, CANCER RES, V47, P4961
   Rydziel S, 1997, J CELL PHYSIOL, V170, P145, DOI 10.1002/(SICI)1097-4652(199702)170:2<145::AID-JCP6>3.3.CO;2-7
   Sanchezsweatman , 1998, IN PRESS BR J CANC, V0, P0
   Sehgal I, 1996, CANCER RES, V56, P3359
   Shervin D, 1988, CLIN EXPL METASTASIS, V6, P401
   Shimizu S, 1996, CANCER RES, V56, P3366
   Smith HS, 1979, J NATL CANCER I, V62, P225
   Sreenath T, 1992, CANCER RES, V52, P4942
   Takeuchi Y, 1995, J CELL PHYSIOL, V162, P315, DOI 10.1002/jcp.1041620303
   Tarin D, 1982, BRIT J CANCER, V46, P266, DOI 10.1038/bjc.1982.192
   Turpeenniemihujanen T, 1985, J NATL CANCER I, V75, P99
   Valverius EM, 1989, CANCER RES, V49, P6269
   Woessner JF, 1994, ANN NY ACAD SCI, V732, P11
NR 51
TC 91
Z9 95
U1 0
U2 2
PU KLUWER ACADEMIC PUBL
PI DORDRECHT
PA SPUIBOULEVARD 50, PO BOX 17, 3300 AA DORDRECHT, NETHERLANDS
SN 0262-0898
EI 
J9 CLIN EXP METASTAS
JI Clin. Exp. Metastasis
PD FEB 15
PY 1999
VL 17
IS 1
BP 27
EP 34
DI 
PG 8
WC Oncology
SC Oncology
GA 203TQ
UT WOS:000080723300004
PM 10390144
DA 2022-07-08
ER

PT J
AU Palermo, C
   Filanti, C
   Poggi, S
   Manduca, P
AF Palermo, C
   Filanti, C
   Poggi, S
   Manduca, P
TI Osteogenesis in vitro in rat tibia-derived osteoblasts is promoted by the homeopathic preparation FMS*Calciumfluor
SO CELL BIOLOGY INTERNATIONAL
LA English
DT Article
DE osteogenesis in vitro; homeopathic fluoride preparation; therapy of osteoporosis
ID human-bone-cell; in-vitro; osteosarcoma cell; fluoride therapy; sodium-fluoride; differentiation; phosphorylation; increase; invitro; osteoporosis
AB We studied the effects of in vitro treatment of differentiating osteogenic cells with FMS*Calciumfluor, to determine whether it caused changes in proliferative or differentiation potential of osteoblasts. FMS*Calciumfluor was developed for the therapy of post-menopausal and age-related osteoporosis on the basis of the principles of resonance homeopathy and VTR Vega test. Its daily prescribed therapeutical usage is about 30,000-fold less in fluoride concentration than that recommended for NaF associated with calcium monophosphate. Rat tibial osteoblast (ROB) primary cultures represent populations of early osteoblasts and their derivative cultures of more than 60 cumulative population doubling (CPD) represent more mature osteogenic cells. Both these populations were shown to undergo in vitro differentiation, as monitored by the sequential expression of markers that define the stages of the osteogenic progression. Here we report that continual treatment of ROB during osteogenesis with FMS*Calciumfluor modulated the expression of critical osteogenic markers: alkaline phosphatase (AP), an indicator of osteoblast maturation, and Ca-45 incorporation into the matrix and nodule formation, events of the last phase of osteogenesis and a measure of osteoid mineralization. Treatment did not affect proliferation, or expression and activation of metalloproteinases (MMP). AP activity and levels of AP mRNA were increased by treatment with FMS*Calciumfluor; the incorporation of radiolabelled Ca into the matrix was also increased and the formation of nodules occurred in a shorter time and with higher frequency than in untreated control cultures. The effects of FMS*Calciumfluor were concentration dependent and specific for its modalities of preparation, and were observed at a concentration about three orders of magnitude lower than similar effects reported in the literature by treatment of osteoblast cultures in vitro with NaF. (C) 1999 Academic Press.
C1 Univ Genoa, Dept Oncol, I-16132 Genoa, Italy.
RP Manduca, P (通讯作者)，Univ Genoa, Dept Oncol, 26 C Europa, I-16132 Genoa, Italy.
CR Aubin JE, 1995, BONE, V17, PS77, DOI 10.1016/8756-3282(95)00183-E
   Bellows CG, 1990, JOURNAL OF BONE AND MINERAL RESEARCH, V5, P0
   Bourgoin SG, 1996, J BONE MINER RES, V11, P1655, DOI 10.1002/jbmr.5650111109
   Caverzasio J, 1996, J BONE MINER RES, V11, P46
   Chavassieux P, 1993, BONE, V14, P721, DOI 10.1016/8756-3282(93)90203-M
   Chomczynski P, 1987, ANAL BIOCHEM, V162, P156, DOI 10.1016/0003-2697(87)90021-2
   Devogelaer JP, 1995, CLIN RHEUMATOL, V14, P26, DOI 10.1007/BF02210685
   Fariley JR, 1988, CALCIFIED TISSUE INT, V42, P23
   Filanti C, 1996, J BONE MINER RES, V11, P0
   Gutteridge DH, 1993, OSTEOPOROS INT, V3 Suppl 1, P215, DOI 10.1007/BF01621911
   Hall BK, 1987, BONE, V8, P11
   Kassem M, 1994, EUR J ENDOCRINOL, V130, P381, DOI 10.1530/eje.0.1300381
   Kawase T, 1989, J BIOCHEM, V106, P8, DOI 10.1093/oxfordjournals.jbchem.a122824
   Kopp JB, 1990, CALCIFIED TISSUE INT, V47, P221, DOI 10.1007/BF02555923
   Liu JH, 1996, BONE, V18, P75
   Manduca P, 1997, BONE, V21, P31, DOI 10.1016/S8756-3282(97)00037-9
   Manduca P, 1993, J BONE MINER RES, V8, P291
   Otha T, 1995, CALCIFIED TISSUE INT, V56, P390
   Rapuano BE, 1997, J CELL BIOCHEM, V65, P198, DOI 10.1002/(SICI)1097-4644(199705)65:2<198::AID-JCB6>3.0.CO;2-P
   Riggs BL, 1994, J BONE MINER RES, V9, P265
   Riggs BL, 1996, BONE, V18, PS197, DOI 10.1016/8756-3282(95)00502-1
   Robey PG, 1985, CALCIFIED TISSUE INT, V37, P453, DOI 10.1007/BF02557826
   Schimmel HW, 1996, FUNCTIONAL MED, V1, P0
   Schimmel HW, 1994, RESONANCE HOMEOPATHY, V0, P0
   Stein GS, 1996, PHYSIOL REV, V76, P593, DOI 10.1152/physrev.1996.76.2.593
   Stetlerstevenson WG, 1990, J BIOL CHEM, V265, P13933
   Stringa E, 1995, BONE, V16, P663, DOI 10.1016/8756-3282(95)00100-R
   Susa M, 1997, BIOCHEM BIOPH RES CO, V235, P680, DOI 10.1006/bbrc.1997.6864
   Takada J, 1995, J BONE MINER RES, V10, P1512
   Takada J, 1996, CALCIFIED TISSUE INT, V58, P355, DOI 10.1007/s002239900058
   Talbot JR, 1996, OSTEOPOROSIS INT, V6, P442, DOI 10.1007/BF01629576
   Thomas AB, 1996, J CLIN ENDOCR METAB, V81, P2570, DOI 10.1210/jc.81.7.2570
   Wu LW, 1997, J CLIN ENDOCR METAB, V82, P1226
NR 33
TC 5
Z9 5
U1 0
U2 4
PU ACADEMIC PRESS LTD
PI LONDON
PA 24-28 OVAL RD, LONDON NW1 7DX, ENGLAND
SN 1065-6995
EI 
J9 CELL BIOL INT
JI Cell Biol. Int.
PD JUN 15
PY 1999
VL 23
IS 1
BP 31
EP 40
DI 10.1006/cbir.1998.0312
PG 10
WC Cell Biology
SC Cell Biology
GA 251BE
UT WOS:000083424100005
PM 10527546
DA 2022-07-08
ER

PT J
AU Pereira, RC
   Jorgetti, V
   Canalis, E
AF Pereira, Rc
   Jorgetti, V
   Canalis, E
TI Triiodothyronine induces collagenase-3 and gelatinase B expression in murine osteoblasts
SO AMERICAN JOURNAL OF PHYSIOLOGY-ENDOCRINOLOGY AND METABOLISM
LA English
DT Article
DE bone remodeling; thyroid hormone; metalloprotease; collagen degradation
ID bone-mineral density; thyroxine replacement therapy; osteogenic-sarcoma cell; thyroid-hormone; interstitial collagenase; postmenopausal women; rat bone; osteosarcoma cell; binding protein-5; mouse calvaria
AB Triiodothyronine (T-3) increases bone resorption, but its effects on matrix metalloprotease (MMP) expression in bone are unknown. We tested the effects of T-3 On collagenase-3 and gelatinase A and B expression in MC3T3 osteoblastic cells. T-3 at 1 nM to 1 mu M for 24-72 h increased collagenase-3 and gelatinase B mRNA levels, but it did not increase gelatinase A transcripts. In addition, T-3 increased immunoreactive collagenase and gelatinase activity. Cycloheximide prevented the stimulatory effect of T-3 On collagenase-3 but not on gelatinase B transcripts. Indomethacin did not prevent the effect of T-3 On either MMP. T-3 did not alter the decay of collagenase-3 or gelatinase B mRNA in transcriptionally arrested MC3T3 cells, and it increased the rate of collagenase-3 and gelatinase B gene transcription. Although T-3 enhanced the expression of the tissue inhibitor of metalloproteinase-1 in MC3T3 cells, it increased collagen degradation in cultured intact rat calvariae. In conclusion, T-3 increases collagenase-3 and gelatinase B synthesis in osteoblasts by transcriptional mechanisms. This effect may contribute to the actions of T-3 on bone matrix remodeling.
C1 St Francis Hosp & Med Ctr, Dept Res, Hartford, CT 06105 USA.
   St Francis Hosp & Med Ctr, Dept Med, Hartford, CT 06105 USA.
   Univ Connecticut, Sch Med, Farmington, CT 06030 USA.
   Univ Sao Paulo, Lab Fisiopatol Renal, BR-01246903 Sao Paulo, Brazil.
RP Canalis, E (通讯作者)，St Francis Hosp & Med Ctr, Dept Res, 114 Woodland St, Hartford, CT 06105 USA.
CR Adlin EV, 1991, AM J MED, V90, P360, DOI 10.1016/0002-9343(91)90577-K
   Andress DL, 1992, J BIOL CHEM, V267, P22467
   Ausubel FW, 1995, CURRENT PROTOCOLS MO, V0, P0
   Baran DT, 1994, J CLIN ENDOCR METAB, V78, P816, DOI 10.1210/jc.78.4.816
   Brent GA, 1994, NEW ENGL J MED, V331, P847
   Britto JM, 1994, ENDOCRINOLOGY, V134, P169, DOI 10.1210/en.134.1.169
   Canalis E, 1995, ENDOCRINOLOGY, V136, P1348, DOI 10.1210/en.136.4.1348
   Centrella M, 1991, MOL CELL BIOL, V11, P4490, DOI 10.1128/MCB.11.9.4490
   Civitelli R, 1989, ENDOCRINOLOGY, V124, P2928, DOI 10.1210/endo-124-6-2928
   Clohisy JC, 1994, ENDOCRINOLOGY, V135, P1447, DOI 10.1210/en.135.4.1447
   Delany AM, 1996, ENDOCRINOLOGY, V137, P4665, DOI 10.1210/en.137.11.4665
   Edwards DR, 1986, NUCLEIC ACIDS RES, V14, P8863, DOI 10.1093/nar/14.22.8863
   Ernst M, 1987, FEBS LETT, V220, P163, DOI 10.1016/0014-5793(87)80896-7
   Feinberg AP, 1984, ANAL BIOCHEM, V137, P266
   Fowlkes JOHNL, 1995, PROGRESS IN GROWTH FACTOR RESEARCH, V6, P255, DOI 10.1016/0955-2235(95)00017-8
   Franchimont N, 1997, ENDOCRINOLOGY, V138, P3380, DOI 10.1210/en.138.8.3380
   Franchimont N, 1997, J CLIN INVEST, V100, P1797, DOI 10.1172/JCI119707
   Franchimont N, 1997, J BIOL CHEM, V272, P12144, DOI 10.1074/jbc.272.18.12144
   Freije JMP, 1994, J BIOL CHEM, V269, P16766
   French RP, 1994, DEV GENET, V15, P356, DOI 10.1002/dvg.1020150407
   Garnero P, 1994, J CLIN ENDOCR METAB, V78, P955, DOI 10.1210/jc.78.4.955
   Grant DJ, 1993, CLIN ENDOCRINOL, V39, P529, DOI 10.1111/j.1365-2265.1993.tb02404.x
   Guo CY, 1997, CLIN ENDOCRINOL, V46, P301, DOI 10.1046/j.1365-2265.1997.1280950.x
   Harvey RD, 1991, J CLIN ENDOCR METAB, V72, P1189, DOI 10.1210/jcem-72-6-1189
   Hasling C, 1987, BONE, V8, P65, DOI 10.1016/8756-3282(87)90072-X
   Hill PA, 1995, BIOCHEM J, V308, P167, DOI 10.1042/bj3080167
   Holliday LS, 1997, J BIOL CHEM, V272, P22053, DOI 10.1074/jbc.272.35.22053
   Jeffrey JJ, 1990, J CELL PHYSIOL, V143, P396, DOI 10.1002/jcp.1041430226
   Kassem M, 1993, BIOCHEM MOL BIOL INT, V30, P779
   Katz RW, 1994, J BIOL CHEM, V269, P9500
   Kawaguchi H, 1994, J BONE MINER RES, V9, P247
   Knauper V, 1996, J BIOL CHEM, V271, P1544, DOI 10.1074/jbc.271.3.1544
   Kusano K, 1998, ENDOCRINOLOGY, V139, P1338, DOI 10.1210/en.139.3.1338
   Larsen PR, 1981, ENDOCR REV, V2, P87, DOI 10.1210/edrv-2-1-87
   Leco KJ, 1994, J BIOL CHEM, V269, P9352
   Lecocq P, 1992, IFIP TRANS B, V2, P209
   Lehmke J, 1992, CLIN ENDOCRINOL, V36, P511, DOI 10.1111/j.1365-2265.1992.tb02254.x
   Lorenzo JA, 1992, MATRIX, V12, P282, DOI 10.1016/S0934-8832(11)80080-6
   Marcocci C, 1994, J CLIN ENDOCR METAB, V78, P818, DOI 10.1210/jc.78.4.818
   Masure S, 1993, EUR J BIOCHEM, V218, P129, DOI 10.1111/j.1432-1033.1993.tb18359.x
   Matrisian LM, 1990, CURRENT TOPICS IN DEVELOPMENTAL BIOLOGY, V24, P219, DOI 10.1016/S0070-2153(08)60089-7
   Mauviel A, 1993, J CELL BIOCHEM, V53, P288, DOI 10.1002/jcb.240530404
   Mitchell PG, 1996, J CLIN INVEST, V97, P761, DOI 10.1172/JCI118475
   Morodomi T, 1992, BIOCHEM J, V285, P603, DOI 10.1042/bj2850603
   Mundy GR, 1976, J CLIN INVEST, V58, P529, DOI 10.1172/JCI108497
   Muscat GEO, 1994, NUCLEIC ACIDS RES, V22, P583, DOI 10.1093/nar/22.4.583
   Ohishi K, 1994, J CELL PHYSIOL, V161, P544, DOI 10.1002/jcp.1041610318
   Partridge NC, 1987, ENDOCRINOLOGY, V120, P1956, DOI 10.1210/endo-120-5-1956
   Pernasetti F, 1997, MOL ENDOCRINOL, V11, P986, DOI 10.1210/me.11.7.986
   Quinn CO, 1990, J BIOL CHEM, V265, P22342
   Rajakumar RA, 1996, MOL ENDOCRINOL, V10, P867, DOI 10.1210/me.10.7.867
   Rifas L, 1994, ENDOCRINOLOGY, V134, P213, DOI 10.1210/en.134.1.213
   Roach J, 1998, GENE, V208, P117, DOI 10.1016/S0378-1119(97)00609-4
   Rydziel S, 1989, CALCIFIED TISSUE INT, V44, P421, DOI 10.1007/BF02555971
   Schmid C, 1992, ACTA ENDOCRINOL-COP, V126, P467, DOI 10.1530/acta.0.1260467
   Sokal RR, 1995, BIOMETRY, V3rd ed., P887
   Sudo H, 1983, J CELL BIOL, V96, P191, DOI 10.1083/jcb.96.1.191
   Tardif G, 1997, BIOCHEM J, V323, P13, DOI 10.1042/bj3230013
   Tarjan G, 1995, J BONE MINER RES, V10, P1321
   Tso JY, 1985, NUCLEIC ACIDS RES, V13, P2485, DOI 10.1093/nar/13.7.2485
   Uzzan B, 1996, J CLIN ENDOCR METAB, V81, P4278, DOI 10.1210/jc.81.12.4278
   Varghese S, 1996, ENDOCRINOLOGY, V137, P431, DOI 10.1210/en.137.2.431
   Varghese S, 1995, ENDOCRINOLOGY, V136, P2156, DOI 10.1210/en.136.5.2156
   Wall FJ, 1986, STAT DATA ANAL HDB, V0, P0
   Williams GR, 1994, ENDOCRINOLOGY, V135, P2375, DOI 10.1210/en.135.6.2375
   Zandomeni R, 1983, J MOL BIOL, V167, P561, DOI 10.1016/S0022-2836(83)80098-9
NR 66
TC 42
Z9 46
U1 0
U2 0
PU AMER PHYSIOLOGICAL SOC
PI BETHESDA
PA 9650 ROCKVILLE PIKE, BETHESDA, MD 20814 USA
SN 0193-1849
EI 1522-1555
J9 AM J PHYSIOL-ENDOC M
JI Am. J. Physiol.-Endocrinol. Metab.
PD SEP 15
PY 1999
VL 277
IS 3
BP E496
EP E504
DI 10.1152/ajpendo.1999.277.3.E496
PG 9
WC Endocrinology & Metabolism; Physiology
SC Endocrinology & Metabolism; Physiology
GA 232CR
UT WOS:000082348600015
DA 2022-07-08
ER

PT J
AU Koistinen, P
   Pulli, T
   Uitto, VJ
   Nissinen, L
   Hyypia, T
   Heino, J
AF Koistinen, P
   Pulli, T
   Uitto, Vj
   Nissinen, L
   Hyypia, T
   Heino, J
TI Depletion of alpha V integrins from osteosarcoma cells by intracellular antibody expression induces bone differentiation marker genes and suppresses gelatinase (MMP-2) synthesis
SO MATRIX BIOLOGY
LA English
DT Article
DE osteosarcoma; integrins; matrix metalloproteinases; single-chain antibody; intracellular antibody
ID single-chain antibody; calvarial osteoblast differentiation; growth-factor-beta; human-melanoma; messenger-rna; fibronectin receptor; nude-mice; alpha(v)beta(3) integrin; alkaline-phosphatase; tumor progression
AB Integrin heterodimers sharing the common alpha V subunit are receptors for adhesion glycoproteins such as vitronectin and fibronectin. They are suggested to play an essential role in cell anchoring, differentiation, and survival. Here, we describe the construction of an expression plasmid coding for an intracellular single-chain antibody against alpha V integrin subunit. Saos-2 osteosarcoma cells transfected with this DNA construct showed an approximately 70-100% decrease in the cell surface expression of alpha V beta 3 and alpha V beta 5 integrins as shown by flow cytometry. Intracellular antibody expression had no effect on the mRNA levels of alpha V integrin. Pulse chase experiments of metabolically labeled integrins showed that the translation of precursor aV integrin subunit was not affected. However, the maturation of alpha V integrins as glycoproteins was slow suggesting that the transport from endoplasmic reticulum to Golgi complex was partially prevented. Depletion of alpha V integrins from Saos-2 cells led to a decreased ability to spread on fibronectin and vitronectin. Furthermore, the expression of osteoblast differentiation marker genes, alkaline phosphatase and osteopontin, was induced and concomitantly the expression of matrix metalloproteinase-2 decreased. Thus, alpha V integrins seem to be important regulators of osteosarcoma cell phenotypes. Our data also indicate that the expression of intracellular antibodies is an effective strategy to study the significance of specific integrins for cell phenotype and differentiation. (C) 1999 Elsevier Science B.V./International Society of Matrix Biology. All rights reserved.
C1 Univ Turku, MediCity Res Lab, Turku, Finland.
   Univ Turku, Dept Med Biochem, Turku, Finland.
   Univ Helsinki, Dept Virol, Haartman Inst, Helsinki, Finland.
   Univ Jyvaskyla, Dept Biol & Environm Sci, Jyvaskyla, Finland.
RP Heino, J (通讯作者)，Univ Turku, MediCity Res Lab, Tykistokatu 6A, Turku, Finland.
CR Akiyama SK, 1989, J CELL BIOL, V109, P863, DOI 10.1083/jcb.109.2.863
   Albelda SM, 1990, CANCER RES, V50, P6757
   Bader BL, 1998, CELL, V95, P507, DOI 10.1016/S0092-8674(00)81618-9
   Beerli RR, 1994, BIOCHEM BIOPH RES CO, V204, P666, DOI 10.1006/bbrc.1994.2511
   Birkedalhansen H, 1993, CRIT REV ORAL BIOL M, V4, P197, DOI 10.1177/10454411930040020401
   Chirgwin JM, 1979, BIOCHEMISTRY-US, V18, P5294, DOI 10.1021/bi00591a005
   Clover J, 1994, BONE, V15, P585, DOI 10.1016/8756-3282(94)90305-0
   Collier IE, 1988, J BIOL CHEM, V263, P6579
   Danen EHJ, 1995, INT J CANCER, V61, P491, DOI 10.1002/ijc.2910610411
   Dedhar S, 1987, J CELL BIOL, V105, P1175, DOI 10.1083/jcb.105.3.1175
   Deshane J, 1994, GENE THER, V1, P332
   Duan LX, 1994, P NATL ACAD SCI USA, V91, P5075, DOI 10.1073/pnas.91.11.5075
   Faccio R, 1998, BIOCHEM BIOPH RES CO, V249, P522, DOI 10.1006/bbrc.1998.9180
   Feldinghabermann B, 1992, J CLIN INVEST, V89, P2018, DOI 10.1172/JCI115811
   Fort P, 1985, NUCLEIC ACIDS RES, V13, P1431, DOI 10.1093/nar/13.5.1431
   Gouon V, 1996, INT J CANCER, V68, P650
   Heino J, 1996, INT J CANCER, V65, P717, DOI 10.1002/(SICI)1097-0215(19960315)65:6<717::AID-IJC1>3.0.CO;2-1
   Heino J, 1989, J BIOL CHEM, V264, P380
   Horton RM, 1989, GENE, V77, P61, DOI 10.1016/0378-1119(89)90359-4
   Hughes DE, 1993, J BONE MINER RES, V8, P527
   Huhtala P, 1995, J CELL BIOL, V129, P867, DOI 10.1083/jcb.129.3.867
   Hultenby K, 1993, EUR J CELL BIOL, V62, P86
   Hynes RO, 1992, CELL, V69, P11, DOI 10.1016/0092-8674(92)90115-S
   Kheradmand F, 1998, SCIENCE, V280, P898, DOI 10.1126/science.280.5365.898
   Larjava H, 1993, J CELL PHYSIOL, V157, P190, DOI 10.1002/jcp.1041570125
   Liu YK, 1997, FEBS LETT, V420, P112, DOI 10.1016/S0014-5793(97)01498-1
   Maciejewski JP, 1995, NAT MED, V1, P667, DOI 10.1038/nm0795-667
   Makela JK, 1988, NUCLEIC ACIDS RES, V16, P349, DOI 10.1093/nar/16.1.349
   Marasco WA, 1993, P NATL ACAD SCI USA, V90, P7889, DOI 10.1073/pnas.90.16.7889
   Marasco WA, 1992, J CLIN INVEST, V90, P1467, DOI 10.1172/JCI116014
   Mitjans F, 1995, J CELL SCI, V108, P2825
   Moursi AM, 1997, J CELL SCI, V110, P2187
   Moursi AM, 1996, J CELL SCI, V109, P1369
   Panda D, 1997, P NATL ACAD SCI USA, V94, P9308, DOI 10.1073/pnas.94.17.9308
   Ravanti L, 1999, J BIOL CHEM, V274, P2446, DOI 10.1074/jbc.274.4.2446
   Richardson JH, 1995, P NATL ACAD SCI USA, V92, P3137, DOI 10.1073/pnas.92.8.3137
   Riikonen T, 1995, J BIOL CHEM, V270, P13548, DOI 10.1074/jbc.270.22.13548
   Ruoslahti E, 1991, J CLIN INVEST, V87, P1, DOI 10.1172/JCI114957
   Sanger F, 1977, P NATL ACAD SCI USA, V74, P5463, DOI 10.1073/pnas.74.12.5463
   Seftor REB, 1992, P NATL ACAD SCI USA, V89, P1557, DOI 10.1073/pnas.89.5.1557
   Sheppard D, 1992, J BIOL CHEM, V267, P17409
   Stuiver I, 1996, J CELL PHYSIOL, V168, P521, DOI 10.1002/(SICI)1097-4652(199609)168:3<521::AID-JCP4>3.0.CO;2-R
   Suzuki S, 1987, J BIOL CHEM, V262, P14080
   Vuorio T, 1987, ARCH DERMATOL RES, V279, P154, DOI 10.1007/BF00413250
   Weinacker A, 1994, J BIOL CHEM, V269, P6940
   Weiss MJ, 1986, P NATL ACAD SCI USA, V83, P7182, DOI 10.1073/pnas.83.19.7182
   Werb Z, 1989, J CELL BIOL, V109, P877, DOI 10.1083/jcb.109.2.877
   Young MF, 1990, CONNECT TISSUE RES, V24, P17, DOI 10.3109/03008209009152419
   Young MF, 1990, GENOMICS, V7, P491, DOI 10.1016/0888-7543(90)90191-V
   Yuan Q, 1996, BIOCHEM J, V318, P591, DOI 10.1042/bj3180591
NR 50
TC 24
Z9 25
U1 0
U2 1
PU ELSEVIER SCIENCE BV
PI AMSTERDAM
PA PO BOX 211, 1000 AE AMSTERDAM, NETHERLANDS
SN 0945-053X
EI 
J9 MATRIX BIOL
JI Matrix Biol.
PD JUN 15
PY 1999
VL 18
IS 3
BP 239
EP 251
DI 10.1016/S0945-053X(99)00022-0
PG 13
WC Biochemistry & Molecular Biology; Cell Biology
SC Biochemistry & Molecular Biology; Cell Biology
GA 214PR
UT WOS:000081336800003
PM 10429943
DA 2022-07-08
ER

PT J
AU Bjornland, K
   Winberg, JO
   Odegaard, OT
   Hovig, E
   Loennechen, T
   Aasen, AO
   Fodstad, O
   Maelandsmo, GM
AF Bjornland, K
   Winberg, Jo
   Odegaard, Ot
   Hovig, E
   Loennechen, T
   Aasen, Ao
   Fodstad, O
   Maelandsmo, Gm
TI S100A4 involvement in metastasis: Deregulation of matrix metalloproteinases and tissue inhibitors of matrix metalloproteinases in osteosarcoma cells transfected with an anti-S100A4 ribozyme
SO CANCER RESEARCH
LA English
DT Article
ID calcium-binding protein; breast-carcinoma cell; cancer metastasis; nonmuscle myosin; tumor-metastasis; down-regulation; iv collagenase; growth-factor; gelatinase-a; in-vitro
AB The biological function of the metastasis-associated gene S100A4 is not fully understood, although there is evidence indicating interactions between the gene product and the cytoskeleton. We have examined whether an association could exist between S100A4 and the regulation of matrix metalloproteinases (MMPs) and their endogenous inhibitors (TIMPs). For these studies, three clones of a highly metastatic human osteosarcoma cell line (OHS) transfected with a hammerhead ribozyme directed against the S100A4 gene transcript were used. The clones demonstrated different expression levels of S100A4 and also different metastatic capacity. In the clone with the most prominent down-regulation of S100A4, the mRNA levels of MMP2, membrane type (MT) 1-MMP, and TIMP-1 were significantly reduced in exponentially growing cultures. Western blots, gelatin zymography, and ELISA showed similar expression patterns of MMPs and TIMPs at the protein level. In the clones with an intermediate expression of S100A4, reduced expression of MT1-MMP and TIMP-1 was detected, whereas the expression of MMP-2 was at the same level as in the control cells. In contrast to the other factors, TIMP-2 was up-regulated in all of the clones independent of the extent of ribozyme-induced down-regulation of S100A4. The transwell chamber assay demonstrated that the capacity of the ribozyme-transfected cells to cross uncoated filters was reduced, relative to control cells, according to the reduction in the S100A4 expression level. The clone with the lowest reduction in S100A4 did not demonstrate different motility compared with control cells, whereas transfectants with only 5% S100A4 mRNA shelved a 50% reduction in motility. Interestingly, this trend was even more striking when the capacity to cross Matrigel-coated filters was analyzed, as all the clones demonstrated between 40 and 75% reduced invasion, It is concluded that S100A4 may exert its effect on metastasis formation not only by stimulating the motility of tumor cells but also by affecting their invasive properties through influencing the expression of MMPs and their endogenous inhibitors.
C1 Norwegian Radium Hosp, Dept Tumor Biol, N-0310 Oslo, Norway.
   Natl Hosp Norway, Inst Surg Res, Rikshosp, N-0027 Oslo, Norway.
   Natl Hosp Norway, Dept Surg, Rikshosp, N-0027 Oslo, Norway.
   Univ Tromso, Fac Med, Dept Biochem, Med Biol Inst, N-9037 Tromso, Norway.
   Univ Tromso, Fac Med, Dept Pharmacol, Inst Pharm, N-9037 Tromso, Norway.
RP Maelandsmo, GM (通讯作者)，Norwegian Radium Hosp, Dept Tumor Biol, N-0310 Oslo, Norway.
EM g.m.malandsmo@labmed.uio.no
CR Albini A, 1991, J NATL CANCER I, V83, P775, DOI 10.1093/jnci/83.11.775
   Ambartsumian NS, 1996, ONCOGENE, V13, P1621
   Andersen K, 1998, ANTICANCER RES, V18, P3299
   Barraclough R, 1987, J MOL BIOL, V198, P13, DOI 10.1016/0022-2836(87)90453-0
   Bjornland K, 1998, ONCOL RES, V10, P255
   Church GM, 1984, P NATL ACAD SCI-BIOL, V81, P1991, DOI 10.1073/pnas.81.7.1991
   Conese M, 1995, BAILLIERE CLIN HAEM, V8, P365, DOI 10.1016/S0950-3536(05)80273-2
   Coopman PJ, 1998, CLIN CANCER RES, V4, P507
   Davies MPA, 1996, ONCOGENE, V13, P1631
   Davis CL, 1993, MATER SCI TECH SER, V9, P8, DOI 10.1179/mst.1993.9.1.8
   Declerck YA, 1991, CANCER RES, V51, P2151
   Duffy MJ, 1996, CLIN CANCER RES, V2, P613
   Ebralidze A, 1989, GENE DEV, V3, P1086, DOI 10.1101/gad.3.7.1086
   Emmertbuck MR, 1995, FEBS LETT, V364, P28, DOI 10.1016/0014-5793(95)00345-A
   Ess K, 1995, J CELL PHYSIOL, V162, P341, DOI 10.1002/jcp.1041620306
   Feinberg AP, 1983, ANAL BIOCHEM, V132, P6, DOI 10.1016/0003-2697(83)90418-9
   Fernandezresa P, 1995, ANAL BIOCHEM, V224, P434, DOI 10.1006/abio.1995.1063
   Fodstad O, 1994, J CELL BIOCHEM, V56, P23, DOI 10.1002/jcb.240560106
   Fodstad O, 1986, INT J CANCER, V38, P33, DOI 10.1002/ijc.2910380107
   Ford HL, 1995, ONCOGENE, V11, P2067
   Ford HL, 1995, ONCOGENE, V10, P1597
   Garbisa S, 1992, CANCER RES, V52, P4548
   Gohij K, 1996, CANCER RES, V56, P3196
   Grigioni WF, 1994, DIAGN MOL PATHOL, V3, P163, DOI 10.1097/00019606-199409000-00005
   Grigorian M, 1996, INT J CANCER, V67, P831, DOI 10.1002/(SICI)1097-0215(19960917)67:6<831::AID-IJC13>3.0.CO;2-4
   Grigorian MS, 1993, GENE, V135, P229, DOI 10.1016/0378-1119(93)90070-J
   Hayakawa T, 1992, FEBS LETT, V298, P29, DOI 10.1016/0014-5793(92)80015-9
   Heussen C, 1980, ANAL BIOCHEM, V102, P196, DOI 10.1016/0003-2697(80)90338-3
   Imren S, 1996, CANCER RES, V56, P2891
   Ke YQ, 1997, INT J CANCER, V71, P832, DOI 10.1002/(SICI)1097-0215(19970529)71:5<832::AID-IJC22>3.0.CO;2-8
   Kleiner DE, 1994, ANAL BIOCHEM, V218, P325, DOI 10.1006/abio.1994.1186
   Kossakowska AE, 1996, BRIT J CANCER, V73, P1401, DOI 10.1038/bjc.1996.266
   Kriajevska MV, 1994, J BIOL CHEM, V269, P19679
   Liotta LA, 1992, SCI AM, V266, P54, DOI 10.1038/scientificamerican0292-54
   Llorens A, 1998, LAB INVEST, V78, P1131
   Maelandsmo GM, 1996, CANCER RES, V56, P5490
   Makowski GS, 1996, ANAL BIOCHEM, V236, P353, DOI 10.1006/abio.1996.0179
   Menashi S, 1998, INT J CANCER, V75, P259, DOI 10.1002/(SICI)1097-0215(19980119)75:2<259::AID-IJC15>3.0.CO;2-8
   Merzak A, 1994, NEUROPATH APPL NEURO, V20, P614, DOI 10.1111/j.1365-2990.1994.tb01017.x
   Nakagawa T, 1996, J NEURO-ONCOL, V28, P13, DOI 10.1007/BF00300442
   Pedrocchi M, 1994, INT J CANCER, V57, P684, DOI 10.1002/ijc.2910570513
   Price JT, 1997, CRIT REV BIOCHEM MOL, V32, P175, DOI 10.3109/10409239709082573
   Sambrook J, 1989, COLD SPRING HARB SYM, V2nd, P0
   Sato H, 1994, NATURE, V370, P61, DOI 10.1038/370061a0
   Sato H, 1996, J BIOCHEM-TOKYO, V119, P209
   Sieuwerts AM, 1997, CLIN EXP METASTAS, V15, P53
   Silletti S, 1995, INT J CANCER, V63, P100, DOI 10.1002/ijc.2910630118
   Stetlerstevenson WG, 1996, SEMIN CANCER BIOL, V7, P147, DOI 10.1006/scbi.1996.0020
   Stetlerstevenson WG, 1990, J BIOL CHEM, V265, P13933
   Strongin AY, 1995, J BIOL CHEM, V270, P5331, DOI 10.1074/jbc.270.10.5331
   Svendsrud DH, 1997, BIOCHEM PHARMACOL, V53, P1511, DOI 10.1016/S0006-2952(97)00071-3
   Takenaga K, 1997, CLIN CANCER RES, V3, P2309
   Takenaga K, 1994, J CELL BIOL, V124, P757, DOI 10.1083/jcb.124.5.757
   Takenaga K, 1997, ONCOGENE, V14, P331, DOI 10.1038/sj.onc.1200820
   Takenaga K, 1994, JPN J CANCER RES, V85, P831, DOI 10.1111/j.1349-7006.1994.tb02955.x
   Yu AE, 1996, BIOCHEM CELL BIOL, V74, P823, DOI 10.1139/o96-088
NR 56
TC 148
Z9 155
U1 0
U2 14
PU AMER ASSOC CANCER RESEARCH
PI PHILADELPHIA
PA 615 CHESTNUT ST, 17TH FLOOR, PHILADELPHIA, PA 19106-4404 USA
SN 0008-5472
EI 1538-7445
J9 CANCER RES
JI Cancer Res.
PD SEP 15
PY 1999
VL 59
IS 18
BP 4702
EP 4708
DI 
PG 7
WC Oncology
SC Oncology
GA 235KV
UT WOS:000082541600036
PM 10493528
DA 2022-07-08
ER

PT J
AU Kido, A
   Tsutsumi, M
   Iki, K
   Takahama, M
   Tsujiuchi, T
   Morishita, T
   Tamai, S
   Konishi, Y
AF Kido, A
   Tsutsumi, M
   Iki, K
   Takahama, M
   Tsujiuchi, T
   Morishita, T
   Tamai, S
   Konishi, Y
TI Overexpression of matrix metalloproteinase (MMP)-9 correlates with metastatic potency of spontaneous and 4-hydroxyaminoquinoline 1-oxide (4-HAQO)-induced transplantable osteosarcomas in rats
SO CANCER LETTERS
LA English
DT Article
DE rat transplantable osteosarcomas; 4-hydroxyaminoquinoline 1-oxide (4-HAQO); spontaneous metastasis model; in vivo selection; matrix metalloproteinase (MMP)-9
ID extracellular-matrix; iv collagenase; messenger-rna; increased expression; breast-cancer; gelatinase-a; colon cancer; cell-line; c-fo; tumor
AB In the present experiment, the expression of matrix metalloproteinase (MMP)-2 and MMP-9, key proteins in the MMP family, and the tissue inhibitors of metalloproteinase (TIMP)-1 and TIMP-2, antagonistic proteins against MMP-2 and MMP-9, respectively, were investigated by Northern blot analysis in rat transplantable osteosarcomas with high and low metastatic potencies. Two transplantable osteosarcomas, one induced with the carcinogen, 4-hydroxyaminoquinoline 1-oxide (4-HAQO) (COS, chemical carcinogen-induced osteosarcoma), and the other, a spontaneous lesion (SOS, spontaneous osteosarcoma), were repeatedly transplanted from lung nodules to generate lines with high metastatic potency, C-SLM (chemical carcinogen-induced osteosarcoma, selected lung metastatic lesions) and S-SLM (spontaneous osteosarcoma, selected lung metastatic lesions), respectively. MMP-9 was overexpressed in both S-SLM and C-SLM, and TIMP-2 in the case of S-SLM. Neither MMP-2 nor TIMP-1 was overexpressed in either of the transplantable osteosarcomas with high metastatic potentials. The active form MMP-9, studied by zymography, increased in S-SLM and C-SLM but not in SOS and COS. MMP-9 mRNA expression was highly correlated with the gelatinolytic activity of active form MMP-9 (r = 0.85, P < 0.0001) and with the activation ratio of MMP-9 (r = 0.83, P < 0.0001). However, the active form MMP-2 was not detectable in all cases. These results suggest that overexpression of MMP-9 mRNA is one of the essential factors in the acquisition of metastatic potential in rat transplantable osteosarcomas. (C) 1999 Published by Elsevier Science Ltd. All rights reserved.
C1 Nara Med Univ, Ctr Canc, Dept Oncol Pathol, Kashihara, Nara 6348521, Japan.
   Nara Med Univ, Dept Orthopaed Surg, Nara, Japan.
RP Konishi, Y (通讯作者)，Nara Med Univ, Ctr Canc, Dept Oncol Pathol, 840 Shijo Cho, Kashihara, Nara 6348521, Japan.
CR Birkedalhansen H, 1995, CURR OPIN CELL BIOL, V7, P728, DOI 10.1016/0955-0674(95)80116-2
   Carmichael DF, 1986, P NATL ACAD SCI USA, V83, P2407, DOI 10.1073/pnas.83.8.2407
   Cathala G, 1983, DNA-J MOLEC CELL BIO, V2, P329, DOI 10.1089/dna.1983.2.329
   Dahlin DC, 1986, OSTEOSARCOMA BONE TU, V0, P269
   Derrico A, 1993, MODERN PATHOL, V46, P429
   Fridman R, 1995, CANCER RES, V55, P2548
   Galis ZS, 1994, J CLIN INVEST, V94, P2493, DOI 10.1172/JCI117619
   Golgberg GI, 1989, P NATL ACAD SCI USA, V86, P8207
   Gress TM, 1995, INT J CANCER, V62, P407, DOI 10.1002/ijc.2910620409
   Grignon DJ, 1996, CANCER RES, V56, P1654
   Hong SEOK-IL, 1996, JOURNAL OF KOREAN MEDICAL SCIENCE, V11, P474
   Honoki K, 1993, CANCER RES, V53, P5038
   Honoki K, 1992, MOL CARCINOGEN, V6, P122, DOI 10.1002/mc.2940060207
   Honoki K, 1993, MOL CARCINOGEN, V7, P111, DOI 10.1002/mc.2940070209
   Hua J, 1996, CANCER RES, V56, P5279
   Kawamata H, 1997, INT J CANCER, V70, P120, DOI 10.1002/(SICI)1097-0215(19970106)70:1<120::AID-IJC18>3.0.CO;2-P
   Kawamata H, 1995, INT J CANCER, V63, P568, DOI 10.1002/ijc.2910630418
   Kawashima A, 1994, VIRCHOWS ARCH, V424, P547
   Kido A, 1997, CANCER LETT, V112, P5, DOI 10.1016/S0304-3835(96)04537-5
   Kido A, 1997, CANCER LETT, V117, P67, DOI 10.1016/S0304-3835(97)00201-2
   Liotta LA, 1991, CELL, V64, P327, DOI 10.1016/0092-8674(91)90642-C
   Matrisian LM, 1990, TRENDS GENET, V6, P121, DOI 10.1016/0168-9525(90)90126-Q
   Mii Y, 1988, JPN J CANCER RES, V79, P589, DOI 10.1111/j.1349-7006.1988.tb00027.x
   Miyajima Y, 1995, ANN OTO RHINOL LARYN, V104, P674
   Murashige M, 1996, JPN J CLIN ONCOL, V26, P303, DOI 10.1093/oxfordjournals.jjco.a023237
   Nakae , 1987, CANC RES, V57, P1281
   Nakagawa H, 1994, JPN J CANCER RES, V85, P934, DOI 10.1111/j.1349-7006.1994.tb02971.x
   Ogata Y, 1992, J BIOL CHEM, V267, P3581
   Pavloff N, 1992, J BIOL CHEM, V267, P17321
   Poulsom R, 1992, AM J PATHOL, V141, P389
   Powell WC, 1996, CURR TOP MICROBIOL, V213, P1
   Pyke C, 1993, AM J PATHOL, V142, P359
   Shibata K, 1998, CANCER RES, V58, P900
   Sledge GW, 1995, J NATL CANCER I, V87, P1546, DOI 10.1093/jnci/87.20.1546
   Stetlerstevensowg , 1989, J BIOL CHEM, V264, P17445
   Stetlerstevenson WG, 1993, ANNU REV CELL BIOL, V9, P541, DOI 10.1146/annurev.cb.09.110193.002545
   Stetlerstevenson WG, 1990, CANCER METAST REV, V9, P289, DOI 10.1007/BF00049520
   Tsunezuka Y, 1996, CANCER RES, V56, P5678
   Ueda Y, 1996, AM J PATHOL, V148, P611
   Woessner JF, 1991, FASEB J, V5, P2145, DOI 10.1096/fasebj.5.8.1850705
   Zucker S, 1993, CANCER RES, V53, P140
NR 41
TC 30
Z9 32
U1 0
U2 1
PU ELSEVIER SCI IRELAND LTD
PI CLARE
PA CUSTOMER RELATIONS MANAGER, BAY 15, SHANNON INDUSTRIAL ESTATE CO, CLARE, IRELAND
SN 0304-3835
EI 
J9 CANCER LETT
JI Cancer Lett.
PD APR 1
PY 1999
VL 137
IS 2
BP 209
EP 216
DI 10.1016/S0304-3835(98)00368-1
PG 8
WC Oncology
SC Oncology
GA 194TT
UT WOS:000080210200012
PM 10374843
DA 2022-07-08
ER

PT J
AU Gazzerro, E
   Rydziel, S
   Canalis, E
AF Gazzerro, E
   Rydziel, S
   Canalis, E
TI Skeletal bone morphogenetic proteins suppress the expression of collagenase-3 by rat osteoblasts
SO ENDOCRINOLOGY
LA English
DT Article
ID fibroblast-growth-factor; factor binding protein-5; cell-culture; interstitial collagenase; in-vitro; osteosarcoma cell; messenger-rna; matrix; differentiation; replication
AB Bone morphogenetic proteins (BMPs) are secreted by skeletal cells, induce the differentiation of mesenchymal cells into cells of the osteoblastic lineage, and increase their differentiated function. BMPs also decrease collagenase-3 expression by the osteoblast. We tested the autocrine role of BMPs on collagenase-3 expression in osteoblast-enriched cells from fetal rat calvariae (Ob cells) by examining the effects of noggin, a specific inhibitor of BMP binding and function. Although collagenase-3 transcript expression declined in untreated Ob cells in culture over a 24-h period, BMP-2, -4, and -6 decreased collagenase-3 messenger RNA levels in cells treated for 2-24 h. The addition of noggin prevented the decrease of collagenase-3 transcripts in control cultures, opposed the inhibitory actions of BMP-2, and increased the levels of the protease in the culture medium. Noggin did not alter the decay of collagenase-3 messenger RNA in transcriptionally arrested cells, and it increased the levels of collagenase-3 heterogeneous nuclear RNA in Ob cells. In conclusion, noggin enhances the synthesis of collagenase-3 in osteoblasts, supporting the notion that BMPs act as autocrine suppressors of collagenase-3 in skeletal cells, an effect that may contribute to the maintenance of the bone matrix.
C1 St Francis Hosp & Med Ctr, Dept Res, Hartford, CT 06105 USA.
   Univ Connecticut, Sch Med, Farmington, CT 06030 USA.
RP Canalis, E (通讯作者)，St Francis Hosp & Med Ctr, Dept Res, 114 Woodland St, Hartford, CT 06105 USA.
EM ecanalis@stfranciscare.org
FU NIAMS NIH HHS [AR-21707] Funding Source: Medline; NATIONAL INSTITUTE OF ARTHRITIS AND MUSCULOSKELETAL AND SKIN DISEASES [R37AR021707, R01AR021707] Funding Source: NIH RePORTER
CR Brunet LJ, 1998, SCIENCE, V280, P1455, DOI 10.1126/science.280.5368.1455
   Canalis E, 1995, ENDOCRINOLOGY, V136, P1348, DOI 10.1210/en.136.4.1348
   Canalis E, 1985, CLIN ORTHOP RELAT R, V0, P289
   Canalis E, 1988, CALCIFIED TISSUE INT, V43, P346, DOI 10.1007/BF02553277
   Canalis E, 1988, J CLIN INVEST, V81, P1572, DOI 10.1172/JCI113490
   Chen TL, 1991, J BONE MINER RES, V6, P1387
   Clohisy JC, 1994, ENDOCRINOLOGY, V135, P1447, DOI 10.1210/en.135.4.1447
   Delany AM, 1996, ENDOCRINOLOGY, V137, P4665, DOI 10.1210/en.137.11.4665
   Feinberg AP, 1984, ANAL BIOCHEM, V137, P266
   Forster E, 1994, BIOTECHNIQUES, V16, P1006
   Fowlkes JOHNL, 1995, PROGRESS IN GROWTH FACTOR RESEARCH, V6, P255, DOI 10.1016/0955-2235(95)00017-8
   Franchimont N, 1997, ENDOCRINOLOGY, V138, P3380, DOI 10.1210/en.138.8.3380
   Freije JMP, 1994, J BIOL CHEM, V269, P16766
   Gazzerro E, 1998, 80 ANN M END SOC NEW, V0, P61
   Harris SE, 1994, J BONE MINER RES, V9, P389
   Hock JM, 1994, ENDOCRINOLOGY, V134, P1423, DOI 10.1210/en.134.3.1423
   Hock JM, 1988, ENDOCRINOLOGY, V122, P254, DOI 10.1210/endo-122-1-254
   Hock JM, 1990, ENDOCRINOLOGY, V126, P421, DOI 10.1210/endo-126-1-421
   Holley SA, 1996, CELL, V86, P607, DOI 10.1016/S0092-8674(00)80134-8
   Hughes FJ, 1995, ENDOCRINOLOGY, V136, P2671, DOI 10.1210/en.136.6.2671
   Jeffrey JJ, 1990, J CELL PHYSIOL, V143, P396, DOI 10.1002/jcp.1041430226
   Knauper V, 1996, J BIOL CHEM, V271, P1544, DOI 10.1074/jbc.271.3.1544
   Laemmli UK, 1970, NATURE, V227, P680, DOI 10.1038/227680a0
   Matrisian LM, 1990, CURRENT TOPICS IN DEVELOPMENTAL BIOLOGY, V24, P219, DOI 10.1016/S0070-2153(08)60089-7
   Mauviel A, 1993, J CELL BIOCHEM, V53, P288, DOI 10.1002/jcb.240530404
   Mccarthy TL, 1988, J BONE MINER RES, V3, P401
   Mitchell PG, 1996, J CLIN INVEST, V97, P761, DOI 10.1172/JCI118475
   Nam TJ, 1996, ENDOCRINOLOGY, V137, P5530, DOI 10.1210/en.137.12.5530
   Owen TA, 1990, J CELL PHYSIOL, V143, P420, DOI 10.1002/jcp.1041430304
   Partridge NC, 1987, ENDOCRINOLOGY, V120, P1956, DOI 10.1210/endo-120-5-1956
   Quinn CO, 1990, J BIOL CHEM, V265, P22342
   Rajakumar RA, 1996, MOL ENDOCRINOL, V10, P867, DOI 10.1210/me.10.7.867
   Rechler MM, 1993, VITAM HORM, V47, P1, DOI 10.1016/S0083-6729(08)60444-6
   Rifas L, 1994, ENDOCRINOLOGY, V134, P213, DOI 10.1210/en.134.1.213
   Rydziel S, 1997, J CELL PHYSIOL, V170, P145, DOI 10.1002/(SICI)1097-4652(199702)170:2<145::AID-JCP6>3.3.CO;2-7
   Sokal RR, 1995, BIOMETRY, V3rd ed., P887
   Tang KT, 1996, J CELL BIOCHEM, V61, P152, DOI 10.1002/(SICI)1097-4644(19960401)61:1<152::AID-JCB16>3.0.CO;2-Q
   Varghese S, 1996, ENDOCRINOLOGY, V137, P431, DOI 10.1210/en.137.2.431
   Varghese S, 1997, ENDOCRINOLOGY, V138, P1035, DOI 10.1210/en.138.3.1035
   Varghese S, 1995, ENDOCRINOLOGY, V136, P2156, DOI 10.1210/en.136.5.2156
   Wall FJ, 1986, STAT DATA ANAL HDB, V0, P0
   Wang EA, 1988, P NATL ACAD SCI USA, V85, P9484, DOI 10.1073/pnas.85.24.9484
   Wozney JM, 1988, SCIENCE, V242, P1528, DOI 10.1126/science.3201241
   Zandomeni R, 1983, J MOL BIOL, V167, P561, DOI 10.1016/S0022-2836(83)80098-9
   Zimmerman LB, 1996, CELL, V86, P599, DOI 10.1016/S0092-8674(00)80133-6
NR 46
TC 18
Z9 20
U1 1
U2 3
PU OXFORD UNIV PRESS INC
PI CARY
PA JOURNALS DEPT, 2001 EVANS RD, CARY, NC 27513 USA
SN 0013-7227
EI 1945-7170
J9 ENDOCRINOLOGY
JI Endocrinology
PD FEB 15
PY 1999
VL 140
IS 2
BP 562
EP 567
DI 10.1210/en.140.2.562
PG 6
WC Endocrinology & Metabolism
SC Endocrinology & Metabolism
GA 158ZX
UT WOS:000078148300003
PM 9927278
DA 2022-07-08
ER
