# Supplementary material for: Global scientific trends on matrix metalloproteinase and osteosarcoma: A bibliometric and visualized analysis
Source: Front Oncol. 2023 Feb 6;13:1064815. doi: 10.3389/fonc.2023.1064815 (PMC9939641; doi:10.3389/fonc.2023.1064815)
Supplement: Supplementary file 3 [file DataSheet_1.zip › rawdata/download2000u12.txt]

PT J
AU Uzel, MI
   Shih, SD
   Gross, H
   Kessler, E
   Gerstenfeld, LC
   Trackman, PC
AF Uzel, Mi
   Shih, Sd
   Gross, H
   Kessler, E
   Gerstenfeld, Lc
   Trackman, Pc
TI Molecular events that contribute to lysyl oxidase enzyme activity and insoluble collagen accumulation in osteosarcoma cell clones
SO JOURNAL OF BONE AND MINERAL RESEARCH
LA English
DT Article
DE collagen; osteoblasts; osteosarcoma; lysyl oxidase; bone morphogenetic protein 1; procollagen C-proteinase; tolloid
ID procollagen c-proteinase; bone morphogenetic protein-1; murine mc3t3-e1 cell; mineralizing culture; fibrogenic cell; gene; osteoblast; expression; acid; metalloproteinase
AB Maximum collagen synthesis and maximum accumulation of insoluble collagen occur at different phenotypic stages in developing osteoblastic cell cultures. Insoluble collagen accumulation depends in part on the activity of extracellular enzymes including procollagen N-proteinases, procollagen C-proteinase (derived from the BMP1 gene), and lysyl oxidase. In addition to its action on procollagen, procollagen C-proteinase processes prolysyl oxidase to mature 32-kDa lysyl oxidase. The regulation of extracellular activities that control insoluble collagen accumulation has not been studied extensively. The present study compares molecular events that control production of a collagenous mineralized extracellular matrix in vitro among five different murine osteosarcoma cell clones derived from the same tumor, but which differ in their ability to produce an insoluble mineralized matrix. Levels of insoluble type I collagen, insoluble calcium, bone morphogenetic protein 1 (BMP-1), and lysyl oxidase expression, lysyl oxidase biosynthesis, lysyl oxidase activity, and prolysyl oxidase processing activity were determined. Results surprisingly indicate that lysyl oxidase activity is not related closely to lysyl oxidase messenger RNA (mRNA) levels among the different cell clones. However, it appears that BMP-l-dependent prolysyl oxidase processing could contribute to the observed lysyl oxidase activity. Highest collagen and BMP-1 mRNA levels, prolysyl oxidase processing activity, and lysyl oxidase activity occurred in a cell clone (K8) that showed the highest levels of insoluble collagen accumulation. Culture media from a cell clone (K37) that accumulates little insoluble collagen or calcium but expresses high levels of lysyl oxidase mRNA contained low molecular weight fragments of lysyl oxidase protein and showed low lysyl oxidase activity. By contrast the K14 cell line exhibits relatively high lysyl oxidase activity and collagen accumulation, but low levels of mature lysyl oxidase protein. Together, these studies indicate that catabolic as well as anabolic activities are important in regulating insoluble collagen accumulation in osteoblastic cells. In addition, results suggest that products of genes homologous to lysyl oxidase may contribute to observed lysyl oxidase activity.
C1 Boston Univ, Sch Dent Med, Div Oral Biol, Boston, MA 02118 USA.
   Boston Univ, Sch Med, Dept Orthopaed Surg, Boston, MA USA.
   Tel Aviv Univ, Sackler Fac Med, Sheba Med Ctr, Maurice & Gabriela Goldschleger Eye Res Inst, IL-52621 Tel Hashomer, Israel.
   Boston Univ, Sch Med, Dept Biochem, Boston, MA 02215 USA.
RP Trackman, PC (通讯作者)，Boston Univ, Sch Dent Med, Div Oral Biol, 100 E Newton St,Room G-07, Boston, MA 02118 USA.
FU NIAMS NIH HHS [AR 43343] Funding Source: Medline; NIDCR NIH HHS [DE 12209, DE 11004] Funding Source: Medline; NATIONAL INSTITUTE OF DENTAL &CRANIOFACIAL RESEARCH [R29DE011004, R01DE011004, R01DE012209] Funding Source: NIH RePORTER
CR Bedellhogan D, 1993, J BIOL CHEM, V268, P10345
   Blader P, 1997, SCIENCE, V278, P1937, DOI 10.1126/science.278.5345.1937
   Cronshaw AD, 1995, BIOCHEM J, V306, P279, DOI 10.1042/bj3060279
   Feinberg AP, 1983, ANAL BIOCHEM, V132, P6, DOI 10.1016/0003-2697(83)90418-9
   Feres EJ, 1995, J BIOL CHEM, V270, P30797, DOI 10.1074/jbc.270.51.30797
   Franceschi RT, 1994, J BONE MINER RES, V9, P843
   Genovese C, 1984, BIOCHEMISTRY-US, V23, P6210, DOI 10.1021/bi00320a049
   Gerstenfeld LC, 1996, LAB INVEST, V74, P895
   Gerstenfeld LC, 1988, J CELL BIOL, V106, P979, DOI 10.1083/jcb.106.3.979
   Gerstenfeld LC, 1987, DEV BIOL, V122, P49, DOI 10.1016/0012-1606(87)90331-9
   Gerstenfeld LC, 1993, J BONE MINER RES, V8, P1031
   Hillis DM, 1991, Q REV BIOL, V66, P411, DOI 10.1086/417338
   Imamura Y, 1998, J BIOL CHEM, V273, P27511, DOI 10.1074/jbc.273.42.27511
   Jourdan-le SAUXC, 1998, GENOMICS, V51, P305, DOI 10.1006/geno.1998.5356
   Kagan HM, 1991, AM J RESP CELL MOL, V5, P206, DOI 10.1165/ajrcmb/5.3.206
   Kagan HM, 1986, BIOL EXTRACELLULAR M, V1, P321
   Kenyon K, 1993, J BIOL CHEM, V268, P18435
   Kessler E, 1989, EUR J BIOCHEM, V186, P115, DOI 10.1111/j.1432-1033.1989.tb15184.x
   Kessler E, 1996, SCIENCE, V271, P360, DOI 10.1126/science.271.5247.360
   Kim YH, 1995, J BIOL CHEM, V270, P7176, DOI 10.1074/jbc.270.13.7176
   Lee SB, 1997, J BIOL CHEM, V272, P19059, DOI 10.1074/jbc.272.30.19059
   Lehrach H, 1979, BIOCHEMISTRY-US, V18, P3146, DOI 10.1021/bi00581a036
   Li SW, 1996, P NATL ACAD SCI USA, V93, P5127, DOI 10.1073/pnas.93.10.5127
   Marques G, 1997, CELL, V91, P417, DOI 10.1016/S0092-8674(00)80425-0
   Mullins MC, 1998, TRENDS GENET, V14, P127, DOI 10.1016/S0168-9525(98)01431-0
   Olsen BR, 1996, CURR BIOL, V6, P645, DOI 10.1016/S0960-9822(09)00438-2
   Panchenko MV, 1996, J BIOL CHEM, V271, P7113, DOI 10.1074/jbc.271.12.7113
   Piccolo S, 1997, CELL, V91, P407, DOI 10.1016/S0092-8674(00)80424-9
   Prockop DJ, 1995, ANNU REV BIOCHEM, V64, P403, DOI 10.1146/annurev.biochem.64.1.403
   Prockop DJ, 1998, MATRIX BIOL, V16, P399, DOI 10.1016/S0945-053X(98)90013-0
   Quarles LD, 1992, J BONE MINER RES, V7, P683
   Schmidt J, 1988, DIFFERENTIATION, V39, P151, DOI 10.1111/j.1432-0436.1988.tb00090.x
   Scott IC, 1999, DEV BIOL, V213, P283, DOI 10.1006/dbio.1999.9383
   Stein GS, 1996, PHYSIOL REV, V76, P593, DOI 10.1152/physrev.1996.76.2.593
   Takahara K, 1994, J BIOL CHEM, V269, P26280
   Thomas PS, 1980, P NATL ACAD SCI-BIOL, V77, P5201, DOI 10.1073/pnas.77.9.5201
   Toma CD, 1997, J BONE MINER RES, V12, P1626, DOI 10.1359/jbmr.1997.12.10.1626
   Trackman PC, 1990, BIOCHEMISTRY-US, V29, P4863, DOI 10.1021/bi00472a016
   Trackman PC, 1992, J BIOL CHEM, V267, P8666
NR 39
TC 26
Z9 29
U1 0
U2 3
PU AMER SOC BONE & MINERAL RES
PI WASHINGTON
PA 1200 19TH ST, N W, STE 300, WASHINGTON, DC 20036-2422 USA
SN 0884-0431
EI 
J9 J BONE MINER RES
JI J. Bone Miner. Res.
PD JUN 15
PY 2000
VL 15
IS 6
BP 1189
EP 1197
DI 10.1359/jbmr.2000.15.6.1189
PG 9
WC Endocrinology & Metabolism
SC Endocrinology & Metabolism
GA 317FW
UT WOS:000087216200022
PM 10841188
DA 2022-07-08
ER

PT J
AU Miles, RR
   Sluka, JP
   Halladay, DL
   Santerre, RF
   Hale, LV
   Bloem, L
   Thirunavukkarasu, K
   Galvin, RJS
   Hock, JM
   Onyia, JE
AF Miles, Rr
   Sluka, Jp
   Halladay, Dl
   Santerre, Rf
   Hale, Lv
   Bloem, L
   Thirunavukkarasu, K
   Galvin, Rjs
   Hock, Jm
   Onyia, Je
TI ADAMTS-1: A cellular disintegrin and metalloprotease with thrombospondin motifs is a target for parathyroid hormone in bone
SO ENDOCRINOLOGY
LA English
DT Article
ID leukemia inhibitory factor; rna differential display; rat osteoblastic cell; early-response gene; c activation domain; messenger-rna; protein-kinase; trabecular bone; in-vitro; osteoclast differentiation
AB PTH stimulates bone formation in animals and humans, and the expressions of a number of genes have been implicated in the mediation of this effect. To discover new bone factors that initiate and support this phenomenon we used differential display RT-PCR and screened for genes that are selectively expressed in osteoblast-enriched femoral metaphyseal primary spongiosa of young male rats after a single sc injection of human PTH-(1-38) (8 mug/100 g). We show that one of the messenger RNAs that is up-regulated in bone is ADAMTS-1, a new member of the ADAM (A disintegrin and metalloprotease) gene family containing thrombospondin type I motifs. ADAMTS-1 consists of multiple domains common to ADAM family of proteins, including pro-, metalloprotease-like, and disintegrin-like domains. However, unlike other ADAMs, ADAMTS-1 does not possess a transmembrane or cytoplasmic domain and is a secreted protein. Northern blot analysis confirmed that ADAMTS-1 was up-regulated in both metaphyseal (14- to 35-fold) and diaphyseal (4.2-fold) bone 1 h after PTH-(1-38) injection and returned to control levels by 24 h. We also analyzed the regulation of ADAMTS-1 in response to various PTH/PTH-related peptide (PTHrP) analogs and found that PTH-(1-31) and PTHrP-(1-34), which activate the protein kinase A (PKA) pathway, induce ADAMTS-1 expression 1 h after injection, whereas PTH-(3-34) and PTH-(7-34), which do not activate the PKA pathway, did not regulate expression. To investigate the effect of other osteotropic agents, we analyzed ADAMTS-1 expression after a single dose of PGE, (6 mg/kg) and found that it was up-regulated 1 h after injection and returned to control levels by 6 h. In vitro ADAMTS-1 is expressed in primary osteoblasts and osteoblastic cell lines, but was not detectable in osteoclasts generated from macrophage colony-stimulating factor/receptor activator of NF-kappaB ligand/transforming growth factor beta1-treated bone marrow cells. Treatment of UMR 106 osteosarcoma cells with PTH, PGE(2), forskolin, or (Bu)(2)cAMP increased ADAMTS-1 expression 7-, 4-, 5-, and 5-fold, respectively. Also, in vitro treatment with 1 alpha ,25-dihydroxyvitamin D-3 increased ADAMTS-1 expression 8-fold. Tissue distribution analysis showed that ADAMTS-1 is expressed at high levels in many tissues, including the heart, lung, liver, skeletal muscle, and kidney. Taken together, these results demonstrate that ADAMTS-1 is specifically up-regulated in bone and osteoblasts by the osteotropic agents PTH, PTHrP, and PGE, possibly via the cAMP/PKA pathway. We speculate that the rapid and transient increase in ADAMTS-1 expression may contribute to some of the effects of PTH on bone turnover.
C1 Lilly Res Labs, Div Endocrine, Bone Metab Res Grp, Indianapolis, IN 46285 USA.
   Lilly Res Labs, Div Cardiovasc, Indianapolis, IN 46285 USA.
RP Onyia, JE (通讯作者)，Lilly Res Labs, Div Endocrine, Bone Metab Res Grp, 0403, Indianapolis, IN 46285 USA.
CR Abbaszade I, 1999, J BIOL CHEM, V274, P23443, DOI 10.1074/jbc.274.33.23443
   Alvarez M, 1997, ENDOCRINOLOGY, V138, P482, DOI 10.1210/en.138.1.482
   Black RA, 1998, CURR OPIN CELL BIOL, V10, P654, DOI 10.1016/S0955-0674(98)80042-2
   Blelloch R, 1999, NATURE, V399, P586, DOI 10.1038/21196
   Blobel CP, 1997, CELL, V90, P589, DOI 10.1016/S0092-8674(00)80519-X
   Boguslawski G, 2000, J BIOL CHEM, V275, P999, DOI 10.1074/jbc.275.2.999
   Clohisy JC, 1992, MOL ENDOCRINOL, V6, P1834, DOI 10.1210/me.6.11.1834
   Colige A, 1997, P NATL ACAD SCI USA, V94, P2374, DOI 10.1073/pnas.94.6.2374
   Colige A, 1999, AM J HUM GENET, V65, P308, DOI 10.1086/302504
   Croucher PI, 1999, BIOCHEM SOC T, V27, P224, DOI 10.1042/bst0270224
   Dallas DJ, 1999, BONE, V25, P9, DOI 10.1016/S8756-3282(99)00099-X
   Dempster DW, 1993, ENDOCR REV, V14, P690, DOI 10.1210/er.14.6.690
   Endo T, 1996, SEIKAGAKU, V68, P1453
   Espey LL, 2000, BIOL REPROD, V62, P1090, DOI 10.1095/biolreprod62.4.1090
   Forrest SM, 1985, CALCIFIED TISSUE INT, V37, P51, DOI 10.1007/BF02557679
   Fujimori A, 1991, ENDOCRINOLOGY, V128, P3032, DOI 10.1210/endo-128-6-3032
   Fujimori A, 1992, ENDOCRINOLOGY, V130, P29, DOI 10.1210/en.130.1.29
   Galvin RJS, 1999, BIOCHEM BIOPH RES CO, V265, P233, DOI 10.1006/bbrc.1999.1632
   Greenfield EM, 1996, J BIOL CHEM, V271, P10984, DOI 10.1074/jbc.271.18.10984
   Greenfield EM, 1995, J CLIN INVEST, V96, P1238, DOI 10.1172/JCI118157
   Hock JM, 1989, ENDOCRINOLOGY, V125, P2022, DOI 10.1210/endo-125-4-2022
   Hock JM, 1992, J BONE MINER RES, V7, P65, DOI 10.1002/jbmr.5650070110
   Hock JM, 1988, ENDOCRINOLOGY, V122, P2899, DOI 10.1210/endo-122-6-2899
   Hock JM, 1989, J BONE MINER RES, V4, P449
   Hock JM, 1995, CALCIFIED TISSUE INT, V56, P0
   Hock JM, 1994, J BONE MINER RES, V9, P0
   Huang YF, 1998, BONE, V23, P327, DOI 10.1016/S8756-3282(98)00115-X
   Huovila APJ, 1996, CURR OPIN CELL BIOL, V8, P692, DOI 10.1016/S0955-0674(96)80111-6
   Hurskainen TL, 1999, J BIOL CHEM, V274, P25555, DOI 10.1074/jbc.274.36.25555
   Inoue D, 1998, J BIOL CHEM, V273, P4180, DOI 10.1074/jbc.273.7.4180
   Jee WSS, 1985, CALCIFIED TISSUE INT, V37, P148, DOI 10.1007/BF02554834
   Jerome CP, 1999, BONE, V25, P301, DOI 10.1016/S8756-3282(99)00166-0
   John V, 1996, ENDOCRINOLOGY, V137, P2457, DOI 10.1210/en.137.6.2457
   Jouishomme H, 1992, ENDOCRINOLOGY, V130, P53, DOI 10.1210/en.130.1.53
   Jouishomme H, 1994, J BONE MINER RES, V9, P943
   Juppner H, 1991, SCIENCE, V254, P1024, DOI 10.1126/science.1658941
   Juppner H, 1988, J BIOL CHEM, V263, P8557
   Kaji H, 1992, BIOCHEM BIOPH RES CO, V182, P1356, DOI 10.1016/0006-291X(92)91882-Q
   Kamiguti AS, 1998, BRAZ J MED BIOL RES, V31, P853, DOI 10.1590/S0100-879X1998000700001
   Kuno K, 1997, J BIOL CHEM, V272, P556, DOI 10.1074/jbc.272.1.556
   Kuno K, 1998, J BIOL CHEM, V273, P13912, DOI 10.1074/jbc.273.22.13912
   Kuno K, 1999, J BIOL CHEM, V274, P18821, DOI 10.1074/jbc.274.26.18821
   Ledakis P, 1998, BIOCHEM BIOPH RES CO, V251, P653, DOI 10.1006/bbrc.1998.9517
   Lee K, 1994, ENDOCRINOLOGY, V134, P441, DOI 10.1210/en.134.1.441
   Liang JD, 1999, CALCIFIED TISSUE INT, V65, P369, DOI 10.1007/s002239900715
   Liang P, 1992, SCIENCE, V257, P967, DOI 10.1126/science.1354393
   Ljunggren O, 1993, BIOCHEM BIOPH RES CO, V193, P821, DOI 10.1006/bbrc.1993.1699
   Mcclelland P, 1998, J CELL BIOCHEM, V70, P391
   Miele G, 1998, BIOTECHNIQUES, V25, P138, DOI 10.2144/98251rr02
   Miles RR, 2000, ENDOCRINOLOGY, V141, P28, DOI 10.1210/en.141.1.28
   Noda M, 1989, J CELL BIOL, V108, P713, DOI 10.1083/jcb.108.2.713
   Noda M, 1988, J BIOL CHEM, V263, P18574
   Onyia JE, 1995, BONE, V17, P479, DOI 10.1016/8756-3282(95)00332-2
   Onyia JE, 1997, BONE, V20, P93, DOI 10.1016/S8756-3282(96)00350-X
   Onyia JE, 1998, J BONE MINER RES, V13, P20, DOI 10.1359/jbmr.1998.13.1.20
   Onyia JE, 2000, J BONE MINER RES, V15, P863, DOI 10.1359/jbmr.2000.15.5.863
   Oxlund H, 1993, CALCIFIED TISSUE INT, V53, P394
   Partridge NC, 1994, J CELL BIOCHEM, V55, P321, DOI 10.1002/jcb.240550308
   Partridge NC, 1983, CANCER RES, V43, P4308
   Partridge NC, 1981, ENDOCRINOLOGY, V108, P213, DOI 10.1210/endo-108-1-213
   Pollock JH, 1996, J BONE MINER RES, V11, P754
   Reeve J, 1980, BMJ-BRIT MED J, V280, P1340, DOI 10.1136/bmj.280.6228.1340
   Riggs BL, 1992, NEW ENGL J MED, V327, P620
   Rixon RH, 1994, J BONE MINER RES, V9, P1179
   Robker RL, 2000, P NATL ACAD SCI USA, V97, P4689, DOI 10.1073/pnas.080073497
   Schmidt IU, 1995, ENDOCRINOLOGY, V136, P5127, DOI 10.1210/en.136.11.5127
   Scott DK, 1992, MOL ENDOCRINOL, V6, P2153, DOI 10.1210/me.6.12.2153
   Slovik DM, 1981, J CLIN INVEST, V68, P1261, DOI 10.1172/JCI110372
   Sung YJ, 1997, BIOTECHNIQUES, V23, P462, DOI 10.2144/97233st03
   Takasu H, 1998, ENDOCRINOLOGY, V139, P4293, DOI 10.1210/en.139.10.4293
   Takeda N, 1999, MECH AGEING DEV, V108, P87, DOI 10.1016/S0047-6374(99)00002-0
   Tang BL, 1999, FEBS LETT, V445, P223, DOI 10.1016/S0014-5793(99)00119-2
   Tetradis S, 1996, ENDOCRINOLOGY, V137, P5435, DOI 10.1210/en.137.12.5435
   Tortorella MD, 1999, SCIENCE, V284, P1664, DOI 10.1126/science.284.5420.1664
   Turner AJ, 1999, BIOCHEM SOC T, V27, P255, DOI 10.1042/bst0270255
   Vazquez F, 1999, J BIOL CHEM, V274, P23349, DOI 10.1074/jbc.274.33.23349
   Wang XK, 1996, TRENDS PHARMACOL SCI, V17, P276, DOI 10.1016/0165-6147(96)40001-3
   Wang XK, 1997, CARDIOVASC RES, V35, P414, DOI 10.1016/S0008-6363(97)00169-7
   Weinreb M, 1997, BONE, V20, P347, DOI 10.1016/S8756-3282(97)00011-2
   Whitfield JF, 1999, DRUG AGING, V15, P117, DOI 10.2165/00002512-199915020-00005
   Yamamoto S, 1999, IMMUNOL TODAY, V20, P278, DOI 10.1016/S0167-5699(99)01464-4
   Yu XP, 1997, ENDOCRINOLOGY, V138, P3085, DOI 10.1210/en.138.8.3085
NR 82
TC 49
Z9 49
U1 0
U2 0
PU ENDOCRINE SOC
PI BETHESDA
PA 4350 EAST WEST HIGHWAY SUITE 500, BETHESDA, MD 20814-4110 USA
SN 0013-7227
EI 
J9 ENDOCRINOLOGY
JI Endocrinology
PD DEC 15
PY 2000
VL 141
IS 12
BP 4533
EP 4542
DI 10.1210/en.141.12.4533
PG 10
WC Endocrinology & Metabolism
SC Endocrinology & Metabolism
GA 374TR
UT WOS:000165360900027
PM 11108265
DA 2022-07-08
ER

PT J
AU Lana, SE
   Ogilvie, GK
   Hansen, RA
   Powers, BE
   Dernell, WS
   Withrow, SJ
AF Lana, Se
   Ogilvie, Gk
   Hansen, Ra
   Powers, Be
   Dernell, Ws
   Withrow, Sj
TI Identification In of matrix metalloproteinases in canine neoplastic tissue
SO AMERICAN JOURNAL OF VETERINARY RESEARCH
LA English
DT Article
ID cancer; inhibitor; metastasis; expression; batimastat; carcinoma; invasion; disease; mmp-2; tumor
AB Objective-To identify matrix metalloproteinases (MMP) 2 and 9 in canine tumor tissue and to compare the amount of activity to that in unaffected stromal tissue. Animals-30 dogs with spontaneously developing, high-grade osteosarcoma. Procedure-Tumor and nearby stromal tissue (muscle) were obtained at the time of surgery. Specimens were homogenized, and supernatants were assayed, using gelatin zymography Human derived standards were run concurrently. Densitometry was done to obtain a semiquantitative arbitrary unit value for each specimen. The amount of activity in tumor tissue was compared with the amount in stromal tissue. Results-Gelatinolytic bands were observed from the analysis of ail tumor tissues and in most stromal tissues. These bands migrated in the same molecular weight area as the human MMP 2 and 9 standards. Gelatinolytic activity could be quenched by the addition of 50 mM EDTA and 1 mu g of synthetic tissue inhibitor of metalloproteinase (TIMP) 2 per 100 ml. There was significantly more gelatinolytic activity in tumor tissue than in stromal tissue. Conclusions and Clinical Relevance-MMP 2 and 9 are detectable in canine neoplastic tissue matrix metalloproteinases activity in tumor tissue is higher than in unaffected stromal tissue, indicating that canine MMP may be involved in the pathogenesis of tumor growth and metastasis.
C1 Colorado State Univ, Coll Vet Med & Biomed Sci, Dept Clin Sci, Comparat Oncol Unit, Ft Collins, CO 80523 USA.
   Colorado State Univ, Coll Vet Med & Biomed Sci, Dept Pathol, Ft Collins, CO 80523 USA.
RP Lana, SE (通讯作者)，Colorado State Univ, Coll Vet Med & Biomed Sci, Dept Clin Sci, Comparat Oncol Unit, Ft Collins, CO 80523 USA.
CR An ZL, 1997, CLIN EXP METASTAS, V15, P184, DOI 10.1023/A:1018461112732
   Anderson IC, 1996, CANCER RES, V56, P715
   Beckett RP, 1996, DRUG DISCOV TODAY, V1, P16, DOI 10.1016/1359-6446(96)89115-X
   Bradford MM, 1976, ANAL BIOCHEM, V72, P248, DOI 10.1016/0003-2697(76)90527-3
   Cawston TE, 1996, PHARMACOL THERAPEUT, V70, P163, DOI 10.1016/0163-7258(96)00015-0
   Coughlan AR, 1998, VET J, V155, P231, DOI 10.1016/S1090-0233(05)80016-4
   Davies B, 1993, BRIT J CANCER, V67, P1126, DOI 10.1038/bjc.1993.207
   Durko M, 1996, CELL ADHESION INVASI, V0, P113
   Grignon DJ, 1996, CANCER RES, V56, P1654
   Huessen C, 1980, ANAL BIOCHEM, V102, P196
   Liotta LA, 1991, CELL, V64, P327, DOI 10.1016/0092-8674(91)90642-C
   Low JA, 1996, CLIN CANCER RES, V2, P1207
   Macdougall JR, 1995, CANCER METAST REV, V14, P351, DOI 10.1007/BF00690603
   Montironi R, 1996, ANTICANCER RES, V16, P2057
   Newell KJ, 1994, MOL CARCINOGEN, V10, P199, DOI 10.1002/mc.2940100404
   Opdenakker G, 1992, CYTOKINE, V4, P251, DOI 10.1016/1043-4666(92)90064-X
   Sang QXA, 1996, J PROTEIN CHEM, V15, P137, DOI 10.1007/BF01887395
   Sier CFM, 1996, BRIT J CANCER, V74, P413, DOI 10.1038/bjc.1996.374
   Spodnick GJ, 1992, J AM VET MED ASSOC, V200, P995
   Stearns ME, 1996, ONCOL RES, V8, P63
   Watson SA, 1996, BRIT J CANCER, V74, P1354, DOI 10.1038/bjc.1996.549
   Withrow SJ, 1991, CLIN ORTHOP RELAT R, V0, P159
   Wojtowiczpraga SM, 1997, INVEST NEW DRUG, V15, P61, DOI 10.1023/A:1005722729132
NR 23
TC 57
Z9 57
U1 0
U2 1
PU AMER VETERINARY MEDICAL ASSOC
PI SCHAUMBURG
PA 1931 N MEACHAM RD SUITE 100, SCHAUMBURG, IL 60173-4360 USA
SN 0002-9645
EI 
J9 AM J VET RES
JI Am. J. Vet. Res.
PD FEB 15
PY 2000
VL 61
IS 2
BP 111
EP 114
DI 10.2460/ajvr.2000.61.111
PG 4
WC Veterinary Sciences
SC Veterinary Sciences
GA 279QA
UT WOS:000085055600001
PM 10685678
DA 2022-07-08
ER

PT J
AU Harimaya, K
   Tanaka, K
   Matsumoto, Y
   Sato, H
   Matsuda, S
   Iwamoto, Y
AF Harimaya, K
   Tanaka, K
   Matsumoto, Y
   Sato, H
   Matsuda, S
   Iwamoto, Y
TI Antioxidants inhibit TNF alpha-induced motility and invasion of human osteosarcoma cells: Possible involvement of NF kappa B activation
SO CLINICAL & EXPERIMENTAL METASTASIS
LA English
DT Article
DE antioxidants; invasion; motility; nuclear factor kappa B; tumor necrosis factor alpha
ID tumor-necrosis-factor; human-melanoma cell; gene-expression; extracellular-matrix; transcription factor; basement-membrane; endothelial-cell; cancer metastasis; malignant-cell; intact-cell
AB Osteosarcoma is the most frequent malignant bone tumor in children. It is highly invasive, however, the mechanisms behind osteosarcoma cell invasion are as yet still unknown. In the present study, treatment with TNF alpha enhanced the invasiveness of two human osteosarcoma cell lines, OST and MNNG. TNF alpha treatment also induced tumor cell motility, adhesion to laminin, the expression of matrix metalloproteinase 9 (MMP9), and the nuclear translocation of nuclear factor kappaB (NF kappaB) in the osteosarcoma cells. Moreover, antioxidants inhibited TNF alpha -induced osteosarcoma cell invasion, motility and NF kappaB nuclear translocation, but not adhesion to laminin or MMP9 expression. NF kappaB decoy, another NF kappaB inhibitor, also inhibited TNF alpha -induced osteosarcoma cell invasion and motility. Therefore, motility and NF kappaB activation were possibly related to TNF alpha -induced osteosarcoma cell invasion. However, adhesion to laminin or MMP did not demonstrate any correlation with TNF alpha -induced osteosarcoma cell invasion. Although NF kappaB is known to regulate TNF alpha -induced phenotypes, it may influence only motility and invasion, but not the MMP or laminin-mediated adhesion of these osteosarcoma cells.
C1 Kyushu Univ, Grad Sch Med Sci, Dept Orthopaed Surg, Higashi Ku, Fukuoka 8128582, Japan.
RP Iwamoto, Y (通讯作者)，Kyushu Univ, Grad Sch Med Sci, Dept Orthopaed Surg, Higashi Ku, Maidashi 3-1-1, Fukuoka 8128582, Japan.
CR Albini A, 1995, INT J CANCER, V61, P121, DOI 10.1002/ijc.2910610121
   Albini A, 1987, CANCER RES, V47, P3239
   Albrechtbuehler G, 1977, CELL, V11, P395, DOI 10.1016/0092-8674(77)90057-5
   Albrechtbuehler G, 1976, J CELL BIOL, V71, P370, DOI 10.1083/jcb.71.2.370
   Bacci G, 1998, J CLIN ONCOL, V16, P658, DOI 10.1200/JCO.1998.16.2.658
   Baeuerle PA, 1988, CELL, V53, P211, DOI 10.1016/0092-8674(88)90382-0
   Baeuerle PA, 1991, BIOCHIM BIOPHYS ACTA, V1072, P63, DOI 10.1016/0304-419X(91)90007-8
   Baeuerle PA, 1988, SCIENCE, V242, P540, DOI 10.1126/science.3140380
   Beissert S, 1989, P NATL ACAD SCI USA, V86, P5064, DOI 10.1073/pnas.86.13.5064
   Biswas DK, 1993, J ACQ IMMUN DEF SYND, V6, P778
   Brennan P, 1996, BIOCHEM J, V320, P975, DOI 10.1042/bj3200975
   Brenner DA, 1989, NATURE, V337, P661, DOI 10.1038/337661a0
   Bruland OS, 1997, EUR J CANCER, V33, P1725, DOI 10.1016/S0959-8049(97)00252-9
   Carpenter PM, 1997, INT J CANCER, V71, P64, DOI 10.1002/(SICI)1097-0215(19970328)71:1<64::AID-IJC12>3.0.CO;2-9
   Deneke SM, 1980, BIOCHEM PHARMACOL, V29, P1367, DOI 10.1016/0006-2952(80)90432-3
   Faruqi RM, 1997, AM J PHYSIOL-HEART C, V273, PH817, DOI 10.1152/ajpheart.1997.273.2.H817
   Fraterschroder M, 1987, P NATL ACAD SCI USA, V84, P5277, DOI 10.1073/pnas.84.15.5277
   Graf J, 1987, CELL, V48, P989, DOI 10.1016/0092-8674(87)90707-0
   Heller RA, 1994, J CELL BIOL, V126, P5, DOI 10.1083/jcb.126.1.5
   Helson L, 1975, NATURE, V258, P731, DOI 10.1038/258731a0
   Hibbs MS, 1985, J BIOL CHEM, V260, P2493
   Ikebe T, 1998, INT J CANCER, V77, P578
   Iwamoto Y, 1994, INT ORTHOP, V18, P240
   Kawashima A, 1994, VIRCHOWS ARCH, V424, P547
   Keller HU, 1977, CLIN EXP IMMUNOL, V27, P377
   Kindler V, 1989, CELL, V56, P731, DOI 10.1016/0092-8674(89)90676-4
   Kleinman HK, 1986, BIOCHEMISTRY-US, V25, P312, DOI 10.1021/bi00350a005
   Kramer RH, 1980, INT J CANCER, V26, P639, DOI 10.1002/ijc.2910260516
   La QUAGLIAMP, 1998, CHEST SURG CLIN N AM, V8, P77
   Lauricellalefebvre MA, 1993, INVAS METAST, V13, P289
   Liotta LA, 1991, CELL, V64, P327, DOI 10.1016/0092-8674(91)90642-C
   Liotta LA, 1986, ANNU REV BIOCHEM, V55, P1037, DOI 10.1146/annurev.bi.55.070186.005133
   Liotta LA, 1986, CANCER RES, V46, P1
   Lutz LM, 1973, BIOCHEM PHARMACOL, V22, P1729, DOI 10.1016/0006-2952(73)90386-9
   Mansour H, 1986, J PHARMACOL EXP THER, V236, P476
   Masure S, 1989, EXPERIENTIA, V45, P542, DOI 10.1007/BF01990504
   Mestan J, 1986, NATURE, V323, P816, DOI 10.1038/323816a0
   Meyer M, 1993, EMBO J, V12, P2005, DOI 10.1002/j.1460-2075.1993.tb05850.x
   Miles DW, 1994, INT J CANCER, V56, P777, DOI 10.1002/ijc.2910560603
   Miller ME, 1975, SEMIN HEMATOL, V12, P59
   Naylor MS, 1990, CANCER RES, V50, P4436
   Nicolson GL, 1982, BIOCHIM BIOPHYS ACTA, V695, P113, DOI 10.1016/0304-419X(82)90020-8
   Okada Y, 1990, BIOCHEM BIOPH RES CO, V171, P610, DOI 10.1016/0006-291X(90)91190-4
   Opdenakker G, 1992, CYTOKINE, V4, P251, DOI 10.1016/1043-4666(92)90064-X
   Postlethwaite AE, 1976, J EXP MED, V144, P1188, DOI 10.1084/jem.144.5.1188
   Rao CN, 1983, BIOCHEM BIOPH RES CO, V111, P804
   Rhim JS, 1975, NATURE, V256, P751, DOI 10.1038/256751a0
   Rosen EM, 1991, CANCER RES, V51, P5315
   Sato H, 1993, J BIOL CHEM, V268, P23460
   Sato H, 1993, ONCOGENE, V8, P395
   Schreck R, 1992, J EXP MED, V175, P1181, DOI 10.1084/jem.175.5.1181
   Sen CK, 1996, BIOCHEM BIOPH RES CO, V218, P148, DOI 10.1006/bbrc.1996.0026
   Shimokawakuroki R, 1994, INT J CANCER, V56, P689, DOI 10.1002/ijc.2910560514
   Staal FJT, 1990, P NATL ACAD SCI USA, V87, P9943, DOI 10.1073/pnas.87.24.9943
   Stetlerstevenson WG, 1993, FASEB J, V7, P1434, DOI 10.1096/fasebj.7.15.8262328
   Sumitomo M, 1999, J UROLOGY, V161, P674, DOI 10.1016/S0022-5347(01)61993-1
   Tanaka K, 1995, CANCER RES, V55, P2927
   Tsuchiya H, 1993, J ORTHOPAED RES, V11, P122, DOI 10.1002/jor.1100110114
   Wang JM, 1998, INT J CANCER, V75, P900, DOI 10.1002/(SICI)1097-0215(19980316)75:6<900::AID-IJC13>3.0.CO;2-6
   Weber C, 1994, ARTERIOSCLER THROMB, V14, P1665, DOI 10.1161/01.ATV.14.10.1665
   Zieglerheitbrock HWL, 1993, J IMMUNOL, V151, P6986
NR 61
TC 21
Z9 24
U1 0
U2 1
PU KLUWER ACADEMIC PUBL
PI DORDRECHT
PA SPUIBOULEVARD 50, PO BOX 17, 3300 AA DORDRECHT, NETHERLANDS
SN 0262-0898
EI 
J9 CLIN EXP METASTAS
JI Clin. Exp. Metastasis
PD JUN 15
PY 2000
VL 18
IS 2
BP 121
EP 129
DI 10.1023/A:1006791723233
PG 9
WC Oncology
SC Oncology
GA 396DD
UT WOS:000166620300003
PM 11235987
DA 2022-07-08
ER

PT J
AU Quinn, CO
   Rajakumar, RA
   Agapova, OA
AF Quinn, Co
   Rajakumar, Ra
   Agapova, Oa
TI Parathyroid hormone induces rat interstitial collagenase mRNA through Ets-1 facilitated by cyclic AMP response element-binding protein and Ca2+/calmodulin-dependent protein kinase II in osteoblastic cells
SO JOURNAL OF MOLECULAR ENDOCRINOLOGY
LA English
DT Article
ID messenger-ribonucleic-acid; osteogenic-sarcoma cell; scavenger receptor gene; bone-resorbing agent; osteosarcoma cell; matrix metalloproteinase-1; transcription factor; retinoic acid; expression; culture
AB Parathyroid hormone (PTH), a powerful bone-resorbing agent, is capable of stimulating interstitial collagenase (MMP-13) mRNA production in osteoblastic cells. In this study, a PEA3 consensus binding sequence (-80; AGGAAGT) in addition to a 'TRE-like' sequence (-89; CGACTCA) in the 5' upstream regulatory region of the rat MMP-13 gene were examined. In response to PTH, there was a time-dependent increase in binding of nuclear factors to an oligonucleotide containing the PEA3 region (-95 to -71). This increase in binding was first observed at 0.5 h, peaked at 4 h (7.6-fold) then returned to basal levels by 24 h. Mutagenesis of the PEA3 site in a chloramphenicol acetyl transferase (CAT) construct containing 5' upstream regulatory sequence of the rat MMP-13 gene significantly decreased activation by PTH. PTH-mediated binding of nuclear factors to an oligonucleotide containing the mutant PEA3 sequence was decreased as compared with the wild type. Mutation or deletion of the TRE-like sequence affected basal as well as PTH-mediated induction of corresponding CAT constructs. Treatment with KN93, a Ca2+/calmodulin-dependent protein kinase II specific inhibitor, greatly reduced the amount of protein binding to the PEA3 region in response to PTH which correlated to a notable decrease in the amount of MMP-13 mRNA produced in response to PTH. Antibodies against Ets-1, cyclic AMP response element (CREB)-binding protein (CBP) and CREB were capable of supershifting proteins binding to the oligonucleotide containing the PEA3 region. These data suggest a possible co-operative interaction of factors binding to the PEA3 and TRE-like sequences and provide the first indication of a role for a calcium-mediated pathway in the PTH induction of MMP-13 mRNA in osteoblastic cells.
C1 St Louis Univ, Hlth Sci Ctr, Pediat Res Inst, Dept Pediat, St Louis, MO 63104 USA.
RP Quinn, CO (通讯作者)，Pediat Res Inst, 3662 Pk Ave, St Louis, MO 63110 USA.
FU NATIONAL INSTITUTE OF ARTHRITIS AND MUSCULOSKELETAL AND SKIN DISEASES [R01AR040378] Funding Source: NIH RePORTER; NIAMS NIH HHS [AR-40378] Funding Source: Medline
CR Buttice G, 1996, ONCOGENE, V13, P2297
   Chrivia JC, 1993, NATURE, V365, P855, DOI 10.1038/365855a0
   Civitelli R, 1989, ENDOCRINOLOGY, V124, P2928, DOI 10.1210/endo-124-6-2928
   Clohisy JC, 1994, ENDOCRINOLOGY, V135, P1447, DOI 10.1210/en.135.4.1447
   Connolly TJ, 1994, ENDOCRINOLOGY, V135, P2542, DOI 10.1210/en.135.6.2542
   Cowen KS, 1985, BIOCHEM INT, V11, P273
   Delaisse JM, 1988, ENDOCRINOLOGY, V123, P264, DOI 10.1210/endo-123-1-264
   Delany AM, 1996, ENDOCRINOLOGY, V137, P4665, DOI 10.1210/en.137.11.4665
   Ducy P, 1997, CELL, V89, P747, DOI 10.1016/S0092-8674(00)80257-3
   Eeckhout Y, 1986, BIOCHEM J, V239, P793, DOI 10.1042/bj2390793
   Favaloro J, 1980, METHODS ENZYMOL, V65, P718
   Freije JMP, 1994, J BIOL CHEM, V269, P16766
   Gorman CM, 1982, P NATL ACAD SCI-BIOL, V79, P6777, DOI 10.1073/pnas.79.22.6777
   Gutman A, 1990, EMBO J, V9, P2241, DOI 10.1002/j.1460-2075.1990.tb07394.x
   Heath JK, 1984, BIOCHIM BIOPHYS ACTA, V802, P151, DOI 10.1016/0304-4165(84)90046-1
   Henriet P, 1992, FEBS LETT, V310, P175, DOI 10.1016/0014-5793(92)81323-E
   Iwasaka C, 1996, J CELL PHYSIOL, V169, P522, DOI 10.1002/(SICI)1097-4652(199612)169:3<522::AID-JCP12>3.0.CO;2-7
   Kahn AJ, 1987, AM J OTOLARYNG, V8, P258, DOI 10.1016/S0196-0709(87)80044-3
   Kola I, 1993, P NATL ACAD SCI USA, V90, P7588, DOI 10.1073/pnas.90.16.7588
   Komori T, 1997, CELL, V89, P755, DOI 10.1016/S0092-8674(00)80258-5
   Kyhseandersen J, 1984, J BIOCHEM BIOPH METH, V10, P203, DOI 10.1016/0165-022X(84)90040-X
   Logan SK, 1996, J BIOL CHEM, V271, P774, DOI 10.1074/jbc.271.2.774
   Maniatis T, 1989, MOL CLONING LAB MANU, V0, P0
   Moulton KS, 1994, MOL CELL BIOL, V14, P4408, DOI 10.1128/MCB.14.7.4408
   Otsuka K, 1984, EUR J BIOCHEM, V145, P123, DOI 10.1111/j.1432-1033.1984.tb08530.x
   Partridge NC, 1987, ENDOCRINOLOGY, V120, P1956, DOI 10.1210/endo-120-5-1956
   Partridge NC, 1981, ENDOCRINOLOGY, V108, P213, DOI 10.1210/endo-108-1-213
   Quinn CO, 1990, J BIOL CHEM, V265, P22342
   Rajakumar RA, 1996, MOL ENDOCRINOL, V10, P867, DOI 10.1210/me.10.7.867
   Schneikert J, 1996, J BIOL CHEM, V271, P23907, DOI 10.1074/jbc.271.39.23907
   Schreiber E, 1989, NUCLEIC ACIDS RES, V17, P6419, DOI 10.1093/nar/17.15.6419
   Scott DK, 1992, MOL ENDOCRINOL, V6, P2153, DOI 10.1210/me.6.12.2153
   Selvamurugan N, 1998, J BIOL CHEM, V273, P10647, DOI 10.1074/jbc.273.17.10647
   Simmons DJ, 1990, BONE, V1, P193
   Singh H, 1986, NATURE, V319, P154, DOI 10.1038/319154a0
   Sumi M, 1991, BIOCHEM BIOPH RES CO, V181, P968, DOI 10.1016/0006-291X(91)92031-E
   Valentine MA, 1995, J EXP MED, V182, P1943, DOI 10.1084/jem.182.6.1943
   Varghese S, 1996, ENDOCRINOLOGY, V137, P431, DOI 10.1210/en.137.2.431
   Varghese S, 1994, ENDOCRINOLOGY, V134, P2438, DOI 10.1210/en.134.6.2438
   Varghese S, 1997, ENDOCRINOLOGY, V138, P1035, DOI 10.1210/en.138.3.1035
   Wasylyk C, 1991, EMBO J, V10, P1127, DOI 10.1002/j.1460-2075.1991.tb08053.x
   Westermarck J, 1997, ONCOGENE, V14, P2651, DOI 10.1038/sj.onc.1201111
   Wilcox BD, 1992, J BIOL CHEM, V267, P20752
   Wu H, 1994, MOL CELL BIOL, V14, P2129, DOI 10.1128/MCB.14.3.2129
   Yamaguchi TD, 1987, J BIOL CHEM, V262, P7711
   Yang BS, 1996, MOL CELL BIOL, V16, P538
   Yang C, 1998, MOL CELL BIOL, V18, P2218, DOI 10.1128/MCB.18.4.2218
NR 47
TC 28
Z9 30
U1 1
U2 1
PU SOC ENDOCRINOLOGY
PI BRISTOL
PA 17/18 THE COURTYARD, WOODLANDS, BRADLEY STOKE, BRISTOL BS32 4NQ, ENGLAND
SN 0952-5041
EI 
J9 J MOL ENDOCRINOL
JI J. Mol. Endocrinol.
PD AUG 15
PY 2000
VL 25
IS 1
BP 73
EP 84
DI 10.1677/jme.0.0250073
PG 12
WC Endocrinology & Metabolism
SC Endocrinology & Metabolism
GA 342YK
UT WOS:000088674200007
PM 10915220
DA 2022-07-08
ER

PT J
AU Wang, AM
   Martin, JA
   Lembke, LA
   Midura, RJ
AF Wang, Am
   Martin, Ja
   Lembke, La
   Midura, Rj
TI Reversible suppression of in vitro biomineralization by activation of protein kinase A
SO JOURNAL OF BIOLOGICAL CHEMISTRY
LA English
DT Article
ID bone sialoprotein bsp; growth-factor-i; hormone-related peptide; osteoblast-like cell; parathyroid-hormone; osteosarcoma cell; fibrous dysplasia; factor-beta; expression; matrix
AB Parathyroid hormone (PTH-(1-34)) potently suppresses apatite deposition in osteoblastic cultures. These inhibitory effects are mediated through signaling events following PTH receptor binding. Using both selective inhibitors and activators of protein kinase A (PKA), this study shows that a transient activation of PKA is sufficient to account for PTH's inhibition of apatite deposition. This inhibition is not a result of reduced cell proliferation, reduced alkaline phosphatase activity, increased collagenase production, or lowering medium pH. Rather, data suggest a functional relationship between matrix assembly and apatite deposition in vitro. Bone sialoprotein (BSP) and apatite co-localize in the extracellular matrix of mineralizing cultures, with matrix deposition of BSP temporally preceding that of apatite. Transient activation of PKA by either PTH-(1-34) or short term cAMP analog treatment blocks the deposition of BSP in the extracellular matrix without a significant reduction in the total amount of BSP synthesized and secreted. This effect is reversible after allowing the cultures to recover in the absence of PKA activators for several days. Thus, a transient activation of PKA may suppress mineral deposition in vitro as a consequence of altering the assembly of an extracellular matrix permissive for apatite formation.
C1 Cleveland Clin Fdn, Lerner Res Inst, Dept Biomed Engn, Cleveland, OH 44195 USA.
   Univ Iowa, Coll Med, Dept Orthopaed Surg, Iowa City, IA 52242 USA.
RP Midura, RJ (通讯作者)，Cleveland Clin Fdn, Lerner Res Inst, Dept Biomed Engn, ND20,9500 Euclid Ave, Cleveland, OH 44195 USA.
CR Abousamra AB, 1992, P NATL ACAD SCI USA, V89, P2732, DOI 10.1073/pnas.89.7.2732
   Azarani A, 1995, J BIOL CHEM, V270, P23166, DOI 10.1074/jbc.270.39.23166
   Bellows CG, 1990, ENDOCRINOLOGY, V127, P3111, DOI 10.1210/endo-127-6-3111
   Bianco P, 1993, J HISTOCHEM CYTOCHEM, V41, P193, DOI 10.1177/41.2.8419459
   Bianco P, 1991, CALCIFIED TISSUE INT, V49, P421, DOI 10.1007/BF02555854
   Bonucci E, 1992, BONE MINER, V17, P219, DOI 10.1016/0169-6009(92)90740-5
   Bowers GN, 1988, METHOD ENZYMOL, V158, P302, DOI 10.1016/0076-6879(88)58062-X
   Chen JK, 1992, J BONE MINER RES, V7, P987
   Chen JK, 1991, MATRIX, V11, P133, DOI 10.1016/S0934-8832(11)80217-9
   Chen TL, 1989, GROWTH FACTORS, V1, P0, DOI 10.3109/08977198909000257
   Chijiwa T, 1990, J BIOL CHEM, V265, P5267
   Chomczynski P, 1995, BIOTECHNIQUES, V19, P942
   Chomczynski P, 1993, BIOTECHNIQUES, V15, P532
   Civitelli R, 1989, ENDOCRINOLOGY, V124, P2928, DOI 10.1210/endo-124-6-2928
   Civitelli R, 1988, AM J PHYSIOL, V255, P660
   Ecarotcharrier B, 1989, J BIOL CHEM, V264, P20049
   Fisher LW, 1990, J BIOL CHEM, V265, P2347
   Fletcher AE, 1986, FEBS LETT, V208, P263, DOI 10.1016/0014-5793(86)81029-8
   Forrest SM, 1985, CALCIFIED TISSUE INT, V37, P51, DOI 10.1007/BF02557679
   Fujimori A, 1991, ENDOCRINOLOGY, V128, P3032, DOI 10.1210/endo-128-6-3032
   Fujimori A, 1992, ENDOCRINOLOGY, V130, P29, DOI 10.1210/en.130.1.29
   Gong Z, 1992, BIOTECHNIQUES, V12, P74
   Guenther HL, 1988, J BONE MINER RES, V3, P269
   Gunness M, 1995, BONE, V16, P199, DOI 10.1016/8756-3282(94)00030-4
   Hruska KA, 1991, CONTRIB NEPHROL, V91, P38
   Hruska KA, 1995, CALCIFIED TISSUE INT, V56, PS35, DOI 10.1007/BF03354651
   Hultenby K, 1994, EUR J CELL BIOL, V63, P230
   Ibbotson KJ, 1989, J BONE MINER RES, V4, P37
   Iwamoto M, 1993, EXP CELL RES, V207, P413, DOI 10.1006/excr.1993.1209
   Kato Y, 1990, ENDOCRINOLOGY, V127, P114, DOI 10.1210/endo-127-1-114
   Klein BY, 1993, J CELL BIOCHEM, V53, P114, DOI 10.1002/jcb.240530204
   Komori T, 1997, CELL, V89, P755, DOI 10.1016/S0092-8674(00)80258-5
   Laemmli UK, 1970, NATURE, V227, P680, DOI 10.1038/227680a0
   Martin KJ, 1989, ENDOCRINOLOGY, V125, P295, DOI 10.1210/endo-125-1-295
   Merritt BS, 1992, J CELL PHYSIOL, V152, P520, DOI 10.1002/jcp.1041520311
   Midura RJ, 1994, J BIOL CHEM, V269, P13200
   Midura RJ, 1996, GLYCOBIOLOGY, V6, P677, DOI 10.1093/glycob/6.7.677
   Midura RJ, 1990, J BIOL CHEM, V265, P5285
   Miyake R, 1984, BIOCHEM BIOPH RES CO, V121, P649, DOI 10.1016/0006-291X(84)90231-6
   Nutt RF, 1990, ENDOCRINOLOGY, V127, P491, DOI 10.1210/endo-127-1-491
   Oldberg A, 1988, J BIOL CHEM, V263, P19430
   Otto F, 1997, CELL, V89, P747
   Partridge NC, 1981, ENDOCRINOLOGY, V108, P220, DOI 10.1210/endo-108-1-220
   Partridge NC, 1983, CANCER RES, V43, P4308
   Partridge NC, 1982, ENDOCRINOLOGY, V111, P178, DOI 10.1210/endo-111-1-178
   Pfeilschifter J, 1990, ENDOCRINOLOGY, V127, P69, DOI 10.1210/endo-127-1-69
   Riggs BL, 1993, AM J MED S5A, V95, P62
   Riminucci M, 1995, CALCIFIED TISSUE INT, V57, P277, DOI 10.1007/BF00298883
   Roach HI, 1994, CELL BIOL INT, V18, P617, DOI 10.1006/cbir.1994.1088
   Rosenblatt M, 1977, J BIOL CHEM, V252, P5847
   Salih E, 1996, J BIOL CHEM, V271, P16897, DOI 10.1074/jbc.271.28.16897
   Segre GV, 1979, J BIOL CHEM, V254, P6980
   Shenker A, 1994, J CLIN ENDOCR METAB, V79, P750, DOI 10.1210/jc.79.3.750
   Southern EM, 1975, J MOL BIOL, V98, P503, DOI 10.1016/S0022-2836(75)80083-0
   Spiegel AM, 1997, HORM RES, V47, P89, DOI 10.1159/000185441
   Stanford CM, 1995, J BIOL CHEM, V270, P9420, DOI 10.1074/jbc.270.16.9420
   Stewart PJ, 1991, HORM METAB RES, V23, P535, DOI 10.1055/s-2007-1003748
   Sugimoto T, 1992, J CELL PHYSIOL, V152, P28, DOI 10.1002/jcp.1041520105
   Taylor SS, 1989, J BIOL CHEM, V264, P8443
   Voytek TM, 1995, AM J SURG PATHOL, V19, P775, DOI 10.1097/00000478-199507000-00005
   Watson P, 1995, BONE, V16, P357, DOI 10.1016/8756-3282(94)00051-4
   Yee JA, 1993, J CELL PHYSIOL, V157, P528, DOI 10.1002/jcp.1041570312
NR 62
TC 31
Z9 31
U1 0
U2 1
PU AMER SOC BIOCHEMISTRY MOLECULAR BIOLOGY INC
PI BETHESDA
PA 9650 ROCKVILLE PIKE, BETHESDA, MD 20814 USA
SN 0021-9258
EI 
J9 J BIOL CHEM
JI J. Biol. Chem.
PD APR 14
PY 2000
VL 275
IS 15
BP 11082
EP 11091
DI 10.1074/jbc.275.15.11082
PG 10
WC Biochemistry & Molecular Biology
SC Biochemistry & Molecular Biology
GA 304DB
UT WOS:000086466600055
PM 10753913
DA 2022-07-08
ER

PT J
AU Partridge, NC
   Fiacco, GJ
   Walling, HW
   Barmina, OY
   Jeffrey, JJ
   Ruh, MF
AF Partridge, Nc
   Fiacco, Gj
   Walling, Hw
   Barmina, Oy
   Jeffrey, Jj
   Ruh, Mf
TI Effects of dioxin and estrogen on collagenase-3 in UMR 106-01 osteosarcoma cells
SO ARCHIVES OF BIOCHEMISTRY AND BIOPHYSICS
LA English
DT Article
DE dioxin; estrogen; collagenase-3; parathyroid hormone; osteoblasts
ID osteogenic-sarcoma cell; osteoblast-like cell; ah-receptor; parathyroid-hormone; gene-expression; rat osteoblast; in-vitro; 2,3,7,8-tetrachlorodibenzo-para-dioxin; antiestrogen; mechanism
AB Since estrogen is important in preventing osteoporosis in postmenopausal women and 2,3,7,8-tetrachlorodibenzo-p-dioxin (TCDD) is an estrogen antagonist in reproductive tissues, we investigated the effects of 17 beta -estradiol (E-2) and TCDD on collagenase-3 secretion using parathyroid hormone (PTH)-stimulated UMR 106-01 cells, a rat osteoblastic osteosarcoma cell line. Whereas E-2 or TCDD had no effect on UMR cells in the absence of PTH, cells grown in the presence of 10(-7) M PTH, which induces a dramatic 30-fold increase in collagenase-3 secretion, surprisingly demonstrated a further stimulation of collagenase-3 secretion in the presence of TCDD or E-2. However, the potentiating response was biphasic; i.e., at higher concentrations of E-2 or TCDD, there was no enhancement of the PTH effect, PTH induces multiple effects on UMR cells, including inducing collagenase-3 mRNA transcription and regulating its extracellular abundance through a specific receptor and endocytosis. Thus, we investigated the ability of TCDD or E-2 to stimulate the induction of collagenase-3 mRNA using Northern analysis, as previously reported, PTH dose dependently induced collagenase-3 mRNA after 4 h of treatment, There was little effect of TCDD or E-2 on PTH-induced levels of collagenase-3 mRNA. These data could not account for the final effects on secreted collagenase-3, We postulated that low concentrations of E-2 and TCDD may downregulate the collagenase-3 endocytotic two-step receptor-mediated process that includes the LDL-receptor-related protein to enhance the effects of PTH. However, this was not the case. Therefore, we conclude that low concentrations of TCDD and estrogen alter translation or secretion of PTH-stimulated collagenase-3. (C) 2000 Academic Press.
C1 St Louis Univ, Sch Med, Dept Pharmacol & Physiol Sci, St Louis, MO 63104 USA.
   Univ Med & Dent New Jersey, Robert Wood Johnson Med Sch, Dept Physiol & Biophys, Piscataway, NJ 08854 USA.
   Albany Med Coll, Dept Biochem, Albany, NY 12208 USA.
RP Partridge, NC (通讯作者)，Univ Med & Dent New Jersey, Robert Wood Johnson Med Sch, Dept Physiol & Biophys, 675 Hoes Lane, Piscataway, NJ 08854 USA.
FU NIAMS NIH HHS [AR 40661] Funding Source: Medline; NICHD NIH HHS [HD 05291] Funding Source: Medline; NIEHS NIH HHS [ES 05968] Funding Source: Medline; EUNICE KENNEDY SHRIVER NATIONAL INSTITUTE OF CHILD HEALTH &HUMAN DEVELOPMENT [R01HD005291, R37HD005291] Funding Source: NIH RePORTER; NATIONAL INSTITUTE OF ARTHRITIS AND MUSCULOSKELETAL AND SKIN DISEASES [R01AR040661] Funding Source: NIH RePORTER; NATIONAL INSTITUTE OF ENVIRONMENTAL HEALTH SCIENCES [R55ES005968, R01ES005968] Funding Source: NIH RePORTER
CR Arts J, 1997, ENDOCRINOLOGY, V138, P5067, DOI 10.1210/en.138.11.5067
   Astroff B, 1990, BIOCHEM PHARMACOL, V39, P485, DOI 10.1016/0006-2952(90)90054-O
   Astroff B, 1988, TOXICOL APPL PHARM, V95, P435, DOI 10.1016/0041-008X(88)90361-4
   Barmina OY, 1999, J BIOL CHEM, V274, P30087, DOI 10.1074/jbc.274.42.30087
   Bodine PVN, 1998, ENDOCRINOLOGY, V139, P2048, DOI 10.1210/en.139.4.2048
   Bradford MM, 1976, ANAL BIOCHEM, V72, P248, DOI 10.1016/0003-2697(76)90527-3
   Burbach KM, 1992, P NATL ACAD SCI USA, V89, P8185, DOI 10.1073/pnas.89.17.8185
   Cook TF, 1994, ARCH BIOCHEM BIOPHYS, V311, P313, DOI 10.1006/abbi.1994.1243
   Eriksen EF, 1988, SCIENCE, V241, P84, DOI 10.1126/science.3388021
   Fournier B, 1996, J ENDOCRINOL, V150, P275, DOI 10.1677/joe.0.1500275
   Gierthy JF, 1994, J CELL BIOCHEM, V54, P231, DOI 10.1002/jcb.240540211
   Greenwood FC, 1963, BIOCHEM J, V89, P114, DOI 10.1042/bj0890114
   Hamilton JA, 1985, ENDOCRINOLOGY, V116, P2186, DOI 10.1210/endo-116-6-2186
   Kahn AJ, 1987, AM J OTOLARYNG, V8, P258, DOI 10.1016/S0196-0709(87)80044-3
   Komm BS, 1988, SCIENCE, V241, P81, DOI 10.1126/science.3164526
   Krishnan V, 1995, MOL CELL BIOL, V15, P6710
   Landers JP, 1991, BIOCHEM J, V276, P273, DOI 10.1042/bj2760273
   Lindsay ROBERT, 1993, P240, V0, P0
   Macgregor JI, 1998, PHARMACOL REV, V50, P151
   Majeska RJ, 1994, J BONE JOINT SURG AM, V76A, P713, DOI 10.2106/00004623-199405000-00013
   Migliaccio S, 1993, MOL ENDOCRINOL, V7, P1133, DOI 10.1210/me.7.9.1133
   Nesaretnam K, 1996, MOL ENDOCRINOL, V10, P923, DOI 10.1210/me.10.8.923
   Omura TH, 1994, J BIOL CHEM, V269, P24994
   Partridge NC, 1980, FEBS LETT, V115, P139, DOI 10.1016/0014-5793(80)80744-7
   Partridge NC, 1987, ENDOCRINOLOGY, V120, P1956, DOI 10.1210/endo-120-5-1956
   Poland A, 1982, ANNU REV PHARMACOL, V22, P517, DOI 10.1146/annurev.pa.22.040182.002505
   Quinn CO, 1990, J BIOL CHEM, V265, P22342
   Ruh MF, 1999, TOXICOLOGIST, V42, P215
   Ruh TS, 1983, PHARMACOL THERAPEUT, V21, P247, DOI 10.1016/0163-7258(83)90075-X
   Silkworth JB, 1986, FUND APPL TOXICOL, V7, P471, DOI 10.1016/0272-0590(86)90097-7
   Spelsberg TC, 1999, MOL ENDOCRINOL, V13, P819, DOI 10.1210/me.13.6.819
   Tyson DR, 1999, ENDOCRINOLOGY, V140, P1255, DOI 10.1210/en.140.3.1255
   Winchester SK, 1999, J CELL PHYSIOL, V181, P479, DOI 10.1002/(SICI)1097-4652(199912)181:3<479::AID-JCP12>3.0.CO;2-D
   Zacharewski T, 1992, TOXICOL APPL PHARM, V113, P311, DOI 10.1016/0041-008X(92)90130-K
   Zhao WG, 1999, J CLIN INVEST, V103, P517, DOI 10.1172/JCI5481
NR 35
TC 12
Z9 12
U1 0
U2 1
PU ACADEMIC PRESS INC
PI SAN DIEGO
PA 525 B ST, STE 1900, SAN DIEGO, CA 92101-4495 USA
SN 0003-9861
EI 
J9 ARCH BIOCHEM BIOPHYS
JI Arch. Biochem. Biophys.
PD OCT 15
PY 2000
VL 382
IS 2
BP 182
EP 188
DI 10.1006/abbi.2000.1992
PG 7
WC Biochemistry & Molecular Biology; Biophysics
SC Biochemistry & Molecular Biology; Biophysics
GA 367PN
UT WOS:000090070800003
PM 11068867
DA 2022-07-08
ER

PT J
AU Wang, JL
   Sun, Y
   Wu, SY
AF Wang, Jl
   Sun, Y
   Wu, Sy
TI Gamma-irradiation induces matrix metalloproteinase II expression in a p53-dependent manner
SO MOLECULAR CARCINOGENESIS
LA English
DT Article
DE matrix metalloproteinase II; metastasis; p53; ionization radiation
ID gelatinase-a; transcriptional activation; tumor progression; iv collagenase; p53; invasion; metastasis; radiation; promoter; cell
AB Matrix metalloproteinases (MMPs) are a family of proteinases that degrade the basement membrane and have been implicated in promoting tumor metastasis. MMP-2, one member of this family, was recently found to be a p53 target and subject to p53 upregulation. In this study, we examined the correlation between the expression of MMP-2 and the increased expression of p53 after gamma-irradiation. Three human p53-positive cell lines that express wild-type p53, including U2-OS (osteosarcoma), RKO (colon carcinoma), MCF-7 (breast carcinoma), one mouse p53 positive cell line and HepG2 (liver carcinoma), and two p53-negative human cell lines, SAOS-2 (osteosarcoma) and RKO-E6 (colon carcinoma), were used in this study. The MMP-2 activity was analyzed by using gelatin zymography. The p53 level was measured by western blot analysis. Our results show that wild-type p53 induced by ionizing radiation caused a subsequent increase of MMP-2 activity in U2-OS and RKO cells but not in MCF-7, HepG2, SAOS-2, or RKO-E6 cells. These results suggest that the gamma-radiation-induced expression of MMP-2 is dependent on the cell type and presence of functional p53. Thus, ionizing radiation could activate MMP-2 activity in a subset of human cancer cells and may lead to an increase in their metastatic potential. (C) 2000 Wiley-Liss. Inc.
C1 Univ Michigan, Sch Med, Div Radiat & Canc Biol, Dept Radiat Oncol, Ann Arbor, MI 48109 USA.
   Parke Davis Pharmaceut Res, Dept Mol Biol, Ann Arbor, MI USA.
RP Wu, SY (通讯作者)，Univ Michigan, Sch Med, Div Radiat & Canc Biol, Dept Radiat Oncol, Ann Arbor, MI 48109 USA.
CR Bian JH, 1997, MOL CELL BIOL, V17, P6330, DOI 10.1128/MCB.17.11.6330
   Cao JA, 1996, J BIOL CHEM, V271, P30174, DOI 10.1074/jbc.271.47.30174
   Chang D, 1999, CELL GROWTH DIFFER, V10, P155
   Cheng L, 1999, CANCER, V85, P2455, DOI 10.1002/(SICI)1097-0142(19990601)85:11<2455::AID-CNCR22>3.0.CO;2-C
   Deryugina EI, 1997, ANTICANCER RES, V17, P3201
   Eldeiry WS, 1993, CELL, V75, P817, DOI 10.1016/0092-8674(93)90500-P
   Giambernardi TA, 1998, MATRIX BIOL, V16, P483, DOI 10.1016/S0945-053X(98)90019-1
   Itoh T, 1998, CANCER RES, V58, P1048
   Kanayama H, 1998, CANCER, V82, P1359, DOI 10.1002/(SICI)1097-0142(19980401)82:7<1359::AID-CNCR20>3.3.CO;2-F
   Ko LJ, 1996, GENE DEV, V10, P1054, DOI 10.1101/gad.10.9.1054
   Levy AT, 1991, CANCER RES, V51, P439
   Li G, 1998, BRIT J DERMATOL, V139, P3
   Liotta LA, 1990, SEMIN CANCER BIOL, V1, P99
   Ludesmeyers JH, 1996, MOL CELL BIOL, V16, P6009
   Macdougall JR, 1995, CANCER METAST REV, V14, P351, DOI 10.1007/BF00690603
   Masuda H, 1987, P NATL ACAD SCI USA, V84, P7716, DOI 10.1073/pnas.84.21.7716
   Miyashita T, 1995, CELL, V80, P293
   Nathanson SD, 1989, CANCER RES, V49, P4412
   Ohnishi T, 1999, RADIAT RES, V151, P368, DOI 10.2307/3579950
   Okaichi K, 1998, J RADIAT RES, V39, P111, DOI 10.1269/jrr.39.111
   Scheffner M, 1990, CELL, V63, P1129, DOI 10.1016/0092-8674(90)90409-8
   Stetlerstevenson WG, 1993, ANNU REV CELL BIOL, V9, P541, DOI 10.1146/annurev.cb.09.110193.002545
   Sun Y, 1997, ONCOGENE, V14, P385, DOI 10.1038/sj.onc.1200834
   Sun Y, 1999, MOL CARCINOGEN, V24, P25, DOI 10.1002/(SICI)1098-2744(199901)24:1<25::AID-MC4>3.3.CO;2-J
   Sun YB, 1999, J BIOL CHEM, V274, P11535, DOI 10.1074/jbc.274.17.11535
   Thornborrow EC, 1999, J BIOL CHEM, V274, P33747, DOI 10.1074/jbc.274.47.33747
NR 26
TC 50
Z9 57
U1 0
U2 3
PU WILEY-LISS
PI NEW YORK
PA DIV JOHN WILEY & SONS INC, 605 THIRD AVE, NEW YORK, NY 10158-0012 USA
SN 0899-1987
EI 
J9 MOL CARCINOGEN
JI Mol. Carcinog.
PD APR 15
PY 2000
VL 27
IS 4
BP 252
EP 258
DI 10.1002/(SICI)1098-2744(200004)27:4<252::AID-MC2>3.0.CO;2-3
PG 7
WC Biochemistry & Molecular Biology; Oncology
SC Biochemistry & Molecular Biology; Oncology
GA 301BH
UT WOS:000086287900002
PM 10747288
DA 2022-07-08
ER

PT J
AU Manara, MC
   Baldini, N
   Serra, M
   Lollini, PL
   De giovanni, C
   Vaccari, M
   Argnani, A
   Benini, S
   Maurici, D
   Picci, P
   Scotland, K
AF Manara, Mc
   Baldini, N
   Serra, M
   Lollini, Pl
   De giovanni, C
   Vaccari, M
   Argnani, A
   Benini, S
   Maurici, D
   Picci, P
   Scotland, K
TI Reversal of malignant phenotype in human osteosarcoma cells transduced with the alkaline phosphatase gene
SO BONE
LA English
DT Article
DE alkaline phosphatase; osteosarcoma; matrix metalloproteinase; tumorigenicity; metastasis; athymic mice
ID growth-factor expression; dephosphorylation; proliferation; receptor; protein; saos-2; form
AB Alkaline phosphatases are a family of glycoproteins that are able to hydrolize various monophosphate esters at a high pH optimum. Liver/bone/kidney (L/B/K) alkaline phosphatase (ALP) is one of the four major isoenzymes that belong to this family. Apart from its role in normal bone mineralization, other functions of L/B/K ALP remain obscure, both in physiological and in neoplastic conditions, including the bone-forming tumor osteosarcoma, In this study, we transfected the U-2 OS osteosarcoma cell line, which does not show any basal expression of this enzyme, with the full-length gene of L/B/K ALP, and analyzed the in vitro and in vivo features of four transfectants sl;owing different expression of L/B/K ALP, A reduced in vitro ability to invade Matrigel and to grow in a semi-solid medium, together with a lower tumorigenic and metastatic ability in athymic mice, was found to be associated with a high level of cell surface L/B/K ALP activity. Moreover, L/B/K ALP transfectants showed a reduced secretion of matrix metalloproteinase-9 enzyme, These findings indicate a loss of aggressiveness of osteosarcoma cells after the expression of L/B/K ALP on their surface and suggest a new role for this enzyme, (C) 2000 by Elsevier Science Inc. All rights reserved.
C1 Ist Ortoped Rizzoli, Lab Ric Oncol, I-40126 Bologna, Italy.
   Univ Bologna, Inst Canc, Bologna, Italy.
   IST, Ist Ric Ric Canc Genova, Unita Satellite Biotecnol, Bologna, Italy.
RP Scotland, K (通讯作者)，Ist Ortoped Rizzoli, Lab Ric Oncol, Via Di Barbiano 1-10, I-40126 Bologna, Italy.
EM katia.scotlandi@ior.it
CR Albini A, 1987, CANCER RES, V47, P3239
   Bradford MM, 1976, ANAL BIOCHEM, V72, P248, DOI 10.1016/0003-2697(76)90527-3
   Chan JRA, 1986, J BIOL CHEM, V261, P7635
   Colacci A, 1993, INT J ONCOL, V2, P937
   Fedde KN, 1992, BONE MINER, V17, P145, DOI 10.1016/0169-6009(92)90726-T
   Ferracini R, 1995, ONCOGENE, V10, P739
   Ferracini R, 1996, ONCOGENE, V12, P1697
   Harris H, 1990, CLIN CHIM ACTA, V186, P133, DOI 10.1016/0009-8981(90)90031-M
   Heath JK, 1989, CONNECT TISSUE RES, V20, P15, DOI 10.3109/03008208909023870
   Himelstein BP, 1994, INVAS METAST, V14, P246
   Laterra J, 1997, BIOCHEM BIOPH RES CO, V235, P743, DOI 10.1006/bbrc.1997.6853
   Lauk S, 1990, INT J RADIAT BIOL, V57, P1017, DOI 10.1080/09553009014551131
   Lollini PL, 1994, CELIL TISSUE CULTURE, V3, P1
   Malik AS, 1986, BIOCHEM J, V240, P519, DOI 10.1042/bj2400519
   Mohan S, 1993, J CELL PHYSIOL, V156, P462, DOI 10.1002/jcp.1041560305
   Poelstra K, 1997, AM J PATHOL, V151, P1163
   Rodan SB, 1987, CANCER RES, V47, P4961
   Sapi E, 1996, CANCER RES, V56, P5704
   Schultzhector S, 1993, CANCER RES, V53, P1444
   Schultzhector S, 1993, J HISTOCHEM CYTOCHEM, V41, P1813, DOI 10.1177/41.12.8245430
   Scotlandi K, 1996, AM J PATHOL, V149, P1209
   Scotlandi K, 1993, INT J ONCOL, V3, P963
   Sparks JW, 1985, J BIOL CHEM, V260, P2042
   Stinson RA, 1993, CLIN CHIM ACTA, V221, P105, DOI 10.1016/0009-8981(93)90025-Y
   Swarup G, 1981, J BIOL CHEM, V256, P8197
   Weiss MJ, 1988, J BIOL CHEM, V263, P12002
   Weiss MJ, 1988, P NATL ACAD SCI USA, V85, P7666, DOI 10.1073/pnas.85.20.7666
   Wigler M, 1979, CELL, V16, P777, DOI 10.1016/0092-8674(79)90093-X
NR 28
TC 29
Z9 30
U1 0
U2 1
PU ELSEVIER SCIENCE INC
PI NEW YORK
PA 360 PARK AVE SOUTH, NEW YORK, NY 10010-1710 USA
SN 8756-3282
EI 1873-2763
J9 BONE
JI Bone
PD MAR 15
PY 2000
VL 26
IS 3
BP 215
EP 220
DI 10.1016/S8756-3282(99)00266-5
PG 6
WC Endocrinology & Metabolism
SC Endocrinology & Metabolism
GA 287XR
UT WOS:000085533200003
PM 10709992
DA 2022-07-08
ER

PT J
AU Damiens, C
   Fortun, Y
   Charrier, C
   Heymann, D
   Padrines, M
AF Damiens, C
   Fortun, Y
   Charrier, C
   Heymann, D
   Padrines, M
TI Modulation by soluble factors of gelatinase activities released by osteoblastic cells
SO CYTOKINE
LA English
DT Article
DE gelatinases; human osteoblasts; osteosarcoma; soluble factors
ID matrix metalloproteinase; interstitial collagenase; bone-resorption; stimulation; inhibitor; timp-2
AB This study investigated the ability of normal human osteoblasts (hOb) and osteogenic sarcoma cells (MG-63 and SaOS2) to produce gelatinases and undergo modulation by interleukin 1 beta (IL-1 beta), interleukin 6 (IL-6), oncostatin M (OSM), leukaemia inhibitory factor (LIF), growth hormone (GH) and insulin-like growth factor-I (IGF-I), Gelatinase activities were determined by zymogaphy, and a quantitative analysis was performed by ELISA, The MMP-2 activities of the three cell lines were significantly increased in the presence of IL-1 beta and IL-6, but no modulation of MMP-2 activities was observed in the presence of OSM, LIF and GH, IGF-I increased the activity released by SaOS2 and hOb, but no modulation was detectable in MG-63 cell conditioned medium, An upmodulation of pro-MMP-2 secretion by SaOS2 and hOb was observed for all soluble factors used, whereas an upmodulation of pro-MMP-2 secretion by MG-63 was observed only in the presence of IL-1 beta, IL-6 and IGF-I, Thus, osteoblastic cells modulated by cytokines can be involved in bone resorption as a result of the protease activities released. (C) 2000 Academic Press.
C1 Fac Med, Lab Physiopathol Resorpt Osseuse, F-44035 Nantes 01, France.
RP Padrines, M (通讯作者)，Fac Med, Lab Physiopathol Resorpt Osseuse, EE 99-01,1 Rue Gaston Veil, F-44035 Nantes 01, France.
CR Aimes RT, 1995, J BIOL CHEM, V270, P5872, DOI 10.1074/jbc.270.11.5872
   Clover J, 1994, BONE, V15, P585, DOI 10.1016/8756-3282(94)90305-0
   Damiens C, 2000, CYTOKINE, V12, P539, DOI 10.1006/cyto.1999.0593
   Gowen M, 1984, BIOCHIM BIOPHYS ACTA, V797, P186, DOI 10.1016/0304-4165(84)90121-1
   Hankey DP, 1991, BIOCHEM SOC T, V19, P59
   Hill PA, 1995, BIOCHEM J, V308, P167, DOI 10.1042/bj3080167
   Hill PA, 1995, ENDOCRINOLOGY, V136, P124, DOI 10.1210/en.136.1.124
   Hock JM, 1988, ENDOCRINOLOGY, V122, P254, DOI 10.1210/endo-122-1-254
   Holliday LS, 1997, J BIOL CHEM, V272, P22053, DOI 10.1074/jbc.272.35.22053
   Johnson LL, 1998, CURR OPIN CHEM BIOL, V2, P466, DOI 10.1016/S1367-5931(98)80122-1
   Kusano K, 1998, ENDOCRINOLOGY, V139, P1338, DOI 10.1210/en.139.3.1338
   Meikle MC, 1992, J CELL SCI, V103, P1093
   Meikle MC, 1995, BONE, V17, P255, DOI 10.1016/8756-3282(95)00219-4
   Okasaki R, 1995, J BONE MINER RES, V10, P788
   Rifas L, 1994, ENDOCRINOLOGY, V134, P213, DOI 10.1210/en.134.1.213
   Shofuda K, 1998, J BIOCHEM-TOKYO, V124, P462, DOI 10.1093/oxfordjournals.jbchem.a022136
NR 16
TC 22
Z9 22
U1 0
U2 0
PU W B SAUNDERS CO
PI PHILADELPHIA
PA INDEPENDENCE SQUARE WEST CURTIS CENTER, STE 300, PHILADELPHIA, PA 19106-3399 USA
SN 1043-4666
EI 
J9 CYTOKINE
JI Cytokine
PD NOV 15
PY 2000
VL 12
IS 11
BP 1727
EP 1731
DI 10.1006/cyto.2000.0765
PG 5
WC Biochemistry & Molecular Biology; Cell Biology; Immunology
SC Biochemistry & Molecular Biology; Cell Biology; Immunology
GA 377FV
UT WOS:000165503400019
PM 11052827
DA 2022-07-08
ER

PT J
AU Selvamurugan, N
   Pulumati, MR
   Tyson, DR
   Partridge, NC
AF Selvamurugan, N
   Pulumati, Mr
   Tyson, Dr
   Partridge, Nc
TI Parathyroid hormone regulation of the rat collagenase-3 promoter by protein kinase A-dependent transactivation of core binding factor alpha 1
SO JOURNAL OF BIOLOGICAL CHEMISTRY
LA English
DT Article
ID transcription factor cbfa1; messenger-rna expression; osteoblast-like cell; hypertrophic chondrocyte; interstitial collagenase; cleidocranial dysplasia; bone-development; gene-expression; receptor; peptide
AB Previously we showed that the activator protein-1 site and the runt domain binding site in the collagenase-3 promoter act cooperatively in response to parathyroid hormone (PTH) in the rat osteoblastic osteosarcoma cell line, UMR 106-01, Our results of the expression pattern of core binding factor alpha 1 (Cbfa1), which binds to the runt domain site, indicated that there is no change in the levels of Cbfa1 protein or RNA under either control conditions or after PTH treatment. The importance of posttranslational modification of Cbfa1 in the signaling pathway for PTH-induced collagenase-3 promoter activity was analyzed. PTH stimulation of collagenase-3 promoter activity was completely abrogated by protein kinase A (PKA) inhibition. To determine the role of PKA activity with respect to Cbfa1 activation (in addition to its known activity of phosphorylating cAMP-response element-binding protein to enhance c-fos promoter activity), we utilized the heterologous Gal4 transcription system. PTH stimulated the transactivation of activation domain-3 in Cbfa1 through the PKA site. In vitro phosphorylation studies indicated that the PKA site in the wild type activation domain-3 is a substrate for phosphorylation by PKA, Thus, we demonstrate that PTH induces a PKA-dependent transactivation of Cbfa1, and this transactivation is required for collagenase-3 promoter activity in UMR cells.
C1 St Louis Univ, Sch Med, Dept Pharmacol & Physiol Sci, St Louis, MO 63104 USA.
RP Partridge, NC (通讯作者)，St Louis Univ, Sch Med, Dept Pharmacol & Physiol Sci, 1402 S Grand Blvd, St Louis, MO 63104 USA.
FU NATIONAL INSTITUTE OF DIABETES AND DIGESTIVE AND KIDNEY DISEASES [R01DK047420, R01DK048109, R56DK047420] Funding Source: NIH RePORTER; NIDDK NIH HHS [DK47420, DK48109, R01 DK047420] Funding Source: Medline
CR Abousamra AB, 1992, P NATL ACAD SCI USA, V89, P2732, DOI 10.1073/pnas.89.7.2732
   Azarani A, 1995, J BIOL CHEM, V270, P23166, DOI 10.1074/jbc.270.39.23166
   Banerjee C, 1997, J CELL BIOCHEM, V66, P1, DOI 10.1002/(SICI)1097-4644(19970701)66:1<1::AID-JCB1>3.0.CO;2-V
   Chang DJ, 1998, J BIOL CHEM, V273, P4892, DOI 10.1074/jbc.273.9.4892
   Daga A, 1996, GENE DEV, V10, P1194, DOI 10.1101/gad.10.10.1194
   Ducy P, 1997, CELL, V89, P747, DOI 10.1016/S0092-8674(00)80257-3
   Fluhmann B, 1998, MOL CELL ENDOCRINOL, V139, P89, DOI 10.1016/S0303-7207(98)00070-7
   Fosang AJ, 1993, BIOCHEM J, V295, P273, DOI 10.1042/bj2950273
   Fujimori A, 1992, ENDOCRINOLOGY, V130, P29, DOI 10.1210/en.130.1.29
   Fukayama S, 1994, ENDOCRINOLOGY, V134, P1851, DOI 10.1210/en.134.4.1851
   Fukumoto S, 1992, J CELL PHYSIOL, V152, P346, DOI 10.1002/jcp.1041520216
   Gack S, 1995, CELL GROWTH DIFFER, V6, P759
   Gao YH, 1998, BIOCHEM BIOPH RES CO, V252, P697, DOI 10.1006/bbrc.1998.9643
   Geoffroy V, 1995, J BIOL CHEM, V270, P30973, DOI 10.1074/jbc.270.52.30973
   Greenfield EM, 1996, J BIOL CHEM, V271, P10984, DOI 10.1074/jbc.271.18.10984
   Harada H, 1999, J BIOL CHEM, V274, P6972, DOI 10.1074/jbc.274.11.6972
   Horwitz KB, 1996, MOL ENDOCRINOL, V10, P1167, DOI 10.1210/me.10.10.1167
   Huang YF, 1998, BONE, V23, P327, DOI 10.1016/S8756-3282(98)00115-X
   Jimenez MJG, 1999, MOL CELL BIOL, V19, P4431
   Johansson N, 1997, DEV DYNAM, V208, P387, DOI 10.1002/(SICI)1097-0177(199703)208:3<387::AID-AJA9>3.0.CO;2-E
   Juppner H, 1991, SCIENCE, V254, P1024, DOI 10.1126/science.1658941
   Kania MA, 1990, GENE DEV, V4, P1701, DOI 10.1101/gad.4.10.1701
   Knauper V, 1996, J BIOL CHEM, V271, P1544, DOI 10.1074/jbc.271.3.1544
   Knauper V, 1997, EUR J BIOCHEM, V248, P369, DOI 10.1111/j.1432-1033.1997.00369.x
   Kream BE, 1993, MOL ENDOCRINOL, V7, P399, DOI 10.1210/me.7.3.399
   Lanske B, 1998, ENDOCRINOLOGY, V139, P5194, DOI 10.1210/en.139.12.5194
   Li J, 1998, J BIOL CHEM, V273, P31009, DOI 10.1074/jbc.273.47.31009
   Mattot V, 1995, J CELL SCI, V108, P529
   Mccarthy TL, 1989, ENDOCRINOLOGY, V124, P301, DOI 10.1210/endo-124-1-301
   Merriman HL, 1995, BIOCHEMISTRY-US, V34, P13125, DOI 10.1021/bi00040a025
   Mundlos S, 1997, CELL, V89, P773, DOI 10.1016/S0092-8674(00)80260-3
   Ogawa E, 1993, P NATL ACAD SCI USA, V90, P6859, DOI 10.1073/pnas.90.14.6859
   Onyia JE, 1997, J CELL BIOCHEM, V67, P265, DOI 10.1002/(SICI)1097-4644(19971101)67:2<265::AID-JCB12>3.0.CO;2-E
   Otto F, 1997, CELL, V89, P765, DOI 10.1016/S0092-8674(00)80259-7
   Pearman AT, 1996, J BIOL CHEM, V271, P25715, DOI 10.1074/jbc.271.41.25715
   Quinn CO, 1990, J BIOL CHEM, V265, P22342
   Sato M, 1998, ONCOGENE, V17, P1517, DOI 10.1038/sj.onc.1202064
   Scott DK, 1992, MOL ENDOCRINOL, V6, P2153, DOI 10.1210/me.6.12.2153
   Selvamurugan N, 1998, J BIOL CHEM, V273, P10647, DOI 10.1074/jbc.273.17.10647
   Stahlebackdahl M, 1997, LAB INVEST, V76, P717
   Stewart M, 1997, P NATL ACAD SCI USA, V94, P8646, DOI 10.1073/pnas.94.16.8646
   Tanaka T, 1996, MOL CELL BIOL, V16, P3967
   Tetradis S, 1998, J BONE MINER RES, V13, P1846, DOI 10.1359/jbmr.1998.13.12.1846
   Tetradis S, 1996, ENDOCRINOLOGY, V137, P5435, DOI 10.1210/en.137.12.5435
   Thirunavukkarasu K, 1998, MOL CELL BIOL, V18, P4197, DOI 10.1128/MCB.18.7.4197
   Tyson DR, 1999, ENDOCRINOLOGY, V140, P1255, DOI 10.1210/en.140.3.1255
   Winchester SK, 1999, J CELL PHYSIOL, V181, P479, DOI 10.1002/(SICI)1097-4652(199912)181:3<479::AID-JCP12>3.0.CO;2-D
   Xiao GZ, 1998, J BIOL CHEM, V273, P32988, DOI 10.1074/jbc.273.49.32988
   Xiao ZS, 1998, GENE, V214, P187, DOI 10.1016/S0378-1119(98)00227-3
   Zhao WG, 1999, J CLIN INVEST, V103, P517, DOI 10.1172/JCI5481
NR 50
TC 166
Z9 169
U1 1
U2 4
PU AMER SOC BIOCHEMISTRY MOLECULAR BIOLOGY INC
PI BETHESDA
PA 9650 ROCKVILLE PIKE, BETHESDA, MD 20814 USA
SN 0021-9258
EI 
J9 J BIOL CHEM
JI J. Biol. Chem.
PD FEB 18
PY 2000
VL 275
IS 7
BP 5037
EP 5042
DI 10.1074/jbc.275.7.5037
PG 6
WC Biochemistry & Molecular Biology
SC Biochemistry & Molecular Biology
GA 285FC
UT WOS:000085378200071
PM 10671545
DA 2022-07-08
ER

PT J
AU Rydziel, S
   Durant, D
   Canalis, E
AF Rydziel, S
   Durant, D
   Canalis, E
TI Platelet-derived growth factor induces collagenase 3 transcription in osteoblasts through the activator protein 1 complex
SO JOURNAL OF CELLULAR PHYSIOLOGY
LA English
DT Article
ID bone cell-culture; interstitial collagenase; parathyroid-hormone; c-fo; osteosarcoma cell; transgenic mice; factor-aa; factor-bb; expression; jun
AB Platelet-derived growth factor (PDCF) BE is a mitogen that stimulates bone resorption and increases collagenase 3 transcription in osteoblasts, although the mechanisms involved are as yet unknown. We examined the effect of PDGF BE on collagenase 3 transcription in cultures of osteoblasts from fetal rat calvariae (Ob cells). PDCF BE increased the activity of collagenase 3 promoter fragments transiently transfected into Ob cells. Deletion analysis of the collagenase promoter revealed three regions that impaired the induction of collagenase 3 by PDGF BE. A construct spanning base pair -53 to +28 collagenase 3 sequences, in relation to the start site of transcription fl, was fully responsive to PDGF BE and was studied in detail. Targeted mutations of an AP-1 site in this fragment decreased basal collagenase promoter activity and the responsiveness to PDGF BE, whereas mutations of Stat3 and Ets binding sites did not alter the response to PDGF. Electrophoretic mobility shift assay, using nuclear extracts from control and treated cells, revealed AP-1 nuclear protein complexes that were enhanced in extracts from PDGF BE-treated Ob cells. Supershift assays revealed that antibodies to c-Fos, Fos B, Fra-2, c-Jun, Jun B, and Jun D shifted the binding of nuclear extracts from cells treated With PDGF: BE to AP-1 sequences. In conclusion, PDGF BE induces collagenase 3 transcription in osteoblasts by regulating nuclear proteins interacting with AP-1 sequences. J. Cell. Physiol. 184:326-333, 2000. (C) 2000 Wiley-Liss Inc.
C1 St Francis Hosp & Med Ctr, Dept Res, Hartford, CT 06105 USA.
   St Francis Hosp & Med Ctr, Dept Med, Hartford, CT 06105 USA.
   Univ Connecticut, Sch Med, Farmington, CT USA.
RP Canalis, E (通讯作者)，St Francis Hosp & Med Ctr, Dept Res, 114 Woodland St, Hartford, CT 06105 USA.
EM ecanalis@stfranciscare.org
FU NIAMS NIH HHS [R37 AR021707, AR21707] Funding Source: Medline; NATIONAL INSTITUTE OF ARTHRITIS AND MUSCULOSKELETAL AND SKIN DISEASES [R01AR021707, R37AR021707] Funding Source: NIH RePORTER
CR Aisa MC, 1996, BBA-GEN SUBJECTS, V1290, P29, DOI 10.1016/0304-4165(95)00182-4
   Angel P, 1991, BIOCHIM BIOPHYS ACTA, V1072, P129, DOI 10.1016/0304-419X(91)90011-9
   Bossard MJ, 1996, J BIOL CHEM, V271, P12517, DOI 10.1074/jbc.271.21.12517
   Canalis E, 1995, ENDOCRINOLOGY, V136, P1348, DOI 10.1210/en.136.4.1348
   Canalis E, 1989, J CELL PHYSIOL, V140, P530, DOI 10.1002/jcp.1041400319
   Chapman SC, 1999, J BIOL CHEM, V274, P18625, DOI 10.1074/jbc.274.26.18625
   Claessonwelsh L, 1994, J BIOL CHEM, V269, P32023
   Cochran DL, 1993, BONE, V14, P53, DOI 10.1016/8756-3282(93)90256-A
   Delany AM, 1995, J BIOL CHEM, V270, P26607, DOI 10.1074/jbc.270.44.26607
   Franchimont N, 1999, J BIOL CHEM, V274, P6783, DOI 10.1074/jbc.274.10.6783
   Franchimont N, 1995, ENDOCRINOLOGY, V136, P5469, DOI 10.1210/en.136.12.5469
   Franchimont N, 1997, J BIOL CHEM, V272, P12144, DOI 10.1074/jbc.272.18.12144
   Freije JMP, 1994, J BIOL CHEM, V269, P16766
   Gack S, 1994, J BIOL CHEM, V269, P10363
   Grigoriadis AE, 1994, SCIENCE, V266, P443, DOI 10.1126/science.7939685
   Ho SN, 1989, GENE, V77, P51, DOI 10.1016/0378-1119(89)90358-2
   Hock JM, 1994, ENDOCRINOLOGY, V134, P1423, DOI 10.1210/en.134.3.1423
   Holliday LS, 1997, J BIOL CHEM, V272, P22053, DOI 10.1074/jbc.272.35.22053
   Horton RM, 1993, METHODS MOL BIOL, V15, P251, DOI 10.1385/0-89603-244-2:251
   Jayaraman G, 1999, J BIOL CHEM, V274, P17342, DOI 10.1074/jbc.274.24.17342
   Knauper V, 1996, J BIOL CHEM, V271, P17124, DOI 10.1074/jbc.271.29.17124
   Mccabe LR, 1996, ENDOCRINOLOGY, V137, P4398, DOI 10.1210/en.137.10.4398
   Mccarthy TL, 1988, J BONE MINER RES, V3, P401
   Naito S, 1998, AM J PHYSIOL-CELL PH, V274, PC472, DOI 10.1152/ajpcell.1998.274.2.C472
   Newberry EP, 1997, MOL ENDOCRINOL, V11, P1129, DOI 10.1210/me.11.8.1129
   Rajakumar RA, 1996, MOL ENDOCRINOL, V10, P867, DOI 10.1210/me.10.7.867
   Rifas L, 1994, ENDOCRINOLOGY, V134, P213, DOI 10.1210/en.134.1.213
   Rothman A, 1994, J BIOL CHEM, V269, P6399
   Rydziel S, 1992, ENDOCRINOLOGY, V130, P1916, DOI 10.1210/en.130.4.1916
   Rydziel S, 1994, ENDOCRINOLOGY, V134, P2541, DOI 10.1210/en.134.6.2541
   Schaefer TS, 1995, P NATL ACAD SCI USA, V92, P9097, DOI 10.1073/pnas.92.20.9097
   Scott VALERIE, 1994, V31, V0, P339
   Selvamurugan N, 1998, J BIOL CHEM, V273, P10647, DOI 10.1074/jbc.273.17.10647
   Sgouras DN, 1995, EMBO J, V14, P4781, DOI 10.1002/j.1460-2075.1995.tb00160.x
   Stahlebackdahl M, 1997, LAB INVEST, V76, P717
   Varghese S, 1996, ENDOCRINOLOGY, V137, P431, DOI 10.1210/en.137.2.431
   Varghese S, 1999, J BONE MINER RES, V14, P0
   Vignais ML, 1996, MOL CELL BIOL, V16, P1759
   Wall FJ, 1986, STAT DATA ANAL HDB, V0, P0
   Wang ZQ, 1995, CANCER RES, V55, P6244
   Wang ZQ, 1992, NATURE, V360, P741, DOI 10.1038/360741a0
   Wasylyk B, 1990, NATURE, V346, P191, DOI 10.1038/346191a0
   Watabe T, 1998, INT J CANCER, V77, P128, DOI 10.1002/(SICI)1097-0215(19980703)77:1<128::AID-IJC20>3.0.CO;2-9
   Westermark B, 1993, ACTA ONCOL, V32, P101, DOI 10.3109/02841869309083897
   Zhang L, 1991, AM J PHYSIOL, V261, PC348, DOI 10.1152/ajpcell.1991.261.2.C348
   Zhao WG, 1999, J CLIN INVEST, V103, P517, DOI 10.1172/JCI5481
NR 46
TC 23
Z9 23
U1 0
U2 1
PU WILEY
PI HOBOKEN
PA 111 RIVER ST, HOBOKEN 07030-5774, NJ USA
SN 0021-9541
EI 1097-4652
J9 J CELL PHYSIOL
JI J. Cell. Physiol.
PD SEP 15
PY 2000
VL 184
IS 3
BP 326
EP 333
DI 10.1002/1097-4652(200009)184:3<326::AID-JCP6>3.0.CO;2-S
PG 8
WC Cell Biology; Physiology
SC Cell Biology; Physiology
GA 339RV
UT WOS:000088492400006
PM 10911363
DA 2022-07-08
ER
