# Supplementary material for: Global scientific trends on matrix metalloproteinase and osteosarcoma: A bibliometric and visualized analysis
Source: Front Oncol. 2023 Feb 6;13:1064815. doi: 10.3389/fonc.2023.1064815 (PMC9939641; doi:10.3389/fonc.2023.1064815)
Supplement: Supplementary file 3 [file DataSheet_1.zip › rawdata/download2001u13.txt]

PT J
AU Soderstrom, M
   Ekfors, T
   Bohling, T
   Aho, A
   Aro, HT
   Vuorio, E
AF Soderstrom, M
   Ekfors, T
   Bohling, T
   Aho, A
   Aro, Ht
   Vuorio, E
TI Cysteine proteinases in chondrosarcomas
SO MATRIX BIOLOGY
LA English
DT Article
DE cathepsin; chondrosarcoma; immunohistochemistry; mRNA; protease
ID cathepsin-b; expression; inhibition; carcinoma; protease; cloning; cell; bone; gene
AB The aim of the present study was to define the role of cathepsins B, H, K, L and S in the pathogenesis of human chondrosarcomas. For this purpose 40 tumour samples obtained from 12 patients with the diagnosis of conventional chondrosarcoma were systematically investigated for the expression of cathepsin mRNAs by Northern hybridisation, and for immunohistochemical localisation of the proteins. Northern analysis demonstrated the highest levels of cathepsins B and L in a recurring grade 1 chondrosarcoma, and in a grade 3 chondrosarcoma and in fibrous histiocytomas. Increased expression of cathepsin K mRNA was seen in seven chondrosarcomas, as well as in control tumours; fibrous histiocytomas, osteosarcomas, enchondromas and a giant cell tumour of bone. Cathepsin L was immunolocalised within the large chondrocytes, while cathepsin K was predominantly localised in large multinucleated osteoclastic cells and in some hypertrophic chondrocytes. These results suggest that chondrosarcoma can be included in the growing list of tumours, where cathepsins may well be involved in tumour progression. The simultaneous upregulation of cathepsins B and L, together with matrix metalloproteinase-13, and the association of cathepsin K with negative prognostic parameters suggests that an aggressive biological behaviour of chondrosarcoma may be related to the synthesis of cysteine proteinases and activation of other proteolytic enzymes. If this turns out to be the case, cathepsin inhibitors could provide the much needed adjuvant therapy for chondrosarcomas. (C) 2001 Elsevier Science B.V./International Society of Matrix Biology. All rights reserved.
C1 Univ Turku, Dept Med Biochem & Mol Biol, Skeletal Res Program, Turku, Finland.
   Univ Turku, Dept Pathol, Turku, Finland.
   Univ Turku, Cent Hosp, FIN-20520 Turku, Finland.
   Univ Helsinki, Haartman Inst, Dept Pathol, Helsinki, Finland.
   Univ Helsinki, Cent Hosp, Helsinki, Finland.
   Univ Turku, Dept Surg, Turku, Finland.
RP Vuorio, E (通讯作者)，Univ Turku, Dept Med Biochem & Mol Biol, Skeletal Res Program, Turku, Finland.
EM eero.vuorio@utu.fi
CR Barrett AJ, 1981, METHOD ENZYMOL, V80, P535
   Bobek LA, 1992, CRIT REV ORAL BIOL M, V3, P307, DOI 10.1177/10454411920030040101
   Bossard MJ, 1999, BIOCHEMISTRY-US, V38, P15893, DOI 10.1021/bi991193+
   Chirgwin JM, 1979, BIOCHEMISTRY-US, V18, P5294, DOI 10.1021/bi00591a005
   Evans HL, 1977, CANCER-AM CANCER SOC, V40, P818, DOI 10.1002/1097-0142(197708)40:2<818::AID-CNCR2820400234>3.0.CO;2-B
   Gelb BD, 1996, SCIENCE, V273, P1236, DOI 10.1126/science.273.5279.1236
   Griffiths JR, 1991, BRIT J CANCER, V64, P425, DOI 10.1038/bjc.1991.326
   Gruber HE, 1993, ACTA ANAT, V148, P1
   Herszenyi L, 1999, CANCER, V86, P1135, DOI 10.1002/(SICI)1097-0142(19991001)86:7<1135::AID-CNCR6>3.0.CO;2-2
   Khan A, 1998, MODERN PATHOL, V11, P704
   Kirschke H, 1998, LYSOSOMAL CYSTEINE P, V0, P57
   Kobayashi H, 1991, J BIOL CHEM, V266, P5147
   Koblinski JE, 2000, CLIN CHIM ACTA, V291, P113, DOI 10.1016/S0009-8981(99)00224-7
   Kostoulas G, 1999, FEBS LETT, V455, P286, DOI 10.1016/S0014-5793(99)00897-2
   Kruger S, 1999, CANCER RES, V59, P6010
   Lee FY, 1999, J BONE JOINT SURG AM, V81A, P326, DOI 10.2106/00004623-199903000-00004
   Li YP, 1995, J BONE MINER RES, V10, P1197
   Maciewicz RA, 1991, BIOMED BIOCHIM ACTA, V50, P561
   Ohta T, 1994, BRIT J CANCER, V69, P152, DOI 10.1038/bjc.1994.25
   Otto FJ, 1999, ONCOLOGY-BASEL, V56, P208, DOI 10.1159/000011967
   Ozaki T, 1997, CLIN ORTHOP RELAT R, V337, P226
   Rantakokko J, 1996, FEBS LETT, V393, P307, DOI 10.1016/0014-5793(96)00907-6
   Reddy RL, 1993, JOURNAL OF REPRODUCTIVE BIOLOGY AND COMPARATIVE ENDOCRINOLOGY, V5, P8
   Schick C, 1998, BIOCHEMISTRY-US, V37, P5258, DOI 10.1021/bi972521d
   Seto M, 1999, INT J ONCOL, V14, P1137
   Soderstrom M, 1999, BBA-GENE STRUCT EXPR, V1446, P35, DOI 10.1016/S0167-4781(99)00068-8
   Unni KK, 1996, DAHLINS BONE TUMORS, V0, P71
   Uria JA, 1998, AM J PATHOL, V153, P91, DOI 10.1016/S0002-9440(10)65549-6
   Velasco G, 1994, J BIOL CHEM, V269, P27136
   Visscher DW, 1994, MODERN PATHOL, V7, P76
   Wiederanders B, 1992, J BIOL CHEM, V267, P13708
   Yan SQ, 2000, DNA CELL BIOL, V19, P79, DOI 10.1089/104454900314591
NR 32
TC 24
Z9 24
U1 0
U2 1
PU ELSEVIER
PI AMSTERDAM
PA RADARWEG 29, 1043 NX AMSTERDAM, NETHERLANDS
SN 0945-053X
EI 1569-1802
J9 MATRIX BIOL
JI Matrix Biol.
PD JAN 15
PY 2001
VL 19
IS 8
BP 717
EP 725
DI 10.1016/S0945-053X(00)00124-4
PG 9
WC Biochemistry & Molecular Biology; Cell Biology
SC Biochemistry & Molecular Biology; Cell Biology
GA 412NL
UT WOS:000167561200002
PM 11223331
DA 2022-07-08
ER

PT J
AU Rogatsky, I
   Zarember, KA
   Yamamoto, KR
AF Rogatsky, I
   Zarember, Ka
   Yamamoto, Kr
TI Factor recruitment and TIF2/GRIP1 corepressor activity at a collagenase-3 response element that mediates regulation by phorbol esters and hormones
SO EMBO JOURNAL
LA English
DT Article
DE activator protein-1; glucocorticoid receptor; p160 cofactors; thyroid hormone receptor; transcriptional repression
ID steroid-receptor coactivator-1; c-terminal sequence; nf-kappa-b; glucocorticoid receptor; nuclear-receptor; thyroid-hormone; estrogen-receptor; gene-expression; histone deacetylase; transcriptional activation
AB To investigate determinants of specific transcriptional regulation, we measured factor occupancy and function at a response element, col3A, associated with the collagenase-3 gene in human U2OS osteosarcoma cells; col3A confers activation by phorbol esters, and repression by glucocorticoid and thyroid hormones. The subunit composition and activity of AP-1, which binds col3A, paralleled the intracellular level of cFos, which is modulated by phorbol esters and glucocorticoids. In contrast, a similar AP-1 site at the collagenase-1 gene, not inducible in U2OS cells, was not bound by AP-1. The glucocorticoid receptor (GR) associated with col3A through protein-protein interactions with AP-1, regardless of AP-1 subunit composition, and repressed transcription. TIF2/GRIP1, reportedly a coactivator for GR and the thyroid hormone receptor (TR), was recruited to col3A and potentiated GR-mediated repression in the presence of a GR agonist but not antagonist. GRIP1 mutants deficient in GR binding and coactivator functions were also defective for corepression, and a GRIP1 fragment containing the GR-interacting region functioned as a dominant-negative for repression. In contrast, repression by TR was unaffected by GRIP1. Thus, the composition of regulatory complexes, and the biological activities of the bound factors, are dynamic and dependent on cell and response element contexts. Cofactors such as GRIP1 probably contain distinct surfaces for activation and repression that function in a context-dependent manner.
C1 Univ Calif San Francisco, Dept Mol & Cellular Pharmacol, San Francisco, CA 94143 USA.
RP Yamamoto, KR (通讯作者)，Univ Calif San Francisco, Dept Mol & Cellular Pharmacol, 513 Parnassus Ave,HSW1201, San Francisco, CA 94143 USA.
EM yamamoto@cgl.ucsf.edu
CR Algarte M, 1999, MOL CELL BIOL, V19, P6140
   An JP, 1999, P NATL ACAD SCI USA, V96, P15161, DOI 10.1073/pnas.96.26.15161
   Angel P, 1987, MOL CELL BIOL, V7, P2256, DOI 10.1128/MCB.7.6.2256
   Angel P, 1987, CELL, V49, P729, DOI 10.1016/0092-8674(87)90611-8
   Anzick SL, 1997, SCIENCE, V277, P965, DOI 10.1126/science.277.5328.965
   Blanco JCG, 1998, GENE DEV, V12, P1638, DOI 10.1101/gad.12.11.1638
   Borden P, 1996, J BIOL CHEM, V271, P23577, DOI 10.1074/jbc.271.38.23577
   Boudreau F, 1999, MOL CELL BIOCHEM, V195, P99, DOI 10.1023/A:1006987313013
   Bruhn L, 1997, GENE DEV, V11, P640, DOI 10.1101/gad.11.5.640
   Chandler VL, 1983, CELL, V33, P489, DOI 10.1016/0092-8674(83)90430-0
   Chen HW, 1997, CELL, V90, P569, DOI 10.1016/S0092-8674(00)80516-4
   Chen JD, 1996, P NATL ACAD SCI USA, V93, P7567, DOI 10.1073/pnas.93.15.7567
   Chen JD, 1995, NATURE, V377, P454, DOI 10.1038/377454a0
   Darimont BD, 1998, GENE DEV, V12, P3343, DOI 10.1101/gad.12.21.3343
   Davies MPA, 1990, BIOCHEM J, V267, P13, DOI 10.1042/bj2670013
   Desbois C, 1991, CELL, V67, P731, DOI 10.1016/0092-8674(91)90068-A
   Diamond MI, 1990, SCIENCE, V249, P1266, DOI 10.1126/science.2119054
   Ding XF, 1998, MOL ENDOCRINOL, V12, P302, DOI 10.1210/me.12.2.302
   Dressel U, 1999, MOL CELL BIOL, V19, P3383
   Eberhardy SR, 2000, J BIOL CHEM, V275, P33798, DOI 10.1074/jbc.M005154200
   Emmer M, 1970, P NATL ACAD SCI USA, V66, P480, DOI 10.1073/pnas.66.2.480
   Fondell JD, 1996, P NATL ACAD SCI USA, V93, P8329, DOI 10.1073/pnas.93.16.8329
   Freedman LP, 1999, CELL, V97, P5, DOI 10.1016/S0092-8674(00)80708-4
   Fryer CJ, 2000, J BIOL CHEM, V275, P17771, DOI 10.1074/jbc.M908729199
   Gack S, 1994, J BIOL CHEM, V269, P10363
   Giese K, 1995, GENE DEV, V9, P995, DOI 10.1101/gad.9.8.995
   Goodman RH, 2000, GENE DEV, V14, P1553
   Guarente L, 1982, P NATL ACAD SCI-BIOL, V79, P7410, DOI 10.1073/pnas.79.23.7410
   Hanstein B, 1996, P NATL ACAD SCI USA, V93, P11540, DOI 10.1073/pnas.93.21.11540
   Heery DM, 1997, NATURE, V387, P733, DOI 10.1038/42750
   Heinzel T, 1997, NATURE, V387, P43, DOI 10.1038/387043a0
   Hong H, 1996, P NATL ACAD SCI USA, V93, P4948, DOI 10.1073/pnas.93.10.4948
   Horlein AJ, 1995, NATURE, V377, P397, DOI 10.1038/377397a0
   Hu ED, 1994, EMBO J, V13, P3094, DOI 10.1002/j.1460-2075.1994.tb06608.x
   Iniguezlluhi JA, 1997, J BIOL CHEM, V272, P4149, DOI 10.1074/jbc.272.7.4149
   Ito K, 2000, MOL CELL BIOL, V20, P6891, DOI 10.1128/MCB.20.18.6891-6903.2000
   Jimenez MJG, 1999, MOL CELL BIOL, V19, P4431
   Jonat C, 1990, CELL, V62, P1189, DOI 10.1016/0092-8674(90)90395-U
   Kalkhoven E, 1998, EMBO J, V17, P232, DOI 10.1093/emboj/17.1.232
   Karin M, 1984, NATURE, V308, P513, DOI 10.1038/308513a0
   Koipally J, 2000, J BIOL CHEM, V275, P19594, DOI 10.1074/jbc.M000254200
   Konig H, 1992, EMBO J, V11, P2241, DOI 10.1002/j.1460-2075.1992.tb05283.x
   Kraus WL, 1998, GENE DEV, V12, P331, DOI 10.1101/gad.12.3.331
   Kruijer W, 1984, NATURE, V312, P711, DOI 10.1038/312711a0
   Lamph WW, 1988, NATURE, V334, P629, DOI 10.1038/334629a0
   Lefstin JA, 1998, NATURE, V392, P885, DOI 10.1038/31860
   Lemon B, 2000, GENE DEV, V14, P2551, DOI 10.1101/gad.831000
   Li H, 1997, P NATL ACAD SCI USA, V94, P8479, DOI 10.1073/pnas.94.16.8479
   Luo LG, 1998, BRAIN RES, V791, P56, DOI 10.1016/S0006-8993(97)01550-3
   Malik S, 2000, TRENDS BIOCHEM SCI, V25, P277, DOI 10.1016/S0968-0004(00)01596-6
   Meyer BJ, 1980, J MOL BIOL, V139, P195, DOI 10.1016/0022-2836(80)90304-6
   Myers EW, 2000, SCIENCE, V287, P2196, DOI 10.1126/science.287.5461.2196
   Naar AM, 1999, NATURE, V398, P828, DOI 10.1038/19789
   Nagy L, 1997, CELL, V89, P373, DOI 10.1016/S0092-8674(00)80218-4
   Nissen RM, 2000, GENE DEV, V14, P2314, DOI 10.1101/gad.827900
   Onate SA, 1995, SCIENCE, V270, P1354
   Pendas AM, 1997, GENOMICS, V40, P222, DOI 10.1006/geno.1996.4554
   Porte D, 1999, ONCOGENE, V18, P667, DOI 10.1038/sj.onc.1202333
   Qi C, 1999, P NATL ACAD SCI USA, V96, P1585, DOI 10.1073/pnas.96.4.1585
   Rachez C, 1999, NATURE, V398, P824, DOI 10.1038/19783
   Rogatsky I, 1998, J BIOL CHEM, V273, P14315, DOI 10.1074/jbc.273.23.14315
   Rogatsky I, 1997, MOL CELL BIOL, V17, P3181, DOI 10.1128/MCB.17.6.3181
   Roy S, 1998, J BIOL CHEM, V273, P14059, DOI 10.1074/jbc.273.23.14059
   Ruiz MDMV, 1991, EMBO J, V10, P3829, DOI 10.1002/j.1460-2075.1991.tb04952.x
   Saatcioglu F, 1993, MOL CELL BIOL, V13, P3675, DOI 10.1128/MCB.13.6.3675
   Saatcioglu F, 1997, MOL CELL BIOL, V17, P4687, DOI 10.1128/MCB.17.8.4687
   Sakai DD, 1988, GENE DEV, V2, P1144, DOI 10.1101/gad.2.9.1144
   Schreiber M, 1995, EMBO J, V14, P5338, DOI 10.1002/j.1460-2075.1995.tb00218.x
   Schule R, 1990, CELL, V62, P1217, DOI 10.1016/0092-8674(90)90397-W
   Shang YF, 2000, CELL, V103, P843, DOI 10.1016/S0092-8674(00)00188-4
   Sharif M, 1992, ONCOGENE, V7, P953
   Small S, 1991, CURR OPIN GENET DEV, V1, P255, DOI 10.1016/S0959-437X(05)80079-6
   Smith CA, 2000, MOL CELL, V6, P1067, DOI 10.1016/S1097-2765(00)00105-2
   Solis-herruzo JA, 1999, J BIOL CHEM, V274, P30919, DOI 10.1074/jbc.274.43.30919
   Starr DB, 1996, GENE DEV, V10, P1271, DOI 10.1101/gad.10.10.1271
   Subramaniam M, 1992, J CELL BIOCHEM, V50, P411, DOI 10.1002/jcb.240500410
   Subramaniam N, 1999, J BIOL CHEM, V274, P18121, DOI 10.1074/jbc.274.25.18121
   Thanos D, 1995, CELL, V83, P1091, DOI 10.1016/0092-8674(95)90136-1
   Torchia J, 1997, NATURE, V387, P677, DOI 10.1038/42652
   Treisman R, 1985, CELL, V42, P889, DOI 10.1016/0092-8674(85)90285-5
   Truneh A, 1985, NATURE, V313, P318, DOI 10.1038/313318a0
   Tuckermann JP, 1999, J CELL BIOL, V147, P1365, DOI 10.1083/jcb.147.7.1365
   Venter JC, 2001, SCIENCE, V291, P1304, DOI 10.1126/science.1058040
   Voegel JJ, 1998, EMBO J, V17, P507, DOI 10.1093/emboj/17.2.507
   Voegel JJ, 1996, EMBO J, V15, P3667, DOI 10.1002/j.1460-2075.1996.tb00736.x
   Vu TH, 2000, GENE DEV, V14, P2123, DOI 10.1101/gad.815400
   Weiss RE, 1999, EMBO J, V18, P1900, DOI 10.1093/emboj/18.7.1900
   Williams SP, 1998, NATURE, V393, P392, DOI 10.1038/30775
   Wilson AC, 1977, ANNU REV BIOCHEM, V46, P573, DOI 10.1146/annurev.bi.46.070177.003041
   Winchester SK, 2000, J BIOL CHEM, V275, P23310, DOI 10.1074/jbc.M003004200
   Wong JM, 1998, EMBO J, V17, P520, DOI 10.1093/emboj/17.2.520
   Xu JM, 2000, P NATL ACAD SCI USA, V97, P6379, DOI 10.1073/pnas.120166297
   Xu JM, 1998, SCIENCE, V279, P1922, DOI 10.1126/science.279.5358.1922
   Yamamoto KR, 1998, COLD SPRING HARB SYM, V63, P587, DOI 10.1101/sqb.1998.63.587
   Yamamoto KR, 1992, TRANSCRIPTIONAL REGU, V2, P1169
   Yangyen HF, 1990, CELL, V62, P1205, DOI 10.1016/0092-8674(90)90396-V
   Yao TP, 1996, P NATL ACAD SCI USA, V93, P10626, DOI 10.1073/pnas.93.20.10626
   Yuan YLO, 1993, GENE DEV, V7, P1584, DOI 10.1101/gad.7.8.1584
NR 98
TC 140
Z9 140
U1 1
U2 2
PU WILEY
PI HOBOKEN
PA 111 RIVER ST, HOBOKEN 07030-5774, NJ USA
SN 0261-4189
EI 1460-2075
J9 EMBO J
JI Embo J.
PD NOV 1
PY 2001
VL 20
IS 21
BP 6071
EP 6083
DI 10.1093/emboj/20.21.6071
PG 13
WC Biochemistry & Molecular Biology; Cell Biology
SC Biochemistry & Molecular Biology; Cell Biology
GA 491HY
UT WOS:000172104000026
PM 11689447
DA 2022-07-08
ER

PT J
AU Byun, DW
   Mohan, S
   Yoo, M
   Sexton, C
   Baylink, DJ
   Qin, XZ
AF Byun, Dw
   Mohan, S
   Yoo, M
   Sexton, C
   Baylink, Dj
   Qin, Xz
TI Pregnancy-associated plasma protein-A accounts for the insulin-like growth factor (IGF)-binding protein-4 (IGFBP-4) proteolytic activity in human pregnancy serum and enhances the mitogeneic activity of IGF by degrading IGPBP-4 in vitro
SO JOURNAL OF CLINICAL ENDOCRINOLOGY & METABOLISM
LA English
DT Article
ID factor-binding-protein; local-regulation; complex; fetal; bone; metalloproteinase; circulation; contain; term
AB Pregnancy-associated plasma protein-A (PAPP-A) has been identified as the insulin-like growth factor (IGF)-dependent IGF-binding protein-4 (IGFBP-4) protease produced by human fibroblasts. Recently, we found that serum proteases induced during human pregnancy cleaved IGFBP-4 in both an IGF-II-dependent and an IGF-II-independent fashion. This study sought to determine whether PAPP-A is the predominant IGFBP-I, protease in human pregnancy serum (PS) and to assess the in vitro role of serum PAPP-A. Immunoprecipitation with PAPP-A antibody effectively depleted PAPP-A from the PS and completely abolished both IGF-LI-dependent and IGF-II-independent IGFBP-4 proteolytic activity in PS. Direct addition of PAPP-A antibody to PS completely blocked IGFBP-4 proteolysis and partially blocked IGFBP-5 proteolysis, but had no effect on IGFBP-3 proteolysis. To evaluate the role of serum PAPP-A, we tested whether PAPP-A in PS modulated the inhibitory activity of IGFBP-4 on IGF-II-induced cell proliferation in human osteosarcoma MG63 cells. The wild-type IGFBP-4 (WTBP-4; 200 ng/mL) failed to inhibit proliferation of the cells treated with PS (0.1% or 0.3%) alone or in combination with IGF-II (40 ng/mL), whereas the inhibitory effect of WTBP-4 was observed in the cells treated with nonpregnancy serum alone or in combination with IGF-II (P < 0.05). In contrast to WTBP-4, a protease-resistant IGFBP-4 was able to inhibit proliferation of the cells treated with PS alone or in combination with IGF-II (P < 0.05). In the presence of PAPP-A neutralizing antibody, the inhibitory effect of WTBP-4 on proliferation of the cells treated with IGF-II and PS was restored. In summary, these data demonstrate 1) that PAPP-A represents the predominant IGFBP-4 protease in PS; 2) that PAPP-A may in part contribute to IGFBP-5, but not IGFBP-3, proteolytic activity in PS; and 3) that PAPP-A enhances the bioactivity of IGFs in vitro by degrading IGFBP-4.
C1 JL Pettis Mem Vet Affairs Med Ctr, Musculoskeletal Dis Ctr, Loma Linda, CA 92357 USA.
   Loma Linda Univ, Loma Linda, CA 92357 USA.
   Soonchunhyang Univ Hosp, Dept Endocrinol, Seoul 140743, South Korea.
RP Qin, XZ (通讯作者)，JL Pettis Mem Vet Affairs Med Ctr, Musculoskeletal Dis Ctr, 151,11201 Benton St, Loma Linda, CA 92357 USA.
EM xuezhong.qin@med.va.gov
FU NIAMS NIH HHS [R01-AR-31062, R03-AR-45081-01, R01-AR-45210] Funding Source: Medline; NATIONAL INSTITUTE OF ARTHRITIS AND MUSCULOSKELETAL AND SKIN DISEASES [R01AR045210, R01AR031062, R03AR045081] Funding Source: NIH RePORTER
CR Aitken DA, 1999, PRENATAL DIAG, V19, P706, DOI 10.1002/(SICI)1097-0223(199908)19:8<706::AID-PD613>3.3.CO;2-N
   Baker J, 1993, CELL, V75, P73, DOI 10.1016/0092-8674(93)90680-O
   Bang P, 1997, ENDOCRINOLOGY, V138, P3912, DOI 10.1210/en.138.9.3912
   Baxter RC, 1989, P NATL ACAD SCI USA, V86, P6898, DOI 10.1073/pnas.86.18.6898
   Blat C, 1994, J CLIN INVEST, V93, P2286, DOI 10.1172/JCI117229
   Byun D, 2000, J CLIN ENDOCR METAB, V85, P373, DOI 10.1210/jc.85.1.373
   Canalis E, 1993, BONE, V14, P273, DOI 10.1016/8756-3282(93)90151-Y
   Casals E, 1999, PRENATAL DIAG, V19, P8, DOI 10.1002/(SICI)1097-0223(199901)19:1<8::AID-PD460>3.0.CO;2-1
   Claussen M, 1994, ENDOCRINOLOGY, V134, P1964, DOI 10.1210/en.134.4.1964
   Clemmons DAVIDR, 1997, CYTOKINE AND GROWTH FACTOR REVIEWS, V8, P45, DOI 10.1016/S1359-6101(96)00053-6
   Conover CA, 1999, J CLIN ENDOCR METAB, V84, P4742, DOI 10.1210/jc.84.12.4742
   Folkersen J, 1981, AM J OBSTET GYNECOL, V139, P910, DOI 10.1016/0002-9378(81)90957-1
   Fowlkes JL, 1994, ENDOCRINOLOGY, V135, P2810, DOI 10.1210/en.135.6.2810
   Giudice LC, 1995, J CLIN ENDOCR METAB, V80, P1548, DOI 10.1210/jcem.80.5.7538146
   Giudice LC, 1990, J CLIN ENDOCR METAB, V71, P806, DOI 10.1210/jcem-71-4-806
   Hasegawa T, 1995, J CLIN ENDOCR METAB, V80, P3284, DOI 10.1210/jc.80.11.3284
   Hossenlopp P, 1990, J CLIN ENDOCR METAB, V71, P797, DOI 10.1210/jcem-71-4-797
   Irwin JC, 2000, ENDOCRINOLOGY, V141, P666, DOI 10.1210/en.141.2.666
   Kanzaki S, 1994, ENDOCRINOLOGY, V134, P383, DOI 10.1210/en.134.1.383
   Kubler B, 1998, ENDOCRINOLOGY, V139, P1556, DOI 10.1210/en.139.4.1556
   Lassarre C, 1994, ENDOCRINOLOGY, V134, P1254, DOI 10.1210/en.134.3.1254
   Lawrence JB, 1999, P NATL ACAD SCI USA, V96, P3149, DOI 10.1073/pnas.96.6.3149
   Lee CY, 1995, ENDOCRINOLOGY, V136, P668, DOI 10.1210/en.136.2.668
   Liu F, 1992, J CLIN ENDOCR METAB, V75, P1261, DOI 10.1210/jc.75.5.1261
   Mohan S, 1999, CONT ENDOCRINOL, V17, P457
   Nonoshita LD, 1994, J CLIN ENDOCR METAB, V79, P1249, DOI 10.1210/jc.79.5.1249
   Oxvig C, 1995, J BIOL CHEM, V270, P13645, DOI 10.1074/jbc.270.23.13645
   Qin XZ, 1999, J BONE MINER RES, V14, P2079, DOI 10.1359/jbmr.1999.14.12.2079
   Qin XZ, 2000, ARCH BIOCHEM BIOPHYS, V379, P209, DOI 10.1006/abbi.2000.1872
   Qin XZ, 1998, J BIOL CHEM, V273, P23509, DOI 10.1074/jbc.273.36.23509
   Rosen CJ, 1994, P SOC EXP BIOL MED, V206, P83
   Sakai K, 1997, ENDOCR J, V44, P409, DOI 10.1507/endocrj.44.409
   Scharla SH, 1991, ENDOCRINOLOGY, V129, P3139, DOI 10.1210/endo-129-6-3139
   Shi ZD, 2000, J BIOL CHEM, V275, P18574, DOI 10.1074/jbc.M002172200
   Wang HS, 1992, J ENDOCRINOL, V133, P149, DOI 10.1677/joe.0.1330149
   Westergaard JG, 1983, ARCH GYNECOL, V233, P211, DOI 10.1007/BF02114602
   Westergaard JG, 1983, PRENATAL DIAG, V3, P225, DOI 10.1002/pd.1970030307
   Wu HB, 1999, HORM METAB RES, V31, P186, DOI 10.1055/s-2007-978718
NR 38
TC 91
Z9 95
U1 0
U2 2
PU ENDOCRINE SOC
PI WASHINGTON
PA 2055 L ST NW, SUITE 600, WASHINGTON, DC 20036 USA
SN 0021-972X
EI 1945-7197
J9 J CLIN ENDOCR METAB
JI J. Clin. Endocrinol. Metab.
PD FEB 15
PY 2001
VL 86
IS 2
BP 847
EP 854
DI 10.1210/jc.86.2.847
PG 8
WC Endocrinology & Metabolism
SC Endocrinology & Metabolism
GA 402TU
UT WOS:000167004900066
PM 11158056
DA 2022-07-08
ER

PT J
AU Khanna, C
   Khan, J
   Nguyen, P
   Prehn, J
   Caylor, J
   Yeung, C
   Trepel, J
   Meltzer, P
   Helman, L
AF Khanna, C
   Khan, J
   Nguyen, P
   Prehn, J
   Caylor, J
   Yeung, C
   Trepel, J
   Meltzer, P
   Helman, L
TI Metastasis-associated differences in gene expression in a murine model of osteosarcoma
SO CANCER RESEARCH
LA English
DT Article
ID matrix metalloproteinase; cell-adhesion; colon-cancer; in-vitro; protein; ezrin; melanoma; involvement; vivo
AB Despite advances in the management of osteosarcoma (OSA) and other solid tumors, the development of metastasis continues to be the most significant problem and cause of death for cancer patients. To define genetic determinants of pulmonary metastasis, we have applied cDNA microarrays to a recently described murine model of OSA that is characterized by orthotopic tumor growth, a period of minimal residual disease, spontaneous pulmonary metastasis, and cell line variants that differ in metastatic potential. Microarray analysis defined 53 genes (of 3166 unique cDNAs) that were differentially expressed between the primary tumors of the more aggressive (K7M2) and less aggressive (K12) OSA models. By review of the literature, these differentially expressed genes a ere assigned to six nonmutually exclusive metastasis-associated categories (proliferation and apoptosis, motility and cytoskeleton, invasion, immune surveillance, adherence, and angiogenesis). Functional studies to evaluate K7M2 and K12 for differences in each of these metastasis-associated processes revealed enhanced motility, adherence, and angiogenesis in the more aggressive K7M2 model. For this reason, 10 of the 53 differentially expressed genes that were assigned to the motility and cytoskeleton, adherence, and angiogenesis categories mere considered as most likely to define differences in the metastatic behavior of the two models. Ezrin, a gene not described previously in OSA, with functions in motility, invasion, and adherence, was 3-fold overexpressed in K7M2 compared with K12 by microarray. Differential expression for RNA was confirmed by Northern analysis and for protein by immunostaining. Alterations in ezrin protein levels and concomitant cytoskeletal changes in our model confirmed predictions from the arrays. The potential relevance of ezrin in OSA was suggested by its expression in five of five human OSA cell lines. This work represents a rationale approach to the evaluation of microarray data and will be useful to identify genes that may be causally associated with metastasis.
C1 NCI, Pediat Oncol Branch, Bethesda, MD 20892 USA.
   NCI, Med Branch, Bethesda, MD 20892 USA.
   NIH, Human Genome Res Inst, Canc Genet Branch, Bethesda, MD 20892 USA.
RP Khanna, C (通讯作者)，NCI, Pediat Oncol Branch, Bethesda, MD 20892 USA.
CR Anderson PM, 1990, CANCER RES, V50, P1853
   Bangma CH, 1999, SEMIN ONCOL, V26, P422
   Banyard J, 1998, CANCER METAST REV, V17, P449, DOI 10.1023/A:1006150007710
   Bittner M, 2000, NATURE, V406, P536, DOI 10.1038/35020115
   Bjornland K, 1999, CANCER RES, V59, P4702
   Borisy GG, 2000, CURR OPIN CELL BIOL, V12, P104, DOI 10.1016/S0955-0674(99)00063-0
   Bresalier RS, 1998, GASTROENTEROLOGY, V115, P287, DOI 10.1016/S0016-5085(98)70195-7
   Bruland OS, 1997, EUR J CANCER, V33, P1725, DOI 10.1016/S0959-8049(97)00252-9
   Chambers AF, 1995, CANCER METAST REV, V14, P279, DOI 10.1007/BF00690599
   Chen Y, 1997, J BIOMED OPT, V2, P364, DOI 10.1117/12.281504
   Clark EA, 2000, NATURE, V406, P532, DOI 10.1038/35020106
   Crepaldi T, 1997, J CELL BIOL, V138, P423, DOI 10.1083/jcb.138.2.423
   Eliopoulos AG, 1995, ONCOGENE, V11, P1217
   Gautreau A, 2000, J CELL BIOL, V150, P193, DOI 10.1083/jcb.150.1.193
   Gerstenfeld LC, 1996, LAB INVEST, V74, P895
   Gronholm M, 1999, J CELL SCI, V112, P895
   Khan J, 1999, P NATL ACAD SCI USA, V96, P13264, DOI 10.1073/pnas.96.23.13264
   Khan J, 1998, CANCER RES, V58, P5009
   Khanna C, 2000, CLIN EXP METASTAS, V18, P261, DOI 10.1023/A:1006767007547
   Lam AKY, 2000, CRIT REV ONCOL HEMAT, V33, P71, DOI 10.1016/S1040-8428(99)00054-2
   Lamb RF, 1997, CURR BIOL, V7, P682, DOI 10.1016/S0960-9822(06)00295-8
   Lana SE, 2000, AM J VET RES, V61, P111, DOI 10.2460/ajvr.2000.61.111
   Luca M, 1993, MELANOMA RES, V3, P35, DOI 10.1097/00008390-199304000-00006
   Machesky LM, 1997, J CELL BIOL, V138, P913, DOI 10.1083/jcb.138.4.913
   Mahadevan L, 2000, SCIENCE, V288, P95, DOI 10.1126/science.288.5463.95
   Mangeat P, 1999, TRENDS CELL BIOL, V9, P187, DOI 10.1016/S0962-8924(99)01544-5
   Maniotis AJ, 1999, AM J PATHOL, V155, P739, DOI 10.1016/S0002-9440(10)65173-5
   Nakamura M, 1999, INT J ONCOL, V15, P143
   *nara COMMUSANI, 1998, GUID INV GUID AN US, V0, P0
   Ohtani K, 1999, CANCER LETT, V147, P31, DOI 10.1016/S0304-3835(99)00272-4
   Perillo NL, 1998, J MOL MED, V76, P402, DOI 10.1007/s001090050232
   Portera CA, 1998, SURG ONCOL, V7, P183, DOI 10.1016/S0960-7404(99)00020-1
   Schmidt J, 1988, DIFFERENTIATION, V39, P151, DOI 10.1111/j.1432-0436.1988.tb00090.x
   Vaheri A, 1997, CURR OPIN CELL BIOL, V9, P659, DOI 10.1016/S0955-0674(97)80119-6
   Woodhouse EC, 1997, CANCER-AM CANCER SOC, V80, P1529, DOI 10.1002/(SICI)1097-0142(19971015)80:8+<1529::AID-CNCR2>3.3.CO;2-#
NR 35
TC 229
Z9 254
U1 1
U2 18
PU AMER ASSOC CANCER RESEARCH
PI PHILADELPHIA
PA 615 CHESTNUT ST, 17TH FLOOR, PHILADELPHIA, PA 19106-4404 USA
SN 0008-5472
EI 1538-7445
J9 CANCER RES
JI Cancer Res.
PD MAY 1
PY 2001
VL 61
IS 9
BP 3750
EP 3759
DI 
PG 10
WC Oncology
SC Oncology
GA 428WV
UT WOS:000168485400036
PM 11325848
DA 2022-07-08
ER

PT J
AU Hess, J
   Porte, D
   Munz, C
   Angel, P
AF Hess, J
   Porte, D
   Munz, C
   Angel, P
TI AP-1 and Cbfa/runt physically interact and regulate parathyroid hormone-dependent MMP13 expression in osteoblasts through a new osteoblast-specific element 2/AP-1 composite element
SO JOURNAL OF BIOLOGICAL CHEMISTRY
LA English
DT Article
ID rat collagenase-3 promoter; transcription factor; c-jun; interstitial collagenase; bone-formation; messenger-rna; factor cbfa1; granulocytic differentiation; hypertrophic chondrocyte; cleidocranial dysplasia
AB The expression of MMP13 (collagenase-3), a member of the matrix metalloproteinase family, is increased in vivo as well as in cultured osteosarcoma cell lines by parathyroid hormone (PTH), a major regulator of calcium homeostasis, Binding sites for AP-1 and Cbfa/Runt transcription factors in close proximity have been identified as cis-acting elements in the murine and rat mmp13 promoter required for PTH-induced expression. The cooperative function of these factors in response to PTH in osteoblastic cells suggests a direct interaction between AP-1 and Cbfa/Runt transcription factors. Here, we demonstrate interaction between c-Jun and c-Fos with Cbfa/Runt proteins. This interaction depends on the leucine zipper of c-Jun or c-Fos and the Bunt domain of Cbfa/Runt proteins, respectively. Moreover, c-Fos interacts with the C-terminal part of Cbfa1 and Cbfa2, sharing a conserved transcriptional repression domain. In addition to the distal osteoblast-specific element 2 (OSE2) element in the murine and rat mmp13 promoter, we identified a new proximal OSE2 site overlapping with the TRE motif, Both interaction of Cbfa/Runt proteins with AP-1 and the presence of a functional proximal OSE2 site are required for enhanced transcriptional activity of the mmp13 promoter in transient transfected fibroblasts and in PTH-treated osteosarcoma cells.
C1 Deutsch Krebsforschungszentrum, Div Signal Transduct & Growth Control B0800, D-69120 Heidelberg, Germany.
RP Angel, P (通讯作者)，Deutsch Krebsforschungszentrum, Div Signal Transduct & Growth Control B0800, Neuenheimer Feld 280, D-69120 Heidelberg, Germany.
EM p.angel@dkfz.de
CR Ahn MY, 1998, P NATL ACAD SCI USA, V95, P1812, DOI 10.1073/pnas.95.4.1812
   Angel P, 1989, NEW BIOLOGIST, V1, P35
   Angel P, 1988, NATURE, V332, P166, DOI 10.1038/332166a0
   Annweiler A, 1994, NUCLEIC ACIDS RES, V22, P4250, DOI 10.1093/nar/22.20.4250
   Bannister AJ, 1995, ONCOGENE, V11, P2509
   Bassuk AG, 1995, IMMUNITY, V3, P223, DOI 10.1016/1074-7613(95)90092-6
   Benbow U, 1997, MATRIX BIOL, V15, P519, DOI 10.1016/S0945-053X(97)90026-3
   Bengal E, 1992, CELL, V68, P507, DOI 10.1016/0092-8674(92)90187-H
   Bruhn L, 1997, GENE DEV, V11, P640, DOI 10.1101/gad.11.5.640
   Canalis E, 1995, ENDOCRINOLOGY, V136, P1348, DOI 10.1210/en.136.4.1348
   Chen L, 1998, NATURE, V392, P42, DOI 10.1038/32100
   Clohisy JC, 1992, MOL ENDOCRINOL, V6, P1834, DOI 10.1210/me.6.11.1834
   Dennler S, 2000, J BIOL CHEM, V275, P28858, DOI 10.1074/jbc.M910358199
   Ducy P, 1997, CELL, V89, P747, DOI 10.1016/S0092-8674(00)80257-3
   Ducy P, 1999, GENE DEV, V13, P1025, DOI 10.1101/gad.13.8.1025
   Evans DB, 1996, J BONE MINER RES, V11, P1066
   Franchimont N, 1997, J BIOL CHEM, V272, P12144, DOI 10.1074/jbc.272.18.12144
   Frendo JL, 1998, J BIOL CHEM, V273, P30509, DOI 10.1074/jbc.273.46.30509
   Gack S, 1995, CELL GROWTH DIFFER, V6, P759
   Geoffroy V, 1995, J BIOL CHEM, V270, P30973, DOI 10.1074/jbc.270.52.30973
   Glover JNM, 1995, NATURE, V373, P257, DOI 10.1038/373257a0
   Grigoriadis AE, 1995, TRENDS GENET, V11, P436, DOI 10.1016/S0168-9525(00)89142-8
   Hanai J, 1999, J BIOL CHEM, V274, P31577, DOI 10.1074/jbc.274.44.31577
   Javed A, 2000, J CELL SCI, V113, P2221
   Jimenez MJG, 1999, MOL CELL BIOL, V19, P4431
   Johansson N, 1997, DEV DYNAM, V208, P387, DOI 10.1002/(SICI)1097-0177(199703)208:3<387::AID-AJA9>3.0.CO;2-E
   Juppner H, 1991, SCIENCE, V254, P1024, DOI 10.1126/science.1658941
   Kanno T, 1998, MOL CELL BIOL, V18, P2444, DOI 10.1128/MCB.18.5.2444
   Kim WY, 1999, EMBO J, V18, P1609, DOI 10.1093/emboj/18.6.1609
   Kitabayashi I, 1998, EMBO J, V17, P2994, DOI 10.1093/emboj/17.11.2994
   Knauper V, 1996, J BIOL CHEM, V271, P17124, DOI 10.1074/jbc.271.29.17124
   Komori T, 1997, CELL, V89, P755, DOI 10.1016/S0092-8674(00)80258-5
   Lenny N, 1997, MOL BIOL REP, V24, P157, DOI 10.1023/A:1006859700409
   Levanon D, 1998, P NATL ACAD SCI USA, V95, P11590, DOI 10.1073/pnas.95.20.11590
   Lutterbach B, 2000, GENE, V245, P223, DOI 10.1016/S0378-1119(00)00014-7
   Mccarthy TL, 2000, J BIOL CHEM, V275, P21746, DOI 10.1074/jbc.M002291200
   Mclarren KW, 2000, J BIOL CHEM, V275, P530, DOI 10.1074/jbc.275.1.530
   Mundlos S, 1997, CELL, V89, P773, DOI 10.1016/S0092-8674(00)80260-3
   Nishitani J, 1999, J BIOL CHEM, V274, P5454, DOI 10.1074/jbc.274.9.5454
   Otto F, 1997, CELL, V89, P765, DOI 10.1016/S0092-8674(00)80259-7
   Pardali E, 2000, J BIOL CHEM, V275, P3552, DOI 10.1074/jbc.275.5.3552
   Petrovick HS, 1998, MOL CELL BIOL, V18, P3915, DOI 10.1128/MCB.18.7.3915
   Pfisterer P, 1994, EMBO J, V13, P1654, DOI 10.1002/j.1460-2075.1994.tb06429.x
   Porte D, 1999, ONCOGENE, V18, P667, DOI 10.1038/sj.onc.1202333
   Rajakumar RA, 1996, MOL ENDOCRINOL, V10, P867, DOI 10.1210/me.10.7.867
   Schorpp M, 1995, BIOCHEM J, V308, P211, DOI 10.1042/bj3080211
   Schreiber M, 1995, EMBO J, V14, P5338, DOI 10.1002/j.1460-2075.1995.tb00218.x
   Schuermann M, 1989, CELL, V56, P507, DOI 10.1016/0092-8674(89)90253-5
   Selvamurugan N, 1998, J BIOL CHEM, V273, P10647, DOI 10.1074/jbc.273.17.10647
   Selvamurugan N, 2000, J BIOL CHEM, V275, P5037, DOI 10.1074/jbc.275.7.5037
   Speck NA, 1995, CRIT REV EUKAR GENE, V5, P337, DOI 10.1615/CritRevEukarGeneExpr.v5.i3-4.60
   Stahlebackdahl M, 1997, LAB INVEST, V76, P717
   Thirunavukkarasu K, 2000, J BIOL CHEM, V275, P25163, DOI 10.1074/jbc.M000322200
   Thirunavukkarasu K, 1998, MOL CELL BIOL, V18, P4197, DOI 10.1128/MCB.18.7.4197
   Uhler MD, 1987, J BIOL CHEM, V262, P15202
   Van DAMH, 1998, GENE DEV, V12, P1227, DOI 10.1101/gad.12.8.1227
   Varghese S, 1995, ENDOCRINOLOGY, V136, P2156, DOI 10.1210/en.136.5.2156
   Verheijen MHG, 1997, J BIOL CHEM, V272, P3423, DOI 10.1074/jbc.272.6.3423
   Warren AJ, 2000, EMBO J, V19, P3004, DOI 10.1093/emboj/19.12.3004
   Wasylyk B, 1990, NATURE, V346, P191, DOI 10.1038/346191a0
   Westendorf JJ, 1998, MOL CELL BIOL, V18, P322, DOI 10.1128/MCB.18.1.322
   Winchester SK, 2000, J BIOL CHEM, V275, P23310, DOI 10.1074/jbc.M003004200
   Xiao GZ, 2000, J BIOL CHEM, V275, P4453, DOI 10.1074/jbc.275.6.4453
   Yagi R, 1999, EMBO J, V18, P2551, DOI 10.1093/emboj/18.9.2551
   Yang RJ, 1996, J BIOL CHEM, V271, P29839, DOI 10.1074/jbc.271.47.29839
   Yang XY, 1999, J BIOL CHEM, V274, P27981, DOI 10.1074/jbc.274.39.27981
   Zhang DE, 1996, CURR TOP MICROBIOL, V211, P137
   Zhang DE, 1996, MOL CELL BIOL, V16, P1231
   Zhang Y, 1998, NATURE, V394, P909, DOI 10.1038/29814
NR 69
TC 155
Z9 164
U1 2
U2 4
PU AMER SOC BIOCHEMISTRY MOLECULAR BIOLOGY INC
PI BETHESDA
PA 9650 ROCKVILLE PIKE, BETHESDA, MD 20814-3996 USA
SN 0021-9258
EI 1083-351X
J9 J BIOL CHEM
JI J. Biol. Chem.
PD JUN 8
PY 2001
VL 276
IS 23
BP 20029
EP 20038
DI 10.1074/jbc.M010601200
PG 10
WC Biochemistry & Molecular Biology
SC Biochemistry & Molecular Biology
GA 439UC
UT WOS:000169135100049
PM 11274169
DA 2022-07-08
ER

PT J
AU Paoletti, S
   Borzi, RM
   Mazzetti, I
   Magagnoli, G
   Macor, S
   Cattini, L
   Facchini, A
AF Paoletti, S
   Borzi, Rm
   Mazzetti, I
   Magagnoli, G
   Macor, S
   Cattini, L
   Facchini, A
TI Human osteosarcoma cells release matrix degrading enzymes in response to chemokine activation
SO INTERNATIONAL JOURNAL OF ONCOLOGY
LA English
DT Article
DE chemokine receptors; osteosarcoma; extracellular matrix; differentiation; N-acetyl-beta-D-glucosaminidase; metalloproteinases
ID tumor-growth; expression; necrosis; interleukin-8; metastasis; metalloproteinase; identification; inhibitor; protein; receptor
AB Matrix degrading enzymes released upon autocrine and/or paracrine induction exert a key role in modulating tumor cell behavior. Osteosarcoma is a highly metastatic cancer, with a redundancy of autocrine loops.:Here we report that human osteosarcoma cells express a wide array of chemokine receptors and respond to chemokine activation with the release of N-acetyl-beta -D-glucosaminidase and gelatinase/collagenase activity. Of the two cell lines studied, the osteoblast-like MG-63 showed a higher responsivity compared to the less differentiated HOS. This suggests that chemokine modulation of matrix degrading enzymes requires the maintaining of the osteoblastic phenotype and of signaling pathways which occur in normal tissue.
C1 IOR, Ist Ric Codivilla Putti, Lab Immunol & Genet, I-40136 Bologna, Italy.
   Univ Bologna, Dipartimento Med Interna & Gastroenterol, I-40138 Bologna, Italy.
RP Facchini, A (通讯作者)，IOR, Ist Ric Codivilla Putti, Lab Immunol & Genet, Via Barbiano 1-10, I-40136 Bologna, Italy.
EM facchini@alma.unibo.it
CR Andersen K, 1998, ANTICANCER RES, V18, P3299
   Baggiolini M, 1998, NATURE, V392, P565, DOI 10.1038/33340
   Bar-eli M, 1999, PATHOBIOLOGY, V67, P12, DOI 10.1159/000028045
   Benini S, 1999, INT J CANCER, V80, P581, DOI 10.1002/(SICI)1097-0215(19990209)80:4<581::AID-IJC16>3.3.CO;2-F
   Clarklewis I, 1991, BIOCHEMISTRY-US, V30, P3128, DOI 10.1021/bi00226a021
   Clover J, 1994, BONE, V15, P585, DOI 10.1016/8756-3282(94)90305-0
   Cockett MI, 1998, BIOCHEM SOC SYMP, V0, P295
   Grigolo B, 1999, ANTICANCER RES, V19, P3093
   Inoue K, 2000, CANCER RES, V60, P2290
   Kawashima A, 1994, VIRCHOWS ARCH, V424, P547
   Murphy PM, 2000, PHARMACOL REV, V52, P145
   Panagakos FS, 1995, INFLAMMATION, V19, P423, DOI 10.1007/BF01534577
   Rempel SA, 2000, CLIN CANCER RES, V6, P102
   Tienari J, 1994, INT J CANCER, V56, P219, DOI 10.1002/ijc.2910560213
   Trentin L, 1999, J CLIN INVEST, V104, P115, DOI 10.1172/JCI7335
   Uguccioni M, 1995, EUR J IMMUNOL, V25, P64, DOI 10.1002/eji.1830250113
   Vandamme J, 1992, J EXP MED, V176, P59, DOI 10.1084/jem.176.1.59
   Wang JM, 1998, J IMMUNOL METHODS, V220, P1, DOI 10.1016/S0022-1759(98)00128-8
   Warren L, 1990, EXP CELL RES, V190, P133, DOI 10.1016/0014-4827(90)90154-3
   Werb Z, 1997, CELL, V91, P439, DOI 10.1016/S0092-8674(00)80429-8
   Woessner JF, 1991, FASEB J, V5, P2145, DOI 10.1096/fasebj.5.8.1850705
NR 21
TC 8
Z9 8
U1 0
U2 0
PU SPANDIDOS PUBL LTD
PI ATHENS
PA POB 18179, ATHENS, 116 10, GREECE
SN 1019-6439
EI 1791-2423
J9 INT J ONCOL
JI Int. J. Oncol.
PD JAN 15
PY 2001
VL 18
IS 1
BP 11
EP 16
DI 
PG 6
WC Oncology
SC Oncology
GA 383TM
UT WOS:000165899000002
PM 11115533
DA 2022-07-08
ER

PT J
AU Campbell, SE
   Nasir, L
   Argyle, DJ
   Gault, EA
   Duthie, S
   Bennett, D
AF Campbell, Se
   Nasir, L
   Argyle, Dj
   Gault, Ea
   Duthie, S
   Bennett, D
TI Cloning of canine IL-1ra, TNFR and TIMP-2
SO VETERINARY IMMUNOLOGY AND IMMUNOPATHOLOGY
LA English
DT Article
DE IL-1ra; TNFR; TIMP-2; dog; cloning
ID interleukin-1 receptor antagonist; tissue inhibitor; functional expression; molecular-cloning; cytokine; binding; member; family; alpha; metalloproteinases-2
AB This paper describes the cloning and sequence analysis of the cDNA's encoding the canine homologues of interleukin-l receptor antagonist (IL-1ra), tumour necrosis factor receptor extracellular domain (TNFR/ECD) and tissue inhibitor of metalloproteinase-2 (TIMP-2). The coding sequences for canine IL-1ra and TNFR/ECD were obtained using reverse transcription polymerase chain reaction (RT-PCR) using RNA harvested from canine peripheral blood mononuclear cells (PBMC) and TIMP-2 was isolated in a similar fashion from the canine D17 osteosarcoma cell line. Sequence analysis of the canine genes demonstrated open reading frames of 531, 633 and 663 base pairs (bp). respectively. All three canine proteins IL-1ra, TNFR/ECD and TIMP-2 (177, 211 and 221 amino acids, respectively) showed considerable sequence similarity with the homologous sequences published for other species. (C) 2001 Elsevier Science B.V. All rights reserved.
C1 Univ Glasgow, Fac Med Vet, Dept Clin Studies, Mol Therapeut Res Grp, Glasgow G61 1HQ, Lanark, Scotland.
RP Campbell, SE (通讯作者)，Univ Glasgow, Fac Med Vet, Dept Clin Studies, Mol Therapeut Res Grp, Bearsden Rd, Glasgow G61 1HQ, Lanark, Scotland.
CR Arend WP, 1991, J CLIN INVEST, V88, P1445, DOI 10.1172/JCI115453
   Arend WP, 1993, ADV IMMUNOL, V54, P167, DOI 10.1016/S0065-2776(08)60535-0
   Bebo BF, 1994, IMMUNOGENETICS, V39, P450
   Boone TC, 1990, P NATL ACAD SCI USA, V87, P2800, DOI 10.1073/pnas.87.7.2800
   Burke F, 1999, CYTOKINES CELL MOL T, V5, P51
   Carter DB, 1990, NATURE, V344, P633, DOI 10.1038/344633a0
   Cook TF, 1994, ARCH BIOCHEM BIOPHYS, V311, P313, DOI 10.1006/abbi.1994.1243
   Declerck YA, 1993, BIOCHEM J, V289, P65, DOI 10.1042/bj2890065
   Declerck YA, 1991, J BIOL CHEM, V266, P3893
   Dinarello CA, 1991, BLOOD, V77, P1627
   Eisenberg SP, 1991, P NATL ACAD SCI USA, V88, P5232, DOI 10.1073/pnas.88.12.5232
   Eisenberg SP, 1990, NATURE, V343, P341, DOI 10.1038/343341a0
   Engelmann H, 1990, J BIOL CHEM, V265, P1531
   Falcone M, 1999, CLIN IMMUNOL, V90, P2, DOI 10.1006/clim.1998.4619
   Goeddel DV, 1986, COLD SPRING HARB SYM, V51, P597, DOI 10.1101/SQB.1986.051.01.072
   Gomez DE, 1997, EUR J CELL BIOL, V74, P111
   Goodman JW, 1991, OPTICS & PHOTONICS NEWS, V2, P11
   Goto F, 1992, IMMUNOLOGY, V77, P235
   Himmler A, 1990, DNA CELL BIOL, V9, P705, DOI 10.1089/dna.1990.9.705
   Hohmann HP, 1989, J BIOL CHEM, V264, P14927
   Kato H, 1997, VET IMMUNOL IMMUNOP, V56, P221, DOI 10.1016/S0165-2427(96)05769-8
   Kelso A, 1998, IMMUNOL CELL BIOL, V76, P300, DOI 10.1046/j.1440-1711.1998.00757.x
   Lee EK, 1998, VET IMMUNOL IMMUNOP, V61, P379, DOI 10.1016/S0165-2427(97)00136-0
   Loetscher H, 1991, J BIOL CHEM, V266, P18324
   Martel-pelletier JOHANNE, 1999, FRONTIERS IN BIOSCIENCE, V4, Pd694, DOI 10.2741/Martel
   Sharma R, 2000, INT J CARDIOL, V72, P175, DOI 10.1016/S0167-5273(99)00186-2
   Shimizu S, 1992, GENE, V114, P291, DOI 10.1016/0378-1119(92)90591-C
   Stetlerstevenson WG, 1989, J BIOL CHEM, V264, P17374
   Stetlerstevenson WG, 1990, CANCER METAST REV, V9, P289, DOI 10.1007/BF00049520
   Zahedi K, 1991, J IMMUNOL, V146, P4228
NR 30
TC 2
Z9 4
U1 0
U2 0
PU ELSEVIER SCIENCE BV
PI AMSTERDAM
PA PO BOX 211, 1000 AE AMSTERDAM, NETHERLANDS
SN 0165-2427
EI 
J9 VET IMMUNOL IMMUNOP
JI Vet. Immunol. Immunopathol.
PD JAN 26
PY 2001
VL 78
IS 2
BP 207
EP 214
DI 10.1016/S0165-2427(00)00261-0
PG 8
WC Immunology; Veterinary Sciences
SC Immunology; Veterinary Sciences
GA 406UH
UT WOS:000167233500007
PM 11182158
DA 2022-07-08
ER

PT J
AU Kawashima, A
   Kawahara, E
   Tokuda, R
   Nakanishi, I
AF Kawashima, A
   Kawahara, E
   Tokuda, R
   Nakanishi, I
TI Tumour necrosis factor-alpha provokes upregulation of alpha 2 beta 1 and alpha 5 beta 1 integrins, and cell migration in OST osteosarcoma cells
SO CELL BIOLOGY INTERNATIONAL
LA English
DT Article
DE integrins; osteosarcoma; TNF alpha; competitive RT-PCR; migration; flow cytometry; activation
ID human-melanoma cell; growth-factor-beta; iv collagenase; fibronectin receptor; adhesion receptor; gene-expression; modulation; phenotype; antibody; carcinoma
AB OST cells enhance the induction of matrix metalloproteinase (MMP)-9 by tumour necrosis factor (TNF)-alpha and the corresponding metastasis to lungs in vivo (Kawashima et al., 1994). We Focused on the adhesive and migratory properties of OST cells, and investigated the expression of integrins in OST cells stimulated by TNF alpha in vitro. OST cells potentiated not only adhesion to the extracellular matrix (ECM) but also the migration on ECM. On competitive reverse transcription-polymerase chain reaction (RT-PCR) analyses, the amounts of alpha2 (4.9-fold). alpha5 (1.2-fold) and av (4.9-fold) were upregulated by TNF alpha at the transcriptional level. Alpha-5 showed a slight increase by flow cytometry; however, alpha2 and av integrins remained unchanged at the protein level. Immunofluorescence study disclosed integrins of alpha2 beta1 and alpha5 beta1 were much clustered at cell processes by TNFa stimulation, probably related to increased cell adhesion and migration. Therefore, the upregulation of alpha2 beta1 and alpha5 beta1 integrins seems to contribute to tumour invasion and metastatic potential. (C) 2001 Academic Press.
C1 Kanazawa Univ, Sch Med, Dept Pathol 1, Kanazawa, Ishikawa 9208640, Japan.
   Kanazawa Univ, Sch Hlth Sci, Dept Lab Sci, Kanazawa, Ishikawa 9208640, Japan.
RP Kawashima, A (通讯作者)，Kanazawa Univ, Sch Med, Dept Pathol 1, 13-1 Takara Machi, Kanazawa, Ishikawa 9208640, Japan.
CR Beutler B, 1989, ANNU REV IMMUNOL, V7, P625, DOI 10.1146/annurev.iy.07.040189.003205
   Brooks PC, 1996, CELL, V85, P683, DOI 10.1016/S0092-8674(00)81235-0
   Chan BMC, 1991, SCIENCE, V251, P1600, DOI 10.1126/science.2011740
   Danen EHJ, 1993, INT J CANCER, V54, P315, DOI 10.1002/ijc.2910540225
   Dedhar S, 1987, J CELL BIOL, V105, P1175, DOI 10.1083/jcb.105.3.1175
   Dedhar S, 1989, CONNECT TISSUE RES, V20, P49, DOI 10.3109/03008208909023874
   Giancotti FG, 1990, CELL, V60, P849, DOI 10.1016/0092-8674(90)90098-Y
   Heino J, 1989, J BIOL CHEM, V264, P380
   Huhtala P, 1995, J CELL BIOL, V129, P867, DOI 10.1083/jcb.129.3.867
   Hynes RO, 1992, CELL, V69, P11, DOI 10.1016/0092-8674(92)90115-S
   Kawahara E, 1989, AM J PATHOL, V134, P1305
   Kawashima A, 1994, VIRCHOWS ARCH, V424, P547
   Larjava H, 1993, J CELL PHYSIOL, V157, P190, DOI 10.1002/jcp.1041570125
   Minamoto T, 1988, HUM PATHOL, V19, P815, DOI 10.1016/S0046-8177(88)80265-X
   Mortarini R, 1991, INT J CANCER, V47, P551, DOI 10.1002/ijc.2910470413
   Mosmann T, 1983, J IMMUNOL METHODS, V65, P5563
   Nista A, 1996, ANTICANCER RES, V16, P581
   Riikonen T, 1995, J BIOL CHEM, V270, P13548, DOI 10.1074/jbc.270.22.13548
   Riikonen T, 1995, J BIOL CHEM, V270, P376, DOI 10.1074/jbc.270.1.376
   Santala P, 1991, J BIOL CHEM, V266, P23505
   Schreiner C, 1991, CANCER RES, V51, P1738
   Seftor REB, 1993, CANCER RES, V53, P3411
   Varner JA, 1996, CURR OPIN CELL BIOL, V8, P724, DOI 10.1016/S0955-0674(96)80115-3
   Xie B, 1998, J BIOL CHEM, V273, P11583, DOI 10.1074/jbc.273.19.11583
   Yamada KM, 1990, CANCER RES, V50, P4485
   Yatohgo T, 1988, CELL STRUCT FUNCT, V13, P281, DOI 10.1247/csf1975.13.281
   Zutter MM, 1995, P NATL ACAD SCI USA, V92, P7411, DOI 10.1073/pnas.92.16.7411
NR 27
TC 18
Z9 18
U1 0
U2 3
PU ACADEMIC PRESS LTD
PI LONDON
PA 24-28 OVAL RD, LONDON NW1 7DX, ENGLAND
SN 1065-6995
EI 
J9 CELL BIOL INT
JI Cell Biol. Int.
PD JUN 15
PY 2001
VL 25
IS 4
BP 319
EP 329
DI 10.1006/cbir.2000.0652
PG 11
WC Cell Biology
SC Cell Biology
GA 432GM
UT WOS:000168683900004
PM 11319838
DA 2022-07-08
ER

PT J
AU Matsumoto, Y
   Tanaka, K
   Harimaya, K
   Nakatani, F
   Matsuda, S
   Iwamoto, Y
AF Matsumoto, Y
   Tanaka, K
   Harimaya, K
   Nakatani, F
   Matsuda, S
   Iwamoto, Y
TI Small GTP-binding protein, Rho, both increased and decreased cellular motility, activation of matrix metalloproteinase 2 and invasion of human osteosarcoma cells
SO JAPANESE JOURNAL OF CANCER RESEARCH
LA English
DT Article
DE Rho; osteosarcoma; motility; matrix metalloproteinase and FAK
ID focal adhesion kinase; gelatinase-a activation; tumor-cell; lysophosphatidic-acid; actin cytoskeleton; tyrosine kinase; iv collagenase; in-vitro; sphingosine 1-phosphate; brain-tumor
AB Rho, a member of the small GTP-binding proteins, and one of its downstream effecters ROCK (Rho-associated coiled-coil forming protein kinase) play an important role in the invasion of tumor cells. Lysophosphatidic acid (LP;I) activates Rho and ROCK and promotes the organization of stress fibers and focal adhesions. However the effect of LPA on tumor cell invasion is still controversial. In the present study, human osteosarcoma cells treated with a high concentration of LPA (high LPA) showed considerable formation of stress fibers and focal adhesions compared to the cells treated with a low concentration of LPA (low LPA), C3 (inhibitor of Rho) or Y27632 tan inhibitor of ROCK) inhibited the effects of LPA indicating that LPA activates the Rho-ROCK pathway in the cells. In addition, Rho activation assay showed that the activation level of Rho can be altered by changing the concentration of LPA. Low LPA stimulated the motility and invasion of the cells, while high LPA reduced both. The disruption of extracellular matrix (ECM) by matrix metalloproteinase 2 (MMP2) is also critical for tumor cell invasion. MMP2 is activated by membranous type-1 MMP (MT1-MMP) and type-2 tissue inhibitor of MMP (TIMP2). High LPA suppressed the activation of MMP2 through down-regulation of MT1-MMP and TIMP2. C3 and Y27632 reversed the suppression of the activation of MMP2 and expression of MT1-MMP and TIMP2, suggesting the involvement of the Rho-ROCK pathway in ECM degradation. Tyrosine phosphorylation of focal adhesion kinase (FAK) was also required for the invasion of tumor cells to occur. Low LPA enhanced the tyrosine phosphorylation of FAK whereas high LPA reduced it. In conclusion, we suggest that Rho has a dual effect on the invasion of osteosarcoma cells by modulating the motility, the ability to degrade ECM and tyrosine phosphorylation of FAK.
C1 Kyushu Univ, Grad Sch Med Sci, Dept Orthopaed Surg, Higashi Ku, Fukuoka 8128582, Japan.
RP Iwamoto, Y (通讯作者)，Kyushu Univ, Grad Sch Med Sci, Dept Orthopaed Surg, Higashi Ku, 3-1-1 Maidashi, Fukuoka 8128582, Japan.
EM yiwamoto@ortho.med.kyushu-u.ac.jp
CR Ailenberg M, 1996, BIOCHEM J, V313, P879, DOI 10.1042/bj3130879
   Albini A, 1987, CANCER RES, V47, P3239
   Allen WE, 1998, J CELL BIOL, V141, P1147, DOI 10.1083/jcb.141.5.1147
   An SZ, 2000, ANN NY ACAD SCI, V905, P25
   Clark EA, 1995, SCIENCE, V268, P233, DOI 10.1126/science.7716514
   Del PESOL, 1997, ONCOGENE, V15, P3047
   Gilmore AP, 1996, MOL BIOL CELL, V7, P1209, DOI 10.1091/mbc.7.8.1209
   Guan JL, 1992, NATURE, V358, P690, DOI 10.1038/358690a0
   Harimaya K, 2000, IN PRESS CLIN EXP ME, V0, P0
   Horwitz AR, 1999, SCIENCE, V286, P1102, DOI 10.1126/science.286.5442.1102
   Illc D, 1995, NATURE, V377, P539
   Imamura F, 2000, JPN J CANCER RES, V91, P811, DOI 10.1111/j.1349-7006.2000.tb01018.x
   Imamura F, 1996, INT J CANCER, V65, P627, DOI 10.1002/(SICI)1097-0215(19960301)65:5<627::AID-IJC12>3.0.CO;2-4
   Ishiguro T, 2000, JPN J CANCER RES, V91, P833, DOI 10.1111/j.1349-7006.2000.tb01021.x
   Iwamoto Y, 1994, INT ORTHOP, V18, P240
   Kumagai N, 1993, FEBS LETT, V329, P273, DOI 10.1016/0014-5793(93)80236-N
   Liotta LA, 1980, NATURE, V284, P67, DOI 10.1038/284067a0
   Miyamoto S, 1995, J CELL BIOL, V131, P791, DOI 10.1083/jcb.131.3.791
   Narumiya S, 1997, FEBS LETT, V410, P68, DOI 10.1016/S0014-5793(97)00317-7
   Owens LV, 1995, CANCER RES, V55, P2752
   Rao JS, 1993, CANCER RES, V53, P2208
   Ren XD, 1999, EMBO J, V18, P578, DOI 10.1093/emboj/18.3.578
   Ridley AJ, 1995, MOL CELL BIOL, V15, P1110
   Ridley AJ, 1992, CELL, V70, P389, DOI 10.1016/0092-8674(92)90163-7
   Romer LH, 1994, MOL BIOL CELL, V5, P349, DOI 10.1091/mbc.5.3.349
   Sato H, 1994, NATURE, V370, P61, DOI 10.1038/370061a0
   Schaller MICHAELD, 1993, TRENDS IN CELL BIOLOGY, V3, P258, DOI 10.1016/0962-8924(93)90053-4
   Simon C, 1996, CANCER RES, V56, P5369
   Strongin AY, 1995, J BIOL CHEM, V270, P5331, DOI 10.1074/jbc.270.10.5331
   Strongin AY, 1993, J BIOL CHEM, V268, P14033
   Tanaka K, 1995, CANCER RES, V55, P2927
   Tanaka K, 1997, J CLIN INVEST, V99, P239, DOI 10.1172/JCI119152
   Tapon N, 1997, CURR OPIN CELL BIOL, V9, P86, DOI 10.1016/S0955-0674(97)80156-1
   Tomasek JJ, 1997, J BIOL CHEM, V272, P7482, DOI 10.1074/jbc.272.11.7482
   Uehata M, 1997, NATURE, V389, P990, DOI 10.1038/40187
   Wan F, 1999, EXP CELL RES, V247, P17
   Yamamoto M, 1996, CANCER RES, V56, P384
   Yamamura S, 1997, BIOCHEMISTRY-US, V36, P10751, DOI 10.1021/bi970926s
   Yoshioka K, 1998, J BIOL CHEM, V273, P5146, DOI 10.1074/jbc.273.9.5146
NR 39
TC 50
Z9 52
U1 0
U2 5
PU JAPANESE CANCER ASSOC
PI TOKYO
PA C/O JAPANESE FOUNDATION CANCER RESEARCH,1-37-1, KAMI-IKEBUKURO, TOSHIMA-KU, TOKYO, 170-0012, JAPAN
SN 0910-5050
EI 
J9 JPN J CANCER RES
JI Jpn. J. Cancer Res.
PD APR 15
PY 2001
VL 92
IS 4
BP 429
EP 438
DI 10.1111/j.1349-7006.2001.tb01113.x
PG 10
WC Oncology
SC Oncology
GA 425UG
UT WOS:000168309600009
PM 11346466
DA 2022-07-08
ER

PT J
AU Tuckermann, JP
   Vallon, R
   Gack, S
   Grigoriadis, AE
   Porte, D
   Lutz, A
   Wagner, EF
   Schmidt, J
   Angel, P
AF Tuckermann, Jp
   Vallon, R
   Gack, S
   Grigoriadis, Ae
   Porte, D
   Lutz, A
   Wagner, Ef
   Schmidt, J
   Angel, P
TI Expression of collagenase-3 (MMP-13) in c-Fos-induced osteosarcomas and chondrosarcomas is restricted to a subset of cells of the osteo-/chondrogenic lineage
SO DIFFERENTIATION
LA English
DT Article
DE AP-1/c-Fos; collagenase-3/MMP-13; osteosarcoma; chondrosarcoma; cbfa-1; osteoblast; hypertrophic chondrocyte
ID interstitial collagenase; parathyroid-hormone; transgenic mice; matrix metalloproteinase; hypertrophic chondrocyte; targeted disruption; osteoblastic cell; bone-development; mouse; jun
AB The interstitial collagenases have been suggested to play a critical role in bone formation, remodeling, and cancerogenesis. We have previously shown that during mouse development expression of collagenase-3 (MMP-13) is restricted to bone and cartilage (Gack et al., 1995; Tuckermann et al., 2000) and is affected in mice with altered c-Fos and Cbfa-1 expression (Gack et al., 1994; Porte et al., 1999). In this study, using immunohistochemistry (IHC) and in situ hybridization (ISH) techniques, we have identified cells of the osteoblastic lineage to be the origin of strongly enhanced levels of MMP-13 transcripts in e-fos-induced osteosarcomas. Expression in these cells is further increased in c-fos/c-jun double transgenic mice and paralleled by Cbfa-1 expression. Similarly, in spontaneous and radiation-induced osteosarcomas, both c-Fos and MMP-13 proteins are detectable, suggesting that overexpression of both genes is a characteristic feature of osteosarcomas of different origin. We also observed high levels of MMP-13 in c-Fos-induced chondrosarcomas. In osteoblast-like cells and in cells of late chondrocyte differentiation such as hypertrophic chondrocytes, high levels of MMP-13 transcripts were found. In contrast, in anaplastic areas of the tumors representing highly proliferating chondrocytes, no MMP-13 expression is detectable, suggesting that in addition to Fos/AP-1, bone-specific transcription factors are responsible for restricted expression of collagenase-3/MMP-13 in a specific subset of cells of bone and cartilage in physiology and pathology.
C1 Deutsch Krebsforschungszentrum, Div Signal Transduct & Growth Control, D-69120 Heidelberg, Germany.
   Univ London Kings Coll, Dept Orthodont, Guys Hosp, London SE1 9RT, England.
   Res Inst Mol Pathol, IMP, A-1030 Vienna, Austria.
   GSF, Natl Res Ctr Environm & Hlth, Inst Mol Virol, D-85764 Neuherberg, Germany.
RP Angel, P (通讯作者)，Deutsch Krebsforschungszentrum, Div Signal Transduct & Growth Control, Neuenheimer Feld 280, D-69120 Heidelberg, Germany.
CR Angel P, 1991, BIOCHIM BIOPHYS ACTA, V1072, P129, DOI 10.1016/0304-419X(91)90011-9
   Aresu O, 1991, INVAS METAST, V11, P2
   Birkedalhansen H, 1993, CRIT REV ORAL BIOL M, V4, P197, DOI 10.1177/10454411930040020401
   Ducy P, 1997, CELL, V89, P747, DOI 10.1016/S0092-8674(00)80257-3
   Gack S, 1995, CELL GROWTH DIFFER, V6, P759
   Gack S, 1994, J BIOL CHEM, V269, P10363
   Grigoriadis AE, 1993, J CELL BIOL, V122, P685, DOI 10.1083/jcb.122.3.685
   Henriet P, 1992, FEBS LETT, V310, P175, DOI 10.1016/0014-5793(92)81323-E
   Hess J, 2001, J BIOL CHEM, V276, P20029, DOI 10.1074/jbc.M010601200
   Hu ED, 1994, EMBO J, V13, P3094, DOI 10.1002/j.1460-2075.1994.tb06608.x
   Johansson N, 1997, DEV DYNAM, V208, P387, DOI 10.1002/(SICI)1097-0177(199703)208:3<387::AID-AJA9>3.0.CO;2-E
   Knauper V, 1996, J BIOL CHEM, V271, P1544, DOI 10.1074/jbc.271.3.1544
   Kolbus A, 2000, MOL CELL BIOL, V20, P575, DOI 10.1128/MCB.20.2.575-582.2000
   Komori T, 1997, CELL, V89, P755, DOI 10.1016/S0092-8674(00)80258-5
   Lallemand D, 1997, ONCOGENE, V14, P819, DOI 10.1038/sj.onc.1200901
   Mattot V, 1995, J CELL SCI, V108, P529
   Nelson AR, 2000, J CLIN ONCOL, V18, P1135, DOI 10.1200/JCO.2000.18.5.1135
   Otto F, 1997, CELL, V89, P765, DOI 10.1016/S0092-8674(00)80259-7
   Porte D, 1999, ONCOGENE, V18, P667, DOI 10.1038/sj.onc.1202333
   Quinn CO, 1990, J BIOL CHEM, V265, P22342
   Ravanti L, 1999, J BIOL CHEM, V274, P37292, DOI 10.1074/jbc.274.52.37292
   Schmidt J, 1988, DIFFERENTIATION, V39, P151, DOI 10.1111/j.1432-0436.1988.tb00090.x
   Schon A, 1986, INT J CANCER, V38, P67, DOI 10.1002/ijc.2910380112
   Schorpp M, 1995, BIOCHEM J, V308, P211, DOI 10.1042/bj3080211
   Schreiber M, 1995, EMBO J, V14, P5338, DOI 10.1002/j.1460-2075.1995.tb00218.x
   Selvamurugan N, 1998, J BIOL CHEM, V273, P10647, DOI 10.1074/jbc.273.17.10647
   Smith DB, 1988, GENE, V67, P31, DOI 10.1016/0378-1119(88)90005-4
   Tuckermann JP, 2000, J BONE MINER RES, V15, P1257, DOI 10.1359/jbmr.2000.15.7.1257
   Wang ZQ, 1995, CANCER RES, V55, P6244
   Wang ZQ, 1991, EMBO J, V10, P2437, DOI 10.1002/j.1460-2075.1991.tb07783.x
   Westermarck J, 1999, FASEB J, V13, P781, DOI 10.1096/fasebj.13.8.781
   Wu JX, 1990, ONCOGENE, V5, P989
NR 32
TC 9
Z9 9
U1 0
U2 6
PU BLACKWELL WISSENSCHAFTS-VERLAG GMBH
PI BERLIN
PA KURFURSTENDAMM 57, D-10707 BERLIN, GERMANY
SN 0301-4681
EI 
J9 DIFFERENTIATION
JI Differentiation
PD DEC 15
PY 2001
VL 69
IS 1
BP 49
EP 57
DI 10.1046/j.1432-0436.2001.690105.x
PG 9
WC Cell Biology; Developmental Biology
SC Cell Biology; Developmental Biology
GA 502BE
UT WOS:000172723200005
PM 11776394
DA 2022-07-08
ER

PT J
AU Kusuzaki, K
   Sugimoto, S
   Takeshita, H
   Murata, H
   Hashiguchi, S
   Nozaki, T
   Emoto, K
   Ashihara, T
   Hirasawa, Y
AF Kusuzaki, K
   Sugimoto, S
   Takeshita, H
   Murata, H
   Hashiguchi, S
   Nozaki, T
   Emoto, K
   Ashihara, T
   Hirasawa, Y
TI DNA cytofluorometric analysis of chondrocytes in human articular cartilages under normal aging or arthritic conditions
SO OSTEOARTHRITIS AND CARTILAGE
LA English
DT Article
DE articular cartilage; chondrocytes; DNA ploidy; aging; arthritis
ID human osteosarcoma; prognostic value; ploidy analysis; chemotherapy
AB Objective: Since most chondrocytes in articular cartilage are in the resting phase (G0) of the cell cycle, it has been difficult to investigate their cell kinetics using 3H-thymidine autoradiography, or immunohistochemistry. In the present study, DNA cytofluorometry, which is useful to analyse the cell kinetics even for such inactive cell populations as in the G0 phase, was applied to human chondrocytes of the articular cartilages under normal aging and pathologic conditions such as osteoarthritis (OA), rheumatoid arthritis (RA), and aseptic necrosis (AN). Design: The human articular cartilages for the study were obtained from autopsy and surgical materials. Fifty joints were used for the study of aging, 54 for the study of OA, 20 for studying RA, and 10 for AN study. The isolated chondrocytes were quickly prepared from fresh articular cartilages, using a combination method of enzymatic digestion with papain and collagenase, followed by mechanical cell separation by churning and homogenization. Results: The DNA histograms obtained by cytofluorometry with propidium-iodide staining showed that most chondrocytes had diploid DNA content (2c) in all cartilages studied, suggesting that they were in the G0 phase. However, there were a few chondrocytes having tetraploid DNA content (4c) in the normally aged articular cartilages, and there were some cells having DNA content between 2c and 4c in the diseased cartilages. The former cells were considered to be G0-phase cells of the 4c chondrocytes, while the latter cells were considered to be in the DNA synthetic (S) phase or G2-phase of the 2c chondrocytes. The frequency of 4c chondrocytes in aged cartilage was significantly increased, compared to that in the young cartilage. In contrast to the normal cartilage, the frequency of S- and G2-phase cells, which was expressed as the S-G2 index, in diseased cartilages (OA, RA and AN) was significantly high (P <0.0001). In OA cartilage, the S-G2 index was much higher in the severe or moderate stage than in the mild stage, suggesting that the chondrocytes in clusters may actively proliferate. Conclusion: These results showed that in normal articular cartilages most chondrocytes are in the G0-phase, while some became 4c polyploid cells, and that these G0-phase chondrocytes had a potential to proliferate under diseased conditions. (C) 2001 OsteoArthritis Research Society International.
C1 Kyoto Prefectural Univ Med, Dept Orthoped Surg, Kamigyo Ku, Kyoto 6028566, Japan.
   Kyoto Prefectural Univ Med, Dept Pathol, Kamigyo Ku, Kyoto 6028566, Japan.
RP Kusuzaki, K (通讯作者)，Kyoto Prefectural Univ Med, Dept Orthoped Surg, Kamigyo Ku, Kyoto 6028566, Japan.
CR Ashihara T, 1986, ACTA HISTOCHEM CYTOC, V19, P51, DOI 10.1267/ahc.19.51
   Bassleer C, 1998, OSTEOARTHR CARTILAGE, V6, P427, DOI 10.1053/joca.1998.0146
   Fujimoto T, 1985, JOURNAL OF KYOTO PREFECTURAL UNIVERSITY OF MEDICINE, V94, P403
   Havdrup T, 1980, CLIN ORTHOP RELAT R, V0, P248
   Hirotani H, 1975, ACTA ORTHOP SCAND, V46, P979, DOI 10.3109/17453677508989287
   Hulth A, 1972, CLIN ORTHOP RELAT R, V0, PP197, DOI 10.1097/00003086-197205000-00032
   Kusuzaki K, 1999, CANCER LETT, V138, P159, DOI 10.1016/S0304-3835(98)00389-9
   Kusuzaki K, 1999, CANCER LETT, V137, P27, DOI 10.1016/S0304-3835(98)00336-X
   Kusuzaki K, 1999, CANCER LETT, V141, P131, DOI 10.1016/S0304-3835(99)00092-0
   Kusuzaki K, 1999, MODERN PATHOL, V12, P863
   Kusuzaki K, 1992, RECENT ADV MUSCULOSK, V0, P221
   Lopes JM, 1998, ANAL CELL PATHOL, V16, P45
   Mankin HJ, 1962, J BONE JOINT SURG AM, V44, P688, DOI 10.2106/00004623-196244040-00009
   Mankin HJ, 1971, J BONE JOINT SURG AM, VA 53, P523, DOI 10.2106/00004623-197153030-00009
   Mankin HJ, 1963, J BONE JOINT SURG AM, V45, P529, DOI 10.2106/00004623-196345030-00011
   Mankin HJ, 1982, J BONE JOINT SURG AM, V64, P460, DOI 10.2106/00004623-198264030-00022
   Murata H, 1999, CANCER LETT, V136, P223, DOI 10.1016/S0304-3835(98)00325-5
   Ropes MW, 1958, BULL RHEUM DIS, V9, P175
   Rothwell AG, 1973, J BONE JOINT SURG BR, V55, P588
   Sakakida K, 1978, INT ORTHOP, V2, P3
   Stockwell RA, 1979, ADULT ARTICULAR CART, V0, P64
   Telhag H, 1972, CLIN ORTHOP RELAT R, V0, PP224, DOI 10.1097/00003086-197207000-00034
   Trias A, 1961, J BONE JOINT SURG BR, V43, P376, DOI 10.1302/0301-620X.43B2.376
NR 23
TC 14
Z9 14
U1 0
U2 4
PU W B SAUNDERS CO LTD
PI LONDON
PA 24-28 OVAL RD, LONDON NW1 7DX, ENGLAND
SN 1063-4584
EI 
J9 OSTEOARTHR CARTILAGE
JI Osteoarthritis Cartilage
PD OCT 15
PY 2001
VL 9
IS 7
BP 664
EP 670
DI 10.1053/joca.2001.0463
PG 7
WC Orthopedics; Rheumatology
SC Orthopedics; Rheumatology
GA 484VL
UT WOS:000171710200009
PM 11597179
DA 2022-07-08
ER

PT J
AU Kerkela, E
   Bohling, T
   Herva, R
   Uria, JA
   Saarialho-kere, U
AF Kerkela, E
   Bohling, T
   Herva, R
   Uria, Ja
   Saarialho-kere, U
TI Human macrophage metalloelastase (MMP-12) expression is induced in chondrocytes during fetal development and malignant transformation
SO BONE
LA English
DT Article
DE bone; cartilage; chondrosarcoma; collagenase-3; embryogenesis; metalloproteinase (MMP)
ID tumor-necrosis-factor; matrix metalloproteinase; collagenase-3 mmp-13; tissue inhibitor; cell-line; angiostatin; growth; skin; stromelysin-2; angiogenesis
AB Fetal development and tumor progression both require a complex system of extracellular matrix (ECM) synthesis and breakdown, which is mediated by, for instance, the matrix metalloproteinases (MMPs). Human metalloelastase (MMP-12) is an MMP, the expression of which has so far been documented in macrophages associated with atherosclerosis, wound repair, and certain cancers. In this study we first examined the expression of MMP-12 during human fetal development. By in situ hybridization MMP-12 transcripts were detected in chondrocytes of hypertrophic cartilage in vertebrae of the spinal column, in ribs, and in extremities undergoing ossification, beginning at the gestational age of 8 weeks. Also, periosteal cells expressed MMP-12 at 11 weeks. No expression of MMP-12 mRNA could be noted in other fetal tissues, including the skin, lungs, intestine, kidney, and liver. Expression of MMP-12 mRNA could not be detected in adult normal cartilage or osteosarcomas, but in chondrosarcomas both macrophages (8 of 19 samples) (identified by CD68 immunostaining) and chondrosarcoma cells (8 of 19) were positive. MMP-12 was also demonstrated in the tumors by western blotting and it was expressed in the same regions as MMP-13 mRNA. By immunostaining, MMP-12 mRNA colocalized with the protein in both fetal and chondrosarcoma specimens. Unlike basic fibroblast growth factor (bFGF) and transforming growth factor-beta (TGF-beta), tumor necrosis factor-alpha (TNF-alpha) induced MMP-12 mRNA production in chondrosarcoma-derived HTB-94 cells. Our results suggest that MMP-12 plays an important role in ECM remodeling during fetal bone development and is induced when chondrocytes undergo malignant transformation. (C) 2001 by Elsevier Science Inc. All rights reserved.
C1 Univ Helsinki, Cent Hosp, Dept Dermatol, Helsinki 00250, Finland.
   Univ Helsinki, Cent Hosp, Dept Pathol, Helsinki 00250, Finland.
   Univ Oulu, Dept Pathol, Oulu, Finland.
   Univ Oviedo, Inst Oncol, Dept Bioquim & Biol Mol, Oviedo, Spain.
RP Saarialho-Kere, U (通讯作者)，Univ Helsinki, Cent Hosp, Dept Dermatol, Meilahdentie 2, Helsinki 00250, Finland.
EM ulpu.saarialho-kere@helsinki.fi
CR Balbin M, 1999, APMIS, V107, P45, DOI 10.1111/j.1699-0463.1999.tb01525.x
   Belaaouaj A, 1995, J BIOL CHEM, V270, P14568, DOI 10.1074/jbc.270.24.14568
   Birkedalhansen H, 1993, CRIT REV ORAL BIOL M, V4, P197, DOI 10.1177/10454411930040020401
   Chandler S, 1996, BIOCHEM BIOPH RES CO, V228, P421, DOI 10.1006/bbrc.1996.1677
   Cornelius LA, 1998, J IMMUNOL, V161, P6845
   Curci JA, 1998, J CLIN INVEST, V102, P1900, DOI 10.1172/JCI2182
   Dangelo M, 2000, J CELL BIOCHEM, V77, P678, DOI 10.1002/(SICI)1097-4644(20000615)77:4<678::AID-JCB15>3.0.CO;2-P
   Dong ZY, 1997, CELL, V88, P801, DOI 10.1016/S0092-8674(00)81926-1
   Feinberg MW, 2000, J BIOL CHEM, V275, P25766, DOI 10.1074/jbc.M002664200
   Fiers W, 1991, FEBS LETT, V285, P199, DOI 10.1016/0014-5793(91)80803-B
   Gronski TJ, 1997, J BIOL CHEM, V272, P12189, DOI 10.1074/jbc.272.18.12189
   Halpert I, 1996, P NATL ACAD SCI USA, V93, P9748, DOI 10.1073/pnas.93.18.9748
   Hattori T, 2001, J CELL PHYSIOL, V186, P268
   Hautamaki RD, 1997, SCIENCE, V277, P2002, DOI 10.1126/science.277.5334.2002
   Heller RA, 1997, P NATL ACAD SCI USA, V94, P2150, DOI 10.1073/pnas.94.6.2150
   Heppner KJ, 1996, AM J PATHOL, V149, P273
   Hiller O, 2000, J BIOL CHEM, V275, P33008, DOI 10.1074/jbc.M001836200
   Janusz MJ, 1999, INFLAMM RES, V48, P280, DOI 10.1007/s000110050460
   Johansson N, 1997, DEV DYNAM, V208, P387, DOI 10.1002/(SICI)1097-0177(199703)208:3<387::AID-AJA9>3.0.CO;2-E
   Johansson N, 1997, AM J PATHOL, V151, P499
   Kahari VM, 1999, ANN MED, V31, P34, DOI 10.3109/07853899909019260
   Karelina TV, 1995, J INVEST DERMATOL, V105, P411, DOI 10.1111/1523-1747.ep12321097
   Kawashima A, 1997, GENERAL AND DIAGNOSTIC PATHOLOGY, V142, P129
   Kerkela E, 2000, J INVEST DERMATOL, V114, P1113, DOI 10.1046/j.1523-1747.2000.00993.x
   Madlener M, 1998, EXP CELL RES, V242, P201, DOI 10.1006/excr.1998.4049
   Matsumoto S, 1998, AM J PATHOL, V153, P109, DOI 10.1016/S0002-9440(10)65551-4
   Mcgowan KA, 1994, J INVEST DERMATOL, V102, P951, DOI 10.1111/1523-1747.ep12384127
   Nagase H, 1999, J BIOL CHEM, V274, P21491, DOI 10.1074/jbc.274.31.21491
   Ono M, 1999, CANCER CHEMOTH PHARM, V43, PS69, DOI 10.1007/s002800051101
   Patterson BC, 1997, J BIOL CHEM, V272, P28823, DOI 10.1074/jbc.272.46.28823
   Poole AR, 1986, BIOCHEM J, V236, P1
   Prosser IW, 1989, AM J PATHOL, V135, P1073
   Rechardt O, 2000, J INVEST DERMATOL, V115, P778, DOI 10.1046/j.1523-1747.2000.00135.x
   Rivas MJG, 1998, HEPATOLOGY, V28, P986, DOI 10.1002/hep.510280413
   Saarialhokere UK, 1993, J CLIN INVEST, V92, P2858, DOI 10.1172/JCI116906
   Saarialhokere UK, 1994, J CLIN INVEST, V94, P79, DOI 10.1172/JCI117351
   Sakamoto A, 1999, J CANCER RES CLIN, V125, P541, DOI 10.1007/s004320050314
   Scully SP, 1999, BRAZ J MED BIOL RES, V32, P885, DOI 10.1590/S0100-879X1999000700013
   Shapiro SD, 1993, J BIOL CHEM, V268, P23824
   Shipley JM, 1996, P NATL ACAD SCI USA, V93, P3942, DOI 10.1073/pnas.93.9.3942
   Stahlebackdahl M, 1997, LAB INVEST, V76, P717
   Takigawa M, 1989, CANCER RES, V49, P3996
   Toriyama M, 1998, EUR J CANCER, V34, P1969, DOI 10.1016/S0959-8049(98)00239-1
   Uria JA, 1998, AM J PATHOL, V153, P91, DOI 10.1016/S0002-9440(10)65549-6
   Vaalamo M, 1999, J INVEST DERMATOL, V112, P499, DOI 10.1046/j.1523-1747.1999.00547.x
   Vaalamo M, 1998, AM J PATHOL, V152, P1005
   Vu TH, 1998, CELL, V93, P411, DOI 10.1016/S0092-8674(00)81169-1
   Werb Z, 1998, ANN NY ACAD SCI, V857, P110, DOI 10.1111/j.1749-6632.1998.tb10111.x
   Werb Z, 1999, APMIS, V107, P11, DOI 10.1111/j.1699-0463.1999.tb01521.x
   Zhou ZJ, 2000, P NATL ACAD SCI USA, V97, P4052, DOI 10.1073/pnas.060037197
NR 50
TC 47
Z9 50
U1 0
U2 3
PU ELSEVIER SCIENCE INC
PI NEW YORK
PA STE 800, 230 PARK AVE, NEW YORK, NY 10169 USA
SN 8756-3282
EI 1873-2763
J9 BONE
JI Bone
PD NOV 15
PY 2001
VL 29
IS 5
BP 487
EP 493
DI 10.1016/S8756-3282(01)00595-6
PG 7
WC Endocrinology & Metabolism
SC Endocrinology & Metabolism
GA 492ET
UT WOS:000172156000014
PM 11704502
DA 2022-07-08
ER

PT J
AU Stratmann, B
   Farr, M
   Tschesche, H
AF Stratmann, B
   Farr, M
   Tschesche, H
TI Characterization of C-terminally truncated human tissue inhibitor of metalloproteinases-4 expressed in Pichia pastoris
SO BIOLOGICAL CHEMISTRY
LA English
DT Article
DE matrix metalloproteinase (MMP); Pichia pastoris; tissue inhibitor of metalloproteinases (TIMP)
ID recombinant catalytic domain; matrix metalloproteinase; progelatinase-a; collagenase; timp-1; specificity; activation; mechanism; affinity; region
AB The tight regulation of extracellular matrix remodeling and degradation is of great importance in physiological processes like development and morphogenesis, as well as in pathological situations like tumor invasion and metastasis. Tissue inhibitors of metalloproteinases (TIMPs) are the naturally occuring inhibitors of matrix metalloproteinases, which are involved in matrix turnover. In this report we describe the cloning of human TIMP-4 from a human adenocarcinoma and an osteosarcoma cell line and the expression of the inhibitory domain in the methylotrophic yeast Pichia pastoris. The inhibition of MMP-8, -9, -12, -13 and -14 by the N-terminal domain of TIMP-4 was analysed. Using a fluorescent MCA-peptide, K-i values for each subclass of MMPs were determined. With dissociation constants in the nanomolar range, TIMP-4 seems to be a good inhibitor for all classes of MMPs without remarkable preference for special MMPs.
C1 Univ Bielefeld, Fac Chem, D-33615 Bielefeld, Germany.
RP Tschesche, H (通讯作者)，Univ Bielefeld, Fac Chem, D-33615 Bielefeld, Germany.
CR Bigg HF, 1997, J BIOL CHEM, V272, P15496, DOI 10.1074/jbc.272.24.15496
   Brew K, 2000, BBA-PROTEIN STRUCT M, V1477, P267, DOI 10.1016/S0167-4838(99)00279-4
   Butler GS, 1999, J BIOL CHEM, V274, P20391, DOI 10.1074/jbc.274.29.20391
   Copeland RA, 1995, BIOORG MED CHEM LETT, V5, P1947, DOI 10.1016/0960-894X(95)00330-V
   Farr M, 1999, BIOCHEMISTRY-US, V38, P7332, DOI 10.1021/bi982618f
   Fernandez-catalan C, 1998, EMBO J, V17, P5238, DOI 10.1093/emboj/17.17.5238
   Gomez DE, 1997, EUR J CELL BIOL, V74, P111
   Gomisruth FX, 1997, NATURE, V389, P77, DOI 10.1038/37995
   Green MA, 1996, PROG PHOTOVOLTAICS, V4, P375, DOI 10.1002/(SICI)1099-159X(199609/10)4:5<375::AID-PIP146>3.0.CO;2-S
   Hiller O, 2000, J BIOL CHEM, V275, P33008, DOI 10.1074/jbc.M001836200
   Huang W, 1997, J BIOL CHEM, V272, P22086, DOI 10.1074/jbc.272.35.22086
   Kinoshita T, 1996, CANCER RES, V56, P2535
   Kleine T, 1993, BIOCHEMISTRY-US, V32, P14125, DOI 10.1021/bi00214a008
   Knight CG, 1992, FEBS LETT, V296, P263, DOI 10.1016/0014-5793(92)80300-6
   Li J, 1995, STRUCTURE, V3, P541, DOI 10.1016/S0969-2126(01)00188-5
   Lichte A, 1996, FEBS LETT, V397, P277, DOI 10.1016/S0014-5793(96)01206-9
   Liu YLE, 1997, J BIOL CHEM, V272, P20479, DOI 10.1074/jbc.272.33.20479
   Meng Q, 1999, J BIOL CHEM, V274, P10184, DOI 10.1074/jbc.274.15.10184
   Murphy G, 1997, MATRIX BIOL, V15, P511, DOI 10.1016/S0945-053X(97)90025-1
   Murphy G, 1991, BIOCHEMISTRY-US, V30, P8097, DOI 10.1021/bi00247a001
   Muskett FW, 1998, J BIOL CHEM, V273, P21736, DOI 10.1074/jbc.273.34.21736
   Roderfeld M, 2000, PROTEIN EXPRES PURIF, V19, P369, DOI 10.1006/prep.2000.1259
   Strongin AY, 1995, J BIOL CHEM, V270, P5331, DOI 10.1074/jbc.270.10.5331
   Tschesche H, 1992, MATRIX SUPPL, V1, P245
   Wang MS, 1997, ONCOGENE, V14, P2767, DOI 10.1038/sj.onc.1201245
   Woessner JF, 1991, FASEB J, V5, P2145, DOI 10.1096/fasebj.5.8.1850705
NR 26
TC 18
Z9 19
U1 0
U2 5
PU WALTER DE GRUYTER & CO
PI BERLIN
PA GENTHINER STRASSE 13, D-10785 BERLIN, GERMANY
SN 1431-6730
EI 
J9 BIOL CHEM
JI Biol. Chem.
PD JUN 15
PY 2001
VL 382
IS 6
BP 987
EP 991
DI 10.1515/BC.2001.124
PG 5
WC Biochemistry & Molecular Biology
SC Biochemistry & Molecular Biology
GA 457XN
UT WOS:000170163000014
PM 11501766
DA 2022-07-08
ER
