# Supplementary material for: Global scientific trends on matrix metalloproteinase and osteosarcoma: A bibliometric and visualized analysis
Source: Front Oncol. 2023 Feb 6;13:1064815. doi: 10.3389/fonc.2023.1064815 (PMC9939641; doi:10.3389/fonc.2023.1064815)
Supplement: Supplementary file 3 [file DataSheet_1.zip › rawdata/download2002u9.txt]

PT J
AU Halladay, DL
   Miles, RR
   Thirunavukkarasu, K
   Chandrasekhar, S
   Martin, TJ
   Onyia, JE
AF Halladay, Dl
   Miles, Rr
   Thirunavukkarasu, K
   Chandrasekhar, S
   Martin, Tj
   Onyia, Je
TI Identification of signal transduction pathways and promoter sequences that mediate parathyroid hormone 1-38 inhibition of osteoprotegerin gene expression
SO JOURNAL OF CELLULAR BIOCHEMISTRY
LA English
DT Article
DE hPTH 1-38; osteoprotegerin (OPC); OPG promoter; gene expression; UMR106 cells
ID osteoclast differentiation factor; rat collagenase-3 promoter; human osteoblastic cell; necrosis-factor-alpha; messenger-rna level; c activation domain; protein-kinase-a; bone-resorption; humoral hypercalcemia; osteosarcoma cell
AB Osteoprotegerin (OPG), a secreted member of the tumor necrosis receptor superfamily, is a potent inhibitor of osteoclast formation and bone resorption. Parathyroid hormone (PTH), a potent inducer of osteoclast formation, suppresses OPG mRNA expression in vitro and in vivo. To determine the molecular basis of this inhibition, we analyzed the effects of PTH on the human OPG promoter (-5917 to +19) fused with beta -galactosidase reporter gene in stable and transient transfections into rat osteoblast-like UMR106 cells. The effect of PTH on OPG promoter expression was biphasic and concentration-dependent. PTH (1-100 nM) induced the transcriptional activity of the OPG promoter (1.7-fold) at 8 h followed by a gradual decrease with maximal inhibition (6.6-fold) at 24-48 h. To ascertain the signal transduction pathways mediating PTH (1-38) effects on OPG gene expression, we compared the effects of PTH with PTH analogs, parathyroid hormone-related protein 1-34 (PTHrP 1-34), forskolin, 3-isobutyl-1-methylxanthine (IBMX), dibutyryl cAMP, phorbol-12-myristate-13-acetate (PMA), thapsigargin and calcium ionophore A23187. PTH 1-31 and PTHrP 1-34, which stimulate the cAMP/PKA pathway, and other activators of cAMP/PKA, forskolin, IBMX, N-6, O-2'- dibityryl adenosine 3',5-cyclic monophosphate (dibutyryl cAMP), all elicited a similar biphasic response on OPG promoter expression. PTH analogs PTH 3-34 and PTH 7-34, that do not stimulate cAMP production, had no effect on OPG expression. In contrast, phorbol-12-myristate-13-acetate (PMA), an activator of PKC, stimulated OPG promoter expression, while thapsigargin and calcium ionophore A23187, which increase intracellular Ca2+, showed a close-dependent inhibition of OPG promoter expression. To delineate the promoter sequences that mediate the inhibitory effects of PTH on OPG transcription, we analyzed systematic deletions of the OPG promoter for responsiveness in transient transfection assays. The major inhibitory effects of PTH were localized to 391 bp (-372 to +19) of the proximal promoter. Deletions of the promoter region led to a complete loss of responsiveness. Taken together, these results demonstrate that the inhibitory effects of PTH on OPG are mediated at the transcriptional level through cis elements in the proximal promoter. The similar biphasic response of OPG to PTH, PTH 1-31, PTHrP 1-34, forskolin, IBMX and dibutyryl cAMP suggests that PTH regulates OPG transcription via activation of the cAMP/PKA signal transduction pathway. (C) 2001 Wiley-Liss, Inc.
C1 Eli Lilly & Co, Gene Regulat Bone & Inflammat Res Div, Lilly Res Labs, Indianapolis, IN USA.
   St Vincents Inst Med Res, Fitzroy, Vic 3065, Australia.
RP Onyia, JE (通讯作者)，Eli Lilly & Co, Gene Regulat Bone & Inflammat Res Div, Lilly Res Labs, BLDG 98C-B,DC 0403, Indianapolis, IN USA.
CR Akatsu T, 1998, BONE, V23, P495, DOI 10.1016/S8756-3282(98)00141-0
   Brandstrom H, 1998, BIOCHEM BIOPH RES CO, V247, P338, DOI 10.1006/bbrc.1998.8783
   Brandstrom H, 1998, BIOCHEM BIOPH RES CO, V248, P454, DOI 10.1006/bbrc.1998.8993
   Bucay N, 1998, GENE DEV, V12, P1260, DOI 10.1101/gad.12.9.1260
   Capparelli C, 2000, CANCER RES, V60, P783
   Farr A, 1992, NUCLEIC ACIDS RES, V20, P920, DOI 10.1093/nar/20.4.920
   Fujimori A, 1991, ENDOCRINOLOGY, V128, P3032, DOI 10.1210/endo-128-6-3032
   Fujimori A, 1992, ENDOCRINOLOGY, V130, P29, DOI 10.1210/en.130.1.29
   Greenfield EM, 1995, J CLIN INVEST, V96, P1238, DOI 10.1172/JCI118157
   Hofbauer LC, 2000, J BONE MINER RES, V15, P2, DOI 10.1359/jbmr.2000.15.1.2
   Hofbauer LC, 1999, BONE, V25, P255, DOI 10.1016/S8756-3282(99)00162-3
   Hofbauer LC, 1997, EUR J ENDOCRINOL, V137, P345, DOI 10.1530/eje.0.1370345
   Hofbauer LC, 1998, BIOCHEM BIOPH RES CO, V250, P776, DOI 10.1006/bbrc.1998.9394
   Hofbauer LC, 1999, ENDOCRINOLOGY, V140, P4367, DOI 10.1210/en.140.9.4367
   Honore P, 2000, NAT MED, V6, P521, DOI 10.1038/74999
   Horwood NJ, 1998, ENDOCRINOLOGY, V139, P4743, DOI 10.1210/en.139.11.4743
   Jouishomme H, 1992, ENDOCRINOLOGY, V130, P53, DOI 10.1210/en.130.1.53
   Jouishomme H, 1994, J BONE MINER RES, V9, P943
   Juppner H, 1991, SCIENCE, V254, P1024, DOI 10.1126/science.1658941
   Kaji H, 1992, BIOCHEM BIOPH RES CO, V182, P1356, DOI 10.1016/0006-291X(92)91882-Q
   Kong YY, 1999, NATURE, V402, P304, DOI 10.1038/35005552
   Lee SK, 1999, ENDOCRINOLOGY, V140, P3552, DOI 10.1210/en.140.8.3552
   Ljunggren O, 1993, BIOCHEM BIOPH RES CO, V193, P821, DOI 10.1006/bbrc.1993.1699
   Ma YFL, 2001, ENDOCRINOLOGY, V142, P4047, DOI 10.1210/en.142.9.4047
   Magnuson MA, 1987, J BIOL CHEM, V262, P14917
   Min H, 2000, J EXP MED, V192, P463, DOI 10.1084/jem.192.4.463
   Mizuno A, 1998, BIOCHEM BIOPH RES CO, V247, P610, DOI 10.1006/bbrc.1998.8697
   Morinaga T, 1998, EUR J BIOCHEM, V254, P685, DOI 10.1046/j.1432-1327.1998.2540685.x
   Morony S, 1999, J BONE MINER RES, V14, P1478, DOI 10.1359/jbmr.1999.14.9.1478
   Murakami T, 1998, BIOCHEM BIOPH RES CO, V252, P747, DOI 10.1006/bbrc.1998.9723
   Nakagawa N, 1999, BIOCHEM BIOPH RES CO, V265, P158, DOI 10.1006/bbrc.1999.1601
   Onyia JE, 1995, ENDOCRINOLOGY, V136, P306, DOI 10.1210/en.136.1.306
   Onyia JE, 2000, J BONE MINER RES, V15, P863, DOI 10.1359/jbmr.2000.15.5.863
   Porte D, 1999, ONCOGENE, V18, P667, DOI 10.1038/sj.onc.1202333
   Rixon RH, 1994, J BONE MINER RES, V9, P1179
   Selvamurugan N, 1998, J BIOL CHEM, V273, P10647, DOI 10.1074/jbc.273.17.10647
   Selvamurugan N, 2000, J BIOL CHEM, V275, P5037, DOI 10.1074/jbc.275.7.5037
   Shalhoub V, 1999, J CELL BIOCHEM, V72, P251
   Simonet WS, 1997, CELL, V89, P309, DOI 10.1016/S0092-8674(00)80209-3
   Takai H, 1998, J BIOL CHEM, V273, P27091, DOI 10.1074/jbc.273.42.27091
   Teng YTA, 2000, J CLIN INVEST, V106, PR59, DOI 10.1172/JCI10763
   Thirunavukkarasu K, 2000, J BIOL CHEM, V275, P25163, DOI 10.1074/jbc.M000322200
   Thirunavukkarasu K, 2000, BIOTECHNIQUES, V28, P506, DOI 10.2144/00283st09
   Tsuda E, 1997, BIOCHEM BIOPH RES CO, V234, P137, DOI 10.1006/bbrc.1997.6603
   Vidal NOA, 1998, J ENDOCRINOL, V159, P191, DOI 10.1677/joe.0.1590191
   Vidal ONA, 1998, BIOCHEM BIOPH RES CO, V248, P696, DOI 10.1006/bbrc.1998.9035
   Yamamoto M, 1998, ENDOCRINOLOGY, V139, P4012, DOI 10.1210/en.139.9.4012
   Yasuda H, 1998, ENDOCRINOLOGY, V139, P1329, DOI 10.1210/en.139.3.1329
   Yasuda H, 1998, P NATL ACAD SCI USA, V95, P3597, DOI 10.1073/pnas.95.7.3597
NR 49
TC 20
Z9 22
U1 0
U2 3
PU WILEY
PI HOBOKEN
PA 111 RIVER ST, HOBOKEN 07030-5774, NJ USA
SN 0730-2312
EI 1097-4644
J9 J CELL BIOCHEM
JI J. Cell. Biochem.
PD JUN 15
PY 2002
VL 84
IS 1
BP 1
EP 11
DI 10.1002/jcb.1273
PG 11
WC Biochemistry & Molecular Biology; Cell Biology
SC Biochemistry & Molecular Biology; Cell Biology
GA 497LW
UT WOS:000172457900001
PM 11746511
DA 2022-07-08
ER

PT J
AU Foukas, AF
   Deshmukh, NS
   Grimer, RJ
   Mangham, DC
   Mangos, EG
   Taylor, S
AF Foukas, Af
   Deshmukh, Ns
   Grimer, Rj
   Mangham, Dc
   Mangos, Eg
   Taylor, S
TI Stage-IIB osteosarcomas around the knee - A study of MMP-9 in surviving tumour cells
SO JOURNAL OF BONE AND JOINT SURGERY-BRITISH VOLUME
LA English
DT Article
ID prognostic-factor; matrix metalloproteinase; gelatinase-b; expression; angiogenesis; progression; metastasis; inhibitor
AB W e studied 55 patients with stage-IIB osteosarcoma around the knee with respect to the expression of matrix metalloproteinase (MMP)-9 in the surviving tumour cells in surgical resection specimens. They were followed up for a minimum of 2.5 years. Factors significantly associated with poor overall survival were a high serum level of alkaline phosphatase at diagnosis and tumour cells expressing MMP-9 in the resection specimens. The only factor strongly associated with disease-free survival was the immunohistochemical status of tumour cells for MMP-9 in the resection specimens. The percentage of necrosis after chemotherapy failed marginally to reach statistical significance. On Cox regression analysis only MMP-9 remained significant for overall and disease-free survival.
C1 Royal Orthopaed Hosp, Birmingham B31 2AP, W Midlands, England.
RP Foukas, AF (通讯作者)，260 S Ferry Quay, Liverpool L3 4EJ, Merseyside, England.
CR Bacci G, 1993, CANCER-AM CANCER SOC, V71, P1224, DOI 10.1002/1097-0142(19930215)71:4<1224::AID-CNCR2820710409>3.0.CO;2-M
   Bentzen SM, 1988, CANCER-AM CANCER SOC, V62, P194, DOI 10.1002/1097-0142(19880701)62:1<194::AID-CNCR2820620129>3.0.CO;2-8
   Bergers G, 2000, NAT CELL BIOL, V2, P737, DOI 10.1038/35036374
   Bieling P, 1996, J CLIN ONCOL, V14, P848, DOI 10.1200/JCO.1996.14.3.848
   Brown PD, 1998, BIOL EXTRAC, V0, P243
   Dahlin DC, 1967, J BONE JOINT SURG AM, VA 49, P101, DOI 10.2106/00004623-196749010-00008
   Davis AM, 1994, J CLIN ONCOL, V12, P423, DOI 10.1200/JCO.1994.12.2.423
   Dedhar S, 1998, BASIC SCI ONCOLOGY, V0, P197
   Folkman J, 1976, SCI AM, V234, P58, DOI 10.1038/scientificamerican0576-58
   Glasser DB, 1991, CLIN ORTHOP RELAT R, V270, P29
   Goorin AM, 1985, NEW ENGL J MED, V313, P1637, DOI 10.1056/NEJM198512263132605
   Himelstein BP, 1998, MED PEDIATR ONCOL, V31, P471, DOI 10.1002/(SICI)1096-911X(199812)31:6<471::AID-MPO2>3.0.CO;2-M
   Iwata H, 1996, JPN J CANCER RES, V87, P602, DOI 10.1111/j.1349-7006.1996.tb00266.x
   Kawashima A, 1994, VIRCHOWS ARCH, V424, P547
   Kido A, 1999, JPN J CANCER RES, V90, P333, DOI 10.1111/j.1349-7006.1999.tb00752.x
   Kido A, 1999, CANCER LETT, V137, P209, DOI 10.1016/S0304-3835(98)00368-1
   Kim TS, 1999, J KOREAN MED SCI, V14, P263, DOI 10.3346/jkms.1999.14.3.263
   Kugler A, 1998, J UROLOGY, V160, P1914, DOI 10.1016/S0022-5347(01)62443-1
   Kurizaki T, 1998, ONCOL REP, V5, P673
   Link MP, 1986, NEW ENGL J MED, V314, P1600, DOI 10.1056/NEJM198606193142502
   Macdougall JR, 1995, CANCER RES, V55, P4174
   Maguire PD, 2000, ONCOLOGY-BASEL, V59, P139, DOI 10.1159/000012151
   Papathoma AS, 2000, ANTICANCER RES, V20, P2009
   Petrilli AS, 1991, CANCER-AM CANCER SOC, V68, P733, DOI 10.1002/1097-0142(19910815)68:4<733::AID-CNCR2820680412>3.0.CO;2-0
   Rak JW, 1995, ANTI-CANCER DRUG, V6, P3, DOI 10.1097/00001813-199502000-00001
   Rao JS, 1996, CLIN EXP METASTAS, V14, P12, DOI 10.1007/BF00157681
   Riedel F, 2000, INT J ONCOL, V17, P1099
   Rofstad EK, 2000, INT J RADIAT BIOL, V76, P589, DOI 10.1080/095530000138259
   Sutherland RM, 1998, ACTA ONCOL, V37, P567, DOI 10.1080/028418698430278
   Tomer G, 1999, INT J ONCOL, V15, P179
   Vu TH, 1998, BIOL EXTRAC, V0, P115
NR 31
TC 49
Z9 50
U1 0
U2 0
PU BRITISH EDITORIAL SOC BONE & JOINT SURGERY
PI LONDON
PA 22 BUCKINGHAM STREET, LONDON WC2N 6ET, ENGLAND
SN 0301-620X
EI 2044-5377
J9 J BONE JOINT SURG BR
JI J. Bone Joint Surg.-Br. Vol.
PD JUL 15
PY 2002
VL 84B
IS 5
BP 706
EP 711
DI 10.1302/0301-620X.84B5.12512
PG 6
WC Orthopedics; Surgery
SC Orthopedics; Surgery
GA 577VN
UT WOS:000177083100016
PM 12188489
DA 2022-07-08
ER

PT J
AU Mammoto, T
   Higashiyama, S
   Mukai, M
   Mammoto, A
   Ayaki, M
   Mashimo, T
   Hayashi, Y
   Kishi, Y
   Nakamura, H
   Akedo, H
AF Mammoto, T
   Higashiyama, S
   Mukai, M
   Mammoto, A
   Ayaki, M
   Mashimo, T
   Hayashi, Y
   Kishi, Y
   Nakamura, H
   Akedo, H
TI Infiltration anesthetic lidocaine inhibits cancer cell invasion by modulating ectodomain shedding of heparin-binding epidermal growth factor-like growth factor (HB-EGF)
SO JOURNAL OF CELLULAR PHYSIOLOGY
LA English
DT Article
ID metalloproteinase cleavage; juxtacrine; carcinoma; migration; ligand
AB Although the mechanism is unknown, infiltration anesthetics are believed to have membrane-stabilizing action. We report here that such a most commonly used anesthetic, lidocaine, effectively inhibited the invasive ability of human cancer (HT1080, HOS, and RPMI-7951) cells at concentrations used in surgical operations (5-20 mM). Ectodomain shedding of heparin-binding epidermal growth factor-like growth factor (HB-EGF) from the cell surface plays an important role in invasion by HT1080 cells. Lidocaine reduced the invasion ability of these cells by partly inhibitin the shedding of HB-EGF from the cell surface and modulation of intracellular Ca2+ concentration contributed to this action. The anesthetic action of lidocaine (sodium channel blocking ability) did not contribute to this anti-invasive action. In addition, lidocaine (5-30 mM), infiltrated around the inoculation site, inhibited pulmonary metastases of murine osteosarcoma (LM 8) cells in vivo. These data point to previously unrecognized beneficial actions of lidocaine and suggest that lidocaine might be an ideal infiltration anesthetic for surgical cancer operations. (C) 2002 Wiley-Liss, Inc.
C1 Osaka Med Ctr Canc & Cardiovasc Dis, Dept Anesthesiol, Osaka 5378511, Japan.
   Osaka Univ, Grad Sch Med, Fac Med, Dept Anesthesiol, Osaka, Japan.
   Osaka Med Ctr Canc & Cardiovasc Dis, Dept Tumor Biochem, Osaka, Japan.
   Osaka Univ, Fac Med, Sch Allied Hlth Sci, Dept Biochem, Osaka, Japan.
RP Mammoto, T (通讯作者)，Osaka Med Ctr Canc & Cardiovasc Dis, Dept Anesthesiol, 1-3-3,Nakamichi, Osaka 5378511, Japan.
CR Albrechtbuehler G, 1977, CELL, V11, P395, DOI 10.1016/0092-8674(77)90057-5
   Asai T, 1998, INT J CANCER, V76, P418, DOI 10.1002/(SICI)1097-0215(19980504)76:3<418::AID-IJC21>3.3.CO;2-E
   Asakura M, 2002, NAT MED, V8, P35, DOI 10.1038/nm0102-35
   Deryugina EI, 1997, ANTICANCER RES, V17, P3201
   Dethlefsen SM, 1998, J CELL BIOCHEM, V69, P143, DOI 10.1002/(SICI)1097-4644(19980501)69:2<143::AID-JCB5>3.0.CO;2-S
   Goishi K, 1995, MOL BIOL CELL, V6, P967, DOI 10.1091/mbc.6.8.967
   Higashiyama S, 1995, J CELL BIOL, V128, P929, DOI 10.1083/jcb.128.5.929
   Hinman LE, 1997, AM J PHYSIOL-LUNG C, V273, PL1242, DOI 10.1152/ajplung.1997.273.6.L1242
   Huwyler T, 1985, INT J IMMUNOPHARMACO, V7, P573, DOI 10.1016/0192-0561(85)90079-7
   Izumi Y, 1998, EMBO J, V17, P7260, DOI 10.1093/emboj/17.24.7260
   Kondapaka SB, 1997, INT J CANCER, V70, P722, DOI 10.1002/(SICI)1097-0215(19970317)70:6<722::AID-IJC15>3.0.CO;2-B
   Kusukawa J, 2000, J ORAL PATHOL MED, V29, P303, DOI 10.1034/j.1600-0714.2000.290703.x
   Marikovsky M, 1993, P NATL ACAD SCI USA, V90, P3889, DOI 10.1073/pnas.90.9.3889
   Massague J, 1993, ANNU REV BIOCHEM, V62, P515, DOI 10.1146/annurev.bi.62.070193.002503
   Mccaslin PP, 2000, ANESTH ANALG, V91, P82, DOI 10.1097/00000539-200007000-00016
   Miller RD, 2000, ANESTHESIA, V0, P491
   O-charoenrat P, 2000, CANCER RES, V60, P1121
   Peck SL, 1985, J PHARMACOL EXP THER, V235, P418
   Prenzel N, 1999, NATURE, V402, P884, DOI 10.1038/47260
   Price JT, 1999, CANCER RES, V59, P5475
   Rabinovitch M, 1976, J EXP MED, V143, P290, DOI 10.1084/jem.143.2.290
   Seeman P, 1972, PHARMACOL REV, V24, P583
   Stetlerstevenson WG, 1993, FASEB J, V7, P1434, DOI 10.1096/fasebj.7.15.8262328
   Takagi S, 1983, CLIN EXP IMMUNOL, V53, P477
   Tokumaru S, 2000, J CELL BIOL, V151, P209, DOI 10.1083/jcb.151.2.209
   Tran POT, 1999, EXP CELL RES, V246, P319, DOI 10.1006/excr.1998.4239
   Tysnes BB, 1997, INVAS METAST, V17, P270
   Verhoef J, 1983, J IMMUNOL, V131, P125
   Yamaguchi K, 2000, ANN SURG, V232, P58, DOI 10.1097/00000658-200007000-00009
NR 29
TC 46
Z9 46
U1 0
U2 2
PU WILEY-LISS
PI NEW YORK
PA DIV JOHN WILEY & SONS INC, 605 THIRD AVE, NEW YORK, NY 10158-0012 USA
SN 0021-9541
EI 
J9 J CELL PHYSIOL
JI J. Cell. Physiol.
PD SEP 15
PY 2002
VL 192
IS 3
BP 351
EP 358
DI 10.1002/jcp.10145
PG 8
WC Cell Biology; Physiology
SC Cell Biology; Physiology
GA 579PV
UT WOS:000177187800011
PM 12124780
DA 2022-07-08
ER

PT J
AU Hines, ER
   Collins, JF
   Jones, MD
   Serey, SH
   Ghishan, FK
AF Hines, Er
   Collins, Jf
   Jones, Md
   Serey, Sh
   Ghishan, Fk
TI Glucocorticoid regulation of the murine PHEX gene
SO AMERICAN JOURNAL OF PHYSIOLOGY-RENAL PHYSIOLOGY
LA English
DT Article
DE dexamethasone; core binding factor alpha 1-subunit; Hyp mouse; transcriptional regulation
ID linked hypophosphatemic mice; sodium-phosphate transporter; osteoblast differentiation; tissue distribution; osteocalcin gene; bone-cell; human pex; hyp mice; expression; cloning
AB The phosphate-regulating gene with homologies to endopeptidases on the X chromosome (PHEX) is a member of the neutral endopeptidase family, which is expressed predominantly on the plasma membranes of mature osteoblasts and osteocytes. Although it is known that the loss of PHEX function results in X-linked hypophosphatemic rickets, characterized by abnormal bone matrix mineralization and renal phosphate wasting, little is known about how PHEX is regulated. We therefore sought to determine whether the murine PHEX gene is regulated by glucocorticoids (GCs), which are known to influence phosphate homeostasis and bone metabolism. Northern blot analysis revealed increased PHEX mRNA expression in GC-treated suckling mice (1.5-fold) and in rat osteogenic sarcoma (UMR-106) cells (2.5-fold). An increase was also seen in PHEX promoter activity in transiently transfected UMR-106 cells with GC treatment. Analysis of nested promoter deletions revealed that an atypical GC response element was located between -337 and -315 bp. Mutational analysis and electrophoretic mobility shift assays further identified -326 to -321 bp as a site involved in GC regulation. Supershift analyses and electrophoretic mobility shift assay competition studies indicated that the core binding factor alpha1-subunit transcription factor is able to bind to this region and may therefore play a role in the GC response of the murine PHEX gene.
C1 Univ Arizona, Steele Mem Childrens Res Ctr, Dept Pediat, Hlth Sci Ctr, Tucson, AZ 85724 USA.
   Univ Arizona, Steele Mem Childrens Res Ctr, Dept Orthoped Surg, Hlth Sci Ctr, Tucson, AZ 85724 USA.
   Univ Arizona, Hlth Sci Ctr, Dept Physiol, Tucson, AZ 85724 USA.
RP Ghishan, FK (通讯作者)，Univ Arizona, Steele Mem Childrens Res Ctr, Dept Pediat, Hlth Sci Ctr, 1501 N Campbell Ave, Tucson, AZ 85724 USA.
EM fghishan@peds.arizona.edu
FU NIDDK NIH HHS [2R01-R37-DK-33209-17] Funding Source: Medline; NATIONAL INSTITUTE OF DIABETES AND DIGESTIVE AND KIDNEY DISEASES [R01DK033209] Funding Source: NIH RePORTER
CR Beck L, 1997, J CLIN INVEST, V99, P1200, DOI 10.1172/JCI119276
   Bland R, 2000, CLIN SCI, V98, P217, DOI 10.1042/CS19990252
   Boileau G, 2001, BIOCHEM J, V355, P707, DOI 10.1042/bj3550707
   Chang DJ, 1998, J BIOL CHEM, V273, P4892, DOI 10.1074/jbc.273.9.4892
   Collins JF, 1995, AM J PHYSIOL-RENAL, V269, PF439, DOI 10.1152/ajprenal.1995.269.3.F439
   Ducy P, 1995, MOL CELL BIOL, V15, P1858
   Ducy P, 1997, CELL, V89, P747, DOI 10.1016/S0092-8674(00)80257-3
   Ecarot B, 1999, ENDOCRINOLOGY, V140, P1192, DOI 10.1210/en.140.3.1192
   Guner YS, 1999, AM J PHYSIOL-CELL PH, V277, PC884, DOI 10.1152/ajpcell.1999.277.5.C884
   Guo R, 1997, J BONE MINER RES, V12, P1009, DOI 10.1359/jbmr.1997.12.7.1009
   Hale LV, 2000, CALCIFIED TISSUE INT, V67, P80, DOI 10.1007/s00223001101
   Hines ER, 2000, BBA-GENE STRUCT EXPR, V1493, P333, DOI 10.1016/S0167-4781(00)00188-3
   Ho SN, 1989, GENE, V77, P51, DOI 10.1016/0378-1119(89)90358-2
   Komori T, 1997, CELL, V89, P755, DOI 10.1016/S0092-8674(00)80258-5
   Lajeunesse D, 1996, KIDNEY INT, V50, P1531, DOI 10.1038/ki.1996.468
   Lipman ML, 1998, J BIOL CHEM, V273, P13729, DOI 10.1074/jbc.273.22.13729
   Liu SG, 2001, ENDOCRINOLOGY, V142, P3987, DOI 10.1210/en.142.9.3987
   Liu WG, 2001, J CELL BIOL, V155, P157, DOI 10.1083/jcb.200105052
   Maniatopoulos C, 1988, CELL TISSUE RES, V254, P317
   Miao DS, 2001, ENDOCRINOLOGY, V142, P926, DOI 10.1210/en.142.2.926
   Muller YL, 1998, PEDIATR RES, V44, P633, DOI 10.1203/00006450-199811000-00003
   Nakagawa N, 1991, J BIOL CHEM, V266, P13616
   Nakagawa N, 1993, P SOC EXP BIOL MED, V203, P328
   Nesbitt T, 1995, J BONE MINER RES, V10, P1327
   Noda M, 1993, CELLULAR MOL BIOL BO, V0, P0
   Ogawa E, 1993, P NATL ACAD SCI USA, V90, P6859, DOI 10.1073/pnas.90.14.6859
   Otto F, 1997, CELL, V89, P765, DOI 10.1016/S0092-8674(00)80259-7
   Rasmussen H, 1989, METABOLIC BASIS INHE, V0, P2581
   Ruchon AF, 2000, J BONE MINER RES, V15, P1440, DOI 10.1359/jbmr.2000.15.8.1440
   Selvamurugan N, 2000, J BIOL CHEM, V275, P5037, DOI 10.1074/jbc.275.7.5037
   Shalhoub V, 1992, J CELL BIOCHEM, V50, P425, DOI 10.1002/jcb.240500411
   Silvestrini G, 2000, BONE, V26, P33, DOI 10.1016/S8756-3282(99)00245-8
   Slomiany BA, 2000, BIOTECHNIQUES, V28, P938, DOI 10.2144/00285st08
   Tenenhouse HS, 1996, KIDNEY INT, V49, P1027, DOI 10.1038/ki.1996.149
   Turksen K, 1991, J CELL BIOL, V114, P373, DOI 10.1083/jcb.114.2.373
   Wallerath T, 1999, P NATL ACAD SCI USA, V96, P13357, DOI 10.1073/pnas.96.23.13357
   Weinstein RS, 1998, J CLIN INVEST, V102, P274, DOI 10.1172/JCI2799
   Xiao ZS, 1998, AM J PHYSIOL-ENDOC M, V275, PE700, DOI 10.1152/ajpendo.1998.275.4.E700
   Xiao ZS, 1999, J CELL BIOCHEM, V74, P596, DOI 10.1002/(SICI)1097-4644(19990915)74:4<596::AID-JCB9>3.0.CO;2-F
   Zoidis E, 2000, MOL CELL ENDOCRINOL, V168, P41, DOI 10.1016/S0303-7207(00)00310-5
NR 40
TC 17
Z9 17
U1 0
U2 0
PU AMER PHYSIOLOGICAL SOC
PI BETHESDA
PA 9650 ROCKVILLE PIKE, BETHESDA, MD 20814 USA
SN 1931-857X
EI 
J9 AM J PHYSIOL-RENAL
JI Am. J. Physiol.-Renal Physiol.
PD AUG 15
PY 2002
VL 283
IS 2
BP F356
EP F363
DI 10.1152/ajprenal.00357.2001
PG 8
WC Physiology; Urology & Nephrology
SC Physiology; Urology & Nephrology
GA 571GK
UT WOS:000176709500019
PM 12110521
DA 2022-07-08
ER

PT J
AU Wang, T
   Yamashita, K
   Iwata, K
   Hayakawa, T
AF Wang, T
   Yamashita, K
   Iwata, K
   Hayakawa, T
TI Both tissue inhibitors of metalloproteinases-1 (TIMP-1) and TIMP-2 activate Ras but through different pathways
SO BIOCHEMICAL AND BIOPHYSICAL RESEARCH COMMUNICATIONS
LA English
DT Article
DE TIMP-1; TIMP-2; Ras; Ras-GTP; tyrosine kinase; cyclic AMP; cAMP-dependent protein kinase; phosphoinositide 3-kinase; human osteosarcoma (MG-63) cells
ID nucleotide dissociation stimulator; sandwich enzyme-immunoassay; growth-promoting activity; phosphoinositide 3-kinase; tyrosine phosphorylation; pc12 cell; accumulation; p21ras.gtp; distinct; complex
AB Tissue inhibitors of metalloproteinases-1 (TIMP-1) and TIMP-2 have growth-stimulating activity for a wide range of cell types. Ras, which comprises a family of three members, i.e, Ha-Ras, Ki-Ras, and H-Ras, is known to participate in growth control in all its facets, including cell proliferation, transformation, differentiation, and apoptosis. In this study, we tested the hypothesis that Ras might be involved in the cell growth-promoting activity of TIMPs. Using MG-63 human osteosarcoma cells, we demonstrated that both TIMP-1 and TIMP-2 caused an increase in the Ras-GTP level in a dose-dependent manner. Our previous results indicated that TIMP-1 activity is mediated through the tyrosine kinase (TYK)/mitogen-activated protein kinase (MAPK) pathway. Here, we demonstrated that Ras activation by TIMP-1 was inhibited by a specific TYK inhibitor, herbimycin A, suggesting that the TYK/MAPK signaling pathway was involved in Ras activation by TIMP-1. However, the activation of Ras by TIMP-2 was inhibited by an inhibitor specific for cyclic AMP-dependent protein kinase (PKA), H89, suggesting the involvement of the PKA-mediated pathway. Furthermore, TIMP-2 promoted the formation of a complex between Ras-GTP and phosphoinositide 3-kinase. (C) 2002 Elsevier Science (USA). All rights reserved.
C1 Aichi Gakuin Univ, Sch Dent, Dept Biochem, Nagoya, Aichi 4648650, Japan.
   Daiiche Fine Chem Co Ltd, Strateg Dev Dept, Toyama 9338511, Japan.
RP Hayakawa, T (通讯作者)，Aichi Gakuin Univ, Sch Dent, Dept Biochem, Nagoya, Aichi 4648650, Japan.
CR Alessi DR, 1998, BBA-MOL CELL BIOL L, V1436, P151, DOI 10.1016/S0005-2760(98)00133-7
   Ambrosini A, 2000, MOL BRAIN RES, V75, P54, DOI 10.1016/S0169-328X(99)00294-6
   Anandapte B, 1996, BIOCHEM CELL BIOL, V74, P853, DOI 10.1139/o96-090
   Avalos BR, 1988, BLOOD, V71, P1720
   Bertaux B, 1991, J INVEST DERMATOL, V97, P679, DOI 10.1111/1523-1747.ep12483956
   Burgering BMT, 1991, EMBO J, V10, P1103, DOI 10.1002/j.1460-2075.1991.tb08050.x
   Busca R, 2000, EMBO J, V19, P2900, DOI 10.1093/emboj/19.12.2900
   Chesler L, 1995, BLOOD, V86, P4506, DOI 10.1182/blood.V86.12.4506.bloodjournal86124506
   Ciullo I, 2001, ONCOGENE, V20, P1186, DOI 10.1038/sj.onc.1204219
   Corcoran ML, 1995, J BIOL CHEM, V270, P13453, DOI 10.1074/jbc.270.22.13453
   Edwards DR, 1996, INT J OBES RELAT MET, V20, P9
   Fujimoto N, 1993, CLIN CHIM ACTA, V220, P31, DOI 10.1016/0009-8981(93)90004-N
   Gomez DE, 1997, EUR J CELL BIOL, V74, P111
   Han LM, 1995, MOL CELL BIOL, V15, P1318
   Hayakawa T, 2002, J BONE MINER METAB, V20, P1, DOI 10.1007/s774-002-8440-0
   Hayakawa T, 1994, J CELL SCI, V107, P2373
   Hayakawa T, 1992, FEBS LETT, V298, P29, DOI 10.1016/0014-5793(92)80015-9
   Hofer F, 1994, P NATL ACAD SCI USA, V91, P11089, DOI 10.1073/pnas.91.23.11089
   Kikuchi A, 1994, MOL CELL BIOL, V14, P7483, DOI 10.1128/MCB.14.11.7483
   Kodama S, 1990, J IMMUNOL METHODS, V127, P103, DOI 10.1016/0022-1759(90)90345-V
   Kolch W, 2000, BIOCHEM J, V351, P289, DOI 10.1042/0264-6021:3510289
   Luparello C, 1999, BREAST CANCER RES TR, V54, P235, DOI 10.1023/A:1006121129382
   Miller MJ, 1997, J BIOL CHEM, V272, P5600, DOI 10.1074/jbc.272.9.5600
   Nakafuku M, 1992, J BIOL CHEM, V267, P19448
   Qiu MS, 1991, NEURON, V7, P937, DOI 10.1016/0896-6273(91)90339-2
   Rodriguezviciana P, 1994, NATURE, V370, P527, DOI 10.1038/370527a0
   Satoh T, 1990, P NATL ACAD SCI USA, V87, P5993, DOI 10.1073/pnas.87.15.5993
   Satoh T, 1990, P NATL ACAD SCI USA, V87, P7926, DOI 10.1073/pnas.87.20.7926
   Spaargaren M, 1994, P NATL ACAD SCI USA, V91, P12609, DOI 10.1073/pnas.91.26.12609
   Takai Y, 2001, PHYSIOL REV, V81, P153, DOI 10.1152/physrev.2001.81.1.153
   Tsygankova OM, 2000, ONCOGENE, V19, P3609, DOI 10.1038/sj.onc.1203680
   Vanhaesebroeck B, 1999, EXP CELL RES, V253, P239, DOI 10.1006/excr.1999.4701
   Vanhaesebroeck B, 1997, TRENDS BIOCHEM SCI, V22, P267, DOI 10.1016/S0968-0004(97)01061-X
   Wymann MP, 1998, BBA-MOL CELL BIOL L, V1436, P127, DOI 10.1016/S0005-2760(98)00139-8
   Xia XM, 1999, BIOCHEM J, V341, P831, DOI 10.1042/0264-6021:3410831
   Yamashita K, 1996, FEBS LETT, V396, P103, DOI 10.1016/0014-5793(96)01066-6
NR 36
TC 62
Z9 69
U1 0
U2 2
PU ACADEMIC PRESS INC ELSEVIER SCIENCE
PI SAN DIEGO
PA 525 B ST, STE 1900, SAN DIEGO, CA 92101-4495 USA
SN 0006-291X
EI 
J9 BIOCHEM BIOPH RES CO
JI Biochem. Biophys. Res. Commun.
PD AUG 9
PY 2002
VL 296
IS 1
BP 201
EP 205
DI 10.1016/S0006-291X(02)00741-6
PG 5
WC Biochemistry & Molecular Biology; Biophysics
SC Biochemistry & Molecular Biology; Biophysics
GA 585LF
UT WOS:000177525700035
PM 12147251
DA 2022-07-08
ER

PT J
AU Cal, S
   Obaya, AJ
   Llamazares, M
   Garabaya, C
   Quesada, V
   Lopez-otin, C
AF Cal, S
   Obaya, Aj
   Llamazares, M
   Garabaya, C
   Quesada, V
   Lopez-otin, C
TI Cloning, expression analysis, and structural characterization of seven novel human ADAMTSs, a family of metalloproteinases with disintegrin and thrombospondin-1 domains
SO GENE
LA English
DT Article
DE angiogenesis; cancer; protease; arthritis
ID molecular-cloning; mutation; protein; member
AB ADAMTS (A Disintegrin And Metalloproteinase domain, with ThromboSpondin type-1 modules) is a recently described family of zinc-dependent proteases which play important roles in a variety of normal and pathological conditions. including arthritis and cancer. In this work, we report the identification and cloning of cDNAs encoding seven new human ADAMTSs. These novel enzymes have been called ADAMTS-13, -14, -15, -16, -17, -18, and -19. All of them show a domain organization similar to that of previously characterized family members, consisting of a signal sequence, a propeptide, a metalloproteinase domain, a disintegrin-like domain, a cysteine-rich region, and a variable number of TS-1 repeats, Expression analysis revealed that these ADAMTS genes are mainly expressed in fetal tissues, especially in lung (ADAMTS 14, ADAMTS 16, ADAMTS 17, ADAMTS 18, and ADAMTS 19), kidney (ADAMTS 14. ADAMTS 15, and ADAMTS 16), and liver (ADAMTS13, ADAMTS15 and ADAMTS18). Reverse transcriptase-polymerase chain reaction analysis also revealed the expression of some of these new ADAMTSs in different human adult tissues, such as prostate (ADAMTS13, ADAMTS17, and ADAMTS18), and brain (ADAMTS13, ADAMTS16, ADAMTS17, and ADAMTS18). High levels of ADAMTSs transcripts were also observed in some tumor biopsies and cells lines, including osteosarcomas (ADAMTS19), melanoma and colon carcinoma cells (ADAMTS13). Chromosomal location analysis indicated that the seven identified ADAMTS genes are dispersed in the human genome mapping to 9q34, 10q21, 11q25, 5p15, 15q24, 16q23, and 5q31, respectively. According to these results, together with a comparative analysis of ADAMTSs in other eukaryotic organisms, we conclude that these enzymes, with at least 18 distinct members encoded within the human genome, represent an example of a widely expanded protease family during metazoan evolution. (C) 2002 Elsevier Science B.V. All fights reserved.
C1 Univ Oviedo, Inst Oncol, Fac Med, Dept Bioquim & Mol Biol, E-33006 Oviedo, Spain.
RP Lopez-Otin, C (通讯作者)，Univ Oviedo, Inst Oncol, Fac Med, Dept Bioquim & Mol Biol, E-33006 Oviedo, Spain.
EM clo@correo.uniovi.es
CR Abbaszade I, 1999, J BIOL CHEM, V274, P23443, DOI 10.1074/jbc.274.33.23443
   Alfandari D, 2001, CURR BIOL, V11, P918, DOI 10.1016/S0960-9822(01)00263-9
   Black RA, 1997, NATURE, V385, P729, DOI 10.1038/385729a0
   Blelloch R, 1999, NATURE, V399, P586, DOI 10.1038/21196
   Cal S, 2001, J BIOL CHEM, V276, P17932, DOI 10.1074/jbc.M100534200
   Cal S, 2000, MOL BIOL CELL, V11, P1457, DOI 10.1091/mbc.11.4.1457
   Clark ME, 2000, GENOMICS, V67, P343, DOI 10.1006/geno.2000.6246
   Colige A, 1995, J BIOL CHEM, V270, P16724, DOI 10.1074/jbc.270.28.16724
   Colige A, 1999, AM J HUM GENET, V65, P308, DOI 10.1086/302504
   Fambrough D, 1996, P NATL ACAD SCI USA, V93, P13233, DOI 10.1073/pnas.93.23.13233
   Fernandes RJ, 2001, J BIOL CHEM, V276, P31502, DOI 10.1074/jbc.M103466200
   Freije JMP, 1994, J BIOL CHEM, V269, P16766
   Hattori M, 2000, SCIENCE, V289, P1360, DOI 10.1126/science.289.5483.1360
   Hurskainen TL, 1999, J BIOL CHEM, V274, P25555, DOI 10.1074/jbc.274.36.25555
   Hynes RO, 2000, J CELL BIOL, V150, PF89, DOI 10.1083/jcb.150.2.F89
   Inoue D, 1998, J BIOL CHEM, V273, P4180, DOI 10.1074/jbc.273.7.4180
   Knauper V, 1996, J BIOL CHEM, V271, P1544, DOI 10.1074/jbc.271.3.1544
   Kuno K, 1997, J BIOL CHEM, V272, P556, DOI 10.1074/jbc.272.1.556
   Levy GG, 2001, NATURE, V413, P488, DOI 10.1038/35097008
   Maidment JM, 1999, J BIOL CHEM, V274, P34706, DOI 10.1074/jbc.274.49.34706
   Nakamura H, 2000, J BIOL CHEM, V275, P38885, DOI 10.1074/jbc.M003875200
   Nardi JB, 1999, INSECT BIOCHEM MOLEC, V29, P883, DOI 10.1016/S0965-1748(99)00064-8
   Nishiwaki K, 2000, SCIENCE, V288, P2205, DOI 10.1126/science.288.5474.2205
   Rodriguez-manzaneque JC, 2000, J BIOL CHEM, V275, P33471, DOI 10.1074/jbc.M002599200
   Sandy JD, 2001, J BIOL CHEM, V276, P13372, DOI 10.1074/jbc.M009737200
   Tortorella MD, 1999, SCIENCE, V284, P1664, DOI 10.1126/science.284.5420.1664
   Vazquez F, 1999, J BIOL CHEM, V274, P23349, DOI 10.1074/jbc.274.33.23349
   Wolfsberg TG, 1995, J CELL BIOL, V131, P275, DOI 10.1083/jcb.131.2.275
   Wolfsberg TG, 1996, DEV BIOL, V180, P389, DOI 10.1006/dbio.1996.0313
   Zheng XL, 2001, J BIOL CHEM, V276, P41059, DOI 10.1074/jbc.C100515200
NR 30
TC 207
Z9 218
U1 0
U2 14
PU ELSEVIER
PI AMSTERDAM
PA RADARWEG 29, 1043 NX AMSTERDAM, NETHERLANDS
SN 0378-1119
EI 1879-0038
J9 GENE
JI Gene
PD JAN 23
PY 2002
VL 283
IS 1-2
BP 49
EP 62
DI 10.1016/S0378-1119(01)00861-7
PG 14
WC Genetics & Heredity
SC Genetics & Heredity
GA 531AW
UT WOS:000174393400006
PM 11867212
DA 2022-07-08
ER

PT J
AU Worth, LL
   Lafleur, EA
   Jia, SF
   Kleinerman, ES
AF Worth, Ll
   Lafleur, Ea
   Jia, Sf
   Kleinerman, Es
TI Fas expression inversely correlates with metastatic potential in osteosarcoma cells
SO ONCOLOGY REPORTS
LA English
DT Article
DE Fas expression; osteosarcoma
ID adjuvant chemotherapy; osteo-sarcoma; lung metastase; cancer cell; ifn-gamma; anti-fa; ligand; apoptosis; death
AB A complex series of steps must take place to allow for a single cell to metastasize. Identifying, factors responsible for these steps is essential in developing targeted therapy. We developed series of osteosarcoma cell lines with differing metastatic potentials. We used them to investigate mechanisms of metastasis and possible therapeutic targets for osteosarcoma metastasis to the lung in a nude mouse model. No correlation was found between epidermal growth factor receptor (EGFR), insulin-like growth factor receptor inhibitor (IGF-I-R), gelatinase, p53, metalloproteinase 9 (MMP 9), platelet derived growth factor receptor (PDGF-R), vascular endothelial growth factor (VEGF) and c-met expression and metastatic potential as measured by Northern analysis. By contrast, Fas expression inversely correlated with metastatic potential, and manipulation of Fas expression altered the metastatic phenotype of the cell. Our data indicate that fas gene expression may offer a new therapeutic target for the treatment of metastatic osteosarcoma in the lung.
C1 Univ Texas, MD Anderson Canc Ctr, Dept Pediat, Houston, TX 77030 USA.
   Univ Texas, MD Anderson Canc Ctr, Dept Canc Biol, Houston, TX 77030 USA.
RP Worth, LL (通讯作者)，Univ Texas, MD Anderson Canc Ctr, Dept Pediat, 1515 Holcombe Blvd,POB 87, Houston, TX 77030 USA.
CR Eilber F, 1987, J CLIN ONCOL, V5, P21, DOI 10.1200/JCO.1987.5.1.21
   Ferguson TA, 1997, IMMUNOL REV, V156, P167, DOI 10.1111/j.1600-065X.1997.tb00967.x
   Goorin AM, 1991, J CLIN ONCOL, V9, P600, DOI 10.1200/JCO.1991.9.4.600
   Goorin AM, 1987, J CLIN ONCOL, V5, P1178, DOI 10.1200/JCO.1987.5.8.1178
   Gratas C, 1998, CANCER RES, V58, P2057
   Hill LL, 1999, SCIENCE, V285, P898, DOI 10.1126/science.285.5429.898
   Jia SF, 1991, LYMPHOKINE CYTOK RES, V10, P281
   Jia SF, 1999, CLIN EXP METASTAS, V17, P501, DOI 10.1023/A:1006623001465
   Lafleur EA, 2001, CANCER RES, V61, P4066
   Lee JK, 2000, J IMMUNOL, V164, P231, DOI 10.4049/jimmunol.164.1.231
   Link MP, 1986, NEW ENGL J MED, V314, P1600, DOI 10.1056/NEJM198606193142502
   Nagata S, 1997, CELL, V88, P355, DOI 10.1016/S0092-8674(00)81874-7
   Owen-schaub LB, 1998, J EXP MED, V188, P1717, DOI 10.1084/jem.188.9.1717
   Owenschaub LB, 1994, CANCER RES, V54, P1580
   Peng SL, 1996, J EXP MED, V184, P1149, DOI 10.1084/jem.184.3.1149
   Pinkoski MJ, 2000, CURR OPIN GENET DEV, V10, P114, DOI 10.1016/S0959-437X(99)00048-9
   Poste G, 1980, NATURE, V283, P139, DOI 10.1038/283139a0
   Weller M, 1994, J CLIN INVEST, V94, P954, DOI 10.1172/JCI117462
   Worth LL, 2000, CLIN CANCER RES, V6, P3713
NR 19
TC 55
Z9 61
U1 0
U2 1
PU PROFESSOR D A SPANDIDOS
PI ATHENS
PA 1, S MERKOURI ST, EDITORIAL OFFICE,, ATHENS 116 35, GREECE
SN 1021-335X
EI 
J9 ONCOL REP
JI Oncol. Rep.
PD JUL-AUG 15
PY 2002
VL 9
IS 4
BP 823
EP 827
DI 
PG 5
WC Oncology
SC Oncology
GA 563QE
UT WOS:000176266400025
PM 12066216
DA 2022-07-08
ER

PT J
AU Scotton, CJ
   Wilson, JL
   Scott, K
   Stamp, G
   Wilbanks, GD
   Fricker, S
   Bridger, G
   Balkwill, FR
AF Scotton, Cj
   Wilson, Jl
   Scott, K
   Stamp, G
   Wilbanks, Gd
   Fricker, S
   Bridger, G
   Balkwill, Fr
TI Multiple actions of the chemokine CXCL12 on epithelial tumor cells in human ovarian cancer
SO CANCER RESEARCH
LA English
DT Article
ID kappa-b activation; factor-i; necrosis-factor; receptor cxcr4; osteosarcoma cell; cc-chemokine; expression; localization; metastasis; migration
AB Of 14 chemokine receptors investigated, only CXCR4 was expressed on ovarian cancer cells [C. J. Scotton et al. Cancer Res., 61: 4961-4965, 2001]. To further understand the role of this chemokine receptor in ovarian tumor biology, we studied the action of its ligand, CXCL12 (stromal cell-derived factor 1), on the CXCR4-expressing ovarian cancer cell lines IGROV. Ligand stimulation of the CXCR4 receptor resulted in sustained activation of Akt/protein kinase B and biphasic phosphorylation of p44/42 mitogen-activated protein kinase in IGROV. When IGROV cells were cultured under suboptimal conditions, CXCL12 stimulated their in vitro growth, an effect that was abrogated by neutralizing antibodies to CXCR4. This increase in cell number was attributable to stimulation of DNA synthesis, not protection from apoptosis. CXCL12 treatment of IGROV cells also induced mRNA and protein for tumor necrosis factor a, a cytokine that is expressed by tumor cells in ovarian cancer biopsies. IGROV cells invaded through Matrigel toward a CXCL12 gradient. Invasion was abrogated by the broad spectrum matrix metalloproteinase and TNFalpha converting enzyme inhibitor Marimastat and was partially inhibited by neutralizing antitumor necrosis factor a antibodies. These effects were not limited to the IGROV cell line. They could also be demonstrated in the CAOV-3 ovarian cancer cell line and primary ovarian tumor cells isolated from ovarian ascites. These biological effects of CXCL12 on IGROV cells were also inhibited by the small molecular weight CXCR4 antagonist AMD3100. Finally, we found abundant intracellular CXCL12 protein in tumor cells in 15 of 18 ovarian cancer biopsies but not in epithelial cells from normal ovary or borderline disease. The chemokine CXCL12 may have multiple biological effects in ovarian cancer, stimulating cell migration and invasion through extracellular matrix, as well as DNA synthesis and establishment of a cytokine network in situations that are suboptimal for tumor cell growth.
C1 Barts & London Queen Marys Sch Med & Dent, Canc Res UK Translat Oncol Lab, London EC1M 6BQ, England.
   Hammersmith Hosp, Imperial Coll Fac Med, Dept Histopathol, Div Invest Sci, London W12 0NN, England.
   Univ S Florida, Dept Obstet & Gynaecol, Tampa, FL 33606 USA.
   Univ S Florida, Dept Pathol, Tampa, FL 33606 USA.
   AnorMED Inc, Langley, BC V2Y 1N5, Canada.
RP Balkwill, FR (通讯作者)，Barts & London Queen Marys Sch Med & Dent, Canc Res UK Translat Oncol Lab, London EC1M 6BQ, England.
CR Balkwill F, 2002, CYTOKINE GROWTH F R, V13, P135, DOI 10.1016/S1359-6101(01)00020-X
   Balkwill F, 2001, LANCET, V357, P539, DOI 10.1016/S0140-6736(00)04046-0
   Belperio JA, 2000, J LEUKOCYTE BIOL, V68, P1
   Benard J, 1985, CANCER RES, V45, P4970
   Chan TO, 1999, ANNU REV BIOCHEM, V68, P965, DOI 10.1146/annurev.biochem.68.1.965
   Cheng JQ, 1992, P NATL ACAD SCI USA, V89, P9267, DOI 10.1073/pnas.89.19.9267
   Datema R, 1996, ANTIMICROB AGENTS CH, V40, P750, DOI 10.1128/AAC.40.3.750
   Donzella GA, 1998, NAT MED, V4, P72, DOI 10.1038/nm0198-072
   Gearing AJH, 1994, NATURE, V370, P555, DOI 10.1038/370555a0
   Geminder H, 2001, J IMMUNOL, V167, P4747, DOI 10.4049/jimmunol.167.8.4747
   Graff JR, 2000, J BIOL CHEM, V275, P24500, DOI 10.1074/jbc.M003145200
   Han YL, 2001, J CLIN INVEST, V108, P425, DOI 10.1172/JCI12629
   Harimaya K, 2000, CLIN EXP METASTAS, V18, P121, DOI 10.1023/A:1006791723233
   Hendrix CW, 2000, ANTIMICROB AGENTS CH, V44, P1667, DOI 10.1128/AAC.44.6.1667-1673.2000
   Jones D, 2000, BLOOD, V95, P627, DOI 10.1182/blood.V95.2.627
   Kawashima A, 2001, CELL BIOL INT, V25, P319, DOI 10.1006/cbir.2000.0652
   Kennedy SG, 1997, GENE DEV, V11, P701, DOI 10.1101/gad.11.6.701
   Laferriere J, 2001, J BIOL CHEM, V276, P33762, DOI 10.1074/jbc.M008564200
   Liles WC, 2001, BLOOD, V98, P0
   Majka M, 2000, EUR J HAEMATOL, V64, P164, DOI 10.1034/j.1600-0609.2000.90112.x
   Matthys P, 2001, J IMMUNOL, V167, P4686, DOI 10.4049/jimmunol.167.8.4686
   Meili R, 1999, EMBO J, V18, P2092, DOI 10.1093/emboj/18.8.2092
   Milliken D, 2002, CLIN CANCER RES, V8, P1108
   Mohle R, 2000, BRIT J HAEMATOL, V110, P563, DOI 10.1046/j.1365-2141.2000.02157.x
   Muller A, 2001, NATURE, V410, P50, DOI 10.1038/35065016
   Murphy PM, 2001, NEW ENGL J MED, V345, P833, DOI 10.1056/NEJM200109133451113
   Naylor MS, 1993, J CLIN INVEST, V91, P2194, DOI 10.1172/JCI116446
   Negus RPM, 1997, AM J PATHOL, V150, P1723
   Negus RPM, 1995, J CLIN INVEST, V95, P2391, DOI 10.1172/JCI117933
   Nelson AR, 2000, J CLIN ONCOL, V18, P1135, DOI 10.1200/JCO.2000.18.5.1135
   Rempel SA, 2000, CLIN CANCER RES, V6, P102
   Robinson SC, 2002, EUR J IMMUNOL, V32, P404, DOI 10.1002/1521-4141(200202)32:2<404::AID-IMMU404>3.0.CO;2-X
   Rossi D, 2000, ANNU REV IMMUNOL, V18, P217, DOI 10.1146/annurev.immunol.18.1.217
   Schols D, 1997, J EXP MED, V186, P1383, DOI 10.1084/jem.186.8.1383
   Scotton C, 2001, BRIT J CANCER, V85, P891, DOI 10.1054/bjoc.2001.2020
   Scotton CJ, 2001, CANCER RES, V61, P4961
   Servant G, 2000, SCIENCE, V287, P1037, DOI 10.1126/science.287.5455.1037
   Strieter RM, 2001, NAT IMMUNOL, V2, P285, DOI 10.1038/86286
   Taichman RS, 2002, CANCER RES, V62, P1832
   Vicari AP, 2002, CYTOKINE GROWTH F R, V13, P143, DOI 10.1016/S1359-6101(01)00033-8
   Wiley HE, 2001, J NATL CANCER I, V93, P1638, DOI 10.1093/jnci/93.21.1638
   Zou WP, 2001, NAT MED, V7, P1339, DOI 10.1038/nm1201-1339
NR 42
TC 405
Z9 435
U1 1
U2 21
PU AMER ASSOC CANCER RESEARCH
PI BIRMINGHAM
PA PO BOX 11806, BIRMINGHAM, AL 35202 USA
SN 0008-5472
EI 
J9 CANCER RES
JI Cancer Res.
PD OCT 15
PY 2002
VL 62
IS 20
BP 5930
EP 5938
DI 
PG 9
WC Oncology
SC Oncology
GA 605TP
UT WOS:000178693400047
PM 12384559
DA 2022-07-08
ER

PT J
AU Mohan, S
   Thompson, GR
   Amaar, YG
   Hathaway, G
   Tschesche, H
   Baylink, DJ
AF Mohan, S
   Thompson, Gr
   Amaar, Yg
   Hathaway, G
   Tschesche, H
   Baylink, Dj
TI ADAM-9 is an insulin-like growth factor binding protein-5 protease produced and secreted by human osteoblasts
SO BIOCHEMISTRY
LA English
DT Article
ID human bone-cell; disintegrin-metalloprotease; matrix metalloproteinase; cellular disintegrin; serum-level; igf-ii; igfbp-5; expression; cleavage; adhesion
AB IGF binding protein-5 (BP-5) is an important bone formation regulator. Therefore, elucidation of the identity of IGF binding protein-5 (BP-5) protease produced by osteoblasts is important for our understanding of the molecular pathways that control the action of BP-5. In this regard, BP-5 protease purified by various chromatographic steps from a conditioned medium of U2 human osteosarcoma cells migrated as a single major band, which comigrated with the protease activity in native PAGE and yielded multiple bands in SDS-PAGE under reducing conditions. N-Terminal sequencing of these bands revealed that three of the bands yielded amino acid sequences that were identical to that of alpha2 macroglobulin (alpha2M). Although alpha2M was produced by human osteoblasts (OBs), it was not found to be a BP-5 protease. Because alpha2M had been shown to complex with ADAM proteases and because ADAM-12 was found to cleave BP-3 and BP-5, we evaluated if one of the members of ADAM family was the BP-5 protease. On the basis of the findings that (1) purified preparations of BP-5 protease from U2 cell CM contained ADAM-9, (2) ADAM-9 is produced and secreted in high abundance by various human OB cell types, (3) purified ADAM-9 cleaved BP-5 effectively while it did not cleave other IGFBPs or did so with less potency, and (4) purified ADAM-9 bound to alpha2M, we conclude that ADAM-9 is a BP-5 protease produced by human OBs.
C1 Jerry L Pettis VA Med Ctr, Musculoskeletal Dis Ctr, Loma Linda, CA 92357 USA.
   Loma Linda Univ, Dept Biochem, Loma Linda, CA 92350 USA.
   Loma Linda Univ, Dept Med, Loma Linda, CA 92350 USA.
   Loma Linda Univ, Dept Physiol, Loma Linda, CA 92350 USA.
   CALTECH, Div Biol, Pasadena, CA 91125 USA.
   Beckman Res Inst, Pasadena, CA 91125 USA.
   Univ Bielefeld, Dept Biochem, D-33615 Bielefeld, Germany.
RP Mohan, S (通讯作者)，Jerry L Pettis VA Med Ctr, Musculoskeletal Dis Ctr, 151,11201 Benton St, Loma Linda, CA 92357 USA.
EM mohans@lom.med.va.gov
FU NIAMS NIH HHS [AR31062, AR07543] Funding Source: Medline; NATIONAL INSTITUTE OF ARTHRITIS AND MUSCULOSKELETAL AND SKIN DISEASES [T32AR007543, R01AR031062] Funding Source: NIH RePORTER
CR Amaar YG, 2002, J BIOL CHEM, V277, P12053, DOI 10.1074/jbc.M110872200
   Andress DL, 2001, AM J PHYSIOL-ENDOC M, V281, PE283, DOI 10.1152/ajpendo.2001.281.2.E283
   Bauss F, 2001, GROWTH HORM IGF RES, V11, P1, DOI 10.1054/ghir.2000.0181
   Bautista CM, 1991, BIOCHEM BIOPH RES CO, V176, P756, DOI 10.1016/S0006-291X(05)80249-9
   Blobel CP, 2000, CURR OPIN CELL BIOL, V12, P606, DOI 10.1016/S0955-0674(00)00139-3
   Boonen S, 1999, J BONE MINER RES, V14, P2150, DOI 10.1359/jbmr.1999.14.12.2150
   Brou C, 2000, MOL CELL, V5, P207, DOI 10.1016/S1097-2765(00)80417-7
   Busby WH, 2000, J BIOL CHEM, V275, P37638, DOI 10.1074/jbc.M006107200
   Butler AA, 2001, ENDOCRINOLOGY, V142, P1685, DOI 10.1210/en.142.5.1685
   Byun DW, 2001, J CLIN ENDOCR METAB, V86, P847, DOI 10.1210/jc.86.2.847
   Clemmons DR, 1998, MOL CELL ENDOCRINOL, V140, P19, DOI 10.1016/S0303-7207(98)00024-0
   Cohick WS, 1993, ANNU REV PHYSIOL, V55, P131, DOI 10.1146/annurev.ph.55.030193.001023
   Conover CHERYLA, 1995, PROGRESS IN GROWTH FACTOR RESEARCH, V6, P301, DOI 10.1016/0955-2235(95)00032-1
   Dallas DJ, 1999, BONE, V25, P9, DOI 10.1016/S8756-3282(99)00099-X
   Fowlkes JL, 1994, J BIOL CHEM, V269, P25742
   Iba K, 2000, J CELL BIOL, V149, P1143, DOI 10.1083/jcb.149.5.1143
   Inoue D, 1998, J BIOL CHEM, V273, P4180, DOI 10.1074/jbc.273.7.4180
   Kanzaki S, 1994, ENDOCRINOLOGY, V134, P383, DOI 10.1210/en.134.1.383
   Keller RP, 1986, CLIN CHEM, V32, P120
   Knutsen R, 1995, ENDOCRINOLOGY, V136, P857, DOI 10.1210/en.136.3.857
   Laemmli UK, 1970, NATURE, V227, P680, DOI 10.1038/227680a0
   Laursen LS, 2001, FEBS LETT, V504, P36, DOI 10.1016/S0014-5793(01)02760-0
   Lijnen HR, 2001, ANN NY ACAD SCI, V936, P226
   Liu JL, 1998, MOL ENDOCRINOL, V12, P1452, DOI 10.1210/me.12.9.1452
   Liu JP, 1993, CELL, V75, P59, DOI 10.1016/0092-8674(93)90679-K
   Loechel F, 2000, BIOCHEM BIOPH RES CO, V278, P511, DOI 10.1006/bbrc.2000.3835
   Loechel F, 1998, J BIOL CHEM, V273, P16993, DOI 10.1074/jbc.273.27.16993
   Malpe R, 1997, J BONE MINER RES, V12, P423, DOI 10.1359/jbmr.1997.12.3.423
   Miles RR, 2000, ENDOCRINOLOGY, V141, P4533, DOI 10.1210/en.141.12.4533
   Millichip MI, 1998, BIOCHEM BIOPH RES CO, V245, P594, DOI 10.1006/bbrc.1998.8485
   Miyakoshi N, 2001, J CLIN INVEST, V107, P73, DOI 10.1172/JCI10459
   Mohan S, 2000, J BONE MINER RES, V15, P0
   Mohan S, 1996, J CLIN ENDOCR METAB, V81, P3817, DOI 10.1210/jc.81.11.3817
   Mohan S, 1995, J BIOL CHEM, V270, P20424, DOI 10.1074/jbc.270.35.20424
   Mohan S, 1995, J CLIN ENDOCR METAB, V80, P2638, DOI 10.1210/jc.80.9.2638
   Mohan S, 1997, ENDOCRINE, V7, P87, DOI 10.1007/BF02778070
   Mohan S, 2002, INSULIN LIKE GROWTH, V0, P0
   Mohan S, 1999, IGF SYSTEM MOL BIOL, V0, P457
   Nagase H, 1994, ANN NY ACAD SCI, V732, P294, DOI 10.1111/j.1749-6632.1994.tb24744.x
   Nagase H, 1999, J BIOL CHEM, V274, P21491, DOI 10.1074/jbc.274.31.21491
   Nam TJ, 1994, ENDOCRINOLOGY, V135, P1385, DOI 10.1210/en.135.4.1385
   Nicolas V, 1995, CALCIFIED TISSUE INT, V57, P206, DOI 10.1007/BF00310260
   Oh YM, 1993, J BIOL CHEM, V268, P14964
   Overgaard MT, 2000, J BIOL CHEM, V275, P31128, DOI 10.1074/jbc.M001384200
   Overgaard MT, 2001, J BIOL CHEM, V276, P21849, DOI 10.1074/jbc.M102191200
   Powell DR, 1999, J CLIN ENDOCR METAB, V84, P596, DOI 10.1210/jc.84.2.596
   Primakoff P, 2000, TRENDS GENET, V16, P83, DOI 10.1016/S0168-9525(99)01926-5
   Qazi U, 1999, J BIOL CHEM, V274, P8137, DOI 10.1074/jbc.274.12.8137
   Qin XZ, 1998, J BIOL CHEM, V273, P23509, DOI 10.1074/jbc.273.36.23509
   Rajaram S, 1997, ENDOCR REV, V18, P801, DOI 10.1210/er.18.6.801
   Richman C, 1999, ENDOCRINOLOGY, V140, P4699, DOI 10.1210/en.140.10.4699
   Roghani M, 1999, J BIOL CHEM, V274, P3531, DOI 10.1074/jbc.274.6.3531
   Sambrook J, 1989, COLD SPRING HARB SYM, V2nd, P0
   Schwettmann L, 2001, PROTEIN EXPRES PURIF, V21, P65, DOI 10.1006/prep.2000.1374
   Shi ZD, 2000, J BIOL CHEM, V275, P18574, DOI 10.1074/jbc.M002172200
   Sim RB, 2000, BIOCHEM SOC T, V28, P545, DOI 10.1042/bst0280545
   Stewart CEH, 1996, PHYSIOL REV, V76, P1005, DOI 10.1152/physrev.1996.76.4.1005
   Stone AL, 1999, J PROTEIN CHEM, V18, P447, DOI 10.1023/A:1020692710029
   Thompson HGR, 2000, BIOCHEMISTRY, V0, P0
   Thoren M, 1998, J BONE MINER RES, V13, P891, DOI 10.1359/jbmr.1998.13.5.891
   Thrailkill KM, 1995, ENDOCRINOLOGY, V136, P3527, DOI 10.1210/en.136.8.3527
   Valentinis B, 1995, MOL ENDOCRINOL, V9, P361, DOI 10.1210/me.9.3.361
   Wei P, 2001, BIOCHEM BIOPH RES CO, V280, P744, DOI 10.1006/bbrc.2000.4200
   Weskamp G, 1996, J CELL BIOL, V132, P717, DOI 10.1083/jcb.132.4.717
   Zhou M, 2001, BIOCHEM BIOPH RES CO, V280, P574, DOI 10.1006/bbrc.2000.4155
NR 65
TC 54
Z9 56
U1 0
U2 1
PU AMER CHEMICAL SOC
PI WASHINGTON
PA 1155 16TH ST, NW, WASHINGTON, DC 20036 USA
SN 0006-2960
EI 
J9 BIOCHEMISTRY-US
JI Biochemistry
PD DEC 24
PY 2002
VL 41
IS 51
BP 15394
EP 15403
DI 10.1021/bi026458q
PG 10
WC Biochemistry & Molecular Biology
SC Biochemistry & Molecular Biology
GA 628UN
UT WOS:000180015100034
PM 12484779
DA 2022-07-08
ER
