# Supplementary material for: Global scientific trends on matrix metalloproteinase and osteosarcoma: A bibliometric and visualized analysis
Source: Front Oncol. 2023 Feb 6;13:1064815. doi: 10.3389/fonc.2023.1064815 (PMC9939641; doi:10.3389/fonc.2023.1064815)
Supplement: Supplementary file 3 [file DataSheet_1.zip › rawdata/download2003u14.txt]

PT J
AU Wang, WM
   Lee, S
   Steiglitz, BM
   Scott, IC
   Lebares, CC
   Allen, ML
   Brenner, MC
   Takahara, K
   Greenspan, DS
AF Wang, Wm
   Lee, S
   Steiglitz, Bm
   Scott, Ic
   Lebares, Cc
   Allen, Ml
   Brenner, Mc
   Takahara, K
   Greenspan, Ds
TI Transforming growth factor-beta induces secretion of activated ADAMTS-2 - A procollagen IIIN-proteinase
SO JOURNAL OF BIOLOGICAL CHEMISTRY
LA English
DT Article
ID bone morphogenetic protein-1; chick-embryo tendon; ehlers-danlos syndrome; smooth-muscle cell; i n-proteinase; c-proteinase; partial-purification; bovine dermatosparaxi; proprotein convertase; fibroblast-culture
AB The metalloproteinase ADAMTS-2 has procollagen I N-proteinase activity capable of cleaving procollagens I and II N-propeptides in vitro, whereas mutations in the ADAMTS-2 gene in dermatosparaxis and Ehlers-Danlos syndrome VIIC show this enzyme to be responsible in vivo for most biosynthetic processing of procollagen I N-propeptides in skin. Yet despite its important role in the regulation of collagen deposition, information regarding regulation and substrate specificity of ADAMTS-2 has remained sparse. Here we demonstrate that ADAMTS-2 can, like the procollagen C-proteinases, be regulated by transforming growth factor-beta1 (TGF-beta1), with implications for mechanisms whereby this growth factor effects net increases in formation of extracellular matrix. TGF-beta1 induced ADAMTS-2 mRNA similar to8-fold in MG-63 osteosarcoma cells in a dose- and time-dependent, cycloheximide-inhibitable manner, which appeared to operate at the transcriptional level. Secreted AD-AMTS-2 protein induced by TGF-beta1 was 132 kDa and was identical in size to the fully processed, active form of the protease. Biosynthetic processing of ADAMTS-2 to yield the 132-kDa form is shown to be a two-step process involving sequential cleavage by furin-like convertases at two sites. Surprisingly, purified recombinant AD-AMTS-2 is shown to cleave procollagen III N-propeptides as effectively as those of procollagens I and II, whereas processing of procollagen III is shown to be decreased in Ehlers-Danlos VIIC. Thus, the dogma that procollagen I and procollagen III N-proteinase activities are provided by separate enzymes appears to be false, whereas the phenotypes of dermatosparaxis and Ehlers-Danlos VIIC may arise from defects in both type I and type III collagen biosynthesis.
C1 Univ Wisconsin, Dept Biomol Chem, Madison, WI 53706 USA.
   Univ Wisconsin, Dept Pathol & Lab Med, Madison, WI 53706 USA.
   FibroGen Inc, San Francisco, CA 94080 USA.
RP Greenspan, DS (通讯作者)，Univ Wisconsin, Dept Biomol Chem, Madison, WI 53706 USA.
FU NIAMS NIH HHS [AR47746] Funding Source: Medline; NIGMS NIH HHS [T32 GM07215, GM63471] Funding Source: Medline; NATIONAL INSTITUTE OF ARTHRITIS AND MUSCULOSKELETAL AND SKIN DISEASES [R56AR047746, R01AR047746] Funding Source: NIH RePORTER; NATIONAL INSTITUTE OF GENERAL MEDICAL SCIENCES [R01GM063471, T32GM007215] Funding Source: NIH RePORTER
CR Abbaszade I, 1999, J BIOL CHEM, V274, P23443, DOI 10.1074/jbc.274.33.23443
   Amano S, 2000, J BIOL CHEM, V275, P22728, DOI 10.1074/jbc.M002345200
   Bateman JF, 1986, J BIOL CHEM, V261, P4198
   Bernstein EF, 1996, J AM ACAD DERMATOL, V34, P209, DOI 10.1016/S0190-9622(96)80114-9
   Blelloch R, 1999, NATURE, V399, P586, DOI 10.1038/21196
   Bond JS, 1995, PROTEIN SCI, V4, P1247, DOI 10.1002/pro.5560040701
   Cal S, 2002, GENE, V283, P49, DOI 10.1016/S0378-1119(01)00861-7
   Colige A, 1995, J BIOL CHEM, V270, P16724, DOI 10.1074/jbc.270.28.16724
   Colige A, 1997, P NATL ACAD SCI USA, V94, P2374, DOI 10.1073/pnas.94.6.2374
   Colige A, 1999, AM J HUM GENET, V65, P308, DOI 10.1086/302504
   Colige A, 2002, J BIOL CHEM, V277, P5756, DOI 10.1074/jbc.M105601200
   Feres EJ, 1995, J BIOL CHEM, V270, P30797, DOI 10.1074/jbc.270.51.30797
   Fernandes RJ, 2001, J BIOL CHEM, V276, P31502, DOI 10.1074/jbc.M103466200
   Fessler LI, 1981, J BIOL CHEM, V256, P2531
   Halila R, 1986, BIOCHEM J, V239, P47, DOI 10.1042/bj2390047
   Halila R, 1984, BIOCHEMISTRY-US, V23, P1251, DOI 10.1021/bi00301a036
   Hojima Y, 1989, J BIOL CHEM, V264, P11336
   Hojima Y, 1994, J BIOL CHEM, V269, P11381
   Hojima Y, 1985, J BIOL CHEM, V260, P5996
   Hulmes DJS, 1992, ESSAYS BIOCHEM, V27, P49
   Hurskainen TL, 1999, J BIOL CHEM, V274, P25555, DOI 10.1074/jbc.274.36.25555
   Kessler E, 1989, EUR J BIOCHEM, V186, P115, DOI 10.1111/j.1432-1033.1989.tb15184.x
   Kessler E, 1996, SCIENCE, V271, P360, DOI 10.1126/science.271.5247.360
   Kessler E, 1986, COLLAGEN REL RES, V6, P249
   Kohfeldt E, 1997, FEBS LETT, V414, P557, DOI 10.1016/S0014-5793(97)01070-3
   Kuno K, 1997, J BIOL CHEM, V272, P556, DOI 10.1074/jbc.272.1.556
   Kuno K, 1998, J BIOL CHEM, V273, P13912, DOI 10.1074/jbc.273.22.13912
   Kuno K, 2000, FEBS LETT, V478, P241, DOI 10.1016/S0014-5793(00)01854-8
   Lapiere CM, 1971, P NATL ACAD SCI USA, V68, P3054, DOI 10.1073/pnas.68.12.3054
   Lawrence R, 1994, J BIOL CHEM, V269, P9603
   Lee SB, 1997, J BIOL CHEM, V272, P19059, DOI 10.1074/jbc.272.30.19059
   Lenaers A, 1971, EUR J BIOCHEM, V23, P533, DOI 10.1111/j.1432-1033.1971.tb01651.x
   Levy GG, 2001, NATURE, V413, P488, DOI 10.1038/35097008
   Li SW, 2001, BIOCHEM J, V355, P271, DOI 10.1042/0264-6021:3550271
   Li SW, 1996, P NATL ACAD SCI USA, V93, P5127, DOI 10.1073/pnas.93.10.5127
   Massague J, 1990, ANNU REV CELL BIOL, V6, P597, DOI 10.1146/annurev.cb.06.110190.003121
   Nielsen H, 1997, PROTEIN ENG, V10, P1, DOI 10.1093/protein/10.1.1
   Nusgens BV, 1980, BIOCHEM J, V191, P699, DOI 10.1042/bj1910699
   Nusgens BV, 1992, NAT GENET, V1, P214, DOI 10.1038/ng0692-214
   Prockop DJ, 1995, ANNU REV BIOCHEM, V64, P403, DOI 10.1146/annurev.biochem.64.1.403
   Rattenholl A, 2002, J BIOL CHEM, V277, P26372, DOI 10.1074/jbc.M203247200
   Schnieke A, 1983, NATURE, V304, P315, DOI 10.1038/304315a0
   Scott IC, 1999, DEV BIOL, V213, P283, DOI 10.1006/dbio.1999.9383
   Scott IC, 2000, J BIOL CHEM, V275, P30504, DOI 10.1074/jbc.M004846200
   Shindo T, 2000, J CLIN INVEST, V105, P1345, DOI 10.1172/JCI8635
   Smith LT, 1992, AM J HUM GENET, V51, P235
   Somerville RPT, 2003, J BIOL CHEM, V278, P9503, DOI 10.1074/jbc.M211009200
   Steiner DF, 1998, CURR OPIN CHEM BIOL, V2, P31, DOI 10.1016/S1367-5931(98)80033-1
   Suzuki N, 1996, DEVELOPMENT, V122, P3587
   Tortorella MD, 1999, SCIENCE, V284, P1664, DOI 10.1126/science.284.5420.1664
   Tuderman L, 1978, BIOCHEMISTRY-US, V17, P2948, DOI 10.1021/bi00608a002
   Tuderman L, 1982, EUR J BIOCHEM, V125, P545, DOI 10.1111/j.1432-1033.1982.tb06716.x
   Unsold C, 2002, J BIOL CHEM, V277, P5596, DOI 10.1074/jbc.M110003200
   Uzel MI, 2001, J BIOL CHEM, V276, P22537, DOI 10.1074/jbc.M102352200
   Vanderrest M, 1991, FASEB J, V5, P2814, DOI 10.1096/fasebj.5.13.1916105
   Vazquez F, 1999, J BIOL CHEM, V274, P23349, DOI 10.1074/jbc.274.33.23349
NR 56
TC 79
Z9 86
U1 0
U2 8
PU AMER SOC BIOCHEMISTRY MOLECULAR BIOLOGY INC
PI BETHESDA
PA 9650 ROCKVILLE PIKE, BETHESDA, MD 20814-3996 USA
SN 0021-9258
EI 
J9 J BIOL CHEM
JI J. Biol. Chem.
PD MAY 23
PY 2003
VL 278
IS 21
BP 19549
EP 19557
DI 10.1074/jbc.M300767200
PG 9
WC Biochemistry & Molecular Biology
SC Biochemistry & Molecular Biology
GA 679PY
UT WOS:000182932200106
PM 12646579
DA 2022-07-08
ER

PT J
AU Nyormoi, O
   Mills, L
   Bar-eli, M
AF Nyormoi, O
   Mills, L
   Bar-eli, M
TI An MMP-2/MMP-9 inhibitor, 5a, enhances apoptosis induced by ligands of the TNF receptor superfamily in cancer cells
SO CELL DEATH AND DIFFERENTIATION
LA English
DT Article
DE apoptosis; matrix metalloproteinase inhibitors; synergy; receptor; tumor growth
ID matrix-metalloproteinase inhibitor; necrosis-factor receptor-1; i clinical-trial; phase-i; tumor-growth; batimastat bb-94; death; activation; carcinoma; proliferation
AB Several studies have shown that matrix metalloproteases (MMPs) promote tumor growth, invasion, and metastasis. Consequently, MMP inhibitors have been developed as a new class of anticancer drugs, many of which are in clinical trials. The exact mechanism of the antineoplastic activity of MMP antagonists is unknown. To investigate the mechanism, we hypothesized that MMP inhibitors enhance the actions of apoptosis-inducing agents. To test this hypothesis, we treated breast, melanoma, leukemia, osteosarcoma, and normal breast epithelial cells with (2R)-2-[(4-biphenylsulfonyl)amino]-3-phenylproprionic acid (compound 5a), an organic inhibitor of MMP-2/MMP-9, alone or in combination with TNFalpha or other apoptotic agents. FACS analysis showed that 5a interacted synergistically with ligands of the TNF receptor superfamily, including TNFalpha and TMF receptor-like apoptosis-inducing ligand (TRAIL), and with a Fas-cross-linking antibody (CH11), UV, paclitaxel, thapsigargin, and staurosporin, to induce apoptosis in a cell-type-specific manner. Other MMP inhibitors did not synergize with TNFalpha. Compound 5a did not act directly on the mitochondrion or via changes in protein synthesis. Instead, the mechanism requires ligand-receptor interaction and caspase 8 activation. Investigation of the effect of 5a on tumor growth in vivo revealed that continuous treatment of subcutaneous melanoma with a combination of 5a plus TRAIL reduced tumor growth and angiogenesis in nude mice. Our data demonstrate that 5a possesses a novel proapoptotic function, thus providing an alternative mechanism for its antineoplastic action. These observations have important implications for combination cancer therapy.
C1 Univ Texas, MD Anderson Canc Ctr, Dept Canc Biol, Houston, TX 77030 USA.
RP Bar-Eli, M (通讯作者)，Univ Texas, MD Anderson Canc Ctr, Dept Canc Biol, 1515 Holcombe Blvd, Houston, TX 77030 USA.
EM mbareli@mdanderson.org
FU NATIONAL CANCER INSTITUTE [R01CA076098] Funding Source: NIH RePORTER; NCI NIH HHS [CA76098, CA77055] Funding Source: Medline
CR Aggarwal BB, 1995, FEBS LETT, V364, P5, DOI 10.1016/0014-5793(95)00339-B
   Ambrosini G, 1997, NAT MED, V3, P917, DOI 10.1038/nm0897-917
   Boldin MP, 1995, J BIOL CHEM, V270, P387, DOI 10.1074/jbc.270.1.387
   Boldin MP, 1996, CELL, V85, P803, DOI 10.1016/S0092-8674(00)81265-9
   Borset M, 1999, EUR J HAEMATOL, V63, P345
   Burke PA, 2002, CANCER-AM CANCER SOC, V94, P1320, DOI 10.1002/cncr.10303
   Cai JY, 1998, BBA-BIOENERGETICS, V1366, P139, DOI 10.1016/S0005-2728(98)00109-1
   Catts VS, 2001, LEUKEMIA, V15, P929, DOI 10.1038/sj.leu.2402128
   Chang C, 2001, TRENDS CELL BIOL, V11, PS37, DOI 10.1016/S0962-8924(01)82222-4
   Cohen GM, 1997, BIOCHEM J, V326, P1, DOI 10.1042/bj3260001
   Coussens LM, 2002, SCIENCE, V295, P2387, DOI 10.1126/science.1067100
   Crowe PD, 1995, J EXP MED, V181, P1205, DOI 10.1084/jem.181.3.1205
   Daniel C, 2001, J PHARMACOL EXP THER, V297, P57
   Dignam JD, 1983, NUCLEIC ACIDS RES, V11, P1475, DOI 10.1093/nar/11.5.1475
   Dong JY, 1999, P NATL ACAD SCI USA, V96, P6235, DOI 10.1073/pnas.96.11.6235
   Du CY, 2000, CELL, V102, P33, DOI 10.1016/S0092-8674(00)00008-8
   Duan H, 1997, NATURE, V385, P86, DOI 10.1038/385086a0
   Earnshaw WC, 1999, ANNU REV BIOCHEM, V68, P383, DOI 10.1146/annurev.biochem.68.1.383
   Erba E, 1999, ANN ONCOL, V10, P589, DOI 10.1023/A:1026438801080
   Erlichman C, 2001, ANN ONCOL, V12, P389, DOI 10.1023/A:1011183905848
   Falardeau P, 2001, SEMIN ONCOL, V28, P620, DOI 10.1053/sonc.2001.28598
   Fan WM, 1999, BIOCHEM PHARMACOL, V57, P1215
   Fernandez-real JM, 2002, AM J PHYSIOL-ENDOC M, V282, PE952, DOI 10.1152/ajpendo.00444.2001
   Fidler IJ, 1997, CANC PRINCIPLES PRAC, V0, P0
   Goldie JH, 1994, LUNG CANCER-J IASLC, V10, PS91, DOI 10.1016/0169-5002(94)91671-3
   Greco FA, 2002, J CLIN ONCOL, V20, P1651, DOI 10.1200/JCO.20.6.1651
   Gruss HJ, 1996, INT J CLIN LAB RES, V26, P143, DOI 10.1007/BF02592977
   Guo Y, 2002, J BIOL CHEM, V277, P13430, DOI 10.1074/jbc.M108029200
   Haas TL, 1999, TRENDS CARDIOVAS MED, V9, P70, DOI 10.1016/S1050-1738(99)00014-6
   Haro H, 2000, J CLIN INVEST, V105, P143, DOI 10.1172/JCI7091
   Hu SM, 1997, J BIOL CHEM, V272, P17255, DOI 10.1074/jbc.272.28.17255
   Huang S, 1998, EMBO J, V273, P16501
   Huang SY, 2002, AM J PATHOL, V161, P125, DOI 10.1016/S0002-9440(10)64164-8
   Ichikawa K, 2001, NAT MED, V7, P954, DOI 10.1038/91000
   Ikeda M, 2000, CLIN CANCER RES, V6, P3290
   Izumi Y, 1998, EMBO J, V17, P7260, DOI 10.1093/emboj/17.24.7260
   Jiang YP, 1999, SCIENCE, V283, P543, DOI 10.1126/science.283.5401.543
   Kelley RI, 2001, ANNU REV GENOM HUM G, V2, P299, DOI 10.1146/annurev.genom.2.1.299
   Kemeny MM, 2002, J CLIN ONCOL, V20, P1499, DOI 10.1200/JCO.20.6.1499
   Kirschmann DA, 1999, BREAST CANCER RES TR, V55, P127
   Kishikawa T, 1999, JPN J CANCER RES, V90, P326, DOI 10.1111/j.1349-7006.1999.tb00751.x
   Kleiner DE, 1999, CANCER CHEMOTH PHARM, V43, PS42, DOI 10.1007/s002800051097
   Kulms D, 2000, PHOTODERMATOL PHOTO, V16, P195, DOI 10.1034/j.1600-0781.2000.160501.x
   Li H, 2001, HUM GENE THER, V12, P515, DOI 10.1089/104303401300042429
   Lokeshwar BL, 2002, INT J CANCER, V98, P297, DOI 10.1002/ijc.10168
   Lucas M, 2001, PHARMACOLOGY, V63, P191, DOI 10.1159/000056132
   Macaulay VM, 1999, CLIN CANCER RES, V5, P513
   Madge LA, 1999, J BIOL CHEM, V274, P13643, DOI 10.1074/jbc.274.19.13643
   Mannello F, 2001, APOPTOSIS, V6, P479, DOI 10.1023/A:1012493808790
   Miki K, 2002, MOL CELL BIOL, V22, P2536, DOI 10.1128/MCB.22.8.2536-2543.2002
   Monvoisin A, 2002, INT J CANCER, V97, P157, DOI 10.1002/ijc.1595
   Nakamura Y, 2001, LEUKEMIA, V15, P1217, DOI 10.1038/sj.leu.2402187
   Nio Y, 1990, CANCER CHEMOTH PHARM, V26, P1, DOI 10.1007/BF02940285
   Nyormoi O, 1994, ELECTROPHORESIS, V15, P1186, DOI 10.1002/elps.11501501178
   Nyormoi O, 1996, ANN NEUROL, V40, P701, DOI 10.1002/ana.410400505
   Nyormoi O, 2001, MOL CELL BIOL, V21, P4856, DOI 10.1128/MCB.21.15.4856-4867.2001
   Ojeda F, 1995, BIOL CHEM H-S, V376, P389
   Pan GH, 1997, SCIENCE, V277, P815, DOI 10.1126/science.277.5327.815
   Raza SL, 2000, J INVEST DERM SYMP P, V5, P47, DOI 10.1046/j.1087-0024.2000.00004.x
   Reddy P, 2000, J BIOL CHEM, V275, P14608, DOI 10.1074/jbc.275.19.14608
   Rokhlin OW, 2002, PROSTATE, V52, P1, DOI 10.1002/pros.10074
   Rosemurgy A, 1999, AM J CLIN ONCOL-CANC, V22, P247, DOI 10.1097/00000421-199906000-00007
   Rottenberg H, 1998, BBA-MOL CELL RES, V1404, P393, DOI 10.1016/S0167-4889(98)00088-3
   Rudek MA, 2001, J CLIN ONCOL, V19, P584, DOI 10.1200/JCO.2001.19.2.584
   Seiden MV, 2002, CLIN CANCER RES, V8, P691
   Shalinsky DR, 1999, ANN NY ACAD SCI, V878, P236, DOI 10.1111/j.1749-6632.1999.tb07689.x
   Sheridan JP, 1997, SCIENCE, V277, P818, DOI 10.1126/science.277.5327.818
   Sliva D, 2000, BIOCHEM BIOPH RES CO, V268, P471, DOI 10.1006/bbrc.2000.2111
   Srivastava RK, 2001, NEOPLASIA, V3, P535, DOI 10.1038/sj.neo.7900203
   Stennicke HR, 1997, J BIOL CHEM, V272, P25719, DOI 10.1074/jbc.272.41.25719
   Tamura Y, 1998, J MED CHEM, V41, P640, DOI 10.1021/jm9707582
   Thomas WD, 1998, J IMMUNOL, V161, P2195
   Voelkel-johnson C, 2002, CANCER GENE THER, V9, P164, DOI 10.1038/sj.cgt.7700420
   Wojtowicz-praga S, 1998, J CLIN ONCOL, V16, P2150, DOI 10.1200/JCO.1998.16.6.2150
   Wu XF, 2001, MOL THER, V3, P368, DOI 10.1006/mthe.2001.0280
NR 75
TC 49
Z9 54
U1 0
U2 5
PU NATURE PUBLISHING GROUP
PI LONDON
PA MACMILLAN BUILDING, 4 CRINAN ST, LONDON N1 9XW, ENGLAND
SN 1350-9047
EI 1476-5403
J9 CELL DEATH DIFFER
JI Cell Death Differ.
PD MAY 15
PY 2003
VL 10
IS 5
BP 558
EP 569
DI 10.1038/sj.cdd.4401209
PG 12
WC Biochemistry & Molecular Biology; Cell Biology
SC Biochemistry & Molecular Biology; Cell Biology
GA 681DY
UT WOS:000183022700010
PM 12728254
DA 2022-07-08
ER

PT J
AU Loennechen, T
   Mathisen, B
   Hansen, J
   Lindstad, RI
   El-gewely, SA
   Andersen, K
   Maelandsmo, GM
   Winberg, JO
AF Loennechen, T
   Mathisen, B
   Hansen, J
   Lindstad, Ri
   El-gewely, Sa
   Andersen, K
   Maelandsmo, Gm
   Winberg, Jo
TI Colchicine induces membrane-associated activation of matrix metalloproteinase-2 in osteosarcoma cells in an S100A4-independent manner
SO BIOCHEMICAL PHARMACOLOGY
LA English
DT Article
DE S100A4; matrix metalloproteinases; inhibitors of matrix metalloproteinases; cytoskeleton; NF-kappa B
ID nf-kappa-b; skin fibroblast-culture; tissue inhibitor; gelatinase-a; induced modulation; iv collagenase; tumor-cell; expression; protein; metastasis
AB Like the metastasis-associated protein S100A4, matrix metalloproteinases (MMPs) and their tissue inhibitors (TIMPs) are important in physiological and pathological conditions. Previously, we showed that S100A4 is involved in the regulation of MMPs and TIMPs, and in the present work we have investigated whether the anti-inflammatory and microtubule-disrupting drug colchicine has an effect on the expression of these proteins in osteosarcoma cell lines (OHS) with high and low levels of S100A4. Colchicine treatment of the various OHS cells resulted in an increased expression of MT1-MMP and TIMP-2 mRNA, and a corresponding increase of these two proteins in isolated cell membranes. Colchicine-treated cells produced more of the activated form of MMP-2 than control cells. However, the drug did not affect the amount of MMP-2 and TIMP-1 mRNA or protein, and it reduced the S100A4 mRNA expression. Isolated cell membranes from the colchicine-treated cells were more effective in activating exogenous proMMP-2 than membranes from control cells, and inhibitory studies indicated that it was the colchicine-induced increase in MT1-MMP that caused the increased activation of endogenous MMP-2. A peptide inhibitor of nuclear factor kappaB nuclear translocation, SN50, blocked the colchicine-induced activation of proMMP-2 and reduced the synthesis of MMP-2 in colchicine-treated cells, but not in control cells. It can be concluded that colchicine modulates the expression of MT1-MMP and TIMP-2 and hence the activation of proMMP-2 independently of the S100A4 level in osteosarcoma cells. (C) 2003 Elsevier Inc. All rights reserved.
C1 Univ Tromso, Inst Med Biol, Dept Biochem, N-9037 Tromso, Norway.
   Univ Tromso, Inst Pharm, Dept Pharmacol, N-9037 Tromso, Norway.
   Norwegian Radium Hosp, Dept Tumor Biol, N-0310 Oslo, Norway.
RP Winberg, JO (通讯作者)，Univ Tromso, Inst Med Biol, Dept Biochem, N-9037 Tromso, Norway.
CR Ambartsumian NS, 1996, ONCOGENE, V13, P1621
   Barraclough R, 1998, BBA-MOL CELL RES, V1448, P190, DOI 10.1016/S0167-4889(98)00143-8
   Bauer EA, 1987, CURR PROBL DERMATOL, V17, P142
   Bauer EA, 1982, J INVEST DERMATOL, V79, P403, DOI 10.1111/1523-1747.ep12530308
   Bauer EA, 1982, J INVEST DERMATOL, V79, P398, DOI 10.1111/1523-1747.ep12530243
   Bian JH, 1997, MOL CELL BIOL, V17, P6330, DOI 10.1128/MCB.17.11.6330
   Birkedalhansen H, 1993, CRIT REV ORAL BIOL M, V4, P197, DOI 10.1177/10454411930040020401
   Bjornland K, 1999, CANCER RES, V59, P4702
   Brew K, 2000, BBA-PROTEIN STRUCT M, V1477, P267, DOI 10.1016/S0167-4838(99)00279-4
   Chakravortty D, 2000, CLIN DIAGN LAB IMMUN, V7, P218, DOI 10.1128/CDLI.7.2.218-225.2000
   Chellaiah M, 2000, J CELL BIOL, V148, P665, DOI 10.1083/jcb.148.4.665
   Church GM, 1984, P NATL ACAD SCI-BIOL, V81, P1991, DOI 10.1073/pnas.81.7.1991
   Crepieux P, 1997, MOL CELL BIOL, V17, P7375, DOI 10.1128/MCB.17.12.7375
   Dehm P, 1972, BIOCHIM BIOPHYS ACTA, V264, P375, DOI 10.1016/0304-4165(72)90302-9
   Diegelmarf , 1972, P NATL ACAD SCI USA, V69, P892, DOI 10.1073/pnas.69.4.892
   Eilon G, 1981, J CLIN INVEST, V67, P69, DOI 10.1172/JCI110034
   Enomoto T, 1996, CELL STRUCT FUNCT, V21, P317, DOI 10.1247/csf.21.317
   Fakih M, 1995, PROSTATE, V26, P310, DOI 10.1002/pros.2990260606
   Feinberg AP, 1983, ANAL BIOCHEM, V132, P6, DOI 10.1016/0003-2697(83)90418-9
   Fodstad O, 1986, INT J CANCER, V38, P33, DOI 10.1002/ijc.2910380107
   Gordon S, 1976, P NATL ACAD SCI USA, V73, P872, DOI 10.1073/pnas.73.3.872
   Han YP, 2001, J CELL SCI, V114, P131
   Harris ED, 1971, ARTHRITIS RHEUM-US, V14, P669, DOI 10.1002/art.1780140602
   Hattori S, 2002, ANAL BIOCHEM, V301, P27, DOI 10.1006/abio.2001.5479
   Jo Y, 2000, BIOCHEM J, V345, P511, DOI 10.1042/bj3450511
   Kahari VM, 1997, EXP DERMATOL, V6, P199, DOI 10.1111/j.1600-0625.1997.tb00164.x
   Karakus SS, 2002, ANN PHARMACOTHER, V36, P172
   Knight CG, 1992, FEBS LETT, V296, P263, DOI 10.1016/0014-5793(92)80300-6
   Kurschat P, 1999, J BIOL CHEM, V274, P21056, DOI 10.1074/jbc.274.30.21056
   Lakshmi MS, 1993, ANTICANCER RES, V13, P299
   Levy M, 1991, PHARMACOTHERAPY, V11, P196
   Li L, 1998, BBA-MOL CELL RES, V1405, P110, DOI 10.1016/S0167-4889(98)00091-3
   Lin YZ, 1995, J BIOL CHEM, V270, P14255, DOI 10.1074/jbc.270.24.14255
   Liu JH, 2001, UROLOGY, V57, P650, DOI 10.1016/S0090-4295(00)01096-7
   Maelandsmo GM, 1996, CANCER RES, V56, P5490
   Maquoi E, 1998, FEBS LETT, V424, P262, DOI 10.1016/S0014-5793(98)00187-2
   Mathisen B, 2003, IN PRESS CLIN EXP ME, V0, P0
   Mcalpine RJ, 1991, FAM PRACT RES J, V11, P363
   Mccawley LJ, 2001, CURR OPIN CELL BIOL, V13, P534, DOI 10.1016/S0955-0674(00)00248-9
   Nagase H, 1999, J BIOL CHEM, V274, P21491, DOI 10.1074/jbc.274.31.21491
   Nagase H, 1997, BIOL CHEM, V378, P151
   Ogrady RL, 1984, ANAL BIOCHEM, V140, P490, DOI 10.1016/0003-2697(84)90199-4
   Okumura Y, 1997, FEBS LETT, V402, P181, DOI 10.1016/S0014-5793(96)01523-2
   Pei DQ, 1996, J BIOL CHEM, V271, P9135, DOI 10.1074/jbc.271.15.9135
   Rosette C, 1995, J CELL BIOL, V128, P1111, DOI 10.1083/jcb.128.6.1111
   Sato H, 1994, NATURE, V370, P61, DOI 10.1038/370061a0
   Seiki M, 1996, CURR TOP MICROBIOL, V213, P23
   Seiki M, 1999, APMIS, V107, P137, DOI 10.1111/j.1699-0463.1999.tb01536.x
   Spencer W, 1999, ONCOGENE, V18, P495, DOI 10.1038/sj.onc.1202335
   Stetlerstevenson WG, 1990, J BIOL CHEM, V265, P13933
   Strongin AY, 1995, J BIOL CHEM, V270, P5331, DOI 10.1074/jbc.270.10.5331
   Svendsrud DH, 1997, BIOCHEM PHARMACOL, V53, P1511, DOI 10.1016/S0006-2952(97)00071-3
   Tomasek JJ, 1997, J BIOL CHEM, V272, P7482, DOI 10.1074/jbc.272.11.7482
   Wang TY, 2001, J IMMUNOL, V167, P6924, DOI 10.4049/jimmunol.167.12.6924
   Will H, 1996, J BIOL CHEM, V271, P17119, DOI 10.1074/jbc.271.29.17119
   Winberg JO, 2000, J MOL BIOL, V304, P669, DOI 10.1006/jmbi.2000.4235
   Woessner JF, 2000, MATRIX METALLOPROTEI, V0, P0
NR 57
TC 18
Z9 21
U1 0
U2 5
PU PERGAMON-ELSEVIER SCIENCE LTD
PI OXFORD
PA THE BOULEVARD, LANGFORD LANE, KIDLINGTON, OXFORD OX5 1GB, ENGLAND
SN 0006-2952
EI 
J9 BIOCHEM PHARMACOL
JI Biochem. Pharmacol.
PD DEC 15
PY 2003
VL 66
IS 12
BP 2341
EP 2353
DI 10.1016/j.bcp.2003.08.014
PG 13
WC Pharmacology & Pharmacy
SC Pharmacology & Pharmacy
GA 749KL
UT WOS:000186919000008
PM 14637192
DA 2022-07-08
ER

PT J
AU Mathisen, B
   Lindstad, RI
   Hansen, J
   El-gewely, SA
   Maelandsmo, GM
   Hovig, E
   Fodstad, O
   Loennechen, T
   Winberg, JO
AF Mathisen, B
   Lindstad, Ri
   Hansen, J
   El-gewely, Sa
   Maelandsmo, Gm
   Hovig, E
   Fodstad, O
   Loennechen, T
   Winberg, Jo
TI S100A4 regulates membrane induced activation of matrix metalloproteinase-2 in osteosarcoma cells
SO CLINICAL & EXPERIMENTAL METASTASIS
LA English
DT Article
DE inhibitors of matrix metalloproteinases; matrix metalloproteinases; metastasis; NF-kappa B; S100A4
ID nf-kappa-b; metastasis-associated mts1; calcium-binding protein; tissue inhibitor; nonmuscle myosin; fibroblast-culture; mediated induction; degrading activity; carcinoma cell; iv collagenase
AB To study the role of the metastasis associated protein S100A4, an osteosarcoma cell line ( OHS) with a high level of this protein was transfected with a vector containing a ribozyme that degrades S100A4 mRNA and, as controls, OHS cells were transfected with the vector alone. We have followed up our previous investigation (Bjornland et al. 1999) by a detailed investigation of these cell lines' synthesis of MMP and TIMP proteins at different cell densities. It is shown that the cell lines with a low S100A4 level produced a reduced amount of immunoreactive MMP-2 at cellular subconfluence, while at confluence there was no difference compared to the control cells. The cell lines with a reduced S100A4 level produced less of the activated form of MMP-2 (62-kDa) and less TIMP-1 than the corresponding control cells, independent of cell density. Isolated cell membranes from cell lines with a reduced S100A4 level contained less MT1-MMP, MMP-2 and TIMP-2 compared to the control cells. Activation of exogenously added proMMP-2 was less effective with the former membrane preparations. It appeared that the mechanism behind the S100A4 dependent activation of proMMP-2 varied with cell density, as SN50, a peptide inhibitor of NF-kappaB nuclear translocation reduced the activation of MMP-2 at low cell density, but had no effect at high cell density. Thus, one of the mechanisms by which S100A4 may exert its effect on metastasis of some tumors is by regulating the MMP-2 activity.
C1 Univ Tromso, Inst Med Biol, Dept Biochem, N-9037 Tromso, Norway.
   Univ Tromso, Fac Med, Inst Pharm, Dept Pharmacol, N-9037 Tromso, Norway.
   Norwegian Radium Hosp, Dept Tumor Biol, Oslo, Norway.
RP Winberg, JO (通讯作者)，Univ Tromso, Inst Med Biol, Dept Biochem, N-9037 Tromso, Norway.
CR Barraclough R, 1998, BBA-MOL CELL RES, V1448, P190, DOI 10.1016/S0167-4889(98)00143-8
   Bauer EA, 1977, EXP CELL RES, V107, P269, DOI 10.1016/0014-4827(77)90349-4
   Bauer EA, 1982, J INVEST DERMATOL, V79, P398, DOI 10.1111/1523-1747.ep12530243
   Bian JH, 1997, MOL CELL BIOL, V17, P6330, DOI 10.1128/MCB.17.11.6330
   Birkedalhansen H, 1993, CRIT REV ORAL BIOL M, V4, P197, DOI 10.1177/10454411930040020401
   Bjornland K, 1999, CANCER RES, V59, P4702
   Brew K, 2000, BBA-PROTEIN STRUCT M, V1477, P267, DOI 10.1016/S0167-4838(99)00279-4
   Colige AC, 1992, BIOCHEM J, V285, P215, DOI 10.1042/bj2850215
   Coussens LM, 1996, CHEM BIOL, V3, P895, DOI 10.1016/S1074-5521(96)90178-7
   Duffy MJ, 1998, IRISH J MED SCI, V167, P4, DOI 10.1007/BF02937542
   Ellerbroek SM, 1999, BIOESSAYS, V21, P940, DOI 10.1002/(SICI)1521-1878(199911)21:11<940::AID-BIES6>3.3.CO;2-A
   Fodstad O, 1986, INT J CANCER, V38, P33, DOI 10.1002/ijc.2910380107
   Ford HL, 1997, BIOCHEMISTRY-US, V36, P16321, DOI 10.1021/bi971182l
   Ford HL, 1995, ONCOGENE, V10, P1597
   Giannelli G, 1997, SCIENCE, V277, P225, DOI 10.1126/science.277.5323.225
   Grigorian M, 2001, J BIOL CHEM, V276, P22699, DOI 10.1074/jbc.M010231200
   Han YP, 2001, J CELL SCI, V114, P131
   Hattori S, 2002, ANAL BIOCHEM, V301, P27, DOI 10.1006/abio.2001.5479
   Jiang AX, 2001, P NATL ACAD SCI USA, V98, P13693, DOI 10.1073/pnas.241293698
   Jo Y, 2000, BIOCHEM J, V345, P511, DOI 10.1042/bj3450511
   Johansson N, 2000, CELL MOL LIFE SCI, V57, P5, DOI 10.1007/s000180050495
   Keirsebilck A, 1998, CANCER RES, V58, P4587
   Kim HG, 2000, BIOCHEM BIOPH RES CO, V269, P401
   Knight CG, 1992, FEBS LETT, V296, P263, DOI 10.1016/0014-5793(92)80300-6
   Koshikawa N, 2000, J CELL BIOL, V148, P615, DOI 10.1083/jcb.148.3.615
   Kriajevska M, 1998, J BIOL CHEM, V273, P9852, DOI 10.1074/jbc.273.16.9852
   Kurschat P, 1999, J BIOL CHEM, V274, P21056, DOI 10.1074/jbc.274.30.21056
   Lakshmi MS, 1993, ANTICANCER RES, V13, P299
   Lin YZ, 1995, J BIOL CHEM, V270, P14255, DOI 10.1074/jbc.270.24.14255
   Lochter A, 1997, J CELL BIOL, V139, P1861, DOI 10.1083/jcb.139.7.1861
   Maelandsmo GM, 1996, CANCER RES, V56, P5490
   Maquoi E, 1998, FEBS LETT, V424, P262, DOI 10.1016/S0014-5793(98)00187-2
   Mccawley LJ, 2000, MOL MED TODAY, V6, P149, DOI 10.1016/S1357-4310(00)01686-5
   Mccawley LJ, 2001, CURR OPIN CELL BIOL, V13, P534, DOI 10.1016/S0955-0674(00)00248-9
   Muraoka K, 1995, UROL INT, V54, P184, DOI 10.1159/000282721
   Nagase H, 1999, J BIOL CHEM, V274, P21491, DOI 10.1074/jbc.274.31.21491
   Nagase H, 1990, BIOCHEMISTRY-US, V29, P5783, DOI 10.1021/bi00476a020
   Nagase H, 1997, BIOL CHEM, V378, P151
   Nawrocki B, 1997, INT J CANCER, V72, P556, DOI 10.1002/(SICI)1097-0215(19970807)72:4<556::AID-IJC2>3.0.CO;2-P
   Newby AC, 1994, BASIC RES CARDIOL, V89, P59
   Noe V, 2001, J CELL SCI, V114, P111
   Ogrady RL, 1984, ANAL BIOCHEM, V140, P490, DOI 10.1016/0003-2697(84)90199-4
   Pei DQ, 1996, J BIOL CHEM, V271, P9135, DOI 10.1074/jbc.271.15.9135
   Philip S, 2001, J BIOL CHEM, V276, P44926, DOI 10.1074/jbc.M103334200
   Ritter LM, 1999, BIOCHEM BIOPH RES CO, V257, P494, DOI 10.1006/bbrc.1999.0408
   Sato H, 1994, NATURE, V370, P61, DOI 10.1038/370061a0
   Seiki M, 1999, APMIS, V107, P137, DOI 10.1111/j.1699-0463.1999.tb01536.x
   Stetler-stevenson WG, 1999, J CLIN INVEST, V103, P1237, DOI 10.1172/JCI6870
   Strongin AY, 1995, J BIOL CHEM, V270, P5331, DOI 10.1074/jbc.270.10.5331
   Svendsrud DH, 1997, BIOCHEM PHARMACOL, V53, P1511, DOI 10.1016/S0006-2952(97)00071-3
   Takenaga K, 1994, J CELL BIOL, V124, P757, DOI 10.1083/jcb.124.5.757
   Takenaga K, 1997, ONCOGENE, V14, P331, DOI 10.1038/sj.onc.1200820
   Tamaki M, 1996, J NEUROSURG, V84, P1013, DOI 10.3171/jns.1996.84.6.1013
   Uekita T, 2001, J CELL BIOL, V155, P1345, DOI 10.1083/jcb.200108112
   Vonbredow DC, 1997, EXP CELL RES, V236, P341, DOI 10.1006/excr.1997.3711
   Wang TY, 2001, J IMMUNOL, V167, P6924, DOI 10.4049/jimmunol.167.12.6924
   Watanabe Y, 1993, FEBS LETT, V324, P51, DOI 10.1016/0014-5793(93)81530-D
   Williamson RG, 2001, POPTRONICS, V2, P3
   Winberg JO, 2000, J MOL BIOL, V304, P669, DOI 10.1006/jmbi.2000.4235
   Woodhouse EC, 1997, CANCER-AM CANCER SOC, V80, P1529, DOI 10.1002/(SICI)1097-0142(19971015)80:8+<1529::AID-CNCR2>3.3.CO;2-#
NR 60
TC 54
Z9 57
U1 0
U2 4
PU KLUWER ACADEMIC PUBL
PI DORDRECHT
PA VAN GODEWIJCKSTRAAT 30, 3311 GZ DORDRECHT, NETHERLANDS
SN 0262-0898
EI 
J9 CLIN EXP METASTAS
JI Clin. Exp. Metastasis
PD JUN 15
PY 2003
VL 20
IS 8
BP 701
EP 711
DI 10.1023/B:CLIN.0000006819.21361.03
PG 11
WC Oncology
SC Oncology
GA 750GM
UT WOS:000186983000003
PM 14713104
DA 2022-07-08
ER

PT J
AU Jiang, XL
   Dutton, CM
   Qi, W
   Block, JA
   Brodt, P
   Durko, M
   Scully, SP
AF Jiang, Xl
   Dutton, Cm
   Qi, W
   Block, Ja
   Brodt, P
   Durko, M
   Scully, Sp
TI Inhibition of MMP-1 expression by antisense RNA decreases invasiveness of human chondrosarcoma
SO JOURNAL OF ORTHOPAEDIC RESEARCH
LA English
DT Article
DE invasion; chondrosarcoma; MMP-1; metastasis; antisense RNA
ID matrix metalloproteinase; tumor-metastasis; poor-prognosis; clinical implication; cancer; invasion; interference; mechanism; gene; osteosarcoma
AB We previously reported that an elevated level of matrix metalloproteinase-1 (MMP-1) gene expression in patients with chondrosarcoma has a strong statistical correlation with recurrence and in vitro invasion. In the present study, we used an antisense RNA strategy for MMP-1 inhibition to determine if this would affect the invasive characteristics of the cells. We transfected a human chondrosarcoma cell line with a retroviral plasmid expressing a 770 bp genomic fragment of the human MMP-1 gene in the sense or antisense orientation. The results show that cells transfected with the MMP-1 antisense fragment had a significant decrease in both MMP-1 protein and enzyme activity (p < 0.05) as compared to cells transfected with an empty plasmid or the parental cells. Cells transfected with the MMP-1 antisense fragment demonstrated a significant decrease in their ability to invade the collagen I barrier (p < 0.05). The gene expression for MMP-8 and MMP-13 were unaffected in cells transfected with the MMP-1 antisense fragment, MMP-1 sense fragment, or empty plasmid. These results support the hypothesis that MMP-1 facilitates tumor cell egress from chondrosarcoma tissue and demonstrate the potential of MMP-1 as a promising target for a novel biologic therapy in chondrosarcoma. (C) 2003 Orthopaedic Research Society. Published by Elsevier Ltd. All rights reserved.
C1 Mayo Clin & Mayo Fdn, Dept Orthopaed, Rochester, MN 55905 USA.
   Duke Univ, Med Ctr, Dept Orthopaed Surg, Durham, NC 27710 USA.
   Rush Presbyterian St Lukes Med Ctr, Dept Rheumatol, Chicago, IL 60612 USA.
   McGill Univ, Div Surg Res, Dept Surg, Montreal, PQ H3A 1A1, Canada.
   Royal Victoria Hosp, Montreal, PQ H3A 1A1, Canada.
   Montreal Neurol Inst, Montreal, PQ H3A 2B4, Canada.
RP Scully, SP (通讯作者)，Mayo Clin & Mayo Fdn, Dept Orthopaed, 200 1st St SW, Rochester, MN 55905 USA.
EM scully.sean@mayo.edu
FU NATIONAL INSTITUTE OF ARTHRITIS AND MUSCULOSKELETAL AND SKIN DISEASES [R29AR042863, R01AR048612] Funding Source: NIH RePORTER; NIAMS NIH HHS [R29 AR 42863-6, R01 AR 48612-1] Funding Source: Medline
CR Ahmad A, 1997, CRIT REV ONCOL HEMAT, V26, P163, DOI 10.1016/S1040-8428(97)10002-6
   Airola K, 1999, BRIT J CANCER, V80, P733, DOI 10.1038/sj.bjc.6690417
   Arii S, 1999, HUM CELL, V12, P25
   Berend KR, 1998, J BONE JOINT SURG AM, V80A, P11, DOI 10.2106/00004623-199801000-00004
   Bohle AS, 1999, LANGENBECK ARCH SURG, V384, P133, DOI 10.1007/s004230050183
   Catalanotto C, 2000, NATURE, V404, P245, DOI 10.1038/35005169
   Chambers AF, 1999, ONCOL RES, V11, P161
   Chambers AF, 1997, J NATL CANCER I, V89, P1260, DOI 10.1093/jnci/89.17.1260
   Curran S, 1999, J PATHOL, V189, P300, DOI 10.1002/(SICI)1096-9896(199911)189:3<300::AID-PATH456>3.0.CO;2-C
   Curran S, 2000, EUR J CANCER, V36, P1621, DOI 10.1016/S0959-8049(00)00156-8
   Denis LJ, 1997, INVEST NEW DRUG, V15, P175, DOI 10.1023/A:1005855905442
   Dernburg AF, 2000, GENE DEV, V14, P1578
   Domeier ME, 2000, SCIENCE, V289, P1928, DOI 10.1126/science.289.5486.1928
   Durko M, 1997, BBA-MOL CELL RES, V1356, P271, DOI 10.1016/S0167-4889(97)00004-9
   Elbashir SM, 2001, NATURE, V411, P494, DOI 10.1038/35078107
   Ellerbroek SM, 1999, BIOESSAYS, V21, P940, DOI 10.1002/(SICI)1521-1878(199911)21:11<940::AID-BIES6>3.3.CO;2-A
   Engers R, 2000, J CANCER RES CLIN, V126, P682, DOI 10.1007/s004320000148
   Fagard M, 2000, P NATL ACAD SCI USA, V97, P11650, DOI 10.1073/pnas.200217597
   Fang K, 1999, INT J CANCER, V81, P471
   Fidler IJ, 1999, CANCER CHEMOTH PHARM, V43, PS3, DOI 10.1007/s002800051091
   Hua J, 1996, CANCER RES, V56, P5279
   Inoue T, 1999, INT J MOL MED, V4, P73
   Kanamori Y, 1999, CANCER RES, V59, P4225
   Kleiner DE, 1999, CANCER CHEMOTH PHARM, V43, PS42, DOI 10.1007/s002800051097
   Kurschat P, 2000, CLIN EXP DERMATOL, V25, P482, DOI 10.1046/j.1365-2230.2000.00701.x
   Laemmli UK, 1970, NATURE, V227, P680, DOI 10.1038/227680a0
   Laws HJ, 1999, STRAHLENTHER ONKOL, V175, P488, DOI 10.1007/s000660050059
   Marcusson EG, 1999, MOL BIOTECHNOL, V12, P1, DOI 10.1385/MB:12:1:1
   Mccawley LJ, 2000, MOL MED TODAY, V6, P149, DOI 10.1016/S1357-4310(00)01686-5
   Mcmahon G, 2000, ONCOLOGIST, V5 Suppl 1, P3
   Meyer WH, 1991, PEDIATR CLIN N AM, V38, P317
   Murray GI, 1996, NAT MED, V2, P461, DOI 10.1038/nm0496461
   Murray GI, 1998, J PATHOL, V185, P256
   Pawlak W, 2000, CANCER TREAT REV, V26, P333, DOI 10.1053/ctrv.2000.0173
   Saeter G, 1999, ACTA ORTHOP SCAND, V70, P74, DOI 10.1080/17453674.1999.11744828
   Sato H, 1996, J BIOCHEM-TOKYO, V119, P209
   Schwartz MA, 1991, BIOCHEM BIOPH RES CO, V176, P173, DOI 10.1016/0006-291X(91)90905-M
   Scully SP, 1999, BRAZ J MED BIOL RES, V32, P885, DOI 10.1590/S0100-879X1999000700013
   Scully SP, 2000, CLIN ORTHOP RELAT R, V0, P291
   Sharp PA, 2001, GENE DEV, V15, P485, DOI 10.1101/gad.880001
   Towbin H, 1979, P NATL ACAD SCI USA, V76, P4350, DOI 10.1073/pnas.76.9.4350
   Uchida A, 1997, CANCER, V79, P411
   Ueda Y, 1990, VIRCHOWS ARCH A, V417, P291, DOI 10.1007/BF01605779
   Ziober BL, 1999, CELL GROWTH DIFFER, V10, P479
NR 44
TC 31
Z9 34
U1 0
U2 1
PU WILEY-BLACKWELL
PI HOBOKEN
PA 111 RIVER ST, HOBOKEN 07030-5774, NJ USA
SN 0736-0266
EI 1554-527X
J9 J ORTHOP RES
JI J. Orthop. Res.
PD NOV 15
PY 2003
VL 21
IS 6
BP 1063
EP 1070
DI 10.1016/S0736-0266(03)00079-2
PG 8
WC Orthopedics
SC Orthopedics
GA 735ZF
UT WOS:000186144200015
PM 14554220
DA 2022-07-08
ER

PT J
AU Sowa, H
   Kaji, H
   Iu, MF
   Tsukamoto, T
   Sugimoto, T
   Chihara, K
AF Sowa, H
   Kaji, H
   Iu, Mf
   Tsukamoto, T
   Sugimoto, T
   Chihara, K
TI Parathyroid hormone-Smad3 axis exerts anti-apoptotic action and augments anabolic action of transforming growth factor beta in osteoblasts
SO JOURNAL OF BIOLOGICAL CHEMISTRY
LA English
DT Article
ID alkaline-phosphatase activity; rat collagenase-3 promoter; osteogenic-sarcoma cell; increased bone-formation; gene family member; protein-kinase-a; c-fos promoter; factor-i; messenger-rna; signaling pathway
AB Although several studies indicated that parathyroid hormone (PTH) exerted anabolic action on bone, its precise mechanisms have been unknown. On the other hand, transforming growth factor beta (TGF-beta), abundantly stored in bone matrix, stimulates bone formation with a local injection in rodents. Although our previous study suggested that Smad3 is an important molecule for the stimulation of bone formation, no reports have been available about the effects of PTH on Smad3. In this present study, we examined the effects of PTH on Smad3 and the physiological significance in mouse osteoblastic cells. PTH promoted the expression of Smad3 mRNA within 10 min and the protein level in a dose-dependent manner in MC3T3-E1 and rat osteoblastic UMR-106 cells. Protein kinase A (PKA) activator as well as protein kinase C (PKC) activators increased Smad3 protein level, and both PKA and PKC inhibitors antagonized PTH-induced Smad3, indicating that PTH promotes the production of Smad3 through both PKA and PKC pathways. Next, we examined anti-apoptotic effects of PTH and Smad3 in these cells, employing trypan blue, transferase-mediated nick end labeling, and Hoechst staining. Pretreatment with PTH or overexpression of Smad3 decreased the number of apoptotic cells induced by dexamethasone and etoposide. Moreover, a dominant negative mutant, Smad3DeltaC, abrogated PTH-induced anti-apoptotic effects. On the other hand, PTH augmented TGF-beta-induced transcriptional activity. Furthermore, PTH enhanced TGF-beta-induced production of type I collagen, whereas it did not affect TGF-beta-reduced proliferation in MC3T3-E1 cells. These observations indicated that PTH amplified the anabolic effects of TGF-beta by accelerating the transcriptional activity of Smad3. In conclusion, we first demonstrated that PTH-Smad3 axis exerts anti-apoptotic effects in osteoblasts and reinforces the anabolic action by TGF-beta in osteoblasts. Hence, PTH-Smad3 axis might be involved in the bone anabolic action of PTH.
C1 Kobe Univ, Grad Sch Med,Dept Clin Mol Med, Div Endocrinol Metab Neurol & Hematol Oncol, Chuo Ku, Kobe, Hyogo 6500017, Japan.
RP Sugimoto, T (通讯作者)，Kobe Univ, Grad Sch Med,Dept Clin Mol Med, Div Endocrinol Metab Neurol & Hematol Oncol, Chuo Ku, 7-5-2 Kusunoki Cho, Kobe, Hyogo 6500017, Japan.
EM sugimot@med.kobe-u.ac.jp
CR Abrams HD, 1982, CELL, V29, P427, DOI 10.1016/0092-8674(82)90159-3
   Banerjee C, 1996, P NATL ACAD SCI USA, V93, P4968, DOI 10.1073/pnas.93.10.4968
   Beck LS, 1993, J BONE MINER RES, V8, P753
   Borton AJ, 2001, J BONE MINER RES, V16, P1754, DOI 10.1359/jbmr.2001.16.10.1754
   Canalis E, 1980, J CLIN INVEST, V66, P709, DOI 10.1172/JCI109908
   Canalis E, 1988, ENDOCRINOLOGY, V122, P22, DOI 10.1210/endo-122-1-22
   Canalis E, 1989, J CLIN INVEST, V83, P60, DOI 10.1172/JCI113885
   Centrella M, 1994, ENDOCR REV, V15, P27, DOI 10.1210/er.15.1.27
   Clohisy JC, 1992, MOL ENDOCRINOL, V6, P1834, DOI 10.1210/me.6.11.1834
   Dalonzo RC, 2002, J BIOL CHEM, V277, P24788, DOI 10.1074/jbc.M202604200
   Dempster DW, 1993, ENDOCR REV, V14, P690, DOI 10.1210/er.14.6.690
   Ducy P, 1997, CELL, V89, P747, DOI 10.1016/S0092-8674(00)80257-3
   Finkelstein JS, 1998, JAMA-J AM MED ASSOC, V280, P1067, DOI 10.1001/jama.280.12.1067
   Gavrieli Y, 1992, J CELL BIOL, V119, P493, DOI 10.1083/jcb.119.3.493
   Geoffroy V, 1995, J BIOL CHEM, V270, P30973, DOI 10.1074/jbc.270.52.30973
   Grigoriadis AE, 1994, SCIENCE, V266, P443, DOI 10.1126/science.7939685
   Harlow E, 1988, ANTIBODIES LAB MANUA, V0, P0
   Hayes SA, 2001, CANCER RES, V61, P2112
   Hock JM, 2001, J BONE MINER RES, V16, P975, DOI 10.1359/jbmr.2001.16.6.975
   Ishizuya T, 1997, J CLIN INVEST, V99, P2961, DOI 10.1172/JCI119491
   Janknecht R, 1995, IMMUNOBIOLOGY, V193, P137, DOI 10.1016/S0171-2985(11)80536-X
   Jennings JC, 1990, ENDOCRINOLOGY, V126, P1014, DOI 10.1210/endo-126-2-1014
   Jilka RL, 1999, J CLIN INVEST, V104, P439, DOI 10.1172/JCI6610
   Jilka RL, 1998, J BONE MINER RES, V13, P793, DOI 10.1359/jbmr.1998.13.5.793
   Jimenez MJG, 1999, MOL CELL BIOL, V19, P4431
   Jochum W, 2000, NAT MED, V6, P980, DOI 10.1038/79676
   Joyce ME, 1990, J CELL BIOL, V110, P2195, DOI 10.1083/jcb.110.6.2195
   Kang HY, 2001, P NATL ACAD SCI USA, V98, P3018, DOI 10.1073/pnas.061305498
   Kano J, 1993, J BONE MINER RES, V8, P323
   Koe RC, 1997, CALCIFIED TISSUE INT, V61, P52, DOI 10.1007/s002239900294
   Komori T, 1997, CELL, V89, P755, DOI 10.1016/S0092-8674(00)80258-5
   Kream BE, 1980, P NATL ACAD SCI-BIOL, V77, P5654, DOI 10.1073/pnas.77.10.5654
   Lane NE, 1998, J CLIN INVEST, V102, P1627, DOI 10.1172/JCI3914
   Lane NE, 1996, J BONE MINER RES, V11, P614
   Lebrun JJ, 1999, MOL ENDOCRINOL, V13, P15, DOI 10.1210/me.13.1.15
   Liberati NT, 1999, P NATL ACAD SCI USA, V96, P4844, DOI 10.1073/pnas.96.9.4844
   Linkhart TA, 1989, ENDOCRINOLOGY, V125, P1484, DOI 10.1210/endo-125-3-1484
   Luben RA, 1976, ENDOCRINOLOGY, V99, P526, DOI 10.1210/endo-99-2-526
   Macdonald BR, 1986, ENDOCRINOLOGY, V118, P2445, DOI 10.1210/endo-118-6-2445
   Majeska RJ, 1982, CALCIFIED TISSUE INT, V34, P59, DOI 10.1007/BF02411210
   Massague J, 2000, EMBO J, V19, P1745, DOI 10.1093/emboj/19.8.1745
   Massague J, 2000, GENE DEV, V14, P627
   Matsuda T, 2001, J BIOL CHEM, V276, P42908, DOI 10.1074/jbc.M105316200
   Mccarthy TL, 1990, J BIOL CHEM, V265, P15353
   Mccarthy TL, 1989, ENDOCRINOLOGY, V124, P1247, DOI 10.1210/endo-124-3-1247
   Mccarthy TL, 1989, CONNECT TISSUE RES, V20, P277, DOI 10.3109/03008208909023897
   Mccauley LK, 1997, ENDOCRINOLOGY, V138, P5427, DOI 10.1210/en.138.12.5427
   Nasu M, 1997, FEBS LETT, V409, P63, DOI 10.1016/S0014-5793(97)00484-5
   Neer RM, 2001, NEW ENGL J MED, V344, P1434, DOI 10.1056/NEJM200105103441904
   Noda M, 1989, J CELL BIOL, V108, P713, DOI 10.1083/jcb.108.2.713
   Noda M, 1988, J BIOL CHEM, V263, P18574
   Noda M, 1989, ENDOCRINOLOGY, V124, P2991, DOI 10.1210/endo-124-6-2991
   Partridge NC, 1985, CALCIFIED TISSUE INT, V37, P519, DOI 10.1007/BF02557835
   Partridge NC, 1989, MOL ENDOCRINOL, V3, P232, DOI 10.1210/mend-3-2-232
   Pearman AT, 1996, J BIOL CHEM, V271, P25715, DOI 10.1074/jbc.271.41.25715
   Pendas AM, 1997, GENOMICS, V40, P222, DOI 10.1006/geno.1996.4554
   Pfeilschifter J, 1995, J CLIN INVEST, V96, P767, DOI 10.1172/JCI118121
   Ranganathan G, 2002, J BIOL CHEM, V277, P43281, DOI 10.1074/jbc.M202560200
   Reeve J, 1976, LANCET, V1, P1035
   Reeve J, 1980, BMJ-BRIT MED J, V280, P1340, DOI 10.1136/bmj.280.6228.1340
   Reid IR, 1987, AM J PHYSIOL, V253, PE45, DOI 10.1152/ajpendo.1987.253.1.E45
   Rodan GA, 1998, P NATL ACAD SCI USA, V95, P13361, DOI 10.1073/pnas.95.23.13361
   Rosen CJ, 2001, J CLIN ENDOCR METAB, V86, P957, DOI 10.1210/jc.86.3.957
   Rosen D, 1994, BONE, V15, P355, DOI 10.1016/8756-3282(94)90300-X
   Sabatakos G, 2000, NAT MED, V6, P985, DOI 10.1038/79683
   Satake M, 1995, MOL CELL BIOL, V15, P1662
   Scutt A, 1994, CALCIFIED TISSUE INT, V55, P208, DOI 10.1007/BF00425877
   Selvamurugan N, 1998, J BIOL CHEM, V273, P10647, DOI 10.1074/jbc.273.17.10647
   Selvamurugan N, 2000, J BIOL CHEM, V275, P5037, DOI 10.1074/jbc.275.7.5037
   Song CZ, 1999, P NATL ACAD SCI USA, V96, P11776, DOI 10.1073/pnas.96.21.11776
   Sowa H, 2002, J BONE MINER RES, V17, P1190, DOI 10.1359/jbmr.2002.17.7.1190
   Sowa H, 2002, J BIOL CHEM, V277, P36024, DOI 10.1074/jbc.M206030200
   Swarthout JT, 2002, GENE, V282, P1, DOI 10.1016/S0378-1119(01)00798-3
   Takeuchi Y, 1997, J BIOL CHEM, V272, P29309, DOI 10.1074/jbc.272.46.29309
   Tam CS, 1982, ENDOCRINOLOGY, V110, P506, DOI 10.1210/endo-110-2-506
   Termine JD, 1981, CELL, V26, P99, DOI 10.1016/0092-8674(81)90037-4
   Tomkinson A, 1997, J CLIN ENDOCR METAB, V82, P3128, DOI 10.1210/jc.82.9.3128
   Tomkinson A, 1998, J BONE MINER RES, V13, P1243, DOI 10.1359/jbmr.1998.13.8.1243
   Turner PR, 2000, MOL ENDOCRINOL, V14, P241, DOI 10.1210/me.14.2.241
   Weinstein RS, 1998, J CLIN INVEST, V102, P274, DOI 10.1172/JCI2799
   Wu YH, 2000, J BONE MINER RES, V15, P879, DOI 10.1359/jbmr.2000.15.5.879
   Yanagisawa J, 1999, SCIENCE, V283, P1317, DOI 10.1126/science.283.5406.1317
   Yanagisawa K, 1998, ONCOGENE, V17, P1743, DOI 10.1038/sj.onc.1202052
   Zhang M, 2002, J BIOL CHEM, V277, P44005, DOI 10.1074/jbc.M208265200
   Zhang Y, 2000, J BIOL CHEM, V275, P16979, DOI 10.1074/jbc.M001526200
   Zhang YW, 2000, P NATL ACAD SCI USA, V97, P10549, DOI 10.1073/pnas.180309597
NR 86
TC 57
Z9 59
U1 0
U2 0
PU AMER SOC BIOCHEMISTRY MOLECULAR BIOLOGY INC
PI BETHESDA
PA 9650 ROCKVILLE PIKE, BETHESDA, MD 20814-3996 USA
SN 0021-9258
EI 1083-351X
J9 J BIOL CHEM
JI J. Biol. Chem.
PD DEC 26
PY 2003
VL 278
IS 52
BP 52240
EP 52252
DI 10.1074/jbc.M302566200
PG 13
WC Biochemistry & Molecular Biology
SC Biochemistry & Molecular Biology
GA 756LX
UT WOS:000187480700033
PM 14517210
DA 2022-07-08
ER

PT J
AU Luo, XH
   Liao, EY
   Liao, HJ
   Jin, Y
   Zhou, HD
   Huang, G
AF Luo, Xh
   Liao, Ey
   Liao, Hj
   Jin, Y
   Zhou, Hd
   Huang, G
TI Recombinant matrix metalloproteinase-14 catalytic domain induces apoptosis in human osteoblastic SaOS-2 cells
SO JOURNAL OF ENDOCRINOLOGICAL INVESTIGATION
LA English
DT Article
DE matrix metalloproteinase-14 Osteoblast Apoptosis; Proliferation
ID tissue inhibitor; expression; mt1-mmp; progesterone; 17-beta-estradiol; progelatinase; osteoclast; activation
AB Our study previously showed that estrogen and progesterone stimulated the production of matrix metalloproteinase-14 [MMP-14, or also named membrane type matrix metalloproteinses-1 (MT1-MMP)] in osteoblastic cells. MMP-14 was implied to regulate the function of osteoblasts by degrading bone matrix or growth factors, but the mechanism is unclear. Since MMP-14 plays a role primarily through the catalytic domain, and truncated MMP-14 containing the catalytic domain and lacking transmembrane domain can be secreted into medium by cultured cells, our present study was performed to observe the direct effects of recombinant MMP-14 4 catalytic domain on cultured human osteoblastic osteogenic sarcoma (SaOS)-2 cells. Our data showed that recombinant MMP-14 catalytic domain activated proMMP-2 secreted into media by SaOS-2 cells, and this process was blocked by ethylenediamine tetraacetic acid (EDTA) treatment. Recombinant MMP-14 catalytic domain inhibited the adhesion of SaOS-2 cells to immobilized type I collagen or fibronectin in a dose-dependent manner, and these effects on SaOS-2 cells were abolished by EDTA. Recombinant MMP-14 catalytic domain induced SaOS-2 cells apoptosis in a dose-dependent manner, and apoptosis-inducing activity of MMP-14 catalytic domain was blocked if it was treated with EDTA. In conclusion, we revealed that recombinant MMP-14 catalytic domain induced SaOS-2 cells apoptosis. We also indirectly showed the activity of MMP-14 catalytic domain to degrade extracellular matrix (ECM) in cultures of SaOS-2 cells through Gelatin Zymograms and adhesion assay. This suggests that since adhesion of cells to ECM serves as a survival mechanism in osteoblasts, the catalytic activity of recombinant MMP-14 catalytic domain on matrix proteins contributes to its apoptosis-inducing activity. (C) 2003, Editrice Kurtis.
C1 Cent S Univ, Xiangya Hosp 2, Inst Endocrinol & Metab, Changsha 410011, Peoples R China.
RP Luo, XH (通讯作者)，Cent S Univ, Xiangya Hosp 2, Inst Endocrinol & Metab, 86 Middle Renmin Rd, Changsha 410011, Peoples R China.
EM xianghangluo@21cn.com
CR Blair HC, 2002, BIOCHEM J, V364, P329, DOI 10.1042/BJ20020165
   Globus RK, 1998, J CELL SCI, V111, P1385
   Holmbeck K, 1999, CELL, V99, P81, DOI 10.1016/S0092-8674(00)80064-1
   Imai K, 1996, CANCER RES, V56, P2707
   Irie K, 2001, TISSUE CELL, V33, P478
   Liao EY, 2001, ENDOCRINE, V15, P291, DOI 10.1385/ENDO:15:3:291
   Liao EY, 2002, J ENDOCRINOL INVEST, V25, P785, DOI 10.1007/BF03345513
   Liao EY, 2001, J ENDOCRINOL INVEST, V24, P876, DOI 10.1007/BF03343945
   Luo XH, 2002, CALCIFIED TISSUE INT, V71, P329, DOI 10.1007/s00223-001-2129-0
   Luo XH, 2001, HORM METAB RES, V33, P383, DOI 10.1055/s-2001-16238
   Mahonen A, 1998, J CELL BIOCHEM, V68, P151, DOI 10.1002/(SICI)1097-4644(19980201)68:2<151::AID-JCB2>3.3.CO;2-V
   Mcquillan DJ, 1995, BONE, V16, P415
   Migita K, 1996, IMMUNOLOGY, V89, P553, DOI 10.1046/j.1365-2567.1996.d01-789.x
   Pei DQ, 1996, J BIOL CHEM, V271, P9135, DOI 10.1074/jbc.271.15.9135
   Quaranta V, 2000, J CELL BIOL, V149, P1167, DOI 10.1083/jcb.149.6.1167
   Sato T, 1997, J CELL SCI, V110, P589
   Westermarck J, 1999, FASEB J, V13, P781, DOI 10.1096/fasebj.13.8.781
   Will H, 1996, J BIOL CHEM, V271, P17119, DOI 10.1074/jbc.271.29.17119
NR 18
TC 3
Z9 4
U1 0
U2 1
PU EDITRICE KURTIS S R L
PI MILAN
PA VIA LUIGI ZOJA 30, 20153 MILAN, ITALY
SN 0391-4097
EI 
J9 J ENDOCRINOL INVEST
JI J. Endocrinol. Invest.
PD NOV 15
PY 2003
VL 26
IS 11
BP 1111
EP 1116
DI 10.1007/BF03345259
PG 6
WC Endocrinology & Metabolism
SC Endocrinology & Metabolism
GA 770MT
UT WOS:000188735100011
PM 15008250
DA 2022-07-08
ER

PT J
AU Yamada, S
   Ohara, N
   Hayashi, Y
AF Yamada, S
   Ohara, N
   Hayashi, Y
TI Mineralization of matrix vesicles isolated from a human osteosarcoma cell line in culture with water-soluble chitosan-containing medium
SO JOURNAL OF BIOMEDICAL MATERIALS RESEARCH PART A
LA English
DT Article
DE water-soluble chitosan; mineralization; matrix vesicles; osteosarcoma cell line, culture
ID bone morphogenetic protein-2; in-vitro; epiphyseal cartilage; differentiation; osteogenesis; c3h10t1/2; tissue
AB Chitosan is a natural bioactive material. Although it has been reported that chitosan promotes osteogenesis in bone lesions, little is known about how chitosan modulates this process. The present study was designed to investigate the effect of water-soluble chitosan relative to initiation of biologic mineralization, especially in the matrix-vesicles-(MVs) mediated process in vitro. A human osteoblastic cell line (NOS-1) was used. After 3 days of incubation, the number of cells and alkaline phosphatase (ALP) activity increased significantly in the chitosan group. RTPCR analysis revealed that chitosan induced an increase in the expression of bone morphogenetic protein-2 mRNA after 7 days of incubation. MVs were isolated from NOS-1 cells using a collagenase digestion and ultracentrifugation method. ALP activity of MVs isolated from chitosan-supplemented cells was significantly higher than that of the control group. Furthermore, isolated MVs were incubated in medium supplemented with Na-beta-glycerophosphate without fetal bovine serum. Needle-like crystals were observed in association with MVs after 24h of incubation. These needle-like crystals were densely accumulated in the chitosan group. The present findings suggest that water-soluble chitosan would promote osteoblast proliferation and differentiation and may be useful for the acceleration of initial biologic mineralization.
C1 Nagasaki Univ, Grad Sch Biomed Sci, Div Cardiol, Nagasaki 8528588, Japan.
RP Hayashi, Y (通讯作者)，Nagasaki Univ, Grad Sch Biomed Sci, Div Cardiol, Nagasaki 8528588, Japan.
CR Ahrens M, 1993, DNA CELL BIOL, V12, P871, DOI 10.1089/dna.1993.12.871
   Ali SY, 1970, P NATL ACAD SCI USA, V67, P1513, DOI 10.1073/pnas.67.3.1513
   Asaoka K, 1996, CHITIN CHITOSAN CHOI, V0, P0
   Bonucci E, 1984, DENTIN DENTINOGENESI, V0, P35
   Fleet JC, 1994, J BONE MINER RES, V9, P1565
   Hayashi Y, 1990, CALCIFIED TISSUE INT, V47, P365, DOI 10.1007/BF02555888
   Hidaka Y, 1999, J BIOMED MATER RES, V46, P418, DOI 10.1002/(SICI)1097-4636(19990905)46:3<418::AID-JBM15>3.0.CO;2-T
   Hotta T, 1992, ACTA PATHOL JAPON, V42, P595
   Hsu HHT, 1977, BIOCHIM BIOPHYS ACTA, V500, P162, DOI 10.1016/0304-4165(77)90056-3
   Katagiri T, 1990, BIOCHEM BIOPH RES CO, V172, P295, DOI 10.1016/S0006-291X(05)80208-6
   Klokkevold PR, 1996, J PERIODONTOL, V67, P1170, DOI 10.1902/jop.1996.67.11.1170
   Koide SS, 1998, NUTR RES, V18, P1091, DOI 10.1016/S0271-5317(98)00091-8
   Lee YM, 2000, J PERIODONTOL, V71, P410, DOI 10.1902/jop.2000.71.3.410
   Mundy G, 1999, SCIENCE, V286, P1946, DOI 10.1126/science.286.5446.1946
   Murphree S, 1982, CALCIFIED TISSUE INT, V34, P0
   Muzzarelli RAA, 1998, CARBOHYD POLYM, V36, P267, DOI 10.1016/S0144-8617(98)00008-3
   Muzzarelli RAA, 1993, BIOMATERIALS, V14, P39, DOI 10.1016/0142-9612(93)90073-B
   Muzzarelli RAA, 1999, CHITIN CHITINASES, V0, P285
   Peterson GL, 1977, ANAL BIOCHEM, V83, P346, DOI 10.1016/0003-2697(77)90043-4
   Shigemasa Y, 1994, INT J BIOL MACROMOL, V16, P43, DOI 10.1016/0141-8130(94)90010-8
   Sugiyama M, 2000, BIOCHEM BIOPH RES CO, V271, P688, DOI 10.1006/bbrc.2000.2697
   Thies RS, 1992, ENDOCRINOLOGY, V130, P1318, DOI 10.1210/en.130.3.1318
   Unda FJ, 2000, DEV DYNAM, V218, P480, DOI 10.1002/1097-0177(200007)218:3<480::AID-DVDY1011>3.0.CO;2-O
   Urist MR, 1997, J BONE MINER RES, V12, P343, DOI 10.1359/jbmr.1997.12.3.343
   Wozney JM, 1988, SCIENCE, V242, P1528, DOI 10.1126/science.3201241
   Wozney JM, 1992, MOL REPROD DEV, V32, P160, DOI 10.1002/mrd.1080320212
   Wuthier RE, 1988, ISI ATLAS-BIOCHEM, V1, P231
NR 27
TC 19
Z9 22
U1 0
U2 10
PU WILEY-LISS
PI HOBOKEN
PA DIV JOHN WILEY & SONS INC, 111 RIVER ST, HOBOKEN, NJ 07030 USA
SN 0021-9304
EI 
J9 J BIOMED MATER RES A
JI J. Biomed. Mater. Res. Part A
PD SEP 1
PY 2003
VL 66A
IS 3
BP 500
EP 506
DI 10.1002/jbm.a.10009
PG 7
WC Engineering, Biomedical; Materials Science, Biomaterials
SC Engineering; Materials Science
GA 717RV
UT WOS:000185104800009
PM 12918032
DA 2022-07-08
ER

PT J
AU Loukopoulos, P
   Mungall, BA
   Straw, RC
   Thornton, JR
   Robinson, WF
AF Loukopoulos, P
   Mungall, Ba
   Straw, Rc
   Thornton, Jr
   Robinson, Wf
TI Matrix metalloproteinase-2 and-9 involvement in canine tumors
SO VETERINARY PATHOLOGY
LA English
DT Article
DE dogs; gelatinases; gelatin zymography; immunohistochemistry; matrix metalloproteinases; neoplasms; p53
ID tissue inhibitor; iv collagenase; increased expression; gelatinase-a; matrix-metalloproteinase-9; identification; localization; growth; p53; quantification
AB Matrix metalloproteinases (MMPs) are a family of enzymes implicated in the degradation and remodeling of extracellular matrix and in vascularization. They are also involved in pathologic processes such as tumor invasion and metastasis in experimental cancer models and in human malignancies. We used gelatin zymography and inummohistochemistry to determine whether MMP-2 and MMP-9 are present in canine tumors and normal tissues and whether MMP production correlates with clinicopathologic parameters of prognostic importance. High levels of pro-MMP-9, pro-MMP-2, and active MMP-2 were detected in most canine tumors. Significantly higher MMP levels were measured in canine tumors than in nontumors, malignancies had higher MMP levels than benign tumors, and sarcomas had higher active MMP-2 than carcinomas. Cartilaginous tumors produced higher MMP levels than did nonsarcomatous malignancies, benign tumors, and normal tissues, and significantly greater MMP-2 than osteosarcomas and fibrosarcomas. Pro-MMP-9 production correlated with the histologic grade of osteosarcomas. The 62-kd form of active MMP-2 was detected only in high-grade, p53-positive, metastatic malignancies. Zymography proved to be a sensitive and quantitative technique for the assessment of MMP presence but has the limitation of requiring fresh tissue; inummohistochemistry is qualitative and comparatively insensitive but could be of value in archival studies. MMP presence was shown in a range of canine tumors, and their link to tumor type and grade was demonstrated for the first time. This study will allow a substantially improved evaluation of veterinary cancer patients and provides baseline information necessary for the design of clinical trials targeting MMPs.
C1 Univ Queensland, Sch Vet Sci, Brisbane, Qld 4072, Australia.
RP Loukopoulos, P (通讯作者)，Univ Queensland, Sch Vet Sci, Brisbane, Qld 4072, Australia.
EM ploukopo@gan2.res.ncc.go.jp
CR Ara T, 1998, J PEDIATR SURG, V33, P1272, DOI 10.1016/S0022-3468(98)90167-1
   Arican M, 1999, J VET MED A, V46, P527, DOI 10.1046/j.1439-0442.1999.00238.x
   Bergman PJ, 1996, J VET INTERN MED, V10, P76, DOI 10.1111/j.1939-1676.1996.tb02031.x
   Birkedalhansen H, 1993, J PERIODONTOL, V64, P474, DOI 10.1902/jop.1993.64.5s.474
   Breslow NE, 1980, STAT METHODS CANC RE, V0, P192
   Brown PD, 1995, ANN ONCOL, V6, P967, DOI 10.1093/oxfordjournals.annonc.a059091
   Chiarugi V, 1998, J CANCER RES CLIN, V124, P523, DOI 10.1007/s004320050209
   Clegg PD, 1997, EQUINE VET J, V29, P343, DOI 10.1111/j.2042-3306.1997.tb03137.x
   Clohisy DR, 1998, J ORTHOPAED RES, V16, P660, DOI 10.1002/jor.1100160606
   Collier IE, 1988, J BIOL CHEM, V263, P6579
   Coughlan AR, 1998, VET J, V155, P231, DOI 10.1016/S1090-0233(05)80016-4
   Coughlan AR, 1998, VET REC, V143, P219, DOI 10.1136/vr.143.8.219
   Coughlan AR, 1995, VET COMP ORTH TRAUM, V8, P62
   Cross JC, 1994, SCIENCE, V266, P1508, DOI 10.1126/science.7985020
   Dalberg K, 2000, WORLD J SURG, V24, P334, DOI 10.1007/s002689910053
   Davies B, 1993, CANCER RES, V53, P5365
   Dong Y, 1997, INT J CANCER, V74, P407, DOI 10.1002/(SICI)1097-0215(19970822)74:4<407::AID-IJC8>3.0.CO;2-Z
   Fidler IJ, 1999, CANCER CHEMOTH PHARM, V43, PS3, DOI 10.1007/s002800051091
   Garzetti GG, 1999, CANCER, V85, P2219, DOI 10.1002/(SICI)1097-0142(19990515)85:10<2219::AID-CNCR17>3.0.CO;2-S
   Gilbert SJ, 1997, CARDIOVASC RES, V34, P377, DOI 10.1016/S0008-6363(97)00011-4
   Jung K, 1998, PROSTATE, V34, P130, DOI 10.1002/(SICI)1097-0045(19980201)34:2<130::AID-PROS8>3.0.CO;2-O
   Kawamata H, 1998, INT J ONCOL, V13, P699
   Kawano N, 1997, HUM PATHOL, V28, P613, DOI 10.1016/S0046-8177(97)90085-X
   Kawashima A, 1997, GENERAL AND DIAGNOSTIC PATHOLOGY, V142, P129
   Kirpensteijn J, 2002, VET PATHOL, V39, P240, DOI 10.1354/vp.39-2-240
   Kleiner DE, 1994, ANAL BIOCHEM, V218, P325, DOI 10.1006/abio.1994.1186
   Kleiner DE, 1999, CANCER CHEMOTH PHARM, V43, PS42, DOI 10.1007/s002800051097
   Lana SE, 2000, AM J VET RES, V61, P111, DOI 10.2460/ajvr.2000.61.111
   Leber TM, 1997, ANAL BIOCHEM, V249, P24, DOI 10.1006/abio.1997.2170
   Lee J, 1998, EVERY GOOD THING : TALKS FROM THE 1997 BYU WOMENS CONFERENCE, V0, P1
   Leibman NF, 2000, J VET INTERN MED, V14, P583, DOI 10.1892/0891-6640(2000)014&lt;0583:IOMMIC&gt;2.3.CO;2
   Madlener M, 1998, EXP CELL RES, V242, P201, DOI 10.1006/excr.1998.4049
   Martelpelletier J, 1994, LAB INVEST, V70, P807
   Matrisian LM, 1990, CURRENT TOPICS IN DEVELOPMENTAL BIOLOGY, V24, P219, DOI 10.1016/S0070-2153(08)60089-7
   Matrisian LM, 1992, BIOESSAYS, V14, P455, DOI 10.1002/bies.950140705
   Mcdonnell S, 1999, BIOCHEM SOC T, V27, P734, DOI 10.1042/bst0270734
   Morodomi T, 1992, BIOCHEM J, V285, P603, DOI 10.1042/bj2850603
   Moses MA, 1998, CANCER RES, V58, P1395
   Mungall BA, 1999, HISTOCHEM CELL BIOL, V112, P467, DOI 10.1007/s004180050430
   Mungall BA, 1998, HISTOCHEM CELL BIOL, V110, P535, DOI 10.1007/s004180050315
   Ogura E, 1997, ONCOL REP, V4, P701
   Ohashi K, 2000, CANCER-AM CANCER SOC, V88, P2201, DOI 10.1002/(SICI)1097-0142(20000515)88:10<2201::AID-CNCR2>3.3.CO;2-E
   Okada Y, 1995, LAB INVEST, V72, P311
   Olson MW, 1998, J BIOL CHEM, V273, P10672, DOI 10.1074/jbc.273.17.10672
   Papparella S, 1997, J COMP PATHOL, V117, P277, DOI 10.1016/S0021-9975(97)80023-0
   Peters HD, 2000, ONKOLOGIE, V6, P774
   Pollitt CC, 1998, EQUINE VET J SUPPL, V0, P119
   Pollitt CC, 1996, EQUINE VET J, V28, P38, DOI 10.1111/j.2042-3306.1996.tb01588.x
   Reponen P, 1994, J CELL BIOL, V124, P1091, DOI 10.1083/jcb.124.6.1091
   Richardson DW, 1998, AM J VET RES, V59, P1557
   Russell DL, 1995, ENDOCRINOLOGY, V136, P3657, DOI 10.1210/en.136.8.3657
   Sakamoto A, 1999, J CANCER RES CLIN, V125, P541, DOI 10.1007/s004320050314
   Salamonsen LA, 1994, CELL BIOL INT, V18, P1139, DOI 10.1006/cbir.1994.1040
   Sawaya R, 1998, BIOCHEM BIOPH RES CO, V251, P632, DOI 10.1006/bbrc.1998.9466
   Schoedel KE, 1997, APPL IMMUNOHISTOCHEM, V5, P111, DOI 10.1097/00022744-199706000-00006
   Seltzer JL, 1989, J BIOL CHEM, V264, P3822
   Senior RM, 1991, J BIOL CHEM, V266, P7870
   Slayter MV, 1994, HISTOLOGICAL CLASSIF, V1, P1
   Stearns M, 1996, ONCOL RES, V8, P69
   Stetlerstevenson WG, 1990, CANCER METAST REV, V9, P289, DOI 10.1007/BF00049520
   Steward WP, 1999, CANCER CHEMOTH PHARM, V43, PS56, DOI 10.1007/s002800051099
   Straw RC, 1996, J AM ANIM HOSP ASSOC, V32, P257, DOI 10.5326/15473317-32-3-257
   Straw RC, 1990, VET CLIN N AM-SMALL, V20, P1141, DOI 10.1016/S0195-5616(90)50089-3
   Straw RC, 1991, J VET INTERN MED, V5, P205, DOI 10.1111/j.1939-1676.1991.tb00950.x
   Sugiura Y, 1998, CANCER RES, V58, P2209
   Talvensaari-mattila A, 1998, CANCER-AM CANCER SOC, V83, P1153, DOI 10.1002/(SICI)1097-0142(19980915)83:6<1153::AID-CNCR14>3.0.CO;2-4
   Vaes G, 1988, CLIN ORTHOP RELAT R, V0, P239
   Walker RA, 1999, VIRCHOWS ARCH, V435, P574, DOI 10.1007/s004280050443
   Webb PM, 1998, J NATL CANCER I, V90, P1729, DOI 10.1093/jnci/90.22.1729
   Weinstein MC, 1980, CLIN DECISION ANAL, V0, P84
   Welgus HG, 1990, J BIOL CHEM, V265, P13521
   Woessner JF, 1995, METHOD ENZYMOL, V248, P510
   Yoshikawa T, 2000, CANCER LETT, V151, P81, DOI 10.1016/S0304-3835(99)00420-6
NR 73
TC 56
Z9 64
U1 0
U2 9
PU SAGE PUBLICATIONS INC
PI THOUSAND OAKS
PA 2455 TELLER RD, THOUSAND OAKS, CA 91320 USA
SN 0300-9858
EI 1544-2217
J9 VET PATHOL
JI Vet. Pathol.
PD JUL 15
PY 2003
VL 40
IS 4
BP 382
EP 394
DI 10.1354/vp.40-4-382
PG 13
WC Pathology; Veterinary Sciences
SC Pathology; Veterinary Sciences
GA 697AV
UT WOS:000183920800006
PM 12824510
DA 2022-07-08
ER

PT J
AU Bratland, A
   Ragnhildstveit, E
   Bjornland, K
   Andersen, K
   Maelandsmo, GM
   Fodstad, O
   Saatcioglu, F
   Ree, AH
AF Bratland, A
   Ragnhildstveit, E
   Bjornland, K
   Andersen, K
   Maelandsmo, Gm
   Fodstad, O
   Saatcioglu, F
   Ree, Ah
TI The metalloproteinase inhibitor TIMP-2 is down-regulated by androgens in LNCaP prostate carcinoma cells
SO CLINICAL & EXPERIMENTAL METASTASIS
LA English
DT Article
DE androgens; matrix metalloproteinases; metastasis; prostate carcinoma; TIMP-2
ID human tissue inhibitor; matrix metalloproteinase; distant metastase; epithelial-cell; iv collagenase; cancer; expression; surface; proliferation; mt1-mmp
AB Tissue inhibitors of metalloproteinases (TIMPs) have been shown to perform several biological functions in tumor promotion, principally by their action of inhibiting matrix metalloproteinases (MMPs) at different steps of the metastatic process. In particular, TIMP-2 is involved in a functional complex with the membrane-type 1 (MT1) MMP to convert the secreted MMP-2 progelatinase into the fully active proteolytic enzyme. We used the human, androgen-sensitive prostate carcinoma cell line LNCaP in coculture with the human osteosarcoma cell line OHS to experimentally address the possibility of androgen-dependent regulatory effects on the functional MT1-MMP/TIMP-2/MMP-2 complex upon interaction between prostate carcinoma and osteoblastic cells in metastasis of prostate cancer to bone. In the LNCaP cells a gradual, time-dependent decline in TIMP-2 mRNA expression was observed in the presence of the synthetic androgen analogue R1881 (100 nM), reaching similar to25% of the control level after 48 h of incubation. Consistent with this, the accumulation of secreted TIMP-2 in media from R1881-treated cells was significantly inhibited already after 3 h. Neither MMP-2 gelatinolytic activity nor expression of MT1-MMP was detected in LNCaP cells. In contrast, the OHS cells showed membrane-associated MT1-MMP expression as well as MMP-2 secretion. However, R1881 treatment of the LNCaP/OHS coculture model did not seem to change the overall proteolytic activity of the MT1-MMP/TIMP-2/MMP-2 complex. Hormonal control of TIMP-2 expression in prostate carcinoma cells has not been previously reported, but whether such regulation has any functional role in the development of osteoblastic metastases in prostate cancer is still unclear.
C1 Norwegian Radium Hosp, Dept Tumor Biol, N-0310 Oslo, Norway.
   Univ Oslo, Ctr Biotechnol, Oslo, Norway.
   Univ Oslo, Natl Hosp, Inst Surg Res, Oslo, Norway.
   Univ Oslo, Natl Hosp, Dept Surg, Oslo, Norway.
   Univ Oslo, Dept Biol, Oslo, Norway.
   Norwegian Radium Hosp, Dept Oncol, Oslo, Norway.
RP Ree, AH (通讯作者)，Norwegian Radium Hosp, Dept Tumor Biol, N-0310 Oslo, Norway.
CR Bjornland K, 1999, CANCER RES, V59, P4702
   Chambers AF, 1997, J NATL CANCER I, V89, P1260, DOI 10.1093/jnci/89.17.1260
   Chenard MP, 1999, INT J CANCER, V82, P208
   Collier IE, 1988, J BIOL CHEM, V263, P6579
   Corcoran ML, 1995, J BIOL CHEM, V270, P13453, DOI 10.1074/jbc.270.22.13453
   Declerck YA, 1994, GENE, V139, P185, DOI 10.1016/0378-1119(94)90753-6
   Dhanasekaran SM, 2001, NATURE, V412, P822, DOI 10.1038/35090585
   Fodstad O, 1986, INT J CANCER, V38, P33, DOI 10.1002/ijc.2910380107
   Fong KM, 1996, CLIN CANCER RES, V2, P1369
   Goldberg GI, 1989, P NATL ACAD SCI USA, V86, P8207, DOI 10.1073/pnas.86.21.8207
   Gomez DE, 1997, EUR J CELL BIOL, V74, P111
   Gronning LM, 2000, BIOL REPROD, V62, P1040, DOI 10.1095/biolreprod62.4.1040
   Hammani K, 1996, J BIOL CHEM, V271, P25498, DOI 10.1074/jbc.271.41.25498
   Henriet P, 1999, APMIS, V107, P111, DOI 10.1111/j.1699-0463.1999.tb01533.x
   Horoszewicz JS, 1983, CANCER RES, V43, P1809
   Kallakury BVS, 2001, CLIN CANCER RES, V7, P3113
   Ko K, 2000, INT J CANCER, V87, P165, DOI 10.1002/1097-0215(20000715)87:2<165::AID-IJC2>3.0.CO;2-F
   Nagakawa O, 2000, CANCER LETT, V155, P173, DOI 10.1016/S0304-3835(00)00425-0
   Nelson AR, 2000, J CLIN ONCOL, V18, P1135, DOI 10.1200/JCO.2000.18.5.1135
   Nemeth JA, 2002, J NATL CANCER I, V94, P17
   Ree AH, 1997, CLIN CANCER RES, V3, P1623
   Ritter LM, 1999, BIOCHEM BIOPH RES CO, V257, P494, DOI 10.1006/bbrc.1999.0408
   Sato H, 1994, NATURE, V370, P61, DOI 10.1038/370061a0
   Sherwood ER, 1990, J UROLOGY, V143, P167, DOI 10.1016/S0022-5347(17)39903-2
   Stetler-stevenson WG, 1999, J CLIN INVEST, V103, P1237, DOI 10.1172/JCI6870
   Stetlerstevenson WG, 1989, J BIOL CHEM, V264, P17374
   Stetlerstevenson WG, 1992, FEBS LETT, V296, P231, DOI 10.1016/0014-5793(92)80386-U
   Still K, 2000, PROSTATE, V42, P18
   Strongin AY, 1995, J BIOL CHEM, V270, P5331, DOI 10.1074/jbc.270.10.5331
   Wood M, 1997, CLIN EXP METASTAS, V15, P246, DOI 10.1023/A:1018421431388
   Zeng ZS, 1995, CLIN CANCER RES, V1, P899
   Zhang J, 2002, PROSTATE, V50, P38, DOI 10.1002/pros.10030
   Zucker S, 1998, J BIOL CHEM, V273, P1216, DOI 10.1074/jbc.273.2.1216
NR 33
TC 16
Z9 17
U1 0
U2 1
PU KLUWER ACADEMIC PUBL
PI DORDRECHT
PA VAN GODEWIJCKSTRAAT 30, 3311 GZ DORDRECHT, NETHERLANDS
SN 0262-0898
EI 
J9 CLIN EXP METASTAS
JI Clin. Exp. Metastasis
PD JUN 15
PY 2003
VL 20
IS 6
BP 541
EP 547
DI 10.1023/A:1025860214891
PG 7
WC Oncology
SC Oncology
GA 724NT
UT WOS:000185494200008
PM 14598888
DA 2022-07-08
ER

PT J
AU Essman, SC
   Lattimer, J
   Cook, JL
   Turnquist, S
   Kuroki, K
AF Essman, Sc
   Lattimer, J
   Cook, Jl
   Turnquist, S
   Kuroki, K
TI Effects of Sm-153-ethylenediaminetetramethylene phosphonate on physeal and articular cartilage in juvenile rabbits
SO JOURNAL OF NUCLEAR MEDICINE
LA English
DT Article
DE growth; Sm-153-ethylenediaminetetramethylene phosphonate; osteosarcoma; physis; rabbit
ID activity samarium-153-edtmp therapy; unresectable osteosarcoma; growth-plate; bone-growth; irradiation; collagen; pain; calcification; metastase; toxicity
AB Previous studies reported that the radiopharmaceutical Sm-153-ethylenediaminetetramethylene phosphonate (Sm-153-EDTMP) is an effective component of multimodality therapy for the treatment of primary bone tumors. Therefore, 153Sm-EDTMP may prove to be an integral component of therapy for the treatment of juvenile osteosarcoma. The purpose of this study was to determine the effects of intravenous administration of Sm-153-EDTMP on the developing physeal and articular cartilage of healthy, juvenile rabbits. Methods: Sixteen healthy 8-wk-old male New Zealand White rabbits were assigned to 1 of 2 groups: treatment (n = 12) and control (n = 4). Sm-153-EDTMP was administered to the treatment group at 37 MBq/kg (1 mCi/kg). The animals were sacrificed at 16 wk of age, and the physeal cartilage of multiple bones was evaluated by use of histologic, immunohistochemical, and histomorphometric analyses. The overall, changes in the lengths of the radius and the tibia between control and treatment groups were calculated and compared. Measurement data were combined for each group, and means +/- SEMs were determined. Results: Significant differences in radial bone growth were present between the groups. Histologically, the physes of the treatment group were disrupted and chaotic in appearance. Significant differences in the immunoreactivity of type X collagen and matrix metalloproteinase-13 were seen between the groups, as these markers were positively expressed in the zone of hypertrophy of the control rabbits. Conclusion: Clinically significant damage to the developing physeal cartilage may occur as a result of the intirtivenous administration of 153Sm-EDTMP at the dose studied.
C1 Univ Missouri, Dept Med & Surg, Columbia, MO USA.
   Univ Missouri, Comparat Orthopaed Lab, Columbia, MO USA.
   Univ Missouri, Dept Pathobiol, Columbia, MO 65211 USA.
RP Essman, SC (通讯作者)，Univ Missouri, Coll Vet Med, 379 E Campus Dr, Columbia, MO 65211 USA.
CR Alini M, 1994, J BONE MINER RES, V9, P1077
   Alini M, 1992, CALCIFIED TISSUE INT, V50, P327, DOI 10.1007/BF00301630
   Alvarez J, 2000, J BONE MINER RES, V15, P82, DOI 10.1359/jbmr.2000.15.1.82
   Anderson PM, 2002, J CLIN ONCOL, V20, P189, DOI 10.1200/JCO.20.1.189
   Bayouth JE, 1994, J NUCL MED, V35, P63
   Dangelo M, 2000, J CELL BIOCHEM, V77, P678, DOI 10.1002/(SICI)1097-4644(20000615)77:4<678::AID-JCB15>3.0.CO;2-P
   Eifel PJ, 1995, INT J RADIAT ONCOL, V31, P1301, DOI 10.1016/0360-3016(94)00420-P
   Frantz CH, 1950, RADIOLOGY, V55, P720, DOI 10.1148/55.5.720
   Franzius C, 2001, NUKLEARMED-NUCL MED, V40, P215
   Franzius C, 1999, NUKLEARMED, V38, P337
   Gonzalez DG, 1983, INT J RADIAT ONCOL, V9, P671, DOI 10.1016/0360-3016(83)90233-X
   Gonzalez DG, 1983, INT J RADIAT ONCOL, V9, P841, DOI 10.1016/0360-3016(83)90009-3
   Hall EJ, 1994, RADIOBIOLOGY RADIOLO, V0, P0
   Heikel HV, 1959, ACTA ORTHOP SCAND S, V39, P171
   Hinkel CL, 1942, AM J ROENTGENOL RADI, V47, P439
   Holmes RA, 1992, SEMIN NUCL MED, V22, P41, DOI 10.1016/S0001-2998(05)80156-4
   Lattimer JC, 1990, J NUCL MED, V31, P1316
   Melanotte P, 1961, AM J PATHOL, V39, P1
   Moe L, 1996, J SMALL ANIM PRACT, V37, P241, DOI 10.1111/j.1748-5827.1996.tb01782.x
   Parker RG, 1976, CANCER-AM CANCER SOC, V37, P1162, DOI 10.1002/1097-0142(197602)37:2+<1162::AID-CNCR2820370827>3.0.CO;2-P
   Probert JC, 1975, RADIOLOGY, V114, P155, DOI 10.1148/114.1.155
   Rodriguez V, 1998, J PEDIATR ONCOL NURS, V15, P95
   Rutherford H, 1974, SEMIN ROENTGENOL, V7, P15
   Schmid TM, 1985, J CELL BIOL, V100, P598, DOI 10.1083/jcb.100.2.598
   Serafini AN, 1998, J CLIN ONCOL, V16, P1574, DOI 10.1200/JCO.1998.16.4.1574
   Turner JH, 1989, EUR J NUCL MED, V15, P784
NR 26
TC 5
Z9 5
U1 0
U2 0
PU SOC NUCLEAR MEDICINE INC
PI RESTON
PA 1850 SAMUEL MORSE DR, RESTON, VA 20190-5316 USA
SN 0161-5505
EI 
J9 J NUCL MED
JI J. Nucl. Med.
PD SEP 15
PY 2003
VL 44
IS 9
BP 1510
EP 1515
DI 
PG 6
WC Radiology, Nuclear Medicine & Medical Imaging
SC Radiology, Nuclear Medicine & Medical Imaging
GA 735FA
UT WOS:000186100700036
PM 12960200
DA 2022-07-08
ER

PT J
AU Heikkila, P
   Teronen, O
   Hirn, MY
   Sorsa, T
   Tervahartiala, T
   Salo, T
   Konttinen, YT
   Halttunen, T
   Moilanen, M
   Hanemaaijer, R
   Laitinen, M
AF Heikkila, P
   Teronen, O
   Hirn, My
   Sorsa, T
   Tervahartiala, T
   Salo, T
   Konttinen, Yt
   Halttunen, T
   Moilanen, M
   Hanemaaijer, R
   Laitinen, M
TI Inhibition of matrix metalloproteinase-14 in osteosarcoma cells by clodronate
SO JOURNAL OF SURGICAL RESEARCH
LA English
DT Article
DE MMP-2; MT1-AMP; osteosarcoma; inhibition; bisphosphonate
ID tetracycline inhibition; plasminogen-activator; iv collagenase; breast-cancer; in-vitro; tumor; expression; doxycycline; invasion; bisphosphonate
AB Background. Bisphosphonates reduce the bone metastasis formation and angiogenesis but the exact molecular mechanisms involved are unclear. Progelatinase A (proNEVIP-2; 78 KDa) is activated up during the tumor spread and metastasis by a cell surface-associated matrix metalloproteinase (membrane-type matrix metalloproteinase [MT1-MMP] or MMP-14). Material and methods. We evaluated the effects of a bisphosphonate (clodronate) on MT1-MMP mRNA expression and protein production, catalytic activity and proteolytic activation of proMMP-2 by cultured human MG-63 osteosarcoma cells. Results. Clodronate, at therapeutically attainable noncytotoxic concentrations, dose-dependently inhibited phorbol myristic acetate (PMA)-induced proteolytic activation of proMMP-2 by human MG-63 osteosarcoma cells. Clodronate also downregulated the PMA-induced expression of MT1-MMP mRNA and protein production in human MG-63 osteosarcoma cells, as evidenced by Northern analysis and fluorescent immunohistochemistry. Furthermore, clodronate inhibited directly and dose-dependently MT1-MMP activity, and the MT1-MMP? inhibition by clodronate was reduced in the presence of an increased (5 nM) Ca2+ concentrations when compared to physiological (1 mm) Ca2+ concentrations. Conclusion. We conclude that (1) the extracellular/cell-associated mechanism of bisphosphonate involves inhibition of MT1-MMP catalytic activity eventually by chelation, and that (2) intracellular mechanism involves downregulation of induced MT1-MMP mRNA and protein expression. The inhibition and downregulation of MT1-MMP by clodronate can be related to their ability to reduce MG-63 osteosarcoma cell invasion and spread. These findings may, at least in part, explain at molecular level the antitumor and antibone resorption activities of clodronate observed in clinical studies. (C) 2003 Elsevier Inc. All rights reserved.
C1 Tampere Univ Hosp, Dept Surg, Div Orthopaed & Traumatol, Tampere 33521, Finland.
   Univ Helsinki, Cent Hosp, Inst Dent, Dept Oral & Maxillofacial Dis, Helsinki, Finland.
   Tampere Univ Hosp, Dept Surg, Tampere, Finland.
   Tampere Univ, Sch Med, Tampere, Finland.
   Oulu Univ, Dept Oral Med & Diagnost Pathol, Oulu, Finland.
   Oulu Univ, Cent Hosp, SF-90220 Oulu, Finland.
   Univ Helsinki, Cent Hosp, Dept Internal Med, Helsinki, Finland.
   ORTON Res Inst, Helsinki, Finland.
   Orthoped Hosp Invalid Fdn, Helsinki, Finland.
   Gaubius Lab, Leiden, Netherlands.
RP Laitinen, M (通讯作者)，Tampere Univ Hosp, Dept Surg, Div Orthopaed & Traumatol, POB 2000, Tampere 33521, Finland.
EM minna.laitinen@pshp.fi
CR Averbuch SD, 1993, CANCER-AM CANCER SOC, V72, P3443, DOI 10.1002/1097-0142(19931201)72:11+<3443::AID-CNCR2820721611>3.0.CO;2-3
   Baumann P, 2000, BRIT J CANCER, V83, P1387, DOI 10.1054/bjoc.2000.1454
   Campbell CJ, 1977, CAN J SURG, V20, P510
   Collier IE, 1988, J BIOL CHEM, V263, P6579
   Curci JA, 2000, J VASC SURG, V31, P325, DOI 10.1016/S0741-5214(00)90163-0
   Debart ACW, 1995, J BONE MINER RES, V10, P1374
   Deryugina EI, 1997, ANTICANCER RES, V17, P3201
   Diel IJ, 1998, NEW ENGL J MED, V339, P357, DOI 10.1056/NEJM199808063390601
   Feres M, 1999, J CLIN PERIODONTOL, V26, P784, DOI 10.1111/j.1600-051X.1999.tb02521.x
   Fink CA, 1999, BIOORG MED CHEM LETT, V9, P195, DOI 10.1016/S0960-894X(98)00716-1
   Fleisch H, 1994, BRIT J CLIN PRACT, V48, P323
   Fleisch H, 1991, DRUGS, V42, P919, DOI 10.2165/00003495-199142060-00003
   Frijlink WB, 1979, LANCET, V1, P799
   Gatto C, 1999, CLIN CANCER RES, V5, P3603
   Golub LM, 1999, ANN NY ACAD SCI, V30, P290
   Greenwald RA, 1998, BONE, V22, P33, DOI 10.1016/S8756-3282(97)00221-4
   Grignon DJ, 1996, CANCER RES, V56, P1654
   Harris ST, 1999, JAMA-J AM MED ASSOC, V282, P1344, DOI 10.1001/jama.282.14.1344
   Heikkila P, 2002, ANTI-CANCER DRUG, V13, P245, DOI 10.1097/00001813-200203000-00006
   Hidalgo M, 2001, JNCI-J NATL CANCER I, V93, P178, DOI 10.1093/jnci/93.3.178
   Hofmann UB, 2000, INT J CANCER, V87, P12, DOI 10.1002/1097-0215(20000701)87:1<12::AID-IJC3>3.0.CO;2-A
   Hotary K, 2000, J CELL BIOL, V149, P1309, DOI 10.1083/jcb.149.6.1309
   Ioachim EE, 1998, ANTICANCER RES, V18, P1665
   Kahari VM, 1999, ANN MED, V31, P34, DOI 10.3109/07853899909019260
   Kaniki AM, 1997, EDUC INFORM, V15, P1
   Knauper V, 1996, J BIOL CHEM, V271, P1544, DOI 10.1074/jbc.271.3.1544
   Koivunen E, 1999, NAT BIOTECHNOL, V17, P768, DOI 10.1038/11703
   Llano E, 1997, BIOCHEMISTRY-US, V36, P15101, DOI 10.1021/bi972120y
   Llavaneras A, 2001, J PERIODONTOL, V72, P1069, DOI 10.1902/jop.2001.72.8.1069
   Llavaneras A, 1999, ANN NY ACAD SCI, V30, P671
   Lohi J, 2001, J BIOL CHEM, V276, P10134, DOI 10.1074/jbc.M001599200
   Lukkonen A, 2000, INT J CANCER, V86, P577, DOI 10.1002/(SICI)1097-0215(20000515)86:4<577::AID-IJC21>3.0.CO;2-J
   Magnetto S, 1999, INT J CANCER, V83, P263, DOI 10.1002/(SICI)1097-0215(19991008)83:2<263::AID-IJC19>3.0.CO;2-T
   Meikle MC, 1992, J CELL SCI, V103, P1093
   Merlini G, 1990, HEMATOL ONCOL, V8, P23, DOI 10.1002/hon.2900080104
   Nakaya H, 2000, J PERIODONTOL, V71, P1158, DOI 10.1902/jop.2000.71.7.1158
   Nordstrom D, 1998, RHEUMATOL INT, V17, P175, DOI 10.1007/s002960050030
   Rabbani SA, 2000, INT J CANCER, V87, P276, DOI 10.1002/1097-0215(20000715)87:2<276::AID-IJC20>3.0.CO;2-L
   Reynolds JJ, 1996, ORAL DIS, V2, P70
   Sasaguri Y, 1992, AM J PATHOL, V141, P611
   Sasaki A, 1995, CANCER RES, V55, P3551
   Sato H, 1994, NATURE, V370, P61, DOI 10.1038/370061a0
   Seftor REB, 1998, CLIN EXP METASTAS, V16, P217, DOI 10.1023/A:1006588708131
   Shapiro SD, 1992, J BIOL CHEM, V267, P4664
   Stearns ME, 1998, CLIN EXP METASTAS, V16, P693, DOI 10.1023/A:1006524610591
   Stetlerstevenson WG, 1990, CANCER METAST REV, V9, P289, DOI 10.1007/BF00049520
   Suomalainen K, 1992, DRUG EXP CLIN RES, V18, P99
   Teronen O, 1997, J DENT RES, V76, P1529, DOI 10.1177/00220345970760090401
   Teronen O, 1995, J ORAL PATHOL MED, V24, P78, DOI 10.1111/j.1600-0714.1995.tb01143.x
   Teronen O, 1999, ANN NY ACAD SCI, V878, P453, DOI 10.1111/j.1749-6632.1999.tb07702.x
   Ueda Y, 1996, AM J PATHOL, V148, P611
   Uria JA, 1997, CANCER RES, V57, P4882
   Vassalli JD, 1994, NATURE, V370, P14, DOI 10.1038/370014a0
   Verheijen JH, 1997, BIOCHEM J, V323, P603, DOI 10.1042/bj3230603
   Wallace GR, 1999, CLIN EXP IMMUNOL, V118, P364
   Yang XQ, 2001, J SURG RES, V98, P33, DOI 10.1006/jsre.2001.6150
   Yoneda T, 1997, J CLIN INVEST, V99, P2509, DOI 10.1172/JCI119435
   Yu M, 1997, CANCER RES, V57, P5028
NR 58
TC 27
Z9 30
U1 1
U2 7
PU ACADEMIC PRESS INC ELSEVIER SCIENCE
PI SAN DIEGO
PA 525 B ST, STE 1900, SAN DIEGO, CA 92101-4495 USA
SN 0022-4804
EI 1095-8673
J9 J SURG RES
JI J. Surg. Res.
PD MAY 1
PY 2003
VL 111
IS 1
BP 45
EP 52
DI 10.1016/S0022-4804(03)00000-0
PG 8
WC Surgery
SC Surgery
GA 699BQ
UT WOS:000184036400007
PM 12842447
DA 2022-07-08
ER

PT J
AU Dickens, DS
   Cripe, TP
AF Dickens, Ds
   Cripe, Tp
TI Effect of combined cyclooxygenase-2 and matrix metalloproteinase inhibition on human sarcoma xenografts
SO JOURNAL OF PEDIATRIC HEMATOLOGY ONCOLOGY
LA English
DT Article
DE celecoxib; doxycycline; osteosarcoma; rhabdomyosarcoma
ID prostate-cancer cell; nonsteroidal antiinflammatory drug; familial adenomatous polyposis; breast-cancer; aspirin use; in-vitro; malignant-melanoma; liver metastase; mmp inhibition; reduced risk
AB Purpose: Sarcomas express cyclooxygenase (COX)-2, an inducible enzyme with known tumor-promoting activity. COX-2 inhibition is efficacious against many cancer types but has not been tested for human sarcomas. Matrix metalloproteinase (MMP) inhibitors also possess antiproliferative activity. Because MMP inhibitor therapy induces COX-2 expression, the authors hypothesized that the combination of COX-2 and MMP inhibitors results in a synergistic antitumor effect. Methods: Human osteosarcoma or rhabdomyosarcoma cells were injected into athymic mice. Tumor development and growth were measured following treatment with a COX-2 inhibitor (celecoxib), an MMP inhibitor (doxycycline), or both. The tumors were analyzed for necrosis, apoptosis, cyclooxygenase activity (PGE(2) production), and MMP-2 levels. Results: When treatment was started prior to tumor cell implantation, doxycycline inhibited osteosarcoma tumor growth alone and in combination with celecoxib (30% and 33% reduction, respectively). An effect on osteosarcoma tumor implantation rates was noted in mice receiving doxycycline alone and in combination with celecoxib (12.5% and 6.25% reduction, respectively). Established osteosarcoma and rhabdomyosarcoma tumors were inhibited only by combination therapy (36% and 55%, respectively). A higher proportion of osteosarcoma tumors in the combination therapy group had more than 50% necrosis (3/7) when compared with control tumors (0/8). Antitumor effects did not correlate with PGE(2) levels, suggesting the observed interaction with doxycycline was due to previously described non-enzymatic effects of celecoxib. Conclusions: The authors' preclinical data suggest that the combination of inexpensive, nontoxic, oral COX-2 and MMP inhibitors may be useful for the treatment of some types of solid tumors.
C1 Childrens Hosp, Med Ctr, Div Pediat Hematol Oncol, Cincinnati, OH 45229 USA.
RP Cripe, TP (通讯作者)，Childrens Hosp, Med Ctr, Div Pediat Hematol Oncol, 3333 Burnet Ave, Cincinnati, OH 45229 USA.
CR Arico S, 2002, J BIOL CHEM, V8, P8
   Attiga FA, 2000, CANCER RES, V60, P4629
   Bharatan NS, 2002, J PEDIAT HEMATOL ONC, V24, P447, DOI 10.1097/00043426-200208000-00008
   Cakir Y, 1999, IN VIVO, V13, P327
   Chen AR, 1999, PEDIATR TRANSPLANT, V3 Suppl 1, P78
   Chirivi RGS, 1994, INT J CANCER, V58, P460, DOI 10.1002/ijc.2910580326
   Cianchi F, 2001, GASTROENTEROLOGY, V121, P1339, DOI 10.1053/gast.2001.29691
   Coussens LM, 2002, SCIENCE, V295, P2387, DOI 10.1126/science.1067100
   Davies B, 1993, CANCER RES, V53, P2087
   Denkert C, 2001, CANCER RES, V61, P303
   Diaz A, 1998, EXP CELL RES, V241, P222, DOI 10.1006/excr.1998.4050
   Dickens DS, 2002, PEDIATR DEVEL PATHOL, V5, P356, DOI 10.1007/s10024-002-0005-1
   Dormond O, 2001, NAT MED, V7, P1041, DOI 10.1038/nm0901-1041
   Dubois RN, 1998, FASEB J, V12, P1063, DOI 10.1096/fasebj.12.12.1063
   Fagioli F, 2002, J CLIN ONCOL, V20, P2150, DOI 10.1200/JCO.2002.08.081
   Fife RS, 2000, CANCER LETT, V153, P75, DOI 10.1016/S0304-3835(00)00348-7
   Fife RS, 1998, CANCER LETT, V127, P37, DOI 10.1016/S0304-3835(98)00003-2
   Fife RS, 1997, J LAB CLIN MED, V130, P530, DOI 10.1016/S0022-2143(97)90130-X
   Funkhouser EM, 1995, CANCER-AM CANCER SOC, V76, P1116, DOI 10.1002/1097-0142(19951001)76:7<1116::AID-CNCR2820760703>3.0.CO;2-I
   Grubbs CJ, 2000, CANCER RES, V60, P5599
   Hanemaaijer R, 1998, ADV DENT RES, V12, P114
   Harris RE, 2001, ONCOL REP, V8, P655
   Harris RE, 1999, ONCOL REP, V6, P71
   Harris RE, 2000, CANCER RES, V60, P2101
   Heath EI, 2000, DRUGS, V59, P1043, DOI 10.2165/00003495-200059050-00002
   Hida T, 2000, CLIN CANCER RES, V6, P2006
   Hofmann UB, 2000, J INVEST DERMATOL, V115, P625, DOI 10.1046/j.1523-1747.2000.00114.x
   Hsu AL, 2000, J BIOL CHEM, V275, P11397, DOI 10.1074/jbc.275.15.11397
   Husain SS, 2001, LIFE SCI, V69, P3045, DOI 10.1016/S0024-3205(01)01411-4
   Jacoby RF, 2000, CANCER RES, V60, P5040
   Jensen RL, 1998, NEUROSURGERY, V42, P130, DOI 10.1097/00006123-199801000-00027
   Kim CD, 1999, ANTICANCER RES, V19, P455
   Kulkarni S, 2001, CLIN CANCER RES, V7, P429
   Leung KH, 1989, CELL IMMUNOL, V123, P384, DOI 10.1016/0008-8749(89)90298-0
   Liu XH, 2000, J UROLOGY, V164, P820, DOI 10.1016/S0022-5347(05)67321-1
   Lokeshwar BL, 1999, ANN NY ACAD SCI, V878, P271, DOI 10.1111/j.1749-6632.1999.tb07690.x
   Masferrer JL, 2000, CANCER RES, V60, P1306
   Mccawley LJ, 2000, MOL MED TODAY, V6, P149, DOI 10.1016/S1357-4310(00)01686-5
   Mitsiades N, 1999, J NATL CANCER I, V91, P1678, DOI 10.1093/jnci/91.19.1678
   Mitsiades N, 2001, CANCER RES, V61, P577
   Monig SP, 2001, HISTOPATHOLOGY, V39, P597, DOI 10.1046/j.1365-2559.2001.01306.x
   Ng VWK, 1998, J PERIODONTOL, V69, P772, DOI 10.1902/jop.1998.69.7.772
   Nguyen M, 2001, INT J BIOCHEM CELL B, V33, P960, DOI 10.1016/S1357-2725(01)00007-3
   Okuno K, 1995, SURG TODAY, V25, P954, DOI 10.1007/BF00312380
   Patel RN, 1999, J IMMUNOL, V163, P3459
   Petrinec D, 1996, J VASC SURG, V23, P336, DOI 10.1016/S0741-5214(96)70279-3
   Pfizer , 2003, PHYSICIANS DESK REFE, V0, P3589
   Phillips RKS, 2002, GUT, V50, P857, DOI 10.1136/gut.50.6.857
   Prall AK, 2002, J VASC SURG, V35, P923, DOI 10.1067/mva.2002.123757
   Pritchard SC, 2001, ONCOL REP, V8, P421
   Rhind SG, 1999, AM J PHYSIOL-REG I, V276, PR1496, DOI 10.1152/ajpregu.1999.276.5.R1496
   Roberts RO, 2002, MAYO CLIN PROC, V77, P219, DOI 10.4065/77.3.219
   Schmalfeldt B, 2001, CLIN CANCER RES, V7, P2396
   Schreinemachers DM, 1994, EPIDEMIOLOGY, V5, P138, DOI 10.1097/00001648-199403000-00003
   Seno H, 2002, CANCER RES, V62, P506
   Sheu BC, 2001, CANCER RES, V61, P237
   Sledge GW, 1995, J NATL CANCER I, V87, P1546, DOI 10.1093/jnci/87.20.1546
   Song XQ, 2002, J NATL CANCER I, V94, P585
   Souza RF, 2000, CANCER RES, V60, P5767
   Steinbach G, 2000, NEW ENGL J MED, V342, P1946, DOI 10.1056/NEJM200006293422603
   Suh O, 1993, CANCER-AM CANCER SOC, V72, P1171, DOI 10.1002/1097-0142(19930815)72:4<1171::AID-CNCR2820720407>3.0.CO;2-D
   Thun MJ, 1991, NEW ENGL J MED, V325, P1593, DOI 10.1056/NEJM199112053252301
   Tsujii M, 1998, CELL, V93, P705, DOI 10.1016/S0092-8674(00)81433-6
   Vadlamudi R, 1999, ONCOGENE, V18, P305, DOI 10.1038/sj.onc.1202307
   Wang X, 1994, CANCER RES, V54, P4726
   Waskewich C, 2002, CANCER RES, V62, P2029
   White L, 2001, J CLIN NEUROSCI, V8, P151, DOI 10.1054/jocn.2000.0734
   Wong RC, 1984, J AM ACAD DERMATOL, V11, P1076, DOI 10.1016/S0190-9622(84)80192-9
   Yoshimura R, 2000, CANCER-AM CANCER SOC, V89, P589, DOI 10.1002/1097-0142(20000801)89:3<589::AID-CNCR14>3.3.CO;2-3
   Zeng ZS, 2002, CLIN CANCER RES, V8, P144
NR 70
TC 21
Z9 28
U1 0
U2 2
PU LIPPINCOTT WILLIAMS & WILKINS
PI PHILADELPHIA
PA 530 WALNUT ST, PHILADELPHIA, PA 19106-3621 USA
SN 1077-4114
EI 
J9 J PEDIAT HEMATOL ONC
JI J. Pediatr. Hematol. Oncol.
PD SEP 15
PY 2003
VL 25
IS 9
BP 709
EP 714
DI 10.1097/00043426-200309000-00007
PG 6
WC Oncology; Hematology; Pediatrics
SC Oncology; Hematology; Pediatrics
GA 719AE
UT WOS:000185180200007
PM 12972806
DA 2022-07-08
ER

PT J
AU Krishnan, V
   Moore, TL
   Ma, YFL
   Helvering, LM
   Frolik, CA
   Valasek, KM
   Ducy, P
   Geiser, AG
AF Krishnan, V
   Moore, Tl
   Ma, Yfl
   Helvering, Lm
   Frolik, Ca
   Valasek, Km
   Ducy, P
   Geiser, Ag
TI Parathyroid hormone bone anabolic action requires Bbfa1/Runx2-dependent signaling
SO MOLECULAR ENDOCRINOLOGY
LA English
DT Article
ID rat collagenase-3 promoter; osteoblast-like cell; transcription factor; protein-kinase; in-vivo; gene-expression; trabecular bone; osteocalcin; cbfa1; activation
AB The Cbfa1/Runx2 (referred to herein as Cbfa1) transcription factor has been shown to be essential for osteoblast differentiation and bone formation during embryogenesis. PTH given intermittently is a proven bone anabolic agent. Here, we investigated whether PTH regulates the expression and/or activity of Cbfa1 in osteoblastic cells and in a rat metatarsal organ culture assay. PTH was found to regulate Cbfa1 mRNA in the rat osteosarcoma cell line UMR106 in a concentration-dependent manner. The effect of PTH was mimicked by forskolin, an activator of adenylate cyclase leading to the protein kinase A pathway. PTH administered intermittently for 5 d in vivo was found to stimulate Cbfa1 protein in the rat proximal tibiae metaphysis. To demonstrate PTH regulation of Cbfa1 activity, a construct containing six tandem Cbfa1 binding elements fused to luciferase was shown to be rapidly stimulated in response to PTH. This stimulation preceded the effects on mRNA regulation and resulted from a protein kinase A-mediated increase in Cbfa1 activity. Finally, using a neonate rat metatarsal organ culture system, we demonstrated dose-dependent anabolic responsiveness to PTH and to Cbfa1 overexpression from an adenoviral construct. We further showed that Cbfa1 antisense oligonucleotides that blocked adenoviral Cbfa1-induced anabolic effects in this organ culture model also abolished the PTH-mediated anabolic increase. These findings suggest a requirement for Cbfa1 in mediating the anabolic effects of PTH. Thus, regulation of Cbfa1 expression or activity is an important mechanism by which PTH controls osteoblast function.
C1 Eli Lilly & Co, Lilly Res Lab, Indianapolis, IN 46285 USA.
   Baylor Coll Med, Dept Mol & Human Genet, Houston, TX 77030 USA.
RP Geiser, AG (通讯作者)，Eli Lilly & Co, Lilly Res Lab, Indianapolis, IN 46285 USA.
EM Geiser_Andrew_G@Lilly.com
CR Ahlstrom M, 1997, J BONE MINER RES, V12, P172, DOI 10.1359/jbmr.1997.12.2.172
   Banerjee C, 1996, P NATL ACAD SCI USA, V93, P4968, DOI 10.1073/pnas.93.10.4968
   Banerjee U, 1997, LOOP TR RESTRUCT COM, V3, P1
   Chijiwa T, 1990, J BIOL CHEM, V265, P5267
   Cosman F, 1998, CALCIFIED TISSUE INT, V62, P475, DOI 10.1007/s002239900464
   Dempster DW, 1993, ENDOCR REV, V14, P690, DOI 10.1210/er.14.6.690
   Ducy P, 1995, MOL CELL BIOL, V15, P1858
   Ducy P, 1997, CELL, V89, P747, DOI 10.1016/S0092-8674(00)80257-3
   Ducy P, 1999, GENE DEV, V13, P1025, DOI 10.1101/gad.13.8.1025
   Fleet JC, 1994, J BONE MINER RES, V9, P1565
   Fujimori A, 1991, ENDOCRINOLOGY, V128, P3032, DOI 10.1210/endo-128-6-3032
   Geiser AG, 1993, P NATL ACAD SCI USA, V90, P9944, DOI 10.1073/pnas.90.21.9944
   Geoffroy V, 2002, MOL CELL BIOL, V22, P6222, DOI 10.1128/MCB.22.17.6222-6233.2002
   Haaijman A, 1997, J BONE MINER RES, V12, P1815, DOI 10.1359/jbmr.1997.12.11.1815
   Hanai J, 1999, J BIOL CHEM, V274, P31577, DOI 10.1074/jbc.274.44.31577
   Hess J, 2001, J BIOL CHEM, V276, P20029, DOI 10.1074/jbc.M010601200
   Hock JM, 1992, J BONE MINER RES, V7, P65, DOI 10.1002/jbmr.5650070110
   Hock JM, 1988, ENDOCRINOLOGY, V122, P2899, DOI 10.1210/endo-122-6-2899
   Jerome CP, 1999, BONE, V25, P301, DOI 10.1016/S8756-3282(99)00166-0
   Jouishomme H, 1994, J BONE MINER RES, V9, P943
   Komori T, 1997, CELL, V89, P755, DOI 10.1016/S0092-8674(00)80258-5
   Krishnan V, 1997, MOL ENDOCRINOL, V11, P1458, DOI 10.1210/me.11.10.1458
   Krishnan V, 2001, ENDOCRINOLOGY, V142, P940, DOI 10.1210/en.142.2.940
   Lee K, 1994, ENDOCRINOLOGY, V134, P441, DOI 10.1210/en.134.1.441
   Lee MH, 1999, J CELL BIOCHEM, V73, P114, DOI 10.1002/(SICI)1097-4644(19990401)73:1<114::AID-JCB13>3.3.CO;2-D
   Liang JD, 1999, CALCIFIED TISSUE INT, V65, P369, DOI 10.1007/s002239900715
   Liu WG, 2001, J CELL BIOL, V155, P157, DOI 10.1083/jcb.200105052
   Ma YFL, 2001, ENDOCRINOLOGY, V142, P4047, DOI 10.1210/en.142.9.4047
   Mcclelland P, 1998, J CELL BIOCHEM, V70, P391
   Miles RR, 2000, ENDOCRINOLOGY, V141, P28, DOI 10.1210/en.141.1.28
   Miles RR, 2000, ENDOCRINOLOGY, V141, P4533, DOI 10.1210/en.141.12.4533
   Neer RM, 2001, NEW ENGL J MED, V344, P1434, DOI 10.1056/NEJM200105103441904
   Nishimura R, 2002, BONE, V31, P303, DOI 10.1016/S8756-3282(02)00826-8
   Noda M, 1989, J CELL BIOL, V108, P713, DOI 10.1083/jcb.108.2.713
   Noda M, 1988, J BIOL CHEM, V263, P18574
   Onyia JE, 1995, BONE, V17, P479, DOI 10.1016/8756-3282(95)00332-2
   Otto F, 1997, CELL, V89, P765, DOI 10.1016/S0092-8674(00)80259-7
   Pollock JH, 1996, J BONE MINER RES, V11, P754
   Porte D, 1999, ONCOGENE, V18, P667, DOI 10.1038/sj.onc.1202333
   Potts JT, 1995, ENDOCRINOLOGY, V2, P920
   Schmidt IU, 1995, ENDOCRINOLOGY, V136, P5127, DOI 10.1210/en.136.11.5127
   Selvamurugan N, 1998, J BIOL CHEM, V273, P10647, DOI 10.1074/jbc.273.17.10647
   Selvamurugan N, 2000, J BIOL CHEM, V275, P5037, DOI 10.1074/jbc.275.7.5037
   Speck NA, 1995, CRIT REV EUKAR GENE, V5, P337, DOI 10.1615/CritRevEukarGeneExpr.v5.i3-4.60
   Swarthout JT, 2002, GENE, V282, P1, DOI 10.1016/S0378-1119(01)00798-3
   Takasu H, 1999, BIOCHEMISTRY-US, V38, P13453, DOI 10.1021/bi990437n
   Takasu H, 1999, J BONE MINER RES, V14, P11, DOI 10.1359/jbmr.1999.14.1.11
   Thirunavukkarasu K, 1998, MOL CELL BIOL, V18, P4197, DOI 10.1128/MCB.18.7.4197
   Tintut Y, 1999, J BIOL CHEM, V274, P28875, DOI 10.1074/jbc.274.41.28875
   Tsuji K, 1998, BONE, V22, P87, DOI 10.1016/S8756-3282(97)00267-6
   Xiao GZ, 1998, J BIOL CHEM, V273, P32988, DOI 10.1074/jbc.273.49.32988
   Xiao GZ, 2000, J BIOL CHEM, V275, P4453, DOI 10.1074/jbc.275.6.4453
   Yu XP, 1997, ENDOCRINOLOGY, V138, P3085, DOI 10.1210/en.138.8.3085
   Zhang YW, 2000, P NATL ACAD SCI USA, V97, P10549, DOI 10.1073/pnas.180309597
NR 54
TC 128
Z9 137
U1 0
U2 5
PU OXFORD UNIV PRESS INC
PI CARY
PA JOURNALS DEPT, 2001 EVANS RD, CARY, NC 27513 USA
SN 0888-8809
EI 1944-9917
J9 MOL ENDOCRINOL
JI Mol. Endocrinol.
PD MAR 15
PY 2003
VL 17
IS 3
BP 423
EP 435
DI 10.1210/me.2002-0225
PG 13
WC Endocrinology & Metabolism
SC Endocrinology & Metabolism
GA 653FK
UT WOS:000181424400011
PM 12554794
DA 2022-07-08
ER
