# Supplementary material for: Global scientific trends on matrix metalloproteinase and osteosarcoma: A bibliometric and visualized analysis
Source: Front Oncol. 2023 Feb 6;13:1064815. doi: 10.3389/fonc.2023.1064815 (PMC9939641; doi:10.3389/fonc.2023.1064815)
Supplement: Supplementary file 3 [file DataSheet_1.zip › rawdata/download2004u18.txt]

PT J
AU Liu, SJ
   Hu, GF
   Liu, YJ
   Liu, SG
   Gao, H
   Zhang, CS
   Wei, YY
   Xue, Y
   Lao, WD
AF Liu, Sj
   Hu, Gf
   Liu, Yj
   Liu, Sg
   Gao, H
   Zhang, Cs
   Wei, Yy
   Xue, Y
   Lao, Wd
TI Effect of human osteopontin on proliferation, transmigration and expression of MMP-2 and MMP-9 in osteosarcoma cells
SO CHINESE MEDICAL JOURNAL
LA English
DT Article
DE osteopontin; osteosarcoma; proliferation; transmigration; matrix metallproteinase
ID kinase; osteoclast; activation; migration; integrin
AB Background To explore the effect of human osteopontin (hOPN) on the proliferation, transmigration and expression of matrix metallproteinase-2 ( MMP-2) and matrix metallproteinase-9 (MMP-9) in osteosarcoma (OS) cells in vitro. Methods The prokaryotic-expression vector of hOPN was produced. hOPN was then subcloned into E coli BL21 ( DE3) cells and purified with ProBond((TM)) Columns. The proliferation, cell cycle and the expression of cyclin A in OS cells were investigated by using MTT assay, flow cytometry and Western blot respectively. The transmigration of OS cells was checked by using transwell cell culture chamber. The micro-pore-filter-membrane system was used to study the chemiotaxis of hOPN to OS cells. The levels of total protein were examined according to Coomassie Brilliant Blue manuals. The expression of MMP-2 and MMP-9 were evaluated by detecting the volume of degradation of gelatin on SIDS-PAGE gel. Results The prokaryotic-expression vector of hOPN and purified hOPN protein were achieved hOPN promoted OS cells proliferation in a dose-dependent manner, and stimulated cyclin A expression in OS cells to accelerate cell division cycle. hOPN facilitated the trans-membrane migration of OS cells. hOPN also enhanced the secretion of MMP-2 and MMP-9 in OS cells. Conclusion hOPN could stimulate cyclin A expression in OS cells. hOPN has chemiotaxis to OS cells and increases their transmigration. hOPN enhances the secretion of MMP-2 and MMP-9 in OS cells.
C1 Chinese Acad Sci, Inst Genet & Dev Biol, Beijing 100080, Peoples R China.
   Peking Univ, Beijing Jishuitan Hosp, Dept Biochem, Beijing 100035, Peoples R China.
RP Lao, WD (通讯作者)，Chinese Acad Sci, Inst Genet & Dev Biol, Beijing 100080, Peoples R China.
EM laowd@sina.com.cn
CR Gong JG, 1998, J BIOL CHEM, V273, P1662, DOI 10.1074/jbc.273.3.1662
   Guo XJ, 1995, MOL CELL BIOL, V15, P476, DOI 10.1128/MCB.15.1.476
   Kramer A, 1999, P NATL ACAD SCI USA, V96, P2087, DOI 10.1073/pnas.96.5.2087
   Ohtoshi A, 2000, BIOCHEM BIOPH RES CO, V267, P947, DOI 10.1006/bbrc.1999.2007
   Poolman RA, 1998, INT J CARDIOL, V67, P133, DOI 10.1016/S0167-5273(98)00320-9
   Schiemann WP, 2002, J BIOL CHEM, V277, P27367, DOI 10.1074/jbc.M200148200
   Subha P, 2001, J BIOL CHEM, V276, P44926
   Sukumar S, 1996, MOL MED TODAY, V11, P453
   Suzuki K, 2002, J BONE MINER RES, V17, P1486, DOI 10.1359/jbmr.2002.17.8.1486
   Takagi S, 1993, CYTOMETRY, V14, P640, DOI 10.1002/cyto.990140608
   Teti A, 1998, INT J CANCER, V77, P82
   Tuck AB, 1997, ARCH PATHOL LAB MED, V121, P578
   Uemura T, 2000, BIOSCI BIOTECH BIOCH, V64, P1771, DOI 10.1271/bbb.64.1771
   Yee D, 1996, HUM GENE THER, V7, P1251, DOI 10.1089/hum.1996.7.10-1251
   Yue TL, 1994, EXP CELL RES, V214, P459, DOI 10.1006/excr.1994.1282
   Zucker S, 1994, CLIN EXP METASTAS, V12, P13, DOI 10.1007/BF01784329
NR 16
TC 22
Z9 28
U1 0
U2 2
PU WOLTERS KLUWER MEDKNOW PUBLICATIONS
PI MUMBAI
PA WOLTERS KLUWER INDIA PVT LTD , A-202, 2ND FLR, QUBE, C T S  NO 1498A-2 VILLAGE MAROL, ANDHERI EAST, MUMBAI, 400059, INDIA
SN 0366-6999
EI 
J9 CHINESE MED J-PEKING
JI Chin. Med. J.
PD FEB 15
PY 2004
VL 117
IS 2
BP 235
EP 240
DI 
PG 6
WC Medicine, General & Internal
SC General & Internal Medicine
GA 801PN
UT WOS:000220107900015
PM 14975209
DA 2022-07-08
ER

PT J
AU Thunyakitpisal, PD
   Chaisuparat, R
AF Thunyakitpisal, Pd
   Chaisuparat, R
TI Simvastatin, an HMG-CoA reductase inhibitor, reduced the expression of matrix metalloproteinase-9 (Gelatinase B) in osteoblastic cells and HT1080 fibrosarcoma cells
SO JOURNAL OF PHARMACOLOGICAL SCIENCES
LA English
DT Article
DE HT1080; matrix metalloproteinase-9; osteoblast; simvastatin; tumor necrosis factor-alpha
ID gingival crevicular fluid; matrix metalloproteinase; tissue inhibitor; mouse calvaria; in-vitro; bone; secretion; pathway; mmp-9; activation
AB MMP-9 or Gelatinase B, a member of the matrix metalloproteinase family (MMPs), plays important roles in physiological events such as tissue remodeling and in pathological processes that lead to destructive bone diseases, including osteoarthritis and periodontitis. In addition to its effect on the increase of total bone mass, statin (an HMG-CoA reductase inhibitor) suppresses the expression of MMPs. In this study, we proposed that simvastatin reduces MMP-9 expression in osteoblasts and HT1080 fibrosarcoma cell line. Gelatin zymography, Western blot analysis and reverse transcriptase-PCR were used to investigate the effects of simvastatin on MMP-9 in primary calvaria cells, U2-OS osteosarcoma cells, and HT1080 fibrosarcoma cells. The results from gelatin zymography and Western blot analysis revealed that simvastatin suppressed MMP-9 activity in these cells in concentration- and time-dependent manners. The effective concentrations of simvastatin were 100-500 nM, 5-15 muM, and 2.5-10 muM in primary calvaria, U2-OS, and HT1080 cells, respectively. Collectively, these results suggest that simvastatin is a potent drug for inhibition of MMP-9 expression in osteoblastic cells and HT1080 fibrosarcoma cells.
C1 Chulalongkorn Univ, Fac Dent, Dept Anat, Bangkok 10330, Thailand.
   Chulalongkorn Univ, Fac Dent, Dept Oral Pathol, Bangkok 10330, Thailand.
RP Thunyakitpisal, PD (通讯作者)，Chulalongkorn Univ, Fac Dent, Dept Anat, Henri Dunant Rd, Bangkok 10330, Thailand.
EM pthunyak@yahoo.com
CR Ahrens D, 1996, ARTHRITIS RHEUM, V39, P1576, DOI 10.1002/art.1780390919
   Aronow MA, 1990, J CELL PHYSIOL, V143, P213, DOI 10.1002/jcp.1041430203
   Bellosta S, 2000, ARTERIOSCLER THROMB, V18, P1671
   Birkedalhansen H, 1993, J PERIODONTOL, V64, P474, DOI 10.1902/jop.1993.64.5s.474
   Brown SM, 1987, J BIOL CHEM, V253, P1121
   Chambers TJ, 1985, J CELL SCI, V76, P155
   Chan KA, 2000, LANCET, V355, P2185, DOI 10.1016/S0140-6736(00)02400-4
   Chen QJ, 1998, BONE, V23, P0
   Chung YS, 2000, J CLIN ENDOCR METAB, V85, P1137, DOI 10.1210/jcem.85.3.6476
   Delaisse JM, 2000, CLIN CHIM ACTA, V291, P223, DOI 10.1016/S0009-8981(99)00230-2
   Desager JP, 1996, CLIN PHARMACOKINET, V31, P348, DOI 10.2165/00003088-199631050-00003
   Goldstein JL, 1990, NATURE, V343, P425, DOI 10.1038/343425a0
   Heldin CH, 1986, NATURE, V319, P511, DOI 10.1038/319511a0
   Holiday LS, 2000, J BIOL CHEM, V272, P22053
   Holvoet S, 2003, EXP CELL RES, V290, P108, DOI 10.1016/S0014-4827(03)00293-3
   Ikeda U, 2000, HYPERTENSION, V36, P325, DOI 10.1161/01.HYP.36.3.325
   Ingman T, 1994, J CLIN PERIODONTOL, V21, P26, DOI 10.1111/j.1600-051X.1994.tb00272.x
   Juarez J, 1993, INT J CANCER, V55, P10, DOI 10.1002/ijc.2910550104
   Kido A, 1999, CANCER LETT, V137, P209, DOI 10.1016/S0304-3835(98)00368-1
   Kusano K, 1998, ENDOCRINOLOGY, V139, P1338, DOI 10.1210/en.139.3.1338
   Liu EB, 2000, CANCER RES, V60, P2361
   Liu JF, 2002, BIOCHEM BIOPH RES CO, V293, P1174, DOI 10.1016/S0006-291X(02)00350-9
   Lorenzo JA, 1992, MATRIX, V12, P282, DOI 10.1016/S0934-8832(11)80080-6
   Maeda T, 2001, BIOCHEM BIOPH RES CO, V280, P874, DOI 10.1006/bbrc.2000.4232
   Makela M, 1994, J DENT RES, V73, P1397, DOI 10.1177/00220345940730080201
   Mcclelland P, 1998, J CELL BIOCHEM, V70, P391
   Mundy G, 1999, SCIENCE, V286, P1946, DOI 10.1126/science.286.5446.1946
   Ponten J, 1967, INT J CANCER, V2, P434, DOI 10.1002/ijc.2910020505
   Santibanez JF, 2002, BIOCHEM BIOPH RES CO, V296, P267
   Sato H, 1993, ONCOGENE, V8, P395
   Skoglund B, 2002, J BONE MINER RES, V17, P2004, DOI 10.1359/jbmr.2002.17.11.2004
   Sugiyama M, 2000, BIOCHEM BIOPH RES CO, V271, P688, DOI 10.1006/bbrc.2000.2697
   Takemoto M, 2001, ARTERIOSCL THROM VAS, V21, P1712, DOI 10.1161/hq1101.098486
   Teng YT, 1992, J PERIODONTAL RES, V27, P544, DOI 10.1111/j.1600-0765.1992.tb01830.x
   Uchida M, 2000, J CELL PHYSIOL, V185, P207, DOI 10.1002/1097-4652(200011)185:2<207::AID-JCP5>3.0.CO;2-J
   Van AL, 1997, GENE DEV, V11, P2295
   Vu TH, 1998, CELL, V93, P411, DOI 10.1016/S0092-8674(00)81169-1
   Wang PS, 2000, JAMA-J AM MED ASSOC, V283, P3211, DOI 10.1001/jama.283.24.3211
   Woessner JF, 2000, PROTEIN PROFILE SER, V0, P0
   Wong GL, 1975, P NATL ACAD SCI USA, V72, P3167, DOI 10.1073/pnas.72.8.3167
   Yoshihara Y, 2000, ANN RHEUM DIS, V59, P455, DOI 10.1136/ard.59.6.455
NR 41
TC 41
Z9 47
U1 0
U2 6
PU JAPANESE PHARMACOLOGICAL SOC
PI KYOTO
PA EDITORIAL OFF, KANTOHYA BLDG GOKOMACHI-EBISUGAWA NAKAGYO-KU, KYOTO, 604, JAPAN
SN 1347-8613
EI 1347-8648
J9 J PHARMACOL SCI
JI J. Pharmacol. Sci.
PD APR 15
PY 2004
VL 94
IS 4
BP 403
EP 409
DI 10.1254/jphs.94.403
PG 7
WC Pharmacology & Pharmacy
SC Pharmacology & Pharmacy
GA 814ZS
UT WOS:000221013200008
PM 15107580
DA 2022-07-08
ER

PT J
AU Matsuoka, A
   Tsuchiya, T
AF Matsuoka, A
   Tsuchiya, T
TI Gene expression changes in BALB/3T3 transformants induced by poly(L-lactic acid) or polyurethane films
SO JOURNAL OF BIOMEDICAL MATERIALS RESEARCH PART A
LA English
DT Article
DE BALB/3T3; transformation; PU; PLLA; DNA microarray analysis
ID disintegrin; protein; cell; bone
AB We performed DNA microarray analysis on two BALB/3T3 transformants (A5 and A6) induced by polyurethane (PU) film, two (1,11 and L21) induced by biodegradable POIY(L-lactic acid) (PLLA) film, and the parental cells. The transforming ability of the cells was in the order A5 < A6 < L21 < L11. In all, 1176 cancer-related genes were up- or down-regulated in at least one transformant. Those that were markedly up-regulated were c-fos protooncogene, FBJ osteosarcoma oncogene B, and Jun oncogene; those markedly down-regulated were pleiotrophin, histidine triad nucleotide-binding protein, protein kinase C iota, and large multifunctional protease 7. A common function of proteins encoded by genes that underwent marked expression changes was bone formation. The genes were c-fos, FBJ osteosarcoma, Jun, pleiotrophin, a disintegrin-like and metalloprotease with TS-1 motif protein 1. This finding was consistent with the tumor formation in the 2-year PLLA or PU subcutaneous implantation into rats. The number of genes that underwent marked expression change in each transformant was consistent with its malignancy. PLLA induced more malignant transformants than PU, especially in relation to osteosarcoma-like gene expression. (C) 2003 Wiley Periodicals, Inc.
C1 Natl Inst Hlth Sci, Div Med Devices, Setagaya Ku, Tokyo 1588501, Japan.
RP Matsuoka, A (通讯作者)，Natl Inst Hlth Sci, Div Med Devices, Setagaya Ku, 1-18-1 Kamiyoga, Tokyo 1588501, Japan.
EM matsuoka@nihs.go.jp
CR Cal S, 2002, GENE, V283, P49, DOI 10.1016/S0378-1119(01)00861-7
   Cal S, 2001, J BIOL CHEM, V276, P17932, DOI 10.1074/jbc.M100534200
   Ikarashi Y, 2000, BIOMATERIALS, V21, P1259, DOI 10.1016/S0142-9612(00)00008-9
   Isama K, 2002, J BIOMAT SCI-POLYM E, V13, P153, DOI 10.1163/156856202317414348
   Kawaguchi S, 1993, J ORTHOPAED RES, V11, P386, DOI 10.1002/jor.1100110310
   Kilpelainen I, 2000, J BIOL CHEM, V275, P13564, DOI 10.1074/jbc.275.18.13564
   Kuroki T, 1979, CANCER RES, V39, P2755
   Milner PG, 1989, BIOCHEM BIOPH RES CO, V165, P1096, DOI 10.1016/0006-291X(89)92715-0
   Nakamura A, 1992, J BIOMED MATER RES, V26, P631, DOI 10.1002/jbm.820260506
   Nakamura T, 1994, J BIOMED MATER RES, V28, P17, DOI 10.1002/jbm.820280104
   Onyia JE, 1999, CALCIFIED TISSUE INT, V65, P133, DOI 10.1007/s002239900671
   Rauvala H, 1989, EMBO J, V8, P2933, DOI 10.1002/j.1460-2075.1989.tb08443.x
   Sato Y, 2002, J BIOCHEM, V131, P877, DOI 10.1093/oxfordjournals.jbchem.a003178
   Wang ZQ, 1991, EMBO J, V10, P2437, DOI 10.1002/j.1460-2075.1991.tb07783.x
   Wang ZQ, 1992, NATURE, V360, P741, DOI 10.1038/360741a0
NR 15
TC 1
Z9 1
U1 0
U2 2
PU WILEY
PI HOBOKEN
PA 111 RIVER ST, HOBOKEN 07030-5774, NJ USA
SN 1549-3296
EI 1552-4965
J9 J BIOMED MATER RES A
JI J. Biomed. Mater. Res. Part A
PD FEB 1
PY 2004
VL 68A
IS 2
BP 376
EP 382
DI 10.1002/jbm.a.20068
PG 7
WC Engineering, Biomedical; Materials Science, Biomaterials
SC Engineering; Materials Science
GA 770EJ
UT WOS:000188710000020
PM 14704980
DA 2022-07-08
ER

PT J
AU Chang, YC
   Chu, SC
   Yang, SF
   Hsieh, YS
   Yang, LC
   Huang, FM
AF Chang, Yc
   Chu, Sc
   Yang, Sf
   Hsieh, Ys
   Yang, Lc
   Huang, Fm
TI Examination of the signal transduction pathways leading to activation of gelatinolytic activity by interleukin-1 alpha and Porphyromonas gingivalis in human osteosarcoma cells
SO JOURNAL OF PERIODONTAL RESEARCH
LA English
DT Article
DE gelatin zymography; human osteosarcoma cells; matrix metalloproteinases; signal transduction pathway
ID nf-kappa-b; matrix metalloproteinase; tissue inhibitor; periodontal-disease; bone destruction; crevicular fluid; iv collagenase; protein-kinase; in-vitro; expression
AB Background: Recently, evidence show that matrix metalloproteinases (MMP) play an important role in the pathogenesis of periodontal diseases. However, the mechanisms and signal transduction pathways involved in the production of MMPs in human osteosarcoma cells are not fully understood. Objectives: The purpose of this study was to investigate the gelatinolytic activity in human osteosarcoma cells stimulated with interleukin-1alpha (IL-1alpha) or Porphyromonas gingivalis in the absence or presence of SB203580 (p38 inhibitor), U0126 [mitogen-activated protein kinase kinase (MEK) inhibitor], and LY294002 [phosphatidylinositaol 3-kinase (PI3K) inhibitor]. Methods: IL-1alpha and the supernatants of P. gingivalis were used to evaluate gelatinolytic activity in human osteosarcoma cells using gelatin zymography. Furthermore, to search possible signal transduction pathways, SB203580, U0126, and LY294002 were added to test how they modulated the gelatinolytic activity. Results: Gelatin zymography demonstrated that the latent proforms of gelatinases MMP-2 and MMP-9 were released by human osteosarcoma cells. Secretion of MMP-9 was time-dependent by stimulating with IL-1alpha or P. gingivalis. In addition, SB203580, U0126, and LY294002 significantly reduced the IL-1alpha or P. gingivalis-stimulated MMP-9 production, respectively<link rid="q1"></link> (p < 0.05). However, none of the kinase inhibitors affected the MMP-2 level compared with the control during the 4-day culture period (p > 0.05). Conclusions: Our findings demonstrated that IL-1alpha and P. gingivalis enhance MMP-9 production in human osteosarcoma cells, and the signal transduction pathways p38, MEK, and PI3K are involved in the inhibition of MMP-9. SB203580, U0126, and LY294002 suppress MMP-9 production and/or activity and may therefore be valuable therapeutics in MMP-mediated periodontal destruction, and might be proved clinically useful agents, in combination with standard treatment modalities, in the treatment of periodontitis.
C1 Chung Shan Mem Univ Hosp, Oral Med Ctr, Taichung, Taiwan.
   Chung Shan Med Univ, Inst Biochem, Taichung, Taiwan.
   Chungtai Inst Hlth Sci & Technol, Dept Food Sci, Taichung, Taiwan.
   Chung Shan Med Univ, Inst Stomatol, Dept Periodont, Taichung, Taiwan.
RP Huang, FM (通讯作者)，Chung Shan Mem Univ Hosp, Oral Med Ctr, 110,Sec 1,Chien Kuo N Rd, Taichung, Taiwan.
EM hfm0118@csmu.edu.tw
CR Barchowsky A, 2000, CYTOKINE, V12, P1469, DOI 10.1006/cyto.2000.0743
   Birkedalhansen H, 1993, CRIT REV ORAL BIOL M, V4, P197, DOI 10.1177/10454411930040020401
   Birkedalhansen H, 1993, J PERIODONTOL, V64, P474, DOI 10.1902/jop.1993.64.5s.474
   Cantley LC, 2002, SCIENCE, V296, P1655, DOI 10.1126/science.296.5573.1655
   Chang YC, 2002, J PERIODONTAL RES, V37, P196, DOI 10.1034/j.1600-0765.2002.00663.x
   Chang YC, 2002, J ENDODONT, V28, P90, DOI 10.1097/00004770-200202000-00010
   Domeij H, 2002, EUR J ORAL SCI, V110, P302, DOI 10.1034/j.1600-0722.2002.21247.x
   Ejeil AL, 2003, J PERIODONTOL, V74, P188, DOI 10.1902/jop.2003.74.2.188
   Ellerbroek SM, 2001, CANCER RES, V61, P1855
   Esteve PO, 2002, BIOCHEM BIOPH RES CO, V296, P864, DOI 10.1016/S0006-291X(02)02008-9
   Genco RJ, 1998, ADV DENT RES, V12, P245
   Gomez DE, 1997, EUR J CELL BIOL, V74, P111
   Huang FM, 2003, BIOMATERIALS, V24, P1869, DOI 10.1016/S0142-9612(02)00584-7
   Ingman T, 1994, J CLIN PERIODONTOL, V21, P26, DOI 10.1111/j.1600-051X.1994.tb00272.x
   Kim HG, 2000, BIOCHEM BIOPH RES CO, V269, P401
   Listgarten MA, 1987, J PERIODONTAL RES, V22, P172, DOI 10.1111/j.1600-0765.1987.tb01560.x
   Lorenzo JA, 1992, MATRIX, V18, P243
   Nair SP, 1996, INFECT IMMUN, V64, P2371, DOI 10.1128/IAI.64.7.2371-2380.1996
   Ogrady RL, 1984, ANAL BIOCHEM, V140, P490, DOI 10.1016/0003-2697(84)90199-4
   Panagakos FS, 1994, INFLAMMATION, V18, P243, DOI 10.1007/BF01534267
   Reunanen N, 1998, J BIOL CHEM, V273, P5137, DOI 10.1074/jbc.273.9.5137
   Robertson PB, 1982, J PERIODONTAL RES, V17, P275, DOI 10.1111/j.1600-0765.1982.tb01154.x
   Ryan ME, 2000, PERIODONTOL 2000, V24, P226, DOI 10.1034/j.1600-0757.2000.2240111.x
   Sanghera JS, 1996, J IMMUNOL, V156, P4457
   Schwartz Z, 1997, PERIODONTOL 2000, V14, P158, DOI 10.1111/j.1600-0757.1997.tb00196.x
   Senior RM, 1991, J BIOL CHEM, V266, P7870
   Shen V, 1988, J BONE MINER RES, V3, P657
   Simon C, 1998, CANCER RES, V58, P1135
   Socransky SS, 1992, J PERIODONTOL, V63, P322, DOI 10.1902/jop.1992.63.4s.322
   Soell M, 2002, J DENT RES, V81, P174, DOI 10.1177/154405910208100306
   Sugiura T, 1999, J CELL BIOL, V146, P1375, DOI 10.1083/jcb.146.6.1375
   Van DERBRUGGENT, 1999, INFECT IMMUN, V67, P3824, DOI 10.1128/IAI.67.8.3824-3829.1999
   Woessner JF, 2000, PROTEIN PROFILE SER, V0, P0
   Woessner JF, 1991, FASEB J, V5, P2145, DOI 10.1096/fasebj.5.8.1850705
NR 34
TC 15
Z9 16
U1 0
U2 0
PU WILEY
PI HOBOKEN
PA 111 RIVER ST, HOBOKEN 07030-5774, NJ USA
SN 0022-3484
EI 1600-0765
J9 J PERIODONTAL RES
JI J. Periodont. Res.
PD JUN 15
PY 2004
VL 39
IS 3
BP 168
EP 174
DI 10.1111/j.1600-0765.2004.00720.x
PG 7
WC Dentistry, Oral Surgery & Medicine
SC Dentistry, Oral Surgery & Medicine
GA 814GE
UT WOS:000220962400004
PM 15102045
DA 2022-07-08
ER

PT J
AU Djafarzadeh, R
   Mojaat, A
   Vicente, AB
   Von luttichau, I
   Nelson, PJ
AF Djafarzadeh, R
   Mojaat, A
   Vicente, Ab
   Von luttichau, I
   Nelson, Pj
TI Exogenously added GPI-anchored tissue inhibitor of matrix metal loproteinase-1 (TIMP-1) displays enhanced and novel biological activities
SO BIOLOGICAL CHEMISTRY
LA English
DT Article
DE cell painting; GPI anchor; MMP; proliferation; TIMP-1
ID tumor-growth; in-vitro; cell-migration; gelatinase-b; metalloproteinase; angiogenesis; vivo; overexpression; metastasis; protein
AB The family of tissue inhibitors of metalloproteinases (TIMPs) exhibits diverse physiological/biological functions including the inhibition of active matrix metalloproteinases, regulation of proMMP activation, cell growth, and the modulation of angiogenesis. TIMP-1 is a secreted protein that can be detected on the cell surface through its interaction with surface proteins. The diverse biological functions of TIMP-1 are thought to lie, in part, in the kinetics of TIMP-1/MMP/surface protein interactions. Proteins anchored by glycoinositol phospholipids (GPIs), when purified and added to cells in vitro, are incorporated into their surface membranes. A GPI anchor was fused to TIMP-1 to generate a reagent that could be added directly to cell membranes and thus focus defined concentrations of TIMP-1 protein on any cell surface independent of protein-protein interaction. Unlike native TIMP-1, exogenously added GPI-anchored TIMP-1 protein effectively blocked release of MMP-2 and MMP-9 from osteosarcoma cells. TIMP-1-GP1 was a more effective modulator of migration and proliferation than TIMP-1. While control hTIMP-1 protein did not significantly affect migration of primary microvascular endothelial cells at the concentrations tested, the GPI-anchored TIMP-1 protein showed a pronounced suppression of endothelial cell migration in response to bFGF. In addition, TIMP-1-GPI was more effective at inducing microvascular endothelial proliferation. In contrast, fibroblast proliferation was suppressed by the agent. Reagents based on this method should assist in the dissection of the protease cascades and activities involved in TIMP biology. Membrane-fixed TIMP-1 may represent a more effective version of the protein for use in therapeutic expression.
C1 Univ Munich, Med Poliklin, D-80336 Munich, Germany.
RP Nelson, PJ (通讯作者)，Univ Munich, Med Poliklin, Schillerstr 42, D-80336 Munich, Germany.
EM peter.nelson@med.uni-muenchen.de
CR Banas B, 2002, J IMMUNOL, V168, P4301, DOI 10.4049/jimmunol.168.9.4301
   Bertaux B, 1991, J INVEST DERMATOL, V97, P679, DOI 10.1111/1523-1747.ep12483956
   Bloomston M, 2002, J SURG RES, V102, P39, DOI 10.1006/jsre.2001.6318
   Bode W, 2003, BIOL CHEM, V384, P863, DOI 10.1515/BC.2003.097
   Bode W, 1999, ANN NY ACAD SCI, V878, P73, DOI 10.1111/j.1749-6632.1999.tb07675.x
   Brew K, 2000, BBA-PROTEIN STRUCT M, V1477, P267, DOI 10.1016/S0167-4838(99)00279-4
   Collen A, 2003, BLOOD, V101, P1810, DOI 10.1182/blood-2002-05-1593
   Curran S, 2000, EUR J CANCER, V36, P1621, DOI 10.1016/S0959-8049(00)00156-8
   Dean DD, 1984, BIOCHEM J, V218, P277, DOI 10.1042/bj2180277
   Fernandez HA, 1999, J SURG RES, V82, P156, DOI 10.1006/jsre.1998.5534
   Forough R, 1996, CIRC RES, V79, P812, DOI 10.1161/01.RES.79.4.812
   Galis ZS, 2002, CIRC RES, V90, P251, DOI 10.1161/res.90.3.251
   Gasson JC, 1985, PROG CLIN BIOL RES, V184, P95
   Gomez DE, 1997, EUR J CELL BIOL, V74, P111
   Guedez L, 1998, J CLIN INVEST, V102, P2002, DOI 10.1172/JCI2881
   Guedez L, 2001, AM J PATHOL, V158, P1207, DOI 10.1016/S0002-9440(10)64070-9
   Hayakawa T, 1992, FED EUR BIOCH SOC, V1, P29
   Ikeda U, 2003, CLIN CARDIOL, V26, P55, DOI 10.1002/clc.4960260203
   Ikenaka Y, 2003, INT J CANCER, V105, P340, DOI 10.1002/ijc.11094
   Itoh Y, 2002, ESSAYS BIOCHEM, V38, P21, DOI 10.1042/bse0380021
   Kirby AC, 1995, BIOCHEM BIOPH RES CO, V214, P200, DOI 10.1006/bbrc.1995.2275
   Klier CM, 2001, BIOL CHEM, V382, P1405, DOI 10.1515/BC.2001.173
   Lambert E, 2003, BIOCHEM J, V372, P767, DOI 10.1042/BJ20030187
   Lijnen HR, 1999, CIRC RES, V85, P1186
   Mack M, 1995, P NATL ACAD SCI USA, V92, P7021, DOI 10.1073/pnas.92.15.7021
   Medof ME, 1996, FASEB J, V10, P574, DOI 10.1096/fasebj.10.5.8621057
   Nagase H, 1999, J BIOL CHEM, V274, P21491, DOI 10.1074/jbc.274.31.21491
   Nagase H, 2002, ARTHRITIS RES THER, V4, PS51, DOI 10.1186/ar573
   Nguyen M, 2001, INT J BIOCHEM CELL B, V33, P960, DOI 10.1016/S1357-2725(01)00007-3
   Opdenakker G, 2001, J LEUKOCYTE BIOL, V69, P851
   Premkumar DRD, 2001, J CELL BIOCHEM, V82, P234, DOI 10.1002/jcb.1154
   Reed MJ, 2003, MICROVASC RES, V65, P9, DOI 10.1016/S0026-2862(02)00026-2
   Seiki M, 2003, CANCER LETT, V194, P1, DOI 10.1016/S0304-3835(02)00699-7
   Sobue T, 2001, J BONE MINER RES, V16, P2205, DOI 10.1359/jbmr.2001.16.12.2205
   Visse R, 2003, CIRC RES, V92, P827, DOI 10.1161/01.RES.0000070112.80711.3D
   Wei S, 2003, J BIOL CHEM, V278, P9831, DOI 10.1074/jbc.M211793200
   Yamada E, 2001, HISTOL HISTOPATHOL, V16, P87, DOI 10.14670/HH-16.87
NR 37
TC 15
Z9 15
U1 0
U2 2
PU WALTER DE GRUYTER GMBH
PI BERLIN
PA GENTHINER STRASSE 13, D-10785 BERLIN, GERMANY
SN 1431-6730
EI 1437-4315
J9 BIOL CHEM
JI Biol. Chem.
PD JUL 15
PY 2004
VL 385
IS 7
BP 655
EP 663
DI 10.1515/BC.2004.081
PG 9
WC Biochemistry & Molecular Biology
SC Biochemistry & Molecular Biology
GA 842ZO
UT WOS:000223043400012
PM 15318815
DA 2022-07-08
ER

PT J
AU Eikenes, L
   Bruland, OS
   Brekken, C
   Davies, CDL
AF Eikenes, L
   Bruland, Os
   Brekken, C
   Davies, Cdl
TI Collagenase increases the transcapillary pressure gradient and improves the uptake and distribution of monoclonal antibodies in human osteosarcoma xenografts
SO CANCER RESEARCH
LA English
DT Article
ID interstitial fluid pressure; solid tumor; extravascular space; macromolecule; diffusion; hypertension; expression; transport; delivery; vessel
AB Cancer therapy based on tumor-selective macromolecules may fail due to the elevated interstitial fluid pressure (IFP) that reduces the transvascular and interstitial convection in solid tumors. Modulation of the tumor extracellular matrix (ECM) may reduce IFP and enhance transvascular filtration and interstitial transport of macromolecules. We therefore measured the effect of the ECM-degrading enzyme collagenase on IFP and microvascular pressure (MVP) in human osteosarcoma xenografts using the wick-in-needle and micropipette methods, respectively. The tumor uptake and distribution of a systemically administered osteosarcoma-associated monoclonal antibody (TP-3) after i.v. injection of collagenase were analyzed using confocal laser scanning microscopy. Collagenase (0.1%)reduced both IFP (45%) and MVP (60%), but the kinetics of the recoveries differed, because MVP had recovered by the time IFP reached its minimum level. Thus, collagenase increased the transcapillary pressure gradient, inducing a 2-fold increase in the tumor uptake and improving the distribution of the monoclonal antibody, which was localized further into the tumor. To study the mechanism of the reduction in MVP, mean arterial blood pressure was measured and found not to he affected by the collagenase treatment. The reduction in MVP was rather due to reduced vascular resistance because microvascular-associated collagen was totally or partially disintegrated. Although collagenase may favor metastasis and thus not be clinically relevant, this study shows proof of principle that degradation of the ECM leads to a favorable change in the transvascular pressure gradient, thereby increasing antibody penetration and binding to tumor cells.
C1 Norwegian Univ Sci & Technol, Dept Phys, N-7491 Trondheim, Norway.
   Norwegian Univ Sci & Technol, Dept Circulat & Med Imaging, N-7491 Trondheim, Norway.
   Norwegian Radium Hosp, Dept Radiotherapy & Oncol, Oslo, Norway.
RP Davies, CDL (通讯作者)，Norwegian Univ Sci & Technol, Dept Phys, Hogskoleringen 5, N-7491 Trondheim, Norway.
EM catharina.davies@phys.ntnu.no
CR Baumgartner G, 1988, REG CANCER TREAT, V1, P55
   Bayer EA, 1990, METHOD ENZYMOL, V184, P159
   Betz P, 1993, INT J LEGAL MED, V106, P34
   Boucher Y, 1990, CANCER RES, V50, P4478
   Boucher Y, 1992, CANCER RES, V52, P5110
   Brekken C, 2000, ANTICANCER RES, V20, P3513
   Brekken C, 2000, ANTICANCER RES, V20, P3503
   Bruland OS, 1988, CANCER RES, V48, P5302
   Curran S, 1999, J PATHOL, V189, P300, DOI 10.1002/(SICI)1096-9896(199911)189:3<300::AID-PATH456>3.0.CO;2-C
   Davies CD, 2002, BRIT J CANCER, V86, P1639, DOI 10.1038/sj/bjc/6600270
   Davies CD, 2001, BRIT J CANCER, V85, P1968, DOI 10.1054/bjoc.2001.2180
   Du WD, 1999, WORLD J GASTROENTERO, V5, P397
   Fadnes HO, 1977, MICROVASC RES, V14, P27, DOI 10.1016/0026-2862(77)90138-8
   Fodstad O, 1986, INT J CANCER, V38, P33, DOI 10.1002/ijc.2910380107
   Griffon-etienne G, 1999, CANCER RES, V59, P3776
   Hjelstuen MH, 1998, ANTICANCER RES, V18, P3153
   Jain RK, 1988, CANCER RES, V48, P7022
   Jain RK, 2001, J CONTROL RELEASE, V74, P7, DOI 10.1016/S0168-3659(01)00306-6
   Krol A, 1999, CANCER RES, V59, P4136
   Krol A, 2003, INT J HYPERTHER, V19, P154, DOI 10.1080/02656730210166519
   Netti PA, 2000, CANCER RES, V60, P2497
   Netti PA, 1995, CANCER RES, V55, P5451
   Netti PA, 1999, P NATL ACAD SCI USA, V96, P3137, DOI 10.1073/pnas.96.6.3137
   Pietras K, 2001, CANCER RES, V61, P2929
   Pluen A, 1999, BIOPHYS J, V77, P542, DOI 10.1016/S0006-3495(99)76911-0
   Pluen A, 2001, P NATL ACAD SCI USA, V98, P4628, DOI 10.1073/pnas.081626898
   Smith KJ, 1997, J AM ACAD DERMATOL, V36, P239, DOI 10.1016/S0190-9622(97)70288-3
   Stamenkovic I, 2003, J PATHOL, V200, P448, DOI 10.1002/path.1400
   Swabb EA, 1974, CANCER RES, V34, P2814
   Weinberg PD, 1997, CONNECT TISSUE RES, V36, P297, DOI 10.3109/03008209709160229
   Wiederhielm CA, 1964, AM J PHYSIOL, V207, P173, DOI 10.1152/ajplegacy.1964.207.1.173
   Zlotecki RA, 1993, CANCER RES, V53, P2466
NR 32
TC 181
Z9 184
U1 1
U2 22
PU AMER ASSOC CANCER RESEARCH
PI PHILADELPHIA
PA 615 CHESTNUT ST, 17TH FLOOR, PHILADELPHIA, PA 19106-4404 USA
SN 0008-5472
EI 1538-7445
J9 CANCER RES
JI Cancer Res.
PD JUL 15
PY 2004
VL 64
IS 14
BP 4768
EP 4773
DI 10.1158/0008-5472.CAN-03-1472
PG 6
WC Oncology
SC Oncology
GA 837XM
UT WOS:000222674700015
PM 15256445
DA 2022-07-08
ER

PT J
AU Roh, MS
   Kim, CW
   Park, BS
   Kim, GC
   Jeong, JH
   Kwon, HC
   Suh, DJ
   Cho, KH
   Yee, SB
   Yoo, YH
AF Roh, Ms
   Kim, Cw
   Park, Bs
   Kim, Gc
   Jeong, Jh
   Kwon, Hc
   Suh, Dj
   Cho, Kh
   Yee, Sb
   Yoo, Yh
TI Mechanism of histone deacetylase inhibitor Trichostatin A induced apoptosis in human osteosarcoma cells
SO APOPTOSIS
LA English
DT Article
DE apoptosis; histone deacetylase; osteosarcoma; TSA
ID expression; acetylation; suppression; genistein; promoter; locus; cycle; sp1; p53
AB Although histone deacetylase (HDAC) inhibitors are emerging as a promising new treatment strategy in malignancy, how they exert their effect on osteosarcoama cells is as yet unclear. This study was undertaken to investigate the underlying mechanism of a HDAC inhibitor Trichostatin A (TSA)-induced apoptosis in a osteosarcoma cell line HOS. We observed that TSA treatment decreased the viability of the cells and prominently increased acetylation of histone H3. Evidence was obtained indicating that TSA induced apoptosis of HOS cells as follows: (1) Generation of DNA fragmentation; (2) activation of procaspase-3; (3) cleavage of PARP; and (4) increase of DNA hypoploidy. The reduction of MMP and the release of cytochrome c to cytosol were also shown, indicating that TSA induces apoptosis in HOS cells in a histone acetylation- and mitochondria-dependent fashions. We also examined whether TSA can sensitize HOS cells to the action of an antitumor agent genistein. The combination therapy of TSA and genistein showed synergistic anticancer effect indicating that TSA can be considered as a novel therapeutic strategy for osteosarcoma not only from its direct apoptosis-inducing activity but also from the possibility of sensitization to other antitumor agents.
C1 Dong A Univ Coll Med, Dept Anat & Cell Biol, Inst Cell Death & Differentiat, Program BK21, Pusan 602714, South Korea.
   Med Sci Res Ctr, Pusan 602714, South Korea.
   Pusan Natl Univ, Coll Dent, Dept Oral Anat & Cell Biol, Pusan 602739, South Korea.
   Inje Univ, Coll Med, Dept Cardiothorac Surg, Pusan 633165, South Korea.
RP Yoo, YH (通讯作者)，Dong A Univ Coll Med, Dept Anat & Cell Biol, Inst Cell Death & Differentiat, Program BK21, 3-1 Dongdaesin Dong, Pusan 602714, South Korea.
EM yhyoo@daunet.donga.ac.kr
CR Bruland OS, 1997, EUR J CANCER, V33, P1725, DOI 10.1016/S0959-8049(97)00252-9
   Deroanne CF, 2002, ONCOGENE, V21, P427, DOI 10.1038/sj.onc.1205108
   Digiuseppe JA, 1999, LEUKEMIA, V13, P1243, DOI 10.1038/sj.leu.2401471
   Farhan H, 2002, ANN NY ACAD SCI, V973, P459, DOI 10.1111/j.1749-6632.2002.tb04683.x
   Fuchs B, 2002, CLIN ORTHOP RELAT R, V397, P40
   Hirose T, 2003, ONCOGENE, V22, P7762, DOI 10.1038/sj.onc.1207091
   Hoshikawa Y, 1994, EXP CELL RES, V214, P189, DOI 10.1006/excr.1994.1248
   Kim JH, 2001, COMPOS INTERFACE, V7, P443, DOI 10.1163/156855400750262932
   Kwon HJ, 2002, INT J CANCER, V97, P290, DOI 10.1002/ijc.1602
   Lee DY, 1993, CELL, V72, P73, DOI 10.1016/0092-8674(93)90051-Q
   Liggett WH, 1996, CANCER RES, V56, P4119
   Loidl P, 1987, NUCLEIC ACIDS RES, V15, P8351, DOI 10.1093/nar/15.20.8351
   Marks PA, 2001, CURR OPIN ONCOL, V13, P477, DOI 10.1097/00001622-200111000-00010
   Marks PA, 1978, ANNU REV BIOCHEM, V47, P419, DOI 10.1146/annurev.bi.47.070178.002223
   Marks PA, 2000, JNCI-J NATL CANCER I, V92, P1210, DOI 10.1093/jnci/92.15.1210
   Medema RH, 1995, P NATL ACAD SCI USA, V92, P6289, DOI 10.1073/pnas.92.14.6289
   Morabito N, 2002, J BONE MINER RES, V17, P1904, DOI 10.1359/jbmr.2002.17.10.1904
   Narlikar GJ, 2002, CELL, V108, P475, DOI 10.1016/S0092-8674(02)00654-2
   Park BS, 2002, NUTR CANCER, V42, P248, DOI 10.1207/S15327914NC422_15
   Quelle DE, 1995, CELL, V83, P993
   Richon VM, 2000, P NATL ACAD SCI USA, V97, P10014, DOI 10.1073/pnas.180316197
   Richon VM, 1996, P NATL ACAD SCI USA, V93, P5705, DOI 10.1073/pnas.93.12.5705
   Saito A, 1999, P NATL ACAD SCI USA, V96, P4592, DOI 10.1073/pnas.96.8.4592
   Sowa Y, 1997, BIOCHEM BIOPH RES CO, V241, P142, DOI 10.1006/bbrc.1997.7786
   Stossi F, 2004, ENDOCRINOLOGY, V0, P0
   Stott FJ, 1998, EMBO J, V17, P5001, DOI 10.1093/emboj/17.17.5001
   Vanlint C, 1996, GENE EXPRESSION, V5, P245
   Weidle UH, 2000, ANTICANCER RES, V20, P1471
   Wolffe AP, 2000, J STRUCT BIOL, V129, P102, DOI 10.1006/jsbi.2000.4217
   Xiao HY, 1999, J CELL BIOCHEM, V73, P291, DOI 10.1002/(SICI)1097-4644(19990601)73:3<291::AID-JCB1>3.0.CO;2-5
   Zhang YP, 1998, CELL, V92, P725, DOI 10.1016/S0092-8674(00)81401-4
NR 31
TC 53
Z9 57
U1 0
U2 4
PU SPRINGER
PI DORDRECHT
PA VAN GODEWIJCKSTRAAT 30, 3311 GZ DORDRECHT, NETHERLANDS
SN 1360-8185
EI 1573-675X
J9 APOPTOSIS
JI Apoptosis
PD SEP 15
PY 2004
VL 9
IS 5
BP 583
EP 589
DI 10.1023/B:APPT.0000038037.68908.6e
PG 7
WC Biochemistry & Molecular Biology; Cell Biology
SC Biochemistry & Molecular Biology; Cell Biology
GA 846RG
UT WOS:000223332900008
PM 15314286
DA 2022-07-08
ER

PT J
AU Dutour, A
   Rabinovich-chable, H
   Kaletta, C
   Michaelis, U
   Fiorenza, F
   Sturtz, F
   Rigaud, M
AF Dutour, A
   Rabinovich-chable, H
   Kaletta, C
   Michaelis, U
   Fiorenza, F
   Sturtz, F
   Rigaud, M
TI Is troponin I gene therapy effective for osteosarcoma treatment? Study on a human-like orthotopic rat model
SO ANTICANCER RESEARCH
LA English
DT Article
DE anti-angiogenic gene therapy; cationic liposomes; osteosarcoma; human-like orthotopic model
ID endothelial-cell; angiogenesis; endostatin; cartilage; liposm; growth; tumor
AB Background: An anti-angiogenesis strategy has been widely recognized as a viable approach to fight cancer and more and more anti-angiogenic factors are continually being identified. Among them, the muscular isoform of Troponin I (TnI) has been described as being a powerful anti-angiogenic agent in vitro as well as in vivo. We investigated the therapeutic efficacy of TnI gene therapy in a human-like orthotopic rat osteosarcoma model. Materials and Methods: In this tumor model, we evaluated whether the administration of the secreted TnI coding sequence complexed to cationic liposomes (named TnITag cDNA/lCLP) could induce a delay in tumor growth and reduce tumor vasculature. Results: Although TnI specifically inhibited endothelial cell growth in vitro, we were not able to demonstrate any therapeutic efficacy of TnI in the transplantable osteosarcoma model. Conclusion: This lack of efficacy probably resulted from the rapid degradation of recombinant TnI by matrix metalloproteinases., especially MMP2, which are present in large amounts in tumors.
C1 Univ Limoges, Sch Med, Dept Biochem Med, F-87042 Limoges, France.
   Univ Limoges, Sch Med, Dept Orthoped, F-87042 Limoges, France.
   Munich Biotech AG, Dept Res & Dev, D-82061 Neuried, Germany.
RP Rigaud, M (通讯作者)，Univ Limoges, Sch Med, Dept Biochem Med, 2 Rue Dr Raymond Marcland, F-87042 Limoges, France.
EM rigaud@unilim.fr
CR Benjamin LE, 1998, DEVELOPMENT, V125, P1591
   Bergers G, 1999, SCIENCE, V284, P808, DOI 10.1126/science.284.5415.808
   Bergers G, 2003, J CLIN INVEST, V111, P1287, DOI 10.1172/JCI200317929
   Caceres WILLIAM, 2003, P R HEALTH SCI J, V22, P149
   Campanacci M, 1975, ITAL J ORTHOP TRAUMATOL, V1, P5
   Carlsson G, 1983, J CANCER RES CLIN, V105, P589
   Dahlin DC, 1986, GEN ASPECTS DATA 854, V0, P0
   Feldman L, 2002, MICROVASC RES, V63, P41, DOI 10.1006/mvre.2001.2364
   Ferguson WS, 2001, CANCER INVEST, V19, P292, DOI 10.1081/CNV-100102557
   Folkman J, 1989, NATURE, V339, P58, DOI 10.1038/339058a0
   Folkman J, 1990, JNCI-J NATL CANCER I, V82, P4, DOI 10.1093/jnci/82.1.4
   Freije JMP, 2003, ADV EXP MED BIOL, V532, P91
   Gao CQ, 2003, CARDIOVASC RES, V57, P426
   Gasparini G, 1995, J CLIN ONCOL, V13, P765, DOI 10.1200/JCO.1995.13.3.765
   Hernigou P, 1987, REV CHIR ORTHOP, V73, P517
   Indraccolo S, 2002, GENE THER, V9, P867, DOI 10.1038/sj.gt.3301703
   Kalluri R, 2003, NAT REV CANCER, V3, P422, DOI 10.1038/nrc1094
   Kaya M, 2004, J BONE JOINT SURG BR, V86B, P143, DOI 10.1302/0301-620X.86B1.14069
   Kern BE, 2003, J GASTROINTEST SURG, V7, P961, DOI 10.1016/j.gassur.2003.08.003
   Krasnici S, 2003, INT J CANCER, V105, P561, DOI 10.1002/ijc.11108
   Mazabraud A, 1982, SEM HOP PARIS, V58, P1664
   Mclean JW, 1997, AM J PHYSIOL-HEART C, V273, PH387, DOI 10.1152/ajpheart.1997.273.1.H387
   Moses MA, 1999, P NATL ACAD SCI USA, V96, P2645, DOI 10.1073/pnas.96.6.2645
   Pulkkanen KJ, 2002, CANCER GENE THER, V9, P908, DOI 10.1038/sj.cgt.7700519
   Sedlacek HH, 2001, CRIT REV ONCOL HEMAT, V37, P169, DOI 10.1016/S1040-8428(00)00113-X
   Shi WY, 2002, CANCER GENE THER, V9, P513, DOI 10.1038/sj.cgt.7700463
   Thierry JP, 1982, SEM HOP PARIS, V28, P1684
   Thurston G, 1998, J CLIN INVEST, V101, P1401, DOI 10.1172/JCI965
   Tsunemi T, 2003, CLIN ORTHOP RELAT R, V0, PP159, DOI 10.1097/01.blo.0000038050.29678.7e
   Wang WJ, 2002, CIRCULATION, V106, P1543, DOI 10.1161/01.CIR.0000028818.33488.7B
NR 30
TC 11
Z9 11
U1 0
U2 2
PU INT INST ANTICANCER RESEARCH
PI ATHENS
PA EDITORIAL OFFICE 1ST KM KAPANDRITIOU-KALAMOU RD KAPANDRITI, PO BOX 22, ATHENS 19014, GREECE
SN 0250-7005
EI 1791-7530
J9 ANTICANCER RES
JI Anticancer Res.
PD NOV-DEC 15
PY 2004
VL 24
IS 6
BP 3977
EP 3982
DI 
PG 6
WC Oncology
SC Oncology
GA 897OM
UT WOS:000227014500044
PM 15736442
DA 2022-07-08
ER

PT J
AU Schmidt-hansen, B
   Klingelhofer, J
   Grum-schwensen, B
   Christensen, A
   Andresen, S
   Kruse, C
   Hansen, T
   Ambartsumian, N
   Lukanidin, E
   Grigorian, M
AF Schmidt-hansen, B
   Klingelhofer, J
   Grum-schwensen, B
   Christensen, A
   Andresen, S
   Kruse, C
   Hansen, T
   Ambartsumian, N
   Lukanidin, E
   Grigorian, M
TI Functional significance of metastasis-inducing S100A4(Mts1) in tumor-stroma interplay
SO JOURNAL OF BIOLOGICAL CHEMISTRY
LA English
DT Article
ID calcium-binding protein; squamous-cell carcinoma; matrix metalloproteinase; human collagenase-3; prognostic marker; osteosarcoma cell; expression; differentiation; target; cancer
AB Causal implication of S100A4 in inducing metastases was convincingly shown previously. However, the mechanisms that associate S100A4 with tumor progression are not well understood. S100A4 protein, as a typical member of the S100 family, exhibits dual, intracellular and extracellular, functions. This work is focused on the extracellular function of S100A4, in particular its involvement in tumor-stroma interplay in VMR (mouse adenocarcinoma cell line) tumor cells, which exhibit stroma-dependent metastatic phenotype. We demonstrated the reciprocal influence of tumor and stroma cells where tumor cells stimulate S100A4 secretion from fibroblasts in culture. In turn, extracellular S100A4 modifies the cytoskeleton and focal adhesions and triggers several other events in tumor cells. We found stabilization of the tumor suppressor protein p53 and modulation of its function. In particular, extracellular S100A4 down-regulates the pro-apoptotic bax and the angiogenesis inhibitor thrombospondin-1 genes. For the first time, we demonstrate here that the S100A4 protein added to the extracellular space strongly stimulates proteolytic activity of VMR cells. This activity most probably is associated with matrix metalloproteinases and, in particular, with matrix metalloproteinase-13. Finally, the application of the recombinant S100A4 protein confers stroma-independent metastatic phenotype on VMR tumor cells. In conclusion, our results indicate that metastasis-inducing S100A4 protein plays a pivotal role in the tumor-stroma environment. S100A4 released either by tumor or stroma cells triggers pro-metastatic cascades in tumor cells.
C1 Danish Canc Soc, Dept Mol Cell Biol, Inst Canc Biol, DK-2100 Copenhagen, Denmark.
RP Grigorian, M (通讯作者)，Danish Canc Soc, Dept Mol Cell Biol, Inst Canc Biol, Strand Blvd 49, DK-2100 Copenhagen, Denmark.
EM mg@cancer.d
CR Airola K, 1997, J INVEST DERMATOL, V109, P225, DOI 10.1111/1523-1747.ep12319441
   Ambartsumian N, 2001, ONCOGENE, V20, P4685, DOI 10.1038/sj.onc.1204636
   Ambartsumian NS, 1996, ONCOGENE, V13, P1621
   Andela VB, 2003, CLIN ORTHOP RE S OCT, V0, PPS75, DOI 10.1097/01.BLO.0000093048.96273.AA
   Andersen K, 1998, ANTICANCER RES, V18, P3299
   Belot N, 2002, BBA-PROTEINS PROTEOM, V1600, P74, DOI 10.1016/S1570-9639(02)00447-8
   Bian JH, 1997, MOL CELL BIOL, V17, P6330, DOI 10.1128/MCB.17.11.6330
   Bjornland K, 1999, CANCER RES, V59, P4702
   Cazorla M, 1998, J PATHOL, V186, P144, DOI 10.1002/(SICI)1096-9896(1998100)186:2<144::AID-PATH147>3.0.CO;2-#
   Chomczynski P, 1987, ANAL BIOCHEM, V162, P156, DOI 10.1016/0003-2697(87)90021-2
   Davies BR, 2002, J PATHOL, V196, P292, DOI 10.1002/path.1051
   Davies MPA, 1996, ONCOGENE, V13, P1631
   Declerck YA, 2000, EUR J CANCER, V36, P1258, DOI 10.1016/S0959-8049(00)00094-0
   Donato R, 2001, INT J BIOCHEM CELL B, V33, P637, DOI 10.1016/S1357-2725(01)00046-2
   Donato R, 2003, MICROSC RES TECHNIQ, V60, P540, DOI 10.1002/jemt.10296
   Duarte WR, 1999, BIOCHEM BIOPH RES CO, V255, P416, DOI 10.1006/bbrc.1999.0214
   Ebralidze A, 1989, GENE DEV, V3, P1086, DOI 10.1101/gad.3.7.1086
   Fernandezresa P, 1995, ANAL BIOCHEM, V224, P434, DOI 10.1006/abio.1995.1063
   Fidler IJ, 2003, NAT REV CANCER, V3, P453, DOI 10.1038/nrc1098
   Ford HL, 1995, ONCOGENE, V10, P1597
   Freije JMP, 1994, J BIOL CHEM, V269, P16766
   Fulle S, 1999, NEUROSCIENCE, V89, P991, DOI 10.1016/S0306-4522(98)00386-8
   Grigorian M, 1996, INT J CANCER, V67, P831, DOI 10.1002/(SICI)1097-0215(19960917)67:6<831::AID-IJC13>3.0.CO;2-4
   Grigorian M, 2001, J BIOL CHEM, V276, P22699, DOI 10.1074/jbc.M010231200
   Heizmann CW, 2002, FRONT BIOSCI-LANDMRK, V7, PD1356, DOI 10.2741/heizmann
   Johansson N, 1999, AM J PATHOL, V154, P469, DOI 10.1016/S0002-9440(10)65293-5
   Johansson N, 1997, AM J PATHOL, V151, P499
   Kriajevska M, 2002, J BIOL CHEM, V277, P5229, DOI 10.1074/jbc.M110976200
   Kriajevska MV, 1994, J BIOL CHEM, V269, P19679
   Kubista H, 1999, NEUROSCIENCE, V90, P493, DOI 10.1016/S0306-4522(98)00422-9
   Liotta LA, 2001, NATURE, V411, P375, DOI 10.1038/35077241
   Lloyd BH, 1998, ONCOGENE, V17, P465, DOI 10.1038/sj.onc.1201948
   Maelandsmo GM, 1996, CANCER RES, V56, P5490
   Novitskaya V, 2000, J BIOL CHEM, V275, P41278, DOI 10.1074/jbc.M007058200
   Platt-higgins AM, 2000, INT J CANCER, V89, P198, DOI 10.1002/(SICI)1097-0215(20000320)89:2<198::AID-IJC16>3.0.CO;2-L
   Radisky D, 2001, SEMIN CANCER BIOL, V11, P87, DOI 10.1006/scbi.2000.0360
   Roberts DD, 1996, FASEB J, V10, P1183, DOI 10.1096/fasebj.10.10.8751720
   Rosty C, 2002, AM J PATHOL, V160, P45, DOI 10.1016/S0002-9440(10)64347-7
   Rudland PS, 2000, CANCER RES, V60, P1595
   Senin VM, 1984, VESTN AKAD MED NAUK+, V0, P85
   Strutz F, 2002, KIDNEY INT, V61, P1714, DOI 10.1046/j.1523-1755.2002.00333.x
   Sun YB, 2000, J BIOL CHEM, V275, P11327, DOI 10.1074/jbc.275.15.11327
   Takenaga K, 1997, ONCOGENE, V14, P331, DOI 10.1038/sj.onc.1200820
   Vihinen P, 2002, INT J CANCER, V99, P157, DOI 10.1002/ijc.10329
   Wiseman BS, 2002, SCIENCE, V296, P1046, DOI 10.1126/science.1067431
   Xie B, 1998, J BIOL CHEM, V273, P11583, DOI 10.1074/jbc.273.19.11583
   Yonemura Y, 2000, CLIN CANCER RES, V6, P4234
NR 47
TC 124
Z9 130
U1 1
U2 7
PU AMER SOC BIOCHEMISTRY MOLECULAR BIOLOGY INC
PI ROCKVILLE
PA 11200 ROCKVILLE PIKE, SUITE 302, ROCKVILLE, MD, UNITED STATES
SN 0021-9258
EI 1083-351X
J9 J BIOL CHEM
JI J. Biol. Chem.
PD JUN 4
PY 2004
VL 279
IS 23
BP 24498
EP 24504
DI 10.1074/jbc.M400441200
PG 7
WC Biochemistry & Molecular Biology
SC Biochemistry & Molecular Biology
GA 824RA
UT WOS:000221702500078
PM 15047714
DA 2022-07-08
ER

PT J
AU Ferrari, C
   Benassi, MS
   Ponticelli, F
   Gamberi, G
   Ragazzini, P
   Pazzaglia, L
   Balladelli, A
   Bertoni, F
   Picci, P
AF Ferrari, C
   Benassi, Ms
   Ponticelli, F
   Gamberi, G
   Ragazzini, P
   Pazzaglia, L
   Balladelli, A
   Bertoni, F
   Picci, P
TI Role of MMP-9 and its tissue inhibitor TIMP-1 in human osteosarcoma - Findings in 42 patients followed for 1-16 years
SO ACTA ORTHOPAEDICA SCANDINAVICA
LA English
DT Article
ID matrix metalloproteinase; iv collagenase; tumor invasion; early-stage; expression; cell; metastasis; survival; grade; angiogenesis
AB Background The activity of matrix metalloproteinases (MMPs) in degrading extracellular matrix is controlled by activation of proenzymes and inhibition of MMP tissue inhibitors (TIMPs). Patients and methods To assess the proteolytic cascade imbalance in malignancy progression, tissue expression and serum levels of MMP-2, MMP-9 and of their inhibitors TIMP-2 and TIMP-1 respectively were evaluated in 42 selected patients with high-grade osteosarcoma (OS). MMP-2, MMP-9, TIMP-2 and TIMP-1 were studied in biopsies by immunohistochemistry and in serum by ELISA test. Patients were subdivided into 3 groups according to their follow up: continuously disease-free, diagnosis of metastasis during follow-up, and metastasis at diagnosis. Results Immunohistochemistry demonstrated an imbalance between MMPs and TIMPs, with a more evident role for MMP-9 than for MMP-2 in tumor progression. TIMP-1 inhibitor in plasma was higher in patients with osteosarcoma than in a control group. This high value of TIMP-1 was particularly evident in the group of patients who later developed metastases and/or local recurrences, and in those with metastases at diagnosis. Interpretation Our findings confirm the protective action of TIMP-1, as MMP inhibitor, but also show its activity as a growth factor underlining its multifunctional role in OS.
C1 Rizzoli Orthopaed Inst, Lab Oncol Res, Bologna, Italy.
   Rizzoli Orthopaed Inst, Dept Pathol, Bologna, Italy.
RP Ferrari, C (通讯作者)，Rizzoli Orthopaed Inst, Lab Oncol Res, Bologna, Italy.
EM cristina.ferrari@ior.it
CR Airola K, 1999, BRIT J CANCER, V80, P733, DOI 10.1038/sj.bjc.6690417
   Albini A, 1991, J NATL CANCER I, V83, P775, DOI 10.1093/jnci/83.11.775
   Benassi MS, 2003, HISTOL HISTOPATHOL, V18, P1035, DOI 10.14670/HH-18.1035
   Benassi MS, 2001, ANN ONCOL, V12, P75, DOI 10.1023/A:1008318614461
   Berend KR, 1998, J BONE JOINT SURG AM, V80A, P11, DOI 10.2106/00004623-199801000-00004
   Davies B, 1993, BRIT J CANCER, V67, P1126, DOI 10.1038/bjc.1993.207
   Davies B, 1993, CANCER RES, V53, P5365
   Gomez DE, 1997, EUR J CELL BIOL, V74, P111
   Guedez L, 1998, J CLIN INVEST, V102, P2002, DOI 10.1172/JCI2881
   Hayakawa T, 1992, FEBS LETT, V298, P29, DOI 10.1016/0014-5793(92)80015-9
   Himelstein BP, 1998, MED PEDIATR ONCOL, V31, P471, DOI 10.1002/(SICI)1096-911X(199812)31:6<471::AID-MPO2>3.0.CO;2-M
   Kahari VM, 1999, ANN MED, V31, P34, DOI 10.3109/07853899909019260
   Link MP, 1986, NEW ENGL J MED, V314, P1600, DOI 10.1056/NEJM198606193142502
   Liotta LA, 1991, CELL, V64, P327, DOI 10.1016/0092-8674(91)90642-C
   Macdougall JR, 1995, CANCER RES, V55, P4174
   Nelson AR, 2000, J CLIN ONCOL, V18, P1135, DOI 10.1200/JCO.2000.18.5.1135
   Ray JM, 1994, EUR RESPIR J, V7, P2062
   Reich R, 1988, CANCER RES, V48, P3307
   Saito T, 2002, HISTOPATHOLOGY, V40, P279, DOI 10.1046/j.1365-2559.2002.01345.x
   Serra M, 2003, J CLIN ONCOL, V21, P536, DOI 10.1200/JCO.2003.03.144
   Sier CFM, 1996, BRIT J CANCER, V74, P413, DOI 10.1038/bjc.1996.374
   Soderstrom M, 2001, APMIS, V109, P305, DOI 10.1034/j.1600-0463.2001.d01-125.x
   Soloway PD, 1996, ONCOGENE, V13, P2307
   Stearns ME, 1993, CANCER RES, V53, P878
   Talvensaari-mattila A, 1998, CANCER-AM CANCER SOC, V83, P1153, DOI 10.1002/(SICI)1097-0142(19980915)83:6<1153::AID-CNCR14>3.0.CO;2-4
   Tsuchiya Y, 1994, INT J CANCER, V56, P46
   Vaisanen A, 1996, J PATHOL, V180, P283
NR 27
TC 39
Z9 42
U1 0
U2 1
PU TAYLOR & FRANCIS AS
PI OSLO
PA CORT ADELERSGT 17, PO BOX 2562, SOLLI, 0202 OSLO, NORWAY
SN 0001-6470
EI 
J9 ACTA ORTHOP SCAND
JI Acta Orthop. Scand.
PD AUG 15
PY 2004
VL 75
IS 4
BP 487
EP 491
DI 10.1080/00016470410001295-1
PG 5
WC Orthopedics
SC Orthopedics
GA 852HD
UT WOS:000223745500019
PM 15370596
DA 2022-07-08
ER

PT J
AU Loukopoulos, P
   O’brien, T
   Ghoddusi, M
   Mungall, BA
   Robinson, WF
AF Loukopoulos, P
   O’brien, T
   Ghoddusi, M
   Mungall, Ba
   Robinson, Wf
TI Characterisation of three novel canine osteosarcoma cell lines producing high levels of matrix metalloproteinases
SO RESEARCH IN VETERINARY SCIENCE
LA English
DT Article
DE canine osteosarcoma; electron microscopy; gelatin zymography; immunocytochemistry; matrix metalloproteinases; virus particles
ID iv collagenase; osteo-sarcoma; nude-mice; tumor; identification; culture; growth; tissue; bone; neoplasm
AB Three canine osteosarcoma cell lines were established from spontaneous pelvic and radial osteosarcomas. The cell populations cultured exhibited characteristics of malignancy and consisted of adherent, pleomorphic, mostly large spindle-shaped or polyhedral cells, characterised by the presence of numerous cytoplasmic granules and vacuoles. The main ultrastructural features included the presence of abundant rough endoplasmic reticulum and numerous cytoplasmic vesicles, deposit vacuoles and small cytoplasmic protrusions. Zymography showed that the cell lines produce high levels of MMP-2 and MMP-9, enzymes directly involved in crucial aspects of the metastatic process. Consistent with their osteoblastic lineage and malignant phenotype, all cell lines were immunoreactive to vimentin, osteopontin, PCNA, p53, NIMP-2 and MMP-9, while they were negative for cytokeratin, desmin, SMA, Factor VIII, NSE, GFAP, Rb and p21 protein. No retroviral particles or RNA were detected ultrastructurally or with RT-PCR, although the possibility of viral involvement in osteosarcoma cannot be excluded. The new cell lines provide excellent in vitro models that may allow further studies on the pathobiology of canine osteosarcoma, to be undertaken. (C) 2004 Elsevier Ltd. All rights reserved.
C1 Univ Queensland, Sch Vet Sci, Brisbane, Qld 4072, Australia.
RP Loukopoulos, P (通讯作者)，Natl Canc Ctr, Inst Res, Div Pathol, Chuo Ku, 5-1-1 Tsukiji, Tokyo 1040045, Japan.
EM LoukopoulosP@netscape.net
CR Barroga EF, 1999, J VET MED SCI, V61, P361
   Bostock DE, 1970, EUR J CANCER, V6, P499, DOI 10.1016/0014-2964(70)90070-8
   Brown PD, 1995, ANN ONCOL, V6, P967, DOI 10.1093/oxfordjournals.annonc.a059091
   Cakir Y, 1999, VETERINARY CANCER SOCIETY NEWSLETTER, V23, P8
   Colbatzky F, 1992, 73 C RES WORK AN DIS, V73, P51
   Donehower LA, 1990, J VIROL METHODS, V28, P33, DOI 10.1016/0166-0934(90)90085-T
   Grigoriadis AE, 1993, J CELL BIOL, V122, P685, DOI 10.1083/jcb.122.3.685
   Hall PA, 1990, J PATHOL, V162, P285, DOI 10.1002/path.1711620403
   Herrmann M, 1994, J VIROL METHODS, V46, P333, DOI 10.1016/0166-0934(94)90004-3
   Heyman SJ, 1992, VET SURG, V21, P304, DOI 10.1111/j.1532-950X.1992.tb00069.x
   Hong SH, 1998, J VET MED SCI, V60, P757, DOI 10.1292/jvms.60.757
   Hong SH, 2000, AM J VET RES, V61, P69, DOI 10.2460/ajvr.2000.61.69
   Johansen JS, 1992, J BONE MINER RES, V7, P501
   Jundt G, 1989, VIRCHOWS ARCH A, V414, P345, DOI 10.1007/BF00734090
   Kasugai S, 1992, J CELL PHYSIOL, V152, P467, DOI 10.1002/jcp.1041520305
   Kawashima A, 1994, VIRCHOWS ARCH, V424, P547
   Lana SE, 2000, AM J VET RES, V61, P111, DOI 10.2460/ajvr.2000.61.111
   Lane DP, 1992, NATURE, V358, P15, DOI 10.1038/358015a0
   Leibman NF, 2000, J VET INTERN MED, V14, P583, DOI 10.1892/0891-6640(2000)014&lt;0583:IOMMIC&gt;2.3.CO;2
   Loukopoulos P, 2003, VET PATHOL, V40, P382, DOI 10.1354/vp.40-4-382
   Loukopoulos P, 2003, VET PATHOL, V40, P237, DOI 10.1354/vp.40-3-237
   Loukopoulos P, 2002, THESIS U QUEENSLAND, V0, P303
   Matrisian LM, 1992, BIOESSAYS, V14, P455, DOI 10.1002/bies.950140705
   Misdorp W, 1980, AM J PATHOL, V98, P285
   Morodomi T, 1992, BIOCHEM J, V285, P603, DOI 10.1042/bj2850603
   Nieves MA, 1998, AM J VET RES, V59, P359
   Norrdin RW, 1989, AM J VET RES, V50, P1971
   Okajima K, 1988, CANCER, V61, P792, DOI 10.1002/1097-0142(19880215)61:4<792::AID-CNCR2820610425>3.0.CO;2-V
   Palmer N, 1993, PATHOLOGY DOMESTIC A, V0, P125
   Rodan GA, 1983, BONE MINERAL RES ANN, V2, P244
   Sawaya R, 1998, BIOCHEM BIOPH RES CO, V251, P632, DOI 10.1006/bbrc.1998.9466
   Scudiero DA, 1988, CANCER RES, V48, P4827
   Senior RM, 1991, J BIOL CHEM, V266, P7870
   Spangler WL, 1994, VET PATHOL, V31, P37, DOI 10.1177/030098589403100105
   Sugiura Y, 1998, CANCER RES, V58, P2209
   Tjalma RA, 1966, J NATL CANCER I, V36, P1137
   Trochta OA, 1999, CAN J VET RES, V63, P1
   Vonbeust BR, 1988, VET PATHOL, V25, P251, DOI 10.1177/030098588802500401
   Woessner JF, 1995, METHOD ENZYMOL, V248, P510
NR 39
TC 26
Z9 28
U1 0
U2 4
PU W B SAUNDERS CO LTD
PI LONDON
PA 32 JAMESTOWN RD, LONDON NW1 7BY, ENGLAND
SN 0034-5288
EI 
J9 RES VET SCI
JI Res. Vet. Sci.
PD OCT 15
PY 2004
VL 77
IS 2
BP 131
EP 141
DI 10.1016/j.rvsc.2004.01.006
PG 11
WC Veterinary Sciences
SC Veterinary Sciences
GA 847ML
UT WOS:000223396800006
PM 15196903
DA 2022-07-08
ER

PT J
AU Cheng, YY
   Huang, L
   Lee, KM
   Li, K
   Kumta, SM
AF Cheng, Yy
   Huang, L
   Lee, Km
   Li, K
   Kumta, Sm
TI Alendronate regulates cell invasion and MMP-2 secretion in human osteosarcoma cell lines
SO PEDIATRIC BLOOD & CANCER
LA English
DT Article
DE bisphosphonate; MMP-2; osteosarcoma; tumor invasion
ID breast-cancer cell; in-vitro; matrix metalloproteinase-2; bone metastase; bisphosphonate; apoptosis; progression; expression; adhesion
AB Background. Osteosarcoma is the most common malignant bone tumor of childhood. Significant proportions of these patients eventually develop pulmonary metastases and succumb to their disease even after conventional multi-agent chemotherapy and surgical excision. Matrix metalloproteinase (MMP)-2 induced degradation of blood vessel basement membranes is an important pre-requisite for tumor invasion and metastasis. Bisphosphonates (BPs) have been known to inhibit tumor growth and metastasis in some tumors such as breast cancer, renal cell carcinoma, and prostate cancer, and may do so through inhibition of MMP secretion. We, therefore, tested the effect of BPs on tumor cell invasion, MMP-2 secretion, and apoptosis of osteosarcoma cell lines. Procedure. Two osteosarcoma cell lines (SaOS-2, U2OS) were treated with alendronate (50, 100, and 150 muM) for 24 and 48 hr. Matrigel invasion assay was used to investigate the invasive potential of osteosarcoma cell lines before and after alendronate treatment. Real-time quantitative RT-PCR was used to determine the mRNA level of MMP-2 with and without alendronate treatment. Enzyme-linked immunosorbent assay (ELISA) was used to quantify the cytokine level of MMP-2 secreted in the condition medium. BP-induced cell apoptosis was evaluated by fluorescent flow cytometric analysis. Results and Conclusions. The results showed that alendronate inhibited cell invasion of both osteosarcoma cell lines in a dose-dependent manner. Alendronate reduced the mRNA level and cellular level of MMP-2 in both cell lines in a time and dose-dependent manner. Alendronate also induced significant apoptosis in both cell lines. Our finding suggests that alendronate downregulates MMP-2 secretion and induces apoptosis in osteosarcoma cells, which may both contribute to the reduction of invasive potential of the tumor cells.
C1 Chinese Univ Hong Kong, Dept Orthopaed & Traumatol, Hong Kong, Hong Kong, Peoples R China.
   Chinese Univ Hong Kong, Leehysan Clin Res Lab, Hong Kong, Hong Kong, Peoples R China.
   Chinese Univ Hong Kong, Dept Paediat, Hong Kong, Hong Kong, Peoples R China.
RP Kumta, SM (通讯作者)，Chinese Univ Hong Kong, Dept Orthopaed & Traumatol, Hong Kong, Hong Kong, Peoples R China.
EM kumta@cuhk.edu.hk
CR Alakangas A, 2002, CALCIFIED TISSUE INT, V70, P40, DOI 10.1007/s002230010047
   Clezardin P, 2000, JOINT BONE SPINE, V67, P22
   Evdokiou A, 2002, INT J CANCER, V99, P491, DOI 10.1002/ijc.10376
   Finley RS, 2002, SEMIN ONCOL, V29, P132, DOI 10.1053/sonc.2002.31534
   Fleisch H, 2000, BISPHOSPHONATES BONE, V0, P0
   Fridman R, 1995, CANCER RES, V55, P2548
   Himelstein BP, 1998, MED PEDIATR ONCOL, V31, P471, DOI 10.1002/(SICI)1096-911X(199812)31:6<471::AID-MPO2>3.0.CO;2-M
   Hiraga T, 2001, CANCER RES, V61, P4418
   Kawata R, 2002, ACTA OTO-LARYNGOL, V122, P101, DOI 10.1080/00016480252775823
   Lauer JL, 1997, J MED CHEM, V40, P3077, DOI 10.1021/jm970206j
   Matrisian LM, 1990, TRENDS GENET, V6, P121, DOI 10.1016/0168-9525(90)90126-Q
   Ria R, 2002, EUR J CLIN INVEST, V32, P199, DOI 10.1046/j.1365-2362.2002.00960.x
   Sonnemann J, 2001, ANTI-CANCER DRUG, V12, P459, DOI 10.1097/00001813-200106000-00007
   Stetlerstevenson WG, 1993, FASEB J, V7, P1434, DOI 10.1096/fasebj.7.15.8262328
   Takahashi R, 2001, LEUKEMIA RES, V25, P77, DOI 10.1016/S0145-2126(00)00087-4
   Tsunemi T, 2003, CLIN ORTHOP RELAT R, V0, PP159, DOI 10.1097/01.blo.0000038050.29678.7e
   Vanderpluijm G, 1996, J CLIN INVEST, V98, P698, DOI 10.1172/JCI118841
   Weinstein RS, 2002, J CLIN INVEST, V109, P1041, DOI 10.1172/JCI200214538
   Zhang S, 2002, PLANT CELL REP, V21, P263, DOI 10.1007/s00299-002-0513-5
NR 19
TC 54
Z9 59
U1 0
U2 12
PU WILEY
PI HOBOKEN
PA 111 RIVER ST, HOBOKEN 07030-5774, NJ USA
SN 1545-5009
EI 1545-5017
J9 PEDIATR BLOOD CANCER
JI Pediatr. Blood Cancer
PD MAY 15
PY 2004
VL 42
IS 5
BP 410
EP 415
DI 10.1002/pbc.20019
PG 6
WC Oncology; Hematology; Pediatrics
SC Oncology; Hematology; Pediatrics
GA 812WH
UT WOS:000220869100006
PM 15049011
DA 2022-07-08
ER

PT J
AU Nakayama, Y
   Kato, N
   Nakajima, Y
   Shimizu, E
   Ogata, Y
AF Nakayama, Y
   Kato, N
   Nakajima, Y
   Shimizu, E
   Ogata, Y
TI Effect of TNF-alpha on human osteosarcoma cell line Saos2 - TNF-alpha regulation of bone sialoprotein gene expression in Saos2 osteoblast-like cells
SO CELL BIOLOGY INTERNATIONAL
LA English
DT Article
DE osteoblasts; gene regulation; bone sialoprotein; TNF-alpha; cyclooxygenase-2; Cbfa1
ID necrosis-factor-alpha; nf-kappa-b; rat bsp gene; inverted ccaat box; response element; growth-factor; ros17/2.8 cell; ros 17/2.8; parathyroid-hormone; cathepsin-b
AB Tumor necrosis factor-alpha (TNF-alpha) is a major mediator of inflammatory response in many diseases. It inhibits bone formation and stimulates bone resorption. To determine the molecular mechanisms involved in the regulation of gene expression of osteoblast-like cells, we analyzed the effects of TNF-alpha on the human osteosarcoma cell line Saos2. We used RT-PCR to examine the effects of TNF-alpha on bone sialoprotein (BSP), core binding factor a1 (Cbfal), osterix, alpha1 (1) collagen, cyclooxygenase-2 (COX-2), interleukin-6 (IL-6), cathepsin B, cathepsin L and tissue inhibitors of metalloproteinase-1 (TIMP-1). TNF-alpha (10 ng/ml) increased BSP, IL-6 and COX-2 mRNA levels after 3 h, reaching maximal levels at 12 h. Cbfal mRNA levels increased after 3 h, but decreased by 24 h. Osterix, cathepsin B, cathepsin L and TIMP-1 mRNA levels did not change after stimulation with TNF-alpha. On the other hand, alpha1 (1) collagen mRNA expression was suppressed by TNF-alpha at 24 h. Transient transfection analyses were performed using chimeric constructs of the rat BSP gene promoter linked to a luciferase reporter gene. TNF-alpha (10 ng/ml) had no effect on the promoter activities of BSP transfected into Saos2 cells. The results of gel mobility shift assays using radiolabeled double-stranded cAMP response element (CRE) and FGF2 response element (FRE) oligonucleotides in the proximal promoter of the rat BSP gene showed increased binding of nuclear proteins at 6 h. Gel mobility shift assays with radiolabelled COX-2-CRE and COX-2-NFkappaB oligonucleotides revealed an increase in the binding of nuclear proteins from TNF-alpha-stimulated Saos2 cells. These studies, therefore, showed that TNF-alpha indirectly increased BSP expression, and that it could be mediated through COX-2 and Cbfal expression in Saos2 osteoblast-like cells. (C) 2004 International Federation for Cell Biology. Published by Elsevier Ltd. All rights reserved.
C1 Nihon Univ, Sch Dent, Dept Periodontol, Matsudo, Chiba 2718587, Japan.
   Nihon Univ, Sch Dent, Res Inst Oral Sci, Matsudo, Chiba 2718587, Japan.
RP Ogata, Y (通讯作者)，Nihon Univ, Sch Dent, Dept Periodontol, Matsudo, Chiba 2718587, Japan.
EM ogata@mascat.nihon-u.ac.jp
CR Aisa MC, 2003, BBA-GEN SUBJECTS, V1621, P149, DOI 10.1016/S0304-4165(03)00054-0
   Benson MD, 2000, J BIOL CHEM, V275, P13907, DOI 10.1074/jbc.275.18.13907
   Benson MD, 1999, J BONE MINER RES, V14, P396, DOI 10.1359/jbmr.1999.14.3.396
   Bernard MP, 1983, BIOCHEMISTRY-US, V22, P5213, DOI 10.1021/bi00291a023
   Bradford MM, 1976, ANAL BIOCHEM, V72, P248, DOI 10.1016/0003-2697(76)90527-3
   Chen JK, 1992, J BONE MINER RES, V7, P987
   Chen JK, 1991, MATRIX, V11, P133, DOI 10.1016/S0934-8832(11)80217-9
   Dignam JD, 1983, NUCLEIC ACIDS RES, V11, P1475, DOI 10.1093/nar/11.5.1475
   Ganss B, 1999, CRIT REV ORAL BIOL M, V10, P79, DOI 10.1177/10454411990100010401
   Gilbert L, 2000, ENDOCRINOLOGY, V141, P3956, DOI 10.1210/en.141.11.3956
   Goto T, 1993, HISTOCHEMISTRY, V99, P411, DOI 10.1007/BF00717054
   Hanazawa S, 1993, J BIOL CHEM, V268, P9526
   Hla T, 1992, P NATL ACAD SCI USA, V89, P7384, DOI 10.1073/pnas.89.16.7384
   Hunter GK, 1993, P NATL ACAD SCI USA, V90, P8562, DOI 10.1073/pnas.90.18.8562
   Ishimi Y, 1990, J IMMUNOL, V145, P3297
   Kern B, 2001, J BIOL CHEM, V276, P7101, DOI 10.1074/jbc.M006215200
   Kerr JM, 1993, GENOMICS, V17, P408, DOI 10.1006/geno.1993.1340
   Kim RH, 1999, CANCER RES, V59, P565
   Kim RH, 1996, BIOCHEM J, V318, P219, DOI 10.1042/bj3180219
   Kim RH, 1994, MATRIX BIOL, V14, P31, DOI 10.1016/0945-053X(94)90027-2
   Kiyoshima T, 2002, GENE, V299, P205, DOI 10.1016/S0378-1119(02)01074-0
   Komori T, 1997, CELL, V89, P755, DOI 10.1016/S0092-8674(00)80258-5
   Kurokouchi K, 1998, J BONE MINER RES, V13, P1290, DOI 10.1359/jbmr.1998.13.8.1290
   Kurokouchi K, 2000, J BONE MINER RES, V15, P1707, DOI 10.1359/jbmr.2000.15.9.1707
   Kurokouchi K, 2001, J BIOL CHEM, V276, P13499, DOI 10.1074/jbc.M003795200
   Li JJ, 1995, BIOCHEM J, V310, P33, DOI 10.1042/bj3100033
   Li JJ, 1993, BIOCHEM J, V289, P625, DOI 10.1042/bj2890625
   Li YP, 1993, MOL CELL BIOL, V13, P3714, DOI 10.1128/MCB.13.6.3714
   Lo YYC, 1995, J BIOL CHEM, V270, P11727, DOI 10.1074/jbc.270.20.11727
   Nagy Z, 2001, J BONE MINER RES, V16, P1220, DOI 10.1359/jbmr.2001.16.7.1220
   Nakao S, 2002, MOL CELL BIOCHEM, V238, P11, DOI 10.1023/A:1019927616000
   Nakashima K, 2002, CELL, V108, P17, DOI 10.1016/s0092-8674(01)00622-5
   Nanes MS, 1989, ENDOCRINOLOGY, V124, P339, DOI 10.1210/endo-124-1-339
   Nanes MS, 1991, ENDOCRINOLOGY, V128, P2577, DOI 10.1210/endo-128-5-2577
   Ogata Y, 2000, MATRIX BIOL, V19, P395, DOI 10.1016/S0945-053X(00)00085-8
   Ogata Y, 1995, EUR J BIOCHEM, V230, P183
   Ogata Y, 1997, J CELL BIOCHEM, V65, P501, DOI 10.1002/(SICI)1097-4644(19970615)65:4<501::AID-JCB6>3.0.CO;2-S
   Oldberg A, 1988, J BIOL CHEM, V263, P19430
   Panagakos FS, 1994, INFLAMMATION, V18, P243, DOI 10.1007/BF01534267
   Rifas L, 1994, ENDOCRINOLOGY, V134, P213, DOI 10.1210/en.134.1.213
   Sakai T, 2001, J BONE MINER RES, V16, P1272, DOI 10.1359/jbmr.2001.16.7.1272
   Samoto H, 2003, J BIOL CHEM, V278, P28659, DOI 10.1074/jbc.M300671200
   Samoto H, 2002, J CELL BIOCHEM, V87, P313, DOI 10.1002/jcb.10301
   Sato K, 1987, BIOCHEM BIOPH RES CO, V145, P323, DOI 10.1016/0006-291X(87)91324-6
   Shimizu E, 2004, J CELL BIOCHEM, V91, P1183, DOI 10.1002/jcb.20002
   Shimizu E, 2004, J PERIODONTOL, V75, P260, DOI 10.1902/jop.2004.75.2.260
   Shimizu E, 2002, J CELL BIOCHEM, V86, P35, DOI 10.1002/jcb.10194
   Shimizu-sasaki K, 2001, J BIOL CHEM, V276, P5459, DOI 10.1074/jbc.M008971200
   Takeyama M, 2001, JPN J ORAL BIOL, V43, P194
   Uematsu S, 1996, J DENT RES, V75, P562, DOI 10.1177/00220345960750010801
   Yamamoto T, 1996, J CLIN INVEST, V98, P30, DOI 10.1172/JCI118773
   Yamauchi M, 1996, MATRIX BIOL, V15, P119, DOI 10.1016/S0945-053X(96)90153-5
   Zhan X, 1987, ONCOGENE, V1, P369
   Zhang XP, 2002, J CLIN INVEST, V109, P1405, DOI 10.1172/JCI200215681
NR 54
TC 18
Z9 18
U1 0
U2 1
PU WILEY
PI HOBOKEN
PA 111 RIVER ST, HOBOKEN 07030-5774, NJ USA
SN 1065-6995
EI 1095-8355
J9 CELL BIOL INT
JI Cell Biol. Int.
PD JUN 15
PY 2004
VL 28
IS 10
BP 653
EP 660
DI 10.1016/j.cellbi.2004.06.003
PG 8
WC Cell Biology
SC Cell Biology
GA 871SC
UT WOS:000225152600001
PM 15516323
DA 2022-07-08
ER

PT J
AU Lodemel, JB
   Egge-jacobsen, W
   Olsen, RL
AF Lodemel, Jb
   Egge-jacobsen, W
   Olsen, Rl
TI Detection of TIMP-2-like protein in Atlantic cod (Gadus morhua) muscle using two-dimensional real-time reverse zymography
SO COMPARATIVE BIOCHEMISTRY AND PHYSIOLOGY B-BIOCHEMISTRY & MOLECULAR BIOLOGY
LA English
DT Article
DE tissue inhibitors of metalloproteinases; TIMP; cod; muscle; 2D real-time reverse zymography
ID chondroitin sulfate proteoglycan; tissue inhibitor; matrix metalloproteinase; terminal domain; iv collagenase; gelatinolytic activity; proteolytic activity; osteosarcoma cell; induced activation; connective-tissue
AB Matrix metalloproteinases (MMPs) have been proposed to participate in postmortem degradation of fish muscle connective tissues during storage. In the extracellular matrix (ECM) of mammals, a group of specific tissue inhibitors of metalloproteinases (TIMPs) contributes in regulating the MMPs present. However, little information exists on the presence of TIMPs in fish. In this paper, the presence of TIMPs in the muscle of Atlantic cod (Gadus morhua) was investigated using gelatin affinity chromatography, real-time reverse zymography (RTRZ) and mass spectrometry (MS). Using RTRZ inhibitory action against cod muscle, proteinases binding to gelatin were detected in the muscle. The inhibitor had similar molecular weight (21 kDa) as a human recombinant TIMP-2 used as a reference sample. Because isoforms of TIMP-2 homologues with similar molecular weight have been suggested in fish, a two-dimensional RTRZ (2D RTRZ) method was designed. The new method showed the existence of only one form with inhibitory action against cod muscle proteinases. Finally, de novo sequencing of two peptides derived from the cod muscle inhibitor showed high homology to TIMP-2s both from human and other teleosts. (C) 2004 Elsevier Inc. All rights reserved.
C1 Univ Tromso, Norwegian Coll Fishery Sci, Dept Marine Biotechnol, N-9037 Tromso, Norway.
   Univ Oslo, Ctr Biotechnol, N-0317 Oslo, Norway.
RP Lodemel, JB (通讯作者)，Univ Tromso, Norwegian Coll Fishery Sci, Dept Marine Biotechnol, N-9037 Tromso, Norway.
EM jbl@nfli.uit.no
CR Bauer EA, 1975, BIOCHEM BIOPH RES CO, V64, P232, DOI 10.1016/0006-291X(75)90243-0
   Bjellqvist B, 1993, ELECTROPHORESIS, V14, P1023, DOI 10.1002/elps.11501401163
   Bracho GE, 1995, J FOOD BIOCHEM, V19, P299
   Brew K, 2000, BBA-PROTEIN STRUCT M, V1477, P267, DOI 10.1016/S0167-4838(99)00279-4
   Fridman R, 1992, J BIOL CHEM, V267, P15398
   Goldberg GI, 1989, P NATL ACAD SCI USA, V86, P8207, DOI 10.1073/pnas.86.21.8207
   Gomez DE, 1997, EUR J CELL BIOL, V74, P111
   Green MA, 1996, PROG PHOTOVOLTAICS, V4, P375, DOI 10.1002/(SICI)1099-159X(199609/10)4:5<375::AID-PIP146>3.0.CO;2-S
   Hattori S, 2002, ANAL BIOCHEM, V301, P27, DOI 10.1006/abio.2001.5479
   Herron GS, 1986, J BIOL CHEM, V261, P2814
   Kim JT, 2001, BBA-GENE STRUCT EXPR, V1517, P311, DOI 10.1016/S0167-4781(00)00255-4
   Kinoshita M, 2002, FISHERIES SCI, V68, P618, DOI 10.1046/j.1444-2906.2002.00469.x
   Kubota M, 2003, FISHERIES SCI, V69, P1053, DOI 10.1046/j.1444-2906.2003.00726.x
   Kubota S, 2003, BBA-GENE STRUCT EXPR, V1629, P102, DOI 10.1016/j.bbaexp.2003.08.007
   Lodemel JB, 2004, COMP BIOCHEM PHYS B, V137, P363, DOI 10.1016/j.cbpc.2003.12.007
   Lodemel JB, 2003, J SCI FOOD AGR, V83, P1031, DOI 10.1002/jsfa.1501
   Loennechen T, 2003, BIOCHEM PHARMACOL, V66, P2341, DOI 10.1016/j.bcp.2003.08.014
   Mathisen B, 2003, CLIN EXP METASTAS, V20, P701, DOI 10.1023/B:CLIN.0000006819.21361.03
   Matrisian LM, 1992, BIOESSAYS, V14, P455, DOI 10.1002/bies.950140705
   Matsui H, 2000, EUR J BIOCHEM, V267, P4658, DOI 10.1046/j.1432-1327.2000.01513.x
   Morgunova E, 2002, P NATL ACAD SCI USA, V99, P7414, DOI 10.1073/pnas.102185399
   Murphy G, 1992, BIOCHEM J, V283, P637, DOI 10.1042/bj2830637
   Murphy G, 1991, BIOCHEMISTRY-US, V30, P8097, DOI 10.1021/bi00247a001
   Noya M, 1999, VET IMMUNOL IMMUNOP, V67, P303, DOI 10.1016/S0165-2427(98)00226-8
   Oconnell JP, 1994, J BIOL CHEM, V269, P14967
   Ogrady RL, 1984, ANAL BIOCHEM, V140, P490, DOI 10.1016/0003-2697(84)90199-4
   Saito M, 2000, FISHERIES SCI, V66, P334, DOI 10.1046/j.1444-2906.2000.00052.x
   Saito M, 2000, EUR J BIOCHEM, V267, P6943, DOI 10.1046/j.1432-1033.2000.01807.x
   Sato K, 1997, J AGR FOOD CHEM, V45, P343, DOI 10.1021/jf9606619
   Staskus PW, 1991, J BIOL CHEM, V266, P449
   Sternlicht MD, 2001, ANNU REV CELL DEV BI, V17, P463, DOI 10.1146/annurev.cellbio.17.1.463
   Takeda A, 2002, ANN SURG ONCOL, V9, P610, DOI 10.1007/BF02574475
   Wilhelm SM, 1989, J BIOL CHEM, V264, P17213
   Wilkins MR, 1998, 2D PROTEOME ANAL PRO, V0, P0
   Winberg JO, 2003, EUR J BIOCHEM, V270, P3996, DOI 10.1046/j.1432-1033.2003.03788.x
   Winberg JO, 2000, J MOL BIOL, V304, P669, DOI 10.1006/jmbi.2000.4235
   Woessner JF, 1991, FASEB J, V5, P2145, DOI 10.1096/fasebj.5.8.1850705
   Zhang J, 2003, DEV GENES EVOL, V213, P163
   Zhang JS, 2003, DEV GENES EVOL, V213, P382, DOI 10.1007/s00427-003-0333-9
   Zhang JS, 2003, MATRIX BIOL, V22, P279, DOI 10.1016/S0945-053X(03)00020-9
NR 40
TC 14
Z9 15
U1 1
U2 8
PU ELSEVIER SCIENCE INC
PI NEW YORK
PA 360 PARK AVE SOUTH, NEW YORK, NY 10010-1710 USA
SN 1096-4959
EI 
J9 COMP BIOCHEM PHYS B
JI Comp. Biochem. Physiol. B-Biochem. Mol. Biol.
PD OCT 15
PY 2004
VL 139
IS 2
BP 253
EP 259
DI 10.1016/j.cbpc.2004.08.004
PG 7
WC Biochemistry & Molecular Biology; Zoology
SC Biochemistry & Molecular Biology; Zoology
GA 864XL
UT WOS:000224666300014
PM 15465672
DA 2022-07-08
ER

PT J
AU Tang, CH
   Yang, RS
   Liu, CZ
   Huang, TF
   Fu, WM
AF Tang, Ch
   Yang, Rs
   Liu, Cz
   Huang, Tf
   Fu, Wm
TI Differential susceptibility of osteosarcoma cells and primary osteoblasts to cell detachment caused by snake venom metalloproteinase protein
SO TOXICON
LA English
DT Article
DE crovidisin; metalloproteinase; osteosarcoma; osteoblast; integrin
ID asp-containing peptide; focal adhesion kinase; extracellular-matrix; iv collagenase; expression; fibronectin; metastasis; phenotype; survival; invasion
AB The interaction of extracellular matrix with cells plays a key role in the regulation of cell adhesion, migration, proliferation as well as differentiation. Transformed cells express a different profile of adhesion molecules, which may mediate metastasis under specific matrix microenvironment. We here found that ROS 17/2.8 osteosarcoma cells and osteoblasts have different expression of alpha5 integrin, executing different fibronectin fibrillogenesis. As compared with ROS 17/2.8 cells, osteoblasts have higher expression of fibronectin, collagen, alpha5, beta1, alpha2 integrins and focal adhesion kinase as examined by immunostaining and flow cytometry. Crovidisin, a PIII snake venom metalloproteinase (SVMP) purified from venom of Crotalus viridis, exhibits collagen-binding activity and matrix metalloproteinase activity. Crovidisin selectively caused the detachment of ROS 17/2.8 osteosarcoma cells but not of primary cultured osteoblasts. On the other hand, triflavin, an RGD-dependent disintegrin purified from venom of Trimeresurusflavoviridis, did not cause the detachment of both osteoblasts and ROS 17/2.8 cells. Although ROS 17/2.8 cells detached from substratum after crovidisin treatment for 24 h, the loss of mitochondrial membrane potential was not observed unless a prolonged treatment for longer than 36 h. These results suggest that cultured primary rat osteoblasts and ROS 17/2.8 osteosarcoma cells possess different expression of integrins and matrix environment, and ROS 17/2.8 is much more susceptible to be detached by crovidisin. The matfix degradation by crovidisin may be responsible for the preferential detachment of ROS 17/2.8 osteosarcoma cells. (C) 2003 Elsevier Ltd. All rights reserved.
C1 Natl Taiwan Univ, Dept Pharmacol, Coll Med, Taipei, Taiwan.
   Natl Taiwan Univ, Dept Orthopaed, Coll Med, Taipei, Taiwan.
   Tzu Chi Univ, Coll Med, Dept Pharmacol, Hualien, Taiwan.
RP Fu, WM (通讯作者)，Natl Taiwan Univ, Dept Pharmacol, Coll Med, 1,Sec 1 Jen Ai Rd, Taipei, Taiwan.
EM wenmei@ha.mc.ntu.edu.tw
CR Akiyama SK, 1996, HUM CELL, V9, P181
   Albelda SM, 1993, LAB INVEST, V68, P4
   Almeida EAC, 2000, J CELL BIOL, V149, P741, DOI 10.1083/jcb.149.3.741
   Aresu O, 1991, INVAS METAST, V11, P2
   Black RA, 1998, CURR OPIN CELL BIOL, V10, P654, DOI 10.1016/S0955-0674(98)80042-2
   Chen CS, 1997, SCIENCE, V276, P1425, DOI 10.1126/science.276.5317.1425
   Clover J, 1992, J CELL SCI, V103, P267
   Dallas DJ, 1999, BONE, V25, P9, DOI 10.1016/S8756-3282(99)00099-X
   Damsky CH, 1999, BONE, V25, P95, DOI 10.1016/S8756-3282(99)00106-4
   Dedhar S, 1987, J CELL BIOL, V105, P1175, DOI 10.1083/jcb.105.3.1175
   Dedhar S, 1989, CONNECT TISSUE RES, V20, P49, DOI 10.3109/03008208909023874
   Frisch SM, 1996, J CELL BIOL, V134, P793, DOI 10.1083/jcb.134.3.793
   Giancotti FG, 1990, CELL, V60, P849, DOI 10.1016/0092-8674(90)90098-Y
   Grzesik WJ, 1994, J BONE MINER RES, V9, P487, DOI 10.1002/jbmr.5650090408
   Hua J, 1996, CANCER RES, V56, P5279
   Huang TF, 1991, J BIOCHEM-TOKYO, V109, P328
   Ilic D, 1998, J CELL BIOL, V143, P547
   Inoue D, 1998, J BIOL CHEM, V273, P4180, DOI 10.1074/jbc.273.7.4180
   Kawamata H, 1997, INT J CANCER, V70, P120, DOI 10.1002/(SICI)1097-0215(19970106)70:1<120::AID-IJC18>3.0.CO;2-P
   Kawamata H, 1995, INT J CANCER, V63, P568, DOI 10.1002/ijc.2910630418
   Kido A, 1999, CANCER LETT, V137, P209, DOI 10.1016/S0304-3835(98)00368-1
   Kornberg L, 1992, J BIOL CHEM, V267, P23439
   Lester BR, 1992, CANCER METAST REV, V11, P31, DOI 10.1007/BF00047601
   Liu CZ, 1997, ARCH BIOCHEM BIOPHYS, V337, P291, DOI 10.1006/abbi.1996.9787
   Macdonald NJ, 1993, CANCER SURV, V16, P175
   Mccarthy JB, 1985, CANCER METAST REV, V4, P125, DOI 10.1007/BF00050692
   Moursi AM, 1997, J CELL SCI, V110, P2187
   Nelson AR, 2000, J CLIN ONCOL, V18, P1135, DOI 10.1200/JCO.2000.18.5.1135
   Poulsom R, 1992, AM J PATHOL, V141, P389
   Pyke C, 1993, AM J PATHOL, V142, P359
   Sledge GW, 1995, J NATL CANCER I, V87, P1546, DOI 10.1093/jnci/87.20.1546
   Stetlerstevenson WG, 1990, CANCER METAST REV, V9, P289, DOI 10.1007/BF00049520
   Stromblad S, 1996, J CLIN INVEST, V98, P426, DOI 10.1172/JCI118808
   Tang CH, 2003, J BONE MINER RES, V18, P502, DOI 10.1359/jbmr.2003.18.3.502
   Tsunezuka Y, 1996, CANCER RES, V56, P5678
   Turner AJ, 1999, BIOCHEM SOC T, V27, P255, DOI 10.1042/bst0270255
   Wolf M, 2000, CANCER GENET CYTOGEN, V123, P128, DOI 10.1016/S0165-4608(00)00319-8
   Wu WB, 2001, BIOCHEM J, V357, P719, DOI 10.1042/0264-6021:3570719
   Zucker S, 1993, CANCER RES, V53, P140
NR 39
TC 12
Z9 14
U1 0
U2 0
PU PERGAMON-ELSEVIER SCIENCE LTD
PI OXFORD
PA THE BOULEVARD, LANGFORD LANE, KIDLINGTON, OXFORD OX5 1GB, ENGLAND
SN 0041-0101
EI 
J9 TOXICON
JI Toxicon
PD JAN 15
PY 2004
VL 43
IS 1
BP 11
EP 20
DI 10.1016/j.toxicon.2003.10.008
PG 10
WC Pharmacology & Pharmacy; Toxicology
SC Pharmacology & Pharmacy; Toxicology
GA 800ON
UT WOS:000220037700002
PM 15037024
DA 2022-07-08
ER

PT J
AU Li, XT
   Mikkelsen, IM
   Mortensen, B
   Winberg, JO
   Huseby, NE
AF Li, Xt
   Mikkelsen, Im
   Mortensen, B
   Winberg, Jo
   Huseby, Ne
TI Butyrate reduces liver metastasis of rat colon carcinoma cells in vivo and resistance to oxidative stress in vitro
SO CLINICAL & EXPERIMENTAL METASTASIS
LA English
DT Article
DE cultured tumor cells; metastatic potential; butyrate; apoptosis; oxidative stress
ID hepatic sinusoidal endothelium; gamma-glutamyl-transferase; b16 melanoma-cell; chain fatty-acid; sodium-butyrate; matrix metalloproteinase-2; cancer cell; induced differentiation; tumor-cytotoxicity; osteosarcoma cell
AB Injection of the rat colon carcinoma cell line CC531 into spleen of syngeneic rats results in considerable amounts of liver metastases within 14 days. We investigated whether preincubation of the cells with butyrate reduced their metastatic ability in vivo and whether this was accompanied by reduction in related properties such as secretion of metalloproteinases and their ability to withstand oxidative stress. Butyrate incubation reduced cell growth rate and initiated apoptosis in a dose- and time-related manner, but proliferation was retrieved when cultivation was continued in medium without butyrate. Splenic injection of butyrate treated, proliferating cells resulted in significantly reduced amounts of tumor mass compared to untreated cells. The butyrate treated cells were more susceptible to oxidative stress than control cells, as demonstrated by increased number of apoptotic cells and reduced cell growth after exposure to menadione. A reduction in cellular glutathione was found after prolonged incubation with butyrate. Butyrate appeared not to alter the secretion of active metalloproteinases from the cells although an apparent increase in proforms was demonstrated. Neither did butyrate alter the synthesis of metalloproteinase inhibitors. Lastly, a reduced adhesion of the tumor cells to collagen coated matrix was found after butyrate treatment. Thus, the inhibitory effects of butyrate on tumor malignancy are caused by a diversity of mechanisms.
C1 Univ Tromso, IMB, Dept Med Biochem, N-9037 Tromso, Norway.
RP Huseby, NE (通讯作者)，Univ Tromso, IMB, Dept Med Biochem, N-9037 Tromso, Norway.
EM nilseh@fagmed.uit.no
CR Anasagasti MJ, 1998, HEPATOLOGY, V27, P1249, DOI 10.1002/hep.510270510
   Andreassen K, 2002, CLIN EXP METASTAS, V19, P623, DOI 10.1023/A:1020978411846
   Archer SY, 1998, P NATL ACAD SCI USA, V95, P6791, DOI 10.1073/pnas.95.12.6791
   Augeron C, 1984, CANCER RES, V44, P3961
   Benard O, 1997, MOL CELL BIOCHEM, V170, P109, DOI 10.1023/A:1006892929652
   Buda A, 2003, GUT, V52, P729, DOI 10.1136/gut.52.5.729
   Carretero J, 2001, J BIOL CHEM, V276, P25775, DOI 10.1074/jbc.M101148200
   Carretero J, 1999, CLIN EXP METASTAS, V17, P567, DOI 10.1023/A:1006725226078
   Cornelius LA, 1998, J IMMUNOL, V161, P6845
   Emenaker NJ, 1998, J SURG RES, V76, P41, DOI 10.1006/jsre.1998.5279
   Giardina C, 1998, BBA-MOL CELL RES, V1401, P277, DOI 10.1016/S0167-4889(97)00140-7
   Gleave ME, 1998, J CELL BIOCHEM, V69, P271, DOI 10.1002/(SICI)1097-4644(19980601)69:3<271::AID-JCB5>3.0.CO;2-O
   Hague A, 1993, INT J CANCER, V55, P498, DOI 10.1002/ijc.2910550329
   Hara I, 2000, INT J ONCOL, V17, P1213
   Hattori S, 2002, ANAL BIOCHEM, V301, P27, DOI 10.1006/abio.2001.5479
   Heerdt BG, 1997, CELL GROWTH DIFFER, V8, P523
   Ho SB, 1994, J CELL PHYSIOL, V160, P213, DOI 10.1002/jcp.1041600202
   Krupitza G, 1996, BRIT J CANCER, V73, P433, DOI 10.1038/bjc.1996.78
   Levy P, 2003, J CELL PHYSIOL, V197, P336, DOI 10.1002/jcp.10345
   Li X, 1998, EUR J CANCER, V34, P1935, DOI 10.1016/S0959-8049(98)00196-8
   Litvak DA, 1998, SURGERY, V124, P161, DOI 10.1067/msy.1998.90365
   Loennechen T, 2003, BIOCHEM PHARMACOL, V66, P2341, DOI 10.1016/j.bcp.2003.08.014
   Marks PA, 2001, NAT REV CANCER, V1, P194, DOI 10.1038/35106079
   Marquet RL, 1984, INT J CANCER, V33, P689, DOI 10.1002/ijc.2910330521
   Mathisen B, 2003, CLIN EXP METASTAS, V20, P701, DOI 10.1023/B:CLIN.0000006819.21361.03
   Meyer TE, 1998, INT J CANCER, V77, P55, DOI 10.1002/(SICI)1097-0215(19980703)77:1<55::AID-IJC10>3.0.CO;2-8
   Mikkelsen IM, 2002, MOL CELL BIOCHEM, V232, P87, DOI 10.1023/A:1014809607758
   Miyake H, 1999, BRIT J CANCER, V79, P1651, DOI 10.1038/sj.bjc.6690264
   Murphy G, 1995, METHOD ENZYMOL, V248, P470
   Ortega AL, 2003, J BIOL CHEM, V278, P13888, DOI 10.1074/jbc.M207140200
   Pompella A, 2003, BIOCHEM PHARMACOL, V66, P1499, DOI 10.1016/S0006-2952(03)00504-5
   Sang QX, 1998, CELL RES, V8, P171
   Smith TJ, 1996, HEPATOLOGY, V23, P866, DOI 10.1002/hep.510230430
   Svendsrud DH, 1997, BIOCHEM PHARMACOL, V53, P1511, DOI 10.1016/S0006-2952(97)00071-3
   Velazquez OC, 1996, SURGERY, V120, P440, DOI 10.1016/S0039-6060(96)80321-7
   Wang HM, 2000, CANCER RES, V60, P5862
   Wilson JR, 1992, EXP CELL RES, V201, P330, DOI 10.1016/0014-4827(92)90281-C
   Winberg JO, 1986, J INVEST DERMATOL, V87, P326, DOI 10.1111/1523-1747.ep12524396
   Winberg JO, 2000, J MOL BIOL, V304, P669, DOI 10.1006/jmbi.2000.4235
   Wu JT, 2001, AM J PHYSIOL-GASTR L, V280, PG482, DOI 10.1152/ajpgi.2001.280.3.G482
   Yamamoto H, 1998, INT J CANCER, V76, P897, DOI 10.1002/(SICI)1097-0215(19980610)76:6<897::AID-IJC21>3.0.CO;2-Z
   Yang ZY, 1992, CHIN J APP CHEM, V9, P31
   Yoon SO, 2002, J BIOL CHEM, V277, P30271, DOI 10.1074/jbc.M202647200
NR 43
TC 13
Z9 15
U1 0
U2 4
PU SPRINGER
PI DORDRECHT
PA VAN GODEWIJCKSTRAAT 30, 3311 GZ DORDRECHT, NETHERLANDS
SN 0262-0898
EI 1573-7276
J9 CLIN EXP METASTAS
JI Clin. Exp. Metastasis
PD JUN 15
PY 2004
VL 21
IS 4
BP 331
EP 338
DI 10.1023/B:CLIN.0000046134.80393.34
PG 8
WC Oncology
SC Oncology
GA 869ND
UT WOS:000224990400006
PM 15554389
DA 2022-07-08
ER

PT J
AU Schmidt-hansen, B
   Ornas, D
   Grigorian, M
   Klingelhofer, J
   Tulchinsky, E
   Lukanidin, E
   Ambartsumian, N
AF Schmidt-hansen, B
   Ornas, D
   Grigorian, M
   Klingelhofer, J
   Tulchinsky, E
   Lukanidin, E
   Ambartsumian, N
TI Extracellular S100A4(mts1) stimulates invasive growth of mouse endothelial cells and modulates MMP-13 matrix metalloproteinase activity
SO ONCOGENE
LA English
DT Article
DE metastasis-promoting; S100A4; extracellular; activity; MMP-13 induction; angiogenesis
ID metastasis-associated protein; factor-kappa-b; tumor-cell; in-vitro; differential regulation; plasminogen-activator; collagenase-3 mmp-13; prognostic marker; signaling pathway; osteosarcoma cell
AB S100A4(mts1) protein expression has been strongly associated with metastatic tumor progression. It has been suggested as a prognostic marker for a number of human cancers. It is proposed that extracellular S100A4 accelerates cancer progression by stimulating the motility of endothelial cells, thereby promoting angiogenesis. Here we show that in 3D culture mouse endothelial cells (SVEC 4-10) respond to recombinant S100A4 by stimulating invasive growth of capillary-like structures. The outgrowth is not dependent on the stimulation of cell proliferation, but rather correlates with the transcriptional modulation of genes involved in the proteolytic degradation of extracellular matrix (ECM). Treatment of SVEC 4-10 with the S100A4 protein leads to the transcriptional activation of collagenase 3 (MMP-13) mRNA followed by subsequent release of the protein from the cells. beta-Casein zymography demonstrates enhancement of proteolytic activity associated with MMP-13. This observation indicates that extracellular S100A4 stimulates the production of ECM degrading enzymes from endothelial cells, thereby stimulating the remodeling of ECM. This could explain the angiogenic and metastasis-stimulating activity of S100A4(mts1).
C1 Danish Canc Soc, Dept Mol Canc Biol, Inst Canc Biol, DK-2100 Copenhagen, Denmark.
   Univ Leicester, Dept Canc Studies & Mol Med, Leicester LE 7LX, Leics, England.
RP Ambartsumian, N (通讯作者)，Danish Canc Soc, Dept Mol Canc Biol, Inst Canc Biol, Strand Blvd 49, DK-2100 Copenhagen, Denmark.
EM na@cancer.dk
CR Airola K, 1997, J INVEST DERMATOL, V109, P225, DOI 10.1111/1523-1747.ep12319441
   Ambartsumian N, 2001, ONCOGENE, V20, P4685, DOI 10.1038/sj.onc.1204636
   Ambartsumian NS, 1996, ONCOGENE, V13, P1621
   Andersen K, 1998, ANTICANCER RES, V18, P3299
   Andrews NC, 1991, NUCLEIC ACIDS RES, V19, P2499, DOI 10.1093/nar/19.9.2499
   Belot N, 2002, BBA-PROTEINS PROTEOM, V1600, P74, DOI 10.1016/S1570-9639(02)00447-8
   Bjornland K, 2001, J PEDIATR SURG, V36, P1040, DOI 10.1053/jpsu.2001.24735
   Bjornland K, 1999, CANCER RES, V59, P4702
   Bond M, 2001, CARDIOVASC RES, V50, P556, DOI 10.1016/S0008-6363(01)00220-6
   Braunhut SJ, 1994, J BIOL CHEM, V269, P13472
   Cazorla M, 1998, J PATHOL, V186, P144, DOI 10.1002/(SICI)1096-9896(1998100)186:2<144::AID-PATH147>3.0.CO;2-#
   Chomczynski P, 1987, ANAL BIOCHEM, V162, P156, DOI 10.1016/0003-2697(87)90021-2
   Davies BR, 2002, J PATHOL, V196, P292, DOI 10.1002/path.1051
   Davies MPA, 1996, ONCOGENE, V13, P1631
   Donato R, 2001, INT J BIOCHEM CELL B, V33, P637, DOI 10.1016/S1357-2725(01)00046-2
   Donato R, 2003, MICROSC RES TECHNIQ, V60, P540, DOI 10.1002/jemt.10296
   Duarte WR, 2003, J BONE MINER RES, V18, P493, DOI 10.1359/jbmr.2003.18.3.493
   Duffy MJ, 2000, BREAST CANCER RES, V2, P252, DOI 10.1186/bcr65
   Ebralidze A, 1989, GENE DEV, V3, P1086, DOI 10.1101/gad.3.7.1086
   Endo H, 2002, J BIOL CHEM, V277, P26396, DOI 10.1074/jbc.M202244200
   Fernandezresa P, 1995, ANAL BIOCHEM, V224, P434, DOI 10.1006/abio.1995.1063
   Fidler IJ, 2003, NAT REV CANCER, V3, P453, DOI 10.1038/nrc1098
   Folkman J, 1995, NAT MED, V1, P27, DOI 10.1038/nm0195-27
   Ford HL, 1995, ONCOGENE, V10, P1597
   Freije JMP, 1994, J BIOL CHEM, V269, P16766
   Grigorian M, 1996, INT J CANCER, V67, P831, DOI 10.1002/(SICI)1097-0215(19960917)67:6<831::AID-IJC13>3.0.CO;2-4
   Grigorian M, 2001, J BIOL CHEM, V276, P22699, DOI 10.1074/jbc.M010231200
   Hanahan D, 2000, CELL, V100, P57, DOI 10.1016/S0092-8674(00)81683-9
   Hattori Y, 2003, EXP MOL PATHOL, V74, P230, DOI 10.1016/S0014-4800(03)00014-5
   Heikkila P, 2002, ANTI-CANCER DRUG, V13, P245, DOI 10.1097/00001813-200203000-00006
   Heizmann CW, 2002, FRONT BIOSCI-LANDMRK, V7, PD1356, DOI 10.2741/heizmann
   Hofmann MA, 1999, CELL, V97, P889, DOI 10.1016/S0092-8674(00)80801-6
   Johansson N, 1999, AM J PATHOL, V154, P469, DOI 10.1016/S0002-9440(10)65293-5
   Johansson N, 1997, AM J PATHOL, V151, P499
   Kim HG, 2000, BIOCHEM BIOPH RES CO, V269, P401
   Kriajevska M, 1998, J BIOL CHEM, V273, P9852, DOI 10.1074/jbc.273.16.9852
   Kriajevska M, 2002, J BIOL CHEM, V277, P5229, DOI 10.1074/jbc.M110976200
   Kriajevska MV, 1994, J BIOL CHEM, V269, P19679
   Lemaitre V, 1997, BIOCHEM BIOPH RES CO, V230, P202, DOI 10.1006/bbrc.1996.5924
   Lloyd BH, 1998, ONCOGENE, V17, P465, DOI 10.1038/sj.onc.1201948
   Maelandsmo GM, 1996, CANCER RES, V56, P5490
   Mengshol JA, 2000, ARTHRITIS RHEUM, V43, P801, DOI 10.1002/1529-0131(200004)43:4<801::AID-ANR10>3.0.CO;2-4
   Mikkelsen SE, 2001, J NEUROCHEM, V79, P767, DOI 10.1046/j.1471-4159.2001.00605.x
   Novitskaya V, 2000, J BIOL CHEM, V275, P41278, DOI 10.1074/jbc.M007058200
   Oconnell KA, 1990, J IMMUNOL, V144, P521
   Peeters-joris C, 1998, BBA-MOL CELL RES, V1405, P14, DOI 10.1016/S0167-4889(98)00094-9
   Pepper MS, 2001, ARTERIOSCL THROM VAS, V21, P1104, DOI 10.1161/hq0701.093685
   Philip S, 2003, J BIOL CHEM, V278, P14487, DOI 10.1074/jbc.M207309200
   Platt-higgins AM, 2000, INT J CANCER, V89, P198, DOI 10.1002/(SICI)1097-0215(20000320)89:2<198::AID-IJC16>3.0.CO;2-L
   Qian XH, 1997, EXP CELL RES, V235, P403, DOI 10.1006/excr.1997.3681
   Rosty C, 2002, AM J PATHOL, V160, P45, DOI 10.1016/S0002-9440(10)64347-7
   Stamenkovic I, 2000, SEMIN CANCER BIOL, V10, P415, DOI 10.1006/scbi.2000.0379
   Takenaga K, 1997, ONCOGENE, V14, P331, DOI 10.1038/sj.onc.1200820
   Tulchinsky E, 1997, J BIOL CHEM, V272, P4828, DOI 10.1074/jbc.272.8.4828
   Uozumi M, 2000, CANCER LETT, V149, P135, DOI 10.1016/S0304-3835(99)00352-3
   Vallone D, 1997, EMBO J, V16, P5310, DOI 10.1093/emboj/16.17.5310
   Vihinen P, 2002, INT J CANCER, V99, P157, DOI 10.1002/ijc.10329
   Vincenti MP, 2002, ARTHRITIS RES, V4, P157, DOI 10.1186/ar401
   Wang H, 2000, BIOCHEM BIOPH RES CO, V272, P900, DOI 10.1006/bbrc.2000.2852
   Wilasrusmee C, 2002, J SURG RES, V104, P131, DOI 10.1006/jsre.2002.6429
   Yeow KM, 2002, MATRIX BIOL, V21, P75, DOI 10.1016/S0945-053X(01)00180-9
   Yonemura Y, 2000, CLIN CANCER RES, V6, P4234
   Yu WH, 2001, ANAL BIOCHEM, V293, P38, DOI 10.1006/abio.2001.5099
   Zaragoza C, 2002, KIDNEY INT, V61, P804, DOI 10.1046/j.1523-1755.2002.00224.x
   Zaragoza C, 2002, MOL PHARMACOL, V62, P927, DOI 10.1124/mol.62.4.927
NR 66
TC 165
Z9 174
U1 1
U2 9
PU NATURE PUBLISHING GROUP
PI LONDON
PA MACMILLAN BUILDING, 4 CRINAN ST, LONDON N1 9XW, ENGLAND
SN 0950-9232
EI 1476-5594
J9 ONCOGENE
JI Oncogene
PD JUL 15
PY 2004
VL 23
IS 32
BP 5487
EP 5495
DI 10.1038/sj.onc.1207720
PG 9
WC Biochemistry & Molecular Biology; Oncology; Cell Biology; Genetics & Heredity
SC Biochemistry & Molecular Biology; Oncology; Cell Biology; Genetics & Heredity
GA 836XB
UT WOS:000222588400008
PM 15122322
DA 2022-07-08
ER

PT J
AU Pazzaglia, L
   Ponticelli, F
   Magagnoli, G
   Magagnoli, G
   Gamberi, G
   Ragazzini, P
   Balladelli, A
   Picci, P
   Benassi, M
AF Pazzaglia, L
   Ponticelli, F
   Magagnoli, G
   Magagnoli, G
   Gamberi, G
   Ragazzini, P
   Balladelli, A
   Picci, P
   Benassi, M
TI Activation of metalloproteinases-2 and -9 by interleukin-1 alpha in S100A4-positive liposarcoma cell line: Correlation with cell invasiveness
SO ANTICANCER RESEARCH
LA English
DT Article
DE S100A4 protein; metalloproteinases; liposarcoma cells; extracellular matrix
ID soft-tissue sarcoma; matrix metalloproteinase; differential expression; osteosarcoma cell; tumor invasion; metastasis; inhibitor; cancer; s100a4; timp-2
AB Background: The S100A4 gene may affect the invasive properties of tumor cells through modulation of metalloproteinases (MMPs) and their inhibitors (TIMPs). Materials and Methods: In the human liposarcoma cell line, SW872, we analyzed the expression of S100A4 protein by immunohistochemistry and flow cytometry. The production of MMP2, MMP9, TIMP1 and TIMP2 was assessed by gelatin zymography and enzyme-linked immunoabsorbent assay before and after interleukin-1alpha (IL-1alpha) and interleukin-6 (IL-6) stimulation: cell invasiveness was measured by Matrigel invasion assay. Results: S100A4-positive SW872 cells responded to IL-1alpha with induction of immunoreactive MMP2 and TIMP1 and with activation of both MMPs, the latter significantly associated with an increase of cell invasiveness. Treatment with IL-6 induced less significant variations resulting in a more stable invasive behavior. Conclusion: These data show that S100A4-positive SW872 respond to interleukins by influencing the behavior of factors involved in extracellular matrix degradation and emphasize the predominant role of MMP activity status on the positive regulation of cell migration mechanisms.
C1 Rizzoli Orthopaed Inst, Dept Muscoloskeletal Oncol, I-40100 Bologna, Italy.
RP Benassi, M (通讯作者)，Ist Ortoped Rizzoli, Oncol Res Lab, Via Barbinao 1-10, I-40136 Bologna, Italy.
EM mariaserena.benassi@ior.it
CR Alonso DF, 1998, ONCOL REP, V5, P1083
   Andersen K, 1998, ANTICANCER RES, V18, P3299
   Benassi MS, 2003, HISTOL HISTOPATHOL, V18, P1035, DOI 10.14670/HH-18.1035
   Benassi MS, 2001, ANN ONCOL, V12, P75, DOI 10.1023/A:1008318614461
   Bjornland K, 2001, J PEDIATR SURG, V36, P1040, DOI 10.1053/jpsu.2001.24735
   Bjornland K, 1999, CANCER RES, V59, P4702
   Camby I, 1999, BRAIN PATHOL, V9, P1
   Coussens LM, 1996, CHEM BIOL, V3, P895, DOI 10.1016/S1074-5521(96)90178-7
   Damiens C, 2000, CYTOKINE, V12, P1727, DOI 10.1006/cyto.2000.0765
   Debart ACW, 1995, J BONE MINER RES, V10, P1374
   Duffy MJ, 1992, CLIN EXP METASTAS, V10, P145, DOI 10.1007/BF00132746
   Engers R, 1999, INT J CANCER, V80, P406, DOI 10.1002/(SICI)1097-0215(19990129)80:3<406::AID-IJC12>3.0.CO;2-L
   Gomez DE, 1997, EUR J CELL BIOL, V74, P111
   Guedez L, 1998, J CLIN INVEST, V102, P2002, DOI 10.1172/JCI2881
   Hayakawa T, 1992, FED EUR BIOCH SOC, V1, P29
   Kligman D, 1988, TRENDS BIOCHEM SCI, V13, P437, DOI 10.1016/0968-0004(88)90218-6
   Maelandsmo GM, 1997, INT J CANCER, V74, P464, DOI 10.1002/(SICI)1097-0215(19970822)74:4<464::AID-IJC19>3.0.CO;2-9
   Muller BM, 1996, CURR TOP MICROBIOL I, V213, P65
   Nemeth JA, 1996, EXP CELL RES, V224, P110, DOI 10.1006/excr.1996.0117
   Ray JM, 1994, EUR RESPIR J, V7, P2062
   Soloway PD, 1996, ONCOGENE, V13, P2307
   Stetlerstevenson WG, 1989, J BIOL CHEM, V264, P17374
   Terranova VP, 1986, P NATL ACAD SCI USA, V83, P465, DOI 10.1073/pnas.83.2.465
   Watanabe M, 1996, CANCER, V77, P1676, DOI 10.1002/(SICI)1097-0142(19960415)77:8+<1676::AID-CNCR14>3.0.CO;2-V
NR 24
TC 22
Z9 26
U1 0
U2 0
PU INT INST ANTICANCER RESEARCH
PI ATHENS
PA EDITORIAL OFFICE 1ST KM KAPANDRITIOU-KALAMOU RD KAPANDRITI, PO BOX 22, ATHENS 19014, GREECE
SN 0250-7005
EI 1791-7530
J9 ANTICANCER RES
JI Anticancer Res.
PD MAR-APR 15
PY 2004
VL 24
IS 2B
BP 967
EP 972
DI 
PG 6
WC Oncology
SC Oncology
GA 820JM
UT WOS:000221385000061
PM 15161051
DA 2022-07-08
ER
