# Supplementary material for: Global scientific trends on matrix metalloproteinase and osteosarcoma: A bibliometric and visualized analysis
Source: Front Oncol. 2023 Feb 6;13:1064815. doi: 10.3389/fonc.2023.1064815 (PMC9939641; doi:10.3389/fonc.2023.1064815)
Supplement: Supplementary file 3 [file DataSheet_1.zip › rawdata/download2005u20.txt]

PT J
AU Vaisman, DN
   Mccarthy, AD
   Cortizo, AM
AF Vaisman, Dn
   Mccarthy, Ad
   Cortizo, Am
TI Bone-specific alkaline phosphatase activity is inhibited by bisphosphonates - Role of divalent cations
SO BIOLOGICAL TRACE ELEMENT RESEARCH
LA English
DT Article
DE bisphosphonates; bone-specific alkaline phosphatase; magnesium; zinc; chelation; osteoblasts
ID cell; differentiation; mineralization; proliferation; binding; growth
AB Bisphosphonates (BPs) are drugs widely used in the treatment of various bone diseases. BPs localize to bone mineral, and their concentration in resorption lacunae could reach almost millimolar levels. Bone alkaline phosphatase (ALP) is a membrane-bound exoenzyme that has been implicated in bone formation and mineralization. In this study, we investigated the possible direct effect of three N-containing BPs (alendronate, pamidronate, and zoledronate) on the specific activity of bone ALP obtained from an extract of UMR106 rat osteosarcoma cells. Enzymatic activity was measured by spectrophotometric detection of p-nitrophenol product and by in situ visualization of ALP bands after an electrophoresis on cellulose acetate gels. Because ALP is a metalloprotein that contains Zn2+ and Mg2+, both of which are necessary for catalytic function, we also evaluated the participation of these divalent cations in the possible effect of BPs on enzymatic activity. All BPs tested were found to dose-dependently inhibit spectrophotometrically measured ALP activity (93-42% of basal) at concentrations of BPs between 10(-5) M and 10(-4) M, the order of potency being zoledronate congruent to alendronate > pamidronate. However, coincubation with excess Zn2+ or Mg2+ completely abolished this inhibitory effect. Electrophoretic analysis rendered very similar results: namely a decrease in the enzymatic activity of the bone-ALP band by BPs and a reversion of this inhibition by divalent cations. This study shows that N-containing BPs directly inhibit bone-ALP activity, in a concentration range to which this exoenzyme is probably exposed in vivo. In addition, this inhibitory effect is most possibly the result of the chelation of Zn2+ and Mg2+ ions by BPs.
C1 Natl Univ La Plata, Fac Ciencias Exactas, Catedra Bioquim Patol, RA-1900 La Plata, Argentina.
RP Cortizo, AM (通讯作者)，Natl Univ La Plata, Fac Ciencias Exactas, Catedra Bioquim Patol, 47&115, RA-1900 La Plata, Argentina.
CR Asante-appiah E, 2002, BIOCHEMISTRY-US, V41, P9043, DOI 10.1021/bi0259554
   Bosron WF, 1977, BIOCHEMISTRY-US, V16, P610, DOI 10.1021/bi00623a009
   Bradford MM, 1976, ANAL BIOCHEM, V72, P248, DOI 10.1016/0003-2697(76)90527-3
   Cortizo AM, 1995, MOL CELL BIOCHEM, V145, P97, DOI 10.1007/BF00935481
   Farley JR, 1994, CLIN CHEM, V40, P1749
   Itoh F, 2003, EUR J PHARMACOL, V477, P9, DOI 10.1016/j.ejphar.2003.08.011
   Kim EE, 1991, J MOL BIOL, V218, P449, DOI 10.1016/0022-2836(91)90724-K
   Mathov I, 2001, J BONE MINER RES, V16, P2050, DOI 10.1359/jbmr.2001.16.11.2050
   Mccarthy AD, 1997, MOL CELL BIOCHEM, V170, P43, DOI 10.1023/A:1006816223292
   Mccarthy AD, 1998, MOL CELL BIOCHEM, V181, P63, DOI 10.1023/A:1006857309142
   Mccomb RB, 1979, ALAKALINE PHOSPHATAS, V0, P0
   Opas EE, 1997, BIOCHEM PHARMACOL, V54, P721, DOI 10.1016/S0006-2952(97)00225-6
   Pan BQ, 2004, BONE, V34, P112, DOI 10.1016/j.bone.2003.08.013
   Rogers MICHAELJ, 2003, CURRENT PHARMACEUTICAL DESIGN, V9, P2643, DOI 10.2174/1381612033453640
   Rogers MJ, 1997, CANCER, V80, P1652, DOI 10.1002/(SICI)1097-0142(19971015)80:8+<1652::AID-CNCR15>3.0.CO;2-Z
   Vaisman DN, 2004, OSTEOPOROSIS INT, V15, P0
   Vanhoof VO, 1994, CRIT REV CL LAB SCI, V31, P197, DOI 10.3109/10408369409084677
   Whyte MP, 1994, ENDOCR REV, V15, P439, DOI 10.1210/er.15.4.439
NR 18
TC 45
Z9 46
U1 0
U2 16
PU HUMANA PRESS INC
PI TOTOWA
PA 999 RIVERVIEW DRIVE SUITE 208, TOTOWA, NJ 07512 USA
SN 0163-4984
EI 
J9 BIOL TRACE ELEM RES
JI Biol. Trace Elem. Res.
PD MAY 15
PY 2005
VL 104
IS 2
BP 131
EP 140
DI 10.1385/BTER:104:2:131
PG 10
WC Biochemistry & Molecular Biology; Endocrinology & Metabolism
SC Biochemistry & Molecular Biology; Endocrinology & Metabolism
GA 943LH
UT WOS:000230354700004
PM 15894813
DA 2022-07-08
ER

PT J
AU Krishnan, K
   Khanna, C
   Helman, LJ
AF Krishnan, K
   Khanna, C
   Helman, Lj
TI The biology of metastases in pediatric sarcomas
SO CANCER JOURNAL
LA English
DT Article
DE metastasis; sarcoma; models
ID matrix metalloproteinase; tumor angiogenesis; cell-adhesion; prognostic-factor; colorectal-cancer; tissue inhibitor; up-regulation; osteosarcoma; dormancy; growth
AB In the treatment of pediatric solid tumors, the presence or development of metastatic disease carries a universally poor prognosis. In fact, most cancer deaths result from metastases rather than primary tumor growth. Although the poor outcome associated with metastatic disease has been known for some time, an understanding of the processes that allow a cancer to disseminate is only now beginning to be understood. In order for a cancer to spread beyond its local site, a complex series of events must be undertaken that must allow the cancer not only to travel into and through the circulation but also prevent elimination of these cells by the host, as well as promote growth at the metastatic site. This review presents a current model of these processes. Some of the key molecular factors influencing their development are outlined in the context of this model. We present recent advances in our understanding of metastases, especially as they relate to experimental therapies and possible molecular targets of future therapies. Finally, we discuss progress being made in our ability to study metastases and expectations for the future.
C1 NCI, Pediat Oncol Branch, Bethesda, MD 20892 USA.
RP Krishnan, K (通讯作者)，NCI, Pediat Oncol Branch, Bldg 10 CRC 1-3816,10 Ctr Dr, Bethesda, MD 20892 USA.
EM krishhka@mail.nih.gov
CR Aguirre-ghiso JA, 2003, CANCER RES, V63, P1684
   Alani RM, 2004, CANCER BIOL THER, V3, P498, DOI 10.4161/cbt.3.6.930
   Albini A, 1991, J NATL CANCER I, V83, P775, DOI 10.1093/jnci/83.11.775
   Aljada IS, 2004, J CLIN ONCOL, V22, P3218, DOI 10.1200/JCO.2004.02.110
   Baker AH, 1999, BRIT J CANCER, V79, P1347, DOI 10.1038/sj.bjc.6690217
   Balkwill F, 2004, NAT REV CANCER, V4, P540, DOI 10.1038/nrc1388
   Bayko L, 1998, ANGIOGENESIS, V2, P203, DOI 10.1023/A:1009275307663
   Beavon IRG, 2000, EUR J CANCER, V36, P1607, DOI 10.1016/S0959-8049(00)00158-1
   Bjornsti MA, 2004, NAT REV CANCER, V4, P335, DOI 10.1038/nrc1362
   Cavallaro U, 2004, NAT REV CANCER, V4, P118, DOI 10.1038/nrc1276
   Cavallaro U, 2001, NAT CELL BIOL, V3, P650, DOI 10.1038/35083041
   Chambers AF, 1997, J NATL CANCER I, V89, P1260, DOI 10.1093/jnci/89.17.1260
   Condeelis J, 2003, NAT REV CANCER, V3, P921, DOI 10.1038/nrc1231
   Coussens LM, 2002, SCIENCE, V295, P2387, DOI 10.1126/science.1067100
   Douma S, 2004, NATURE, V430, P1034, DOI 10.1038/nature02765
   Farrar JD, 1999, J IMMUNOL, V162, P2842
   Ferrari S, 2003, J CLIN ONCOL, V21, P710, DOI 10.1200/JCO.2003.03.141
   Ferrari S, 1997, ANN ONCOL, V8, P765, DOI 10.1023/A:1008221713505
   Fidler IJ, 2002, DIFFERENTIATION, V70, P498, DOI 10.1046/j.1432-0436.2002.700904.x
   Flanagan SP, 1966, GENET RES, V8, P295, DOI 10.1017/S0016672300010168
   Frisch SM, 1994, J CELL BIOL, V124, P619, DOI 10.1083/jcb.124.4.619
   Fukata M, 2001, NAT REV MOL CELL BIO, V2, P887, DOI 10.1038/35103068
   Garrido F, 1997, IMMUNOL TODAY, V18, P89, DOI 10.1016/S0167-5699(96)10075-X
   Geminder H, 2001, J IMMUNOL, V167, P4747, DOI 10.4049/jimmunol.167.8.4747
   Goodison S, 2003, CLIN CANCER RES, V9, P3808
   Grossmann J, 2002, APOPTOSIS, V7, P247, DOI 10.1023/A:1015312119693
   Guo WJ, 2004, NAT REV MOL CELL BIO, V5, P816, DOI 10.1038/nrm1490
   Hawkins DS, 2003, CANCER-AM CANCER SOC, V98, P2447, DOI 10.1002/cncr.11799
   Hofbauer GFL, 1998, MELANOMA RES, V8, P337, DOI 10.1097/00008390-199808000-00007
   Holmgren L, 1995, NAT MED, V1, P149, DOI 10.1038/nm0295-149
   Hurwitz H, 2004, NEW ENGL J MED, V350, P2335, DOI 10.1056/NEJMoa032691
   Kabbinavar F, 2003, J CLIN ONCOL, V21, P60, DOI 10.1200/JCO.2003.10.066
   Kaplan DH, 1998, P NATL ACAD SCI USA, V95, P7556, DOI 10.1073/pnas.95.13.7556
   Kerbel R, 2002, NAT REV CANCER, V2, P727, DOI 10.1038/nrc905
   Kerbel RS, 2004, NAT REV CANCER, V4, P423, DOI 10.1038/nrc1369
   Khanna C, 2005, CARCINOGENESIS, V26, P513, DOI 10.1093/carcin/bgh261
   Khanna C, 2004, NAT MED, V10, P182, DOI 10.1038/nm982
   Khanna C, 2001, CANCER RES, V61, P3750
   Khong HT, 2002, NAT IMMUNOL, V3, P999, DOI 10.1038/ni1102-999
   Kirkbride KC, 2003, EXPERT OPIN BIOL TH, V3, P251
   Letterio JJ, 1998, ANNU REV IMMUNOL, V16, P137, DOI 10.1146/annurev.immunol.16.1.137
   Link MP, 1986, NEW ENGL J MED, V314, P1600, DOI 10.1056/NEJM198606193142502
   Lopez-ocejo O, 2000, ONCOGENE, V19, P4611, DOI 10.1038/sj.onc.1203817
   Martin TA, 2003, CRIT REV ONCOL HEMAT, V46, P165, DOI 10.1016/S1040-8428(02)00172-5
   Mocellin S, 2004, LANCET ONCOL, V5, P681, DOI 10.1016/S1470-2045(04)01610-9
   Okegawa T, 2002, J UROLOGY, V167, P1836, DOI 10.1016/S0022-5347(05)65245-7
   Oreilly MS, 1996, NAT MED, V2, P689, DOI 10.1038/nm0696-689
   Paget S, 1989, LANCET, V8, P2, DOI 10.1016/S0140-6736(00)49915-0
   Pantelouris EM, 1968, NATURE, V217, P370, DOI 10.1038/217370a0
   Pizzo PA, 2002, PRINCIPLES PRACTICE, V0, P0
   Qazilbash MH, 2004, BLOOD, V104, P77A, DOI 10.1182/blood.V104.11.259.259
   Rak J, 2000, CANCER RES, V60, P490
   Ramaswamy S, 2003, NAT GENET, V33, P49, DOI 10.1038/ng1060
   Robinson SC, 2003, CANCER RES, V63, P8360
   Rubin JB, 2003, P NATL ACAD SCI USA, V100, P13513, DOI 10.1073/pnas.2235846100
   Ruoslahti E, 1994, CELL, V77, P477, DOI 10.1016/0092-8674(94)90209-7
   Schirrmacher V, 2001, SEMIN CANCER BIOL, V11, P285, DOI 10.1006/scbi.2001.0384
   Schreiber H, 2002, SEMIN CANCER BIOL, V12, P25, DOI 10.1006/scbi.2001.0401
   Seftor REB, 1992, P NATL ACAD SCI USA, V89, P1557, DOI 10.1073/pnas.89.5.1557
   Sikder H, 2003, CANCER CELL, V4, P291, DOI 10.1016/S1535-6108(03)00245-9
   Sugarbaker EV, 1971, CANCER-AM CANCER SOC, V28, P545, DOI 10.1002/1097-0142(197109)28:3<545::AID-CNCR2820280303>3.0.CO;2-O
   Sweetnam R, 1975, CLIN ORTHOP RELAT R, V0, P57
   Wagenaar-miller RA, 2004, CANCER METAST REV, V23, P119, DOI 10.1023/A:1025819214508
   Yu YL, 2004, NAT MED, V10, P175, DOI 10.1038/nm966
   Zeng ZS, 1995, CLIN CANCER RES, V1, P899
   Zheng DQ, 1999, CANCER RES, V59, P1655
   Zucker S, 2004, CANCER METAST REV, V23, P101, DOI 10.1023/A:1025867130437
NR 68
TC 35
Z9 37
U1 0
U2 4
PU LIPPINCOTT WILLIAMS & WILKINS
PI PHILADELPHIA
PA TWO COMMERCE SQ, 2001 MARKET ST, PHILADELPHIA, PA 19103 USA
SN 1528-9117
EI 1540-336X
J9 CANCER J
JI Cancer J.
PD JUL-AUG 15
PY 2005
VL 11
IS 4
BP 306
EP 313
DI 10.1097/00130404-200507000-00006
PG 8
WC Oncology
SC Oncology
GA 966ME
UT WOS:000232023300006
PM 16197720
DA 2022-07-08
ER

PT J
AU Papagelopoulos, PJ
   Mavrogenis, AF
   Galanis, EC
   Chloros, GD
   Papaparaskeva, KT
AF Papagelopoulos, Pj
   Mavrogenis, Af
   Galanis, Ec
   Chloros, Gd
   Papaparaskeva, Kt
TI Malignant fibrous histiocytoma of bone associated with type-1 neurofibromatosis - A case report
SO JOURNAL OF BONE AND JOINT SURGERY-AMERICAN VOLUME
LA English
DT Article
ID nerve sheath tumor; neoadjuvant chemotherapy; osteosarcoma; patient; heterozygosity; mutation; extremity; children; disease
AB Von Recklinghausen disease, or neurofibromatosis, is a congenital and familial disorder with an autosomal dominant pattern of inheritance. The disease primarily affects ectodermal tissues arising from the neural crest. It is divided into two basic forms: peripheral (type 1) and central (type 2), characterized by distinct skeletal and soft-tissue manifestations(1-6). Type-l neurofibromatosis usually manifests in early childhood and is more frequent than the type-2 form of the disease(7,8). Skeletal abnormalities and dysplasias, including erosive or pressure bone defects, pseudarthroses, and cranial defects, are diagnosed in approximately 80% of patients with type-1 neurofibromatosis. In addition, multiple nonossifying fibromas that predominantly affect the metaphyseal parts of the long tubular bones tend to develop in patients with this type of the disease(1). The most serious, and often fatal, complication of the disease is a malignant peripheral nerve sheath tumor. Most cases are located within the soft tissue of the proximal part of an extremity, the buttocks, or the shoulder girdle. Skeletal involvement usually occurs as a result of secondary invasion by a soft-tissue lesion; a primary malignant peripheral nerve sheath tumor in bone is extremely rare(9-12). These malignant tumors are highly aggressive, with a high propensity for distant metastases, especially to the lung, liver, and bones(11-13). We are aware of only one reported case of irradiation-induced malignant transformation of a neurofibromatous bone lesion of von Recklinghausen disease to malignant fibrous histiocytoma(14). We describe the case of a young patient with type-1 neurofibromatosis in whom a malignant fibrous histiocytoma of bone was diagnosed at the site of fibrous bone lesions without previous irradiation. The patient was informed that data concerning the case would be submitted for publication.
C1 Univ Athens, Sch Med, Dept Orthopaed Surg, Athens 15451, Greece.
RP Papagelopoulos, PJ (通讯作者)，Univ Athens, Sch Med, Dept Orthopaed Surg, 4 Christovassili St,Leo Psychikon, Athens 15451, Greece.
EM pjp@hol.gr; andreasfmavrogenis@yahoo.gr; galanis.evanthia@mayo.edu; gchlorosdoc@uk2.net; kleopap@yahoo.com
CR Anract P, 2002, J BONE JOINT SURG AM, V84A, P106, DOI 10.2106/00004623-200201000-00016
   Bacci G, 1997, J CHEMOTHERAPY, V9, P293, DOI 10.1179/joc.1997.9.4.293
   Bacci G, 1998, CLIN ORTHOP RELAT R, V0, P178
   Bielack SS, 1999, ACTA ORTHOP SCAND, V70, P353, DOI 10.3109/17453679908997824
   Bramwell VHC, 1999, J CLIN ONCOL, V17, P3260, DOI 10.1200/JCO.1999.17.10.3260
   Bullock MJ, 1995, ARCH PATHOL LAB MED, V11, P367
   Capanna R, 1984, CANCER-AM CANCER SOC, V54, P177, DOI 10.1002/1097-0142(19840701)54:1<177::AID-CNCR2820540133>3.0.CO;2-C
   Cinamon U, 2002, EUR ARCH OTO-RHINO-L, V259, P540, DOI 10.1007/s00405-002-0497-3
   Crawford AH, 1978, AM FAM PHYSICIAN, V17, P163
   Dorfman HD, 1998, BONE TUMORS, V0, P815
   Feldman F, 1972, RADIOLOGY, V104, P497, DOI 10.1148/104.3.497
   Forest M, 1998, ORTHOPEDIC SURG PATH, V0, P323
   Friedman JM, 1982, J NATL CANCER I, V69, P1289
   Ghandurmnaymneh L, 1982, CANCER-AM CANCER SOC, V49, P698, DOI 10.1002/1097-0142(19820215)49:4<698::AID-CNCR2820490418>3.0.CO;2-7
   Goodnough CP, 1975, NEW YORK STATE J MED, V75, P2407
   Helpern J, 1984, CANCER, V53, P2661
   Hruban RH, 1990, CANCER-AM CANCER SOC, V66, P1253, DOI 10.1002/1097-0142(19900915)66:6<1253::AID-CNCR2820660627>3.0.CO;2-R
   Huvos AG, 1991, BONE TUMORS DIAGNOSI, V2nd ed., P0
   Huvos AG, 1985, AM J SURG PATHOL, V9, P853, DOI 10.1097/00000478-198512000-00002
   Huvos AG, 1986, AM J SURG PATHOL, V10, P9, DOI 10.1097/00000478-198601000-00002
   Huvos AG, 1976, NEW YORK STATE J MED, V76, P552
   Izumi AK, 1971, ARCH DERMATOL, V104, P172, DOI 10.1001/archderm.104.2.172
   Kennedy C, 1990, CLIN RADIOL, V41, P435, DOI 10.1016/S0009-9260(05)80611-7
   Kini H, 2001, INDIAN J PATHOL MICROBIOL, V44, P57
   Martignetti JA, 2000, GENE CHROMOSOME CANC, V27, P191, DOI 10.1002/(SICI)1098-2264(200002)27:2<191::AID-GCC11>3.0.CO;2-L
   Meis JM, 1992, AM J SURG PATHOL, V16, P694, DOI 10.1097/00000478-199207000-00008
   Menon AG, 1990, P NATL ACAD SCI USA, V87, P5435, DOI 10.1073/pnas.87.14.5435
   Merel P, 1995, GENE CHROMOSOME CANC, V12, P117, DOI 10.1002/gcc.2870120206
   Mirra JM, 1980, BONE TUMORS DIAGNOSI, V0, P0
   Mulvihill JJ, 1990, ANN INTERN MED, V113, P39, DOI 10.7326/0003-4819-113-1-39
   *nih , 1987, NIH CONS STAT ONL, V0, P0
   Nishida J, 1997, CANCER, V79, P482
   Papagelopoulos PJ, 2000, ORTHOPEDICS, V23, P59
   Rasmussen SA, 2000, GENE CHROMOSOME CANC, V28, P425, DOI 10.1002/1098-2264(200008)28:4<425::AID-GCC8>3.3.CO;2-5
   Reynolds RM, 2003, LANCET, V361, P1552, DOI 10.1016/S0140-6736(03)13166-2
   Sanerkin NG, 1979, J BONE JOINT SURG BR, V61, P366, DOI 10.1302/0301-620X.61B3.225333
   Schajowicz F, 1994, TUMORS TUMORLIKE LES, V0, P427
   Sordillo PP, 1981, CANCER-AM CANCER SOC, V47, P2503, DOI 10.1002/1097-0142(19810515)47:10<2503::AID-CNCR2820471033>3.0.CO;2-3
   Spanier SS, 1975, CANCER, V36, P2084, DOI 10.1002/cncr.2820360925
   Spanler SS, 1979, ORTHOP CLIN N AM, V61, P366
   Terry DG, 1998, SKELETAL RADIOL, V27, P346, DOI 10.1007/s002560050395
   Vandenbroucke I, 2004, HUM GENET, V114, P284, DOI 10.1007/s00439-003-1047-9
   Ward JJ, 1990, CLIN ORTHOP RELAT R, V0, P299
   Weiss SW, 1995, SOFT TISSUE TUMORS, V0, P0
   Yuen WWH, 1985, J BONE JOINT SURG AM, V67A, P482, DOI 10.2106/00004623-198567030-00020
NR 45
TC 7
Z9 7
U1 0
U2 0
PU LIPPINCOTT WILLIAMS & WILKINS
PI PHILADELPHIA
PA TWO COMMERCE SQ, 2001 MARKET ST, PHILADELPHIA, PA 19103 USA
SN 0021-9355
EI 1535-1386
J9 J BONE JOINT SURG AM
JI J. Bone Joint Surg.-Am. Vol.
PD FEB 15
PY 2005
VL 87A
IS 2
BP 399
EP 403
DI 10.2106/JBJS.D.02117
PG 5
WC Orthopedics; Surgery
SC Orthopedics; Surgery
GA 896SS
UT WOS:000226954400025
PM 15687166
DA 2022-07-08
ER

PT J
AU Serrano, SMT
   Jia, LG
   Wang, DY
   Shannon, JD
   Fox, JW
AF Serrano, Smt
   Jia, Lg
   Wang, Dy
   Shannon, Jd
   Fox, Jw
TI Function of the cysteine-rich domain of the haernorrhagic metalloproteinase atrolysin A: targeting adhesion proteins collagen I and von Willebrand factor
SO BIOCHEMICAL JOURNAL
LA English
DT Article
DE atrolysin A; collagen 1; cysteine-rich domain; platelet aggregation; snake venom metal loproteinase; von Willebrand factor
ID crotalus-atrox venom; disintegrin-like domain; western diamondback rattlesnake; amino-acid-sequence; snake-venom; platelet-aggregation; cell-adhesion; alpha(2)beta(1) integrin; bothrops-jararaca; crystal-structure
AB The cysteine-rich domain of the haemorrhagic metalloproteinase atrolysin A was shown to inhibit collagen-stimulated platelet aggregation and to interact with MG-63 osteosarcoma cells via integrin alpha 2 beta 1 to inhibit adhesion to collagen I. In addition, we demonstrate by solid-phase binding assays that atrolysin A binds to collagen I and to vWF (von Willebrand factor) via exosites in the cysteine-rich domain. Interestingly, the binding site of the cysteine-rich domain on collagen I is distinct from the cell adhesion site, since the incubation of collagen-I-coated plates with the cysteine-rich domain did not prevent the adhesion of MG-63 cells to collagen. Finally, we show by surface plasmon resonance (BIAcore (TM)) analyses that the cysteine-rich domain can block vWF binding to collagen I as well as the binding of collagen I to vWF. Taken together, these results indicate that this domain may function as a cell-surface-receptor-binding site and/or a substrate recognition exosite and may thus play a role in the pathologies associated with atrolysin A.
C1 Inst Butantan, Lab Especial Toxinol Aplicada, BR-05503900 Sao Paulo, SP, Brazil.
   Inst Butantan, CAT, CEPID, BR-05503900 Sao Paulo, SP, Brazil.
   Univ Virginia, Dept Microbiol, Charlottesville, VA 22908 USA.
RP Serrano, SMT (通讯作者)，Inst Butantan, Lab Especial Toxinol Aplicada, BR-05503900 Sao Paulo, SP, Brazil.
EM solangeserrano@butantan.gov.br
CR Aumailley M, 1989, EUR J BIOCHEM, V184, P241, DOI 10.1111/j.1432-1033.1989.tb15013.x
   Baramova EN, 1989, ARCH BIOCHEM BIOPHYS, V275, P63, DOI 10.1016/0003-9861(89)90350-0
   Bjarnason JB, 1995, METHOD ENZYMOL, V248, P345
   Bjarnason JB, 1987, BIOCHIM BIOPHYS ACTA, V911, P356, DOI 10.1016/0167-4838(87)90077-X
   Bjarnason JB, 1988, BIOL CHEM H-S, V369, P121
   Black RA, 1998, CURR OPIN CELL BIOL, V10, P654, DOI 10.1016/S0955-0674(98)80042-2
   Burnette WN, 1981, ANAL BIOCHEM, V112, P195, DOI 10.1016/0003-2697(81)90281-5
   Emsley J, 1998, J BIOL CHEM, V273, P10396, DOI 10.1074/jbc.273.17.10396
   Fox JW, 1998, SNAKE VENOM ENZYMES, V0, P151
   Fox JW, 2005, IN PRESS TOXICON, V0, P0
   Gaul L, 2002, ADV BOUND ELEM SER, V13, P277
   Hamako J, 1998, THROMB HAEMOSTASIS, V80, P499, DOI 10.1055/s-0037-1615236
   Henzel WILLIAMJ, 1994, METHODS (ORLANDO), V6, P239, DOI 10.1006/meth.1994.1026
   Huizinga EG, 1997, STRUCTURE, V5, P1147, DOI 10.1016/S0969-2126(97)00266-9
   Ito M, 2001, BIOCHEMISTRY-US, V40, P4503, DOI 10.1021/bi0022700
   Jia LG, 2000, ARCH BIOCHEM BIOPHYS, V373, P281, DOI 10.1006/abbi.1999.1517
   Jia LG, 1997, J BIOL CHEM, V272, P13094, DOI 10.1074/jbc.272.20.13094
   Kamiguti AS, 1996, TOXICON, V34, P627, DOI 10.1016/0041-0101(96)00017-7
   Kamiguti AS, 2000, ARCH BIOCHEM BIOPHYS, V374, P356, DOI 10.1006/abbi.1999.1627
   Kamiguti AS, 1994, THROMB HAEMOSTASIS, V72, P244
   Karniguti AS, 2003, FEBS LETT, V0, PP1, DOI UNSP 27511
   Laemmli UK, 1970, NATURE, V227, P680, DOI 10.1038/227680a0
   Liu CZ, 1997, ARCH BIOCHEM BIOPHYS, V337, P291, DOI 10.1006/abbi.1996.9787
   Moura-da-silva AM, 1999, ARCH BIOCHEM BIOPHYS, V369, P295, DOI 10.1006/abbi.1999.1372
   Paine MJI, 1992, J BIOL CHEM, V267, P22869
   Romijn RAP, 2001, J BIOL CHEM, V276, P9985, DOI 10.1074/jbc.M006548200
   Rucavado A, 1995, EXP MOL PATHOL, V63, P186, DOI 10.1006/exmp.1995.1042
   Ruggeri ZM, 2002, NAT MED, V8, P1227, DOI 10.1038/nm1102-1227
   Santoro SA, 1995, THROMB HAEMOSTASIS, V74, P813
   Seals DF, 2003, GENE DEV, V17, P7, DOI 10.1101/gad.1039703
   Shannon JD, 1989, J BIOL CHEM, V264, P11575
   Shimokawa K, 1997, ARCH BIOCHEM BIOPHYS, V343, P35, DOI 10.1006/abbi.1997.0133
   Shimokawa KI, 1996, ARCH BIOCHEM BIOPHYS, V335, P283, DOI 10.1006/abbi.1996.0509
   Soejima K, 2003, BLOOD, V102, P3232, DOI 10.1182/blood-2003-03-0908
   Souza DHF, 2000, ARCH BIOCHEM BIOPHYS, V384, P341, DOI 10.1006/abbi.2000.2120
   Varughese KI, 2002, CURR PROTEIN PEPT SC, V3, P301, DOI 10.2174/1389203023380620
   White JM, 2003, CURR OPIN CELL BIOL, V15, P598, DOI 10.1016/j.ceb.2003.08.001
   Whittaker CA, 2002, MOL BIOL CELL, V13, P3369, DOI 10.1091/mbc.E02-05-0259
   You WK, 2003, BIOCHEM BIOPH RES CO, V309, P637, DOI 10.1016/j.bbrc.2003.08.049
   Zhou Q, 1995, BIOCHEM J, V307, P411, DOI 10.1042/bj3070411
   Zhou Q, 1996, BIOCHEM BIOPH RES CO, V219, P720, DOI 10.1006/bbrc.1996.0301
   Zigrino P, 2002, J BIOL CHEM, V277, P40528, DOI 10.1074/jbc.M202049200
   Zolkiewska A, 1999, EXP CELL RES, V252, P423, DOI 10.1006/excr.1999.4632
NR 43
TC 54
Z9 56
U1 0
U2 2
PU PORTLAND PRESS LTD
PI LONDON
PA THIRD FLOOR, EAGLE HOUSE, 16 PROCTER STREET, LONDON WC1V 6 NX, ENGLAND
SN 0264-6021
EI 
J9 BIOCHEM J
JI Biochem. J.
PD OCT 1
PY 2005
VL 391
IS 
BP 69
EP 76
DI 10.1042/BJ20050483
PG 8
WC Biochemistry & Molecular Biology
SC Biochemistry & Molecular Biology
GA 973VJ
UT WOS:000232550400008
PM 15929722
DA 2022-07-08
ER

PT J
AU Ogata, T
   Teshima, T
   Kagawa, K
   Hishikawa, Y
   Takahashi, Y
   Kawaguchi, A
   Suzumoto, Y
   Nojima, K
   Furusawa, Y
   Matsuura, N
AF Ogata, T
   Teshima, T
   Kagawa, K
   Hishikawa, Y
   Takahashi, Y
   Kawaguchi, A
   Suzumoto, Y
   Nojima, K
   Furusawa, Y
   Matsuura, N
TI Particle irradiation suppresses metastatic potential of cancer cells
SO CANCER RESEARCH
LA English
DT Article
ID radiation-induced increase; carbon ion radiotherapy; in-vitro; matrix metalloproteinase-2; up-regulation; lung-cancer; tumor; expression; integrin; therapy
AB Particle radiotherapy such as proton and carbon ion has been producing promising clinical results worldwide. The purpose of this study was to compare metastatic capabilities of malignant tumor cells after irradiation with photon, proton, and carbon ion beams to clarify their ion beam-specific biological effects. We examined the biological properties of highly aggressive HT1080 human fibrosarcoma cells to assess their metastatic processes in terms of cell adhesion capability to extracellular matrix, expression of integrins, cell migration, cell invasive capability, and matrix metalloproteinase-2 activity in vitro. We then assessed the metastatic capabilities of LM8 mouse osteosarcoma irradiated with carbon ion or photon beam in the syngeneic mice. Both proton and carbon ion irradiation decreased cell migration and invasion in a dose-dependent manner and strongly inhibited matrix metalloproteinase-2 activity. On the other hand, lower, X-ray irradiation promoted cell migration and invasion concomitant with up-regulation of uV 3 integrin. For cancer cells treated with carbon ion irradiation, the number of pulmonary metastasis was decreased significantly in vivo. These findings suggest that particle irradiation suppresses metastatic potential even at lower dose, whereas photon irradiation promotes cell migration and invasive capabilities at lower dose level, and provide preclinical evidence that ion beam radiotherapy may be superior to conventional photon beam therapy in possible preventive effects on metastases of irradiated malignant tumor cells.
C1 Osaka Univ, Grad Sch Med, Dept Med Phys & Engn, Suita, Osaka 5650871, Japan.
   Osaka Univ, Grad Sch Med, Dept Mol Pathol, Suita, Osaka 5650871, Japan.
   Hyogo Ion Beam Med Ctr, Dept Radiol, Hyogo, Japan.
   Natl Inst Radiol Sci, Lab Int Space Radiat, Chiba, Japan.
   Natl Inst Radiol Sci, Lab Heavy Ion Radiobiol Therapy, Inage Ku, Chiba, Japan.
RP Teshima, T (通讯作者)，Osaka Univ, Grad Sch Med, Dept Med Phys & Engn, 1-7 Yamadaoka, Suita, Osaka 5650871, Japan.
EM teshima@sahs.med.osaka-u.ac.jp
CR Ando S, 2000, INT J RADIAT BIOL, V76, P1121
   Asai T, 1998, INT J CANCER, V76, P418, DOI 10.1002/(SICI)1097-0215(19980504)76:3<418::AID-IJC21>3.3.CO;2-E
   Asakawa I, 2002, ANTICANCER RES, V22, P2037
   Baumann M, 1990, INT J RADIAT BIOL, V58, P361, DOI 10.1080/09553009014551691
   Bian JH, 1997, MOL CELL BIOL, V17, P6330, DOI 10.1128/MCB.17.11.6330
   Brooks PC, 1996, CELL, V85, P683, DOI 10.1016/S0092-8674(00)81235-0
   Bush DA, 1999, CHEST, V116, P1313, DOI 10.1378/chest.116.5.1313
   Cordes N, 2003, BRIT J CANCER, V89, P2122, DOI 10.1038/sj.bjc.6601429
   Cordes N, 2002, INT J RADIAT BIOL, V78, P347, DOI 10.1080/09553000110117340
   Cordes N, 2003, STRAHLENTHER ONKOL, V179, P337, DOI 10.1007/s00066-003-1074-4
   Cox R, 1977, NATURE, V267, P425, DOI 10.1038/267425a0
   Danen EHJ, 2001, J CELL PHYSIOL, V189, P1, DOI 10.1002/jcp.1137
   Deryugina EI, 1997, ANTICANCER RES, V17, P3201
   Giancotti FG, 1999, SCIENCE, V285, P1028, DOI 10.1126/science.285.5430.1028
   Goodhead DT, 1978, NATURE, V272, P379, DOI 10.1038/272379a0
   Habermann BF, 1993, CURR OPIN CELL BIOL, V5, P864, DOI 10.1016/0955-0674(93)90036-P
   Hynes RO, 1992, CELL, V69, P11, DOI 10.1016/0092-8674(92)90115-S
   Kagawa K, 2002, INT J RADIAT ONCOL, V54, P928, DOI 10.1016/S0360-3016(02)02949-8
   Kamada T, 2002, J CLIN ONCOL, V20, P4466, DOI 10.1200/JCO.2002.10.050
   Kanai T, 1993, RADIAT RES, V135, P293, DOI 10.2307/3578867
   Kanai T, 1999, INT J RADIAT ONCOL, V44, P201, DOI 10.1016/S0360-3016(98)00544-6
   Komarova EA, 1997, CANCER RES, V57, P5217
   Lin R, 1999, RADIOLOGY, V213, P489, DOI 10.1148/radiology.213.2.r99nv29489
   Miyamoto T, 2003, RADIOTHER ONCOL, V66, P127, DOI 10.1016/S0167-8140(02)00367-5
   Onoda JM, 1992, RADIAT RES, V130, P281, DOI 10.2307/3578372
   Parise LV, 2000, SEMIN CANCER BIOL, V10, P407, DOI 10.1006/scbi.2000.0337
   Pei DQ, 1996, J BIOL CHEM, V271, P9135, DOI 10.1074/jbc.271.15.9135
   Qian LW, 2002, CLIN CANCER RES, V8, P1223
   Qian LW, 2003, INT J CANCER, V104, P542, DOI 10.1002/ijc.10997
   Ruoslahti E, 1992, BRIT J CANCER, V66, P239, DOI 10.1038/bjc.1992.250
   Saga S, 1988, CANCER RES, V48, P5510
   Sonveaux P, 2003, CANCER RES, V63, P1012
   Suit H, 1992, JNCI-J NATL CANCER I, V84, P155, DOI 10.1093/jnci/84.3.155
   Suzuki M, 2000, INT J RADIAT ONCOL, V48, P241, DOI 10.1016/S0360-3016(00)00568-X
   Takahashi Y, 2003, CANCER RES, V63, P4253
   Vonessen CF, 1991, CLIN EXP METASTAS, V9, P77, DOI 10.1007/BF01756381
   Wang JL, 2000, MOL CARCINOGEN, V27, P252, DOI 10.1002/(SICI)1098-2744(200004)27:4<252::AID-MC2>3.0.CO;2-3
   Wild-bode C, 2001, CANCER RES, V61, P2744
   Yonemoto LT, 1997, INT J RADIAT ONCOL, V37, P21, DOI 10.1016/S0360-3016(96)00311-2
   Zhang ZH, 1996, CELL, V85, P61, DOI 10.1016/S0092-8674(00)81082-X
NR 40
TC 141
Z9 158
U1 2
U2 11
PU AMER ASSOC CANCER RESEARCH
PI PHILADELPHIA
PA 615 CHESTNUT ST, 17TH FLOOR, PHILADELPHIA, PA 19106-4404 USA
SN 0008-5472
EI 1538-7445
J9 CANCER RES
JI Cancer Res.
PD JAN 1
PY 2005
VL 65
IS 1
BP 113
EP 120
DI 
PG 8
WC Oncology
SC Oncology
GA 884JF
UT WOS:000226080200016
PM 15665286
DA 2022-07-08
ER

PT J
AU Grum-schwensen, B
   Klingelhofer, J
   Berg, CH
   El-naaman, C
   Grigorian, M
   Lukanidin, E
   Ambartsumian, N
AF Grum-schwensen, B
   Klingelhofer, J
   Berg, Ch
   El-naaman, C
   Grigorian, M
   Lukanidin, E
   Ambartsumian, N
TI Suppression of tumor development and metastasis formation in mice lacking the S100A4(mts1) gene
SO CANCER RESEARCH
LA English
DT Article
ID breast-cancer metastasis; binding protein s100a4; prognostic-significance; stromal fibroblast; matrix metalloproteinase; mts1/s100a4 protein; osteosarcoma cell; nonmuscle myosin; mts1; expression
AB The S100A4(mtsl) protein stimulates metastatic spread of tumor cells. An elevated expression of S10OA4 is associated with poor prognosis in many human cancers. Dynamics of tumor development were studied in S100A4-deficient mice using grafts of CSML100, highly metastatic mouse mammary carcinoma cells. A significant delay in tumor uptake and decreased tumor incidences were observed in S10OA4(-/-) mice compared with the wild-type controls. Moreover, tumors developed in S10OA4(-/-) mice never metastasize. Immunohistochemical analyses of these tumors revealed reduced vascularity and abnormal distribution of host-derived stroma cells. Coinjection of CSML100 cells with immortalized S10OA4(+/+) fibroblasts partially restored the dynamics of tumor development and the ability to form metastasis. These fibroblasts were characterized by an enhanced motility and invasiveness in comparison with S10OA4(-/-) fibroblasts, as well as by the ability to release S10OA4 into the tumor environment. Taken together, our results point to a determinative role of host-derived stroma cells expressing S100A4 in tumor progression and metastasis.
C1 Danish Canc Soc, Dept Mol Canc Biol, DK-2100 Copenhagen, Denmark.
RP Ambartsumian, N (通讯作者)，Danish Canc Soc, Dept Mol Canc Biol, Strandblbd 49, DK-2100 Copenhagen, Denmark.
EM na@cancer.dk
CR Ambartsumian N, 2001, ONCOGENE, V20, P4685, DOI 10.1038/sj.onc.1204636
   Ambartsumian NS, 1996, ONCOGENE, V13, P1621
   Andersen K, 1998, ANTICANCER RES, V18, P3299
   Belot N, 2002, BBA-PROTEINS PROTEOM, V1600, P74, DOI 10.1016/S1570-9639(02)00447-8
   Bhowmick NA, 2004, NATURE, V432, P332, DOI 10.1038/nature03096
   Bjornland K, 1999, CANCER RES, V59, P4702
   Bugge TH, 1997, BLOOD, V90, P4522
   Celis JE, 2004, MOL CELL PROTEOMICS, V3, P327, DOI 10.1074/mcp.M400009-MCP200
   Coussens LM, 2000, CELL, V103, P481, DOI 10.1016/S0092-8674(00)00139-2
   Curino A, 2002, ONCOGENE, V21, P8830, DOI 10.1038/sj.onc.1205951
   Davies BR, 2002, J PATHOL, V196, P292, DOI 10.1002/path.1051
   Davies MPA, 1996, ONCOGENE, V13, P1631
   De Wever O, 2003, J PATHOL, V200, P429, DOI 10.1002/path.1398
   Ebralidze A, 1989, GENE DEV, V3, P1086, DOI 10.1101/gad.3.7.1086
   El NAAMANC, 2004, ONCOGENE, V23, P3670, DOI 10.1038/sj.onc.1207420
   Endo H, 2002, J BIOL CHEM, V277, P26396, DOI 10.1074/jbc.M202244200
   Fidler IJ, 2003, NAT REV CANCER, V3, P453, DOI 10.1038/nrc1098
   Ford HL, 1995, ONCOGENE, V11, P2067
   Ford HL, 1995, ONCOGENE, V10, P1597
   Gongoll S, 2002, GASTROENTEROLOGY, V123, P1478, DOI 10.1053/gast.2002.36606
   Grigorian M, 1994, ELECTROPHORESIS, V15, P463, DOI 10.1002/elps.1150150163
   Grigorian M, 2001, J BIOL CHEM, V276, P22699, DOI 10.1074/jbc.M010231200
   Gutierrez LS, 2000, CANCER RES, V60, P5839
   Heizmann CW, 2002, FRONT BIOSCI-LANDMRK, V7, PD1356, DOI 10.2741/heizmann
   Itoh T, 1999, CLIN EXP METASTAS, V17, P177, DOI 10.1023/A:1006603723759
   Jenkinson SR, 2004, BRIT J CANCER, V90, P253, DOI 10.1038/sj.bjc.6601483
   Kimura K, 2000, INT J ONCOL, V16, P1125
   Kriajevska M, 2002, J BIOL CHEM, V277, P5229, DOI 10.1074/jbc.M110976200
   Kriajevska MV, 1994, J BIOL CHEM, V269, P19679
   Lee WY, 2004, ONCOLOGY-BASEL, V66, P429, DOI 10.1159/000079496
   Lin EY, 2004, BRIT J CANCER, V90, P2053, DOI 10.1038/sj.bjc.6601705
   Liotta LA, 2001, NATURE, V411, P375, DOI 10.1038/35077241
   Marenholz I, 2004, BIOCHEM BIOPH RES CO, V322, P1111, DOI 10.1016/j.bbrc.2004.07.096
   Masson R, 1998, J CELL BIOL, V140, P1535, DOI 10.1083/jcb.140.6.1535
   Mazzucchelli L, 2002, AM J PATHOL, V160, P7, DOI 10.1016/S0002-9440(10)64342-8
   Nakamura T, 2002, INT J ONCOL, V20, P937
   Novitskaya V, 2000, J BIOL CHEM, V275, P41278, DOI 10.1074/jbc.M007058200
   Ohuchida K, 2004, CANCER RES, V64, P3215, DOI 10.1158/0008-5472.CAN-03-2464
   Okada H, 1997, AM J PHYSIOL-RENAL, V273, PF563, DOI 10.1152/ajprenal.1997.273.4.F563
   Olumi AF, 1999, CANCER RES, V59, P5002
   Pedersen KB, 2004, BMC CANCER, V4, P0, DOI 10.1186/1471-2407-4-52
   Pedersen MV, 2004, J NEUROSCI RES, V77, P777, DOI 10.1002/jnr.20221
   Pollard JW, 2004, NAT REV CANCER, V4, P71, DOI 10.1038/nrc1256
   Rodriguez-manzaneque JC, 2001, P NATL ACAD SCI USA, V98, P12485, DOI 10.1073/pnas.171460498
   Rudland PS, 2000, CANCER RES, V60, P1595
   Ryan DG, 2003, INVEST OPHTH VIS SCI, V44, P4255, DOI 10.1167/iovs.03-0578
   Schmidt-hansen B, 2004, ONCOGENE, V23, P5487, DOI 10.1038/sj.onc.1207720
   Schmidt-hansen B, 2004, J BIOL CHEM, V279, P24498, DOI 10.1074/jbc.M400441200
   Schmittgraff A, 1994, VIRCHOWS ARCH, V425, P3, DOI 10.1007/BF00193944
   Takenaga K, 1994, JPN J CANCER RES, V85, P831, DOI 10.1111/j.1349-7006.1994.tb02955.x
   Todaro GJ, 1963, J CELL BIOL, V17, P299, DOI 10.1083/jcb.17.2.299
   Xue CS, 2003, CANCER RES, V63, P3386
NR 52
TC 166
Z9 171
U1 2
U2 9
PU AMER ASSOC CANCER RESEARCH
PI PHILADELPHIA
PA 615 CHESTNUT ST, 17TH FLOOR, PHILADELPHIA, PA 19106-4404 USA
SN 0008-5472
EI 1538-7445
J9 CANCER RES
JI Cancer Res.
PD MAY 1
PY 2005
VL 65
IS 9
BP 3772
EP 3780
DI 10.1158/0008-5472.CAN-04-4510
PG 9
WC Oncology
SC Oncology
GA 919ZH
UT WOS:000228656000037
PM 15867373
DA 2022-07-08
ER

PT J
AU Roomi, MW
   Ivanov, V
   Kalinovsky, T
   Niedzwiecki, A
   Rath, M
AF Roomi, Mw
   Ivanov, V
   Kalinovsky, T
   Niedzwiecki, A
   Rath, M
TI Antitumor effect of nutrient synergy on human osteosarcoma cells U-20S, MNNG-HOS and Ewing's sarcoma SK-ES.1
SO ONCOLOGY REPORTS
LA English
DT Article
DE osteosarcoma; U-2OS; MNNG-HOS; Ewing's sarcoma SK-ES.1; matrix metalloproteinases; VEGF; Matrigel invasion; nutrient synergy; epigallocatechin gallate; ascorbic acid; lysine; proline
ID acid vitamin-c; growth
AB Current treatment of osteosarcoma is associated with poor prognosis, especially due to the increased risk of developing other cancers with chemotherapy. Therefore, new, safe and effective treatment strategies are needed. We investigated the effect of a unique mixture of nutrients containing lysine, proline, arginine, ascorbic acid, and epigallocatechin vallate (EGCG) oil human osteosarcoma cell lines U-20S, MNNG-HOS, and Ewing's sarcorna SKES-1 by measuring: cell proliferation, expression of matrix metalloproteinase-2 (MMP-2), MMP-9, and invasive and angiogenesis potential. Cell proliferation was evaluated by MTT assay, matrix metalloproteinases (MMP) expression by,gelatinase zymography, VEGF expression by ELISA. and invasion through Matrigel. Cells were also treated with phorbol 12-myristate 13-acetate (PMA) to study enhanced MMP and VEGF expression. The invasion of osteosarcoma U-20S and MNNG-HOS cells through Matrigel was significantly reduced in a dose-dependent fashion, with 100% inhibition of invasion of U-20S cells at 100 mug/ml, and 1.0 MNNG cells at 50 mug/ml concentration of the synergistically acting nutrient mixture. Ewings sarcoma SK-ES-I cells were not invasive. Nutrient synergy (NS) exhibited a dose response 7 antiproliferative effect on osteosarcoma U-20S cells, reaching 67% at 1000 mug/ml of NS; no significant Suppression of cell proliferation was seen with MNNG or Ewing's sarcorna cells. Zymography showed dose-dependent inhibition of MMP secretion by all three cell lines in the presence of NS. VEGF secretion by U-20S cells was completely blocked at 500 mug/ml of NS. Our results suggest NS is an excellent candidate for therapeutic use in the treatment of osteosarcoma, by inhibiting cancer cell invasion, and secretion of MMPs and VEGF, all critical parameters for cancer control and prevention.
C1 Matthias Rath Res, Canc Div, Santa Clara, CA 95050 USA.
RP Kalinovsky, T (通讯作者)，16211 N Scottsdale Rd 274, Scottsdale, AZ 85254 USA.
EM t.kalinovsky@drrath.com
CR Anthony HM, 1982, BRIT J CANCER, V46, P354, DOI 10.1038/bjc.1982.211
   Jaffe N, 2002, CANCER, V10, P2202
   Koh WS, 1998, ANTICANCER RES, V18, P2487
   Kurbacher CM, 1996, CANCER LETT, V103, P183, DOI 10.1016/0304-3835(96)04212-7
   Mosmann T, 1983, J IMMUNOL METHODS, V65, P55, DOI 10.1016/0022-1759(83)90303-4
   Mukhtar H, 2000, AM J CLIN NUTR, V71, P1698S, DOI 10.1093/ajcn/71.6.1698S
   Naidu KA, 2003, DIGEST DIS SCI, V48, P230, DOI 10.1023/A:1021779624971
   Netke SP, 2003, RES COMMUN PHARM TOX, V2, P37
   Nunez MARTINC, 1995, NUTR HOSP, V10, P368
   Rath M, 1992, ORTHOMOL MED, V7, P17
   Roomi MW, 1998, CANCER LETT, V122, P93, DOI 10.1016/S0304-3835(97)00376-5
   Tsunemi T, 2003, CLIN ORTHOP RELAT R, V0, PP159, DOI 10.1097/01.blo.0000038050.29678.7e
   Valcic S, 1996, ANTI-CANCER DRUG, V7, P461, DOI 10.1097/00001813-199606000-00011
   Yang GY, 1998, CARCINOGENESIS, V19, P611, DOI 10.1093/carcin/19.4.611
   Zhao Y, 2001, ZHONGGUO YI XUE KE X, V6, P619
NR 16
TC 25
Z9 27
U1 0
U2 0
PU SPANDIDOS PUBL LTD
PI ATHENS
PA POB 18179, ATHENS, 116 10, GREECE
SN 1021-335X
EI 1791-2431
J9 ONCOL REP
JI Oncol. Rep.
PD FEB 15
PY 2005
VL 13
IS 2
BP 253
EP 257
DI 
PG 5
WC Oncology
SC Oncology
GA 889PB
UT WOS:000226453800013
PM 15643507
DA 2022-07-08
ER

PT J
AU Hornebeck, W
   Lambert, E
   Petitfrere, E
   Bernard, P
AF Hornebeck, W
   Lambert, E
   Petitfrere, E
   Bernard, P
TI Beneficial and detrimental influences of tissue inhibitor of metalloproteinase-1I (TIMP-1) in tumor progression
SO BIOCHIMIE
LA English
DT Article
DE tissue inhibitor of metalloproteinase 1; matrix metalloproteinases; tumor progression
ID activated protein-kinase; receptor-related protein; matrix metalloproteinase; cell-surface; in-vivo; growth; angiogenesis; expression; matrix-metalloproteinase-9; proteolysis
AB Tissue inhibitor of metalloproteinase-1 (TIMP-1) is one representative of the natural matrix metalloproteinase (MMP) inhibitor family, encompassing four members. It inhibits all MMPs, except several MT-MMPs, and a disintegrin with a metalloproteinase domain (ADAM)-10 with Kis < nM. Unexpectedly, its upregulation was associated to poor clinical outcome for several cancer varieties. Such finding might be related to the growth-promoting and survival activities of TIMP-1 for normal and cancer cells. In most cases, such properties are MMP-independent and binding of TIMP-1 to an unknown receptor system can trigger JAK (or FAK)/PI3 kinase/Akt/bad-bclX(2) (erythroid, myeloid, epithelial cell lines) or Ras/Raf1/FAK (osteosarcoma cell line) signaling pathways. The relationship between viral infection and TIMP-1 expression is here underlined. Thus, TIMP-1 might display a dual influence on tumor progression; either beneficial by inhibiting MMPs as MMP-9 and by impairing angiogenesis or detrimental by favoring cancer cells growth or survival. We consider that the proMMP-9/TIMP-1 balance is of critical importance in early events of tumor progression, and might show promise as diagnostic and prognostic marker of malignancy. (c) 2004 Elsevier SAS. All rights reserved.
C1 Univ Reims, CNRS, UMR 6198, IFR53 Biomol,Fac Med & Sci, F-51100 Reims, France.
RP Hornebeck, W (通讯作者)，Univ Reims, CNRS, UMR 6198, IFR53 Biomol,Fac Med & Sci, 51,Rue Cognacq Jay, F-51100 Reims, France.
EM william.hornebeck@univ-reims.fr
CR Amour A, 2000, FEBS LETT, V473, P275, DOI 10.1016/S0014-5793(00)01528-3
   Aoudjit F, 1999, INT J CANCER, V82, P743, DOI 10.1002/(SICI)1097-0215(19990827)82:5<743::AID-IJC19>3.0.CO;2-6
   Baker AH, 2002, J CELL SCI, V115, P3719, DOI 10.1242/jcs.00063
   Baldin V, 1990, EMBO J, V9, P1511, DOI 10.1002/j.1460-2075.1990.tb08269.x
   Barrett AJ, 1998, HDB PROTEOLYTIC ENZY, V0, P1666
   Bertaux B, 1991, J INVEST DERMATOL, V97, P679, DOI 10.1111/1523-1747.ep12483956
   Blobel CP, 2000, CURR OPIN CELL BIOL, V12, P606, DOI 10.1016/S0955-0674(00)00139-3
   Bode W, 2003, BIOL CHEM, V384, P863, DOI 10.1515/BC.2003.097
   Bond M, 2000, J BIOL CHEM, V275, P41358, DOI 10.1074/jbc.M007929200
   Brew K, 2000, BBA-PROTEIN STRUCT M, V1477, P267, DOI 10.1016/S0167-4838(99)00279-4
   Buisson-legendre N, 2000, J INVEST DERMATOL, V115, P213, DOI 10.1046/j.1523-1747.2000.00059.x
   Chang C, 2001, TRENDS CELL BIOL, V11, PS37, DOI 10.1016/S0962-8924(01)82222-4
   Chesler L, 1995, BLOOD, V86, P4506, DOI 10.1182/blood.V86.12.4506.bloodjournal86124506
   Corcoran ML, 1995, J BIOL CHEM, V270, P13453, DOI 10.1074/jbc.270.22.13453
   Coussens LM, 2000, CELL, V103, P481, DOI 10.1016/S0092-8674(00)00139-2
   De Lorenzo MS, 2000, ANTICANCER RES, V20, P395
   Degryse B, 2004, J BIOL CHEM, V279, P22595, DOI 10.1074/jbc.M313004200
   Docherty AJP, 1985, NATURE, V318, P66, DOI 10.1038/318066a0
   Fassina G, 2000, CLIN EXP METASTAS, V18, P111, DOI 10.1023/A:1006797522521
   Fong KM, 1996, CLIN CANCER RES, V2, P1369
   Fridman R, 2003, CURR TOP DEV BIOL, V54, P75, DOI 10.1016/S0070-2153(03)54005-4
   Gingras D, 2001, FEBS LETT, V507, P231, DOI 10.1016/S0014-5793(01)02985-4
   Goldberg GI, 1992, J BIOL CHEM, V267, P4583
   Gomez DE, 1997, EUR J CELL BIOL, V74, P111
   Gomisruth FX, 1997, NATURE, V389, P77, DOI 10.1038/37995
   Guedez L, 1998, J CLIN INVEST, V102, P2002, DOI 10.1172/JCI2881
   Guedez L, 2001, AM J PATHOL, V158, P1207, DOI 10.1016/S0002-9440(10)64070-9
   Guedez L, 1998, BLOOD, V92, P1342, DOI 10.1182/blood.V92.4.1342.416k22_1342_1349
   Hahn-dantona E, 2001, J BIOL CHEM, V276, P15498, DOI 10.1074/jbc.M100121200
   Hayakawa T, 1992, FEBS LETT, V298, P29, DOI 10.1016/0014-5793(92)80015-9
   Henriet P, 1999, APMIS, V107, P111, DOI 10.1111/j.1699-0463.1999.tb01533.x
   Herz J, 2001, J CLIN INVEST, V108, P779, DOI 10.1172/JCI200113992
   Hojilla CV, 2003, BRIT J CANCER, V89, P1817, DOI 10.1038/sj.bjc.6601327
   Hornebeck W, 2003, PATHOL BIOL, V51, P569, DOI 10.1016/j.patbio.2003.09.003
   Hornebeck W, 2003, BIOMED PHARMACOTHER, V57, P223, DOI 10.1016/S0753-3322(03)00049-0
   Hornebeck W, 2002, SEMIN CANCER BIOL, V12, P231, DOI 10.1016/S1044-579X(02)00026-3
   Ikenaka Y, 2003, INT J CANCER, V105, P340, DOI 10.1002/ijc.11094
   Johnson MD, 1994, J CELL PHYSIOL, V160, P194, DOI 10.1002/jcp.1041600122
   Kadri Z, 2000, CELL GROWTH DIFFER, V11, P573
   Kancha RK, 1994, ONCOL RES, V6, P365
   Kheradmand F, 2002, BIOESSAYS, V24, P8, DOI 10.1002/bies.10037
   Khokha R, 1994, J NATL CANCER I, V86, P299, DOI 10.1093/jnci/86.4.299
   Kossakowska AE, 1991, BLOOD, V77, P2475
   Kostoulas G, 1999, FEBS LETT, V455, P286, DOI 10.1016/S0014-5793(99)00897-2
   Lambert E, 2003, BIOCHEM J, V372, P767, DOI 10.1042/BJ20030187
   Liu XW, 2003, J BIOL CHEM, V278, P40364, DOI 10.1074/jbc.M302999200
   Logan SK, 1996, J BIOL CHEM, V271, P774, DOI 10.1074/jbc.271.2.774
   Luo DC, 2002, J BIOL CHEM, V277, P25527, DOI 10.1074/jbc.M202494200
   Luparello C, 1999, BREAST CANCER RES TR, V54, P235, DOI 10.1023/A:1006121129382
   Maquart FX, 2004, CRIT REV ONCOL HEMAT, V49, P199, DOI 10.1016/j.critrevonc.2003.06.007
   Martin DC, 1996, ONCOGENE, V13, P569
   Mccarthy K, 1998, BRIT J CANCER, V78, P41
   Mimori K, 1997, BRIT J CANCER, V76, P531, DOI 10.1038/bjc.1997.420
   Moses MA, 1990, SCIENCE, V248, P1408, DOI 10.1126/science.1694043
   Murphy FR, 2002, J BIOL CHEM, V277, P11069, DOI 10.1074/jbc.M111490200
   Murphy G, 1995, METHOD ENZYMOL, V248, P496
   Oelmann E, 2002, BLOOD, V99, P258, DOI 10.1182/blood.V99.1.258
   Olson MW, 1997, J BIOL CHEM, V272, P29975, DOI 10.1074/jbc.272.47.29975
   Overall CM, 1994, ANN NY ACAD SCI, V732, P51, DOI 10.1111/j.1749-6632.1994.tb24724.x
   Overall CM, 2002, BIOL CHEM, V383, P1059, DOI 10.1515/BC.2002.114
   Owen CA, 1999, J LAB CLIN MED, V134, P341, DOI 10.1016/S0022-2143(99)90148-8
   Patarca R, 1985, NATURE, V318, P390, DOI 10.1038/318390a0
   Petitfrere E, 2000, FEBS LETT, V485, P117, DOI 10.1016/S0014-5793(00)02210-9
   Qi JH, 2003, NAT MED, V9, P407, DOI 10.1038/nm846
   Reed MJ, 2003, MICROVASC RES, V65, P9, DOI 10.1016/S0026-2862(02)00026-2
   Rhee JS, 2004, CANCER RES, V64, P952, DOI 10.1158/0008-5472.CAN-03-2445
   Ritter LM, 1999, BIOCHEM BIOPH RES CO, V257, P494, DOI 10.1006/bbrc.1999.0408
   Roeb E, 1999, J CELL BIOCHEM, V75, P346, DOI 10.1002/(SICI)1097-4644(19991101)75:2<346::AID-JCB16>3.3.CO;2-X
   Schlondorff J, 1999, J CELL SCI, V112, P3603
   Seiki M, 1999, APMIS, V107, P137, DOI 10.1111/j.1699-0463.1999.tb01536.x
   Seiki M, 2002, CURR OPIN CELL BIOL, V14, P624, DOI 10.1016/S0955-0674(02)00363-0
   Seo DW, 2003, CELL, V114, P171, DOI 10.1016/S0092-8674(03)00551-8
   Spurr NK, 1987, ANN HUM GENET, V51, P189, DOI 10.1111/j.1469-1809.1987.tb00870.x
   Sternlicht MD, 2001, ANNU REV CELL DEV BI, V17, P463, DOI 10.1146/annurev.cellbio.17.1.463
   Stetlerstevenson WG, 1992, FEBS LETT, V296, P231, DOI 10.1016/0014-5793(92)80386-U
   Takahashi C, 1998, P NATL ACAD SCI USA, V95, P13221, DOI 10.1073/pnas.95.22.13221
   Trim JE, 2000, J BIOL CHEM, V275, P6657, DOI 10.1074/jbc.275.9.6657
   Visse R, 2003, CIRC RES, V92, P827, DOI 10.1161/01.RES.0000070112.80711.3D
   Wang T, 2002, BIOCHEM BIOPH RES CO, V296, P201, DOI 10.1016/S0006-291X(02)00741-6
   White JM, 2003, CURR OPIN CELL BIOL, V15, P598, DOI 10.1016/j.ceb.2003.08.001
   Willenbrock F, 1994, AM J RESP CRIT CARE, V150, PS165, DOI 10.1164/ajrccm/150.6_Pt_2.S165
   Yamashita K, 1996, FEBS LETT, V396, P103, DOI 10.1016/0014-5793(96)01066-6
   Yu Q, 1999, GENE DEV, V13, P35, DOI 10.1101/gad.13.1.35
   Zeng ZS, 1995, CLIN CANCER RES, V1, P899
   Zhao WQ, 1998, J CELL SCI, V111, P1147
NR 85
TC 69
Z9 72
U1 1
U2 5
PU ELSEVIER FRANCE-EDITIONS SCIENTIFIQUES MEDICALES ELSEVIER
PI ISSY-LES-MOULINEAUX
PA 65 RUE CAMILLE DESMOULINS, CS50083, 92442 ISSY-LES-MOULINEAUX, FRANCE
SN 0300-9084
EI 1638-6183
J9 BIOCHIMIE
JI Biochimie
PD MAR-APR 15
PY 2005
VL 87
IS 3-4
BP 377
EP 383
DI 10.1016/j.biochi.2004.09.022
PG 7
WC Biochemistry & Molecular Biology
SC Biochemistry & Molecular Biology
GA 913MW
UT WOS:000228156900016
PM 15781325
DA 2022-07-08
ER

PT J
AU Roomi, MW
   Roomi, N
   Ivanov, V
   Kalinovsky, T
   Niedzwiecki, A
   Rath, M
AF Roomi, Mw
   Roomi, N
   Ivanov, V
   Kalinovsky, T
   Niedzwiecki, A
   Rath, M
TI Inhibitory effect of a mixture containing ascorbic acid, lysine, proline and green tea extract on critical parameters in angiogenesis
SO ONCOLOGY REPORTS
LA English
DT Article
DE angiogenesis; chorioallantoic membrane; mouse Matrigel plug; xenograft; matrix metalloproteinases; Matrigel invasion; nutrients synergy; green tea extract; ascorbic acid; lysine; proline
ID tumor-growth; vitamin-c; cancer; cell; suppression; metastasis; expression; induction; lung; rat
AB Degradation of extracellular matrix (ECM) is a hallmark of tumor invasion, metastasis and angiogenesis. Based on the Rath multitargeted approach to cancer using natural substances to control ECM stability and enhancing its strength, we developed a novel formulation (NM) of lysine, proline, ascorbic acid and green tea extract that has shown significant anti-cancer activity against a number of cancer cell lines. The aim of the present study was to determine whether NM exhibits anti-angiogenic and anti-metastatic effects using in vitro and in vivo experimental models. Angiogenesis was measured using a chorioallantoic membrane (CAM) assay in chick embryos and bFGF-induced vessel growth in C57BL/6J female mice. To determine the in vivo effect of NM on the tumor xenograft growth, male nude mice were inoculated with 3x10(6) MNNG-HOS cells. Control mice were fed a mouse chow diet, while the test group was fed a mouse chow diet supplemented with 0.5% NM for 4 weeks. In vitro studies on cell proliferation (MTT assay), MMP expression (zymography) and Matrigel invasion were conducted on human osteosarcoma U2OS, maintained in McCoy medium, supplemented with 10% FBS, penicillin and streptomycin in 24-well tissue culture plates and tested with NM at 0, 10, 50, 100, 500, and 1000 mu g/ml in triplicate at each dose. NM at 250 mu g/ml caused a significant (p<0.05) reduction in bFGF-induced angiogenesis in CAM. NM inhibited tumor growth of osteosarcoma MNNG-HOS cell xenografts in nude mice by 53%; furthermore, tumors in NM-treated mice were less vascular and expressed lower levels of VEGF and MMP-9 immunohistochemically than tumors in the control group. In addition, NM exhibited a dose-dependent inhibition of osteosarcoma U20S cell proliferation (up to 60% at 1000 mu g/ml), MMP-2 and -9 expression (with virtual total inhibition at 500 mu g/ml NM), and invasion through Matrigel (with total inhibition at 100 mu g/ml NM). Moreover, NM decreased U20S cell expression of VEGF, angiopoietin-2, bFGF, PDGF and TGF beta-1. These results together with our earlier findings suggest that NM is a relatively non-toxic formulation, which inhibits growth, invasion, metastasis, and angiogenesis of tumor cells.
C1 Matthias Rath Res Inst, Canc Div, Santa Clara, CA 95050 USA.
RP Kalinovsky, T (通讯作者)，13980 W Bell Rd,Ste 11,PMB 125, Surprise, AZ 85379 USA.
EM t.kalinovsky@drrath.com
CR Almholt K, 2005, INT J CANCER, V113, P525, DOI 10.1002/ijc.20631
   Anthony HM, 1982, BRIT J CANCER, V46, P354, DOI 10.1038/bjc.1982.211
   Ashino HIROMI, 2003, ANGIOGENESIS, V6, P259, DOI 10.1023/B:AGEN.0000029390.09354.f8
   Brooks PC, 1997, METHOD MOL BIOL, V129, P257
   Fang W, 2003, BEJING D XUE BAO, V4, P441
   Griffioen AW, 2000, PHARMACOL REV, V52, P237
   Jung YD, 2001, BRIT J CANCER, V84, P844, DOI 10.1054/bjoc.2000.1691
   Koh WS, 1998, ANTICANCER RES, V18, P2487
   Koimayuasa A, 2003, LIFE SCI, V73, P1299
   Kurbacher CM, 1996, CANCER LETT, V103, P183, DOI 10.1016/0304-3835(96)04212-7
   Metz N, 2000, NUTR CANCER, V38, P60, DOI 10.1207/S15327914NC381_9
   Mukhtar H, 2000, AM J CLIN NUTR, V71, P1698S, DOI 10.1093/ajcn/71.6.1698S
   Naidu KA, 2003, DIGEST DIS SCI, V48, P230, DOI 10.1023/A:1021779624971
   Netke SP, 2003, RES COMMUN PHARM TOX, V2, P37
   Nunez MARTINC, 1995, NUTR HOSP, V10, P368
   Passaniti A, 1992, LAB INVEST, V67, P519
   Rath M, 1992, ORTHOMOL MED, V7, P17
   Roomi MW, 2005, IN VIVO, V19, P179
   Roomi MW, 2005, ONCOL REP, V13, P253
   Roomi MW, 1998, CANCER LETT, V122, P93, DOI 10.1016/S0304-3835(97)00376-5
   Roomi MW, 2005, BREAST CANCER RES, V7, PR291, DOI 10.1186/bcr989
   Soff GA, 1995, J CLIN INVEST, V96, P2593, DOI 10.1172/JCI118323
   Tosetti F, 2002, FASEB J, V16, P2, DOI 10.1096/fj.01-0300rev
   Valcic S, 1996, ANTI-CANCER DRUG, V7, P461, DOI 10.1097/00001813-199606000-00011
   Wahl ML, 2004, RECENT PROG HORM RES, V59, P73, DOI 10.1210/rp.59.1.73
   Yang GY, 1998, CARCINOGENESIS, V19, P611, DOI 10.1093/carcin/19.4.611
   Yoshida S, 1997, MOL CELL BIOL, V17, P4015, DOI 10.1128/MCB.17.7.4015
NR 27
TC 33
Z9 41
U1 0
U2 4
PU SPANDIDOS PUBL LTD
PI ATHENS
PA POB 18179, ATHENS, 116 10, GREECE
SN 1021-335X
EI 1791-2431
J9 ONCOL REP
JI Oncol. Rep.
PD OCT 15
PY 2005
VL 14
IS 4
BP 807
EP 815
DI 
PG 9
WC Oncology
SC Oncology
GA 967LA
UT WOS:000232091500001
PM 16142336
DA 2022-07-08
ER

PT J
AU Ohba, K
   Miyata, Y
   Koga, S
   Kanda, S
   Kanetake, H
AF Ohba, K
   Miyata, Y
   Koga, S
   Kanda, S
   Kanetake, H
TI Expression of nm23-H1 gene product in sarcomatous cancer cells of renal cell carcinoma: Correlation with tumor stage and expression of matrix metalloproteinase-2, matrix metalloproteinase-9, Sialyl Lewis X, and c-erbB-2
SO UROLOGY
LA English
DT Article
ID epidermal-growth-factor; protein expression; immunoreactivity; overexpression; amplification; osteosarcoma; association; survival; her2
AB Objectives. To investigate the clinical significance of nm23-H1 gene product in sarcomatous cancer cells, because this is known as a. tumor-metastasis suppressor. Renal cell carcinoma with sarcomatoid cancer cells is characterized by high malignant potential and a poor prognosis. Methods. We investigated the expression of nm23-H1 gene product in the carcinomatous and sarcomatous component (CC and SC) of renal cell carcinoma using immunohistochemical techniques and the relationships between the expression and clinicopathologic features. We also examined the expression of matrix metalloproteinase (MMP)-2, MMP-9, sialyl Lewis X, and c-erbB-2 in the SC because these proteins are regulated by the nm23-H1 gene or its products. Results. We examined 20 renal cell carcinoma specimens that contained an SC and CC. The CC of 12 of the 20 tumors stained positively for nm23-H1 gene product. In contrast, the SC of only 3 of the 20 stained positive. The reduced expression of nm23-H1 gene product in the SC correlated significantly with tumor invasion (P < 0.01), but not with tumor size or metastasis. In contrast, the expression of the nm23-H1 gene product in the CC was not associated with these pathologic features. Expression of the nm23-H1 gene product correlated negatively with MMP-2 expression (r := -0.48, P = 0.03). Other factors did not show such significant correlations with nm23-H1 gene product expression. Conclusions. Our results suggest that low expression of nm23-H1 gene products may play important roles in tumor invasion, and that this process is mediated in part by overexpression of MMP-2. (c) 2005 Elsevier Inc.
C1 Nagasaki Univ, Sch Med, Dept Urol, Nagasaki 8528501, Japan.
   Nagasaki Univ, Grad Sch Med, Dept Mol Microbiol & Immunol, Nagasaki 8528501, Japan.
RP Miyata, Y (通讯作者)，Nagasaki Univ, Sch Med, Dept Urol, 1-7-1 Sakamoto, Nagasaki 8528501, Japan.
EM int.doc.miya@m3.dion.ne.jp
CR Ayhan A, 1998, ONCOL REP, V5, P979
   Bevilacqua G, 1989, CANCER RES, V49, P5185
   Cheng SF, 2002, BIOCHEM J, V366, P807, DOI 10.1042/BJ20020202
   Dal CINP, 2002, CANCER GENET CYTOGEN, V134, P38, DOI 10.1016/S0165-4608(01)00615-X
   de Peralta-Venturina M, 2001, AM J SURG PATHOL, V25, P275, DOI 10.1097/00000478-200103000-00001
   Futamura N, 2000, BRIT J CANCER, V83, P1681, DOI 10.1054/bjoc.2000.1484
   Grabowski P, 2000, INT J CANCER, V88, P281, DOI 10.1002/1097-0215(20001015)88:2<281::AID-IJC21>3.0.CO;2-2
   Herbst RS, 2000, CLIN CANCER RES, V6, P790
   Jiang F, 1998, J PATHOL, V185, P382
   Kanayama H, 1994, INT J UROL, V1, P324, DOI 10.1111/j.1442-2042.1994.tb00058.x
   Koga H, 1997, EUR UROL, V31, P86
   Kruger S, 2002, INT J CANCER, V102, P514, DOI 10.1002/ijc.10731
   Kuo JY, 1998, ANTICANCER RES, V18, P531
   Latif Z, 2002, BJU INT, V89, P5, DOI 10.1046/j.1464-6.2001.01372.x
   Liao WM, 2000, ORTHOPEDICS, V23, P1175
   Liu F, 2002, J CANCER RES CLIN, V128, P189, DOI 10.1007/s00432-001-0314-1
   Liu F, 2000, J CANCER RES CLIN, V126, P85
   Ljungberg B, 1999, UROL RES, V27, P103, DOI 10.1007/s002400050095
   Mian BM, 2002, J UROLOGY, V167, P65, DOI 10.1016/S0022-5347(05)65384-0
   Muller W, 1998, CANCER-AM CANCER SOC, V83, P2481, DOI 10.1002/(SICI)1097-0142(19981215)83:12<2481::AID-CNCR11>3.0.CO;2-P
   Nakagawa Y, 1998, ONCOLOGY-BASEL, V55, P370, DOI 10.1159/000011880
   Oda Y, 2000, HUM PATHOL, V31, P709, DOI 10.1053/hupa.2000.8230
   Rotter M, 1992, INT J CANCER, V52, P213, DOI 10.1002/ijc.2910520210
   Slamon DJ, 1987, SCIENCE, V235, P177, DOI 10.1126/science.3798106
   Steeg PS, 1988, J NATL CANCER I, V80, P200, DOI 10.1093/jnci/80.3.200
   Talvensaari-mattila A, 1998, CANCER-AM CANCER SOC, V83, P1153, DOI 10.1002/(SICI)1097-0142(19980915)83:6<1153::AID-CNCR14>3.0.CO;2-4
   Theisinger B, 1998, ANTICANCER RES, V18, P1185
   Weidner U, 1990, CANCER RES, V50, P4504
   Zafon C, 2001, J CLIN ENDOCR METAB, V86, P3975, DOI 10.1210/jc.86.8.3975
   Zhao H, 2004, INT J CANCER, V109, P65, DOI 10.1002/ijc.11676
NR 30
TC 27
Z9 31
U1 0
U2 3
PU ELSEVIER SCIENCE INC
PI NEW YORK
PA STE 800, 230 PARK AVE, NEW YORK, NY 10169 USA
SN 0090-4295
EI 1527-9995
J9 UROLOGY
JI Urology
PD MAY 15
PY 2005
VL 65
IS 5
BP 1029
EP 1034
DI 10.1016/j.urology.2004.12.032
PG 6
WC Urology & Nephrology
SC Urology & Nephrology
GA 926QX
UT WOS:000229138800043
PM 15882758
DA 2022-07-08
ER

PT J
AU Bjornland, K
   Flatmark, K
   Pettersen, S
   Aaasen, AO
   Fodstad, O
   Maelandsmo, GM
AF Bjornland, K
   Flatmark, K
   Pettersen, S
   Aaasen, Ao
   Fodstad, O
   Maelandsmo, Gm
TI Matrix metalloproteinases participate in osteosarcoma invasion
SO JOURNAL OF SURGICAL RESEARCH
LA English
DT Article
DE marimastat; tissue inhibitor of metalloproteinases; TIMP-1; TIMP-2; gelatinase; MMP-2; MMP-9; p53; docycycline; osteosarcoma
ID tissue inhibitor; tumor-cell; cancer; collagenase; expression; metastasis; promoter; mmp-9; matrix-metalloproteinase-9; degradation
AB Background. Osteosarcoma (OS) is a highly malignant bone tumor and is the most frequent malignant bone tumor in children and adolescents. Metastases are the major cause of death, and patients with relapse have poor prognosis. Several solid tumors display enhanced expression of matrix metalloproteinases (MMPs), and recently AMP-inhibitors have entered clinical trials. A disturbance of the AMP system in favor of enhanced proteolytic activity may be suspected in OS because OS growth is accompanied by both enhanced local bone destruction and bone formation, two processes that are dependant on proteolytic enzymes. Thus, the aim of the present study was to evaluate the involvement of MMPs in a panel of human OS cell lines, xenografts and biopsies. Material and methods. Expression of MMPs and their endogenous inhibitors were studied by zymography and Northern blot analyses. In vitro invasion of OS cell lines and effects of MMP-inhibitors (Marimastat and doxycycline) were assessed in the transwell. chamber assay. Results. In vitro invasiveness was compared with gelatinase activity, and the most invasive cell line secreted the highest amounts of MMP-2 and MMP-9. Two different MMP-inhibitors significantly reduced OS cell invasion. The majority of the OS xenografts expressed both the inactive and active form of MMP-2 and in some cases also MMP-9. The biopsies from primary and metastatic OS also expressed MMP-2 mRNA. However, MMP-9 levels were higher in the biopsies than in the xenografts. C onclusion. The obtained results support the hypothesis that MMPs and their endogenous inhibitors participate in the invasive process of human OS. (c) 2005 Elsevier Inc. All rights reserved.
C1 Univ Oslo, Rikshosp, Inst Surg Res, N-0027 Oslo, Norway.
   Univ Oslo, Rikshosp, Dept Surg, N-0027 Oslo, Norway.
   Univ Oslo, Norwegian Radium Hosp, Canc Res Inst, Dept Tumor Biol, Oslo, Norway.
RP Bjornland, K (通讯作者)，Univ Oslo, Rikshosp, Inst Surg Res, N-0027 Oslo, Norway.
EM kristin.bjornland@medisin.uio.no
CR Arndt CAS, 1999, NEW ENGL J MED, V341, P342, DOI 10.1056/NEJM199907293410507
   Bian JH, 1997, MOL CELL BIOL, V17, P6330, DOI 10.1128/MCB.17.11.6330
   Bramhall SR, 2002, BRIT J CANCER, V86, P1864, DOI 10.1038/sj.bjc.6600310
   Bruland O, 1985, INT J CANCER, V35, P793, DOI 10.1002/ijc.2910350616
   Chambers AF, 1997, J NATL CANCER I, V89, P1260, DOI 10.1093/jnci/89.17.1260
   Cheng YY, 2004, PEDIATR BLOOD CANCER, V42, P410, DOI 10.1002/pbc.20019
   Dickens DS, 2003, J PEDIAT HEMATOL ONC, V25, P709, DOI 10.1097/00043426-200309000-00007
   Everts V, 1992, J CELL PHYSIOL, V150, P221, DOI 10.1002/jcp.1041500202
   Feinberg AP, 1984, P NATL ACAD SCI USA, V81, P1991
   Ferrari C, 2004, ACTA ORTHOP SCAND, V75, P487, DOI 10.1080/00016470410001295-1
   Fodstad O, 1986, INT J CANCER, V38, P33, DOI 10.1002/ijc.2910380107
   Foukas AF, 2002, J BONE JOINT SURG BR, V84B, P706, DOI 10.1302/0301-620X.84B5.12512
   Franchi A, 2002, CANCER-AM CANCER SOC, V95, P1902, DOI 10.1002/cncr.10916
   Giavazzi R, 1998, CLIN CANCER RES, V4, P985
   Heikkila P, 2003, J SURG RES, V111, P45, DOI 10.1016/S0022-4804(03)00000-0
   Henriksen J, 2003, ONCOGENE, V22, P5358, DOI 10.1038/sj.onc.1206671
   Hewitt R, 1996, ENZYME PROTEIN, V49, P163, DOI 10.1159/000468623
   Hidalgo M, 2001, JNCI-J NATL CANCER I, V93, P178, DOI 10.1093/jnci/93.3.178
   Himelstein BP, 1998, MED PEDIATR ONCOL, V31, P471, DOI 10.1002/(SICI)1096-911X(199812)31:6<471::AID-MPO2>3.0.CO;2-M
   Hoekman K, 1991, BONE MINER, V14, P189, DOI 10.1016/0169-6009(91)90022-R
   Holmbeck K, 1999, CELL, V99, P81, DOI 10.1016/S0092-8674(00)80064-1
   Holten-andersen MN, 2004, EUR J CANCER, V40, P2159, DOI 10.1016/j.ejca.2004.06.011
   Humbert P, 1991, ACTA DERM-VENEREOL, V71, P189
   Kawashima A, 1994, VIRCHOWS ARCH, V424, P547
   Kido A, 1999, JPN J CANCER RES, V90, P333, DOI 10.1111/j.1349-7006.1999.tb00752.x
   Liotta LA, 2001, NATURE, V411, P375, DOI 10.1038/35077241
   Lohi J, 2000, GENE, V242, P75, DOI 10.1016/S0378-1119(99)00549-1
   Martignetti JA, 2001, NAT GENET, V28, P261, DOI 10.1038/90100
   Meikle MC, 1992, J CELL SCI, V103, P1093
   Mitsiades N, 2001, CANCER RES, V61, P577
   Nelson AR, 2000, J CLIN ONCOL, V18, P1135, DOI 10.1200/JCO.2000.18.5.1135
   Nemeth JA, 2002, J NATL CANCER I, V94, P17
   Ortega N, 2003, ANN NY ACAD SCI, V995, P109, DOI 10.1111/j.1749-6632.2003.tb03214.x
   Pyke C, 1993, AM J PATHOL, V142, P359
   Sambrook J, 1989, MOL CLONING LAB MANU, V0, P0
   Sato H, 1996, J BIOCHEM-TOKYO, V119, P209
   Schrohl AS, 2004, CLIN CANCER RES, V10, P2289, DOI 10.1158/1078-0432.CCR-03-0360
   Smith GN, 1999, ARTHRITIS RHEUM, V42, P1140, DOI 10.1002/1529-0131(199906)42:6<1140::AID-ANR10>3.0.CO;2-7
   Sternlicht MD, 2001, ANNU REV CELL DEV BI, V17, P463, DOI 10.1146/annurev.cellbio.17.1.463
   Thompson RC, 2002, CLIN ORTHOP RELAT R, V0, P240
   Yan CH, 2002, J BIOL CHEM, V277, P10804, DOI 10.1074/jbc.M112069200
NR 41
TC 118
Z9 128
U1 0
U2 11
PU ACADEMIC PRESS INC ELSEVIER SCIENCE
PI SAN DIEGO
PA 525 B ST, STE 1900, SAN DIEGO, CA 92101-4495 USA
SN 0022-4804
EI 
J9 J SURG RES
JI J. Surg. Res.
PD AUG 15
PY 2005
VL 127
IS 2
BP 151
EP 156
DI 10.1016/j.jss.2004.12.016
PG 6
WC Surgery
SC Surgery
GA 953DN
UT WOS:000231056700014
PM 16083752
DA 2022-07-08
ER

PT J
AU David, JP
   Mehic, D
   Bakiri, L
   Schilling, AF
   Mandic, V
   Priemel, M
   Idarraga, MH
   Reschke, MO
   Hoffmann, O
   Amling, M
   Wagner, EF
AF David, Jp
   Mehic, D
   Bakiri, L
   Schilling, Af
   Mandic, V
   Priemel, M
   Idarraga, Mh
   Reschke, Mo
   Hoffmann, O
   Amling, M
   Wagner, Ef
TI Essential role of RSK2 in c-Fos-dependent osteosarcoma development
SO JOURNAL OF CLINICAL INVESTIGATION
LA English
DT Article
ID linked hypophosphatemic ricket; coffin-lowry-syndrome; transgenic mice; proteasomal degradation; transforming activity; signal-transduction; osteoblastic cell; hyp mice; protein; bone
AB inactivation of the growth factor-regulated S6 kinase RSK2 causes Coffin-Lowry syndrome in humans, an X-linked mental retardation condition associated with progressive skeletal abnormalities. Here we show that mice lacking RSK2 develop a progressive skeletal disease, osteopenia due to impaired osteoblast function and normal osteoclast differentiation. The phenotype is associated with decreased expression of Phex, an endopeptidase regulating bone mineralization. This defect is probably not mediated by RSK2-dependent phosphorylation of c-Fos on serine 362 in the C-terminus. However, in the absence of RSK2, c-Fos-dependent osteosarcoma formation is impaired. The lack of c-Fos phosphorylation leads to reduced c-Fos protein levels, which are thought to be responsible for decreased proliferation and increased apoptosis of transformed osteoblasts. Therefore, RSK2-dependent stabilization of c-Fos is essential for osteosarcoma formation in mice and may also be important for human osteosarcomas.
C1 Res Inst Mol Pathol, A-1030 Vienna, Austria.
   Univ Hamburg, Sch Med, Dept Trauma Surg, Hamburg, Germany.
   Deutch Rheuma Forschungszentrum, Berlin, Germany.
   Univ Vienna, Pharm Zentrum, Inst Pharmakol & Toxikol, A-1010 Vienna, Austria.
RP Wagner, EF (通讯作者)，Res Inst Mol Pathol, Dr Bohr Gasse 7, A-1030 Vienna, Austria.
EM Wagner@imp.univie.ac.at
CR Acquaviva C, 2001, ONCOGENE, V20, P7563, DOI 10.1038/sj.onc.1204880
   Alessi DR, 1997, FEBS LETT, V402, P121, DOI 10.1016/S0014-5793(96)01510-4
   Amling M, 1999, ENDOCRINOLOGY, V140, P4982, DOI 10.1210/en.140.11.4982
   Bakiri L, 2000, EMBO J, V19, P2056, DOI 10.1093/emboj/19.9.2056
   Bruning JC, 2000, P NATL ACAD SCI USA, V97, P2462, DOI 10.1073/pnas.97.6.2462
   Chen RH, 1996, ONCOGENE, V12, P1493
   Cheung P, 2000, MOL CELL, V5, P905, DOI 10.1016/S1097-2765(00)80256-7
   David JP, 2002, J CELL SCI, V115, P4317, DOI 10.1242/jcs.00082
   De Cesare D, 1998, P NATL ACAD SCI USA, V95, P12202, DOI 10.1073/pnas.95.21.12202
   Deng TL, 1994, NATURE, V371, P171, DOI 10.1038/371171a0
   Dufresne SD, 2001, MOL CELL BIOL, V21, P81, DOI 10.1128/MCB.21.1.81-87.2001
   Econs MJ, 1998, J CLIN ENDOCR METAB, V83, P3459, DOI 10.1210/jc.83.10.3459
   Eferl R, 2003, NAT REV CANCER, V3, P859, DOI 10.1038/nrc1209
   Ferrara P, 2003, ONCOGENE, V22, P1461, DOI 10.1038/sj.onc.1206266
   Fleischmann A, 2003, J NEUROSCI, V23, P9116
   Francis F, 1995, NAT GENET, V11, P130, DOI 10.1038/ng1095-130
   Grigoriadis AE, 1993, J CELL BIOL, V122, P685, DOI 10.1083/jcb.122.3.685
   Grigoriadis AE, 1994, SCIENCE, V266, P443, DOI 10.1126/science.7939685
   Hanauer A, 2002, J MED GENET, V39, P705, DOI 10.1136/jmg.39.10.705
   Jochum W, 2000, NAT MED, V6, P980, DOI 10.1038/79676
   Jochum W, 2001, ONCOGENE, V20, P2401, DOI 10.1038/sj.onc.1204389
   Johnson RS, 1992, CELL, V71, P577, DOI 10.1016/0092-8674(92)90592-Z
   Karsenty G, 2002, DEV CELL, V2, P389, DOI 10.1016/S1534-5807(02)00157-0
   Mccauley LK, 1997, ENDOCRINOLOGY, V138, P5427, DOI 10.1210/en.138.12.5427
   Meyer RA, 2000, CALCIFIED TISSUE INT, V66, P282, DOI 10.1007/s002230010057
   Miao DS, 2001, ENDOCRINOLOGY, V142, P926, DOI 10.1210/en.142.2.926
   Murphy LO, 2002, NAT CELL BIOL, V4, P556, DOI 10.1038/ncb822
   Nebreda AR, 1999, SCIENCE, V286, P1309, DOI 10.1126/science.286.5443.1309
   Okazaki K, 1995, EMBO J, V14, P5048, DOI 10.1002/j.1460-2075.1995.tb00187.x
   Papachristou DJ, 2003, BONE, V32, P364, DOI 10.1016/S8756-3282(03)00026-7
   Parfitt AM, 1987, J BONE MINER RES, V2, P595, DOI 10.1002/jbmr.5650020617
   Pearman AT, 1996, J BIOL CHEM, V271, P25715, DOI 10.1074/jbc.271.41.25715
   Quarles LD, 2003, AM J PHYSIOL-ENDOC M, V285, PE1, DOI 10.1152/ajpendo.00016.2003
   Ruchon AF, 2000, J BONE MINER RES, V15, P1440, DOI 10.1359/jbmr.2000.15.8.1440
   Ruther U, 1989, ONCOGENE, V4, P861
   Saez E, 1995, CELL, V82, P721, DOI 10.1016/0092-8674(95)90469-7
   Strom TM, 1997, HUM MOL GENET, V6, P165, DOI 10.1093/hmg/6.2.165
   Takayanagi H, 2002, NATURE, V416, P744, DOI 10.1038/416744a
   Vahle JL, 2002, TOXICOL PATHOL, V30, P312, DOI 10.1080/01926230252929882
   Wang ZQ, 1995, CANCER RES, V55, P6244
   Wang ZQ, 1992, NATURE, V360, P741, DOI 10.1038/360741a0
   Yang XG, 2004, CELL, V117, P387, DOI 10.1016/S0092-8674(04)00344-7
NR 42
TC 74
Z9 80
U1 1
U2 5
PU AMER SOC CLINICAL INVESTIGATION INC
PI ANN ARBOR
PA 2015 MANCHESTER RD, ANN ARBOR, MI 48104 USA
SN 0021-9738
EI 1558-8238
J9 J CLIN INVEST
JI J. Clin. Invest.
PD MAR 15
PY 2005
VL 115
IS 3
BP 664
EP 672
DI 10.1172/JCI200522877
PG 9
WC Medicine, Research & Experimental
SC Research & Experimental Medicine
GA 902YN
UT WOS:000227392700029
PM 15719069
DA 2022-07-08
ER

PT J
AU Semov, A
   Moreno, MJ
   Onichtchenko, A
   Abulrob, A
   Ball, M
   Ekiel, I
   Pietrzynski, G
   Stanimirovic, D
   Alakhov, V
AF Semov, A
   Moreno, Mj
   Onichtchenko, A
   Abulrob, A
   Ball, M
   Ekiel, I
   Pietrzynski, G
   Stanimirovic, D
   Alakhov, V
TI Metastasis-associated protein S100A4 induces angiogenesis through interaction with annexin II and accelerated plasmin formation
SO JOURNAL OF BIOLOGICAL CHEMISTRY
LA English
DT Article
ID endothelial-cell surface; calcium-binding protein; matrix metalloproteinase; prognostic-significance; osteosarcoma cell; nmr-spectroscopy; e-cadherin; t-pa; expression; activation
AB Many advanced tumors overexpress and secrete the S100A4 protein that is known to promote angiogenesis and metastasis development. The mechanisms of this effect and the endothelial receptor for S100A4 are both still unknown. Here we report that extracellular S100A4 interacts with annexin II, an endothelial plasminogen co-receptor. Co-localization and direct binding of S100A4 and annexin II were demonstrated, and the binding site was identified in the N-terminal region of annexin II. S100A4 alone or in a complex with annexin II accelerated tissue plasminogen activator-mediated plasminogen activation in solution and on the endothelial cell surface through interaction of the S100A4 C-terminal lysines with the lysine-binding domains of plasminogen. A synthetic peptide corresponding to the N terminus of annexin II prevented S100A4-induced plasmin formation in the endothelial cell culture. Local plasmin formation induced by circulating S100A4 could contribute to tumor-induced angiogenesis and metastasis formation that makes this protein an attractive target for new anti-cancer and anti-angiogenic therapies.
C1 Supratek Pharma Inc, Dorval, PQ H9S 1A9, Canada.
   Natl Res Council Canada, Inst Biol Sci, Ottawa, ON K1A 0R6, Canada.
   Natl Res Council Canada, Biotechnol Res Inst, Montreal, PQ H4P 2R2, Canada.
RP Alakhov, V (通讯作者)，Supratek Pharma Inc, 215 Blvd Bouchard,Suite 1315, Dorval, PQ H9S 1A9, Canada.
EM Valery.Alakhov@Supratek.com
CR Aberg F, 2000, J COMP NEUROL, V424, P269
   Ambartsumian N, 2001, ONCOGENE, V20, P4685, DOI 10.1038/sj.onc.1204636
   Autiero M, 2003, NAT MED, V9, P936, DOI 10.1038/nm884
   Baramova EN, 1997, FEBS LETT, V405, P157, DOI 10.1016/S0014-5793(97)00175-0
   Barraclough R, 1998, BBA-MOL CELL RES, V1448, P190, DOI 10.1016/S0167-4889(98)00143-8
   Becker T, 1990, EMBO J, V9, P4207, DOI 10.1002/j.1460-2075.1990.tb07868.x
   Bjornland K, 2001, J PEDIATR SURG, V36, P1040, DOI 10.1053/jpsu.2001.24735
   Bjornland K, 1999, CANCER RES, V59, P4702
   Cesarman GM, 1994, J BIOL CHEM, V269, P21198
   Clarkson J, 2003, BIOCHEM SOC T, V31, P1006
   Davies BR, 2002, J PATHOL, V196, P292, DOI 10.1002/path.1051
   El-mousawi M, 2003, J BIOL CHEM, V278, P46681, DOI 10.1074/jbc.M308681200
   Endo H, 2002, J BIOL CHEM, V277, P26396, DOI 10.1074/jbc.M202244200
   Felez J, 1996, THROMB HAEMOSTASIS, V76, P577
   Garbuglia M, 1998, CELL CALCIUM, V24, P177, DOI 10.1016/S0143-4160(98)90127-0
   Gerke V, 2002, PHYSIOL REV, V82, P331, DOI 10.1152/physrev.00030.2001
   Greenway S, 2004, AM J PATHOL, V164, P253, DOI 10.1016/S0002-9440(10)63115-X
   Grigorian M, 2001, J BIOL CHEM, V276, P22699, DOI 10.1074/jbc.M010231200
   Hajjar KA, 1998, J BIOL CHEM, V273, P9987, DOI 10.1074/jbc.273.16.9987
   Hajjar KA, 1996, J BIOL CHEM, V271, P21652, DOI 10.1074/jbc.271.35.21652
   Hatziapostolou M, 2003, EUR J PHARMACOL, V460, P1, DOI 10.1016/S0014-2999(02)02868-6
   Homans SW, 2004, ANGEW CHEM INT EDIT, V43, P290, DOI 10.1002/anie.200300581
   Hsieh HL, 2003, BIOCHEM BIOPH RES CO, V307, P375, DOI 10.1016/S0006-291X(03)01190-2
   Hsieh HL, 2002, J CELL SCI, V115, P3149
   Johnsson N, 1986, FEBS LETT, V198, P361, DOI 10.1016/0014-5793(86)80437-9
   Kassam G, 1998, BIOCHEMISTRY-US, V37, P16958, DOI 10.1021/bi981713l
   Kassam G, 1998, J BIOL CHEM, V273, P4790, DOI 10.1074/jbc.273.8.4790
   Kimura K, 2000, INT J ONCOL, V16, P1125
   Kriajevska M, 2002, J BIOL CHEM, V277, P5229, DOI 10.1074/jbc.M110976200
   Kriajevska M, 2000, BBA-MOL CELL RES, V1498, P252, DOI 10.1016/S0167-4889(00)00100-2
   Kube E, 1992, J BIOL CHEM, V267, P14175
   Kwaan HC, 2004, J THROMB HAEMOST, V2, P306, DOI 10.1111/j.1538-7933.2004.00593.x
   Kwon MJ, 2005, FRONT BIOSCI-LANDMRK, V10, P300, DOI 10.2741/1529
   Li CL, 2002, J CLIN PATHOL-MOL PA, V55, P250, DOI 10.1136/mp.55.4.250
   Liu JIE, 2003, BMC BIOCHEM, V4, P10, DOI 10.1186/1471-2091-4-10
   Mailliard WS, 1996, J BIOL CHEM, V271, P719, DOI 10.1074/jbc.271.2.719
   Marenholz I, 2004, BIOCHEM BIOPH RES CO, V322, P1111, DOI 10.1016/j.bbrc.2004.07.096
   Masuda K, 2002, ARTHRITIS RES, V4, P0, DOI 10.1186/ar427
   Mathisen B, 2003, CLIN EXP METASTAS, V20, P701, DOI 10.1023/B:CLIN.0000006819.21361.03
   Mazzucchelli L, 2002, AM J PATHOL, V160, P7, DOI 10.1016/S0002-9440(10)64342-8
   Ninomiya I, 2001, INT J ONCOL, V18, P715
   Novitskaya V, 2000, J BIOL CHEM, V275, P41278, DOI 10.1074/jbc.M007058200
   Onischenko A, 1996, INVAS METAST, V16, P160
   Palmer AG, 1991, J MAGN RESON, V93, P151, DOI 10.1016/0022-2364(91)90036-S
   Rety S, 1999, NAT STRUCT BIOL, V6, P89
   Robertson H, 2004, J AM SOC NEPHROL, V15, P390, DOI 10.1097/01.ASN.0000108521.39082.E1
   Rosty C, 2002, AM J PATHOL, V160, P45, DOI 10.1016/S0002-9440(10)64347-7
   Rudland PS, 2000, CANCER RES, V60, P1595
   Ryan DG, 2003, INVEST OPHTH VIS SCI, V44, P4255, DOI 10.1167/iovs.03-0578
   Schmidt-hansen B, 2004, ONCOGENE, V23, P5487, DOI 10.1038/sj.onc.1207720
   Schmidt-hansen B, 2004, J BIOL CHEM, V279, P24498, DOI 10.1074/jbc.M400441200
   Stanimirovic D, 1996, J CELL PHYSIOL, V169, P455
   Takenaga K, 1994, J CELL BIOL, V124, P757, DOI 10.1083/jcb.124.5.757
   Taylor S, 2002, BRIT J CANCER, V86, P409, DOI 10.1038/sj.bjc.6600071
   Watanabe M, 1993, BIOCHEM BIOPH RES CO, V196, P1376, DOI 10.1006/bbrc.1993.2405
   Yonemura Y, 2000, CLIN CANCER RES, V6, P4234
   Zeng FY, 1993, INT J BIOCHEM, V25, P1019, DOI 10.1016/0020-711X(93)90116-V
   Zijlstra A, 2004, J BIOL CHEM, V279, P27633, DOI 10.1074/jbc.M313617200
NR 58
TC 183
Z9 199
U1 0
U2 22
PU AMER SOC BIOCHEMISTRY MOLECULAR BIOLOGY INC
PI BETHESDA
PA 9650 ROCKVILLE PIKE, BETHESDA, MD 20814-3996 USA
SN 
EI 1083-351X
J9 J BIOL CHEM
JI J. Biol. Chem.
PD MAY 27
PY 2005
VL 280
IS 21
BP 20833
EP 20841
DI 10.1074/jbc.M412653200
PG 9
WC Biochemistry & Molecular Biology
SC Biochemistry & Molecular Biology
GA 927ZX
UT WOS:000229242000081
PM 15788416
DA 2022-07-08
ER

PT J
AU Harisi, R
   Dudas, J
   Timar, F
   Pogany, G
   Timar, J
   Kovalszky, I
   Szendroi, M
   Jeney, A
AF Harisi, R
   Dudas, J
   Timar, F
   Pogany, G
   Timar, J
   Kovalszky, I
   Szendroi, M
   Jeney, A
TI Invasive growth and topoisomerase-switch induced by tumorous extracellular matrix in osteosarcoma cell culture
SO CELL BIOLOGY INTERNATIONAL
LA English
DT Article
DE extracellular matrix; osteosarcoma; invasion; matrix metalloproteinase; beta 1 integrin; topoisomerase; heparan sulfate proteoglycan; fibronectin
ID heparan-sulfate proteoglycan; rat-liver; basement-membrane; breast-cancer; collagen-iv; ii-alpha; dna; proliferation; expression; carcinoma
AB Osteosarcoma cells are capable of extracellular matrix (ECM) synthesis. The ability of ECM to trigger the proliferation of a novel osteosarcoma cell line (OSCORT) was tested in this study in relation to a known tumor ECM, isolated from Engelbreth-Holm-Swarm (EHS) sarcoma (EHS-ECM). OSCORT was grown in monolayer, in EHS-ECM and in ECM deposited by the cells (OSCORT-ECM). Both EHS-ECM and OSCORT-ECM increased the proliferation and migration of OSCORT cells. Among the ECM biopolymers, heparan sulfate proteoglycan (HSPG) and fibronectin enhanced invasive growth, collagen type IV reduced it, while laminin had no effect. Among the ECM components HSPG and collagen IV increased both the synthesis and activation of collagenase type IV, and all the ECM components substantially increased beta 1 integrin levels in the cells. The majority of ECM biopolymers decreased the level of topoisomerase I (except laminin) and elevated topoisomerase II (except fibronectin) in OSCORT. The switch in the ratio between the activities of topoisoimerases I and II was mainly due to HSPG. The HSPG synthesized by OSCORT cells is described as agrin, which is a novel finding. The present study showed that HSPG (agrin) showed the most remarkable stimulatory action on the growth and migration of OSCORT cells. HSPG-induced topoisomerase II-induction deserves further experimentation, to discover its relevance to tumor progression. (c) 2005 International Federation for Cell Biology. Published by Elsevier Ltd. All rights reserved.
C1 Semmelweis Univ, Fac Med, Inst Pathol & Expt Canc Res 1, H-1085 Budapest, Hungary.
   Hungarian Acad Sci, Joint Res Org, Budapest, Hungary.
   Semmelweis Univ, Dept Mol Pathol, H-1085 Budapest, Hungary.
   Semmelweis Univ, Fac Med, Dept Orthopaed, H-1085 Budapest, Hungary.
RP Harisi, R (通讯作者)，Semmelweis Univ, Fac Med, Inst Pathol & Expt Canc Res 1, Ulloi Ut 26, H-1085 Budapest, Hungary.
EM revekka.harisi@novartis.com
CR Anbalagan M, 2004, REPROD BIOMED ONLINE, V9, P391, DOI 10.1016/S1472-6483(10)61274-6
   Babo I, 1999, J CANCER RES CLIN, V125, P35, DOI 10.1007/s004320050239
   Bacci G, 1988, TUMORI J, V74, P421, DOI 10.1177/030089168807400408
   Battaglia C, 1993, EUR J CELL BIOL, V61, P92
   Bissell DM, 1987, J CLIN INVEST, V79, P801, DOI 10.1172/JCI112887
   Bissell MJ, 2001, NAT REV CANCER, V1, P46, DOI 10.1038/35094059
   Bodey B, 2001, ANTICANCER RES, V21, P2021
   Brenner W, 2000, CANCER LETT, V155, P199, DOI 10.1016/S0304-3835(00)00429-8
   Bui TD, 1997, BIOCHEM BIOPH RES CO, V239, P911, DOI 10.1006/bbrc.1997.7530
   Castillo GM, 1996, J BIOCHEM-TOKYO, V120, P433
   Cox G, 2001, ANTICANCER RES, V21, P4207
   Dudas J, 2000, BIOCHEM J, V15, P245
   Duguet M, 1983, NUCLEIC ACIDS RES, V11, P1059, DOI 10.1093/nar/11.4.1059
   Fedarko NS, 1989, J CELL PHYSIOL, V139, P287, DOI 10.1002/jcp.1041390210
   Fuks Z, 1992, EUR J CANCER, V28A, P725, DOI 10.1016/0959-8049(92)90104-A
   Giannelli G, 2001, LAB INVEST, V81, P613, DOI 10.1038/labinvest.3780270
   Hara A, 1996, LAB INVEST, V75, P707
   Harisi R, 2005, ANTICANCER RES, V25, P805
   Heussen C, 1980, ANAL BIOCHEM, V102, P196, DOI 10.1016/0003-2697(80)90338-3
   Hood JD, 2002, NAT REV CANCER, V2, P91, DOI 10.1038/nrc727
   Hsiang YH, 1988, CANCER RES, V48, P3230
   Jia SF, 1999, CLIN EXP METASTAS, V17, P501, DOI 10.1023/A:1006623001465
   Kawashima A, 2001, CELL BIOL INT, V25, P319, DOI 10.1006/cbir.2000.0652
   Kemeny E, 1988, CONNECT TISSUE RES, V18, P9, DOI 10.3109/03008208809019069
   Kleinman HK, 1982, BIOCHEMISTRY-US, V21, P6188, DOI 10.1021/bi00267a025
   Kramer RH, 1986, CANCER RES, V46, P1980
   Larsen AK, 1993, BIOCHEM PHARMACOL, V46, P1403, DOI 10.1016/0006-2952(93)90105-6
   Liotta LA, 2001, NATURE, V411, P375, DOI 10.1038/35077241
   Ludvikova M, 2005, ANTICANCER RES, V25, P1835
   Lyon M, 1991, BIOCHEM J, V273, P415, DOI 10.1042/bj2730415
   Marini JC, 1980, J BIOL CHEM, V255, P4976
   Merz DC, 2003, DEV BIOL, V256, P173, DOI 10.1016/S0012-1606(03)00014-9
   Miranti CK, 2002, NAT CELL BIOL, V4, PE83, DOI 10.1038/ncb0402-e83
   Mosmann T, 1983, J IMMUNOL METHODS, V65, P55, DOI 10.1016/0022-1759(83)90303-4
   Nielsen BS, 1997, LAB INVEST, V77, P345
   Pogany G, 2001, ONCOLOGY-BASEL, V60, P274, DOI 10.1159/000055329
   Sanceau J, 2003, J BIOL CHEM, V278, P36537, DOI 10.1074/jbc.M304300200
   Sasisekharan R, 2002, NAT REV CANCER, V2, P521, DOI 10.1038/nrc842
   Schambony A, 2004, DIFFERENTIATION, V72, P307, DOI 10.1111/j.1432-0436.2004.07207002.x
   Senoo H, 1996, CELL BIOL INT, V20, P501, DOI 10.1006/cbir.1996.0065
   Serra M, 2005, INT J CANCER, V114, P879, DOI 10.1002/ijc.20813
   Shapiro PS, 1999, MOL CELL BIOL, V19, P3551
   Taudou G, 1984, FEBS LETT, V176, P431, DOI 10.1016/0014-5793(84)81212-0
   Thorns V, 2003, ANTICANCER RES, V23, P3937
   Tovari J, 1997, INT J CANCER, V71, P825
   Van DERPLUIJMG, 1997, LAB INVEST, V77, P665
   Wang JM, 2003, NAT NEUROSCI, V6, P1017, DOI 10.1038/nn1128
   Yamagata S, 1988, BIOCHEM BIOPH RES CO, V151, P158, DOI 10.1016/0006-291X(88)90573-6
   Yamauchi N, 2005, MOD PATHOL CELL DEAT, V12, P637
NR 49
TC 16
Z9 17
U1 1
U2 5
PU WILEY
PI HOBOKEN
PA 111 RIVER ST, HOBOKEN 07030-5774, NJ USA
SN 1065-6995
EI 1095-8355
J9 CELL BIOL INT
JI Cell Biol. Int.
PD NOV 15
PY 2005
VL 29
IS 11
BP 959
EP 967
DI 10.1016/j.cellbi.2005.08.010
PG 9
WC Cell Biology
SC Cell Biology
GA 994AH
UT WOS:000234001500013
PM 16242975
DA 2022-07-08
ER

PT J
AU Harisi, R
   Dudas, J
   Timar, F
   Pogany, G
   Paku, S
   Timar, J
   Kovalszky, I
   Szendroi, M
   Jeney, A
AF Harisi, R
   Dudas, J
   Timar, F
   Pogany, G
   Paku, S
   Timar, J
   Kovalszky, I
   Szendroi, M
   Jeney, A
TI Antiproliferative and antimigratory effects of doxorubicin in human osteosarcoma cells exposed to extracellular matrix
SO ANTICANCER RESEARCH
LA English
DT Article
DE proliferation; migration; osteosarcoma; extracellular matrix; doxorubicin; matrix-metalloproteinase; beta 1 integrin; topoisomerase II
ID basement-membrane; tumor-cell; drug-resistance; topoisomerase-i; cancer-cell; lung-cancer; metalloproteinase; carcinoma; expression; growth
AB Osteosarcoma cells are involved in the remodeling of the extracellular matrix (ECM) that affects their growth, invasive and metastatic activities. The tumour ECM provided effective protection against chemotherapy agents in several previously studied malignancies. The current study examined the effects of doxorubicin on cells that were migrated into a 3-dimensional extracellular matrix gel (ECM-gel) in comparison with its effects on cells remaining in the monolayer compartment. A human osteosarcoma cell line (OSCORT) was treated with doxorubicin in, monolayer culture for 4 or 24 hours, and then overlaid by ECM-gel for 24 hours. Tumour cells remaining in the monolayer were separated from the cells migrated into ECM-gel, and both of them were characterized. OSCORT cells migrated into ECM-gel showed elevated levels and activity of topoisomerase II, increased protein expression of beta 1 integrin and matrix metalloproteinase-9 activity. Doxorubicin treatment for 4 hours resulted in increased cytotoxicity in the monolayer compartment relative to the cells migrated into ECM-gel, whereas 24-hour treatment at a low concentration (0.01 mu g/ml) showed an antimigratory effect. Different antiproliferative and antimigratory effects of doxorubicin treatment schedules warrant short-term, high-dose treatment for targeting the tumour growth, and long-term, low-dose treatment for targeting the invasion of osteosarcoma.
C1 Semmelweis Univ, Fac Med, Inst Pathol & Expt Canc Res 1, H-1085 Budapest, Hungary.
   Hungarian Acad Sci, Joint Res Org, H-1085 Budapest, Hungary.
   Semmelweis Univ, Dept Mol Pathol, H-1085 Budapest, Hungary.
   Semmelweis Univ, Fac Med, Dept Orthopaed, H-1113 Budapest, Hungary.
RP Jeney, A (通讯作者)，Semmelweis Univ, Fac Med, Inst Pathol & Expt Canc Res 1, 26 Ulloi Ut, H-1085 Budapest, Hungary.
EM ajeney@korb1.sote.hu
CR Babo I, 1999, J CANCER RES CLIN, V125, P35, DOI 10.1007/s004320050239
   Berger SJ, 2001, BIOCHEM BIOPH RES CO, V288, P101, DOI 10.1006/bbrc.2001.5736
   Bissell DM, 1987, J CLIN INVEST, V79, P801, DOI 10.1172/JCI112887
   Bissell MJ, 2001, NAT REV CANCER, V1, P46, DOI 10.1038/35094059
   Bodey B, 2001, ANTICANCER RES, V21, P2021
   Boege F, 1996, EUR J CLIN CHEM CLIN, V34, P873
   Cox G, 2001, ANTICANCER RES, V21, P4207
   Davies CD, 1997, ANTICANCER RES, V17, P4317
   Dignam JD, 1983, NUCLEIC ACIDS RES, V11, P1475, DOI 10.1093/nar/11.5.1475
   Dumas V, 1999, ANTICANCER RES, V19, P2929
   Fuks Z, 1992, EUR J CANCER, V28A, P725, DOI 10.1016/0959-8049(92)90104-A
   Hagedorn HG, 1998, ANTICANCER RES, V18, P201
   Hashimoto S, 1995, ONCOL RES, V7, P407
   Heussen C, 1980, ANAL BIOCHEM, V102, P196, DOI 10.1016/0003-2697(80)90338-3
   Jussila T, 2002, ANTICANCER RES, V22, P1705
   Kawashima A, 1994, VIRCHOWS ARCH, V424, P547
   Kleinman HK, 1982, BIOCHEMISTRY-US, V21, P6188, DOI 10.1021/bi00267a025
   Kouniavsky G, 2002, CLIN EXP METASTAS, V19, P55, DOI 10.1023/A:1013880326925
   Kramer RH, 1986, CANCER RES, V46, P1980
   Liotta LA, 2001, NATURE, V411, P375, DOI 10.1038/35077241
   Lukashev ME, 1998, TRENDS CELL BIOL, V8, P437, DOI 10.1016/S0962-8924(98)01362-2
   Marini JC, 1980, J BIOL CHEM, V255, P4976
   Matsuoka T, 2000, ANTICANCER RES, V20, P4331
   Minamitani KAZUHITO, 2000, KURUME MEDICAL JOURNAL, V47, P115
   Morell-quadreny L, 2003, ANTICANCER RES, V23, P5005
   Mueller MM, 2004, NAT REV CANCER, V4, P839, DOI 10.1038/nrc1477
   Pogany G, 2001, ONCOLOGY-BASEL, V60, P274, DOI 10.1159/000055329
   Rintoul RC, 2002, CLIN SCI, V102, P417, DOI 10.1042/CS20010216
   Riou JF, 1993, CANCER RES, V53, P5987
   Rossi M, 1996, ANTICANCER RES, V16, P121
   Sethi T, 1999, NAT MED, V5, P662, DOI 10.1038/9511
   Thorns V, 2003, ANTICANCER RES, V23, P3937
   Timar J, 1990, CELL BIOCHEM FUNCT, V8, P211, DOI 10.1002/cbf.290080405
   Tsuchiya H, 1998, ANTICANCER RES, V18, P657
   Yamagata S, 1988, BIOCHEM BIOPH RES CO, V151, P158, DOI 10.1016/0006-291X(88)90573-6
NR 35
TC 15
Z9 16
U1 0
U2 5
PU INT INST ANTICANCER RESEARCH
PI ATHENS
PA EDITORIAL OFFICE 1ST KM KAPANDRITIOU-KALAMOU RD KAPANDRITI, PO BOX 22, ATHENS 19014, GREECE
SN 0250-7005
EI 1791-7530
J9 ANTICANCER RES
JI Anticancer Res.
PD MAR-APR 15
PY 2005
VL 25
IS 2A
BP 805
EP 813
DI 
PG 9
WC Oncology
SC Oncology
GA 919BT
UT WOS:000228594000016
PM 15868912
DA 2022-07-08
ER

PT J
AU Fukaya, Y
   Ishiguro, N
   Senga, T
   Ichigotani, Y
   Sohara, Y
   Tsutsui, M
   Shioura, T
   Iwamoto, T
   Hamaguchi, M
AF Fukaya, Y
   Ishiguro, N
   Senga, T
   Ichigotani, Y
   Sohara, Y
   Tsutsui, M
   Shioura, T
   Iwamoto, T
   Hamaguchi, M
TI A role for PI3K-Akt signaling in pulmonary metastatic nodule formation of the osteosarcoma cell line, LM8
SO ONCOLOGY REPORTS
LA English
DT Article
DE Akt; matrix metalloproteinase; PI3 kinase; pulmonary metastasis; osteosarcoma
ID matrix metalloproteinase; transcription factor; protein-kinase; akt; phosphorylation; secretion; motility; cancer; lung; invasiveness
AB To search for the intracellular signaling pathway critical for the pulmonary metastasis of osteosarcoma, we examined two osteosarcoma cell lines with different metastatic capability, Dunn and LM8. While parental Dunn is poorly metastatic to lung, LM8, derived from Dunn by in vivo selection through pulmonary metastasis, displays clear capability of pulmonary metastasis. We found that LM8 had higher levels of Akt phosphorylation and Ezrin expression than Dunn. In contrast, no clear difference was observed between Dunn and LM8 in other signaling mediators, including MAPK, SAPK and Stat3. In contrast to Dunn, LM8 secreted higher levels of matrix metalloproteinase-2 and -9, showed higher levels of invasiveness and cell motility, and displayed strong pulmonary metastasis. Inhibition of PI3K-Akt signaling in LM8 by a PI3K inhibitor, LY294002, or by a dominant negative form of Akt, resulted in suppression of MMP secretion, in vitro invasiveness, cell locomotion and in vivo pulmonary metastasis. In contrast, expression of an active form of Akt in Dunn substantially activated its MMP secretion, in vitro invasiveness, cell locomotion and in vivo pulmonary metastasis., Taken together, our results demonstrate, for the first time,,an important role of Akt signaling in pulmonary metastasis of osteosarcoma.
C1 Nagoya Univ, Grad Sch Med, Div Canc Biol, Showa Ku, Nagoya, Aichi 4668550, Japan.
   Nagoya Univ, Grad Sch Med, Dept Orthoped Surg, Nagoya, Aichi 4668550, Japan.
RP Hamaguchi, M (通讯作者)，Nagoya Univ, Grad Sch Med, Div Canc Biol, Showa Ku, 65 Tsurumai Cho, Nagoya, Aichi 4668550, Japan.
EM mhamagu@med.nagoya-u.ac.jp
CR Amin ARMR, 2003, GENES CELLS, V8, P515, DOI 10.1046/j.1365-2443.2003.00652.x
   Asai T, 1998, INT J CANCER, V76, P418, DOI 10.1002/(SICI)1097-0215(19980504)76:3<418::AID-IJC21>3.3.CO;2-E
   Birkedalhansen H, 1993, CRIT REV ORAL BIOL M, V4, P197, DOI 10.1177/10454411930040020401
   Bond M, 1998, FEBS LETT, V435, P29, DOI 10.1016/S0014-5793(98)01034-5
   Brunet A, 1999, CELL, V96, P857, DOI 10.1016/S0092-8674(00)80595-4
   Cardone MH, 1998, SCIENCE, V282, P1318, DOI 10.1126/science.282.5392.1318
   Chang F, 2003, LEUKEMIA, V17, P590, DOI 10.1038/sj.leu.2402824
   Datta SR, 1997, CELL, V91, P231, DOI 10.1016/S0092-8674(00)80405-5
   Dunn TB, 1963, J NATL CANCER I, V31, P873
   Franke TF, 1997, SCIENCE, V275, P665, DOI 10.1126/science.275.5300.665
   Grille SJ, 2003, CANCER RES, V63, P2172
   Hamaguchi M, 1993, EMBO J, V12, P307, DOI 10.1002/j.1460-2075.1993.tb05658.x
   Keely PJ, 1997, NATURE, V390, P632, DOI 10.1038/37656
   Khanna C, 2004, NAT MED, V10, P182, DOI 10.1038/nm982
   Okada N, 2001, BIOCHEM BIOPH RES CO, V288, P212, DOI 10.1006/bbrc.2001.5741
   Poste G, 1980, NATURE, V283, P139, DOI 10.1038/283139a0
   Sato H, 1994, NATURE, V370, P61, DOI 10.1038/370061a0
   Schajowicz F, 1993, HISTOLOGICAL TYPING, V0, P10
   Sheila MNP, 2003, J CELL BIOCHEM, V90, P964
   Sohara Y, 2001, MOL BIOL CELL, V12, P1859, DOI 10.1091/mbc.12.6.1859
   Staal SP, 1987, P NATL ACAD SCI USA, V84, P5034, DOI 10.1073/pnas.84.14.5034
   Thant AA, 1997, FEBS LETT, V406, P28, DOI 10.1016/S0014-5793(97)00230-5
   Thant AA, 2001, CLIN EXP METASTAS, V18, P423, DOI 10.1023/A:1010921730952
   Ueda T, 1986, JAP J ORTHOP RES, V13, P705
   Ueno H, 1997, CANCER RES, V57, P2055
   Whelan JS, 1997, EUR J CANCER, V33, P1611, DOI 10.1016/S0959-8049(97)00251-7
   Wunder JS, 2000, J CLIN ONCOL, V18, P2685, DOI 10.1200/JCO.2000.18.14.2685
   Zhang YY, 2002, CANCER RES, V62, P3962
   Zhang YY, 2002, BIOCHEM BIOPH RES CO, V290, P1123, DOI 10.1006/bbrc.2001.6321
NR 29
TC 35
Z9 41
U1 0
U2 2
PU SPANDIDOS PUBL LTD
PI ATHENS
PA POB 18179, ATHENS, 116 10, GREECE
SN 1021-335X
EI 1791-2431
J9 ONCOL REP
JI Oncol. Rep.
PD OCT 15
PY 2005
VL 14
IS 4
BP 847
EP 852
DI 
PG 6
WC Oncology
SC Oncology
GA 967LA
UT WOS:000232091500006
PM 16142341
DA 2022-07-08
ER

PT J
AU Tomoda, R
   Seto, M
   Hioki, Y
   Sonoda, J
   Matsumine, A
   Kusuzaki, K
   Uchida, A
AF Tomoda, R
   Seto, M
   Hioki, Y
   Sonoda, J
   Matsumine, A
   Kusuzaki, K
   Uchida, A
TI Low-dose methotrexate inhibits lung metastasis and lengthens survival in rat osteosarcoma
SO CLINICAL & EXPERIMENTAL METASTASIS
LA English
DT Article
DE angiogenesis; low-dose methotrexate; metastasis; osteosarcoma
ID matrix-metalloproteinase inhibitor; endothelial growth-factor; tumor angiogenesis; osteogenic-sarcoma; transplantable osteosarcoma; preoperative chemotherapy; neoadjuvant chemotherapy; pulmonary metastasis; breast-carcinoma; delayed surgery
AB Lung metastasis is the most crucial event affecting the treatment of osteosarcoma and is dependent on tumor angiogenesis. To improve the prognosis for patients with osteosarcoma, prevention of lung metastasis is essential. Low-dose methotrexate is a useful drug for treating a variety of diseases. Low-dose methotrexate reportedly plays a role in antiangiogenesis for the synovial blood vessels in rheumatoid arthritis. However, whether low-dose methotrexate is correlated with tumor angiogenesis and metastasis is unclear. We investigated the inhibitory effect of methotrexate on lung metastasis in a rat osteosarcoma cell line with high metastatic potential, S-SLM. Two weeks after inoculation of S-SLM cells into male Fischer 344 rats, low-dose methotrexate (1.2 mg/kg once or twice a week) or saline was intraperitonealy injected for 4 weeks and the antimetastatic effect was evaluated. Low-dose methotrexate significantly reduced the number of lung metastatic nodules and the wet weight of the lungs. Immunohistochemical staining showed a decrease in microvessel density in the metastatic nodules. We also evaluated the effect of methotrexate on the proliferation of endothelial cells and S-SLM osteosarcoma cells in vitro. Methotrexate significantly inhibited the proliferation of endothelial cells at a lower concentration than that of S-SLM osteosarcoma cells. These data suggest that low-dose methotrexate inhibited lung metastasis of osteosarcoma through its antiangiogenic activity. Our results indicate that low-dose methotrexate is a promising drug for tumor dormancy therapy in patients with osteosarcoma and lung metastasis.
C1 Mie Univ, Sch Med, Dept Orthoped Surg, Tsu, Mie 5148507, Japan.
RP Tomoda, R (通讯作者)，Mie Univ, Sch Med, Dept Orthoped Surg, 2-174 Edobashi, Tsu, Mie 5148507, Japan.
EM r-tomoda@clin.medic.mie-u.ac.jp
CR Ahmed MH, 1996, J SURG RES, V64, P35, DOI 10.1006/jsre.1996.0303
   Bacci G, 1993, CANCER, V72, P3227, DOI 10.1002/1097-0142(19931201)72:11<3227::AID-CNCR2820721116>3.0.CO;2-C
   Cronstein BN, 1993, J CLIN INVEST, V92, P2675, DOI 10.1172/JCI116884
   Folkman J, 1971, NEW ENGL J MED, V285, P1182
   Hirata S, 1989, ARTHRITIS RHEUM, V32, P1065, DOI 10.1002/anr.1780320903
   Honoki K, 1993, CANCER RES, V53, P5038
   Jaffe N, 1974, NEW ENGL J MED, V291, P994, DOI 10.1056/NEJM197411072911902
   Katori H, 2002, CANCER LETT, V178, P151, DOI 10.1016/S0304-3835(01)00837-0
   Kaya M, 2000, CLIN CANCER RES, V6, P572
   Kido A, 1999, JPN J CANCER RES, V90, P333, DOI 10.1111/j.1349-7006.1999.tb00752.x
   Kido A, 1999, CANCER LETT, V137, P209, DOI 10.1016/S0304-3835(98)00368-1
   Macchiarini P, 1992, LANCET, V340, P145, DOI 10.1016/0140-6736(92)93217-B
   Meyers PA, 1993, J CLIN ONCOL, V11, P449, DOI 10.1200/JCO.1993.11.3.449
   Meyers PA, 1992, J CLIN ONCOL, V10, P5, DOI 10.1200/JCO.1992.10.1.5
   Mori S, 1995, INT J CANCER, V61, P148, DOI 10.1002/ijc.2910610125
   Morishita T, 1995, JPN J CLIN ONCOL, V25, P25
   Nagashima M, 1999, CLIN EXP IMMUNOL, V116, P360
   Naglich JG, 2001, CANCER RES, V61, P8480
   Rosen G, 1979, CANCER-AM CANCER SOC, V43, P2163, DOI 10.1002/1097-0142(197906)43:6<2163::AID-CNCR2820430602>3.0.CO;2-S
   Rosen G, 1974, CANCER-AM CANCER SOC, V33, P1151, DOI 10.1002/1097-0142(197404)33:4<1151::AID-CNCR2820330439>3.0.CO;2-8
   Saeter G, 1991, J CLIN ONCOL, V9, P1766, DOI 10.1200/JCO.1991.9.10.1766
   Uchida A, 1997, CANCER, V79, P411
   Weidner N, 1992, JNCI-J NATL CANCER I, V84, P1875, DOI 10.1093/jnci/84.24.1875
   Weidner N, 1991, NEW ENGL J MED, V324, P1, DOI 10.1056/NEJM199101033240101
   Weidner N, 1993, AM J PATHOL, V143, P401
   Winkler K, 1988, J CLIN ONCOL, V6, P329, DOI 10.1200/JCO.1988.6.2.329
NR 26
TC 23
Z9 25
U1 0
U2 7
PU SPRINGER
PI DORDRECHT
PA VAN GODEWIJCKSTRAAT 30, 3311 GZ DORDRECHT, NETHERLANDS
SN 0262-0898
EI 
J9 CLIN EXP METASTAS
JI Clin. Exp. Metastasis
PD NOV 15
PY 2005
VL 22
IS 7
BP 559
EP 564
DI 10.1007/s10585-005-5377-y
PG 6
WC Oncology
SC Oncology
GA 011XZ
UT WOS:000235303800005
PM 16475026
DA 2022-07-08
ER

PT J
AU Takagi, S
   Kitamura, T
   Hosaka, Y
   Ohsaki, T
   Bosnakovski, D
   Kadosawa, T
   Okumura, M
   Fujinaga, T
AF Takagi, S
   Kitamura, T
   Hosaka, Y
   Ohsaki, T
   Bosnakovski, D
   Kadosawa, T
   Okumura, M
   Fujinaga, T
TI Molecular cloning of canine membrane-anchored inhibitor of matrix metalloproteinase, RECK
SO JOURNAL OF VETERINARY MEDICAL SCIENCE
LA English
DT Article
ID cell-line; establishment; osteosarcoma; angiogenesis; invasion; metastasis; carcinoma; growth; cancer; assay
AB The reversion-inducing cysteine-rich protein with Kazal motifs (RECK) gene is one of the endogenous matrix metalloproteinase (MMP) inhibitors. It was reported that decreased RECK expression closely correlated with tumor malignancy. We determined the cDNA sequence of the canine RECK gene. The cDNA sequence and deduced amino acid of canine RECK were 2,913 bases and 971 residues, respectively. The predicted amino acid sequence of the protein showed 95.5% and 91.9% homology with human and mouse RECK, respectively. RECK mRNA expression was analyzed in various canine tissues and tumor cell lines by quantitative RT-PCR. The highest RECK expression was detected in lung and testis. In comparison with the tissues, a remarkably low expression level was detected in tumor cell lines. In addition, the RECK gene was transfected in the canine transitional cell carcinoma, and its influence on cell proliferation. migration, and invasion was analyzed. The transfected RECK gene suppressed only canine tumor invasion. These results showed that RECK might play an important role in tumor malignancy in dogs as well as in other mammalians.
C1 Hokkaido Univ, Lab Vet Surg, Dept Clin Sci, Grad Sch Vet Med, Sapporo, Hokkaido 0600818, Japan.
   Kyoto Univ, Dept Pharmacol, Grad Sch Med, Kyoto 6068501, Japan.
   Rakuno Gakuen Univ, Dept Vet Anat, Sch Vet Med, Ebetsu, Hokkaido 0698501, Japan.
RP Takagi, S (通讯作者)，Hokkaido Univ, Lab Vet Surg, Dept Clin Sci, Grad Sch Vet Med, Sapporo, Hokkaido 0600818, Japan.
CR Albini A, 1987, CANCER RES, V47, P3239
   Asai T, 1998, INT J CANCER, V76, P418, DOI 10.1002/(SICI)1097-0215(19980504)76:3<418::AID-IJC21>3.3.CO;2-E
   Barroga EF, 1999, J VET MED SCI, V61, P361
   Chomczynski P, 1987, ANAL BIOCHEM, V162, P156, DOI 10.1016/0003-2697(87)90021-2
   de las Mulas JM, 2003, BREAST CANCER RES TR, V80, P363, DOI 10.1023/A:1024929730165
   Foda HD, 2001, DRUG DISCOV TODAY, V6, P478, DOI 10.1016/S1359-6446(01)01752-4
   Furumoto K, 2001, HEPATOLOGY, V33, P189, DOI 10.1053/jhep.2001.21048
   Hosaka Y, 2002, J VET MED SCI, V64, P945, DOI 10.1292/jvms.64.945
   Ishiguro T, 2001, J VET MED SCI, V63, P1031, DOI 10.1292/jvms.63.1031
   John ANITHA, 2001, PATHOLOGY AND ONCOLOGY RESEARCH, V7, P14
   Kadosawa T, 1994, J VET MED SCI, V56, P1167, DOI 10.1292/jvms.56.1167
   Kleinman HK, 1982, BIOCHEMISTRY-US, V21, P6188, DOI 10.1021/bi00267a025
   Lana SE, 2000, AM J VET RES, V61, P111, DOI 10.2460/ajvr.2000.61.111
   Loukopoulos P, 2003, VET PATHOL, V40, P382, DOI 10.1354/vp.40-4-382
   Mohammed SI, 2002, CANCER RES, V62, P356
   Oh J, 2001, CELL, V107, P789, DOI 10.1016/S0092-8674(01)00597-9
   Schwabe W, 1998, FOCUS, V20, P30
   Sieuwerts AM, 1995, EUR J CLIN CHEM CLIN, V33, P813
   Span PN, 2003, CANCER, V97, P2710, DOI 10.1002/cncr.11395
   Stetler-stevenson WG, 2001, SURG ONCOL CLIN N AM, V10, P383
   Takahashi C, 1998, P NATL ACAD SCI USA, V95, P13221, DOI 10.1073/pnas.95.22.13221
   Wittwer CT, 1997, BIOTECHNIQUES, V22, P176, DOI 10.2144/97221pf02
NR 22
TC 12
Z9 14
U1 0
U2 1
PU JAPAN SOC VET SCI
PI TOKYO
PA UNIV TOKYO, 1-1-1 YAYOI, BUNKYO-KU, TOKYO, 103, JAPAN
SN 0916-7250
EI 
J9 J VET MED SCI
JI J. Vet. Med. Sci.
PD APR 15
PY 2005
VL 67
IS 4
BP 385
EP 391
DI 10.1292/jvms.67.385
PG 7
WC Veterinary Sciences
SC Veterinary Sciences
GA 926KF
UT WOS:000229121400005
PM 15876788
DA 2022-07-08
ER

PT J
AU Perissinotto, E
   Cavalloni, G
   Leone, F
   Fonsato, V
   Mitola, S
   Grignani, G
   Surrenti, N
   Sangiolo, D
   Bussolino, F
   Piacibello, W
   Aglietta, M
AF Perissinotto, E
   Cavalloni, G
   Leone, F
   Fonsato, V
   Mitola, S
   Grignani, G
   Surrenti, N
   Sangiolo, D
   Bussolino, F
   Piacibello, W
   Aglietta, M
TI Involvement of chemokine receptor 4/stromal cell-derived factor 1 system during osteosarcoma tumor progression
SO CLINICAL CANCER RESEARCH
LA English
DT Article
ID human endothelial-cell; lymphocyte chemoattractant; breast-cancer; factor-i; cxcr4; expression; inhibitor; chemotherapy; chemotaxi; migration
AB Despite intensive chemotherapy and surgery treatment, lung and bone metastasis develop in about 30% of patients with osteosarcoma. Mechanisms for this preferential metastatic behavior are largely unknown. We investigated the role of the chemokine receptor 4 (CXCR4)/stromal cell-derived factor 1 (SDF-1) system to drive the homing of osteosarcoma cells. We analyzed the expression of the CXCR4 and SDF-1 proteins on several osteosarcoma cell lines and the effects of SDF-1 on migration, adhesion, and proliferation of these cancer cells. In vitro assays showed that the migration of osteosarcoma cells expressing CXCR4 receptor follows an SDF-1 gradient and that their adhesion to endothelial and bone marrow stromal cells is promoted by SDF-1 treatment. Moreover, the production of matrix metalloproteinase-9 is increased after SDF-1 exposure. We finally proved in a mouse model our hypothesis of the CXCR4/SDF-1 axis involvement in the metastatic process of osteosarcoma cells. Development of lung metastasis after injection of osteosarcoma cells was prevented by the administration of a CXCR4 inhibitor, the T134 peptide. These data show a possible explanation for the preferential osteosarcoma metastatic development into the lung, where SDF-1 concentration is high, and suggest that molecular strategies aimed at inhibiting the CXCR4/SDF-1 pathway, such as small-molecule inhibitors or anti-CXCR4 antibodies, might prevent the dissemination of osteosarcoma cells.
C1 Univ Turin, Sch Med, IRCC Inst Canc Res & Treatment, Dept Oncol Sci, I-10060 Turin, Italy.
   Univ Turin, Sch Med, IRCC Inst Canc Res & Treatment, Lab Clin Oncol, I-10060 Turin, Italy.
   Univ Turin, Sch Med, IRCC Inst Canc Res & Treatment, Lab Mol Angiogenesis, I-10060 Turin, Italy.
RP Cavalloni, G (通讯作者)，Univ Turin, Sch Med, IRCC Inst Canc Res & Treatment, Dept Oncol Sci, Strada Prov 142, I-10060 Turin, Italy.
EM giuliana.cavalloni@ircc.it
CR Amara A, 1999, J BIOL CHEM, V274, P23916, DOI 10.1074/jbc.274.34.23916
   Arakaki R, 1999, J VIROL, V73, P1719, DOI 10.1128/JVI.73.2.1719-1723.1999
   Bertolini F, 2002, CANCER RES, V62, P3106
   Bleul CC, 1996, NATURE, V382, P829, DOI 10.1038/382829a0
   Bleul CC, 1996, J EXP MED, V184, P1101, DOI 10.1084/jem.184.3.1101
   Campbell JJ, 1998, SCIENCE, V279, P381, DOI 10.1126/science.279.5349.381
   Corcione A, 2000, J NATL CANCER I, V92, P628, DOI 10.1093/jnci/92.8.628
   Coussens LM, 1996, CHEM BIOL, V3, P895, DOI 10.1016/S1074-5521(96)90178-7
   Fagioli F, 2002, J CLIN ONCOL, V20, P2150, DOI 10.1200/JCO.2002.08.081
   Ghobrial IM, 2004, MAYO CLIN PROC, V79, P318, DOI 10.4065/79.3.318
   Gupta SK, 1998, J BIOL CHEM, V273, P4282, DOI 10.1074/jbc.273.7.4282
   Hodohara K, 2000, BLOOD, V95, P769, DOI 10.1182/blood.V95.3.769.003a49_769_775
   Huth JF, 1989, ARCH SURG-CHICAGO, V124, P122
   Jaffe EA, 1973, J CLIN INVEST, V52, P2745, DOI 10.1172/JCI107470
   Janowska-wieczorek A, 1999, BLOOD, V93, P3379, DOI 10.1182/blood.V93.10.3379.410k09_3379_3390
   Jo DY, 2000, J CLIN INVEST, V105, P101, DOI 10.1172/JCI7954
   Juarez J, 2003, LEUKEMIA, V17, P1294, DOI 10.1038/sj.leu.2402998
   Kijowski J, 2001, STEM CELLS, V19, P453, DOI 10.1634/stemcells.19-5-453
   Kollet O, 2002, BLOOD, V100, P2778, DOI 10.1182/blood-2002-02-0564
   Koshiba T, 2000, CLIN CANCER RES, V6, P3530
   Lane WJ, 2000, BLOOD, V96, P4152
   Libura J, 2002, BLOOD, V100, P2597, DOI 10.1182/blood-2002-01-0031
   Link MP, 1986, NEW ENGL J MED, V314, P1600, DOI 10.1056/NEJM198606193142502
   Ma Q, 1998, P NATL ACAD SCI USA, V95, P9448, DOI 10.1073/pnas.95.16.9448
   Manes S, 2003, J EXP MED, V198, P1381, DOI 10.1084/jem.20030580
   Mason D, 2001, TISSUE ANTIGENS, V58, P425, DOI 10.1034/j.1399-0039.2001.580614.x
   Mbemba E, 2000, GLYCOBIOLOGY, V10, P21, DOI 10.1093/glycob/10.1.21
   Meyers PA, 1997, PEDIATR CLIN N AM, V44, P973, DOI 10.1016/S0031-3955(05)70540-X
   Muller A, 2001, NATURE, V410, P50, DOI 10.1038/35065016
   Murakami T, 2002, CANCER RES, V62, P7328
   Murphy PM, 2001, NEW ENGL J MED, V345, P833, DOI 10.1056/NEJM200109133451113
   Nakashima H, 1992, ANTIMICROB AGENTS CH, V36, P1249, DOI 10.1128/AAC.36.6.1249
   Okada Y, 1992, J BIOL CHEM, V267, P21712
   Peled A, 1999, SCIENCE, V283, P845, DOI 10.1126/science.283.5403.845
   Piacibello W, 1997, BLOOD, V89, P2644, DOI 10.1182/blood.V89.8.2644
   Signoret N, 1997, J CELL BIOL, V139, P651, DOI 10.1083/jcb.139.3.651
   Taichman RS, 2002, CANCER RES, V62, P1832
   Tamamura H, 1998, BIOCHEM BIOPH RES CO, V253, P877, DOI 10.1006/bbrc.1998.9871
   Tamamura H, 2003, FEBS LETT, V550, P79, DOI 10.1016/S0014-5793(03)00824-X
   Westermarck J, 1999, FASEB J, V13, P781, DOI 10.1096/fasebj.13.8.781
   Zlotnik A, 2000, IMMUNITY, V12, P121, DOI 10.1016/S1074-7613(00)80165-X
NR 41
TC 98
Z9 111
U1 0
U2 7
PU AMER ASSOC CANCER RESEARCH
PI PHILADELPHIA
PA 615 CHESTNUT ST, 17TH FLOOR, PHILADELPHIA, PA 19106-4404 USA
SN 1078-0432
EI 1557-3265
J9 CLIN CANCER RES
JI Clin. Cancer Res.
PD JAN 15
PY 2005
VL 11
IS 2
BP 490
EP 497
DI 
PG 8
WC Oncology
SC Oncology
GA 889IZ
UT WOS:000226438000011
PM 15701832
DA 2022-07-08
ER

PT J
AU Lindstad, RI
   Sylte, L
   Mikalsen, SO
   Seglen, PO
   Berg, E
   Winberg, JO
AF Lindstad, Ri
   Sylte, L
   Mikalsen, So
   Seglen, Po
   Berg, E
   Winberg, Jo
TI Pancreatic trypsin activates human promatrix metal loproteinase-2
SO JOURNAL OF MOLECULAR BIOLOGY
LA English
DT Article
DE promatrix metalloproteinase-2; gelatinaseA; trypsin; MT-MMP; TIMP
ID epidermolysis-bullosa simplex; chondroitin sulfate proteoglycan; matrix-metalloproteinase activity; hemopexin-like domain; human gelatinase-a; iv collagenase; tissue inhibitor; alcohol-dehydrogenase; osteosarcoma cell; 72-kda gelatinase
AB In contrast to the prevalent view in the literature hitherto, the present study shows that pancreatic trypsin can activate human promatrix metallo-proteinase-2 (proMMP-2). It is shown that trypsin's ability to activate proMMP-2 is dependent on various environmental factors such as the level of exogenously added Ca2+ and Brij-35, temperature, as well as trypsin concentration. The activation occurred as a sequential processing of the proenzyme, initially generating an active 62 kDa species. This was followed by successive truncation of the C-terminal domain, giving rise to active species of 56 kDa, 52 kDa and 50 kDa. Tissue inhibitor of matrix metalloproteinases-2 (TIMP-2) prevented the trypsin-mediated C-terminal truncation, without affecting the generation of the 62 kDa species, while the presence of EDTA increased the rate of the trypsin-mediated activation of proMMP-2. MALDI-TOF MS analysis of the 50 kDa form indicated that trypsin generated active forms with either Lys87 or Trp90 as the N-terminal residue and Arg538 as a C-terminal residue. The trypsin-activated MMP-2 was active in solution against both synthetic and physiologic substrates, and the steady-state kinetic coefficients k(cat), K-m and k(cat)/K-m were determined for the enzyme activated either by APMA, membrane-type 1 matrix metalloproteinase (MT1-MMP) or trypsin. The trypsin-activated MMP-2 exhibited slightly lower k(cat) and k(cat)/K-m values as well as a slightly higher Ki value against TIMP-1 compared to the enzyme activated by APMA or MTI-MMP. Docking studies of TIMP-1 revealed that the slightly weaker binding of the inhibitor to the trypsin-activated MMP-2 could be attributed to its shorter N terminus (Lys87/Trp90 versus Tyr81), as Phe83 and Arg86 interacted directly with the inhibitor. Our results suggest that the trypsin-activated MMP-2 possesses the catalytic and regulatory potential to be of significance in vivo. (c) 2005 Elsevier Ltd. All rights reserved.
C1 Univ Tromso, Med Biol Inst, Dept Biochem, N-9037 Tromso, Norway.
   Univ Tromso, Med Biol Inst, Dept Pharmacol, N-9037 Tromso, Norway.
   Norwegian Radium Hosp, Dept Environm & Occupat Canc, N-0310 Oslo, Norway.
   Norwegian Radium Hosp, Dept Cell Biol, N-0310 Oslo, Norway.
RP Winberg, JO (通讯作者)，Univ Tromso, Med Biol Inst, Dept Biochem, N-9037 Tromso, Norway.
EM janow@fagmed.uit.no
CR Abagyan R, 1994, J MOL BIOL, V235, P983, DOI 10.1006/jmbi.1994.1052
   Abagyan R, 1994, J COMPUT CHEM, V15, P488, DOI 10.1002/jcc.540150503
   Atkinson SJ, 1995, J BIOL CHEM, V270, P30479, DOI 10.1074/jbc.270.51.30479
   Avolio C, 2003, BRAIN RES BULL, V61, P357, DOI 10.1016/S0361-9230(03)00098-4
   Beardsley RL, 2002, ANAL CHEM, V74, P1884, DOI 10.1021/ac015613o
   Benach J, 2005, J MOL BIOL, V345, P579, DOI 10.1016/j.jmb.2004.10.028
   Bergmann U, 1995, BIOCHEMISTRY-US, V34, P2819, DOI 10.1021/bi00009a011
   Bieth JG, 1981, J BIOL CHEM, V256, P7954
   Birkedalhansen H, 1993, J PERIODONTOL, V64, P474, DOI 10.1902/jop.1993.64.5s.474
   Bode W, 2003, BIOL CHEM, V384, P863, DOI 10.1515/BC.2003.097
   Bode W, 1999, CELL MOL LIFE SCI, V55, P639, DOI 10.1007/s000180050320
   Bode W, 2003, BIOCHEM SOC SYMP, V70, P1
   Brew K, 2000, BBA-PROTEIN STRUCT M, V1477, P267, DOI 10.1016/S0167-4838(99)00279-4
   Brown EM, 1991, PHYSIOL REV, V71, P371, DOI 10.1152/physrev.1991.71.2.371
   Crabbe T, 1994, FEBS LETT, V345, P14, DOI 10.1016/0014-5793(94)00412-9
   Crabbe T, 1994, BIOCHEMISTRY-US, V33, P14419, DOI 10.1021/bi00252a007
   Debydupont G, 1988, ACTA GASTRO-ENT BELG, V51, P31
   Dollery CM, 1995, CIRC RES, V77, P863, DOI 10.1161/01.RES.77.5.863
   Ellenrieder V, 2000, INT J CANCER, V85, P14, DOI 10.1002/(SICI)1097-0215(20000101)85:1<14::AID-IJC3>3.0.CO;2-O
   Emmertbuck MR, 1994, AM J PATHOL, V145, P1285
   Emonard H, 1997, BIOL CHEM, V378, P265, DOI 10.1515/bchm.1997.378.3-4.265
   Gohlke U, 1996, FEBS LETT, V378, P126, DOI 10.1016/0014-5793(95)01435-7
   Goldberg DM, 2000, CLIN CHIM ACTA, V291, P201, DOI 10.1016/S0009-8981(99)00229-6
   Gomisruth FX, 1996, J MOL BIOL, V264, P556, DOI 10.1006/jmbi.1996.0661
   Gomisruth FX, 1997, NATURE, V389, P77, DOI 10.1038/37995
   Henderson PJ, 1972, BIOCHEM J, V127, P321, DOI 10.1042/bj1270321
   Hipps DS, 1991, BIOL CHEM H-S, V372, P287, DOI 10.1515/bchm3.1991.372.1.287
   Knight CG, 1992, FEBS LETT, V296, P263, DOI 10.1016/0014-5793(92)80300-6
   Koivunen E, 1990, CANCER RES, V50, P2375
   Koshiba T, 1998, CANCER, V82, P642, DOI 10.1002/(SICI)1097-0142(19980215)82:4<642::AID-CNCR5>3.0.CO;2-N
   Koshiba T, 1997, SURG TODAY, V27, P302, DOI 10.1007/BF00941802
   Koshikawa N, 1994, BIOCHEM J, V303, P187, DOI 10.1042/bj3030187
   Krokhin OV, 2003, RAPID COMMUN MASS SP, V17, P2528, DOI 10.1002/rcm.1236
   Kurschat P, 1999, J BIOL CHEM, V274, P21056, DOI 10.1074/jbc.274.30.21056
   Lefebvre V, 1991, BIOCHIM BIOPHYS ACTA, V1094, P8, DOI 10.1016/0167-4889(91)90020-X
   Lempinen M, 2003, SCAND J GASTROENTERO, V38, P666, DOI 10.1080/00365520310000357
   Loennechen T, 2003, BIOCHEM PHARMACOL, V66, P2341, DOI 10.1016/j.bcp.2003.08.014
   Lynch CC, 2002, DIFFERENTIATION, V70, P561, DOI 10.1046/j.1432-0436.2002.700909.x
   Macdougall JR, 1995, CANCER METAST REV, V14, P351, DOI 10.1007/BF00690603
   Manes S, 1999, J BIOL CHEM, V274, P6935, DOI 10.1074/jbc.274.11.6935
   Mathisen B, 2003, CLIN EXP METASTAS, V20, P701, DOI 10.1023/B:CLIN.0000006819.21361.03
   Mccawley LJ, 2001, CURR OPIN CELL BIOL, V13, P534, DOI 10.1016/S0955-0674(00)00248-9
   Morgunova E, 1999, SCIENCE, V284, P1667, DOI 10.1126/science.284.5420.1667
   Morgunova E, 2002, P NATL ACAD SCI USA, V99, P7414, DOI 10.1073/pnas.102185399
   Muhs BE, 2001, J SURG RES, V101, P21, DOI 10.1006/jsre.2001.6244
   Munoz A, 2000, AM FAM PHYSICIAN, V62, P164
   Murphy G, 1995, METHOD ENZYMOL, V248, P470
   Nagase H, 1999, J BIOL CHEM, V274, P21491, DOI 10.1074/jbc.274.31.21491
   Nagase H, 1997, BIOL CHEM, V378, P151
   Nguyen M, 2000, J BIOL CHEM, V275, P9095, DOI 10.1074/jbc.275.13.9095
   Okada Y, 1989, FEBS LETT, V249, P353, DOI 10.1016/0014-5793(89)80657-X
   Okada Y, 1990, EUR J BIOCHEM, V194, P721, DOI 10.1111/j.1432-1033.1990.tb19462.x
   Ossovskaya VS, 2004, PHYSIOL REV, V84, P579, DOI 10.1152/physrev.00028.2003
   Overall CM, 1999, J BIOL CHEM, V274, P4421, DOI 10.1074/jbc.274.7.4421
   Paju A, 2001, BRIT J CANCER, V84, P1363, DOI 10.1054/bjoc.2001.1806
   Pezzato E, 2003, J LEUKOCYTE BIOL, V74, P88, DOI 10.1189/jlb.0203086
   Pucci-minafra I, 2001, MATRIX BIOL, V20, P419, DOI 10.1016/S0945-053X(01)00146-9
   Rinderknecht H, 1973, BIOCHIM BIOPHYS ACTA, V295, P233, DOI 10.1016/0005-2795(73)90090-1
   Rudolph-owen LA, 1998, CANCER RES, V58, P5500
   Sanchez G, 1983, J INVEST DERMATOL, V81, P576, DOI 10.1111/1523-1747.ep12523269
   Seiki M, 1999, APMIS, V107, P137, DOI 10.1111/j.1699-0463.1999.tb01536.x
   Shah V, 1994, IN VIVO, V8, P321
   Sorsa T, 2004, ORAL DIS, V10, P311, DOI 10.1111/j.1601-0825.2004.01038.x
   Sorsa T, 1997, J BIOL CHEM, V272, P21067, DOI 10.1074/jbc.272.34.21067
   Stetlerstevenson WG, 1989, J BIOL CHEM, V264, P1353
   Stetlerstevenson WG, 1990, CANCER METAST REV, V9, P289, DOI 10.1007/BF00049520
   Strongin AY, 1995, J BIOL CHEM, V270, P5331, DOI 10.1074/jbc.270.10.5331
   Takeda M, 2000, BIOCHEM BIOPH RES CO, V268, P128, DOI 10.1006/bbrc.2000.2077
   Tarlton JF, 2000, AM J PATHOL, V157, P1927, DOI 10.1016/S0002-9440(10)64831-6
   Tchougounova E, 2005, J BIOL CHEM, V280, P9291, DOI 10.1074/jbc.M410396200
   Terada T, 1995, AM J PATHOL, V147, P1207
   Tsang RC, 1989, CLIN CHEM THEORY ANA, V0, P373
   Velasco G, 2000, CANCER RES, V60, P877
   Vihinen P, 2002, INT J CANCER, V99, P157, DOI 10.1002/ijc.10329
   Visse R, 2003, CIRC RES, V92, P827, DOI 10.1161/01.RES.0000070112.80711.3D
   Wang YH, 1999, J BIOL CHEM, V274, P33043, DOI 10.1074/jbc.274.46.33043
   Wehrens XHT, 2004, INT J CARDIOL, V95, P285, DOI 10.1016/j.ijcard.2003.06.006
   Winberg JO, 1992, BIOCHEM GENET, V30, P401, DOI 10.1007/BF00569330
   Winberg JO, 1986, J INVEST DERMATOL, V87, P326, DOI 10.1111/1523-1747.ep12524396
   Winberg JO, 2003, EUR J BIOCHEM, V270, P3996, DOI 10.1046/j.1432-1033.2003.03788.x
   Winberg JO, 1983, BIOCHEM GENET, V21, P63, DOI 10.1007/BF02395392
   Winberg JO, 2000, J MOL BIOL, V304, P669, DOI 10.1006/jmbi.2000.4235
   Woessner JF, 1991, FASEB J, V5, P2145, DOI 10.1096/fasebj.5.8.1850705
NR 83
TC 22
Z9 22
U1 1
U2 7
PU ACADEMIC PRESS LTD- ELSEVIER SCIENCE LTD
PI LONDON
PA 24-28 OVAL RD, LONDON NW1 7DX, ENGLAND
SN 0022-2836
EI 1089-8638
J9 J MOL BIOL
JI J. Mol. Biol.
PD JUL 22
PY 2005
VL 350
IS 4
BP 682
EP 698
DI 10.1016/j.jmb.2005.05.018
PG 17
WC Biochemistry & Molecular Biology
SC Biochemistry & Molecular Biology
GA 944RG
UT WOS:000230446000007
PM 15950241
DA 2022-07-08
ER
