# Supplementary material for: Global scientific trends on matrix metalloproteinase and osteosarcoma: A bibliometric and visualized analysis
Source: Front Oncol. 2023 Feb 6;13:1064815. doi: 10.3389/fonc.2023.1064815 (PMC9939641; doi:10.3389/fonc.2023.1064815)
Supplement: Supplementary file 3 [file DataSheet_1.zip › rawdata/download2006u18.txt]

PT J
AU Hou, P
   Ji, MJ
   Yang, B
   Chen, ZZ
   Qiu, JJ
   Shi, X
   Lu, ZH
AF Hou, P
   Ji, Mj
   Yang, B
   Chen, Zz
   Qiu, Jj
   Shi, X
   Lu, Zh
TI Quantitative analysis of promoter hypermethylation in multiple genes in osteosarcoma
SO CANCER
LA English
DT Article
DE osteosarcoma; multiple genes; hypermethylation; quantitative methylation-specific polymerase chain reaction
ID aberrant p16 methylation; dna methylation; cancer patient; breast-cancer; lung-cancer; pcr assay; tumor; rassf1a; kinase; agent
AB BACKGROUND. Osteosarcoma is the most common solid malignant diseases of childhood, Occurring in approximately 6 children per million annually; however, to the authors' knowledge to date, the cause of osteosarcoma has remained mostly unknown. Genetic alterations of genes that are specific for osteosarcoma have not been identified. Genetic alternations in the status of DNA methylation, known as epigenetic alterations, are the most common molecular alterations in human neoplasia. Aberrant methylation in the promoter region of tumor-related genes is associated closely with epigenetically mediated gene silencing, which is a common feature in human tumors. METHODS. The authors analyzed CpG islands of 5 different gene loci for aberrant methylation profiles in 30 pairs of osteosarcoma and corresponding normal tissues by using the quantitative methylation-specific polymerase chain reaction method. The objectives of this study were to characterize the methylation changes in osteosarcoma more extensively and to identify epigenetic biomarkers that may be useful in the diagnosis and prevention of osteosarcoma. RESULTS. For the Ras effector homologue (RASSFIA), tissue inhibitor of metalloproteinase 3 (TIMP3), O-6-methylguanine DNA methyltransferase (MGMT), and death-associated protein kinase 1 (DAPK1) genes, significant differences were observed in the degree of hypermethylation between tumors and normal tissues (P < 0.01 and P < 0.001, respectively). Measurement of the cumulative multiple promoter hypermethylation revealed striking differences between tumor specimens and normal tissues (t= 7.31; P <.001). There also was a significant difference in the levels of DNA methylation between the metastatic and nonmetastatic high-grade osteosarcomas (t = 4.57; P <.01). In addition, the methylation levels were associated closely with gender (t = 6.44; P <.001). CONCLUSIONS. The results indicated that turner tissues from patients with osteosarcoma had a significantly higher incidence of hypermethylation for several genes compared with corresponding normal tissues. The epigenetic changes observed in this study may have prognostic importance for patients with osteosarcoma.
C1 Southeast Univ, Dept Biol Sci & Med Engn, Chienshiung Wu Lab, Nanjing 210096, Peoples R China.
   Jingling Hosp, Dept Orthoped, Nanjing, Peoples R China.
RP Lu, ZH (通讯作者)，Southeast Univ, Dept Biol Sci & Med Engn, Chienshiung Wu Lab, Nanjing 210096, Peoples R China.
EM zhlu@seu.edu.cn
CR Bachman KE, 1999, CANCER RES, V59, P798
   Benassi MS, 2001, CANCER-AM CANCER SOC, V92, P3062, DOI 10.1002/1097-0142(20011215)92:12<3062::AID-CNCR10161>3.0.CO;2-X
   Benassi MS, 1999, INT J CANCER, V84, P489, DOI 10.1002/(SICI)1097-0215(19991022)84:5<489::AID-IJC7>3.0.CO;2-D
   Birch JM, 2003, EUR J CANCER, V39, P2622, DOI 10.1016/j.ejca.2003.08.006
   Brock MV, 2003, CLIN CANCER RES, V9, P2912
   Buller A, 2000, MOL DIAGN, V5, P239, DOI 10.1054/modi.2000.9729
   Clark SJ, 1994, NUCLEIC ACIDS RES, V22, P2990, DOI 10.1093/nar/22.15.2990
   Cotterill SJ, 2004, PEDIATR BLOOD CANCER, V42, P59, DOI 10.1002/pbc.10437
   Eads CA, 1999, CANCER RES, V59, P2302
   Eads CA, 2000, NUCLEIC ACIDS RES, V28, P0, DOI 10.1093/nar/28.8.e32
   Esteller M, 2000, NEW ENGL J MED, V343, P1350, DOI 10.1056/NEJM200011093431901
   Esteller M, 2001, CANCER RES, V61, P3225
   Fackler MJ, 2003, J MAMMARY GLAND BIOL, V8, P75, DOI 10.1023/A:1025735405628
   Frommer M, 1992, P NATL ACAD SCI USA, V89, P1827, DOI 10.1073/pnas.89.5.1827
   Grimer RJ, 2005, LANCET ONCOL, V6, P85, DOI 10.1016/S1470-2045(05)01734-1
   Gustafson KS, 2004, CANCER CYTOPATHOL, V102, P259, DOI 10.1002/cncr.20425
   Hanahan D, 2000, CELL, V100, P57, DOI 10.1016/S0092-8674(00)81683-9
   Harada K, 2002, ONCOGENE, V21, P4345, DOI 10.1038/sj.onc.1205446
   Herman JG, 2003, NEW ENGL J MED, V349, P2042, DOI 10.1056/NEJMra023075
   Herman JG, 1996, P NATL ACAD SCI USA, V93, P9821, DOI 10.1073/pnas.93.18.9821
   Hoque MO, 2004, CANCER RES, V64, P5511, DOI 10.1158/0008-5472.CAN-04-0799
   Hou P, 2005, BIOCHEM GENET, V43, P1, DOI 10.1007/s10528-005-1062-8
   Inbal B, 1997, NATURE, V390, P180, DOI 10.1038/36599
   Jeronimo C, 2002, UROLOGY, V60, P1131
   Jones PA, 2002, NAT REV GENET, V3, P415, DOI 10.1038/nrg816
   Kobayashi K, 2002, GENE, V282, P151, DOI 10.1016/S0378-1119(01)00838-1
   Laird PW, 1991, NUCLEIC ACIDS RES, V19, P4293, DOI 10.1093/nar/19.15.4293
   Lehmann U, 2002, AM J PATHOL, V160, P605, DOI 10.1016/S0002-9440(10)64880-8
   Lehmann U, 2001, LAB INVEST, V81, P635, DOI 10.1038/labinvest.3780272
   Lim S, 2003, ONCOL REP, V10, P897
   Lo YMD, 1999, CANCER RES, V59, P3899
   Melki JR, 1999, CANCER RES, V59, P3730
   Muller HM, 2004, LANCET, V363, P1283, DOI 10.1016/S0140-6736(04)16002-9
   Palmisano WA, 2000, CANCER RES, V60, P5954
   Park TJ, 2001, CANCER, V92, P2760, DOI 10.1002/1097-0142(20011201)92:11<2760::AID-CNCR10123>3.0.CO;2-8
   Pegg AE, 1990, CANCER RES, V50, P6119
   Rosas SLB, 2001, CANCER RES, V61, P939
   Tang XM, 2000, JNCI-J NATL CANCER I, V92, P1511, DOI 10.1093/jnci/92.18.1511
   Trinh BN, 2001, METHODS, V25, P456, DOI 10.1006/meth.2001.1268
   Tsuchiya T, 2000, CANCER GENET CYTOGEN, V120, P91, DOI 10.1016/S0165-4608(99)00255-1
   Wajed SA, 2001, ANN SURG, V234, P10, DOI 10.1097/00000658-200107000-00003
   Warnecke PM, 2000, CURR OPIN ONCOL, V12, P68, DOI 10.1097/00001622-200001000-00012
   Widschwendter M, 2002, ONCOGENE, V21, P5462, DOI 10.1038/sj.onc.1205606
   Xing MZ, 2004, CANCER RES, V64, P1664, DOI 10.1158/0008-5472.CAN-03-3242
   Yang X, 2001, ENDOCR-RELAT CANCER, V8, P115, DOI 10.1677/erc.0.0080115
   Zou HZ, 2002, CLIN CANCER RES, V8, P188
NR 46
TC 36
Z9 40
U1 0
U2 1
PU WILEY
PI HOBOKEN
PA 111 RIVER ST, HOBOKEN 07030-5774, NJ USA
SN 0008-543X
EI 1097-0142
J9 CANCER-AM CANCER SOC
JI Cancer
PD APR 1
PY 2006
VL 106
IS 7
BP 1602
EP 1609
DI 10.1002/cncr.21762
PG 8
WC Oncology
SC Oncology
GA 024KI
UT WOS:000236193500023
PM 16502411
DA 2022-07-08
ER

PT J
AU Felx, Melanie
   Guyot, Marie-Claude
   Isler, Marc
   Turcotte, RE
   Doyon, Jose
   Khatib, Abdel-Majid
   Leclerc, Severine
   Moreau, Alain
   Moldovan, Florina
AF Felx, Melanie
   Guyot, Marie-claude
   Isler, Marc
   Turcotte, Robert
   Doyon, Jose
   Khatib, Abdel-majid
   Leclerc, Severine
   Moreau, Alain
   Moldovan, Florina
TI Endothelin-1 (ET-1) promotes MMP-2 and MMP-9 induction involving the transcription factor NF-kappa B in human osteosarcoma
SO CLINICAL SCIENCE
LA English
DT Article
DE endothelin-1 (ET-1); ETA; gelatinase; nuclear factor kappa B (NF-kappa B); matrix metalloproteinase (MMP); osteosarcoma
ID matrix metalloproteinase; ovarian-carcinoma; cell-line; cancer; expression; activation; receptor; identification; degradation; progression
AB In the present study, we have investigated the effect of (i) ET-I (endothelin-1) and its precursor, big ET-1, on MMP (matrix metal loproteinase)-2 and MMP-9 synthesis and activity in osteosarcoma tissue, and (ii) ET-I receptor antagonists on cell invasion. Using Western blotting, zymography, RT-PCR (reverse transcription-PCR), immunohistochemistry, immunofluorescence and Northern blotting, we have shown that ET-I and ET-I receptors (ETA and ETB) were expressed in these cells. Additionally, we have demonstrated that ET-I markedly induced the synthesis and activity of MMP-2, which was significantly increased when compared with MMP-9. Furthermore, inhibition of NF-kappa B (nuclear factor kappa B) activation blocked MMP-2 production and activity, indicating the involvement of NF-kappa B, a ubiquitous transcription factor playing a central role in the differentiation, proliferation and malignant transformation. Since ET-I acts as an autocrine mediator through gelatinase induction and because inhibition of ETA receptor is beneficial for reducing both basal and ET-I-induced osteosarcoma cell invasion, targeting this receptor could be an attractive therapeutic alternative for the successful treatment of osteosarcoma.
C1 CHU St Justine Hosp, Res Ctr, Montreal, PQ, Canada.
   Univ Montreal, Hop Maison Neuve Rosemont, Montreal, PQ, Canada.
   McGill Univ, Ctr Hlth, Montreal, PQ, Canada.
   INSERM, Inst Mol Genet, U 716, Lab Pharmacol Expt & Clin, Paris, France.
   Univ Montreal, Fac Dent, Montreal, PQ, Canada.
RP Moldovan, F (通讯作者)，Hop St Justine, Res Ctr, Montreal, PQ H3T 1C5, Canada.
EM florina.moldovan@umontreal.ca
CR Ali H, 2000, J CARDIOVASC PHARM, V36, P0
   Andela VB, 2003, CLIN ORTHOP RELAT R, V0, PPS75, DOI 10.1097/01.blo.0000093048.96273.aa
   Bagnato A, 1999, CANCER RES, V59, P720
   Bagnato ANNA, 2004, CANCER TREAT RES, V119, P293
   Chantrain C, 2002, M S-MED SCI, V18, P565, DOI 10.1051/medsci/2002185565
   Egeblad M, 2002, NAT REV CANCER, V2, P161, DOI 10.1038/nrc745
   Ferrari-bravo A, 2000, INT J BIOL MARKER, V15, P56, DOI 10.1177/172460080001500110
   Gorlick R, 2003, CLIN CANCER RES, V9, P5442
   Harada N, 2002, CELL MOL NEUROBIOL, V22, P207, DOI 10.1023/A:1019822107048
   Jones LJ, 1998, ANAL BIOCHEM, V265, P368, DOI 10.1006/abio.1998.2914
   Kusuhara M, 1990, CANCER RES, V50, P3257
   Lambert E, 2004, CRIT REV ONCOL HEMAT, V49, P187, DOI 10.1016/j.critrevonc.2003.09.008
   Lange M, 1994, J CLIN ENDOCR METAB, V79, P1864, DOI 10.1210/jc.79.6.1864
   Liotta LA, 1980, NATURE, V284, P67, DOI 10.1038/284067a0
   Loukopoulos P, 2004, RES VET SCI, V77, P131, DOI 10.1016/j.rvsc.2004.01.006
   Meyer M, 1993, EMBO J, V12, P2005, DOI 10.1002/j.1460-2075.1993.tb05850.x
   Morrison CJ, 2001, J BIOL CHEM, V276, P47402, DOI 10.1074/jbc.M108643200
   Nakamuta M, 1993, AM J GASTROENTEROL, V88, P248
   Nambi P, 1995, MOL PHARMACOL, V47, P266
   Nelson JB, 1995, NAT MED, V1, P944, DOI 10.1038/nm0995-944
   Ossowski L, 1983, CELL, V33, P323, DOI 10.1016/0092-8674(83)90414-2
   Rosano L, 2001, CANCER RES, V61, P8340
   Roy-beaudry M, 2003, ARTHRITIS RHEUM, V48, P2855, DOI 10.1002/art.11247
   Sounni NE, 2003, MATRIX BIOL, V22, P55, DOI 10.1016/S0945-053X(03)00003-9
   Suzuki T, 1998, FUKUSHIMA J MED SCI, V44, P93
   Tsuruda T, 2004, HEART FAIL REV, V9, P53, DOI 10.1023/B:HREV.0000011394.34355.bb
   Wittig JC, 2002, AM FAM PHYSICIAN, V65, P1123
   Xu P, 2001, BIOL REPROD, V65, P240, DOI 10.1095/biolreprod65.1.240
   Yamashita J, 1991, RES COMMUN CHEM PATH, V74, P363
NR 29
TC 85
Z9 91
U1 0
U2 1
PU PORTLAND PRESS LTD
PI LONDON
PA CHARLES DARWIN HOUSE, 12 ROGER STREET, LONDON WC1N 2JU, ENGLAND
SN 0143-5221
EI 1470-8736
J9 CLIN SCI
JI Clin. Sci.
PD JUN 15
PY 2006
VL 110
IS 6
BP 645
EP 654
DI 10.1042/CS20050286
PG 10
WC Medicine, Research & Experimental
SC Research & Experimental Medicine
GA 051RO
UT WOS:000238178600004
PM 16417466
DA 2022-07-08
ER

PT J
AU Chang, Yu-Chao
   Ho, Yung-Chuan
   Chou, LS
   Chou, Ming-Yung
   Huang, Fu-Mei
AF Chang, Yu-chao
   Ho, Yung-chuan
   Chou, Lin
   Chou, Ming-yung
   Huang, Fu-mei
TI Signal transduction pathways involved in the stimulation of tissue type plasminogen activator by interleukin-1 alpha and Porphyromonas gingivalis in human osteosarcoma cells
SO JOURNAL OF PERIODONTAL RESEARCH
LA English
DT Article
DE casein zymography; human osteosarcoma cells; signal transduction pathway; tissue type plasminogen activator
ID human pulp; matrix metalloproteinase; osteoblastic cell; inhibitor type-2; crevicular fluid; fibroblast; system; cytokine; invasion; expression
AB Background: Recently, evidences have shown that tissue type plasminogen activator (t- PA) may play an important role in the pathogenesis of periodontal diseases. However, the mechanisms and signal transduction pathways involved in the production of t-PA in human osteosarcoma cells are not fully understood. Objectives: The purpose of this study was to investigate the caseinolytic activity in human osteosarcoma cell line U2OS cells stimulated with interleukin-1 alpha (IL-1 alpha) or Porphyromonas gingivalis in the absence or presence of p38 inhibitor SB203580, mitogen-activated protein kinase kinase (MEK) inhibitor U0126, and phosphatidylinositol 3-kinase (PI3K) inhibitor LY294002. Methods: IL-1 alpha and the supernatants of P. gingivalis were used to evaluate the caseinolytic activity in U2OS cells by using casein zymography and enzyme-linked immunosorbent assay (ELISA). Furthermore, to search possible signal transduction pathways, SB203580, U0126, and LY294002 were added to test how they modulated the caseinolytic activity. Results: Casein zymography exhibited a caseinolytic band with a molecular weight of approximately 70 kDa, suggestive of the presence of t-PA. Secretion of t-PA was found to be stimulated with IL-1 alpha and P. gingivalis during a 2-day culture period (p < 0.05). From the results of casein zymography and ELISA, SB203580, U0126, and LY294002 significantly reduced the IL-1 alpha or P. gingivalis-stimulated t-PA production, respectively (p < 0.05). Conclusion: Our findings demonstrated that IL-1 alpha and P. gingivalis enhance t-PA production in human osteosarcoma cells, and that the signal transduction pathways p38, MEK, and PI3K are involved in the inhibition of t-PA. SB203580, U0126, and LY294002 suppress t-PA production and/or activity and may therefore be valuable therapeutics in t-PA-mediated periodontal destruction, and might be proved clinically useful agents, in combination with standard treatment modalities, in the treatment of periodontitis.
C1 Chung Shan Med Univ, Coll Oral Med, Sch Dent, Taichung, Taiwan.
   Chung Shan Med Univ, Coll Oral Med, Inst Stomatol, Taichung, Taiwan.
   Chung Shan Med Univ Hosp, Dept Periodont, Taichung, Taiwan.
   Chung Shan Med Univ, Sch Appl Chem, Taichung, Taiwan.
   Chung Shan Med Univ, Coll Oral Med, Sch Dent, Taichung, Taiwan.
RP Huang, FM (通讯作者)，Chung Shan Med Univ, Coll Oral Med, Sch Dent, 110 Sec 1 Chien Kuo N Rd, Taichung, Taiwan.
EM hfm0118@csmu.edu.tw
CR Birkedalhansen H, 1993, CRIT REV ORAL BIOL M, V4, P197, DOI 10.1177/10454411930040020401
   Birkedalhansen H, 1993, J PERIODONTAL RES, V28, P500, DOI 10.1111/j.1600-0765.1993.tb02113.x
   Brown JM, 1995, ARCH ORAL BIOL, V40, P839, DOI 10.1016/0003-9969(95)00049-U
   Cantley LC, 2002, SCIENCE, V296, P1655, DOI 10.1126/science.296.5573.1655
   Chang LF, 2001, NATURE, V410, P37, DOI 10.1038/35065000
   Chang YC, 2004, J PERIODONTAL RES, V39, P168, DOI 10.1111/j.1600-0765.2004.00720.x
   Chang YC, 2003, J ENDODONT, V29, P114, DOI 10.1097/00004770-200302000-00007
   Chang YC, 2001, J ENDODONT, V27, P679, DOI 10.1097/00004770-200111000-00007
   Chang YC, 2002, J ENDODONT, V28, P90, DOI 10.1097/00004770-200202000-00010
   Daci E, 1999, J BONE MINER RES, V14, P946, DOI 10.1359/jbmr.1999.14.6.946
   Debart ACW, 1995, J BONE MINER RES, V10, P1374
   Devries C, 1988, BIOCHEMISTRY-US, V27, P2565, DOI 10.1021/bi00407a044
   Ge XK, 2002, CANCER LETT, V179, P133, DOI 10.1016/S0304-3835(02)00004-6
   Heussen C, 1980, ANAL BIOCHEM, V102, P196, DOI 10.1016/0003-2697(80)90338-3
   Huang FM, 2005, BIOMATERIALS, V26, P1849, DOI 10.1016/j.biomaterials.2004.06.037
   Kinnby B, 1996, J PERIODONTAL RES, V31, P271, DOI 10.1111/j.1600-0765.1996.tb00493.x
   Kinnby B, 1994, SCAND J DENT RES, V102, P333
   Kruithof EKO, 1995, BLOOD, V86, P4007, DOI 10.1182/blood.V86.11.4007.bloodjournal86114007
   Mignatti P, 1986, CELL, V47, P487, DOI 10.1016/0092-8674(86)90613-6
   Mochan E, 1988, J PERIODONTAL RES, V23, P28, DOI 10.1111/j.1600-0765.1988.tb01023.x
   Nelissen JMDT, 2000, EXP HEMATOL, V28, P422, DOI 10.1016/S0301-472X(00)00127-2
   Olofsson A, 2002, J PERIODONTAL RES, V37, P60, DOI 10.1034/j.1600-0765.2002.00325.x
   Preiss DS, 1994, J PERIODONTOL, V65, P423, DOI 10.1902/jop.1994.65.5.423
   Saksela O, 1985, BIOCHIM BIOPHYS ACTA, V823, P35, DOI 10.1016/0304-419X(85)90014-9
   Spence MJ, 2002, CYTOKINE, V18, P26, DOI 10.1006/cyto.2001.1018
   Stashenko P, 1987, J IMMUNOL, V138, P164
   Tanaka Y, 2004, J BIOL CHEM, V279, P8567, DOI 10.1074/jbc.M309131200
   Vannoorloos AAB, 1990, J CLIN PERIODONTOL, V17, P409
   Vassalli JD, 1991, J CLIN INVEST, V88, P1067, DOI 10.1172/JCI115405
   Xia Y, 2002, J CLIN PERIODONTOL, V27, P149
   Xiao Y, 2001, J PERIODONTAL RES, V36, P25, DOI 10.1034/j.1600-0765.2001.00608.x
   Xiao Y, 1998, J PERIODONTAL RES, V33, P17
   Yang SF, 2003, ORAL SURG ORAL MED O, V95, P621, DOI 10.1067/moe.2003.91
NR 33
TC 11
Z9 13
U1 0
U2 0
PU WILEY
PI HOBOKEN
PA 111 RIVER ST, HOBOKEN 07030-5774, NJ USA
SN 0022-3484
EI 1600-0765
J9 J PERIODONTAL RES
JI J. Periodont. Res.
PD OCT 15
PY 2006
VL 41
IS 5
BP 374
EP 380
DI 10.1111/j.1600-0765.2005.00848.x
PG 7
WC Dentistry, Oral Surgery & Medicine
SC Dentistry, Oral Surgery & Medicine
GA 079AI
UT WOS:000240147500002
PM 16953813
DA 2022-07-08
ER

PT J
AU Roomi, MW
   Ivanov, Vadim
   Kalinovsky, Tatiana
   Niedzwiecki, Aleksandra
   Rath, Matthias
AF Roomi, M
   Ivanov, Vadim
   Kalinovsky, Tatiana
   Niedzwiecki, Aleksandra
   Rath, Matthias
TI Effect of ascorbic acid, lysine, proline, and green tea extract on human osteosarcoma cell line MNNG-HOS xenografts in nude mice - Evaluation of tumor growth and immunohistochemistry
SO MEDICAL ONCOLOGY
LA English
DT Article
DE osteosarcoma; MNNG-HOS; green tea extract; ascorbic acid; xenograft; MMP-9
ID vitamin-c; in-vitro; n-acetylcysteine; cancer cell; invasion
AB Structural changes in the extracellular matrix (ECM) are necessary for cell migration during tissue remodeling. NMPs, VEGF, Ki-67 (proliferative protein), and constituents of ECM play a critical role in angiogenesis and underlie neoplastic invasion and metastasis. This prompted us to investigate the effect of a diet containing lysine, proline, arginine, ascorbic acid, and green tea extract (NM) on the growth of tumors induced by implanting human osteosarcoma MNNG in athymic nude mice and the expression of MMPs, VEGF, Ki-67 and fibronectin in these tumors, as well as the production of mucin (by PAS staining). We also investigated the effect of the supplemented diet on serum ascorbic acid, total protein content, alkaline phosphatase activity, and liver enzymes. Athymic male nude mice (n = 12) were inoculated with 3x10(6) osteosarcoma cells MNNG-HOS and randomly divided into group A (fed a regular diet) and group B (fed a regular diet supplemented with 0.5% NM). Four weeks later, the mice were sacrificed. Results showed that NM inhibited the growth and reduced the size of tumors in nude mice. Histological evaluation revealed increased mitotic index, MMP-9, and VEGF secretion in the control group tissues. Results demonstrate that the nutrient mixture of lysine, proline, arginine, ascorbic acid, and green tea extract tested strongly suppressed the growth of tumors without adverse effects in nude mice, suggesting potential as an anticancer agent.
C1 Dr Rath Res Inst, Canc Div, Santa Clara, CA 95050 USA.
RP Niedzwiecki, A (通讯作者)，1260 Memorex Dr, Santa Clara, CA 95050 USA.
EM a.niedz@drrath.com
CR Anthony HM, 1982, BRIT J CANCER, V46, P354, DOI 10.1038/bjc.1982.211
   Cooke JP, 1997, ANNU REV MED, V48, P489, DOI 10.1146/annurev.med.48.1.489
   Hare Y, 2001, GREEN TEA HLTH BENEF, V0, P0
   Jaffe N, 2002, CANCER, V10, P2202
   Kawakami S, 2001, ANTICANCER RES, V21, P213
   Koh WS, 1998, ANTICANCER RES, V18, P2487
   Kurbacher CM, 1996, CANCER LETT, V103, P183, DOI 10.1016/0304-3835(96)04212-7
   Maramag C, 1997, PROSTATE, V32, P188, DOI 10.1002/(SICI)1097-0045(19970801)32:3<188::AID-PROS5>3.0.CO;2-H
   Morini M, 1999, INT J BIOL MARKER, V14, P268, DOI 10.1177/172460089901400413
   Mukhtar H, 2000, AM J CLIN NUTR, V71, P1698S, DOI 10.1093/ajcn/71.6.1698S
   Naidu KA, 2003, DIGEST DIS SCI, V48, P230, DOI 10.1023/A:1021779624971
   Netke SP, 2003, RES COMMUN PHARM TOX, V2, P37
   Nunez C, 1995, NUTR HOSP, V10, P68
   Rath M, 1992, ORTHOMOL MED, V7, P17
   Roomi MWAHEED, 2005, INT J GASTROINTEST CANCER, V35, P97, DOI 10.1385/IJGC:35:2:097
   Roomi MW, 2005, ONCOL REP, V13, P421
   Roomi MW, 2005, IN VIVO, V19, P179
   Roomi MW, 2005, ONCOL REP, V13, P253
   Roomi MW, 2005, MED ONCOL, V22, P129, DOI 10.1385/MO:22:2:129
   Roomi MW, 1998, CANCER LETT, V122, P93, DOI 10.1016/S0304-3835(97)00376-5
   Roomi MW, 2005, BREAST CANCER RES, V7, PR291, DOI 10.1186/bcr989
   Roomi MW, 2004, ANN CANC RES THER, V12, P1
   Tsunemi T, 2003, CLIN ORTHOP RELAT R, V0, PP159, DOI 10.1097/01.blo.0000038050.29678.7e
   Valcic S, 1996, ANTI-CANCER DRUG, V7, P461, DOI 10.1097/00001813-199606000-00011
   Yang GY, 1998, CARCINOGENESIS, V19, P611, DOI 10.1093/carcin/19.4.611
   Yoon SO, 2001, J BIOL CHEM, V276, P20085, DOI 10.1074/jbc.M101143200
NR 27
TC 13
Z9 13
U1 0
U2 1
PU HUMANA PRESS INC
PI TOTOWA
PA 999 RIVERVIEW DRIVE SUITE 208, TOTOWA, NJ 07512 USA
SN 1357-0560
EI 1559-131X
J9 MED ONCOL
JI Med. Oncol.
PD JUN 15
PY 2006
VL 23
IS 3
BP 411
EP 417
DI 10.1385/MO:23:3:411
PG 7
WC Oncology
SC Oncology
GA 106XT
UT WOS:000242136000013
PM 17018899
DA 2022-07-08
ER

PT J
AU Kikuchi, Norihiko
   Horiuchi, Akiko
   Osada, Ryosuke
   Imai, Tsutomu
   Wang, Cuiju
   Chen, Xiaojun
   Konishi, Ikuo
AF Kikuchi, Norihiko
   Horiuchi, Akiko
   Osada, Ryosuke
   Imai, Tsutomu
   Wang, Cuiju
   Chen, Xiaojun
   Konishi, Ikuo
TI Nuclear expression of S100A4 is associated with aggressive behavior of epithelial ovarian carcinoma: An important autocrine/paracrine factor in tumor progression
SO CANCER SCIENCE
LA English
DT Article
ID calcium-binding protein; gene-expression; breast-cancer; matrix metalloproteinase; osteosarcoma cell; endothelial-cell; up-regulation; e-cadherin; metastasis; growth
AB Although S100A4 expression has reportedly been associated with metastasis of various malignancies, little is known about its biological significance in ovarian carcinomas. In this study, we investigated expression and secretion of S100A4 and its extracellular function in ovarian carcinoma cells. We first used immunohistochemistry to examine the expression and localization of S100A4 in 113 epithelial ovarian neoplasms (24 benign, 20 borderline, and 69 malignant tumors) and analyzed its prognostic significance in patients with ovarian carcinoma. Then we investigated the expression, subcellular localization, and secretion of S100A4 in four ovarian carcinoma cell lines. Finally, we examined the effect of S100A4 treatment on the cell proliferation and invasiveness of ovarian carcinoma cells, along with activation of small GTPase, RhoA. Both cytoplasmic and nuclear expressions of S100A4 were significantly stronger in carcinomas than those in benign and borderline tumors. Ovarian carcinoma patients with strong nuclear S100A4 expression showed a significantly shorter survival than those without (P = 0.0045). This was not the case for cytoplasmic S100A4 expression. Ovarian carcinoma cell lines were shown to express S100A4, and secrete S100A4 into the culture media. Treatment with recombinant S100A4 resulted in the upregulation of S100A4 expression, translocation of S100A4 into the nucleus, and enhancement of invasiveness, which was associated with the upregulation of small GTPase, RhoA. These findings suggest that the nuclear expression of S100A4 is involved in the aggressive behavior of ovarian carcinoma and S100A4 is an autocrine/paracrine factor that plays an important role in the aggressiveness of ovarian carcinoma cells.
C1 Shinshu Univ, Sch Med, Dept Obstet & Gynecol, Nagano, Japan.
RP Horiuchi, A (通讯作者)，Shinshu Univ, Sch Med, Dept Obstet & Gynecol, Nagano, Japan.
EM aki9hori@hsp.md.shinshu-u.ac.jp
CR Albini A, 1987, CANCER RES, V47, P3239
   Ambartsumian N, 2001, ONCOGENE, V20, P4685, DOI 10.1038/sj.onc.1204636
   Baserga R, 1994, CELL, V79, P927, DOI 10.1016/0092-8674(94)90023-X
   Bernstein LORIR, 1994, CURRENT OPINION IN ONCOLOGY, V6, P106, DOI 10.1097/00001622-199401000-00015
   Bjornland K, 1999, CANCER RES, V59, P4702
   Chomczynski P, 1987, ANAL BIOCHEM, V162, P156, DOI 10.1016/0003-2697(87)90021-2
   Davey GE, 2001, J BIOL CHEM, V276, P30819, DOI 10.1074/jbc.M103541200
   Davies BR, 1993, ONCOGENE, V8, P999
   Davies BR, 2002, J PATHOL, V196, P292, DOI 10.1002/path.1051
   Davies MPA, 1996, ONCOGENE, V13, P1631
   Donato R, 2001, INT J BIOCHEM CELL B, V33, P637, DOI 10.1016/S1357-2725(01)00046-2
   Flatmark K, 2003, J PATHOL, V200, P589, DOI 10.1002/path.1381
   Horiuchi A, 2003, LAB INVEST, V83, P861, DOI 10.1097/01.LAB.0000073128.16098.31
   Horiuchi A, 2002, ANTICANCER RES, V22, P2697
   Hsieh HL, 2004, BIOCHEM BIOPH RES CO, V316, P949, DOI 10.1016/j.bbrc.2004.02.135
   Ilg EC, 1996, INT J CANCER, V68, P325, DOI 10.1002/(SICI)1097-0215(19961104)68:3<325::AID-IJC10>3.3.CO;2-0
   Imai T, 2003, AM J PATHOL, V163, P1437, DOI 10.1016/S0002-9440(10)63501-8
   Ito T, 2004, AM J PATHOL, V164, P1979, DOI 10.1016/S0002-9440(10)63758-3
   Jenkinson SR, 2004, BRIT J CANCER, V90, P253, DOI 10.1038/sj.bjc.6601483
   Mandai M, 1995, BRIT J CANCER, V72, P691, DOI 10.1038/bjc.1995.395
   Mandinova A, 1998, J CELL SCI, V111, P2043
   Mathisen B, 2003, CLIN EXP METASTAS, V20, P701, DOI 10.1023/B:CLIN.0000006819.21361.03
   Mueller A, 1999, HISTOCHEM CELL BIOL, V111, P453, DOI 10.1007/s004180050381
   Murdoch WJ, 1996, BIOL REV, V71, P529, DOI 10.1111/j.1469-185X.1996.tb01283.x
   Novitskaya V, 2000, J BIOL CHEM, V275, P41278, DOI 10.1074/jbc.M007058200
   Parker C, 1994, DNA CELL BIOL, V13, P1021, DOI 10.1089/dna.1994.13.1021
   Pedersen KB, 2002, BRIT J CANCER, V87, P1281, DOI 10.1038/sj.bjc.6600624
   Rudland PS, 2000, CANCER RES, V60, P1595
   Sakaguchi M, 2000, J CELL BIOL, V149, P1193, DOI 10.1083/jcb.149.6.1193
   Sato N, 2004, AM J PATHOL, V164, P903, DOI 10.1016/S0002-9440(10)63178-1
   Schmalfeldt B, 2001, CLIN CANCER RES, V7, P2396
   Schmidt-hansen B, 2004, ONCOGENE, V23, P5487, DOI 10.1038/sj.onc.1207720
   Scully RE, 1998, ATLAS TUMOUR PATHOL, V3rd ed., P0
   Selinfreund RH, 1990, J CELL BIOL, V111, P2021, DOI 10.1083/jcb.111.5.2021
   Semov A, 2005, J BIOL CHEM, V280, P20833, DOI 10.1074/jbc.M412653200
   Silverberg SG, 2000, INT J GYNECOL PATHOL, V19, P7, DOI 10.1097/00004347-200001000-00003
   Tsuruo T, 1986, JPN J CANCER RES, V77, P941
   Yamamoto S, 1997, BRIT J CANCER, V76, P1221, DOI 10.1038/bjc.1997.537
NR 38
TC 65
Z9 67
U1 0
U2 2
PU WILEY
PI HOBOKEN
PA 111 RIVER ST, HOBOKEN 07030-5774, NJ USA
SN 1349-7006
EI 
J9 CANCER SCI
JI Cancer Sci.
PD OCT 15
PY 2006
VL 97
IS 10
BP 1061
EP 1069
DI 10.1111/j.1349-7006.2006.00295.x
PG 9
WC Oncology
SC Oncology
GA 080ZX
UT WOS:000240288100016
PM 16984379
DA 2022-07-08
ER

PT J
AU Fujisaki, K
   Tanabe, N
   Suzuki, N
   Mitsui, N
   Oka, H
   Ito, K
   Maeno, M
AF Fujisaki, K
   Tanabe, N
   Suzuki, N
   Mitsui, N
   Oka, H
   Ito, K
   Maeno, M
TI The effect of IL-1 alpha on the expression of matrix metalloproteinases, plasminogen activators, and their inhibitors in osteoblastic ROS 17/2.8 cells
SO LIFE SCIENCES
LA English
DT Article
DE interleukin-1 alpha; matrix metalloproteinases; tissue inhibitor of matrix metalloproteinases; plasminogen activation system
ID tissue inhibitor; gene-expression; bone-resorption; in-vivo; collagenase; interleukin-1; induction; timp-3; system; mmp-2
AB Interleukin-1 (IL-1) plays key roles in altering bone matrix turnover. This turnover is regulated by matrix metalloproteinases (MMPs), tissue inhibitor of matrix metalloproteinases (TIMPs), and the plasminogen activation system, including tissue-type plasminogen activator (tPA), urokinase-type plasminogen activator (uPA), and plasminogen activator inhibitor type-1 (PAI-1). In this study, we examined the effect of IL-1 alpha on the expression of the MMPs, TIMPs, tPA, uPA, and PAI-1 genes in osteoblasts derived from the rat osteosarcoma cell line ROS 17/2.8. The cells were cultured in alpha-minimum essential medium containing 10% fetal bovine serum with 0 or 100 U/ml of IL-1 alpha for up to 14 days. The levels of MMPs, TIMPs, uPA, tPA, and PAI-1 expression were estimated by determining the mRNA levels using real-time RT-PCR and by determining protein levels using ELISA. In IL-1 alpha cultures, the expression levels of MMP-1, -2 -3, -13, and -14 exceeded that of the control through day 14 of culture, and the expression of MMPs increased markedly from the proliferative to the later stages of culture. The TIMP-1, -2, and -3 expression levels increased from the initial to the proliferative stages of culture. The expression of tPA increased greatly during the proliferative stage of culture, and uPA expression increased throughout the culture period, increasing markedly from the proliferative to the later stages of culture. In contrast, PAI-1 expression decreased in the presence of 1L-1 alpha through day 14. These results suggest that IL-1 alpha stimulate bone matrix turnover by increasing MMPs, tPA, and uPA production and decreasing PAI-1 production by osteoblasts, and incline the turnover to the resolution. (c) 2005 Elsevier Inc. All rights reserved.
C1 Nihon Univ, Sch Dent, Dept Oral Hlth Sci, Chiyoda Ku, Tokyo 1018310, Japan.
   Nihon Univ, Sch Dent, Dept Biochem, Tokyo 1018310, Japan.
   Nihon Univ, Sch Dent, Dent Res Ctr, Div Funct Morphol, Tokyo 1018310, Japan.
   Nihon Univ, Sch Dent, Dept Periodontol, Tokyo 1018310, Japan.
   Nihon Univ, Sch Dent, Dent Res Ctr, Div Adv Dent Treatment, Tokyo 1018310, Japan.
   Nihon Univ, Grad Sch Dent, Tokyo 1018310, Japan.
RP Maeno, M (通讯作者)，Nihon Univ, Sch Dent, Dept Oral Hlth Sci, Chiyoda Ku, 1-8-13 Kanda Surugadai, Tokyo 1018310, Japan.
EM maeno@dent.nihon-u.ac.jp
CR Ala-aho R, 2005, BIOCHIMIE, V87, P273, DOI 10.1016/j.biochi.2004.12.009
   Allan SM, 2003, CNS NEUROL DISORD-DR, V2, P293, DOI 10.2174/1568007033482742
   Artese L, 1991, J ENDODONT, V17, P483, DOI 10.1016/S0099-2399(06)81794-2
   Butler GS, 1997, EUR J BIOCHEM, V244, P653, DOI 10.1111/j.1432-1033.1997.t01-1-00653.x
   Chambers TJ, 1985, CELL TISSUE RES, V241, P671
   Corbel M, 2000, BRAZ J MED BIOL RES, V33, P749, DOI 10.1590/S0100-879X2000000700004
   Cowell S, 1998, BIOCHEM J, V331, P453, DOI 10.1042/bj3310453
   Donoff RB, 1972, J ORAL SURG, V30, P879
   Dzwonek J, 2004, FEBS LETT, V567, P129, DOI 10.1016/j.febslet.2004.03.070
   Eeckhout Y, 1977, BIOCHEM J, V166, P21, DOI 10.1042/bj1660021
   Ellies LG, 1990, CYTOKINE, V2, P430, DOI 10.1016/1043-4666(90)90052-U
   Freije JMP, 2003, ADV EXP MED BIOL, V532, P91
   Haeusler G, 2005, CALCIFIED TISSUE INT, V76, P326, DOI 10.1007/s00223-004-0161-6
   Harris M, 1973, NATURE, V245, P213, DOI 10.1038/245213a0
   Heath JK, 1989, CONNECT TISSUE RES, V20, P15, DOI 10.3109/03008208909023870
   Huang WS, 2002, J CELL BIOCHEM, V85, P295, DOI 10.1002/jcb.10138
   Jheon AH, 2003, GENE, V310, P203, DOI 10.1016/S0378-1119(03)00553-5
   John ANITHA, 2001, PATHOLOGY AND ONCOLOGY RESEARCH, V7, P14
   Kusano K, 1998, ENDOCRINOLOGY, V139, P1338, DOI 10.1210/en.139.3.1338
   Lambert E, 2004, CRIT REV ONCOL HEMAT, V49, P187, DOI 10.1016/j.critrevonc.2003.09.008
   Liao EY, 2004, J ENDOCRINOL INVEST, V27, P1
   Loskutoff DJ, 1993, THROMB HAEMOSTASIS, V70, P135
   Majeska RJ, 1985, ENDOCRINOLOGY, V116, P170, DOI 10.1210/endo-116-1-170
   Manduca P, 2005, CELL BIOL INT, V29, P629, DOI 10.1016/j.cellbi.2005.03.022
   March CJ, 1985, NATURE, V315, P641, DOI 10.1038/315641a0
   Masi L, 2001, Q J NUCL MED, V45, P2
   Mazzieri R, 1997, EMBO J, V16, P2319, DOI 10.1093/emboj/16.9.2319
   Meghji S, 1992, ARCH ORAL BIOL, V37, P637, DOI 10.1016/0003-9969(92)90126-S
   Mott JD, 2004, CURR OPIN CELL BIOL, V16, P558, DOI 10.1016/j.ceb.2004.07.010
   Murphy G, 1999, APMIS, V107, P38, DOI 10.1111/j.1699-0463.1999.tb01524.x
   Nagamine Y, 2005, THROMB HAEMOSTASIS, V93, P661, DOI 10.1160/TH04-12-0814
   Netzel-arnett S, 2002, J BIOL CHEM, V277, P45154, DOI 10.1074/jbc.M206354200
   Novak JF, 1997, J BONE MINER RES, V12, P1035, DOI 10.1359/jbmr.1997.12.7.1035
   Olson MW, 1997, J BIOL CHEM, V272, P29975, DOI 10.1074/jbc.272.47.29975
   Pepper MS, 2001, ARTERIOSCL THROM VAS, V21, P1104, DOI 10.1161/hq0701.093685
   Pins GD, 2000, J INVEST DERMATOL, V114, P647, DOI 10.1046/j.1523-1747.2000.00858.x
   Shimizu E, 2004, J PERIODONTOL, V75, P260, DOI 10.1902/jop.2004.75.2.260
   Skrzydlewska E, 2005, WORLD J GASTROENTERO, V11, P1251, DOI 10.3748/wjg.v11.i9.1251
   Sodek J, 1991, BONE-BIOMATERIAL INTERFACE, V0, P97
   Suzuki H, 2003, BIOSCI BIOTECH BIOCH, V67, P1737, DOI 10.1271/bbb.67.1737
   Tanabe N, 2005, LIFE SCI, V77, P615, DOI 10.1016/j.lfs.2004.10.079
   Tanabe N, 2004, LIFE SCI, V75, P2317, DOI 10.1016/j.lfs.2004.04.026
   Yu WH, 2000, J BIOL CHEM, V275, P31226, DOI 10.1074/jbc.M000907200
   Zucker S, 2003, CURR TOP DEV BIOL, V54, P1, DOI 10.1016/S0070-2153(03)54004-2
NR 44
TC 19
Z9 20
U1 0
U2 1
PU PERGAMON-ELSEVIER SCIENCE LTD
PI OXFORD
PA THE BOULEVARD, LANGFORD LANE, KIDLINGTON, OXFORD OX5 1GB, ENGLAND
SN 0024-3205
EI 1879-0631
J9 LIFE SCI
JI Life Sci.
PD MAR 20
PY 2006
VL 78
IS 17
BP 1975
EP 1982
DI 10.1016/j.lfs.2005.08.036
PG 8
WC Medicine, Research & Experimental; Pharmacology & Pharmacy
SC Research & Experimental Medicine; Pharmacology & Pharmacy
GA 025ZT
UT WOS:000236307200011
PM 16313928
DA 2022-07-08
ER

PT J
AU Yang, Won-Kyung
   Kim, Mi-Ri
   Lee, YoungKyoo
   Son, Ho-Hyun
   Lee, WooCheol
AF Yang, Won-kyung
   Kim, Mi-ri
   Lee, Youngkyoo
   Son, Ho-hyun
   Lee, Woocheol
TI Effect of calcium hydroxide-treated Prevotella nigrescens on the gene expression of matrix metalloproteinase and its inhibitor in MG63 cells
SO JOURNAL OF ENDODONTICS
LA English
DT Article
DE matrix metalloproteinase-1 (MMP-1); MG63 cells; Prevotella nigrescens lipopolysaccharides; tissue inhibitor of metalloproteinase-1 (TIMP-1)
ID human periodontal-ligament; human osteoblastic cell; extracellular-matrix; collagenase; lipopolysaccharide; pulp; bacteroide; timp-1; porphyromona; stimulation
AB The purpose of this study was to monitor the expression of matrix metalloproteinase-1 (MMP-1) and tissue inhibitor of metalloproteinase-1 (TIMP-1) produced by an osteoblastic cell line MG63 stimulated with Prevotella nigrescens lipopolysaccharides (LPS), and to compare the level of secretion before and after the P. nigrescens LIPS was treated With calcium hydroxide [Ca(OH)(2)]. The underlying hypothesis is that the balance between MMP and TIMP secretion is the key to an understanding of the host degradative pathways involved in the pathogenesis of bacterial derived pulpal and periapical diseases. Confluent monolayers of MG63 human osteosarcoma cells were exposed to varying concentrations of P. nigrescens or Escherichia coli LPS. Alternately, confluent cultures were exposed to 10 mu g/ml of bacterial LPS pretreated with Ca(OH)(2) (12.5 mg/ml) for 72 hours. At the end of the experimental period, total RNA was extracted and real-time quantitative polymerase chain reaction (PCR) was performed for MMP-1, TIMP-1, and glyceraldehyde-3-phosphate dehydrogenase (GAPDH). The results showed that the expression of MMP-1 mRNA was low and invariant for the experimental period in the negative controls. However, exposure to P. nigrescens LIPS increased expression after 48 hours. Expression of TIMP-1 mRNA was highly increased at 24 and 48 hours with lower concentrations of LPS in contrast to a suppression with a concentration of 10 mu g/ml. Treatment of P. nigrescens LPS with Ca(OH)(2) resulted in a down-regulation of MMP-1, whereas pretreated E coli LPS demonstrated no stimulatory activity for MMP-1 gene expression. Both types of LIPS when pretreated with Ca(OH)(2) induced slightly up-regulated expression of TIMP-1.
C1 Seoul Natl Univ, Coll Dent, Dept Conservat Dent, Seoul 110749, South Korea.
   Seoul Natl Univ, Inst Dent Res, Seoul 110749, South Korea.
   Asan Med Ctr, Dept Periodontol, Seoul, South Korea.
RP Lee, W (通讯作者)，Seoul Natl Univ, Coll Dent, Dept Conservat Dent, 28 Yeongun Dong, Seoul 110749, South Korea.
EM jimin525@snu.ac.kr
CR Alvares O, 1995, J PERIODONTOL, V66, P552, DOI 10.1902/jop.1995.66.7.552
   Bae KS, 1997, J ENDODONT, V23, P620, DOI 10.1016/S0099-2399(97)80173-2
   Baumgartner JC, 2004, J ENDODONT, V30, P141, DOI 10.1097/00004770-200403000-00004
   Baumgartner JC, 1999, J ENDODONT, V25, P413, DOI 10.1016/S0099-2399(99)80268-4
   Bolcato-bellemin AL, 2000, J DENT RES, V79, P1712, DOI 10.1177/00220345000790091201
   Buck RA, 2001, J ENDODONT, V27, P325, DOI 10.1097/00004770-200105000-00003
   Chang YC, 2003, J ENDODONT, V29, P114, DOI 10.1097/00004770-200302000-00007
   Chang YC, 2002, J ENDODONT, V28, P90, DOI 10.1097/00004770-200202000-00010
   Coil J, 2004, J ENDODONT, V30, P88, DOI 10.1097/00004770-200402000-00006
   Cury JD, 1988, J IMMUNOL, V141, P4306
   Debart ACW, 1995, J BONE MINER RES, V10, P1374
   Eidhin DN, 1993, FEMS MICROBIOL LETT, V110, P133, DOI 10.1111/j.1574-6968.1993.tb06309.x
   Gharbia SE, 1994, J PERIODONTOL, V65, P56, DOI 10.1902/jop.1994.65.1.56
   Hill PA, 1993, BIOCHIM BIOPHYS ACTA, V1177, P71, DOI 10.1016/0167-4889(93)90159-M
   Hosoya S, 1997, J ENDODONT, V23, P39, DOI 10.1016/S0099-2399(97)80205-1
   Johansen JS, 1992, J BONE MINER RES, V7, P501
   Koga T, 1985, INFECT IMMUN, V47, P638, DOI 10.1128/IAI.47.3.638-647.1985
   Maltos SMD, 2003, J ENDODONT, V29, P24, DOI 10.1097/00004770-200301000-00007
   Nakata K, 2000, J ENDODONT, V26, P410, DOI 10.1097/00004770-200007000-00008
   Nakaya H, 2000, J PERIODONTOL, V71, P1158, DOI 10.1902/jop.2000.71.7.1158
   Otsuka K, 1984, EUR J BIOCHEM, V145, P123, DOI 10.1111/j.1432-1033.1984.tb08530.x
   Overall CM, 1987, J DENT RES, V66, P1271, DOI 10.1177/00220345870660071201
   Panagakos FS, 1995, INFLAMMATION, V19, P423, DOI 10.1007/BF01534577
   Rifas L, 1989, J CLIN INVEST, V84, P686, DOI 10.1172/JCI114216
   Safavi KE, 1993, J ENDODONT, V19, P76, DOI 10.1016/S0099-2399(06)81199-4
   Safavi KE, 1994, J ENDODONT, V20, P127, DOI 10.1016/S0099-2399(06)80057-9
   Shin SJ, 2002, J ENDODONT, V28, P313, DOI 10.1097/00004770-200204000-00013
   Siqueira JF, 2004, J ENDODONT, V30, P638, DOI 10.1097/01.DON.0000125875.88377.85
   Trowbridge HO, 1990, J ENDODONT, V16, P54, DOI 10.1016/S0099-2399(06)81564-5
   Uchida M, 2000, J CELL PHYSIOL, V185, P207, DOI 10.1002/1097-4652(200011)185:2<207::AID-JCP5>3.0.CO;2-J
   Van DERZEEE, 1998, J PERIODONTAL RES, V33, P65
   Von STECHOWD, 2003, J ENDODONT, V29, P252, DOI 10.1097/00004770-200304000-00005
   Wahl LM, 1977, P NATL ACAD SCI USA, V74, P4955, DOI 10.1073/pnas.74.11.4955
   Yang YY, 2002, J ENDODONT, V28, P803, DOI 10.1097/00004770-200212000-00003
NR 34
TC 6
Z9 7
U1 0
U2 1
PU ELSEVIER SCIENCE INC
PI NEW YORK
PA STE 800, 230 PARK AVE, NEW YORK, NY 10169 USA
SN 0099-2399
EI 1878-3554
J9 J ENDODONT
JI J. Endod.
PD DEC 15
PY 2006
VL 32
IS 12
BP 1142
EP 1145
DI 10.1016/j.joen.2006.05.002
PG 4
WC Dentistry, Oral Surgery & Medicine
SC Dentistry, Oral Surgery & Medicine
GA 118PQ
UT WOS:000242954600004
PM 17174669
DA 2022-07-08
ER

PT J
AU Hatori, M
   Hosaka, M
   Watanabe, M
   Moriya, T
   Sasano, H
   Kokubun, S
AF Hatori, M
   Hosaka, M
   Watanabe, M
   Moriya, T
   Sasano, H
   Kokubun, S
TI Osteosarcoma in a patient with neurofibromatosis Type 1: A case report and review of the literature
SO TOHOKU JOURNAL OF EXPERIMENTAL MEDICINE
LA English
DT Article
DE osteosarcoma; NF1; neurofibromatosis; malignant peripheral nerve sheath tumor; femur
ID nerve sheath tumor; sarcoma; disease; gene
AB Neurofibromatosis type 1 (NF1) or von Recklinghausen's disease is a genetic disease generally characterized by cafe-au-lait spots and neurofibromas. Malignant tumors of the nervous system, such as malignant schwannomas, gliomas, or astrocytomas, have been well known to coexist with neurofibromatosis. However, occurrence of malignant tumors unrelated to the nervous system is rare. We report an unusual case of a 29-year-old NF1 female suffering from malignant peripheral nerve sheath tumor (MPNST) that eventually developed osteosarcoma in the proximal femur. Osteosarcoma is the most common high-grade malignant bone tumor in which the neoplastic cells produce osteoid. At 23 and 24 years old, she underwent excision of MPNST in the left posterior thigh. No osteosarcomatous portion was identified in these specimens. The patient underwent postoperative chemotherapy. At 29, left proximal thigh pain and swelling appeared. Computed tomography demonstrated cortical bone destruction in the left proximal femur where MPNST occurred. Magnetic resonance imaging revealed extraskeletal growth of the tumor. Bone scintigraphy demonstrated increased uptake in the left proximal femur. Hip disarticulation was performed. The removed tumor was composed of highly anaplastic cells. Lace-like irregular osteoid formation was observed among the tumor cells. MPNST component was totally absent. The tumor was diagnosed as osteoblastic type osteosarcoma. Two months after disarticulation the patient died of bilateral pulmonary metastasis. The correlation between the histogenesis of osteosarcoma and the genetic abnormality in NF1 patients has not been elucidated, but the finding of osteosarcomatous transformation in this case suggests the divergent cellular differentiation to mesenchymal malignant tumors of neuroectodermal tissue in NF1 patients.
C1 Tohoku Univ, Sch Med, Dept Orthopaed Surg, Aoba Ku, Sendai, Miyagi 9808574, Japan.
   Tohoku Univ, Sch Med, Dept Pathol, Aoba Ku, Sendai, Miyagi 9808574, Japan.
RP Hatori, M (通讯作者)，Tohoku Univ, Sch Med, Dept Orthopaed Surg, Aoba Ku, 1-1 Seiryomachi, Sendai, Miyagi 9808574, Japan.
EM mhato@mail.tains.tohoku.ac.jp
CR Barker D, 1987, SCIENCE, V236, P1100, DOI 10.1126/science.3107130
   Carroll SL, 2005, J NEUROPATH EXP NEUR, V64, P1
   Cinamon U, 2002, EUR ARCH OTO-RHINO-L, V259, P540, DOI 10.1007/s00405-002-0497-3
   Dohi O, 2006, TOHOKU J EXP MED, V208, P169, DOI 10.1620/tjem.208.169
   Ducatman BS, 1984, CANCER, V54, P1049, DOI 10.1002/1097-0142(19840915)54:6<1049::AID-CNCR2820540620>3.0.CO;2-1
   Enzinger FM, 1995, SOFT TISSUE TUMORS, V0, P851
   Feldkamp MM, 1996, J NEUROSURG, V84, P867, DOI 10.3171/jns.1996.84.5.0867
   Ferreira MM, 1994, ACTA MED PORT, V7, P307
   Fuchs B, 2002, CLIN ORTHOP RELAT R, V0, P40
   Hartley AL, 1988, PEDIATR HEMAT ONCOL, V5, P7, DOI 10.3109/08880018809031246
   Hatori M, 2001, JPN J CLIN ONCOL, V31, P562, DOI 10.1093/jjco/hye118
   Hope DG, 1981, ADV NEUROL, V29, P33
   Izawa I, 1996, FEBS LETT, V382, P53, DOI 10.1016/0014-5793(96)00137-8
   Leroy K, 2001, ARCH DERMATOL, V137, P908
   Lowman RM, 1980, CANCER-AM CANCER SOC, V46, P391, DOI 10.1002/1097-0142(19800715)46:2<391::AID-CNCR2820460230>3.0.CO;2-C
   Maghami EG, 2005, AM J OTOLARYNG, V26, P71, DOI 10.1016/j.amjoto.2004.08.005
   Matsuno T, 1976, CANCER, V38, P2538, DOI 10.1002/1097-0142(197612)38:6<2538::AID-CNCR2820380643>3.0.CO;2-1
   Miller RW, 1981, NATL CANCER INST MONOGR, V0, P9
   Miyoshi LM, 1996, AM J GASTROENTEROL, V91, P795
   Mulvihill JJ, 1990, ANN INTERN MED, V113, P39, DOI 10.7326/0003-4819-113-1-39
   Okada K, 2004, ANN SURG ONCOL, V11, P998, DOI 10.1245/ASO.2004.03.004
   Oonuma M, 2001, UPSALA J MED SCI, V106, P211, DOI 10.3109/2000-1967-149
   Raymond AK, 2002, PATHOLOGY GENETICS T, V1st, P264
   Sakaguchi N, 1996, AM J SURG PATHOL, V20, P889, DOI 10.1097/00000478-199607000-00013
   Schoenberg BS, 1977, CANCER, V40, P1961, DOI 10.1002/1097-0142(197710)40:4+<1961::AID-CNCR2820400831>3.0.CO;2-G
   Sorensen SA, 1986, NEW ENGL J MED, V314, P1010, DOI 10.1056/NEJM198604173141603
   Takahashi K, 1995, CLIN SCI, V88, P581, DOI 10.1042/cs0880581
   Tucker T, 2005, NEUROLOGY, V65, P205, DOI 10.1212/01.wnl.0000168830.79997.13
   Unni KK, 1976, CANCER, V37, P2476, DOI 10.1002/1097-0142(197605)37:5<2476::AID-CNCR2820370541>3.0.CO;2-C
   Wold LE, 1984, J BONE JOINT SURG AM, V66A, P53, DOI 10.2106/00004623-198466010-00008
   Woodruff JM, 1973, CANCER, V32, P426, DOI 10.1002/1097-0142(197308)32:2<426::AID-CNCR2820320221>3.0.CO;2-W
NR 31
TC 10
Z9 10
U1 0
U2 0
PU TOHOKU UNIV MEDICAL PRESS
PI SENDAI
PA 2-1, SEIRYO-MACHI, AOBA-KU, SENDAI, MIYAGI 980-8575, JAPAN
SN 0040-8727
EI 1349-3329
J9 TOHOKU J EXP MED
JI Tohoku J. Exp. Med.
PD APR 15
PY 2006
VL 208
IS 4
BP 343
EP 348
DI 10.1620/tjem.208.343
PG 6
WC Medicine, General & Internal; Medicine, Research & Experimental
SC General & Internal Medicine; Research & Experimental Medicine
GA 023JF
UT WOS:000236122200008
PM 16565597
DA 2022-07-08
ER

PT J
AU Zernichow, Lillian
   Abrink, Magnus
   Hallgren, Jenny
   Grujic, Mirjana
   Pejler, Gunnar
   Kolset, SO
AF Zernichow, Lillian
   Abrink, Magnus
   Hallgren, Jenny
   Grujic, Mirjana
   Pejler, Gunnar
   Kolset, Svein
TI Serglycin is the major secreted proteoglycan in macrophages and has a role in the regulation of macrophage tumor necrosis factor-alpha secretion in response to lipopolysaccharide
SO JOURNAL OF BIOLOGICAL CHEMISTRY
LA English
DT Article
ID chondroitin sulfate proteoglycan; mouse mast-cell; heparan-sulfate; core protein; tnf-alpha; matrix metalloproteinase-2; peritoneal-macrophage; osteosarcoma cell; induced activation; human-monocyte
AB It has recently been shown that serglycin is essential for maturation of mast cell secretory granules. However, serglycin is expressed also by other cell types, and in this study we addressed the role of serglycin in macrophages. Adherent cells were prepared from murine peritoneal cell populations and from spleens, and analyzed for proteoglycan synthesis by biosynthetic labeling with [S-35] sulfate. Conditioned media from serglycin(-/-) peritoneal macrophages and adherent spleen cells displayed a 65-80% reduction of S-35-labeled proteoglycans, compared with corresponding material from serglycin(+/+) cells, indicating that serglycin is the dominant secretory proteoglycan in macrophages of these origins. In contrast, the levels of intracellular proteoglycans were similar in serglycin(+/+) and serglycin(-/-) cells, suggesting that serglycin is not stored intracellularly to a major extent in macrophages. This is in contrast to mast cells, in which serglycin is predominantly stored intracellularly. Transmission electron microscopy revealed that the absence of serglycin did not cause any major morphological effects on peritoneal macrophages, in contrast to dramatic defects in intracellular storage vesicles in peritoneal mast cells. Several secretory products were not found to be affected by the lack of serglycin. However, the secretion of tumor necrosis factor-alpha in response to lipopolysaccharide stimulation was markedly higher in serglycin(-/-) cultures than in those of serglycin(+/+). The present report thus demonstrates that serglycin is the major proteoglycan secreted by peritoneal macrophages and suggests that the macrophage serglycin may have a role in regulating secretion of tumor necrosis factor-alpha.
C1 Univ Oslo, Inst Basic Med Sci, Dept Nutr, N-0316 Oslo, Norway.
   Swedish Univ Agr Sci, Ctr Biomed, Dept Mol Biosci, S-75123 Uppsala, Sweden.
RP Kolset, SO (通讯作者)，Univ Oslo, Inst Basic Med Sci, Dept Nutr, Box 1046 Blindern, N-0316 Oslo, Norway.
EM s.o.kolset@medisin.uio.no
CR Abrink M, 2004, J BIOL CHEM, V279, P40897, DOI 10.1074/jbc.M405856200
   Armstrong L, 2006, AM J RESP CELL MOL, V34, P219, DOI 10.1165/rcmb.2005-0087OC
   Biederbick A, 2003, EUR J CELL BIOL, V82, P19, DOI 10.1078/0171-9335-00287
   Bitter T, 1962, ANAL BIOCHEM, V4, P330, DOI 10.1016/0003-2697(62)90095-7
   Bourdon MA, 1985, P NATL ACAD SCI USA, V82, P1321, DOI 10.1073/pnas.82.5.1321
   Cavaillon JM, 1994, BIOMED PHARMACOTHER, V48, P445, DOI 10.1016/0753-3322(94)90005-1
   Cheung WF, 1996, BIOCHEMISTRY-US, V35, P5250, DOI 10.1021/bi952325b
   Esko JD, 2002, ANNU REV BIOCHEM, V71, P435, DOI 10.1146/annurev.biochem.71.110601.135458
   Forsberg E, 1999, NATURE, V400, P773, DOI 10.1038/23488
   Gordon JR, 1991, J EXP MED, V174, P103, DOI 10.1084/jem.174.1.103
   Grujic M, 2005, J BIOL CHEM, V280, P33411, DOI 10.1074/jbc.M501708200
   Handel TM, 2005, ANNU REV BIOCHEM, V74, P385, DOI 10.1146/annurev.biochem.72.121801.161747
   Henningsson F, 2002, BIOL CHEM, V383, P793, DOI 10.1515/BC.2002.083
   Humphries DE, 1999, NATURE, V400, P769, DOI 10.1038/23481
   Iozzo RV, 1998, ANNU REV BIOCHEM, V67, P609, DOI 10.1146/annurev.biochem.67.1.609
   Kaartinen M, 1996, CIRCULATION, V94, P2787, DOI 10.1161/01.CIR.94.11.2787
   Kiani C, 2002, CELL RES, V12, P19, DOI 10.1038/sj.cr.7290106
   Kjellen L, 1989, BIOCHEM J, V263, P105, DOI 10.1042/bj2630105
   Kjellen L, 1991, ANNU REV BIOCHEM, V60, P443, DOI 10.1146/annurev.biochem.60.1.443
   Kolset SO, 1999, CELL MOL LIFE SCI, V56, P857, DOI 10.1007/s000180050031
   Kolset SO, 1988, ACTA HISTOCHEM, V84, P67, DOI 10.1016/S0065-1281(88)80011-4
   Kolset SO, 2004, BIOCHEM J, V379, P217, DOI 10.1042/BJ20031230
   Kolset SO, 1986, BIOCHEM BIOPH RES CO, V139, P377, DOI 10.1016/S0006-291X(86)80001-8
   Kolset SO, 1996, J LEUKOCYTE BIOL, V59, P545, DOI 10.1002/jlb.59.4.545
   Lander AD, 2000, J CELL BIOL, V148, P227, DOI 10.1083/jcb.148.2.227
   Lantz M, 1991, J CLIN INVEST, V88, P2026, DOI 10.1172/JCI115530
   Lemansky P, 2003, J LEUKOCYTE BIOL, V74, P542, DOI 10.1189/jlb.1202616
   Loennechen T, 2003, BIOCHEM PHARMACOL, V66, P2341, DOI 10.1016/j.bcp.2003.08.014
   Makatsori E, 2003, ANTICANCER RES, V23, P3303
   Mathisen B, 2003, CLIN EXP METASTAS, V20, P701, DOI 10.1023/B:CLIN.0000006819.21361.03
   Nathan CF, 1987, J CLIN INVEST, V79, P319, DOI 10.1172/JCI112815
   Ohno N, 1998, PROG CLIN BIOL RES, V397, P179
   Pejler G, 1993, J BIOL CHEM, V268, P11817
   Pejler G, 1994, J BIOL CHEM, V269, P14451
   Princivalle M, 2001, GLYCOBIOLOGY, V11, P183, DOI 10.1093/glycob/11.3.183
   Razin E, 1982, J BIOL CHEM, V257, P7229
   Schick BP, 2001, BLOOD, V97, P449, DOI 10.1182/blood.V97.2.449
   Schonherr E, 2000, DEV IMMUNOL, V7, P89, DOI 10.1155/2000/31748
   Seldin DC, 1985, J BIOL CHEM, V260, P1131
   Shurety W, 2000, J INTERF CYTOK RES, V20, P427, DOI 10.1089/107999000312379
   Skutelsky E, 1995, HISTOCHEM CELL BIOL, V104, P453, DOI 10.1007/BF01464335
   Sterk AR, 1982, J IMMUNOL, V128, P838
   Sugahara K, 2003, CURR OPIN STRUC BIOL, V13, P612, DOI 10.1016/j.sbi.2003.09.011
   Svennevig K, 1995, BIOCHEM J, V311, P881, DOI 10.1042/bj3110881
   Tufvesson E, 2002, FEBS LETT, V530, P124, DOI 10.1016/S0014-5793(02)03439-7
   Uhlinhansen L, 1989, J BIOL CHEM, V264, P14916
   Uhlinhansen L, 1988, J BIOL CHEM, V263, P2526
   Uhlinhansen L, 1993, BLOOD, V82, P2880
   Vlodavsky I, 1996, CANCER METAST REV, V15, P177, DOI 10.1007/BF00437470
   Warfel AH, 1986, J IMMUNOL, V137, P651
   Winberg JO, 2003, EUR J BIOCHEM, V270, P3996, DOI 10.1046/j.1432-1033.2003.03788.x
   Winberg JO, 2000, J MOL BIOL, V304, P669, DOI 10.1006/jmbi.2000.4235
   Yeaman C, 1993, J CELL BIOL, V122, P941, DOI 10.1083/jcb.122.4.941
   Yurt RW, 1977, J BIOL CHEM, V252, P518
NR 54
TC 59
Z9 62
U1 0
U2 5
PU AMER SOC BIOCHEMISTRY MOLECULAR BIOLOGY INC
PI BETHESDA
PA 9650 ROCKVILLE PIKE, BETHESDA, MD 20814-3996 USA
SN 
EI 1083-351X
J9 J BIOL CHEM
JI J. Biol. Chem.
PD SEP 15
PY 2006
VL 281
IS 37
BP 26792
EP 26801
DI 10.1074/jbc.M512889200
PG 10
WC Biochemistry & Molecular Biology
SC Biochemistry & Molecular Biology
GA 082PB
UT WOS:000240397700006
PM 16807245
DA 2022-07-08
ER

PT J
AU Cui, JF
   Liu, YK
   Zhang, LJ
   Shen, HL
   Song, HY
   Dai, Zhi
   Yu, YL
   Zhang, Yu
   Sun, RX
   Chen, Jie
   Tang, ZY
   Yang, PY
AF Cui, Jie
   Liu, Yin
   Zhang, Li
   Shen, Hua
   Song, Hai
   Dai, Zhi
   Yu, Yan
   Zhang, Yu
   Sun, Rui
   Chen, Jie
   Tang, Zhao
   Yang, Peng
TI Identification of metastasis candidate proteins among HCC cell lines by comparative proteome and biological function analysis of S100A4 in metastasis in vitro
SO PROTEOMICS
LA English
DT Article
DE comparative proteome; human hepatocellular carcinoma cell lines; metastasis; S100 calcium-binding protein A4
ID human hepatocellular-carcinoma; calcium-binding protein; matrix metalloproteinase; osteosarcoma cell; nonmuscle myosin; heavy-chain; cancer; mts1; expression; phosphorylation
AB Widespread metastasis of hepatocellular carcinoma (HCC) was a complex cascade of events, which is still beyond full appreciation. Screening key proteins, which play a critical role in metastasis, using high-throughput proteomics approach help discover valuable biomarkers and elucidate the mechanism of metastasis. This study was to find out some metastasis candidate proteins among HCC cell lines with various metastatic potential by comparative proteomics, and then further validate the biological function of these proteins in metastasis in vitro. The protein profiles of metastatic HCC cell lines (MHCC97H and MHCC97L) displayed obvious differences compared with nonmetastatic ones (Hep3B). Twenty-six metastasis candidate proteins, which were identified by on-line LC-ESI-MS/MS, such as S100 calcium-binding protein A4 (S100A4), annexin 1, etc., might have much application in diagnostic procedures and prognosis evaluation. S100A4, as a leading different metastasis candidate protein, which overexpressed only in the metastatic cells, was selected for further investigation. A series of assays related to invasion and metastasis in vitro, including cell motility, invasion, and matrix metalloproteinases (MMPs) secretion, were performed in MHCC97H/antisense recombinant plasmid to S100A4 (pcDNA3.1(+) AS S100A4) and the mock controls. All the data in the present study suggested that S100A4 might contribute to HCC invasion and metastasis through two paths of matrix metalloproteinase (MMP9) secretion regulation and strengthened motility and invasion properties.
C1 Fudan Univ, Zhongshan Hosp, Liver Canc Inst, Shanghai 200032, Peoples R China.
   Fudan Univ, Dept Chem, Shanghai 200433, Peoples R China.
   Fudan Univ, Proteome Res Ctr, Shanghai 200433, Peoples R China.
RP Liu, YK (通讯作者)，Fudan Univ, Zhongshan Hosp, Liver Canc Inst, 136 Yi Xue Yuan Rd, Shanghai 200032, Peoples R China.
EM ykliu@zshospital.com
CR Andersen K, 1998, ANTICANCER RES, V18, P3299
   Barraclough R, 1998, BBA-MOL CELL RES, V1448, P190, DOI 10.1016/S0167-4889(98)00143-8
   Bjornland K, 1999, CANCER RES, V59, P4702
   Chu YW, 1997, AM J RESP CELL MOL, V17, P353, DOI 10.1165/ajrcmb.17.3.2837
   Cui JF, 2004, J CANCER RES CLIN, V130, P615, DOI 10.1007/s00432-004-0576-5
   Doki Y, 1993, CANCER RES, V53, P3421
   Duffy MJ, 1996, CLIN CANCER RES, V2, P613
   Grigorian M, 1996, INT J CANCER, V67, P831, DOI 10.1002/(SICI)1097-0215(19960917)67:6<831::AID-IJC13>3.0.CO;2-4
   Hanazaki K, 2000, J AM COLL SURGEONS, V191, P381, DOI 10.1016/S1072-7515(00)00700-6
   Jiang DF, 2003, PROTEOMICS, V3, P724, DOI 10.1002/pmic.200300411
   Kim EJ, 2003, J BIOL CHEM, V278, P30063, DOI 10.1074/jbc.M304909200
   Kriajevska M, 1998, J BIOL CHEM, V273, P9852, DOI 10.1074/jbc.273.16.9852
   Kriajevska M, 2002, J BIOL CHEM, V277, P5229, DOI 10.1074/jbc.M110976200
   Kriajevska M, 2000, BBA-MOL CELL RES, V1498, P252, DOI 10.1016/S0167-4889(00)00100-2
   Li Y, 2001, WORLD J GASTROENTERO, V7, P630
   Makowski GS, 1996, ANAL BIOCHEM, V236, P353, DOI 10.1006/abio.1996.0179
   Mazzucchelli L, 2002, AM J PATHOL, V160, P7, DOI 10.1016/S0002-9440(10)64342-8
   Parkin DM, 2001, INT J CANCER, V94, P153, DOI 10.1002/ijc.1440
   Pisani P, 1999, INT J CANCER, V83, P18, DOI 10.1002/(SICI)1097-0215(19990924)83:1&lt;18::AID-IJC5&gt;3.0.CO;2-M
   Price JT, 1997, CRIT REV BIOCHEM MOL, V32, P175, DOI 10.3109/10409239709082573
   Qin LX, 2004, J CANCER RES CLIN, V130, P497, DOI 10.1007/s00432-004-0572-9
   Stulik J, 2001, ELECTROPHORESIS, V22, P3019, DOI 10.1002/1522-2683(200108)22:14<3019::AID-ELPS3019>3.0.CO;2-T
   Takenaga K, 1994, J CELL BIOL, V124, P757, DOI 10.1083/jcb.124.5.757
   Takenaga K, 1999, BRIT J CANCER, V80, P127, DOI 10.1038/sj.bjc.6690331
   Tang ZY, 2004, J CANCER RES CLIN, V130, P187, DOI 10.1007/s00432-003-0511-1
   Tang ZY, 2000, GASTROENTEROL TODAY, V4, P191
   Tang ZY, 1989, PRIMARY LIVER CANCER, V0, P191
   Tarabykina S, 2001, J BIOL CHEM, V276, P24212, DOI 10.1074/jbc.M009477200
   Tian J, 1999, BRIT J CANCER, V81, P814, DOI 10.1038/sj.bjc.6690769
   Wang GZ, 2000, J BIOL CHEM, V275, P11141, DOI 10.1074/jbc.275.15.11141
   Watanabe Y, 1992, ARCH BIOCHEM BIOPHYS, V292, P563, DOI 10.1016/0003-9861(92)90031-Q
   Yu LR, 2000, ELECTROPHORESIS, V21, P3058, DOI 10.1002/1522-2683(20000801)21:14<3058::AID-ELPS3058>3.0.CO;2-U
   Zhang SW, 1999, CHINESE J ONCOL, V21, P245
NR 33
TC 42
Z9 47
U1 0
U2 6
PU WILEY-V C H VERLAG GMBH
PI WEINHEIM
PA PO BOX 10 11 61, D-69451 WEINHEIM, GERMANY
SN 1615-9853
EI 
J9 PROTEOMICS
JI Proteomics
PD NOV 15
PY 2006
VL 6
IS 22
BP 5953
EP 5961
DI 10.1002/pmic.200500460
PG 9
WC Biochemical Research Methods; Biochemistry & Molecular Biology
SC Biochemistry & Molecular Biology
GA 111MT
UT WOS:000242457000008
PM 17051636
DA 2022-07-08
ER

PT J
AU Cinamon, Udi
   Turcotte, RE
AF Cinamon, Udi
   Turcotte, Robert
TI Primary hyperparathyroidism and malignancy: "Studies by nature"
SO BONE
LA English
DT Article
DE hyperparathyroidism; osteosarcoma; parathyroid hormone; cancer; osteoporosis
ID parathyroid-hormone 1-34; ovariectomized cynomolgus monkey; bone-density; expression; osteosarcoma; osteoporosis; collagenase-3; rat; invasion; cell
AB The American Food and Drug Administration approval of parathyroid hormone (PTH) administration for osteoporosis as well as the possibility for its future therapeutic applications requires an examination of the suggested association between PTH and cancer, particularly osteosarcomas. The objective was to evaluate such a connection by collecting observational data from two groups of patients, designated as "studies by nature". Cohort 1: Medical records of all patients with primary hyperparathyroidism that were treated in a referral center during a 12-year period were retrospectively reviewed for malignancy before, at the time or after diagnosis. Cohort 2: Records of patients with osteosarcomas that were treated in referral centers during 15 years were retrospectively reviewed for hyperparathyroidism, as indicated by history or laboratory results. There were 582 patients with primary hyperparathyroidism. While 56 (9.6%) had malignancy, 47 (8%) developed cancer after diagnosis with hyperparathyroidism during 6.1 years of documentation. This rate did not exceed the incidence of developing cancer among the general population. Although thyroid cancer was about 4 times the incidence in the general population, this may be attributed to a high level of detection while work-up, treating and following the parathyroid disease. None had osteosarcoma. None of the 126 patients with osteosarcoma had documentation of primary hyperparathyroidism or had biochemical evidence of hyperparathyroidism. No obvious association was found between primary hyperparathyroidism and cancer. Similarly, there was no demonstrable relationship between osteosarcomas and hyperthyroidism biochemical stigmata. Since PTH may contribute to tumor invasiveness, screening for existing neoplasms, especially prostate and breast, before PTH treatment may be of importance. (c) 2006 Elsevier Inc. All rights reserved.
C1 Edith Wolfson Med Ctr, Dept Otolaryngol Head & Neck Surg, IL-98100 Holon, Israel.
   McGill Univ, Ctr Hlth, Dept Orthoped Surg, Montreal, PQ, Canada.
RP Cinamon, U (通讯作者)，Edith Wolfson Med Ctr, Dept Otolaryngol Head & Neck Surg, IL-98100 Holon, Israel.
EM udicin@yahoo.com
CR Airola K, 1999, BRIT J CANCER, V80, P733, DOI 10.1038/sj.bjc.6690417
   Ala-aho R, 2002, INT J CANCER, V97, P283, DOI 10.1002/ijc.1619
   Albright F, 1948, J CLIN ENDOCRINOL, V8, P637, DOI 10.1210/jcem-8-8-637
   Betancourt M, 2003, J BONE MINER RES, V18, P163, DOI 10.1359/jbmr.2003.18.1.163
   Bidwell J, 1996, J CELL BIOCHEM, V63, P374, DOI 10.1002/(SICI)1097-4644(19961201)63:3<374::AID-JCB13>3.3.CO;2-8
   Black DM, 2003, NEW ENGL J MED, V349, P1207, DOI 10.1056/NEJMoa031975
   Burr DB, 2001, J BONE MINER RES, V16, P157, DOI 10.1359/jbmr.2001.16.1.157
   Cazorla M, 1998, J PATHOL, V186, P144, DOI 10.1002/(SICI)1096-9896(1998100)186:2<144::AID-PATH147>3.0.CO;2-#
   Cinamon U, 2002, EUR ARCH OTO-RHINO-L, V259, P540, DOI 10.1007/s00405-002-0497-3
   Cope O, 1966, NEW ENGL J MED, V274, P1174, DOI 10.1056/NEJM196605262742105
   Cosman F, 2001, J BONE MINER RES, V16, P925, DOI 10.1359/jbmr.2001.16.5.925
   Dossing DA, 2001, BONE, V29, P223, DOI 10.1016/S8756-3282(01)00507-5
   Farr HW, 1973, AM J SURG, V126, P539, DOI 10.1016/S0002-9610(73)80046-7
   *fda , 2002, FDA APPR TER TREAT O, V0, P0
   Finkelstein JS, 2003, NEW ENGL J MED, V349, P1216, DOI 10.1056/NEJMoa035725
   Freije JMP, 1994, J BIOL CHEM, V269, P16766
   Heck RK, 2003, CAMPBELLS OPERATIVE, V0, P0
   Hock JM, 1992, J BONE MINER RES, V7, P65, DOI 10.1002/jbmr.5650070110
   Jerome CP, 1999, BONE, V25, P301, DOI 10.1016/S8756-3282(99)00166-0
   Jutte PC, 2004, SKELETAL RADIOL, V33, P473, DOI 10.1007/s00256-004-0771-0
   Leeman MF, 2002, CRIT REV BIOCHEM MOL, V37, P149, DOI 10.1080/10409230290771483
   Looker AC, 1997, J BONE MINER RES, V12, P1761, DOI 10.1359/jbmr.1997.12.11.1761
   *nationalinstituteofdiabetesanddigestiveandkidneydis-eases(us)officeofbehavioralandsocialsciencesresearchcentersfordiseasecontrolandprevention(us)publichealthpracticeprogramofficedivisionofdiabetestranslation , 2004, CHIN STAT YB, V0, P53
   Neer RM, 2001, NEW ENGL J MED, V344, P1434, DOI 10.1056/NEJM200105103441904
   Okimoto N, 1998, BONE, V22, P523, DOI 10.1016/S8756-3282(98)00024-6
   Olszynski WP, 2004, CLIN THER, V26, P15, DOI 10.1016/S0149-2918(04)90002-1
   Onishi T, 1997, J BONE MINER RES, V12, P1596, DOI 10.1359/jbmr.1997.12.10.1596
   Orwoll E, 2003, J BONE MINER RES, V18, P9, DOI 10.1359/jbmr.2003.18.1.9
   Palmer M, 1988, AM J EPIDEMIOL, V127, P1031, DOI 10.1093/oxfordjournals.aje.a114879
   Pickard AL, 2002, CANCER-AM CANCER SOC, V95, P1611, DOI 10.1002/cncr.10846
   Podbesek R, 1983, ENDOCRINOLOGY, V112, P1000, DOI 10.1210/endo-112-3-1000
   Sato M, 2001, J BONE MINER RES, V16, P0
   Seeman E, 2001, TRENDS ENDOCRIN MET, V12, P281, DOI 10.1016/S1043-2760(01)00460-X
   Smith J, 1997, SKELETAL RADIOL, V26, P107, DOI 10.1007/s002560050202
   Swarthout JT, 2002, GENE, V282, P1, DOI 10.1016/S0378-1119(01)00798-3
   Uria JA, 1998, AM J PATHOL, V153, P91, DOI 10.1016/S0002-9440(10)65549-6
   Vahle JL, 2002, TOXICOL PATHOL, V30, P312, DOI 10.1080/01926230252929882
   Vahle JL, 2004, TOXICOL PATHOL, V32, P426, DOI 10.1080/01926230490462138
NR 40
TC 13
Z9 13
U1 0
U2 1
PU ELSEVIER SCIENCE INC
PI NEW YORK
PA 360 PARK AVE SOUTH, NEW YORK, NY 10010-1710 USA
SN 8756-3282
EI 1873-2763
J9 BONE
JI Bone
PD AUG 15
PY 2006
VL 39
IS 2
BP 420
EP 423
DI 10.1016/j.bone.2006.01.146
PG 4
WC Endocrinology & Metabolism
SC Endocrinology & Metabolism
GA 059BN
UT WOS:000238708400026
PM 16530496
DA 2022-07-08
ER

PT J
AU Govoni, KE
   Amaar, YG
   Kramer, A
   Winter, E
   Baylink, DJ
   Mohan, S
AF Govoni, Ke
   Amaar, Yg
   Kramer, A
   Winter, E
   Baylink, Dj
   Mohan, S
TI Regulation of insulin-like growth factor binding protein-5, four and a half lim-2, and a disintegrin and metalloprotease-9 expression in osteoblasts
SO GROWTH HORMONE & IGF RESEARCH
LA English
DT Article
DE IGFBP-5; FHL-2; ADAM-9; bone
ID human bone-cell; factor-i; gene-expression; igf-ii; osteogenic protein-1; factor system; primary culture; transgenic mice; rat osteoblast; factor (igf)-i
AB The roles of insulin-like growth factors (IGFs) in regulating growth and their modulation by six IGF binding proteins (IGFBP) are well established. IGFBP-5, the most abundant IGFBP stored in bone, is an important regulator of bone formation via IGF-dependent and -independent mechanisms. Two new proteins, four and a half lim (FHL)-2, a transcription modulator that interacts with IGFBP-5. and a disintegrin and metalloprotease (ADAM)-9, an IGFBP-5 protease, have been identified as potential regulators of IGFBP-5 action in bone. We tested the hypothesis that agents which modulate bone formation by regulating IGFBP-5 expression would also regulate FHL-2 and ADAM-9 expression in a coordinated manner. We evaluated the expression of IGFBP-5, FHL-2, and ADAM-9 by real-time reverse transcriptase (RT)-PCR during differentiation of mouse bone marrow stromal cells into osteoblasts and in response to treatment with bone formation modulators in the LSaOS human osteosarcoma cell line. IGFBP-5 and FHL-2 increased 4.3- and 3.0-fold (P <= 0.01), respectively, during osteoblast differentiation. Dexamethasone (Dex), an inhibitor of bone formation, decreased IGFBP-5 and FHL-2 and increased ADAM-9 in LSaOS cells (P <= 0.05). Bone morphogenic protein (BMP)-7, a stimulator of bone formation, increased IGFBP-5 and decreased ADAM-9 (P < 0.01). To determine if BMP-7 would eliminate Dex inhibition of IGFBP-5. cells were treated with Dex + BMP-7. The BMP-7-induced increase in IGFBP-5 was reduced, but not eliminated, in the presence of Dex (P <= 0.01). indicating that BMP-7 and Dex may regulate IGFBP-5 via different mechanisms. Transforming growth factor (TGF)-beta, a stimulator of bone formation, increased IGFBP-5 and FHL-2 expression (P <= 0.01). IGF-I and TNF-alpha decreased expression of ADAM-9 (P < 0.05). In conclusion, our findings are consistent with the hypothesis that FHL-2 and ADAM-9 are important modulators of IGFBP-5 actions and are, in part, regulated in a coordinated manner in bone. (c) 2005 Elsevier Ltd. All rights reserved.
C1 Jerry L Pettis Mem Vet Adm Med Ctr, Musculoskeletal Dis Ctr 151, Loma Linda, CA 92357 USA.
   Loma Linda Univ, Dept Med, Loma Linda, CA USA.
   Loma Linda Univ, Dept Biochem, Loma Linda, CA USA.
RP Mohan, S (通讯作者)，Jerry L Pettis Mem Vet Adm Med Ctr, Musculoskeletal Dis Ctr 151, 11201 Benton St, Loma Linda, CA 92357 USA.
EM Subburaman.Mohan@med.va.gov
FU NATIONAL INSTITUTE OF ARTHRITIS AND MUSCULOSKELETAL AND SKIN DISEASES [R01AR031062] Funding Source: NIH RePORTER; NIAMS NIH HHS [R01 AR031062, R01 AR031062-22, AR31062] Funding Source: Medline
CR Allen DB, 1996, ENDOCRIN METAB CLIN, V25, P699, DOI 10.1016/S0889-8529(05)70348-0
   Amaar YG, 2002, J BIOL CHEM, V277, P12053, DOI 10.1074/jbc.M110872200
   Andress DL, 1993, BIOCHEM BIOPH RES CO, V195, P25, DOI 10.1006/bbrc.1993.2004
   Andress DL, 2001, AM J PHYSIOL-ENDOC M, V281, PE283, DOI 10.1152/ajpendo.2001.281.2.E283
   Bauss F, 2001, GROWTH HORM IGF RES, V11, P1, DOI 10.1054/ghir.2000.0181
   Bautista CM, 1991, BIOCHEM BIOPH RES CO, V176, P756, DOI 10.1016/S0006-291X(05)80249-9
   Birnbaum RS, 1994, ENDOCRINOLOGY, V135, P223, DOI 10.1210/en.135.1.223
   Birnbaum RS, 1995, J ENDOCRINOL, V144, P251, DOI 10.1677/joe.0.1440251
   Boutinaud M, 2004, J MOL ENDOCRINOL, V33, P195, DOI 10.1677/jme.0.0330195
   Cheng SL, 1996, J CELL BIOCHEM, V61, P182, DOI 10.1002/(SICI)1097-4644(19960501)61:2<182::AID-JCB3>3.0.CO;2-Q
   Chevalley T, 1996, EUR J ENDOCRINOL, V134, P591, DOI 10.1530/eje.0.1340591
   Chung YS, 2004, J BONE MINER RES, V19, P1395, DOI 10.1359/JBMR.040412
   Conover CA, 1993, J CLIN ENDOCR METAB, V76, P1153, DOI 10.1210/jc.76.5.1153
   Dong Y, 1995, ENDOCRINOLOGY, V136, P2000, DOI 10.1210/en.136.5.2000
   Dorak MT, 2005, REAL TIME PCR, V0, P0
   Durant D, 2004, BONE, V35, P1256, DOI 10.1016/j.bone.2004.08.011
   Fimia GM, 2000, MOL CELL BIOL, V20, P8613, DOI 10.1128/MCB.20.22.8613-8622.2000
   Govoni KE, 2004, PEDIAT NEPHROL, V0, P0
   Hammon HM, 2003, J ENDOCRINOL, V179, P427, DOI 10.1677/joe.0.1790427
   Harbour ME, 2000, PEDIATR RES, V48, P163, DOI 10.1203/00006450-200008000-00008
   Huang TS, 2004, TOHOKU J EXP MED, V204, P257, DOI 10.1620/tjem.204.257
   Jia D, 2002, GROWTH HORM IGF RES, V12, P399, DOI 10.1016/S1096-6374(02)00117-X
   Kanzaki S, 1994, ENDOCRINOLOGY, V134, P383, DOI 10.1210/en.134.1.383
   Knutsen R, 1995, ENDOCRINOLOGY, V136, P857, DOI 10.1210/en.136.3.857
   Linkhart TA, 1996, BONE, V19, PS1, DOI 10.1016/S8756-3282(96)00138-X
   Lotinun S, 2002, ENDOCRINE, V17, P29, DOI 10.1385/ENDO:17:1:29
   Malpe R, 1997, J BONE MINER RES, V12, P423, DOI 10.1359/jbmr.1997.12.3.423
   Martin B, 2002, J CELL BIOL, V159, P113, DOI 10.1083/jcb.200202075
   Miyakoshi N, 2001, J CLIN INVEST, V107, P73, DOI 10.1172/JCI10459
   Mohan S, 1995, J BIOL CHEM, V270, P20424, DOI 10.1074/jbc.270.35.20424
   Mohan S, 2002, BIOCHEMISTRY-US, V41, P15394, DOI 10.1021/bi026458q
   Muller JM, 2000, EMBO J, V19, P359, DOI 10.1093/emboj/19.3.359
   Nicolas V, 1995, CALCIFIED TISSUE INT, V57, P206, DOI 10.1007/BF00310260
   Ontsouka CE, 2004, DOMEST ANIM ENDOCRIN, V26, P155, DOI 10.1016/j.domaniend.2003.11.001
   Pautke C, 2004, ANTICANCER RES, V24, P3743
   Purcell NH, 2004, MOL CELL BIOL, V24, P1081, DOI 10.1128/MCB.24.3.1081-1095.2004
   Resch ZT, 2004, ENDOCRINOLOGY, V145, P1124, DOI 10.1210/en.2003-1313
   Richman C, 1999, ENDOCRINOLOGY, V140, P4699, DOI 10.1210/en.140.10.4699
   Rutter MM, 2005, BONE, V36, P224, DOI 10.1016/j.bone.2004.10.005
   Salih DAM, 2005, ENDOCRINOLOGY, V146, P931, DOI 10.1210/en.2004-0816
   Tremollieres FA, 1991, ACTA ENDOCRINOL-COP, V125, P538, DOI 10.1530/acta.0.1250538
   Wei Y, 2003, J BIOL CHEM, V278, P5188, DOI 10.1074/jbc.M207216200
   Yeh LCC, 1998, J CELL PHYSIOL, V175, P78, DOI 10.1002/(SICI)1097-4652(199804)175:1<78::AID-JCP9>3.0.CO;2-9
   Yeh LCC, 1997, ENDOCRINOLOGY, V138, P4181, DOI 10.1210/en.138.10.4181
   Yeh LCC, 1996, ENDOCRINOLOGY, V137, P1921, DOI 10.1210/en.137.5.1921
NR 45
TC 23
Z9 25
U1 0
U2 3
PU CHURCHILL LIVINGSTONE
PI EDINBURGH
PA JOURNAL PRODUCTION DEPT, ROBERT STEVENSON HOUSE, 1-3 BAXTERS PLACE, LEITH WALK, EDINBURGH EH1 3AF, MIDLOTHIAN, SCOTLAND
SN 1096-6374
EI 1532-2238
J9 GROWTH HORM IGF RES
JI Growth Horm. IGF Res.
PD FEB 15
PY 2006
VL 16
IS 1
BP 49
EP 56
DI 10.1016/j.ghir.2005.10.001
PG 8
WC Cell Biology; Endocrinology & Metabolism
SC Cell Biology; Endocrinology & Metabolism
GA 019EJ
UT WOS:000235818100004
PM 16311053
DA 2022-07-08
ER

PT J
AU Ribeiro-silva, Alfredo
   Zambelli ramalho, LN
   Zucoloto, Sergio
AF Ribeiro-silva, Alfredo
   Zambelli ramalho, Leandra
   Zucoloto, Sergio
TI Phyllodes tumor with osteosarcomatous differentiation: A comparative immunohistochemical study between epithelial and mesenchymal cells
SO TUMORI JOURNAL
LA English
DT Article
DE apoptosis; breast; cell cycle; immunohistochemistry; metalloproteinase; oncogene; osteosarcomatous differentiation; phyllodes tumor
ID p53 protein expression; c-myc; breast; growth; metalloproteinase; inhibitor; cancer; lung
AB Aims and background: Phyllodes tumor of the breast with osteosarcomatous differentiation is rare and very little is known about its molecular profile. Methods and study design: An immunohistochemical panel with 37 primary antibodies including cytokeratins, mesenchymal markers, key regulators of the cell cycle, oncogenes, apoptosis-related proteins, metalloproteinases and their inhibitors was performed on a formalin-fixed paraffin-embedded sample of phyllodes tumor with osteosarcomatous differentiation in a 49-year-old woman. Results: Antiapoptotic stimuli (survivin) predominated in sarcomatous cells. Antiproteolytic stimuli, (TIMP-1, TIMP-2 and PAI) were preponderant in all cells, a surprising fact in view of the aggressiveness of the neoplasm. The immunoprofile of the osteoblastic and stromal cells was quite similar, except for cerbB-3, c-myc, cyclin D1 and p21. Both exhibited positive cells for actin, MyoD1 and GFAP. Conclusions: Our results suggest that this osteosarcoma may have originated from metaplasia of stromal cells that underwent a malignant change.
C1 Univ Sao Paulo, Dept Patol, Fac Med Ribeirao Preto, BR-14049900 Ribeirao Preto, Brazil.
RP Ribeiro-Silva, A (通讯作者)，Univ Sao Paulo, Dept Patol, Fac Med Ribeirao Preto, Ave Bandeirantes 3900,Campus Univ Monte Alegre, BR-14049900 Ribeirao Preto, Brazil.
EM arsilva@fmrp.usp.br
CR Ahn J, 2004, DNA REPAIR, V3, P1039, DOI 10.1016/j.dnarep.2004.03.033
   Alkarain A, 2004, J MAMMARY GLAND BIOL, V9, P67, DOI 10.1023/B:JOMG.0000023589.00994.5e
   Bhartia SK, 2005, AUSTRALAS RADIOL, V49, P63, DOI 10.1046/j.1440-1673.2005.01396.x
   Chan YU-JAN, 2004, J CHIN MED ASSOC, V67, P3
   Devilee , 2003, PATHOLOGY GENETICS T, V0, P99
   Djonov V, 2001, J PATHOL, V195, P147, DOI 10.1002/path.927
   Dunne B, 2003, HUM PATHOL, V34, P1009, DOI 10.1053/S0046-8177(03)00414-3
   Gonzalezlicea A, 1967, CANCER-AM CANCER SOC, V20, P1234, DOI 10.1002/1097-0142(196708)20:8<1234::AID-CNCR2820200808>3.0.CO;2-L
   Hicklin DJ, 2005, J CLIN ONCOL, V23, P1011, DOI 10.1200/JCO.2005.06.081
   Isotalo PA, 2005, ARCH PATHOL LAB MED, V129, P421
   Jamerson MH, 2004, J MAMMARY GLAND BIOL, V9, P27, DOI 10.1023/B:JOMG.0000023586.69263.0b
   Kiechle FL, 2002, CLIN CHIM ACTA, V326, P27, DOI 10.1016/S0009-8981(02)00297-8
   Li F, 2005, BRIT J CANCER, V92, P212, DOI 10.1038/sj.bjc.6602340
   Mckenzie CA, 2002, ACTA CYTOL, V46, P718, DOI 10.1159/000326982
   Mukherjee P, 2004, ANZ J SURG, V74, P707, DOI 10.1111/j.1445-1433.2004.03129.x
   Noel A, 2004, J CLIN PATHOL, V57, P577, DOI 10.1136/jcp.2003.014472
   Piro LAWRENCED, 2004, ONCOLOGY (WILLISTON PARK), V18, P5
   Remadi S, 1995, PATHOL RES PRACT, V191, P471, DOI 10.1016/S0344-0338(11)80737-5
   Rosen PP, 2001, ROSENS BREAST PATHOL, V0, P163
   Sawyer EJ, 2003, J PATHOL, V200, P59, DOI 10.1002/path.1318
   Silver SA, 1998, AM J SURG PATHOL, V22, P925, DOI 10.1097/00000478-199808000-00002
   Standal T, 2004, EXP ONCOL, V26, P179
   Suo ZH, 2000, ULTRASTRUCT PATHOL, V24, P371
   Townsend PA, 2003, BBA-REV CANCER, V1603, P83, DOI 10.1016/S0304-419X(03)00002-7
   Tse GMK, 2004, HUM PATHOL, V35, P1053, DOI 10.1016/j.humpath.2004.01.023
   Tse GMK, 2003, MODERN PATHOL, V16, P1007, DOI 10.1097/01.MP.0000089907.67419.42
   Tse GMK, 2002, MODERN PATHOL, V15, P734, DOI 10.1097/01.MP.0000018978.75312.5C
   Tsubochi H, 2004, J CLIN PATHOL, V57, P432, DOI 10.1136/jcp.2003.012336
   Vera-sempere F, 2003, PATHOL RES PRACT, V199, P841, DOI 10.1078/0344-0338-00505
   Weiss RH, 2003, CANCER CELL, V4, P425, DOI 10.1016/S1535-6108(03)00308-8
   Zucker S, 2000, ONCOGENE, V19, P6642, DOI 10.1038/sj.onc.1204097
NR 31
TC 18
Z9 21
U1 0
U2 1
PU SAGE PUBLICATIONS LTD
PI LONDON
PA 1 OLIVERS YARD, 55 CITY ROAD, LONDON EC1Y 1SP, ENGLAND
SN 0300-8916
EI 2038-2529
J9 TUMORI J
JI Tumori J.
PD JUL-AUG 15
PY 2006
VL 92
IS 4
BP 340
EP 346
DI 10.1177/030089160609200414
PG 7
WC Oncology
SC Oncology
GA 089ZL
UT WOS:000240920300014
PM 17036527
DA 2022-07-08
ER

PT J
AU Choi, J
   Credit, K
   Henderson, K
   Deverkadra, R
   He, Z
   Wiig, H
   Vanpelt, H
   Flessner, MF
AF Choi, J
   Credit, K
   Henderson, K
   Deverkadra, R
   He, Z
   Wiig, H
   Vanpelt, H
   Flessner, Mf
TI Intraperitoneal immunotherapy for metastatic ovarian carcinoma: Resistance of intratumoral collagen to antibody penetration
SO CLINICAL CANCER RESEARCH
LA English
DT Article
ID carboplatin-based chemotherapy; human osteosarcoma xenograft; interstitial fluid pressure; term-follow-up; continuous-infusion; skeletal-muscle; rat skin; cancer; exclusion; tumor
AB Purpose: Convective transport of macromolecules from the peritoneal cavity into tumor is determined by its hydraulic permeability and the pressure gradient. Previous studies showed that establishing a pressure gradient into the tumor failed to result in significant penetration. This study addresses the hypothesis that the extracellular matrix is the major resistance to the penetration of an i.p. injected antibody. Experimental Design: Human ovarian tumors (SKOV-3 and OVCAR-3) were established in the abdominal wall of athymic rats. After anesthesia, the tumor serosal surface was treated for 2 hours with Krebs solution (control), collagenase (37.5 unit/mL), or hyaluronidase (10 unit/mL) followed by 3 hours of convective delivery of radiolabeled IgG. Transport of antibody into the tumor was measured with quantitative autoradiography along with the tumor interstitial pressure, concentration of collagen and hyaluronic acid, and IgG volume of distribution. Results: Antibody was excluded from 42% to 53% of tumor extracellular volume. Exposure of tumors to hyaluronidase did not enhance IgG transport despite removal of 90% of the hyaluronan from the exposed tumor. In contrast, collagenase reduced collagen content, lowered tumor interstitial pressure, and markedly enhanced antibody penetration. Conclusions: Reduction of collagen, but not hyaluronan, in the matrix of ovarian xenografts enhanced the transport of i.p. injected antibody. Although high interstitial pressure is a deterrent to convective transport of macromolecules into the tumor parenchyma, the structure of the interstitial matrix provides an inherent resistance, which must be overcome before effective delivery of an antibody.
C1 Univ Mississippi, Med Ctr, Dept Med, Div Nephrol, Jackson, MS 39216 USA.
   Univ Mississippi, Med Ctr, Dept Pathol, Jackson, MS 39216 USA.
   Univ Bergen, Dept Biomed, Bergen, Norway.
RP Flessner, MF (通讯作者)，Univ Mississippi, Med Ctr, Dept Med, Div Nephrol, 2500 N State St, Jackson, MS 39216 USA.
EM mflessner@medicine.umsmed.edu
FU NCI NIH HHS [CA085984] Funding Source: Medline; NIDDK NIH HHS [DK048479] Funding Source: Medline; NATIONAL CANCER INSTITUTE [R01CA085984] Funding Source: NIH RePORTER; NATIONAL INSTITUTE OF DIABETES AND DIGESTIVE AND KIDNEY DISEASES [R29DK048479, R01DK048479] Funding Source: NIH RePORTER
CR Alberts DS, 1996, NEW ENGL J MED, V335, P1950, DOI 10.1056/NEJM199612263352603
   Alvarez RD, 1997, GYNECOL ONCOL, V65, P94, DOI 10.1006/gyno.1996.4577
   Barakat RR, 2002, J CLIN ONCOL, V20, P694, DOI 10.1200/JCO.20.3.694
   Brekken C, 2000, ANTICANCER RES, V20, P3513
   Davies CD, 2001, BRIT J CANCER, V85, P1968, DOI 10.1054/bjoc.2001.2180
   Dedrick RL, 1978, CANCER TREAT REP, V62, P1
   Dedrick RL, 1989, CANC IMMUN, V2, P429
   Eikenes L, 2004, CANCER RES, V64, P4768, DOI 10.1158/0008-5472.CAN-03-1472
   Flessner MF, 1985, AM J PHYSIOL, V248, PH26, DOI 10.1152/ajpheart.1985.248.1.H26
   Flessner MF, 1996, J AM SOC NEPHROL, V7, P225
   Flessner MF, 1992, AM J PHYSIOL, V262, PF275, DOI 10.1152/ajprenal.1992.262.2.F275
   Flessner MF, 1992, AM J PHYSIOL, V263, PF15, DOI 10.1152/ajprenal.1992.263.1.F15
   Flessner MF, 2005, CLIN CANCER RES, V11, P3117, DOI 10.1158/1078-0432.CCR-04-2332
   Flessner MF, 2004, J APPL PHYSIOL, V97, P1518, DOI 10.1152/japplphysiol.00305.2004
   Flessner MF, 1997, AM J PHYSIOL-HEART C, V273, PH2783, DOI 10.1152/ajpheart.1997.273.6.H2783
   Flessner MF, 1994, CANCER RES, V54, P4376
   Flessner MF, 2000, J AM SOC NEPHROL, V11, P207
   Flessner MF, 1981, TRANSPORT WATER SOLU, V0, P0
   Fraser JRE, 1996, EXTRACELLULAR MATRIX, V2, P141
   Freedman RALPHS, 2004, J TRANSL MED, V2, P23, DOI 10.1186/1479-5876-2-23
   Fujiwara K, 2003, GYNECOL ONCOL, V90, P637, DOI 10.1016/S0090-8258(03)00377-9
   Fujiwara K, 2005, GYNECOL ONCOL, V97, P10, DOI 10.1016/j.ygyno.2004.12.005
   Gershenson DM, 1996, OBSTET GYN CLIN N AM, V23, P475
   Gribbon P, 1999, BIOPHYS J, V77, P2210, DOI 10.1016/S0006-3495(99)77061-X
   Gyenge CC, 2003, J PHYSIOL-LONDON, V552, P907, DOI 10.1113/jphysiol.2003.049379
   Kairemo KJA, 1996, ACTA ONCOL, V35, P343, DOI 10.3109/02841869609101651
   Kievit E, 1997, INT J RADIAT ONCOL, V38, P419, DOI 10.1016/S0360-3016(97)82501-1
   Laurent TC, 1995, PORTL PR P, V0, P1
   Lokeshwar VB, 2001, J BIOL CHEM, V276, P11922, DOI 10.1074/jbc.M008432200
   Markman M, 1998, SEMIN ONCOL, V25, P356
   Netti PA, 2000, CANCER RES, V60, P2497
   Quadri SM, 1995, CANCER RES, V55, P0
   Reddy GK, 1996, CLIN BIOCHEM, V29, P225, DOI 10.1016/0009-9120(96)00003-6
   Scott JE, 1999, P NATL ACAD SCI USA, V96, P4850, DOI 10.1073/pnas.96.9.4850
   See HT, 2004, CANCER INVEST, V22, P29, DOI 10.1081/CNV-200030119
   Tammi R, 1998, J BIOL CHEM, V273, P28878, DOI 10.1074/jbc.273.44.28878
   Tournigand C, 2005, CURR OPIN OBSTET GYN, V17, P83
   Wiig H, 2005, J PHYSIOL-LONDON, V567, P557, DOI 10.1113/jphysiol.2005.089615
   Wiig H, 2003, AM J PHYSIOL-HEART C, V284, PH416, DOI 10.1152/ajpheart.00327.2002
   Wiig H, 1994, AM J PHYSIOL, V266, PH212, DOI 10.1152/ajpheart.1994.266.1.H212
   Wiig H, 2001, AM J PHYSIOL-HEART C, V280, PH1505, DOI 10.1152/ajpheart.2001.280.4.H1505
   Wiig H, 1992, AM J PHYSIOL, V263, PH1222, DOI 10.1152/ajpheart.1992.263.4.H1222
   Wiig H, 1981, MICROVASC RES, V21, P308, DOI 10.1016/0026-2862(81)90014-5
   Woessner JF, 1961, ARCH BIOCHEM BIOPHYS, V93, P440, DOI 10.1016/0003-9861(61)90291-0
   Yen MS, 2001, INT J GYNECOL OBSTET, V72, P55, DOI 10.1016/S0020-7292(00)00340-4
NR 45
TC 90
Z9 90
U1 1
U2 15
PU AMER ASSOC CANCER RESEARCH
PI PHILADELPHIA
PA 615 CHESTNUT ST, 17TH FLOOR, PHILADELPHIA, PA 19106-4404 USA
SN 1078-0432
EI 1557-3265
J9 CLIN CANCER RES
JI Clin. Cancer Res.
PD MAR 15
PY 2006
VL 12
IS 6
BP 1906
EP 1912
DI 10.1158/1078-0432.CCR-05-2141
PG 7
WC Oncology
SC Oncology
GA 028AX
UT WOS:000236458800033
PM 16551876
DA 2022-07-08
ER

PT J
AU Uchibori, M
   Nishida, Y
   Nagasaka, T
   Yamada, Y
   Nakanishi, K
   Ishiguro, N
AF Uchibori, M
   Nishida, Y
   Nagasaka, T
   Yamada, Y
   Nakanishi, K
   Ishiguro, N
TI Increased expression of membrane-type matrix metalloproteinase-1 is correlated with poor prognosis in patients with osteosarcoma
SO INTERNATIONAL JOURNAL OF ONCOLOGY
LA English
DT Article
DE osteosarcoma; matrix metalloproteinase; prognosis; immunohistochemistry; tissue inhibitor of metalloproteinase
ID extracellular-matrix; osteogenic-sarcoma; cell invasion; mt-mmp; activation; chemotherapy; (mmp)-2; surface
AB Numerous studies have demonstrated a correlation of matrix metalloproteinase (MMP) overexpression with the prognosis of various kinds of cancer. The current study investigated whether the expression of MMPs is correlated with the prognosis of osteosarcoma. Expression levels of MMP-2,-9, MT1-MMP and TIMP-2 were examined immunohistochemically in samples from 47 patients with osteosarcoma. Correlation of the positivity of staining with prognosis was analyzed with the Kaplan-Meier method, and statistically analyzed with log-rank test. Co-localization of MMP-2, MT1-MMP and TIMP-2 was determined by double staining with fluorescence-conjugated antibodies. Activities of gelatinases in representative tissues were examined with gelatin zymography. MMP-2 was expressed strongly in 60% of cases (28/47), and MMP-9, MT1-MMP and TIMP-2 was strongly positive in 61% (29/47), 45% (21/47), and 91% (43/47), respectively. Increased MT1-MMP expression was associated significantly with poor prognosis in overall survival (P=0.0480). In cases of overexpression for both MMP-2 and MT1-MMP, there was a tendency for poor prognosis (P=0.0969). In 36 cases who underwent neoadjuvant chemotherapy, wide resection of the tumors and post-operative adjuvant chemotherapy, increased expression of MT1-MMP resulted in a significant negative prognostic factor for disease-free survival (P=0.0143). Also, co-overexpression of MT1-MMP and MMP-2 showed a tendency to correlate to the reduced disease-free survival (P=0.0502). Increased gelatinase activity was observed in tissues of co-overexpression of MT1-MMP and MMP-2. The results of this study demonstrate the correlation of MT1-MMP expression and the oncological outcome of osteosarcoma patients, suggesting the prognostic significance of these proteins in osteosarcoma patients.
C1 Aichi Canc Ctr Hosp, Dept Orthopaed Surg, Okazaki, Aichi 4440011, Japan.
   Nagoya Univ, Grad Sch, Dept Orthopaed Surg, Nagoya, Aichi 4668550, Japan.
   Nagoya Univ, Grad Sch, Dept Lab Med, Nagoya, Aichi 4668550, Japan.
   Sch Med, Nagoya, Aichi 4668550, Japan.
RP Uchibori, M (通讯作者)，Aichi Canc Ctr Hosp, Dept Orthopaed Surg, 18 Kuriyado, Okazaki, Aichi 4440011, Japan.
EM uchibori@pop02.odn.ne.jp
CR Benassi MS, 2001, ANN ONCOL, V12, P75, DOI 10.1023/A:1008318614461
   Cheng YY, 2004, PEDIATR BLOOD CANCER, V42, P410, DOI 10.1002/pbc.20019
   Davis AM, 1994, J CLIN ONCOL, V12, P423, DOI 10.1200/JCO.1994.12.2.423
   Declerck YA, 2000, EUR J CANCER, V36, P1258, DOI 10.1016/S0959-8049(00)00094-0
   Deryugina EI, 1997, J CELL SCI, V110, P2473
   Dorfman HCB, 1998, BONE TUMORS, V0, P128
   Foukas AF, 2002, J BONE JOINT SURG BR, V84B, P706, DOI 10.1302/0301-620X.84B5.12512
   Fujimoto N, 1993, CLIN CHIM ACTA, V221, P91, DOI 10.1016/0009-8981(93)90024-X
   Glasser DB, 1992, CANCER, V69, P698, DOI 10.1002/1097-0142(19920201)69:3<698::AID-CNCR2820690317>3.0.CO;2-G
   Heikkila P, 2003, J SURG RES, V111, P45, DOI 10.1016/S0022-4804(03)00000-0
   Himelstein BP, 1998, MED PEDIATR ONCOL, V31, P471, DOI 10.1002/(SICI)1096-911X(199812)31:6<471::AID-MPO2>3.0.CO;2-M
   Itoh Y, 2001, EMBO J, V20, P4782, DOI 10.1093/emboj/20.17.4782
   *joa COMMTUM, 2002, GEN RUL CLIN PATH ST, V0, P6
   Kurahara S, 1999, HEAD NECK-J SCI SPEC, V21, P627, DOI 10.1002/(SICI)1097-0347(199910)21:7<627::AID-HED7>3.0.CO;2-2
   Lu KV, 2004, LAB INVEST, V84, P8, DOI 10.1038/labinvest.3700003
   Maatta M, 2000, CLIN CANCER RES, V6, P2726
   Pakos EE, 2003, CANCER-AM CANCER SOC, V98, P581, DOI 10.1002/cncr.11546
   Rosen G, 1978, CANCER-AM CANCER SOC, V41, P841, DOI 10.1002/1097-0142(197803)41:3<841::AID-CNCR2820410310>3.0.CO;2-Z
   Sakakibara M, 1999, CANCER, V85, P231, DOI 10.1002/(SICI)1097-0142(19990101)85:1<231::AID-CNCR31>3.0.CO;2-3
   Sato H, 1994, NATURE, V370, P61, DOI 10.1038/370061a0
   Seiki M, 1999, APMIS, V107, P137, DOI 10.1111/j.1699-0463.1999.tb01536.x
   Stetlerstevenson WG, 1993, ANNU REV CELL BIOL, V9, P541, DOI 10.1146/annurev.cb.09.110193.002545
   Stetlerstevenson WG, 1996, AM J PATHOL, V148, P1345
   Tokuraku M, 1995, INT J CANCER, V64, P355, DOI 10.1002/ijc.2910640513
   Ulaner GA, 2003, CANCER RES, V63, P1759
   Unni KK, 1996, DAHLINS BONE TUMORS, V5th, P143
   Woessner JF, 2000, PROTEIN PROFILE SER, V0, P0
   Yamamura T, 2002, LUNG CANCER-J IASLC, V35, P249, DOI 10.1016/S0169-5002(01)00431-7
NR 28
TC 68
Z9 72
U1 0
U2 0
PU SPANDIDOS PUBL LTD
PI ATHENS
PA POB 18179, ATHENS, 116 10, GREECE
SN 1019-6439
EI 1791-2423
J9 INT J ONCOL
JI Int. J. Oncol.
PD JAN 15
PY 2006
VL 28
IS 1
BP 33
EP 42
DI 
PG 10
WC Oncology
SC Oncology
GA 996UU
UT WOS:000234201400003
PM 16327977
DA 2022-07-08
ER

PT J
AU Zernichow, L
   Dalen, KT
   Prydz, K
   Winberg, JO
   Kolset, SO
AF Zernichow, L
   Dalen, Kt
   Prydz, K
   Winberg, Jo
   Kolset, So
TI Secretion of proteases in serglycin transfected Madin-Darby canine kidney cells
SO FEBS JOURNAL
LA English
DT Article
DE matrix metalloproteinase; MDCK; plasminogen activator; proteoglycan; serglycin
ID chondroitin sulfate proteoglycan; abnormal mast-cell; heparan-sulfate; mdck cell; matrix metalloproteinase-2; plasminogen-activator; osteosarcoma cell; basement-membrane; human-monocyte; core protein
AB Madin-Darby canine kidney (MDCK) cells, which do not normally express the proteoglycan (PG) serglycin, were stably transfected with cDNA for human serglycin fused to a polyhistidine tag (His-tag). Clones with different levels of serglycin mRNA expression were generated. One clone with lower and one with higher serglycin mRNA expression were selected for this study. S-35-labelled serglycin in cell fractions and conditioned media was isolated using HisTrap affinity chromatography. Serglycin could also be detected in conditioned media using western blotting. To investigate the possible importance of serglycin linked to protease secretion, enzyme activities using chromogenic substrates and zymography were measured in cell fractions and serum-free conditioned media of the different clones. Cells were cultured in both the absence and presence of phorbol 12-myristate 13-acetate (PMA). In general, enzyme secretion was strongly enhanced by treatment with PMA. Our analyses revealed that the clone with the highest serglycin mRNA expression, level of HisTrap isolated S-35-labelled serglycin, and amount of serglycin core protein as detected by western blotting, also showed the highest secretion of proteases. Transfection of serglycin into MDCK cells clearly leads to changes in secretion levels of secreted endogenous proteases, and could provide further insight into the biosynthesis and secretion of serglycin and potential partner molecules.
C1 Univ Oslo, Dept Nutr, Inst Basic Med Sci, N-0316 Oslo, Norway.
   Univ Oslo, Dept Mol Biosci, Oslo, Norway.
   Univ Tromso, Dept Biochem, Med Biol Inst, Tromso, Norway.
RP Kolset, SO (通讯作者)，Univ Oslo, Dept Nutr, Inst Basic Med Sci, Box 1046, N-0316 Oslo, Norway.
EM s.o.kolset@medisin.uio.no
CR Abrink M, 2004, J BIOL CHEM, V279, P40897, DOI 10.1074/jbc.M405856200
   Bernfield M, 1999, ANNU REV BIOCHEM, V68, P729, DOI 10.1146/annurev.biochem.68.1.729
   Canipari R, 1992, BIOCHIM BIOPHYS ACTA, V1175, P1, DOI 10.1016/0167-4889(92)90002-S
   Cheung WF, 1996, BIOCHEMISTRY-US, V35, P5250, DOI 10.1021/bi952325b
   Collier IE, 1988, J BIOL CHEM, V263, P6579
   Dalen KT, 2003, J BIOL CHEM, V278, P48283, DOI 10.1074/jbc.M302287200
   Erickson AC, 2001, MATRIX BIOL, V19, P769, DOI 10.1016/S0945-053X(00)00126-8
   Esko JD, 2002, ANNU REV BIOCHEM, V71, P435, DOI 10.1146/annurev.biochem.71.110601.135458
   Fiorino AS, 1996, CELL BIOL INT, V20, P489, DOI 10.1006/cbir.1996.0064
   Forsberg E, 1999, NATURE, V400, P773, DOI 10.1038/23488
   Galardy RICHARDE, 1993, DRUGS OF THE FUTURE, V18, P1109
   George HJ, 1997, PROTEIN EXPRES PURIF, V10, P154, DOI 10.1006/prep.1997.0725
   Graham GJ, 1996, EMBO J, V15, P6506, DOI 10.1002/j.1460-2075.1996.tb01041.x
   Humphries DE, 1999, NATURE, V400, P769, DOI 10.1038/23481
   Kjeldsen L, 1993, J BIOL CHEM, V268, P10425
   Kjellen L, 1991, ANNU REV BIOCHEM, V60, P443, DOI 10.1146/annurev.biochem.60.1.443
   Kolset SO, 2004, BIOCHEM J, V379, P217, DOI 10.1042/BJ20031230
   Kolset SO, 1996, J LEUKOCYTE BIOL, V59, P545, DOI 10.1002/jlb.59.4.545
   Loennechen T, 2003, BIOCHEM PHARMACOL, V66, P2341, DOI 10.1016/j.bcp.2003.08.014
   Mathisen B, 2003, CLIN EXP METASTAS, V20, P701, DOI 10.1023/B:CLIN.0000006819.21361.03
   Ohtsu H, 2001, FEBS LETT, V502, P53, DOI 10.1016/S0014-5793(01)02663-1
   Olson MW, 2000, J BIOL CHEM, V275, P2661, DOI 10.1074/jbc.275.4.2661
   Pejler G, 2003, EUR J BIOCHEM, V270, P3971, DOI 10.1046/j.1432-1033.2003.03785.x
   Raja SM, 2002, J BIOL CHEM, V277, P49523, DOI 10.1074/jbc.M209607200
   Schick BP, 2001, BLOOD, V97, P449, DOI 10.1182/blood.V97.2.449
   Simonsen A, 1997, J CELL SCI, V110, P597
   Svennevig K, 1995, BIOCHEM J, V311, P881, DOI 10.1042/bj3110881
   Toyamasorimachi N, 1997, J BIOL CHEM, V272, P26714, DOI 10.1074/jbc.272.42.26714
   Tveit H, 2005, J BIOL CHEM, V280, P29596, DOI 10.1074/jbc.M503691200
   Uhlinhansen L, 1989, J BIOL CHEM, V264, P14916
   Uhlinhansen L, 1988, J BIOL CHEM, V263, P2526
   Uhlinhansen L, 1993, BLOOD, V82, P2880
   Vassalli JD, 1987, FEBS LETT, V214, P187, DOI 10.1016/0014-5793(87)80039-X
   Wigler M, 1979, P NATL ACAD SCI USA, V76, P1373, DOI 10.1073/pnas.76.3.1373
   Williams JRB, 1951, BRIT J EXP PATHOL, V32, P530
   Winberg JO, 2003, EUR J BIOCHEM, V270, P3996, DOI 10.1046/j.1432-1033.2003.03788.x
   Winberg JO, 2000, J MOL BIOL, V304, P669, DOI 10.1006/jmbi.2000.4235
NR 37
TC 11
Z9 13
U1 0
U2 0
PU WILEY
PI HOBOKEN
PA 111 RIVER ST, HOBOKEN 07030-5774, NJ USA
SN 1742-464X
EI 1742-4658
J9 FEBS J
JI FEBS J.
PD FEB 15
PY 2006
VL 273
IS 3
BP 536
EP 547
DI 10.1111/j.1742-4658.2005.05085.x
PG 12
WC Biochemistry & Molecular Biology
SC Biochemistry & Molecular Biology
GA 017HY
UT WOS:000235685900009
PM 16420477
DA 2022-07-08
ER

PT J
AU Borysenko, CW
   Garcia-palacios, Vernica
   Griswold, RD
   Li, Yanan
   Iyer, AKV
   Yaroslavskiy, BB
   Sharrow, AC
   Blair, HC
AF Borysenko, Christopher
   Garcia-palacios, Vernica
   Griswold, Reed
   Li, Yanan
   Iyer, Anand
   Yaroslavskiy, Beatrice
   Sharrow, Allison
   Blair, Harry
TI Death receptor-3 mediates apoptosis in human osteoblasts under narrowly regulated conditions
SO JOURNAL OF CELLULAR PHYSIOLOGY
LA English
DT Article
ID domain-containing receptor; osteosarcoma cell-line; nf-kappa-b; rheumatoid-arthriti; matrix metalloproteinase; signal-transduction; tnf; tweak; dr3; expression
AB We previously reported that a soluble form of the TNF-family receptor death receptor-3 (DR3) is expressed in osteoblasts. DR3 regulates death or differentiation in other tissues, and DR3 ligands occur in bone, but the function of DR3 in the osteoblast was unknown. We studied the expression of DR3 and the effects crosslinking antibodies to DR3 or of natural DR3 ligands in human osteoblasts. Western analysis showed that nontransformed osteoblasts and the MG63 osteosarcoma cell line produce both soluble decoy receptor and transmembrane isoforms of DR3. Cell surface labeling showed that low and high DR3-expressing osteoblast populations occur. Verification of by cloning showed a point mutation in DR3 from MG63 cells. Activation of DR3 by antibody crosslinking or with DR3 ligands caused apoptosis in osteoblasts and in MG63 cells, but only in low-density cell cultures. In dense cultures apoptosis did not occur, but nuclear factor-kappa B nuclear translocation was observed under some conditions. Crosslinking of DR3 in high-density MG63 cultures blocked expression of bone matrix elements. DR3 activation in high-density nontransformed osteoblasts had only minor effects on cell maturation. We conclude that DR3 activation can mediate apoptosis in osteoblasts. Its activity is, however, highly restricted by its soluble ligand-binding isoform and possibly also by alternate survival signals. In the presence of survival signals, DR3 may affect cell maturation although effects on differentiation were clearly seen only in the MG63 transformed cell line.
C1 Univ Pittsburgh, Dept Pathol & Cell Biol, Pittsburgh, PA 15261 USA.
   Pittsburgh VA Med Ctr, Pittsburgh, PA 15261 USA.
   Carnegie Mellon Univ, Interdisciplinary Lab, Pittsburgh, PA 15213 USA.
RP Blair, HC (通讯作者)，Univ Pittsburgh, Dept Pathol & Cell Biol, 705 Scaife Hall, Pittsburgh, PA 15261 USA.
EM hcblair@imap.pitt.edu
FU NATIONAL INSTITUTE OF ARTHRITIS AND MUSCULOSKELETAL AND SKIN DISEASES [R01AR047700] Funding Source: NIH RePORTER; NATIONAL INSTITUTE ON AGING [R01AG012951] Funding Source: NIH RePORTER; NIAMS NIH HHS [AR 47700] Funding Source: Medline; NIA NIH HHS [AG 12951] Funding Source: Medline
CR Aganna E, 2003, ARTHRITIS RHEUM-US, V48, P2632, DOI 10.1002/art.11215
   Banner DW, 1993, CELL, V73, P431, DOI 10.1016/0092-8674(93)90132-A
   Bodmer JL, 1997, IMMUNITY, V6, P79, DOI 10.1016/S1074-7613(00)80244-7
   Borysenko CW, 2005, BIOCHEM BIOPH RES CO, V328, P794, DOI 10.1016/j.bbrc.2005.01.017
   Bu RF, 2003, BONE, V33, P760, DOI 10.1016/j.bone.2003.07.006
   Chinnaiyan AM, 1996, SCIENCE, V274, P990, DOI 10.1126/science.274.5289.990
   Clover J, 1994, BONE, V15, P585, DOI 10.1016/8756-3282(94)90305-0
   Cornelis F, 1998, P NATL ACAD SCI USA, V95, P10746, DOI 10.1073/pnas.95.18.10746
   Cundy T, 2002, HUM MOL GENET, V11, P2119, DOI 10.1093/hmg/11.18.2119
   Damiens C, 2000, CYTOKINE, V12, P1727, DOI 10.1006/cyto.2000.0765
   Dechant MJ, 2004, INT J CANCER, V109, P661, DOI 10.1002/ijc.20008
   Itoh N, 1993, J BIOL CHEM, V268, P10932
   Jakubowski A, 2005, J CLIN INVEST, V115, P2330, DOI 10.1172/JCI23486
   Kaptein A, 2000, FEBS LETT, V485, P135, DOI 10.1016/S0014-5793(00)02219-5
   Kim O, 2001, J KOREAN IND ENG CHE, V12, P65
   Kitson J, 1996, NATURE, V384, P372, DOI 10.1038/384372a0
   Lehmann W, 2005, BONE, V36, P300, DOI 10.1016/j.bone.2004.10.010
   Mannello F, 2003, CLIN CHEM, V49, P339, DOI 10.1373/49.2.339
   Marsters SA, 1996, CURR BIOL, V6, P1669, DOI 10.1016/S0960-9822(02)70791-4
   Marsters SA, 1998, CURR BIOL, V8, P525, DOI 10.1016/S0960-9822(98)70204-0
   Migone TS, 2002, IMMUNITY, V16, P479, DOI 10.1016/S1074-7613(02)00283-2
   Mosmann T, 1983, J IMMUNOL METHODS, V65, P55, DOI 10.1016/0022-1759(83)90303-4
   Nakayama M, 2003, J IMMUNOL, V170, P341, DOI 10.4049/jimmunol.170.1.341
   Pittenger MF, 1999, SCIENCE, V284, P143, DOI 10.1126/science.284.5411.143
   Polek TC, 2003, J BIOL CHEM, V278, P32317, DOI 10.1074/jbc.M302518200
   Rifas L, 1994, ENDOCRINOLOGY, V134, P213, DOI 10.1210/en.134.1.213
   Schneider P, 1999, EUR J IMMUNOL, V29, P1785, DOI 10.1002/(SICI)1521-4141(199906)29:06<1785::AID-IMMU1785>3.0.CO;2-U
   Screaton GR, 1997, P NATL ACAD SCI USA, V94, P4615, DOI 10.1073/pnas.94.9.4615
   Shiozawa S, 1998, INT IMMUNOL, V10, P1891, DOI 10.1093/intimm/10.12.1891
   Shiozawa SHUNICHI, 2002, NIHON RINSHO, V60, P2269
   Stricklin GP, 1983, BIOCHEMISTRY-US, V22, P61, DOI 10.1021/bi00270a009
   Tartaglia LA, 1993, CELL, V74, P845, DOI 10.1016/0092-8674(93)90464-2
   Tran NL, 2003, AM J PATHOL, V162, P1313, DOI 10.1016/S0002-9440(10)63927-2
   Wang ECY, 2001, MOL CELL BIOL, V21, P3451, DOI 10.1128/MCB.21.10.3451-3461.2001
   Warzocha K, 1998, BIOCHEM BIOPH RES CO, V242, P376, DOI 10.1006/bbrc.1997.7948
   Wen L, 2003, J BIOL CHEM, V278, P39251, DOI 10.1074/jbc.M305833200
   Whitty A, 1998, P NATL ACAD SCI USA, V95, P13165, DOI 10.1073/pnas.95.22.13165
   Whitty A, 1999, CHEM BIOL, V6, PR107, DOI 10.1016/S1074-5521(99)80034-9
   Yang CR, 2004, CELL DEATH DIFFER, V11, PS97, DOI 10.1038/sj.cdd.4401403
NR 39
TC 23
Z9 24
U1 0
U2 1
PU WILEY-LISS
PI HOBOKEN
PA DIV JOHN WILEY & SONS INC, 111 RIVER ST, HOBOKEN, NJ 07030 USA
SN 0021-9541
EI 
J9 J CELL PHYSIOL
JI J. Cell. Physiol.
PD DEC 15
PY 2006
VL 209
IS 3
BP 1021
EP 1028
DI 10.1002/jcp.20812
PG 8
WC Cell Biology; Physiology
SC Cell Biology; Physiology
GA 101QD
UT WOS:000241754600054
PM 16986165
DA 2022-07-08
ER

PT J
AU Van waveren, C
   Sun, YB
   Cheung, HS
   Moraes, CT
AF Van waveren, C
   Sun, Yb
   Cheung, Hs
   Moraes, Ct
TI Oxidative phosphorylation dysfunction modulates expression of extracellular matrix - remodeling genes and invasion
SO CARCINOGENESIS
LA English
DT Article
ID manganese superoxide-dismutase; mitochondrial-dna mutation; nf-kappa-b; plasminogen-activator; tissue inhibitor; phosphatidylinositol 3-kinase; prostate-cancer; cell carcinoma; complex-i; stress
AB A number of recent studies suggest that mitochondrial function is a player in tumor development and progression. In this study, we have used gene expression arrays to examine transcriptional differences between oxidative phosphorylation (OXPHOS)-competent and OXPHOS-impaired human osteosarcoma cells. Genes associated with extracellular matrix remodeling, including members of the matrix metalloproteinases (MMPs) and tissue inhibitors of the MMP (TIMP) family, urokinase plasminogen activator and its inhibitor plasminogen-activator inhibitor-1 (PAI1), and CTGF and CYR61 (members of the Cysteine-rich 61, Connective Tissue Growth Factor and Nephroblastoma-overexpressed (CCN) gene family of growth regulators), were among the ones significantly altered in the OXPHOS-deficient cells. These changes were confirmed by RT-PCR and promoter reporter assays. Alterations at the protein level for some of these factors were also observed, though at a lower magnitude, with the exception of TIMP1, where a marked change in steady-state levels of the protein was observed after induction of OXPHOS dysfunction. Repopulation of mitochondrial DNA (mtDNA)-less cells with wild-type mtDNA reduced matrigel invasion, whereas repopulation with a mutated mtDNA did not. Taken together our data suggests that OXPHOS dysfunction modulates the invasive phenotype by transcriptional regulation of genes coding for members of the MMP/TIMP system, urokinase plasminogen activator/plasminogen-activator inhibitor I and CCN proteins.
C1 Univ Miami, Sch Med, Dept Cell Biol & Anat, Miami, FL 33136 USA.
   Univ Miami, Sch Med, Dept Med, Miami, FL 33136 USA.
   Univ Miami, Sch Med, Dept Neurol, Miami, FL 33136 USA.
RP Moraes, CT (通讯作者)，Univ Miami, Sch Med, Dept Cell Biol & Anat, 1095 NW 14th Terrace, Miami, FL 33136 USA.
EM cmoraes@med.miami.edu
FU NCI NIH HHS [R01 CA085700, R01 CA085700-05A1, R01 CA085700-06, CA-85700] Funding Source: Medline; NEI NIH HHS [R01 EY010804, R01 EY010804-10, R01 EY010804-09, EY-10804] Funding Source: Medline; NATIONAL CANCER INSTITUTE [R01CA085700] Funding Source: NIH RePORTER; NATIONAL EYE INSTITUTE [R01EY010804] Funding Source: NIH RePORTER
CR Amuthan G, 2001, EMBO J, V20, P1910, DOI 10.1093/emboj/20.8.1910
   Andela VB, 2003, CLIN ORTHOP RE S OCT, V0, PPS75, DOI 10.1097/01.BLO.0000093048.96273.AA
   Arnuthan G, 2002, ONCOGENE, V21, P7839, DOI 10.1038/sj.onc.1205983
   Bai G, 2001, OSTEOARTHR CARTILAGE, V9, P416, DOI 10.1053/joca.2000.0407
   Bardos JI, 2004, BIOESSAYS, V26, P262, DOI 10.1002/bies.20002
   Barrientos A, 1999, J BIOL CHEM, V274, P16188, DOI 10.1074/jbc.274.23.16188
   Benjamini Y, 1995, J R STAT SOC B, V57, P289, DOI 10.1111/j.2517-6161.1995.tb02031.x
   Biswas G, 1999, EMBO J, V18, P522, DOI 10.1093/emboj/18.3.522
   Biswas G, 2003, J CELL BIOL, V161, P507, DOI 10.1083/jcb.200211104
   Brini M, 1999, NAT MED, V5, P951, DOI 10.1038/11396
   Clark KM, 2002, GENE, V286, P91, DOI 10.1016/S0378-1119(01)00805-8
   Dallas SL, 2005, J BIOL CHEM, V280, P18871, DOI 10.1074/jbc.M410762200
   Denko NC, 2003, ONCOGENE, V22, P5907, DOI 10.1038/sj.onc.1206703
   Deprez RHL, 2002, ANAL BIOCHEM, V307, P63, DOI 10.1016/S0003-2697(02)00021-0
   Diaz F, 2002, NUCLEIC ACIDS RES, V30, P4626, DOI 10.1093/nar/gkf602
   Draghici S, 2003, GENOMICS, V81, P98, DOI 10.1016/S0888-7543(02)00021-6
   Gause GF, 1969, BRIT MED J, V3, P413, DOI 10.1136/bmj.3.5667.413-c
   Harbeck N, 2003, ZENTRALBL GYNAKOL, V125, P362
   Hervouet E, 2005, CARCINOGENESIS, V26, P531, DOI 10.1093/carcin/bgi001
   Higuchi M, 2002, ANTIOXID REDOX SIGN, V4, P945, DOI 10.1089/152308602762197489
   Holme E, 1993, AM J HUM GENET, V52, P551
   Jiang XJ, 2004, ANNU REV BIOCHEM, V73, P87, DOI 10.1146/annurev.biochem.73.011303.073706
   Kalckar HM, 1991, ANNU REV BIOCHEM, V60, P1
   Kermorgant S, 2001, CARCINOGENESIS, V22, P1035, DOI 10.1093/carcin/22.7.1035
   Khatri P, 2002, GENOMICS, V79, P266, DOI 10.1006/geno.2002.6698
   King MP, 1996, METHODS ENZYMOL, V264, P339, DOI 10.1016/S0076-6879(96)64032-4
   Kunz M, 2003, J BIOL CHEM, V278, P45651, DOI 10.1074/jbc.M301373200
   Leo C, 2004, SEMIN RADIAT ONCOL, V14, P207, DOI 10.1016/j.semradonc.2004.04.007
   Liu VWS, 2001, CANCER RES, V61, P5998
   Marino JH, 2003, J IMMUNOL METHODS, V283, P291, DOI 10.1016/S0022-1759(03)00103-0
   Miceli MV, 2005, EXP CELL RES, V302, P270, DOI 10.1016/j.yexcr.2004.09.006
   Michelson S, 1996, INVAS METAST, V16, P235
   Moraes CT, 1991, AM J HUM GENET, V48, P492
   Moraes CT, 2001, METHOD CELL BIOL, V65, P397, DOI 10.1016/S0091-679X(01)65023-4
   Munshi HG, 2002, J BIOL CHEM, V277, P41480, DOI 10.1074/jbc.M207695200
   Palacios-callender M, 2004, P NATL ACAD SCI USA, V101, P7630, DOI 10.1073/pnas.0401723101
   Park SY, 2004, BIOCHEM BIOPH RES CO, V325, P1399, DOI 10.1016/j.bbrc.2004.10.182
   Petros JA, 2005, P NATL ACAD SCI USA, V102, P719, DOI 10.1073/pnas.0408894102
   Planque N, 2003, CANCER CELL INT, V3, P0, DOI 10.1186/1475-2867-3-15
   Popp O, 2003, BIOL CHEM, V384, P951, DOI 10.1515/BC.2003.107
   Sato T, 2002, CANCER RES, V62, P1025
   Shidara Y, 2005, CANCER RES, V65, P1655, DOI 10.1158/0008-5472.CAN-04-2012
   Silvestri G, 1993, NEUROLOGY, V43, P1200, DOI 10.1212/WNL.43.6.1200
   Simonnet H, 2002, CARCINOGENESIS, V23, P759, DOI 10.1093/carcin/23.5.759
   Simonnet H, 2003, CARCINOGENESIS, V24, P1461, DOI 10.1093/carcin/bgg109
   Sliva D, 2004, CURR CANCER DRUG TAR, V4, P327, DOI 10.2174/1568009043332961
   Sliva D, 2002, J BIOL CHEM, V277, P3150, DOI 10.1074/jbc.M109579200
   Sun YB, 2004, J CELL BIOCHEM, V92, P258, DOI 10.1002/jcb.20044
   Taylor RW, 2005, NAT REV GENET, V6, P389, DOI 10.1038/nrg1606
   Trim JE, 2000, J BIOL CHEM, V275, P6657, DOI 10.1074/jbc.275.9.6657
   Vulin AI, 2004, J BIOL CHEM, V279, P25172, DOI 10.1074/jbc.M403184200
   Wada Y, 2001, INT J MOL MED, V8, P561
   Wenk J, 1999, J BIOL CHEM, V274, P25869, DOI 10.1074/jbc.274.36.25869
   Winberg JO, 2003, EUR J BIOCHEM, V270, P3996, DOI 10.1046/j.1432-1033.2003.03788.x
   Yang YH, 2002, NUCLEIC ACIDS RES, V30, P0, DOI 10.1093/nar/30.4.e15
   Zempo N, 1996, ARTERIOSCL THROM VAS, V16, P28, DOI 10.1161/01.ATV.16.1.28
   Zhao YF, 2001, CANCER RES, V61, P6082
NR 57
TC 59
Z9 60
U1 0
U2 4
PU OXFORD UNIV PRESS
PI OXFORD
PA GREAT CLARENDON ST, OXFORD OX2 6DP, ENGLAND
SN 0143-3334
EI 1460-2180
J9 CARCINOGENESIS
JI Carcinogenesis
PD MAR 15
PY 2006
VL 27
IS 3
BP 409
EP 418
DI 10.1093/carcin/bgi242
PG 10
WC Oncology
SC Oncology
GA 018NN
UT WOS:000235771300006
PM 16221732
DA 2022-07-08
ER
