# Supplementary material for: Global scientific trends on matrix metalloproteinase and osteosarcoma: A bibliometric and visualized analysis
Source: Front Oncol. 2023 Feb 6;13:1064815. doi: 10.3389/fonc.2023.1064815 (PMC9939641; doi:10.3389/fonc.2023.1064815)
Supplement: Supplementary file 3 [file DataSheet_1.zip › rawdata/download2007u16.txt]

PT J
AU Cho, Hyun-Ji
   Lee, Tae-Sung
   Park, Jae-Bok
   Park, Kwan-Kyu
   Choe, Jung-Yoon
   Sin, Doo-Il
   Park, Yoon-Yub
   Moon, Yong-Suk
   Lee, Kwang-Gill
   Yeo, Joo-Hong
   Han, Sang-Mi
   Cho, Young-Su
   Choi, Myeong-Rak
   Park, Nam-Gyu
   Lee, Yun-Sik
   Chang, Young-Chae
AF Cho, Hyun-ji
   Lee, Tae-sung
   Park, Jae-bok
   Park, Kwan-kyu
   Choe, Jung-yoon
   Sin, Doo-il
   Park, Yoon-yub
   Moon, Yong-suk
   Lee, Kwang-gill
   Yeo, Joo-hong
   Han, Sang-mi
   Cho, Young-su
   Choi, Myeong-rak
   Park, Nam-gyu
   Lee, Yun-sik
   Chang, Young-chae
TI Disuffiram suppresses invasive ability of osteosarcoma cells via the inhibition of MMP-2 and MMP-9 expression
SO JOURNAL OF BIOCHEMISTRY AND MOLECULAR BIOLOGY
LA English
DT Article
DE disulfiram; invasion; MMP-2; MMP-9; U2OS
ID matrix metalloproteinase-2 gene; matrix-metalloproteinase-9 expression; aldehyde dehydrogenase; messenger-rna; tumor-cell; in-vitro; disulfiram; cancer; transcription; angiogenesis
AB Cancer cells, characterized by local invasion and distant metastasis, are very much dependant on the extracellular matrix. The expression of matrix metalloproteinases (MMPs) has been implicated in the invasion and metastasis of cancer cells. In this study, we reported the effects of disulfiram, a clinically used anti-alcoholism drug, on tumor invasion suppression, as well as its effects on the activity of MMP-2 and MMP-9 in human osteosarcoma cells (U20S). Disulfiram has been used for alcohol aversion therapy. However, recent reports have shown that disulfiram may have potential in the treatment of human cancers. Herewith, we showed that the anti-tumor effects of disulfiram, in an invasion assay using U20S cells and that disulfiram has a type IV collagenase inhibitory activity that inhibits expression of genes and proteins responsible for both cell and non-cell mediated invasion on pathways. In conclusion, disulfiram inhibited expression of MMP-2 and MMP-9 and it regulated the invasion of human osteosarcoma cells. These observations raise the possibility of disulfiram being used clinical for the inhibition of cancer invasion.
C1 Catholic Univ Daegu, Sch Med, Res Inst Biomed Engn, Taegu 705718, South Korea.
   Catholic Univ Daegu, Sch Med, Dept Med, Taegu 705718, South Korea.
   Natl Inst Agr Sci & Technol, Dept Agr Biol, Suwon 441100, South Korea.
   Dong A Univ, Fac Nat Resources & Life Sci, Div Biotechnol, Pusan 604714, South Korea.
   Chonnam Natl Univ, Dept Biotechnol, Yeosu 550749, South Korea.
   Pukyong Natl Univ, Dept Biotechnol & Bioengn, Pusan 608737, South Korea.
   Kyung Hee Univ, Coll Med, Dept Med Zool, Seoul 130701, South Korea.
RP Chang, YC (通讯作者)，Catholic Univ Daegu, Sch Med, Res Inst Biomed Engn, Taegu 705718, South Korea.
EM ycchang@cu.ac.kr
CR Brar SS, 2004, MOL CANCER THER, V3, P1049
   Chen D, 2006, CANCER RES, V66, P10425, DOI 10.1158/0008-5472.CAN-06-2126
   Cho JJ, 2007, CARCINOGENESIS, V28, P1101
   Christofori G, 2006, NATURE, V441, P444, DOI 10.1038/nature04872
   Dhawan M, 1989, BIOCHEM INT, V19, P1067
   Hong S, 2005, J BIOL CHEM, V280, P25202, DOI 10.1074/jbc.M413985200
   Huang SC, 2005, BIOCHEM PHARMACOL, V69, P221, DOI 10.1016/j.bcp.2004.09.019
   Lee PP, 2005, ENDOCRINOLOGY, V141, P3764
   Li LX, 2007, ANAL CHIM ACTA, V599, P315, DOI 10.1016/j.aca.2007.08.008
   Liotta LA, 1991, CELL, V64, P327, DOI 10.1016/0092-8674(91)90642-C
   Lipsky JJ, 2001, CHEM-BIOL INTERACT, V130, P93, DOI 10.1016/S0009-2797(00)00225-8
   Liu GY, 1998, MOL CARCINOGEN, V22, P235, DOI 10.1002/(SICI)1098-2744(199808)22:4<235::AID-MC5>3.0.CO;2-I
   Ma ZD, 2004, J BIOL CHEM, V279, P46326, DOI 10.1074/jbc.M405438200
   Marikovsky M, 2003, J IMMUNOL, V170, P2993, DOI 10.4049/jimmunol.170.6.2993
   Masahiro I, 2002, GYNECHOL ONCOL, V85, P103
   Matsunaga YOSHIKO, 2004, RESEARCH COMMUNICATIONS IN MOLECULAR PATHOLOGY AND PHARMACOLOGY, V115, P143
   Mcdonnell NB, 1997, J MED CHEM, V40, P1969, DOI 10.1021/jm970147+
   Nash T, 1998, ANTIMICROB AGENTS CH, V42, P1488, DOI 10.1128/AAC.42.6.1488
   Qin HW, 1999, J BIOL CHEM, V274, P29130, DOI 10.1074/jbc.274.41.29130
   Sato H, 1993, ONCOGENE, V8, P395
   Sauna ZE, 2005, MOL BIOSYST, V1, P127, DOI 10.1039/b504392a
   Shen ML, 2000, BIOCHEM PHARMACOL, V60, P947, DOI 10.1016/S0006-2952(00)00435-4
   Shiah SG, 2003, MOL PHARMACOL, V64, P1076, DOI 10.1124/mol.64.5.1076
   Soini Y, 2001, J PATHOL, V194, P225, DOI 10.1002/path.850
   Soreide K, 2006, J PATHOL, V209, P147, DOI 10.1002/path.1999
   Stetlerstevenson WG, 1990, J BIOL CHEM, V265, P13933
   Stewart DELISHAA, 2004, REPROD BIOL ENDOCRINOL, V2, P2, DOI 10.1186/1477-7827-2-2
   Tanimura S, 2005, BIOCHEM BIOPH RES CO, V330, P1306, DOI 10.1016/j.bbrc.2005.03.116
   Woo JH, 2004, ONCOGENE, V23, P1845, DOI 10.1038/sj.onc.1207307
   Yao J, 2001, ONCOGENE, V20, P8066, DOI 10.1038/sj.onc.1204944
   Yasuhito K, 2002, ONCOL REP, V9, P565
   Yoon SO, 2001, J BIOL CHEM, V276, P20085, DOI 10.1074/jbc.M101143200
NR 32
TC 80
Z9 82
U1 1
U2 8
PU SPRINGER SINGAPORE PTE LTD
PI SINGAPORE
PA #04-01 CENCON I, 1 TANNERY RD, SINGAPORE 347719, SINGAPORE
SN 1225-8687
EI 
J9 J BIOCHEM MOL BIOL
JI J. Biochem. Mol. Biol.
PD NOV 30
PY 2007
VL 40
IS 6
BP 1069
EP 1076
DI 
PG 8
WC Biochemistry & Molecular Biology
SC Biochemistry & Molecular Biology
GA 234DW
UT WOS:000251141900029
PM 18047805
DA 2022-07-08
ER

PT J
AU Sarac, F.
   Saygili, F.
AF Sarac, F
   Saygili, F
TI Causes of high bone alkaline phosphatase
SO BIOTECHNOLOGY & BIOTECHNOLOGICAL EQUIPMENT
LA English
DT Article
DE bone specific alkaline phosphatas; alkaline phosphatase; osteomalacia; paget's disease
ID pagets-disease; immunoradiometric assay; isoenzyme; serum; identification; prevalence; separation; mas
AB Serum alkaline phosphatase (ALP) is a member of a family of zinc metalloprotein enzymes that function to split off a terminal phosphate group from an organic phosphate ester. Many things may cause increases of ALP activity in serum, the most common being obstructive liver disease and metabolic bone disease. An increase of the liver or particularly the bone isoform (bone specfic ALP) in serum can provide valuable diagnostic information. Bone specific alkaline phosphatase isoenzyme is elevated as a result of increased osteoblastic activity. The highest total ALP values have been attributed to an increased bone isoenzyme level due to Paget disease or rickets/osteomalasia. The enzyme activity, which is localized in the plasma membrane of osteoblasts before extracellular release, correlates with the extent of the disease on skeletal surveys and with parameters of bone resorption. This isoenzymes is normally elevated in growing children and adults over the age of fifty. Causes of high bone ALP include bone growth, healing fracture, acromegaly, osteogenic sarcoma, or bone metastases, leukemia, myelofibrosis, and rarely myeloma; so ALP is used as a tumor marker. Hyperthyroidism, by its effects upon bone, may also elevate ALP We presented two patients have raised alkaline phosphatase. Isoenzyme studies confirmed its bony origin.
C1 [Sarac, F.; Saygili, F.] Ege Univ Hosp, Dept Endocrinol & Metab, Izmir, Turkey.
RP Sarac, F (通讯作者)，Ege Univ Hosp, Dept Endocrinol & Metab, Izmir, Turkey.
EM fuldensarac@yahoo.com
CR Altman RD, 2000, J BONE MINER RES, V15, P461, DOI 10.1359/jbmr.2000.15.3.461
   Ankrom MA, 1998, J AM GERIATR SOC, V46, P1025, DOI 10.1111/j.1532-5415.1998.tb02763.x
   Barker DJP, 1980, BRIT MED J, V280, P1105, DOI 10.1136/bmj.280.6222.1105
   Barker DJP, 1984, BRIT MED BULL, V40, P396, DOI 10.1093/oxfordjournals.bmb.a072011
   Butch AW, 1989, CLIN CHEM, V35, P2048
   Coombes RC, 1981, CANCER, V48, P310, DOI 10.1002/1097-0142(19810715)48:2<310::AID-CNCR2820480216>3.0.CO;2-V
   Cundy HR, 2004, CALCIFIED TISSUE INT, V75, P358, DOI 10.1007/s00223-004-0281-z
   Menezes FILHOHAMILTONDE, 2006, ARQ BRAS ENDOCRINOL METAB, V50, P802, DOI 10.1590/S0004-27302006000400025
   Garnero P, 1993, J CLIN ENDOCR METAB, V77, P1046, DOI 10.1210/jc.77.4.1046
   Gomez B, 1995, CLIN CHEM, V41, P1560
   Gonchoroff DG, 1991, CLIN CHIM ACTA, V199, P43, DOI 10.1016/0009-8981(91)90007-Y
   Griffiths J, 1987, CLIN CHEM, V33, P2171
   Guyer PB, 1980, BRIT MED J, V280, P985, DOI 10.1136/bmj.280.6219.985
   Hata K, 1996, ANN CLIN BIOCHEM, V33, P127, DOI 10.1177/000456329603300205
   Irving K, 2005, GRAND ROUNDS, V5, P23
   Lecuyer N, 2000, JOINT BONE SPINE, V67, P315
   Mankin HJ, 1974, J BONE JOINT SURG AM, VA 56, P101, DOI 10.2106/00004623-197456010-00012
   Moss DW, 1984, CLIN CHIM ACTA, V143, P177, DOI 10.1016/0009-8981(84)90227-4
   Panigrahi K, 1994, CLIN CHEM, V40, P822
   Parviainen MT, 1988, CLIN CHEM, V34, P2406
   Price CP, 1995, ANN CLIN BIOCHEM, V32, P405, DOI 10.1177/000456329503200409
   Reichel H, 1989, NEW ENGL J MED, V320, P980, DOI 10.1056/NEJM198904133201506
   Rosalki SB, 1984, CLIN CHEM, V30, P1182
   Seabrook RN, 1988, CLIN CHIM ACTA, V172, P261, DOI 10.1016/0009-8981(88)90332-4
   Tiegs RD, 2000, BONE, V27, P423, DOI 10.1016/S8756-3282(00)00333-1
   Whitby LG, 1975, CLIN CHIM ACTA, V59, P361, DOI 10.1016/0009-8981(75)90012-1
   Withold W, 1983, ANN CLIN LAB SCI, V13, P133
   Yip KMH, 1996, SINGAPORE MEDICAL JOURNAL, V37, P665
   Zargar AH, 1999, SAUDI MED J, V20, P629
NR 29
TC 34
Z9 37
U1 3
U2 20
PU TAYLOR & FRANCIS LTD
PI ABINGDON
PA 2-4 PARK SQUARE, MILTON PARK, ABINGDON OR14 4RN, OXON, ENGLAND
SN 1310-2818
EI 1314-3530
J9 BIOTECHNOL BIOTEC EQ
JI Biotechnol. Biotechnol. Equip.
PD MAY 15
PY 2007
VL 21
IS 2
BP 194
EP 197
DI 10.1080/13102818.2007.10817444
PG 4
WC Biotechnology & Applied Microbiology
SC Biotechnology & Applied Microbiology
GA 284KC
UT WOS:000254704300014
DA 2022-07-08
ER

PT J
AU Hu, Dan
   Man, Zhiqiu
   Wang, Pu
   Tan, Xuan
   Wang, Xiaodong
   Takaku, Shizuka
   Hyuga, Sumiko
   Sato, Toshinori
   Yao, XinSheng
   Yamagata, Sadako
   Yamagata, Tatsuya
AF Hu, Dan
   Man, Zhiqiu
   Wang, Pu
   Tan, Xuan
   Wang, Xiaodong
   Takaku, Shizuka
   Hyuga, Sumiko
   Sato, Toshinori
   Yao, Xinsheng
   Yamagata, Sadako
   Yamagata, Tatsuya
TI Ganglioside GD1a negatively regulates matrix metalloproteinase-9 expression in mouse FBJ cell lines at the transcriptional level
SO CONNECTIVE TISSUE RESEARCH
LA English
DT Article
DE D-PDMP; ganglioside; GD1a; metastasis; MMP-9; SiRNA; St3gal2
ID matrix metalloproteinase; cancer cell; metastasis; calmodulin; migration; association; suppression; progression; inhibition; modulation
AB Mouse FBJ virus-induced osteosarcoma FBJ-S1 cells rich in GD1a are not readily metastatic, whereas FBJ-LL cells with low levels of GD1a are highly metastatic. GD1a was previously shown to suppress metastasis of mouse FBJ cells and to upregulate caveolin-1 and stromal interaction molecule 1 expression. The present study demonstrates that matrix metalloproteinase-9 (MMP-9) expression renders FBJ-LL cells invasive. MMP-9 is inversely regulated by GD1a, based upon four observations: MMP-9 mRNA content was 5 times higher in FBJ-LL cells than FBJ-S1 cells; a GD1a-reexpressing FBJ-LL cell variant produced through beta 1,4GalNAcT-1 cDNA transfection expressed lower levels of MMP-9; exogenous addition of GD1a to FBJ-LL cells decreased MMP-9 production in a dose- and time-dependent manner; and treatment of GD1a-rich cells with D-PDMP or siRNA targeting St3gal2 decreased GD1a expression, but augmented MMP-9 expression. This is the first report demonstrating that GD1a negatively regulates expression of MMP-9 at the transcriptional level.
C1 Shenyang Pharmaceut Univ, Lab Tumor Biol & Glycobiol, Shenyang 110016, Peoples R China.
RP Yamagata, T (通讯作者)，Shenyang Pharmaceut Univ, Lab Tumor Biol & Glycobiol, PO Box 29, Shenyang 110016, Peoples R China.
EM tcyamagata@cool.odn.ne.jp
CR Chen N, 2003, NEUROSCIENCE, V120, P163, DOI 10.1016/S0306-4522(03)00259-8
   Curran S, 2000, EUR J CANCER, V36, P1621, DOI 10.1016/S0959-8049(00)00156-8
   Freije JMP, 2003, ADV EXP MED BIOL, V532, P91
   Fridman R, 2003, CANCER METAST REV, V22, P153, DOI 10.1023/A:1023091214123
   Hakomori S, 1995, J BIOCHEM, V118, P1091, DOI 10.1093/oxfordjournals.jbchem.a124992
   Hakomori SI, 1986, CHEM PHYS LIPIDS, V42, P209, DOI 10.1016/0009-3084(86)90054-X
   Hazan RB, 2000, J CELL BIOL, V148, P779, DOI 10.1083/jcb.148.4.779
   Higashi H, 1992, J BIOL CHEM, V267, P9831
   Higashi H, 1996, J BIOCHEM-TOKYO, V120, P66
   Higashi H, 1992, J BIOL CHEM, V267, P9839
   Hu D, 2006, BIOCHEM BIOPH RES CO, V349, P426, DOI 10.1016/j.bbrc.2006.08.062
   Hyuga S, 1999, INT J CANCER, V83, P685, DOI 10.1002/(SICI)1097-0215(19991126)83:5<685::AID-IJC20>3.0.CO;2-4
   Hyuga S, 1997, BIOCHEM BIOPH RES CO, V231, P340, DOI 10.1006/bbrc.1997.6096
   Inokuchi JI, 1987, J LIPID RES, V28, P565
   Kaplan RN, 2005, NATURE, V438, P820, DOI 10.1038/nature04186
   Kim JR, 2004, INT J BIOCHEM CELL B, V36, P2293, DOI 10.1016/j.biocel.2004.04.022
   Klein G, 2004, CRIT REV ONCOL HEMAT, V50, P87, DOI 10.1016/j.critevonc.2003.09.001
   Liotta LA, 1991, CANCER RES, V51, P0
   Maidment SL, 1996, EUR J CANCER, V32A, P868, DOI 10.1016/0959-8049(95)00659-1
   Miljan EA, 2002, J BIOL CHEM, V277, P10108, DOI 10.1074/jbc.M111669200
   Moon SK, 2004, J BIOL CHEM, V279, P33063, DOI 10.1074/jbc.M313462200
   Mutoh T, 1995, P NATL ACAD SCI USA, V92, P5087, DOI 10.1073/pnas.92.11.5087
   Rundhaug JE, 2005, J CELL MOL MED, V9, P267, DOI 10.1111/j.1582-4934.2005.tb00355.x
   Wang L, 2006, GLYCOCONJUGATE J, V23, P303, DOI 10.1007/s10719-006-5742-3
   Williams TM, 2004, J BIOL CHEM, V279, P51630, DOI 10.1074/jbc.M409214200
   Xang QW, 2003, J BIOL CHEM, V278, P25591
   Yamagata S, 1989, BIOCHEM BIOPH RES CO, V158, P228, DOI 10.1016/S0006-291X(89)80202-5
   Zhang Q, 2006, J BIOL CHEM, V281, P18145, DOI 10.1074/jbc.M512566200
NR 28
TC 12
Z9 14
U1 0
U2 9
PU TAYLOR & FRANCIS LTD
PI ABINGDON
PA 4 PARK SQUARE, MILTON PARK, ABINGDON OX14 4RN, OXON, ENGLAND
SN 0300-8207
EI 
J9 CONNECT TISSUE RES
JI Connect. Tissue Res.
PD JUN 15
PY 2007
VL 48
IS 4
BP 198
EP 205
DI 10.1080/03008200701458731
PG 8
WC Cell Biology; Orthopedics
SC Cell Biology; Orthopedics
GA 190GT
UT WOS:000248048000004
PM 17653976
DA 2022-07-08
ER

PT J
AU Ivanov, V.
   Ivanova, S.
   Roomi, MW
   Kalinovsky, T.
   Niedzwiecki, A.
   Rath, M.
AF Ivanov, V
   Ivanova, S
   Roomi, M
   Kalinovsky, T
   Niedzwiecki, A
   Rath, M
TI Naturally produced extracellular matrix inhibits growth rate and invasiveness of human osteosarcoma cancer cells
SO MEDICAL ONCOLOGY
LA English
DT Article
DE osteosarcoma; ECM; proliferation; invasion; collagen; green tea extract; ascorbic acid; MMP-9
ID basement-membrane; n-acetylcysteine; mnng-ho; invasion
AB Enhanced supplementation with certain naturally occurring nutrients and vitamins has been associated with a reduction in occurrence and progression of human cancer. The exact mechanisms of this action are still under investigation. Extracellular matrix (ECM) plays a key role in the development of cancer. Therefore, we studied whether nutrients could exert anticancer effects through alteration of ECM biological properties. Confluent cultures of normal human dermal fibroblasts were allowed to produce and deposit ECM during a 7 d incubation period in the presence of tested compounds. Subsequently, fibroblasts were removed and the growth rates of freshly placed cultures of human osteosarcoma cells (lines U2-OS, MMNG, or SK.ES1) on pre-formed ECM were assayed in plain cell growth medium. In addition, ECM was deposited by fibroblasts on the upper surface of a porous plastic membrane and the subsequent migration of osteosarcoma cells to the other side was assayed in non-supplemented medium. The results demonstrated that the ECM produced by normal fibroblasts treated with a mixture of ascorbic acid, lysine, proline, arginine, cysteine, and green tea polyphenols significantly reduced the growth rate and invasive activity of osteosarcoma cells in contrast to the non-supplemented control. The changes in ECM properties were accompanied by significant changes in ECM protein and glycosaminoglycan composition as assayed immunochemically. We conclude that anticancer effects of nutrients involve beneficial changes in ECM biological properties. The role of ECM components in ECM-dependent regulation of tumor cell activities is discussed.
C1 Dr Rath Res Inst, Canc Div, Santa Clara, CA 95050 USA.
RP Niedzwiecki, A (通讯作者)，1260 Memorex Dr, Santa Clara, CA 95050 USA.
EM a.niedz@drrath.com
CR Akashi T, 1999, J PATHOL, V187, P223, DOI 10.1002/(SICI)1096-9896(199901)187:2<223::AID-PATH219>3.0.CO;2-B
   Barsky SH, 1983, LAB INVEST, V49, P140
   Bracke ME, 1984, CLIN EXP METASTAS, V2, P161, DOI 10.1007/BF00052416
   Burchardt ER, 2003, CLIN EXP DERMATOL, V28, P515, DOI 10.1046/j.1365-2230.2003.01326.x
   Cooke JP, 1997, ANNU REV MED, V48, P489, DOI 10.1146/annurev.med.48.1.489
   Hare Y, 2001, GREEN TEA HLTH BENEF, V0, P0
   Ivanov VO, 1997, J MOL CELL CARDIOL, V29, P3293, DOI 10.1006/jmcc.1997.0555
   Kawakami S, 2001, ANTICANCER RES, V21, P213
   Maramag C, 1997, PROSTATE, V32, P188, DOI 10.1002/(SICI)1097-0045(19970801)32:3<188::AID-PROS5>3.0.CO;2-H
   Miller R, 2002, CHILDHOOD CANC OSTEO, V0, P0
   Morini M, 1999, INT J BIOL MARKER, V14, P268, DOI 10.1177/172460089901400413
   Rath M, 1992, ORTHOMOL MED, V7, P17
   Roomi MW, 2006, MED ONCOL, V23, P411, DOI 10.1385/MO:23:3:411
   Roomi MW, 2005, ONCOL REP, V13, P253
   Roomi MW, 2004, ANN CANC RES THER, V12, P1
   Uhm JOONH, 1999, FRONTIERS IN BIOSCIENCE, V4, PD188, DOI 10.2741/Uhm
   Weyant MJ, 2001, CANCER RES, V61, P118
   Yoon SO, 2001, J BIOL CHEM, V276, P20085, DOI 10.1074/jbc.M101143200
NR 18
TC 15
Z9 16
U1 0
U2 5
PU HUMANA PRESS INC
PI TOTOWA
PA 999 RIVERVIEW DRIVE SUITE 208, TOTOWA, NJ 07512 USA
SN 1357-0560
EI 1559-131X
J9 MED ONCOL
JI Med. Oncol.
PD JUN 15
PY 2007
VL 24
IS 2
BP 209
EP 217
DI 10.1007/BF02698042
PG 9
WC Oncology
SC Oncology
GA 194KK
UT WOS:000248343100012
PM 17848746
DA 2022-07-08
ER

PT J
AU Hsieh, Yih-Shou
   Chu, Shu-Chen
   Yang, Shun-Fa
   Chen, Pei-Ni
   Liu, Yu-Chuan
   Lu, Ko-Hsiu
AF Hsieh, Yih-shou
   Chu, Shu-chen
   Yang, Shun-fa
   Chen, Pei-ni
   Liu, Yu-chuan
   Lu, Ko-hsiu
TI Silibinin suppresses human osteosarcoma MG-63 cell invasion by inhibiting the ERK-dependent c-Jun/AP-1 induction of MMP-2
SO CARCINOGENESIS
LA English
DT Article
ID activated protein-kinase; nf-kappa-b; focal adhesion kinase; matrix metalloproteinase-2; plasminogen-activator; transcription factor; signal-transduction; complex-formation; cycle arrest; cancer cell
AB Silibinin is a natural flavonoid antioxidant with anti-hepatotoxic properties and pleiotropic anticancer capabilities. We tested the hypothesis that silibinin inhibits cellular invasiveness by down-regulating the focal adhesion kinase (FAK) and extracellular signal-regulated protein kinase (ERK)-dependent c-Jun/activator protein-1 (AP-1) induction, which leads to inhibition of urokinase-type plasminogen activator (u-PA) and matrix metalloproteinase-2 (MMP-2) expressions in human osteosarcoma MG-63 cells. We found that silibinin decreased cell adhesion and invasiveness, as well as inhibited u-PA and MMP-2 expressions. Silibinin reduced ERK 1/2 phosphorylation, but had no effects on the phosphorylation of c-Jun N-terminal kinases (JNKs) 1/2, p38 and Akt. Silibinin suppressed AP-1-binding activity and c-Jun levels and its phosphorylation without changes of c-Fos and Ets-1 levels. Silibinin also inhibited interleukin-6-induced ERK 1/2 and c-Jun phosphorylation, and cell invasiveness. Thus, silibinin may possess an anti-metastatic activity in MG-63 cells.
C1 Chung Shan Med Univ, Inst Med, Taichung 402, Taiwan.
   Chung Shan Med Univ, Inst Biochem & Biotechnol, Taichung 402, Taiwan.
   Cent Taiwan Univ Sci & Technol, Dept Food Sci, Taichung, Taiwan.
   Chung Shan Med Univ Hosp, Dept Orthopaed Surg, Taichung 402, Taiwan.
RP Lu, KH (通讯作者)，Chung Shan Med Univ, Inst Med, Taichung 402, Taiwan.
EM cshy307@csh.org.tw
CR Agarwal C, 2003, ONCOGENE, V22, P8271, DOI 10.1038/sj.onc.1207158
   Andreasen PA, 2000, CELL MOL LIFE SCI, V57, P25, DOI 10.1007/s000180050497
   Aplin AE, 1999, CURR OPIN CELL BIOL, V11, P737, DOI 10.1016/S0955-0674(99)00045-9
   Bassuk AG, 1997, J VIROL, V71, P3563, DOI 10.1128/JVI.71.5.3563-3573.1997
   Bergman MR, 2003, BIOCHEM J, V369, P485, DOI 10.1042/BJ20020707
   Carico E, 2001, GYNECOL ONCOL, V80, P156, DOI 10.1006/gyno.2000.6035
   Cazaubon S, 1997, J NEUROSCI, V17, P6203
   Chen PN, 2006, J DENT RES, V85, P220, DOI 10.1177/154405910608500303
   Chen PN, 2005, CHEM-BIOL INTERACT, V156, P141, DOI 10.1016/j.cbi.2005.08.005
   Chu SC, 2006, J RHEUMATOL, V33, P311
   Chu SC, 2004, MOL CARCINOGEN, V40, P143, DOI 10.1002/mc.20018
   Damiens C, 2000, CYTOKINE, V12, P1727, DOI 10.1006/cyto.2000.0765
   Dickinson LA, 1999, J BIOL CHEM, V274, P12765, DOI 10.1074/jbc.274.18.12765
   Dorfman HCB, 1998, BONE TUMORS, V0, P128
   Goetze S, 2001, ATHEROSCLEROSIS, V159, P93, DOI 10.1016/S0021-9150(01)00497-X
   Hinck L, 1994, J CELL BIOL, V125, P1327, DOI 10.1083/jcb.125.6.1327
   Hong WK, 1997, SCIENCE, V278, P1073, DOI 10.1126/science.278.5340.1073
   Hood JD, 2002, NAT REV CANCER, V2, P91, DOI 10.1038/nrc727
   Hsieh YS, 2006, CLIN ORTHOP RELAT R, V0, PP172, DOI 10.1097/01.blo.0000203473.96549.4e
   Hsieh YS, 2004, ARTHROSCOPY, V20, P482, DOI 10.1016/j.arthro.2004.03.010
   Huang CS, 1998, P NATL ACAD SCI USA, V95, P156, DOI 10.1073/pnas.95.1.156
   Ito S, 2002, JNCI-J NATL CANCER I, V94, P1080
   Johnsen M, 1998, CURR OPIN CELL BIOL, V10, P667, DOI 10.1016/S0955-0674(98)80044-6
   Katiyar SK, 1997, JNCI-J NATL CANCER I, V89, P556, DOI 10.1093/jnci/89.8.556
   Kohno H, 2002, INT J CANCER, V101, P461, DOI 10.1002/ijc.10625
   Liabakk NB, 1996, CANCER RES, V56, P190
   Logan SK, 1996, J BIOL CHEM, V271, P774, DOI 10.1074/jbc.271.2.774
   Lorenz D, 1984, METHODS AND FINDINGS IN EXPERIMENTAL AND CLINICAL PHARMACOLOGY, V6, P655
   Lu KH, 2004, CLIN RHEUMATOL, V23, P21, DOI 10.1007/s10067-003-0774-6
   Mackay AR, 1990, CANCER RES, V50, P5997
   Mitra SK, 2005, NAT REV MOL CELL BIO, V6, P56, DOI 10.1038/nrm1549
   Mohan S, 2004, BIOCHEM BIOPH RES CO, V320, P183, DOI 10.1016/j.bbrc.2004.05.153
   Morazzoni PAOLO, 1995, FITOTERAPIA, V66, P3
   Mosmann T, 1983, J IMMUNOL METHODS, V65, P55, DOI 10.1016/0022-1759(83)90303-4
   Nelson AR, 2000, J CLIN ONCOL, V18, P1135, DOI 10.1200/JCO.2000.18.5.1135
   Nojima Y, 1995, J BIOL CHEM, V270, P15398, DOI 10.1074/jbc.270.25.15398
   Pedersen TX, 2005, CARCINOGENESIS, V26, P1233, DOI 10.1093/carcin/bgi065
   Philip S, 2003, J BIOL CHEM, V278, P14487, DOI 10.1074/jbc.M207309200
   Rothhammer T, 2004, CELL MOL LIFE SCI, V61, P118, DOI 10.1007/s00018-003-3337-8
   Saller R, 2001, DRUGS, V61, P2035, DOI 10.2165/00003495-200161140-00003
   Schlaepfer DD, 1994, NATURE, V372, P786
   Sebolt-leopold JS, 2004, NAT REV CANCER, V4, P937, DOI 10.1038/nrc1503
   Singh RP, 2002, CANCER RES, V62, P3063
   Singh RP, 2005, ONCOGENE, V24, P1188, DOI 10.1038/sj.onc.1208276
   Sporn MB, 2000, CARCINOGENESIS, V21, P525, DOI 10.1093/carcin/21.3.525
   Testa JR, 2001, P NATL ACAD SCI USA, V98, P10983, DOI 10.1073/pnas.211430998
   Tyagi AK, 2002, CLIN CANCER RES, V8, P3512
   Weis L, 1997, SURG BONE SOFT TISSU, V0, P265
   Westermarck J, 1999, FASEB J, V13, P781, DOI 10.1096/fasebj.13.8.781
   Weyhenmeyer R, 1992, INT J CLIN PHARM TH, V30, P134
   Yan CH, 2001, J BIOL CHEM, V276, P1164, DOI 10.1074/jbc.M008681200
   Zhao JF, 1999, CARCINOGENESIS, V20, P2101, DOI 10.1093/carcin/20.11.2101
NR 52
TC 97
Z9 102
U1 0
U2 4
PU OXFORD UNIV PRESS
PI OXFORD
PA GREAT CLARENDON ST, OXFORD OX2 6DP, ENGLAND
SN 0143-3334
EI 1460-2180
J9 CARCINOGENESIS
JI Carcinogenesis
PD MAY 15
PY 2007
VL 28
IS 5
BP 977
EP 987
DI 10.1093/carcin/bgl221
PG 11
WC Oncology
SC Oncology
GA 162WX
UT WOS:000246121300011
PM 17116726
DA 2022-07-08
ER

PT J
AU Rehn, AP
   Birch, MA
   Karlstrom, Erik
   Wendel, Mikael
   Lind, Thomas
AF Rehn, Anders
   Birch, Mark
   Karlstrom, Erik
   Wendel, Mikael
   Lind, Thomas
TI ADAMTS-1 increases the three-dimensional growth of osteoblasts through type I collagen processing
SO BONE
LA English
DT Article
DE ADAMTS-1; collagen type 1; osteoblast; metalloprotease; SaOS-2
ID thrombospondin motif; tissue inhibitor; bone-formation; cell; expression; metalloproteinase; disintegrin; activation; versican; differentiation
AB The multi-domain neutral endopeptidase, ADAMTS-1 (a disintegrin and metalloprotease with thrombospondin repeats) is induced by parathyroid hormone (PTH) in rat osteoblasts and has therefore been suggested to be involved in initiation of bone remodeling. However, its function(s) in bone cells have not been studied. Here, we first establish that ADAMTS-1 protein is rapidly and transiently produced by human primary osteoblasts in response to PTH (1 -34). We also show that ADAMTS-1 is specifically in close proximity to collagen fibrils in bone tissue using ultrastructural immunolabeling. To study the consequence(s) of ADAMTS-1 metalloprotease production in osteoblastic cells, human osteosarcoma cells (SaOS-2), were forced to express either wild-type (wtATS) or a point-mutated (pmATS) metalloprotease dead ADAMTS- 1. SaOS-2 cells expressing wtATS had a growth advantage and increased collagenolytic activity when seeded inside a collagen type I gel but exhibited a reduced migration in a scratch wound assay. Immunolabeling of moving cells shows ADAMTS-1 to be located towards the direction of cellular migration. Finally, Western analysis demonstrated excess accumulation of mature collagen type I a I species in the extracellular matrix together with increased release of distinct small collagen fragments into the conditioned media, by cultures of wtATS cells compared to pmATS cells. These results show that ADAMTS-1 has both the opportunity in bone and capability in vitro to induce collagen type I processing, together with a positive influence on osteoblastic three-dimensional growth. Although it is not clear at present if ADAMTS-1 promotes collagen degradation directly or indirectly, it shows that ADAMTS-1 activity can have a profound influence on the osteoblast phenotype, inhibiting migration on a planar substrate but enhancing growth in a collagen scaffold. These findings further establish ADAMTS-1 as a potentially important protein in PTH induced bone remodeling. (C) 2007 Elsevier Inc. All rights reserved.
C1 Karolinska Inst, Ctr Oral Biol, SE-14104 Huddinge, Sweden.
   Univ Newcastle, Sch Med, Musculoskeletal Res Grp, Newcastle Upon Tyne NE2 4HH, Tyne & Wear, England.
RP Lind, T (通讯作者)，Karolinska Inst, Ctr Oral Biol, POB 4064, SE-14104 Huddinge, Sweden.
EM anders.rehn@ki.se; m.a.birch@ncl.ac.uk; erik.karlstrom@ki.se; mikael.wendel@ki.se; thomas.lind@medsci.uu.se
CR Bernstein EF, 1995, LAB INVEST, V72, P662
   Bushinsky DA, 1998, LANCET, V352, P306, DOI 10.1016/S0140-6736(97)12331-5
   Canady J, 2006, REV GASTROENTEROL DI, V6, P1
   Chesneau V, 2003, J BIOL CHEM, V278, P22331, DOI 10.1074/jbc.M302781200
   Dempster DW, 1999, J CLIN ENDOCR METAB, V84, P1562, DOI 10.1210/jc.84.5.1562
   Filanti C, 2000, J BONE MINER RES, V15, P2154, DOI 10.1359/jbmr.2000.15.11.2154
   Gao G, 2002, J BIOL CHEM, V277, P11034, DOI 10.1074/jbc.M107443200
   Glasson SS, 2005, NATURE, V434, P644, DOI 10.1038/nature03369
   Gronthos S, 1997, J BONE MINER RES, V12, P1189, DOI 10.1359/jbmr.1997.12.8.1189
   Handsley MM, 2005, INT J CANCER, V115, P849, DOI 10.1002/ijc.20945
   Holliday LS, 1997, J BIOL CHEM, V272, P22053, DOI 10.1074/jbc.272.35.22053
   Huntington JT, 2004, J BIOL CHEM, V279, P33168, DOI 10.1074/jbc.M405102200
   Inoue D, 1998, J BIOL CHEM, V273, P4180, DOI 10.1074/jbc.273.7.4180
   Jonnsson-rylander AC, 2005, ARTERIOSCL THROM VAS, V25, P180, DOI 10.1161/01.ATV.0000150045.27127.37
   Jonsson KB, 1999, ACTA ORTHOP SCAND, V70, P365, DOI 10.3109/17453679908997826
   Karadag A, 2006, J BONE MINER RES, V21, P1627, DOI 10.1359/JBMR.060710
   Krampert M, 2005, J BIOL CHEM, V280, P23844, DOI 10.1074/jbc.M412212200
   Kuno K, 1997, J BIOL CHEM, V272, P556, DOI 10.1074/jbc.272.1.556
   Lee NV, 2006, EMBO J, V25, P5270, DOI 10.1038/sj.emboj.7601400
   Lee NV, 2005, J BIOL CHEM, V280, P34796, DOI 10.1074/jbc.M506980200
   Lind T, 2006, MOL CELL BIOCHEM, V281, P95, DOI 10.1007/s11010-006-0637-y
   Lind T, 2005, BONE, V36, P408, DOI 10.1016/j.bone.2004.11.008
   Liu CC, 1990, J BONE MINER RES, V5, P973
   Liu YJ, 2006, ONCOGENE, V25, P2452, DOI 10.1038/sj.onc.1209287
   Miles RR, 2000, ENDOCRINOLOGY, V141, P4533, DOI 10.1210/en.141.12.4533
   Nakamura M, 2005, J HISTOCHEM CYTOCHEM, V53, P1553, DOI 10.1369/jhc.5A6669.2005
   Noth U, 2003, EXP CELL RES, V291, P201, DOI 10.1016/S0014-4827(03)00386-0
   Rifas L, 1994, ENDOCRINOLOGY, V134, P213, DOI 10.1210/en.134.1.213
   Rodriguez-manzaneque JC, 2002, BIOCHEM BIOPH RES CO, V293, P501
   Russell DL, 2003, J BIOL CHEM, V278, P42330, DOI 10.1074/jbc.M300519200
   Salasznyk RM, 2004, CELL COMMUN ADHES, V11, P137, DOI 10.1080/15419060500242836
   Sanderson MP, 2005, J BIOL CHEM, V280, P1826, DOI 10.1074/jbc.M408804200
   Shindo T, 2000, J CLIN INVEST, V105, P1345, DOI 10.1172/JCI8635
   Stanton H, 2005, NATURE, V434, P648, DOI 10.1038/nature03417
   Takahashi N, 1988, ENDOCRINOLOGY, V123, P2600, DOI 10.1210/endo-123-5-2600
   Uchida M, 2000, J CELL PHYSIOL, V185, P207, DOI 10.1002/1097-4652(200011)185:2<207::AID-JCP5>3.0.CO;2-J
   Vazquez F, 1999, J BIOL CHEM, V274, P23349, DOI 10.1074/jbc.274.33.23349
   Xiao GZ, 1998, J BIOL CHEM, V273, P32988, DOI 10.1074/jbc.273.49.32988
   Yu ACH, 1993, J NEUROSCI RES, V34, P295, DOI 10.1002/jnr.490340306
NR 39
TC 25
Z9 26
U1 0
U2 5
PU ELSEVIER SCIENCE INC
PI NEW YORK
PA 360 PARK AVE SOUTH, NEW YORK, NY 10010-1710 USA
SN 8756-3282
EI 1873-2763
J9 BONE
JI Bone
PD AUG 15
PY 2007
VL 41
IS 2
BP 231
EP 238
DI 10.1016/j.bone.2007.04.187
PG 8
WC Endocrinology & Metabolism
SC Endocrinology & Metabolism
GA 192NO
UT WOS:000248209000010
PM 17560840
DA 2022-07-08
ER

PT J
AU Moore, AS
   Dernell, WS
   Ogilvie, GK
   Kristal, Orna
   Elmslie, Robyn
   Kitchell, Barbara
   Susaneck, Steven
   Rosenthal, Robert
   Klein, MK
   Obradovich, Joyce
   Legendre, Alfred
   Haddad, Tara
   Hahn, Kevin
   Powers, BE
   Warren, Darren
AF Moore, Antony
   Dernell, William
   Ogilvie, Gregory
   Kristal, Orna
   Elmslie, Robyn
   Kitchell, Barbara
   Susaneck, Steven
   Rosenthal, Robert
   Klein, Mary
   Obradovich, Joyce
   Legendre, Alfred
   Haddad, Tara
   Hahn, Kevin
   Powers, Barbara
   Warren, Darren
TI Doxorubicin and BAY 12-9566 for the treatment of osteosarcoma in dogs: A randomized, double-blind, placebo-controlled study
SO JOURNAL OF VETERINARY INTERNAL MEDICINE
LA English
DT Article
DE angiogenesis; cancer; canine; chemotherapy; metalloproteinase inhibitor; metastasis
ID canine appendicular osteosarcoma; alkaline-phosphatase activity; matrix metalloproteinase; prognostic-significance; osteogenic-sarcoma; cisplatin; amputation; chemotherapy; surgery; tissue
AB Background: This study was designed to assess the efficacy of a matrix metalloproteinase inhibitor in prolonging posttreatment survival for dogs with appendicular osteosarcoma after treatment with amputation and doxorubicin chemotherapy. Hypothesis: Survival will be prolonged in dogs receiving BAY 12-9566. Animals: The study included 303 dogs with appendicular osteosarcoma. Methods: Dogs were treated with doxorubicin (30 mg/m(2)) every 2 weeks for 5 treatments starting 2 weeks after amputation. Dogs were randomly allocated to receive a novel nonpeptidic biphenyl inhibitor of matrix metalloproteinases (MMPs, BAY 12-9566; 4-[4-4-(chlorophenyl)phenyl]-4-oxo-2S-(phenylthiomethyl) butanoic acid) or placebo after doxorubicin chemotherapy. Results: Median survival for all 303 dogs was 8 months; and 1-year, 2-year, and 3-year survival rates were 35%, 17%, and 9%, respectively. Treatment with BAY 12-9566 did not influence survival. Multivariate analysis revealed that increasing age (P = .004), increasing weight (P = .006), high serum alkaline phosphatase (ALP) (P = .012) and high bone ALP (P < .001) were independently associated with shorter median survival times. Additional analyses on available data indicated that as the number of mitotic figures in the biopsy increased (P = .013), and as plasma active MMP-2 concentrations increased (P = .027), the risk of dying increased. Conclusions and Clinical Importance: Doxorubicin is an effective adjuvant to amputation in prolonging survival for dogs with appendicular osteosarcoma.
C1 Tufts Univ, Cummings Sch Vet Med, North Grafton, MA USA.
   Colorado State Univ, Anim Canc Ctr, Ft Collins, CO 80523 USA.
   Vet Referral Ctr Colorado, Englewood, CO USA.
   Univ Illinois, Urbana, IL 61801 USA.
   Greater Houston Vet Specialists, Houston, TX USA.
   Vet Specialists Rochester, Rochester, NY USA.
   SW Vet Oncol, Tucson, AZ USA.
   Anim Canc & Imaging Ctr, Rochester Hills, MI USA.
   Univ Tennessee, Knoxville, TN USA.
   VCA All Care Anim Referral Ctr, Fountain Valley, CA USA.
   Gulf Coast Vet Oncol, Houston, TX USA.
   Baver Anim Hlth, Kansas City, MO USA.
RP Moore, AS (通讯作者)，Vet Oncol Consultant Pvt Ltd, 379 Lake Innes Dr, Wauchope, NSW 2446, Australia.
EM voc@vetoncologyconsults.com
CR Berg J, 1995, J AM VET MED ASSOC, V206, P1555
   Berg J, 1992, J AM VET MED ASSOC, V200, P2005
   Bergman PJ, 1996, J VET INTERN MED, V10, P76, DOI 10.1111/j.1939-1676.1996.tb02031.x
   Bjornland K, 2005, J SURG RES, V127, P151, DOI 10.1016/j.jss.2004.12.016
   Chun R, 2005, J AM ANIM HOSP ASSOC, V41, P382, DOI 10.5326/0410382
   Ehrhart N, 1998, J AM VET MED ASSOC, V213, P1002
   *fda , 2001, GOOD CLIN PRACT VICH, V0, P0
   Ferrari C, 2004, ACTA ORTHOP SCAND, V75, P487, DOI 10.1080/00016470410001295-1
   Foukas AF, 2002, J BONE JOINT SURG BR, V84B, P706, DOI 10.1302/0301-620X.84B5.12512
   Garzotto CK, 2000, J VET INTERN MED, V14, P587, DOI 10.1892/0891-6640(2000)014&lt;0587:PSOSAP&gt;2.3.CO;2
   Kirpensteijn J, 2002, ANTICANCER RES, V22, P2765
   Kirpensteijn J, 2002, VET PATHOL, V39, P240, DOI 10.1354/vp.39-2-240
   Kraegel SA, 1991, J AM VET MED ASSOC, V199, P1057
   Lana SE, 2000, AM J VET RES, V61, P111, DOI 10.2460/ajvr.2000.61.111
   Leibman NF, 2000, J VET INTERN MED, V14, P583, DOI 10.1892/0891-6640(2000)014&lt;0583:IOMMIC&gt;2.3.CO;2
   Loukopoulos P, 2004, RES VET SCI, V77, P131, DOI 10.1016/j.rvsc.2004.01.006
   Madewell BR, 1978, EUR J CANCER, V14, P287, DOI 10.1016/0014-2964(78)90192-5
   Nelson AR, 2000, J CLIN ONCOL, V18, P1135, DOI 10.1200/JCO.2000.18.5.1135
   Sang QXA, 1996, J PROTEIN CHEM, V15, P137, DOI 10.1007/BF01887395
   Shapiro W, 1988, J AM VET MED ASSOC, V192, P507
   Spodnick GJ, 1992, J AM VET MED ASSOC, V200, P995
   Straw RC, 1991, J VET INTERN MED, V5, P205, DOI 10.1111/j.1939-1676.1991.tb00950.x
   Thompson JP, 1992, J AM VET MED ASSOC, V200, P531
   Uchibori M, 2006, INT J ONCOL, V28, P33
   Vail DM, 2002, CANCER CHEMOTH PHARM, V50, P131, DOI 10.1007/s00280-002-0469-8
   Ylisirnio S, 2000, ANTICANCER RES, V20, P1311
   Zucker S, 2000, ONCOGENE, V19, P6642, DOI 10.1038/sj.onc.1204097
NR 27
TC 50
Z9 50
U1 0
U2 7
PU WILEY
PI HOBOKEN
PA 111 RIVER ST, HOBOKEN 07030-5774, NJ USA
SN 1939-1676
EI 
J9 J VET INTERN MED
JI J. Vet. Intern. Med.
PD JUL-AUG 15
PY 2007
VL 21
IS 4
BP 783
EP 790
DI 10.1892/0891-6640(2007)21[783:DABFTT]2.0.CO;2
PG 8
WC Veterinary Sciences
SC Veterinary Sciences
GA 194RM
UT WOS:000248361500016
PM 17708400
DA 2022-07-08
ER

PT J
AU Diehl, Peter
   Schauwecker, Johannes
   Eichelberg, Kay
   Gollwitzer, Hans
   Magdolen, Ursula
   Gerdesmeyer, Ludger
   Mittelmeier, Wolfram
   Schmitt, Manfred
AF Diehl, Peter
   Schauwecker, Johannes
   Eichelberg, Kay
   Gollwitzer, Hans
   Magdolen, Ursula
   Gerdesmeyer, Ludger
   Mittelmeier, Wolfram
   Schmitt, Manfred
TI Quantitative analysis of the impact of short-time high hydrostatic pressure on bone tumor-associated proteases
SO INTERNATIONAL JOURNAL OF MOLECULAR MEDICINE
LA English
DT Article
DE high hydrostatic pressure; bone; tumor; proteases
ID resorption in-vitro; of-the-literature; clinical-experience; proteolytic-enzyme; cell-death; surgery; expression; thrombin; reimplantation; osteosarcoma
AB In orthopedic surgery, sterilization of bone used for reconstruction of osteoarticular defects caused by malignant tumors is carried out in various ways. At present, to devitalize tumor-bearing osteochondral segments, extracorporeal irradiation or autoclaving is mainly used, although both methods have substantial disadvantages, leading to a significant loss of biomechanical and biological integrity of the bone. As an alternative approach, a new technology to achieve bone sterilization, the high hydrostatic pressure (HHP) treatment of bone, has been suggested, which is currently being preclinically tested. This novel technique leads to the inactivation of tumor cells without impairing biornechanical properties of the bone, cartilage, or tendons. HHP may not only exert an effect on tumor and normal cells present in the bone but also on tumor-associated proteases released by these cells, which are conductive to tumor bone turnover. In order to investigate this,. proteolytic key enzymes, e.g. MMP-9, uPA, t-PA, plasmin, trypsin, and thrombin were subjected to HHP <= 600 MPa. Thereafter, compared to the non-pressurized enzymes, the proteolytic activity of the pressurized enzymes was determined. The proteases studied showed varying degrees of susceptibility to HHP, depending on the pressure level applied. The latent activity of the inactive zymogens prothrombin, plasminogen, and pro-uPA, in addition to the proteolytically active forms of plasmin, thrombin, HMW-uPA, and trypsin were minimally affected by HHP (10 min, 20 degrees C, 600 MPa) with a reduction of activity up to 13% only, whereas t-PA was significantly impaired by a reduction of activity of 30%. In contrast, for pressurized pro-MMP-9 (10 min, 5 degrees C, 400 MPa) a 3-fold increase in enzymatic activity was observed after activation compared to non-pressurized pro-MMP-9. No activation of pro-MMP-9 due to HHP was observed. These data encourage further exploration of the potential of HHP to sterilize tumor-affected bone segments prior to reimplantation. During this treatment tumor cells are irreversibly impaired, while HHP treatment of proteases may not exert any significant autolytic effect on bone tissue.
C1 Univ Rostock, Dept Orthoped Surg, Rostov Na Donu, Russia.
   Tech Univ Munich, Dept Orthoped Surg, Munich, Germany.
   Tech Univ Munich, Clin Res Unit, Dept Obstet & Gynecol, Munich, Germany.
   Trauma Ctr Murnau, Murnau, Germany.
RP Diehl, P (通讯作者)，Tech Univ Munich, Orthopaed Klin & Poliklin, Ismaninger Str 22, D-81675 Munich, Germany.
EM p.diehl@lrz.tum.de
CR Araki N, 1999, CLIN ORTHOP RELAT R, V0, P196
   Asada N, 1997, ACTA ORTHOP SCAND, V68, P392, DOI 10.3109/17453679708996184
   Balny C, 2002, BBA-PROTEIN STRUCT M, V1595, P3, DOI 10.1016/S0167-4838(01)00331-4
   Bohm P, 2003, LANGENBECK ARCH SURG, V387, P355, DOI 10.1007/s00423-002-0332-8
   Bohm P, 1998, ARCH ORTHOP TRAUM SU, V118, P57, DOI 10.1007/s004020050312
   Boonyaratanakornkit BB, 2002, BBA-PROTEIN STRUCT M, V1595, P235, DOI 10.1016/S0167-4838(01)00347-8
   Chen WM, 2002, J BONE JOINT SURG BR, V84B, P1156, DOI 10.1302/0301-620X.84B8.13508
   Delaisse JM, 2000, CLIN CHIM ACTA, V291, P223, DOI 10.1016/S0009-8981(99)00230-2
   Deutscher MP, 1990, METHOD ENZYMOL, V182, P83
   Diehl P, 2005, INT J MOL MED, V16, P285
   Diehl P, 2004, ONCOL REP, V12, P369
   Diehl P, 2003, ONCOL REP, V10, P1851
   Diehl P, 2006, J ORTHOP SCI, V11, P380, DOI 10.1007/s00776-006-1031-z
   Diehl P, 2006, BIOMED TECH, V51, P8, DOI 10.1515/BMT.2006.003
   Fisher JL, 2001, CLIN CANCER RES, V7, P1654
   Hill PA, 1995, BIOCHEM J, V308, P167, DOI 10.1042/bj3080167
   Himelstein BP, 1998, MED PEDIATR ONCOL, V31, P471, DOI 10.1002/(SICI)1096-911X(199812)31:6<471::AID-MPO2>3.0.CO;2-M
   Homma N, 1994, MEAT SCI, V38, P219, DOI 10.1016/0309-1740(94)90111-2
   Jung S, 2000, J AGR FOOD CHEM, V48, P2467, DOI 10.1021/jf9908648
   Knaepler H, 1991, CHIRURG, V62, P763
   Lima LMTR, 2004, EUR J BIOCHEM, V271, P3580, DOI 10.1111/j.0014-2956.2004.04295.x
   Masson PATRICK, 2001, JOURNAL OF BIOMEDICINE AND BIOTECHNOLOGY, V1, P85, DOI 10.1155/S1110724301000158
   Mozhaev VV, 1996, BIOTECHNOL BIOENG, V52, P320, DOI 10.1002/(SICI)1097-0290(19961020)52:2<320::AID-BIT12>3.0.CO;2-N
   Naal FD, 2005, ANTICANCER RES, V25, P1977
   Peng TING-SHENG, 2002, AI ZHENG, V21, P745
   Perrett S, 2002, BBA-PROTEIN STRUCT M, V1595, P210, DOI 10.1016/S0167-4838(01)00345-4
   Ruan KC, 1997, BIOCHEM BIOPH RES CO, V239, P150, DOI 10.1006/bbrc.1997.7313
   Schauwecker J, 2006, ANTICANCER RES, V26, P85
   Steinhauser E, 2006, J BIOMED MATER RES B, V76B, P130, DOI 10.1002/jbm.b.30343
   Tumber A, 2003, J ENDOCRINOL, V178, P437, DOI 10.1677/joe.0.1780437
   Verheijen JH, 1997, BIOCHEM J, V323, P603, DOI 10.1042/bj3230603
   Vliagoftis H, 2002, J IMMUNOL, V169, P4551, DOI 10.4049/jimmunol.169.8.4551
   Vu TH, 2000, GENE DEV, V14, P2123, DOI 10.1101/gad.815400
   Wilhelm S, 1994, BIOL CHEM H-S, V375, P603
   Yao PM, 1996, J BIOL CHEM, V271, P15580, DOI 10.1074/jbc.271.26.15580
NR 35
TC 2
Z9 2
U1 0
U2 4
PU SPANDIDOS PUBL LTD
PI ATHENS
PA POB 18179, ATHENS, 116 10, GREECE
SN 1107-3756
EI 1791-244X
J9 INT J MOL MED
JI Int. J. Mol. Med.
PD APR 15
PY 2007
VL 19
IS 4
BP 667
EP 673
DI 
PG 7
WC Medicine, Research & Experimental
SC Research & Experimental Medicine
GA 146ZG
UT WOS:000244972600014
PM 17334643
DA 2022-07-08
ER

PT J
AU Kang, Hyun-Guy
   Kim, Han-Soo
   Kim, Kap-Jung
   Oh, JH
   Lee, Mi-Ra
   Seol, SM
   Han, Ilkyu
AF Kang, Hyun-guy
   Kim, Han-soo
   Kim, Kap-jung
   Oh, Joo
   Lee, Mi-ra
   Seol, So
   Han, Ilkyu
TI RECK expression in osteosarcoma: Correlation with matrix metalloproteinases activation and tumor invasiveness
SO JOURNAL OF ORTHOPAEDIC RESEARCH
LA English
DT Article
DE RECK; osteosarcoma; matrix metalloproteinase; invasion
ID cancer; invasion; cell; inhibitor; carcinoma; protein; mmp-9
AB Osteosarcoma is a malignant tumor of bone characterized by its high metastatic potential. For the development of metastasis, activation of matrix metalloprotemases (NIMPS) is required. A novel MMPs inhibitor, reversion inducing eysteine rich protein with Kazal motifs (RECK), is known to down-regulate MMPs and suppress the invasive and metastatic potential in many tumor-derived cell lines and some types of tumors. The expression of RECK and its role in tumor invasiveness have never been studied in osteosarcoma. We examined RECK mRNA expression and MMPs activation in osteosarcoma using quantitative real time PCR, gelatin zymography, invasion assay, and transfection experiments. RECK was expressed but down-regulated in osteosarcoma cells. Activation of pro-MMP-2 was observed in all samples, whereas activation of MMP-2 and pro-MMP-9 was detected in only 11% and 7% of the samples, respectively. MMP-9 was not activated in any of the samples. The level of RECK expression was inversely correlated with pro-MMP-2 activation, and overexpression of RECK by transfection resulted in decreased pro-MMP-2 activation and reduced tumor invasiveness. These findings suggest that RECK plays an important role in the invasiveness of osteosarcoma. (c) 2007 Orthopaedic Research Society.
C1 Seoul Natl Univ Hosp, Coll Med, Dept Orthopaed Surg, Seoul, South Korea.
   Seoul Natl Univ, Bundang Hosp, Songnam, Gyeonggi Do, South Korea.
   Seoul Natl Univ Hosp, Clin Res Inst, Seoul, South Korea.
RP Kim, HS (通讯作者)，Seoul Natl Univ Hosp, Coll Med, Dept Orthopaed Surg, Seoul, South Korea.
EM hankim@snu.ac.kr
CR Albini A, 1998, PATHOL ONCOL RES, V4, P230
   Bachle M, 2004, CLIN ORAL IMPLAN RES, V15, P683, DOI 10.1111/j.1600-0501.2004.01054.x
   Bjornland K, 2005, J SURG RES, V127, P151, DOI 10.1016/j.jss.2004.12.016
   Choong PF, 2003, CLIN ORTHOP RELAT R, V415, P19
   Ferrari C, 2004, ACTA ORTHOP SCAND, V75, P487, DOI 10.1080/00016470410001295-1
   Foukas AF, 2002, J BONE JOINT SURG BR, V84B, P706, DOI 10.1302/0301-620X.84B5.12512
   Furumoto K, 2001, HEPATOLOGY, V33, P189, DOI 10.1053/jhep.2001.21048
   Heid CA, 1996, GENOME RES, V6, P986, DOI 10.1101/gr.6.10.986
   Hewitt R, 1996, ENZYME PROTEIN, V49, P163, DOI 10.1159/000468623
   Hidalgo M, 2001, JNCI-J NATL CANCER I, V93, P178, DOI 10.1093/jnci/93.3.178
   Hoekstra R, 2001, ONCOLOGIST, V6, P415, DOI 10.1634/theoncologist.6-5-415
   Marina N, 2004, ONCOLOGIST, V9, P422, DOI 10.1634/theoncologist.9-4-422
   Masui T, 2003, CLIN CANCER RES, V9, P1779
   Noda M, 2003, CANC METASTASIS REV, V9, P1779
   Oh J, 2001, CELL, V107, P789, DOI 10.1016/S0092-8674(01)00597-9
   Pyke C, 1993, AM J PATHOL, V142, P359
   Span PN, 2003, CANCER, V97, P2710, DOI 10.1002/cncr.11395
   Takahashi C, 1998, P NATL ACAD SCI USA, V95, P13221, DOI 10.1073/pnas.95.22.13221
   Weaver VM, 2002, DEV CELL, V2, P6, DOI 10.1016/S1534-5807(01)00117-4
NR 19
TC 45
Z9 49
U1 0
U2 0
PU WILEY
PI HOBOKEN
PA 111 RIVER ST, HOBOKEN 07030-5774, NJ USA
SN 0736-0266
EI 1554-527X
J9 J ORTHOP RES
JI J. Orthop. Res.
PD MAY 15
PY 2007
VL 25
IS 5
BP 696
EP 702
DI 10.1002/jor.20323
PG 7
WC Orthopedics
SC Orthopedics
GA 157NW
UT WOS:000245728000015
PM 17262820
DA 2022-07-08
ER

PT J
AU Guo, Yi
   Zi, Xiaolin
   Koontz, Zach
   Kim, Alison
   Xie, Jun
   Gorlick, Richard
   Holcombe, RF
   Hoang, BH
AF Guo, Yi
   Zi, Xiaolin
   Koontz, Zach
   Kim, Alison
   Xie, Jun
   Gorlick, Richard
   Holcombe, Randall
   Hoang, Bang
TI Blocking Wnt/LRP5 signaling by a soluble receptor modulates the epithelial to mesenchymal transition and suppresses met and metalloproteinases in osteosarcoma Saos-2 cells
SO JOURNAL OF ORTHOPAEDIC RESEARCH
LA English
DT Article
DE low-density lipoprotein receptor-related protein 5; cadherin; Wnt signaling; osteosarcoma; metastasis
ID e-cadherin; matrix metalloproteinase-1; breast-carcinoma; met/hgf receptor; protein-5 lrp5; expression; pathway; progression; target; twist
AB We previously reported the Wnt receptor low-density lipoprotein receptor-related protein 5 (LRP5) was frequently expressed in osteosarcoma (CS) tissue and correlated with metastasis and a lower disease-free survival. Subsequent in vitro analysis revealed that dominant-negative, soluble LRP5 (sLRP5) can reduce in vitro cellular invasion. In the current study, we examined the molecular mechanisms of blocking canonical Wnt signaling by sLRP5 in Saos-2 osteosarcoma cells. Transfection of sLRP5 caused a marked up-regulation of E-cadherin in this cell line. This increase in E-cadherin, seen primarily at the cell-cell contact borders, was associated with down-regulation of Slug and Twist, transcriptional repressors which mediate cancer invasion and metastasis. In contrast, N-cadherin, a mesenchymal marker, was reduced by sLRP5. In addition, blocking Wnt signaling by sLRP5 modulated other epithelial and mesenchymal markers (keratin 8 and 18, fibronectin), suggesting a reversal of epithelial-mesenchymal transition (EMT) seen during cancer progression. SLRP5 also reduced the expression of matrix metalloproteinase (MMP) 2 and 14, consistent with a decrease in invasive capacity. SLRP5 transfection decreased both Met expression and hepatocyte growth factor (HGF)-induced cell motility. Taken together, these results support a role for Wnt/LRP5 signaling in invasiveness of a subset of OS cells. (c) 2007 Orthopaedic Research Society. Published by Wiley Periodicals, Inc.
C1 Univ Calif Irvine, Dept Orthopaed Surg, Orange, CA 92868 USA.
   Univ Calif Irvine, Dept Urol, Orange, CA 92868 USA.
   Montefiore Med Ctr, Albert Einstein Coll Med, Dept Pediat, Bronx, NY 10467 USA.
   Univ Calif Irvine, Dept Med, Orange, CA 92868 USA.
RP Hoang, BH (通讯作者)，Univ Calif Irvine, Dept Orthopaed Surg, 101 The City Dr S, Orange, CA 92868 USA.
EM bhhoang@uci.edu
FU NCI NIH HHS [CA 116003] Funding Source: Medline
CR Brinckerhoff CE, 2002, NAT REV MOL CELL BIO, V3, P207, DOI 10.1038/nrm763
   Coltella N, 2003, FASEB J, V17, P1162, DOI 10.1096/fj.02-0576fje
   Come C, 2004, J MAMMARY GLAND BIOL, V9, P183, DOI 10.1023/B:JOMG.0000037161.91969.de
   Crawford HC, 1999, ONCOGENE, V18, P2883, DOI 10.1038/sj.onc.1202627
   Ferracini R, 1995, ONCOGENE, V10, P739
   Furge KA, 2000, ONCOGENE, V19, P5582, DOI 10.1038/sj.onc.1203859
   Gong YQ, 2001, CELL, V107, P513, DOI 10.1016/S0092-8674(01)00571-2
   Hazan RB, 2004, ANN NY ACAD SCI, V1014, P155, DOI 10.1196/annals.1294.016
   He TC, 1998, SCIENCE, V281, P1509, DOI 10.1126/science.281.5382.1509
   Hoang BH, 2004, CANCER RES, V64, P2734, DOI 10.1158/0008-5472.CAN-03-1952
   Hoang BH, 2004, INT J CANCER, V109, P106, DOI 10.1002/ijc.11677
   Howe LR, 2003, CANCER RES, V63, P1906
   Kamei T, 1999, ONCOGENE, V18, P6776, DOI 10.1038/sj.onc.1203114
   Kang YB, 2004, CELL, V118, P277, DOI 10.1016/j.cell.2004.07.011
   Kimura T, 2006, J BIOL CHEM, V281, P10598, DOI 10.1074/jbc.M510531200
   Man TK, 2005, CANCER RES, V65, P8142, DOI 10.1158/0008-5472.CAN-05-0985
   Mao JH, 2001, MOL CELL, V7, P801, DOI 10.1016/S1097-2765(01)00224-6
   Nelson AR, 2000, J CLIN ONCOL, V18, P1135, DOI 10.1200/JCO.2000.18.5.1135
   Rong S, 1993, CANCER RES, V53, P5355
   Sarrio D, 2004, ONCOGENE, V23, P3272, DOI 10.1038/sj.onc.1207439
   Savagner P, 2001, BIOESSAYS, V23, P912, DOI 10.1002/bies.1132
   Seiki M, 2002, CURR OPIN CELL BIOL, V14, P624, DOI 10.1016/S0955-0674(02)00363-0
   Takahashi M, 2002, ONCOGENE, V21, P5861, DOI 10.1038/sj.onc.1205755
   Tetsu O, 1999, NATURE, V398, P422, DOI 10.1038/18884
   Tsai CN, 2002, P NATL ACAD SCI USA, V99, P10084, DOI 10.1073/pnas.152059399
   Uchibori M, 2006, INT J ONCOL, V28, P33
   Vallin J, 2001, J BIOL CHEM, V276, P30350, DOI 10.1074/jbc.M103167200
   Yang J, 2004, CELL, V117, P927, DOI 10.1016/j.cell.2004.06.006
   Zi XL, 2005, CANCER RES, V65, P9762, DOI 10.1158/0008-5472.CAN-05-0103
NR 29
TC 88
Z9 99
U1 3
U2 9
PU JOHN WILEY & SONS INC
PI HOBOKEN
PA 111 RIVER ST, HOBOKEN, NJ 07030 USA
SN 0736-0266
EI 
J9 J ORTHOP RES
JI J. Orthop. Res.
PD JUL 15
PY 2007
VL 25
IS 7
BP 964
EP 971
DI 10.1002/jor.20356
PG 8
WC Orthopedics
SC Orthopedics
GA 179AS
UT WOS:000247262300015
PM 17318900
DA 2022-07-08
ER

PT J
AU Matsumoto, T.
AF Matsumoto, T
TI Monte Carlo simulation of depth-dose distribution in several organic models for boron neutron capture therapy
SO NUCLEAR INSTRUMENTS & METHODS IN PHYSICS RESEARCH SECTION A-ACCELERATORS SPECTROMETERS DETECTORS AND ASSOCIATED EQUIPMENT
LA English
DT Article; Proceedings Paper
DE boron neutron capture therapy (BNCT); ADAM & EVA model; MCNP; depth-dose distribution
AB Monte Carlo simulations are performed to evaluate depth-dose distributions for possible treatment of cancers by boron neutron capture therapy (BNCT). The ICRU computational model of ADAM & EVA was used as a phantom to simulate tumors at a depth of 5 cm in central regions of the lungs, liver and pancreas. Tumors of the prostate and osteosarcoma were also centered at the depth of 4.5 and 2.5 cm in the phantom models. The epithermal neutron beam from a research reactor was the primary neutron source for the MCNP calculation of the depth-dose distributions in those cancer models. For brain tumor irradiations, the whole-body dose was also evaluated. The MCNP simulations suggested that a lethal dose of 50 Gy to the tumors can be achieved without reaching the tolerance dose of 25 Gy to normal tissue. The whole-body phantom calculations also showed that the BNCT could be applied for brain tumors without significant damage to whole-body organs. (C) 2007 Elsevier B.V. All rights reserved.
C1 Musashi Inst Technol, Atom Energy Res Lab, Asao Ku, Kawasaki, Kanagawa 2150013, Japan.
RP Matsumoto, T (通讯作者)，Musashi Inst Technol, Atom Energy Res Lab, Asao Ku, 971 Ozenji, Kawasaki, Kanagawa 2150013, Japan.
EM mtetsuo@atom.musashi-tech.ac.jp
CR [anonymous] , 1992, 48 ICRU, V0, P0
   Sauerwein W, 2002, RES DEV NEUTRON CAPT, V0, P0
NR 2
TC 9
Z9 9
U1 0
U2 8
PU ELSEVIER SCIENCE BV
PI AMSTERDAM
PA PO BOX 211, 1000 AE AMSTERDAM, NETHERLANDS
SN 0168-9002
EI 1872-9576
J9 NUCL INSTRUM METH A
JI Nucl. Instrum. Methods Phys. Res. Sect. A-Accel. Spectrom. Dect. Assoc. Equip.
PD SEP 21
PY 2007
VL 580
IS 1
BP 552
EP 557
DI 10.1016/j.nima.2007.05.233
PG 6
WC Instruments & Instrumentation; Nuclear Science & Technology; Physics, Nuclear; Physics, Particles & Fields
SC Instruments & Instrumentation; Nuclear Science & Technology; Physics
GA 214MF
UT WOS:000249741300142
DA 2022-07-08
ER

PT J
AU Gordon, Nancy
   Koshkina, NV
   Jia, Shu-Fang
   Khanna, Chand
   Mendoza, Arnulfo
   Worth, LL
   Kleinerman, ES
AF Gordon, Nancy
   Koshkina, Nadezhda
   Jia, Shu-fang
   Khanna, Chand
   Mendoza, Arnulfo
   Worth, Laura
   Kleinerman, Eugenie
TI Corruption of the Fas pathway delays the pulmonary clearance of murine osteosarcoma cells, enhances their metastatic potential, and reduces the effect of aerosol gemcitabine
SO CLINICAL CANCER RESEARCH
LA English
DT Article
ID adjuvant chemotherapy; lung metastase; ligand interaction; expression; cancer; model; melanoma; survival; growth; mmp-9
AB Purpose: Pulmonary metastases continue to be a significant problem in osteosarcoma. Apoptosis dysfunction is known to influence tumor development. Fas (CD95, APO-1)/FasL is one of the most extensively studied apoptotic pathways. Because FasL is constitutively expressed in the lung, cells that express Fas should be eliminated by lung endothelium. Cells with low or no cell surface Fas expression may be able to evade this innate defense mechanism. The purpose of these studies was to evaluate Fas expression in osteosarcoma lung metastases and the effect of gemcitabine on Fas expression and tumor growth. Experimental Design and Results: Using the K7M2 murine osteosarcoma model, Fas expression was quantified using immunohistochemistry. High levels of Fas were present in primary tumors, but no Fas expression was present in actively growing lung metastases. Blocking the Fas pathway using Fas-associated death domain dominant-negative delayed tumor cell clearance from the lung and increased metastatic potential. Treatment of mice with aerosol gemcitabine resulted in increased Fas expression and subsequent tumor regression. Conclusions: We conclude that corruption of the Fas pathway is critical to the ability of osteosarcoma cells to grow in the lung. Agents such as gemcitabine that up-regulate cell surface Fas expression may therefore be effective in treating osteosarcoma lung metastases. These data also suggest that an additional mechanism by which gemcitabine induces regression of osteosarcoma lung metastases is mediated by enhancing the sensitivity of the tumor cells to the constitutive FasL in the lung.
C1 Univ Texas, MD Anderson Canc Ctr, Childrens Canc Hosp, Div Pediat, Houston, TX 77030 USA.
   NCI, Pediat Oncol Branch, Ctr Canc Res, NIH, Bethesda, MD 20892 USA.
RP Kleinerman, ES (通讯作者)，Univ Texas, MD Anderson Canc Ctr, Childrens Canc Hosp, Div Pediat, 1515 Holcombe Blvd,Unit 87, Houston, TX 77030 USA.
EM ekleiner@mdanderson.org
FU NATIONAL CANCER INSTITUTE [P30CA016672, Z01BC010566, R01CA042992] Funding Source: NIH RePORTER; NCI NIH HHS [P30 CA016672, R01 CA042992, CA16672, CA42992] Funding Source: Medline
CR Bjornland K, 2005, J SURG RES, V127, P151, DOI 10.1016/j.jss.2004.12.016
   Bruheim S, 2004, PATHOL ONCOL RES, V10, P133, DOI 10.1007/BF03033741
   Bruland OS, 1997, EUR J CANCER, V33, P1725, DOI 10.1016/S0959-8049(97)00252-9
   Eilber F, 1987, J CLIN ONCOL, V5, P21, DOI 10.1200/JCO.1987.5.1.21
   Ferguson WS, 2001, CANCER INVEST, V19, P292, DOI 10.1081/CNV-100102557
   Ferrari C, 2004, ACTA ORTHOP SCAND, V75, P487, DOI 10.1080/00016470410001295-1
   Goorin AM, 1991, J CLIN ONCOL, V9, P600, DOI 10.1200/JCO.1991.9.4.600
   Gordon N, 2005, J PEDIAT HEMATOL ONC, V27, P611, DOI 10.1097/01.mph.0000188112.42576.df
   Guseva NV, 2004, J CELL BIOCHEM, V91, P70, DOI 10.1002/jcb.10707
   Hill LL, 1999, SCIENCE, V285, P898, DOI 10.1126/science.285.5429.898
   Himelstein BP, 1998, MED PEDIATR ONCOL, V31, P471, DOI 10.1002/(SICI)1096-911X(199812)31:6<471::AID-MPO2>3.0.CO;2-M
   Ivanova ST, 2006, P 97 AM ASS CANC RES, V0, P0
   Jia SF, 1999, CLIN EXP METASTAS, V17, P501, DOI 10.1023/A:1006623001465
   Kawashima A, 1994, VIRCHOWS ARCH, V424, P547
   Khanna C, 2000, CLIN EXP METASTAS, V18, P261, DOI 10.1023/A:1006767007547
   Khanna C, 2004, NAT MED, V10, P182, DOI 10.1038/nm982
   Khanna C, 2001, CANCER RES, V61, P3750
   Kido A, 1999, CANCER LETT, V137, P209, DOI 10.1016/S0304-3835(98)00368-1
   Koshkina NV, 2005, INT J CANCER, V116, P458, DOI 10.1002/ijc.21011
   Koshkina NV, 2000, CLIN CANCER RES, V6, P2876
   Lafleur EA, 2004, CLIN CANCER RES, V10, P8114, DOI 10.1158/1078-0432.CCR-04-0353
   Lafleur EA, 2001, CANCER RES, V61, P4066
   Link MP, 1986, NEW ENGL J MED, V314, P1600, DOI 10.1056/NEJM198606193142502
   Moller P, 1994, INT J CANCER, V57, P371, DOI 10.1002/ijc.2910570314
   Mosmann T, 1983, J IMMUNOL METHODS, V65, P55, DOI 10.1016/0022-1759(83)90303-4
   Owen-schaub L, 2000, INT J ONCOL, V17, P5
   Owen-schaub LB, 1998, J EXP MED, V188, P1717, DOI 10.1084/jem.188.9.1717
   Worth LL, 2002, ONCOL REP, V9, P823
   Zhang J, 1996, MOL CELL BIOL, V16, P2756
   Zornig M, 1995, ONCOGENE, V10, P2397
NR 31
TC 50
Z9 54
U1 0
U2 2
PU AMER ASSOC CANCER RESEARCH
PI PHILADELPHIA
PA 615 CHESTNUT ST, 17TH FLOOR, PHILADELPHIA, PA 19106-4404 USA
SN 1078-0432
EI 1557-3265
J9 CLIN CANCER RES
JI Clin. Cancer Res.
PD AUG 1
PY 2007
VL 13
IS 15
BP 4503
EP 4510
DI 10.1158/1078-0432.CCR-07-0313
PG 8
WC Oncology
SC Oncology
GA 197AL
UT WOS:000248525100029
PM 17671136
DA 2022-07-08
ER

PT J
AU Sizemore, Steven
   Cicek, Muzaffer
   Sizemore, Nywana
   Ng, KP
   Casey, Graham
AF Sizemore, Steven
   Cicek, Muzaffer
   Sizemore, Nywana
   Ng, Kwok
   Casey, Graham
TI Podocalyxin increases the aggressive phenotype of breast and prostate cancer cells in vitro through its interaction with ezrin
SO CANCER RESEARCH
LA English
DT Article
ID glomerular epithelial-cell; anti-adhesin podocalyxin; protein podocalyxin; signaling pathway; plasma-membrane; carcinoma-cell; linker ezrin; expression; osteosarcoma; gene
AB Podocalyxin is an anti-adhesive transmembrane sialomucin that has been implicated in the development of more aggressive forms of breast and prostate cancer. The mechanism through which podocalyxin increases cancer aggressiveness remains poorly understood but may involve the interaction of podocalyxin with ezrin, an established mediator of metastasis. Here, we show that overexpression of podocalyxin in MCF7 breast cancer and PC3 prostate cancer cell lines increased their in vitro invasive and migratory potential and led to increased expression of matrix metalloproteases 1 and 9 (MMPI and MMP9). Podocalyxin expression also led to an increase in mitogen-activated protein kinase (MAPK) and phosphatidylinositol 3-kinase (PI3K) activity. To determine the role of ezrin in these podocalyxin-dependent phenotypic events, we first confirmed that podocalyxin formed a complex with ezrin in MCF7 and PC3 cells. Furthermore, expression of podocalyxin was associated with a changed ezrin subcellular localization and increased ezrin phosphorylation. Transient knockdown of ezrin protein abrogated MAPK and PI3K signaling as well as MMP expression and invasiveness in cancer cells overexpressing podocalyxin. These findings suggest that podocalyxin leads to increased in vitro migration and invasion, increased MMP expression, and increased activation of MAPK and PI3K activity in MCF7 and PC3 cells through its ability to form a complex with ezrin.
C1 Cleveland Clin, Lerner Res Inst, Dept Canc Biol, ND50, Cleveland, OH 44195 USA.
   Kent State Univ, Sch Biomed Sci, Kent, OH 44242 USA.
RP Casey, G (通讯作者)，Cleveland Clin, Lerner Res Inst, Dept Canc Biol, ND50, 9500 Euclid Ave, Cleveland, OH 44195 USA.
EM cascyg@ccf.org
FU NCI NIH HHS [CA88164, CA98683] Funding Source: Medline; NATIONAL CANCER INSTITUTE [R01CA088164, R01CA098683] Funding Source: NIH RePORTER
CR Amin ARMR, 2003, GENES CELLS, V8, P515, DOI 10.1046/j.1365-2443.2003.00652.x
   Bretscher A, 1989, J CELL BIOL, V108, P921, DOI 10.1083/jcb.108.3.921
   Casey G, 2006, HUM MOL GENET, V15, P735, DOI 10.1093/hmg/ddi487
   Chambers DN, 2005, BIOCHEMISTRY-US, V44, P3926, DOI 10.1021/bi0480382
   Dai JL, 2004, ONCOGENE, V23, P8681, DOI 10.1038/sj.onc.1207962
   Doyonnas R, 2001, J EXP MED, V194, P13, DOI 10.1084/jem.194.1.13
   Elliott BE, 2005, BREAST CANCER RES, V7, PR365, DOI 10.1186/bcr1006
   Fukaya Y, 2005, ONCOL REP, V14, P847
   Gautreau A, 1999, P NATL ACAD SCI USA, V96, P7300, DOI 10.1073/pnas.96.13.7300
   Gautreau A, 2000, J CELL BIOL, V150, P193, DOI 10.1083/jcb.150.1.193
   Hara T, 1999, IMMUNITY, V11, P567, DOI 10.1016/S1074-7613(00)80132-6
   Hirohashi S, 2003, CANCER SCI, V94, P575, DOI 10.1111/j.1349-7006.2003.tb01485.x
   Kelley TW, 2005, AM J CLIN PATHOL, V124, P134, DOI 10.1309/7BHLAHHU0N4MHT7Q
   Kerjaschki D, 1984, J CELL BIOL, V98, P1591, DOI 10.1083/jcb.98.4.1591
   Kershaw DB, 1997, GENOMICS, V45, P239, DOI 10.1006/geno.1997.4934
   Khanna C, 2004, NAT MED, V10, P182, DOI 10.1038/nm982
   Kunapuli P, 2004, J BIOL CHEM, V279, P23151, DOI 10.1074/jbc.M314192200
   Lamb RF, 1997, CURR BIOL, V7, P682, DOI 10.1016/S0960-9822(06)00295-8
   Leonard P, 2003, BRIT J CANCER, V89, P2284, DOI 10.1038/sj.bjc.6601389
   Makitie T, 2001, INVEST OPHTH VIS SCI, V42, P2442
   Miettinen A, 1999, AM J PATHOL, V154, P813, DOI 10.1016/S0002-9440(10)65328-X
   Neville PJ, 2003, GENE CHROMOSOME CANC, V36, P332, DOI 10.1002/gcc.10165
   O-charoenrat P, 2004, INT J CANCER, V111, P174, DOI 10.1002/ijc.20228
   Ohtani K, 2002, CANCER LETT, V179, P79, DOI 10.1016/S0304-3835(01)00857-6
   Orlando RA, 2001, J AM SOC NEPHROL, V12, P1589, DOI 10.1681/ASN.V1281589
   Palmer RE, 2001, CURR BIOL, V11, P1805, DOI 10.1016/S0960-9822(01)00560-7
   Sarrio D, 2006, BREAST CANCER RES TR, V98, P71, DOI 10.1007/s10549-005-9133-4
   Schmieder S, 2004, J AM SOC NEPHROL, V15, P2289, DOI 10.1097/01.ASN.0000135968.49899.E8
   Schnitzer JE, 1990, EUR J CELL BIOL, V52, P241
   Serrador JM, 1998, BLOOD, V91, P4632, DOI 10.1182/blood.V91.12.4632.412k17_4632_4644
   Somasiri A, 2004, CANCER RES, V64, P5068, DOI 10.1158/0008-5472.CAN-04-0240
   Takahashi K, 1997, J BIOL CHEM, V272, P23371, DOI 10.1074/jbc.272.37.23371
   Takeda T, 2000, MOL BIOL CELL, V11, P3219, DOI 10.1091/mbc.11.9.3219
   Takeda TETSURO, 2003, CLIN EXP NEPHROL, V7, P260, DOI 10.1007/s10157-003-0257-8
   Takeuchi K, 1994, J CELL BIOL, V125, P1371, DOI 10.1083/jcb.125.6.1371
   Teruyama K, 2001, FEBS LETT, V504, P1, DOI 10.1016/S0014-5793(01)02724-7
   Wan XL, 2005, CANCER RES, V65, P2406, DOI 10.1158/0008-5472.CAN-04-3135
   Witte JS, 2000, AM J HUM GENET, V67, P92, DOI 10.1086/302960
   Witte JS, 2003, PROSTATE, V57, P298, DOI 10.1002/pros.10304
   Yu YL, 2004, NAT MED, V10, P175, DOI 10.1038/nm966
NR 40
TC 96
Z9 106
U1 0
U2 4
PU AMER ASSOC CANCER RESEARCH
PI PHILADELPHIA
PA 615 CHESTNUT ST, 17TH FLOOR, PHILADELPHIA, PA 19106-4404 USA
SN 0008-5472
EI 1538-7445
J9 CANCER RES
JI Cancer Res.
PD JUL 1
PY 2007
VL 67
IS 13
BP 6183
EP 6191
DI 10.1158/0008-5472.CAN-06-3575
PG 9
WC Oncology
SC Oncology
GA 186II
UT WOS:000247772000025
PM 17616675
DA 2022-07-08
ER

PT J
AU Goodman, TT
   Olive, PL
   Pun, SH
AF Goodman, Thomas
   Olive, Peggy
   Pun, Suzie
TI Increased nanoparticle penetration in collagenase-treated multicellullar spheroids
SO INTERNATIONAL JOURNAL OF NANOMEDICINE
LA English
DT Article
DE nanoparticles; collagenase; cancer treatment; spheroids; solid tumors
ID transcapillary pressure-gradient; human osteosarcoma xenograft; extracellular-matrix; solid tumor; in-vitro; monoclonal-antibody; vascular-permeability; anticancer drug; gene delivery; resistance
AB The extracellular matrix of solid tumors presents a transport barrier that restricts nanoparticle penetration, thereby limiting the efficacy of nano-sized delivery vehicles for cancer imaging and therapy. In this study, the effect of nanoparticle size and collagenase treatment on penetration of carboxylated polystyrene nanoparticles was systematically assessed in a multicellular spheroid model. Penetration of the nanoparticles into the spheroid core was limited to particles smaller than 100 nm. Collagenase treatment of spheroids resulted in significantly increased penetration of nanoparticles up to 100 nm with only a minor increase in particle penetration observed for particles larger than 100 nm. Collagenase was immobilized onto the surface of nanoparticles for site-specific degradation of ECM proteins. Collagenase-coated, 100 run nanoparticles demonstrated a 4-fold increase in the number of particles delivered to the spheroid core compared with control nanoparticles. Thus, nanoparticle delivery to solid tumors may be substantially improved by the incorporation of ECM-modulating enzymes in the delivery formulation.
C1 [Goodman, Thomas T.; Pun, Suzie H.] Univ Washington, Dept Bioengn, Seattle, WA 98195 USA.
   [Olive, Peggy L.] British Columbia Canc Res Ctr, Vancouver, BC V5Z 1L3, Canada.
RP Pun, SH (通讯作者)，Univ Washington, Dept Bioengn, Box 355061, Seattle, WA 98195 USA.
EM spun@u.washington.edu
FU NCI NIH HHS [R21 CA114143, R21 CA114143-01, 1R21CA114141-01] Funding Source: Medline; NATIONAL CANCER INSTITUTE [R21CA114143] Funding Source: NIH RePORTER
CR Alexandrakis G, 2004, NAT MED, V10, P203, DOI 10.1038/nm981
   Brown E, 2003, NAT MED, V9, P796, DOI 10.1038/nm879
   Choi J, 2006, CLIN CANCER RES, V12, P1906, DOI 10.1158/1078-0432.CCR-05-2141
   Davies CD, 2002, BRIT J CANCER, V86, P1639, DOI 10.1038/sj/bjc/6600270
   Davies CD, 2001, BRIT J CANCER, V85, P1968, DOI 10.1054/bjoc.2001.2180
   Dreher MR, 2006, JNCI-J NATL CANCER I, V98, P335, DOI 10.1093/jnci/djj070
   Eikenes L, 2005, BRIT J CANCER, V93, P81, DOI 10.1038/sj.bjc.6602626
   Eikenes L, 2004, CANCER RES, V64, P4768, DOI 10.1158/0008-5472.CAN-03-1472
   Flessner MF, 2005, CLIN CANCER RES, V11, P3117, DOI 10.1158/1078-0432.CCR-04-2332
   Graff BA, 2004, MAGN RESON MED, V51, P727, DOI 10.1002/mrm.20028
   Graff CP, 2003, CANCER RES, V63, P1288
   Grantab R, 2006, CANCER RES, V66, P1033, DOI 10.1158/0008-5472.CAN-05-3077
   Grill J, 2002, MOL THER, V6, P609, DOI 10.1006/mthe.2002.0713
   Hicks KO, 2003, CANCER RES, V63, P5970
   Jain RK, 2001, ADV DRUG DELIVER REV, V46, P149, DOI 10.1016/S0169-409X(00)00131-9
   Juweid M, 1992, CANCER RES, V52, P5144
   Kaul G, 2005, PHARM RES-DORDR, V22, P951, DOI 10.1007/s11095-005-4590-3
   Kostarelos K, 2004, INT J CANCER, V112, P713, DOI 10.1002/ijc.20457
   Krol A, 1999, CANCER RES, V59, P4136
   Kuhn SJ, 2006, NANO LETT, V6, P306, DOI 10.1021/nl052241g
   Kuppen PJK, 2001, HISTOCHEM CELL BIOL, V115, P67, DOI 10.1007/s004180000224
   Kuriyama N, 2001, CANCER RES, V61, P1805
   Mckee TD, 2006, CANCER RES, V66, P2509, DOI 10.1158/0008-5472.CAN-05-2242
   Mislick KA, 1996, P NATL ACAD SCI USA, V93, P12349, DOI 10.1073/pnas.93.22.12349
   Moghimi SM, 2001, PHARMACOL REV, V53, P283
   Netti PA, 2000, CANCER RES, V60, P2497
   Nugent LJ, 1984, CANCER RES, V44, P238
   Oneal DP, 2004, CANCER LETT, V209, P171, DOI 10.1016/j.canlet.2004.02.004
   Oloumi A, 2000, CANCER RES, V60, P5747
   Pluen A, 2001, P NATL ACAD SCI USA, V98, P4628, DOI 10.1073/pnas.081626898
   Popielarski SR, 2005, BIOCONJUGATE CHEM, V16, P1063, DOI 10.1021/bc050113d
   Portney NG, 2006, ANAL BIOANAL CHEM, V384, P620, DOI 10.1007/s00216-005-0247-7
   Pun SH, 2004, CANCER BIOL THER, V3, P641, DOI 10.4161/cbt.3.7.918
   Ramanujan S, 2002, BIOPHYS J, V83, P1650, DOI 10.1016/S0006-3495(02)73933-7
   Rao JS, 2005, MOL CANCER THER, V4, P1399, DOI 10.1158/1535-7163.MCT-05-0082
   Sutherland RM, 1988, SCIENCE, V240, P177, DOI 10.1126/science.2451290
   Tannock IF, 2002, CLIN CANCER RES, V8, P878
   Vanderrest M, 1977, BIOCHEM J, V161, P527, DOI 10.1042/bj1610527
   Xu XP, 2005, CANCER RES, V65, P130
   Yuan F, 1994, CANCER RES, V54, P4564
   Yuan F, 2001, ANN BIOMED ENG, V29, P1150, DOI 10.1114/1.1424915
NR 41
TC 268
Z9 271
U1 10
U2 61
PU DOVE MEDICAL PRESS LTD
PI ALBANY
PA PO BOX 300-008, ALBANY, AUCKLAND 0752, NEW ZEALAND
SN 1176-9114
EI 
J9 INT J NANOMED
JI Int. J. Nanomed.
PD JUN 15
PY 2007
VL 2
IS 2
BP 265
EP 274
DI 
PG 10
WC Nanoscience & Nanotechnology; Pharmacology & Pharmacy
SC Science & Technology - Other Topics; Pharmacology & Pharmacy
GA 247BH
UT WOS:000252051600014
PM 17722554
DA 2022-07-08
ER

PT J
AU Lee, EJ
   Choi, EM
   Kim, SR
   Park, JH
   Kim, Hyunsook
   Ha, KS
   Kim, YM
   Kim, SS
   Choe, Myeon
   Kim, Jong-Il
   Han, JA
AF Lee, Eun
   Choi, Eun
   Kim, So
   Park, Jung
   Kim, Hyunsook
   Ha, Kwon
   Kim, Young
   Kim, Sung
   Choe, Myeon
   Kim, Jong-il
   Han, Jeong
TI Cyclooxygenase-2 promotes cell proliferation, migration and invasion in U2OS human osteosarcoma cells
SO EXPERIMENTAL AND MOLECULAR MEDICINE
LA English
DT Article
DE cell movement; cell proliferation; cyclooxygenase-2; matrix metalloproteinases; osteosarcoma
ID growth-factor receptor; cancer cell; expression; overexpression; cox-2; motility
AB Osteosarcoma is the most common primary bone tumor, but the pathogenesis is not well understood. While cyclooxygeanse-2 (COX-2) is known to be closely associated with tumor growth and metastasis in several kinds of human tumors, the function of COX-2 in osteosarcoma is unclear. Therefore, to investigate the function of COX-2 in osteosarcoma, we established stable cell lines overexpressing COX-2 in U2OS human osteosarcoma cells. COX-2 overexpression as well as prostaglandin E-2 treatment promoted proliferation of U2OS cells. In addition, COX-2 overexpression enhanced mobility and invasiveness of U20S cells, which was accompanied by increases of matrix metalloproteinase-2 and -9 (MMP-2 and -9) activities. Selective COX-2 inhibitors, NS-398 and celecoxib, inhibited cell proliferation and abrogated the enhanced mobility, invasiveness and MMP activities induced by COX-2 overexpression. These results suggest that COX-2 is directly associated with cell proliferation, migration and invasion in human osteosarcoma cells, and the therapeutic value of COX-2 inhibitors should be evaluated continuously.
C1 Kangwon Natl Univ, Coll Med, Dept Biochem & Mol Biol, Chunchon 200701, South Korea.
   Kangwon Natl Univ, Coll Med, Dept Pharmacol, Chunchon 200701, South Korea.
   Seoul Natl Univ, Coll Med, Dept Biochem & Mol Biol, Seoul 110799, South Korea.
RP Han, JA (通讯作者)，Kangwon Natl Univ, Coll Med, Dept Biochem & Mol Biol, Chunchon 200701, South Korea.
EM gshja@kangwon.ac.kr
CR Castellone MD, 2005, SCIENCE, V310, P1504, DOI 10.1126/science.1116221
   Chen QZ, 2004, INT J CANCER, V108, P825, DOI 10.1002/ijc.11646
   Davies KJA, 1999, IUBMB LIFE, V48, P41, DOI 10.1080/152165499307404
   Dickens DS, 2003, J PEDIAT HEMATOL ONC, V25, P282, DOI 10.1097/00043426-200304000-00003
   Dickens DS, 2002, PEDIATR DEVEL PATHOL, V5, P356, DOI 10.1007/s10024-002-0005-1
   Fujita H, 2002, PROSTATE, V53, P232, DOI 10.1002/pros.10152
   Han C, 2005, J BIOL CHEM, V280, P24053, DOI 10.1074/jbc.M500562200
   Klein G, 2004, CRIT REV ONCOL HEMAT, V50, P87, DOI 10.1016/j.critevonc.2003.09.001
   Klein RD, 2005, CANCER RES, V65, P1808, DOI 10.1158/0008-5472.CAN-04-3567
   Krysan K, 2005, CANCER RES, V65, P6275, DOI 10.1158/0008-5472.CAN-05-0216
   Larkins TL, 2006, BMC CANCER, V181, P1
   Li GP, 2002, BIOCHEM BIOPH RES CO, V299, P886, DOI 10.1016/S0006-291X(02)02707-9
   Liu CH, 2001, J BIOL CHEM, V276, P18563, DOI 10.1074/jbc.M010787200
   Longhi A, 2006, CANCER TREAT REV, V32, P423, DOI 10.1016/j.ctrv.2006.05.005
   Naruse T, 2006, CARCINOGENESIS, V27, P584, DOI 10.1093/carcin/bgi240
   Sanbino MA, 2002, CANCER RES, V62, P7343
   Sheng HM, 2001, J BIOL CHEM, V276, P18075, DOI 10.1074/jbc.M009689200
   Singh B, 2005, INT J ONCOL, V26, P1393
   Smith WL, 1996, J BIOL CHEM, V271, P33157, DOI 10.1074/jbc.271.52.33157
   Tsujii M, 1997, P NATL ACAD SCI USA, V94, P3336, DOI 10.1073/pnas.94.7.3336
   Xu Z, 2006, CANCER RES, V66, P6657, DOI 10.1158/0008-5472.CAN-05-3624
   Yoon SO, 2002, MECH AGEING DEV, V123, P1597, DOI 10.1016/S0047-6374(02)00095-7
NR 22
TC 63
Z9 66
U1 0
U2 5
PU NATURE PUBLISHING GROUP
PI NEW YORK
PA 75 VARICK ST, 9TH FLR, NEW YORK, NY 10013-1917 USA
SN 1226-3613
EI 2092-6413
J9 EXP MOL MED
JI Exp. Mol. Med.
PD AUG 31
PY 2007
VL 39
IS 4
BP 469
EP 476
DI 10.1038/emm.2007.51
PG 8
WC Biochemistry & Molecular Biology; Medicine, Research & Experimental
SC Biochemistry & Molecular Biology; Research & Experimental Medicine
GA 206ZA
UT WOS:000249220200005
PM 17934334
DA 2022-07-08
ER

PT J
AU Tufto, Ingunn
   Hansen, Robert
   Byberg, David
   Nygaard, KHH
   Tufto, Jarle
   Davies, CDL
AF Tufto, Ingunn
   Hansen, Robert
   Byberg, David
   Nygaard, Kirsten
   Tufto, Jarle
   Davies, Catharina
TI The effect of collagenase and hyaluronidase on transient perfusion in human osteosarcoma xenografts grown orthotopically and in dorsal skinfold chambers
SO ANTICANCER RESEARCH
LA English
DT Article
DE hyaluronidase; collagenase; transient perfusion; vascular network; extracellular matrix
ID transcapillary pressure-gradient; interstitial fluid pressure; intermittent blood-flow; murine tumor; matrix metalloproteinase; permeability; nicotinamide; glycocalyx; hypoxia; doxorubicin
AB Background: Collagenase and hyaluronidase are enzymes which degrade the extracellular matrix and increase the uptake and improve the distribution of therapeutic macromolecules in tumours. The purpose of the present work was to investigate whether collagenase or hyaluronidase had any effects on transient perfusion and/or changes in vascular areas. Materials and Methods: The effects were studied in human osteosarcomas in BALB/c nu/nu mice growing orthotopically around and infiltrating the femurs, and in dorsal skinfold chambers using confocal laser scanning microscopy. Results: Both collagenase and hyaluronidase reduced the number of vessels that closed, but only collagenase increased the number of vessels which opened up, i.e. both enzymes improved the perfusion but collagenase to a greater extent than hyaluronidase. Conclusion: Destroying the structural protein network seems to be more efficient than degrading the gel of hyaluronan with respect to increase perfusion.
C1 Norwegian Univ Sci & Technol, Dept Phys, N-7347 Trondheim, Norway.
   Norwegian Univ Sci & Technol, Dept Math Sci, N-7347 Trondheim, Norway.
RP Tufto, I (通讯作者)，Norwegian Univ Sci & Technol, Dept Phys, Hoyskoleringen 5, N-7347 Trondheim, Norway.
EM ingunn.tufto@phys.ntnu.no
CR Adamson RH, 1990, J PHYSIOL-LONDON, V428, P1
   Baumgartner G, 1987, WIEN KLIN WOCHENSCHR SUPPL, V174, P1
   Brekken C, 2000, ANTICANCER RES, V20, P3513
   Brekken C, 2000, ANTICANCER RES, V20, P3503
   Chaplin DJ, 1987, CANCER RES, V47, P597
   Chaplin DJ, 1990, JNCI-J NATL CANCER I, V82, P672, DOI 10.1093/jnci/82.8.672
   Curran S, 1999, J PATHOL, V189, P300, DOI 10.1002/(SICI)1096-9896(199911)189:3<300::AID-PATH456>3.0.CO;2-C
   Davies CATHARINAL, 2004, PROCEEDINGS OF THE AMERICAN ASSOCIATION FOR CANCER RESEARCH ANNUAL MEETING, V45, P277
   Dewhirst MW, 1996, BRIT J CANCER, V74, P0
   Eikenes L, 2005, BRIT J CANCER, V93, P81, DOI 10.1038/sj.bjc.6602626
   Eikenes L, 2004, CANCER RES, V64, P4768, DOI 10.1158/0008-5472.CAN-03-1472
   Endrich B, 1980, RES EXP MED, V177, P125, DOI 10.1007/BF01851841
   Fodstad O, 1986, INT J CANCER, V38, P33, DOI 10.1002/ijc.2910380107
   Henry CBS, 1999, AM J PHYSIOL-HEART C, V277, PH508, DOI 10.1152/ajpheart.1999.277.2.H508
   Horsman MR, 1994, ACTA ONCOL, V33, P371, DOI 10.3109/02841869409098431
   Huxley VH, 2000, AM J PHYSIOL-HEART C, V278, PH1177, DOI 10.1152/ajpheart.2000.278.4.H1177
   Intaglietta M, 1977, BIBLIOTHECA ANATOMIC, V15, P273
   Jain RK, 2001, ADV DRUG DELIVER REV, V46, P149, DOI 10.1016/S0169-409X(00)00131-9
   Luk CK, 1990, J NATL CANCER I, V82, P684, DOI 10.1093/jnci/82.8.684
   Maier U, 1989, J UROLOGY, V141, P529, DOI 10.1016/S0022-5347(17)40881-0
   Mccullagh P, 1989, GEN LINEAR MODELS, V37, P0
   Qiao RL, 1995, AM J PHYSIOL-CELL PH, V269, PC103, DOI 10.1152/ajpcell.1995.269.1.C103
   Reinhold HS, 1977, BIBL ANAT, V0, P270
   Smith KJ, 1997, J AM ACAD DERMATOL, V36, P239, DOI 10.1016/S0190-9622(97)70288-3
   Stamenkovic I, 2003, J PATHOL, V200, P448, DOI 10.1002/path.1400
   Thomas CD, 1996, RADIOTHER ONCOL, V39, P235, DOI 10.1016/0167-8140(96)01734-3
   Trotter MJ, 1990, BRIT J CANCER, V62, P903, DOI 10.1038/bjc.1990.406
   Trotter MJ, 1991, INT J RADIAT BIOL, V60, P139, DOI 10.1080/09553009114551731
   Trotter MJ, 1989, INT J RADIAT ONCOL, V16, P931, DOI 10.1016/0360-3016(89)90889-4
   Trotter MJ, 1989, BRIT J CANCER, V59, P706, DOI 10.1038/bjc.1989.148
   Tufto I, 1995, BRIT J CANCER, V71, P789, DOI 10.1038/bjc.1995.153
   Van HAARENPMA, 2003, AM J PHYSIOL-HEART C, V285, PH2848, DOI 10.1152/ajpheart.00117.2003
   Weinberg PD, 1997, CONNECT TISSUE RES, V36, P297, DOI 10.3109/03008209709160229
   Young SD, 1988, P NATL ACAD SCI USA, V85, P9533, DOI 10.1073/pnas.85.24.9533
NR 34
TC 8
Z9 8
U1 0
U2 1
PU INT INST ANTICANCER RESEARCH
PI ATHENS
PA EDITORIAL OFFICE 1ST KM KAPANDRITIOU-KALAMOU RD KAPANDRITI, PO BOX 22, ATHENS 19014, GREECE
SN 0250-7005
EI 1791-7530
J9 ANTICANCER RES
JI Anticancer Res.
PD MAY-JUN 15
PY 2007
VL 27
IS 3B
BP 1475
EP 1481
DI 
PG 7
WC Oncology
SC Oncology
GA 170GL
UT WOS:000246650700013
PM 17595764
DA 2022-07-08
ER
