# Supplementary material for: Global scientific trends on matrix metalloproteinase and osteosarcoma: A bibliometric and visualized analysis
Source: Front Oncol. 2023 Feb 6;13:1064815. doi: 10.3389/fonc.2023.1064815 (PMC9939641; doi:10.3389/fonc.2023.1064815)
Supplement: Supplementary file 3 [file DataSheet_1.zip › rawdata/download2008u23.txt]

PT J
AU De nigris, Filontena
   Rossiello, Raffaele
   Schiano, Concetta
   Arra, Claudio
   Williams-ignarro, Sharon
   Barbieri, Antonio
   Lanza, Alessandro
   Balestrieri, Antonio
   Giuliano, MT
   Ignarro, LJ
   Napoli, Claudio
AF De nigris, Filontena
   Rossiello, Raffaele
   Schiano, Concetta
   Arra, Claudio
   Williams-ignarro, Sharon
   Barbieri, Antonio
   Lanza, Alessandro
   Balestrieri, Antonio
   Giuliano, Maria
   Ignarro, Louis
   Napoli, Claudio
TI Deletion of Yin Yang 1 protein in osteosarcoma cells on cell invasion and CXCR4/angiogenesis and metastasis
SO CANCER RESEARCH
LA English
DT Article
ID chemokine receptor cxcr4; transcription factor yin-yang-1; matrix metalloproteinase; cancer; expression; progression; survival; model; provide; sarcoma
AB We know that the Yin Yang 1 protein (YY1) overexpression is positively and strongly correlated with the degree of malignancy of bone tumors. Therefore, we questioned whether we could influence cell invasiveness by deleting YY1 in human osteosarcoma cells (SaOs-2), as tested in Matrigel-coated filters and metastasis implantation of such osteosarcoma cells in vivo, by serial analysis with nuclear magnetic resonance. Moreover, we focused our work on the chemokine receptor CXCR4 and its inhibition by T22 antibody, as well as on systemic (direct in vivo assay) and computer-assisted imaging of angiogenesis-related metastasis. Results showed that cell invasiveness and metastasis implantation by wild-type SaOs-2 cells, as evaluated by histology and inummohistochemistry, are associated with up-regulation of CXCR4 expression, which in turn was significantly reduced by T22. In addition, deletion of YY1 (siRNAYY1-SaOs-2) induced a significant decrease of cell invasion and metastasis growth. This phenomenon was associated with decreased vascular endothelial growth factor (VEGF)/angiogenesis and a complex rearrangement of the gene expression profile as evaluated by microarray analysis. In conclusion, YY1 and VEGF/CXCR4 seem to intervene in the pathogenesis of the malignant phenotype of osteosarcoma by acting on cell invasiveness and metastasis growth.
C1 [de Nigris, Filontena; Schiano, Concetta; Napoli, Claudio] Univ Naples 2, Div Clin Pathol, Dept Gen Pathol, Sch Med 1, I-80138 Naples, Italy.
   [Rossiello, Raffaele; Balestrieri, Antonio] Univ Naples 2, Sch Med 1, Chair Human Pathol, I-80138 Naples, Italy.
   [Rossiello, Raffaele; Balestrieri, Antonio] Univ Naples 2, Sch Med 1, Dept Chem Biol & Phys, I-80138 Naples, Italy.
   [Schiano, Concetta; Lanza, Alessandro] Univ Naples 2, Sch Med 1, Reg Ctr Craniofacial Malformat MRI & Odontostomat, I-80138 Naples, Italy.
   [Giuliano, Maria Teresa] Univ Naples 2, Sch Med 1, Dept Expt Med, I-80138 Naples, Italy.
   [Arra, Claudio; Barbieri, Antonio] Fdn G Pascale Natl Inst Tumours, Unit Anim Fac, Naples, Italy.
   [Williams-Ignarro, Sharon; Ignarro, Louis J.] Univ Calif Los Angeles, David Geffen Sch Med, Div Anesthesiol, Los Angeles, CA 90095 USA.
   [Williams-Ignarro, Sharon; Ignarro, Louis J.] Univ Calif Los Angeles, David Geffen Sch Med, Dept Mol & Med Pharmacol, Los Angeles, CA 90095 USA.
RP Napoli, C (通讯作者)，Univ Naples 2, Div Clin Pathol, Dept Gen Pathol, Sch Med 1, Via Luigi Crecchio 7,Complesso S Andrea Dame, I-80138 Naples, Italy.
EM claudio.napoli@unina2.it
CR Abbondanza C, 2008, IN PRESS ONCOL RES, V0, P0
   Affar E, 2006, MOL CELL BIOL, V26, P3565, DOI 10.1128/MCB.26.9.3565-3581.2006
   Akahane M, 2006, INT J CANCER, V118, P841, DOI 10.1002/ijc.21420
   Bachelder RE, 2002, CANCER RES, V62, P7203
   Balestrieri ML, 2007, EUR J CANCER, V43, P1242, DOI 10.1016/j.ejca.2007.02.006
   Balkwill F, 2004, SEMIN CANCER BIOL, V14, P171, DOI 10.1016/j.semcancer.2003.10.003
   Brooks PC, 1996, CELL, V85, P683, DOI 10.1016/S0092-8674(00)81235-0
   Busillo JM, 2007, BIOCHIM BIOPHYS ACTA, V1767, P952
   Dass CR, 2006, CLIN EXP METASTAS, V23, P367, DOI 10.1007/s10585-006-9046-6
   de Nigris F, 1998, CANCER RES, V58, P4745
   de Nigris F, 2007, ONCOGENE, V26, P382, DOI 10.1038/sj.onc.1209804
   de Nigris F, 2002, BRIT J CANCER, V86, P917, DOI 10.1038/sj.bjc.6600156
   de Nigris F, 2001, CANCER RES, V61, P2267
   de Nigris F, 2007, J CARDIOVASC PHARM, V50, P424, DOI 10.1097/FJC.0b013e31812564e4
   de Nigris F, 2006, EUR J CANCER, V42, P2420, DOI 10.1016/j.ejca.2006.06.008
   de Nigris F, 2006, CELL CYCLE, V5, P1621, DOI 10.4161/cc.5.15.3138
   de Nigris F, 2003, CELL CYCLE, V2, P325, DOI 10.4161/cc.2.4.414
   Egeblad M, 2002, NAT REV CANCER, V2, P161, DOI 10.1038/nrc745
   Engl T, 2006, NEOPLASIA, V8, P290, DOI 10.1593/neo.05694
   Farnebo F, 1999, BIOCHEM BIOPH RES CO, V257, P891, DOI 10.1006/bbrc.1999.0562
   Kilarski WW, 2007, CURR PHARM BIOTECHNO, V8, P3, DOI 10.2174/138920107779941444
   Lamberti M, 2004, TOXICOL APPL PHARM, V195, P321, DOI 10.1016/j.taap.2003.09.022
   Laverdiere C, 2005, CLIN CANCER RES, V11, P2561, DOI 10.1158/1078-0432.CCR-04-1089
   Lavker RM, 1991, AM J PATHOL, V138, P687
   Lee BC, 2005, CANCER RES, V65, P2840, DOI 10.1158/0008-5472.CAN-04-3309
   Link MP, 1986, NEW ENGL J MED, V314, P1600, DOI 10.1056/NEJM198606193142502
   Mankin HJ, 2004, CLIN ORTHOP RELAT R, V0, PP286, DOI 10.1097/01.blo.0000145991.65770.e6
   Murakami T, 2002, CANCER RES, V62, P7328
   Murphy PM, 2001, NEW ENGL J MED, V345, P833, DOI 10.1056/NEJM200109133451113
   Napoli C, 2005, METH MOLEC MED, V108, P215
   Napoli C, 2003, HEART, V89, P597, DOI 10.1136/heart.89.6.597
   Napoli C, 1999, LANCET, V354, P1234, DOI 10.1016/S0140-6736(99)02131-5
   Oda Y, 2006, MODERN PATHOL, V19, P738, DOI 10.1038/modpathol.3800587
   Pan JD, 2006, MOL CANCER, V5, P0, DOI 10.1186/1476-4598-5-56
   Perissinotto E, 2005, CLIN CANCER RES, V11, P490
   Rajgopal A, 2007, J CELL BIOCHEM, V100, P1509, DOI 10.1002/jcb.21137
   Wang LL, 2005, CANCER J, V11, P294, DOI 10.1097/00130404-200507000-00005
   Wirzenius M, 2007, J EXP MED, V204, P1431, DOI 10.1084/jem.20062642
   Wunder JS, 2007, LANCET ONCOL, V8, P513, DOI 10.1016/S1470-2045(07)70169-9
   Zaidi SK, 2007, NAT REV CANCER, V7, P454, DOI 10.1038/nrc2149
NR 40
TC 54
Z9 63
U1 0
U2 12
PU AMER ASSOC CANCER RESEARCH
PI PHILADELPHIA
PA 615 CHESTNUT ST, 17TH FLOOR, PHILADELPHIA, PA 19106-4404 USA
SN 0008-5472
EI 1538-7445
J9 CANCER RES
JI Cancer Res.
PD MAR 15
PY 2008
VL 68
IS 6
BP 1797
EP 1808
DI 10.1158/0008-5472.CAN-07-5582
PG 12
WC Oncology
SC Oncology
GA 274TO
UT WOS:000254024400024
PM 18339860
DA 2022-07-08
ER

PT J
AU Guo, Yi
   Rubin, EM
   Xie, Jun
   Zi, Xiaolin
   Hoang, BH
AF Guo, Yi
   Rubin, Elyssa
   Xie, Jun
   Zi, Xiaolin
   Hoang, Bang
TI Dominant negative LRP5 decreases tumorigenicity and metastasis of osteosarcoma in an animal model
SO CLINICAL ORTHOPAEDICS AND RELATED RESEARCH
LA English
DT Article
ID epithelial-mesenchymal transition; breast-cancer cell; protein-5 lrp5; receptor; expression; snail; transcription; progression; repressor; invasion
AB Osteosarcoma (OS) is a primary malignant bone tumor with a high propensity for local recurrence and distant metastasis. We previously showed a secreted, dominant-negative LRP5 receptor (DNLRP5) suppressed in vitro migration and invasion of the OS cell line SaOS-2. Therefore, we hypothesized DNLRP5 also has in vivo antitumor activity against OS. We used the 143B cell line as a model to study the effect of DNLRP5 by stable transfection. Inhibition of Wnt signaling by DNLRP5 was verified by a reduction in TOPFLASH luciferase activity. In soft agar, DNLRP5-transfected 143B cells formed fewer and smaller colonies than control transfected cells. DNLRP5 transfection reduced in vivo tumor growth of 143B cells in nude mice. DNLRP5 also decreased in vitro cellular motility in a scratch wound assay. In a spontaneous pulmonary metastasis model, DNLRP5 reduced both the size and number of lung metastatic nodules. The reduction in cellular invasiveness by DNLRP5 was associated with decreased expression of matrix metalloproteinase-2, N-cadherin, and Snail. Our data suggest canonical Wnt/LRP5 signaling reflects an important underlying mechanism of OS progression. Therefore, strategies to suppress LRP5-mediated signaling in OS cells may lead to a reduction in local or systemic disease burden.
C1 [Guo, Yi; Rubin, Elyssa M.; Xie, Jun; Hoang, Bang H.] Musculoskeletal Oncol Lab, Dept Orthopaed Surg, Orange, CA 92868 USA.
   [Zi, Xiaolin] Univ Calif Irvine, Dept Urol, Irvine, CA USA.
RP Hoang, BH (通讯作者)，Musculoskeletal Oncol Lab, Dept Orthopaed Surg, 101 City Dr S, Orange, CA 92868 USA.
EM bhhoang@uci.edu
FU NATIONAL CANCER INSTITUTE [R21CA129793, K08CA116003, P30CA062203, R01CA122558, R21CA109428] Funding Source: NIH RePORTER; NCI NIH HHS [R21 CA129793, CA116003, K08 CA116003, P30 CA062203, CA109428, R01 CA122558, R21 CA109428] Funding Source: Medline
CR Batlle E, 2000, NAT CELL BIOL, V2, P84, DOI 10.1038/35000034
   Beach S, 2008, ONCOGENE, V27, P2243, DOI 10.1038/sj.onc.1210860
   Bhanot P, 1996, NATURE, V382, P225, DOI 10.1038/382225a0
   Boyer B, 2000, BIOCHEM PHARMACOL, V60, P1091, DOI 10.1016/S0006-2952(00)00427-5
   Clevers H, 2006, CELL, V127, P469, DOI 10.1016/j.cell.2006.10.018
   Dass CR, 2006, CLIN EXP METASTAS, V23, P367, DOI 10.1007/s10585-006-9046-6
   Ferguson WS, 2001, CANCER INVEST, V19, P292, DOI 10.1081/CNV-100102557
   Gong YQ, 2001, CELL, V107, P513, DOI 10.1016/S0092-8674(01)00571-2
   Guo Y, 2007, J ORTHOP RES, V25, P964, DOI 10.1002/jor.20356
   Hazan RB, 2000, J CELL BIOL, V148, P779, DOI 10.1083/jcb.148.4.779
   Hazan RB, 1996, CELL ADHES COMMUN, V4, P399, DOI 10.3109/15419069709004457
   Hoang BH, 2004, INT J CANCER, V109, P106, DOI 10.1002/ijc.11677
   Kato M, 2002, J CELL BIOL, V157, P303, DOI 10.1083/jcb.200201089
   Kuphal S, 2005, MELANOMA RES, V15, P305, DOI 10.1097/00008390-200508000-00012
   Lindvall C, 2006, J BIOL CHEM, V281, P35081, DOI 10.1074/jbc.M607571200
   Luu HH, 2005, CLIN EXP METASTAS, V22, P319, DOI 10.1007/s10585-005-0365-9
   Luu HH, 2004, CURR CANCER DRUG TAR, V4, P653, DOI 10.2174/1568009043332709
   Mcallister RM, 1971, CANCER-AM CANCER SOC, V27, P397, DOI 10.1002/1097-0142(197102)27:2<397::AID-CNCR2820270224>3.0.CO;2-X
   Miyoshi A, 2004, BRIT J CANCER, V90, P1265, DOI 10.1038/sj.bjc.6601685
   Pompetti F, 1996, J CELL BIOCHEM, V63, P37
   Semenov MV, 2006, J BIOL CHEM, V281, P38276, DOI 10.1074/jbc.M609509200
   Staal FJT, 2005, NAT REV IMMUNOL, V5, P21, DOI 10.1038/nri1529
   Tamai K, 2000, NATURE, V407, P530, DOI 10.1038/35035117
   Thiery JP, 2002, NAT REV CANCER, V2, P442, DOI 10.1038/nrc822
   Wu BB, 2007, IMMUNITY, V26, P227, DOI 10.1016/j.immuni.2006.12.007
   Yook JI, 2006, NAT CELL BIOL, V8, P1398, DOI 10.1038/ncb1508
   Zi XL, 2005, CANCER RES, V65, P9762, DOI 10.1158/0008-5472.CAN-05-0103
NR 27
TC 52
Z9 59
U1 1
U2 6
PU LIPPINCOTT WILLIAMS & WILKINS
PI PHILADELPHIA
PA TWO COMMERCE SQ, 2001 MARKET ST, PHILADELPHIA, PA 19103 USA
SN 0009-921X
EI 1528-1132
J9 CLIN ORTHOP RELAT R
JI Clin. Orthop. Rel. Res.
PD SEP 15
PY 2008
VL 466
IS 9
BP 2039
EP 2045
DI 10.1007/s11999-008-0344-y
PG 7
WC Orthopedics; Surgery
SC Orthopedics; Surgery
GA 333KZ
UT WOS:000258152700003
PM 18566875
DA 2022-07-08
ER

PT J
AU Li, Xiaodong
   Nott, SL
   Huang, Yanfang
   Hilf, Russell
   Bambara, RA
   Qiu, Xing
   Yakovlev, Andrei
   Welle, Stephen
   Muyan, Mesut
AF Li, Xiaodong
   Nott, Stephanie
   Huang, Yanfang
   Hilf, Russell
   Bambara, Robert
   Qiu, Xing
   Yakovlev, Andrei
   Welle, Stephen
   Muyan, Mesut
TI Gene expression profiling reveals that the regulation of estrogen-responsive element-independent genes by 17 beta-estradiol-estrogen receptor beta is uncoupled from the induction of phenotypic changes in cell models
SO JOURNAL OF MOLECULAR ENDOCRINOLOGY
LA English
DT Article
ID breast-cancer cell; epidermal-growth-factor; hyaluronan synthase-2 gene; er-alpha; retinoic acid; transcriptional activation; matrix metalloproteinase-1; osteosarcoma cell; carcinoma cell; binding domain
AB Estrogen hormone 17 beta-estradiol (E-2) is involved in the physiology and pathology of many tissues. E-2 information is conveyed by the transcription factors estrogen receptors (ER) alpha and beta that mediate a complex array of nuclear and non-nuclear events. The interaction of ER with specific DNA sequences, estrogen- responsive elements (EREs), constitutes a critical nuclear signaling pathway. In addition, E-2-ER regulates transcription through interactions with transfactors bound to their cognate regulatory elements on DNA, hence the ERE-independent signaling pathway. However, the relative importance of the ERE-independent pathway in E-2-ER beta signaling is unclear. To address this issue, we engineered an ERE-binding defective ER beta mutant (ER beta(EBD)) by changing critical residues in the DNA-binding domain required for ERE binding. Biochemical and functional studies revealed that ER beta(EBD) signaled exclusively through the ERE-independent pathway. Using the adenovirus infected ER-negative cancer cell models, we found that although E-2-ER beta(EBD) regulated the expression of a number of genes identified by microarrays, it was ineffective in altering cellular proliferation, motility, and death in contrast to E-2-ER beta. Our results indicate that genomic responses from the ERE-independent pathway to E-2-ER beta are not sufficient to alter the cellular phenotype. These findings suggest that the ERE-dependent pathway is a required signaling route for E-2-ER beta to induce cellular responses.
C1 [Li, Xiaodong; Nott, Stephanie L.; Huang, Yanfang; Hilf, Russell; Bambara, Robert A.; Muyan, Mesut] Univ Rochester, Sch Med, Dept Biochem & Biophys, Rochester, NY 14642 USA.
   [Qiu, Xing; Yakovlev, Andrei] Univ Rochester, Sch Med, Dept Biostat & Computat Biol, Rochester, NY 14642 USA.
   [Welle, Stephen] Univ Rochester, Sch Med, Dept Med, Rochester, NY 14642 USA.
RP Muyan, M (通讯作者)，601 Elmwood Av,Box 712, Rochester, NY 14642 USA.
EM mesut_muyan@urmc.rochester.edu
FU NCI NIH HHS [CA113682, R01 CA113682] Funding Source: Medline; NATIONAL CANCER INSTITUTE [R01CA113682] Funding Source: NIH RePORTER
CR Aho S, 1997, EUR J BIOCHEM, V247, P503, DOI 10.1111/j.1432-1033.1997.00503.x
   Andreasen PA, 1997, INT J CANCER, V72, P1, DOI 10.1002/(SICI)1097-0215(19970703)72:1<1::AID-IJC1>3.0.CO;2-Z
   Archer TK, 1992, SCIENCE, V255, P1573, DOI 10.1126/science.1347958
   Bjornstrom L, 2002, J BIOL CHEM, V277, P48479, DOI 10.1074/jbc.C200570200
   Bjornstrom L, 2001, J MOL ENDOCRINOL, V27, P93, DOI 10.1677/jme.0.0270093
   Bjornstrom LINDA, 2004, NUCL RECEPT, V2, P3, DOI 10.1186/1478-1336-2-3
   Buttice G, 1996, ONCOGENE, V13, P2297
   Cheung E, 2005, P NATL ACAD SCI USA, V102, P559, DOI 10.1073/pnas.0407113102
   Dai MH, 2007, BIOINFORMATICS, V23, P2185, DOI 10.1093/bioinformatics/btm297
   Dai MH, 2005, NUCLEIC ACIDS RES, V33, P0, DOI 10.1093/nar/gni179
   Deroo BJ, 2006, J CLIN INVEST, V116, P561, DOI 10.1172/JCI27987
   Duan R, 1998, ENDOCRINOLOGY, V139, P1981, DOI 10.1210/en.139.4.1981
   Duffy MJ, 2000, BREAST CANCER RES, V2, P252, DOI 10.1186/bcr65
   Forget MA, 2007, BRIT J CANCER, V96, P646, DOI 10.1038/sj.bjc.6603579
   Fowler AM, 2006, MOL ENDOCRINOL, V20, P291, DOI 10.1210/me.2005-0288
   Fowler AM, 2004, FASEB J, V18, P81, DOI 10.1096/fj.03-0038com
   Frasor J, 2003, ENDOCRINOLOGY, V144, P4562, DOI 10.1210/en.2003-0567
   Garcia M, 1992, P NATL ACAD SCI USA, V89, P11538, DOI 10.1073/pnas.89.23.11538
   Garcia M, 1997, J STEROID BIOCHEM, V61, P11, DOI 10.1016/S0960-0760(96)00255-5
   Gautier L, 2004, BMC BIOINFORMATICS, V5, P0, DOI 10.1186/1471-2105-5-111
   Glidewell-kenney C, 2005, MOL CELL ENDOCRINOL, V245, P53, DOI 10.1016/j.mce.2005.10.003
   Gorczyca W, 1998, METH MOL B, V91, P217
   Gotte M, 2006, CANCER RES, V66, P10233, DOI 10.1158/0008-5472.CAN-06-1464
   Green S, 1988, EMBO J, V7, P3037, DOI 10.1002/j.1460-2075.1988.tb03168.x
   Hall JM, 1999, ENDOCRINOLOGY, V140, P5566, DOI 10.1210/en.140.12.5566
   Hall JM, 2001, J BIOL CHEM, V276, P36869, DOI 10.1074/jbc.R100029200
   Harbig J, 2005, NUCLEIC ACIDS RES, V33, P0, DOI 10.1093/nar/gni027
   Harrington WR, 2003, MOL CELL ENDOCRINOL, V206, P13, DOI 10.1016/S0303-7207(03)00255-7
   Huang J, 2005, MOL ENDOCRINOL, V19, P2696, DOI 10.1210/me.2005-0120
   Huang J, 2004, MOL CELL ENDOCRINOL, V218, P65, DOI 10.1016/j.mce.2003.12.005
   Huang S, 2005, GLOBAL NETW, V5, P379, DOI 10.1111/j.1471-0374.2005.00125.x
   Ito Y, 2001, BREAST CANCER RES TR, V67, P81, DOI 10.1023/A:1010667108371
   Jakacka M, 2001, J BIOL CHEM, V276, P13615, DOI 10.1074/jbc.M008384200
   Jiang SY, 1992, JNCI-J NATL CANCER I, V84, P580, DOI 10.1093/jnci/84.8.580
   Kian TM, 2004, MOL BIOL CELL, V15, P1262
   Klebanov L, 2006, COMPUT STAT DATA AN, V50, P3619, DOI 10.1016/j.csda.2005.08.005
   Korsmeyer SJ, 1999, HARVEY LECT, V95, P21
   Kushner PJ, 2000, J STEROID BIOCHEM, V74, P311, DOI 10.1016/S0960-0760(00)00108-4
   Laganiere J, 2005, MOL ENDOCRINOL, V19, P1584, DOI 10.1210/me.2005-0040
   Lazennec G, 2001, ENDOCRINOLOGY, V142, P4120, DOI 10.1210/en.142.9.4120
   Lazennec G, 1999, MOL CELL ENDOCRINOL, V149, P93, DOI 10.1016/S0303-7207(98)00254-8
   Lee HL, 1994, MOL CELL BIOL, V14, P32, DOI 10.1128/MCB.14.1.32
   Li XD, 2004, MOL CELL BIOL, V24, P7681, DOI 10.1128/MCB.24.17.7681-7694.2004
   Li YJ, 2007, INT J CANCER, V120, P2557, DOI 10.1002/ijc.22550
   Licznar A, 2003, FEBS LETT, V553, P445, DOI 10.1016/S0014-5793(03)01090-1
   Livak KJ, 2001, METHODS, V25, P402, DOI 10.1006/meth.2001.1262
   Luisi BF, 1994, VITAM HORM, V49, P1
   Mckenna NJ, 1999, ENDOCR REV, V20, P321, DOI 10.1210/er.20.3.321
   Metivier R, 2003, CELL, V115, P751, DOI 10.1016/S0092-8674(03)00934-6
   Moggs JG, 2005, J MOL ENDOCRINOL, V34, P535, DOI 10.1677/jme.1.01677
   Monroe DG, 2005, MOL ENDOCRINOL, V19, P1555, DOI 10.1210/me.2004-0381
   Monslow J, 2006, J BIOL CHEM, V281, P18043, DOI 10.1074/jbc.M510467200
   Mosmann T, 1983, J IMMUNOL METHODS, V65, P55, DOI 10.1016/0022-1759(83)90303-4
   Mosselman S, 1996, FEBS LETT, V392, P49, DOI 10.1016/0014-5793(96)00782-X
   Muyan M, 2001, MOL CELL ENDOCRINOL, V182, P249, DOI 10.1016/S0303-7207(01)00493-2
   Nagahata T, 2005, ENDOCR-RELAT CANCER, V12, P65, DOI 10.1677/erc.1.00890
   Nettles KW, 2007, EMBO REP, V8, P563, DOI 10.1038/sj.embor.7400963
   Nilsson S, 2001, PHYSIOL REV, V81, P1535, DOI 10.1152/physrev.2001.81.4.1535
   Nunez AM, 1989, EMBO J, V8, P823, DOI 10.1002/j.1460-2075.1989.tb03443.x
   Paech K, 1997, SCIENCE, V277, P1508, DOI 10.1126/science.277.5331.1508
   Parker MG, 1998, BIOCHEM SOC SYMP, V0, P45
   Pasonen-seppanen S, 2003, J INVEST DERMATOL, V120, P1038, DOI 10.1046/j.1523-1747.2003.12249.x
   Pennie WD, 1995, MOL CELL BIOL, V15, P2125
   Rishi AK, 1995, CANCER RES, V55, P4999
   Saavalainen K, 2005, J BIOL CHEM, V280, P14636, DOI 10.1074/jbc.M500206200
   Safe S, 2001, VITAM HORM, V62, P231, DOI 10.1016/S0083-6729(01)62006-5
   Schultz JR, 2003, MOL CELL ENDOCRINOL, V201, P165, DOI 10.1016/S0303-7207(02)00415-X
   Stossi F, 2004, ENDOCRINOLOGY, V145, P3473, DOI 10.1210/en.2003-1682
   Sun GL, 1998, MOL ENDOCRINOL, V12, P882, DOI 10.1210/me.12.6.882
   Udabage L, 2005, CANCER RES, V65, P6139, DOI 10.1158/0008-5472.CAN-04-1622
   Umayahara Y, 1994, J BIOL CHEM, V269, P16433
   Vyhlidal C, 2000, J MOL ENDOCRINOL, V24, P329, DOI 10.1677/jme.0.0240329
   Watkins GARETH, 2005, INT SEMIN SURG ONCOL, V2, P23, DOI 10.1186/1477-7800-2-23
   Webb P, 1999, MOL ENDOCRINOL, V13, P1672, DOI 10.1210/me.13.10.1672
   Webb P, 1995, MOL ENDOCRINOL, V9, P443, DOI 10.1210/me.9.4.443
   Westfall PH, 1993, WILEY SERIES PROBABI, V0, P0
   Wyatt CA, 2005, CANCER RES, V65, P11101, DOI 10.1158/0008-5472.CAN-05-2446
   Yi P, 2002, MOL ENDOCRINOL, V16, P674, DOI 10.1210/me.16.4.674
   Yi P, 2002, MOL ENDOCRINOL, V16, P1810, DOI 10.1210/me.2001-0323
   Zajchowski DA, 1993, CANCER RES, V53, P5004
NR 80
TC 9
Z9 9
U1 0
U2 0
PU BIOSCIENTIFICA LTD
PI BRISTOL
PA EURO HOUSE, 22 APEX COURT WOODLANDS, BRADLEY STOKE, BRISTOL BS32 4JT, ENGLAND
SN 0952-5041
EI 1479-6813
J9 J MOL ENDOCRINOL
JI J. Mol. Endocrinol.
PD MAY-JUN 15
PY 2008
VL 40
IS 5-6
BP 211
EP 229
DI 10.1677/JME-07-0156
PG 19
WC Endocrinology & Metabolism
SC Endocrinology & Metabolism
GA 314KG
UT WOS:000256807700002
PM 18434428
DA 2022-07-08
ER

PT J
AU Fromigue, Olivia
   Hamidouche, Zahia
   Marie, PJ
AF Fromigue, Olivia
   Hamidouche, Zahia
   Marie, Pierre
TI Blockade of the RhoA-JNK-c-Jun-MMP2 Cascade by Atorvastatin Reduces Osteosarcoma Cell Invasion
SO JOURNAL OF BIOLOGICAL CHEMISTRY
LA English
DT Article
ID hmg-coa reductase; breast-cancer cell; matrix metalloproteinase; c-jun; mmp-9 secretion; iv collagenase; messenger-rna; activation; expression; apoptosis
AB Osteosarcoma is characterized by a high malignant and metastatic potential, which points to the need for new therapeutic strategies to prevent cell metastasis. In this study, we show that statin-induced HMG-CoA reductase inhibition reduces cell migration and invasion in human and murine osteosarcoma cells, independently of the genotype. The statin-induced reduction of cell migration and invasion was independent of induction of apoptosis and was geranylgeranylpyrophosphate-dependent. The statin reduced matrix metalloproteinase (MMP) 2, 9, and 14 and TIMP2 expression or activity in invading cells. Forced expression of MMP2 and MMP14 overcame the inhibitory effect of the statin on cell invasion, suggesting a role for these MMPs in invasive potential. We also investigated the mechanisms involved in the reduced MMP2 activity and cell invasion. Inhibition of JNK, but not ERK1/2 signaling, reduced MMP2 activity. Pharmacological or constitutive activation of JNK overcame the reduced MMP2 activity and cell invasion induced by the statin. The statin decreased JNK phosphorylation and c-Jun nuclear translocation, suggesting that HMG-CoA reductase inhibition targets the JNK-c-Jun signaling pathway. We showed that mevalonate or geranylgeranylpyrophosphate treatment prevented the statin-induced reduction in JNK phosphorylation, MMP2 activity, and cell invasion. Forced expression of a constitutively active form of RhoA increased JNK phosphorylation and overcame the inhibitory effect of atorvastatin on MMP2 activity and cell invasion. The data establish a link between RhoA, JNK, c-Jun, and MMP2 activity that is functionally involved in the reduction in osteosarcoma cell invasion by the statin. This suggests a novel strategy targeting RhoA-JNK-c-Jun signaling to reduce osteosarcoma cell tumorigenesis.
C1 [Fromigue, Olivia] Hop Lariboisiere, INSERM, Lab Osteoblast Biol & Pathol, U606, F-75475 Paris 10, France.
   Univ Paris 07, Hop Lariboisiere, F-75475 Paris 10, France.
RP Fromigue, O (通讯作者)，Hop Lariboisiere, INSERM, Lab Osteoblast Biol & Pathol, U606, 2 Rue Ambroise Pare, F-75475 Paris 10, France.
EM olivia.fromigue@inserm.fr
FU INSERM; Association pour la Recherche Contre le Cancer [4315]; Association Rhumatisme et Travail (Paris, France)
CR Aznar S, 2001, CANCER LETT, V165, P1, DOI 10.1016/S0304-3835(01)00412-8
   Behrens A, 2001, P NATL ACAD SCI USA, V98, P1769, DOI 10.1073/pnas.98.4.1769
   Bian JH, 1997, MOL CELL BIOL, V17, P6330, DOI 10.1128/MCB.17.11.6330
   Bjornland K, 2005, J SURG RES, V127, P151, DOI 10.1016/j.jss.2004.12.016
   Bruland OS, 2005, CLIN CANCER RES, V11, P4666, DOI 10.1158/1078-0432.CCR-05-0165
   Cheung LWT, 2006, CANCER RES, V66, P10902, DOI 10.1158/0008-5472.CAN-06-2217
   Coussens LM, 2002, SCIENCE, V295, P2387, DOI 10.1126/science.1067100
   David JP, 2005, J CLIN INVEST, V115, P664, DOI 10.1172/JCI200522877
   Denoyelle C, 2003, CELL SIGNAL, V15, P327, DOI 10.1016/S0898-6568(02)00124-9
   Denoyelle C, 2001, CARCINOGENESIS, V22, P1139, DOI 10.1093/carcin/22.8.1139
   Deryugina EI, 2006, CANCER METAST REV, V25, P9, DOI 10.1007/s10555-006-7886-9
   Duncan RE, 2004, J BIOL CHEM, V279, P33079, DOI 10.1074/jbc.M400732200
   Eferl R, 2003, NAT REV CANCER, V3, P859, DOI 10.1038/nrc1209
   Egeblad M, 2002, NAT REV CANCER, V2, P161, DOI 10.1038/nrc745
   Franchi A, 1998, VIRCHOWS ARCH, V432, P515, DOI 10.1007/s004280050199
   Fritz G, 1999, INT J CANCER, V81, P682, DOI 10.1002/(SICI)1097-0215(19990531)81:5<682::AID-IJC2>3.0.CO;2-B
   Fromigue O, 2006, CELL DEATH DIFFER, V13, P1845, DOI 10.1038/sj.cdd.4401873
   Fromigue O, 2001, J BONE MINER RES, V16, P1600, DOI 10.1359/jbmr.2001.16.9.1600
   Graaf MR, 2004, CANCER TREAT REV, V30, P609, DOI 10.1016/j.ctrv.2004.06.010
   Himelstein BRUCEP, 1998, CURRENT OPINION IN ONCOLOGY, V10, P326, DOI 10.1097/00001622-199807000-00009
   Hsieh YS, 2007, CARCINOGENESIS, V28, P977, DOI 10.1093/carcin/bgl221
   Hu B, 2006, CANCER RES, V66, P775, DOI 10.1158/0008-5472.CAN-05-1149
   Ispanovic E, 2006, AM J PHYSIOL-CELL PH, V291, PC579, DOI 10.1152/ajpcell.00300.2005
   Khanna C, 2000, CLIN EXP METASTAS, V18, P261, DOI 10.1023/A:1006767007547
   Kusama T, 2006, INT J ONCOL, V29, P217
   Li YC, 2006, AM J PATHOL, V168, P1107, DOI 10.2353/ajpath.2006.050959
   Maquoi E, 2000, J BIOL CHEM, V275, P11368, DOI 10.1074/jbc.275.15.11368
   Matsumoto Y, 2001, JPN J CANCER RES, V92, P429, DOI 10.1111/j.1349-7006.2001.tb01113.x
   Mosmann T, 1983, J IMMUNOL METHODS, V65, P55, DOI 10.1016/0022-1759(83)90303-4
   Orosco A, 2007, CANCER RES, V67, P3708, DOI 10.1158/0008-5472.CAN-06-4164
   Papachristou DJ, 2003, BONE, V32, P364, DOI 10.1016/S8756-3282(03)00026-7
   Porter KE, 2004, CARDIOVASC RES, V64, P507, DOI 10.1016/j.cardiores.2004.07.020
   Pratap J, 2005, MOL CELL BIOL, V25, P8581, DOI 10.1128/MCB.25.19.8581-8591.2005
   Reuben PM, 2006, FRONT BIOSCI-LANDMRK, V11, P1199, DOI 10.2741/1873
   Rochet N, 1999, INT J CANCER, V82, P282, DOI 10.1002/(SICI)1097-0215(19990719)82:2<282::AID-IJC20>3.0.CO;2-R
   Rodan SB, 1987, CANCER RES, V47, P4961
   Sabapathy K, 2004, MOL CELL, V15, P713, DOI 10.1016/j.molcel.2004.08.028
   Sawada K, 2002, CANCER RES, V62, P6015
   Stenner-liewen FRANK, 2003, CANCER RESEARCH, V63, P263
   Sternlicht MD, 2001, ANNU REV CELL DEV BI, V17, P463, DOI 10.1146/annurev.cellbio.17.1.463
   Strongin AY, 1995, J BIOL CHEM, V270, P5331, DOI 10.1074/jbc.270.10.5331
   Thunyakitpisal PD, 2004, J PHARMACOL SCI, V94, P403, DOI 10.1254/jphs.94.403
   Turner NA, 2005, FASEB J, V19, P804, DOI 10.1096/fj.04-2852fje
   Turner NA, 2007, J MOL CELL CARDIOL, V43, P168, DOI 10.1016/j.yjmcc.2007.05.006
   Uchibori M, 2006, INT J ONCOL, V28, P33
   Van NOORDENCJF, 1998, ACTA HISTOCHEM, V100, P337, DOI 10.1016/S0065-1281(98)80030-5
   Wagner EF, 2005, IMMUNOL REV, V208, P126, DOI 10.1111/j.0105-2896.2005.00332.x
   Wang IK, 2000, ONCOLOGY-BASEL, V59, P245, DOI 10.1159/000012168
   Waxman DJ, 2003, CANCER RES, V63, P8563
   Wong WWL, 2002, LEUKEMIA, V16, P508, DOI 10.1038/sj.leu.2402476
   Woodhouse EC, 1997, CANCER-AM CANCER SOC, V80, P1529, DOI 10.1002/(SICI)1097-0142(19971015)80:8+<1529::AID-CNCR2>3.3.CO;2-#
NR 51
TC 108
Z9 119
U1 0
U2 7
PU AMER SOC BIOCHEMISTRY MOLECULAR BIOLOGY INC
PI ROCKVILLE
PA 11200 ROCKVILLE PIKE, SUITE 302, ROCKVILLE, MD, UNITED STATES
SN 0021-9258
EI 1083-351X
J9 J BIOL CHEM
JI J. Biol. Chem.
PD NOV 7
PY 2008
VL 283
IS 45
BP 30549
EP 30556
DI 10.1074/jbc.M801436200
PG 8
WC Biochemistry & Molecular Biology
SC Biochemistry & Molecular Biology
GA 367ID
UT WOS:000260544800013
PM 18757369
DA 2022-07-08
ER

PT J
AU Yaman, Emel
   Yalcin, Buelent
   Utkan, Guengoer
   Akbulut, Hakan
   Isikdogan, Abdurrahman
   Sencan, Orhan
   Buyukcelik, Abdullah
   Pamir, Ali
   Demirkazik, Ahmet
   Icli, Fikri
AF Yaman, Emel
   Yalcin, Buelent
   Utkan, Guengoer
   Akbulut, Hakan
   Isikdogan, Abdurrahman
   Sencan, Orhan
   Buyukcelik, Abdullah
   Pamir, Ali
   Demirkazik, Ahmet
   Icli, Fikri
TI Prognostic significance of serum matrix metalloproteinase 9 (MMP-9) levels in patients with sarcomas
SO UHOD-ULUSLARARASI HEMATOLOJI-ONKOLOJI DERGISI
LA English
DT Article
DE serum MMP-9; sarcoma
ID poor-prognosis; expression; stage
AB Sarcomas are heterogeneous groups of tumors that are seen rarely. Although great efforts have been made to identify prognostic factors apart from grade, histology and tumor size, they're not so obvious yet. In this study, the prognostic role of serum matrix metalloproteinase (MMP)-9 levels in patients with sarcoma was evaluated. Eighty-eight patients with a diagnosis of sarcoma were included in the study. Additionally in 14 patients with osteosarcoma, serum MMP-9 levels were analyzed twice. one in preoperative period during neoadjuvant chemotherapy and one in postoperative period. Sixteen healthy volunteers composed the control group. Serum MMP-9 levels have been evaluated quantitively by ELISA method. Serum MMP-9 levels were higher significantly compared to control group (p < 0.005). Patients with metastatic disease have higher serum MMP-9 levels compared to the non-metastatic ones which were statistically non-significant (p: 0.9). Similarly, no difference in serum MMP-9 levels was observed between patients with intermediate-high grade tumors and with low grade tumors. Moreover, statistically significant decrease in serum MMP-9 levels was observed in patients in postoperative period compared to preoperative period (p: 0.016). Although this study was performed in small number and heterogeneous group of patients, the difference in serum MMP-9 levels between sarcoma patients and control group, especially in the presence of measurable lesions and in postoperative period of the same patients, suggests that serum MMP-9 levels may be used as a tumor marker in patients with sarcoma.
C1 [Yaman, Emel] Gazi Univ, Fac Med, Dept Med Oncol, TR-06500 Ankara, Turkey.
   [Yalcin, Buelent; Utkan, Guengoer; Akbulut, Hakan; Sencan, Orhan; Buyukcelik, Abdullah; Pamir, Ali; Demirkazik, Ahmet; Icli, Fikri] Ankara Univ, Fac Med, Dept Med Oncol, TR-06100 Ankara, Turkey.
   [Isikdogan, Abdurrahman] Dicle Univ, Fac Med, Dept Med Oncol, Diyarbakir, Turkey.
RP Yaman, E (通讯作者)，Gazi Univ, Fac Med, Dept Med Oncol, TR-06500 Ankara, Turkey.
EM emel.yaman@gmail.com
CR Benassi MS, 2001, ANN ONCOL, V12, P75, DOI 10.1023/A:1008318614461
   Bergers G, 2000, NAT CELL BIOL, V2, P737, DOI 10.1038/35036374
   Cho YB, 2007, HUM PATHOL, V38, P1603, DOI 10.1016/j.humpath.2007.03.018
   Foukas AF, 2002, J BONE JOINT SURG BR, V84B, P706, DOI 10.1302/0301-620X.84B5.12512
   Guan KP, 2003, UROLOGY, V61, P719, DOI 10.1016/S0090-4295(02)02429-9
   Himelstein BP, 1998, MED PEDIATR ONCOL, V31, P471, DOI 10.1002/(SICI)1096-911X(199812)31:6<471::AID-MPO2>3.0.CO;2-M
   Hua J, 1996, CANCER RES, V56, P5279
   Leppa S, 2004, CLIN CANCER RES, V10, P1057, DOI 10.1158/1078-0432.CCR-03-0047
   Maguire PD, 2000, ONCOLOGY-BASEL, V59, P139, DOI 10.1159/000012151
   Sillanpaa S, 2007, GYNECOL ONCOL, V104, P296, DOI 10.1016/j.ygyno.2006.09.004
   Soini Y, 1993, LAB INVEST, V69, P305
   Uchibori M, 2006, INT J ONCOL, V28, P33
   Woesnner JF, 1991, LANCET, V5, P2145
   Yu Q, 2000, GENE DEV, V14, P163
NR 16
TC 4
Z9 4
U1 0
U2 4
PU AKAD DOKTORLAR YAYINEVI
PI HILAL CANKAYA
PA 4 CADDE 56, SOKAK, NO 49-E, HILAL CANKAYA, ANKARA 06550, TURKEY
SN 1306-133X
EI 
J9 UHOD-ULUSLAR HEMATOL
JI UHOD-Uluslar. Hematol.-Onkol. De.
PD JUN 15
PY 2008
VL 18
IS 2
BP 79
EP 84
DI 
PG 6
WC Oncology
SC Oncology
GA 338KV
UT WOS:000258507500003
DA 2022-07-08
ER

PT J
AU Yang, Tuan-Min
   Guo, Shi-Fang
   Chen, Chang-Rui
   Zhang, Xiao-Yu
   Li, Wen-Guang
AF Yang, Tuan-min
   Guo, Shi-fang
   Chen, Chang-rui
   Zhang, Xiao-yu
   Li, Wen-guang
TI Anti-osteosarcoma effects and mechanisms of 4-O-amino-phenol-4 '-demethylepipodophyllotoxin ether
SO JOURNAL OF PHARMACY AND PHARMACOLOGY
LA English
DT Article
ID pediatric-oncology-group; spin-labeled derivative; drug-induced apoptosis; osteogenic-sarcoma; adjuvant chemotherapy; intracellular acidification; metastatic osteosarcoma; extremity; cell; podophyllotoxin
AB The purpose of this study was to investigate the anti-osteosarcoma effects and mechanisms of 4-O-amino-phenol-4'-demethylepipodophyllotoxin ether (ODE), a new derivative of podophyllo-toxin. The results showed that ODE inhibited proliferation of K562, OS-9901, CNE, BGC-823 and Tca-8113 cells in a time- and concentration-dependent manner as determined by microculture tetrazolium (MTT) assay. OS-9901 and K562 cells treated with ODE for 24h showed cell cycle arrest at G(2)/M and a parallel decrease in G(0)/G(1) and S phase as detected by flow cytometry (FCM). Meanwhile, a fraction of cells with hypodiploid DNA content representing apoptosis were detected by FCM. Morphology observation also revealed typical apoptotic features, including shrinkage of cellular and nuclear membranes, condensed heterochromatin around the nuclear periphery and cytoplasmic vacuolation in OS-9901 cells. Under a confocal laser scanning microscope, intracellular Ca2+ and Mg2+ concentrations were greatly increased whereas the pH value, mitochondrial membrane potential (MMP) and reactive oxygen species (ROS) were markedly reduced in OS-9901 cells after treatment with ODE. Taken together, these results suggest that the anti-osteosarcoma mechanisms of ODE are attributed to apoptosis through increasing intracellular Ca2+ and Mg2+ concentrations, and reducing pH value, MMP and ROS.
C1 [Zhang, Xiao-Yu; Li, Wen-Guang] Lanzhou Univ, Key Lab Preclin Study New Drugs Gansu Prov, Lanzhou 730000, Peoples R China.
   [Yang, Tuan-Min] Coll Med, Affiliated Hosp Xian, Dept Orthopaed, Xian 710077, Peoples R China.
   [Guo, Shi-Fang] Peoples Hosp Gansu Prov, Dept Orthopaed, Lanzhou 730000, Peoples R China.
   [Chen, Chang-Rui] Fudan Univ, Shanghai Med Coll, Dept Pharmacol, Shanghai 200032, Peoples R China.
RP Li, WG (通讯作者)，Lanzhou Univ, Key Lab Preclin Study New Drugs Gansu Prov, Lanzhou 730000, Peoples R China.
EM wenguangli2003@yahoo.com.cn
CR Bolduc JS, 2004, TOXICOL SCI, V77, P299, DOI 10.1093/toxsci/kfh015
   Cain K, 1994, BIOCHEM CELL BIOL, V72, P631, DOI 10.1139/o94-083
   Dahlin DC, 1967, J BONE JOINT SURG AM, VA 49, P101, DOI 10.2106/00004623-196749010-00008
   Devita VT, 1997, CANC PRINCIPLES PRAC, V0, P1731
   Eilber F, 1987, J CLIN ONCOL, V5, P21, DOI 10.1200/JCO.1987.5.1.21
   Ferguson WS, 2001, CANCER INVEST, V19, P292, DOI 10.1081/CNV-100102557
   Fernandes RS, 1993, ANTICANCER RES, V13, P1253
   Friedman MA, 1972, JOURNAL OF SURGICAL ONCOLOGY, V4, P482, DOI 10.1002/jso.2930040512
   Goorin AM, 2002, J CLIN ONCOL, V20, P426, DOI 10.1200/JCO.2002.20.2.426
   Gordaliza M, 2004, TOXICON, V44, P441, DOI 10.1016/j.toxicon.2004.05.008
   Gottlieb RA, 1996, P NATL ACAD SCI USA, V93, P654, DOI 10.1073/pnas.93.2.654
   Halliwell B, 1999, FREE RADICAL BIO MED, V3, P617
   Harris MB, 1995, MED PEDIATR ONCOL, V24, P87, DOI 10.1002/mpo.2950240205
   Harris MB, 1998, J CLIN ONCOL, V16, P3641, DOI 10.1200/JCO.1998.16.11.3641
   Hirpara JL, 2001, J BIOL CHEM, V276, P514, DOI 10.1074/jbc.M004687200
   Kaste SC, 1999, CANCER-AM CANCER SOC, V86, P1602, DOI 10.1002/(SICI)1097-0142(19991015)86:8<1602::AID-CNCR31>3.0.CO;2-R
   Li WG, 2002, ACTA PHARMACOL SIN, V23, P727
   Link MP, 1991, CLIN ORTHOP RELAT R, V0, P8
   Link MP, 1986, NEW ENGL J MED, V314, P1600, DOI 10.1056/NEJM198606193142502
   Link MP, 1989, PRINCIPLES PRACTICE, V0, P689
   Marcove RC, 1970, J BONE JOINT SURG AM, VA 52, P411, DOI 10.2106/00004623-197052030-00001
   Mcconkey DJ, 1996, J LEUKOCYTE BIOL, V59, P775, DOI 10.1002/jlb.59.6.775
   Mcconkey DJ, 1989, ARCH BIOCHEM BIOPHYS, V269, P365, DOI 10.1016/0003-9861(89)90119-7
   Meyers PA, 1997, PEDIATR CLIN N AM, V44, P973, DOI 10.1016/S0031-3955(05)70540-X
   Meyers PA, 1992, J CLIN ONCOL, V10, P5, DOI 10.1200/JCO.1992.10.1.5
   Mosmann T, 1983, J IMMUNOL METHODS, V65, P55, DOI 10.1016/0022-1759(83)90303-4
   Nicholls DG, 2000, TRENDS NEUROSCI, V23, P166, DOI 10.1016/S0166-2236(99)01534-9
   Provisor AJ, 1997, J CLIN ONCOL, V15, P76, DOI 10.1200/JCO.1997.15.1.76
   Rosen G, 2000, CANC MED, V0, P1870
   Silva CRISTINAPDA, 1996, BIOCHEMICAL PHARMACOLOGY, V51, P1331
   Simon HU, 2000, APOPTOSIS, V5, P415, DOI 10.1023/A:1009616228304
   Than TA, 2001, FREE RADICAL BIO MED, V30, P932, DOI 10.1016/S0891-5849(01)00496-8
   Tian X, 2002, LIFE SCI, V70, P2433, DOI 10.1016/S0024-3205(02)01482-0
   Weinfeld MS, 1962, J BONE JOINT SURG AM, V44, P269, DOI 10.2106/00004623-196244020-00004
   Wenzel U, 2004, CARCINOGENESIS, V25, P703, DOI 10.1093/carcin/bgh079
   Wyllie AH, 1980, INT REV CYTOL, V68, P251
   Yalamati D, 1998, CURRENT MED CHEM, V5, P205
   Zhang XY, 2005, PHARMAZIE, V60, P533
NR 38
TC 4
Z9 4
U1 0
U2 8
PU PHARMACEUTICAL PRESS-ROYAL PHARMACEUTICAL SOC GREAT BRITIAN
PI LONDON
PA 1 LAMBETH HIGH ST, LONDON SE1 7JN, ENGLAND
SN 0022-3573
EI 
J9 J PHARM PHARMACOL
JI J. Pharm. Pharmacol.
PD FEB 15
PY 2008
VL 60
IS 2
BP 179
EP 188
DI 10.1211/jpp.60.2.0006
PG 10
WC Pharmacology & Pharmacy
SC Pharmacology & Pharmacy
GA 258GF
UT WOS:000252855700006
PM 18237465
DA 2022-07-08
ER

PT J
AU Hompland, Tord
   Erikson, Arne
   Lindgren, Mikael
   Lindmo, Tore
   Davies, CdL
AF Hompland, Tord
   Erikson, Arne
   Lindgren, Mikael
   Lindmo, Tore
   Davies, Catharina
TI Second-harmonic generation in collagen as a potential cancer diagnostic parameter
SO JOURNAL OF BIOMEDICAL OPTICS
LA English
DT Article
DE second-harmonic generation (SHG); lasers in medicine; optical constants; polarization; microscopy
ID cell-line; in-vivo; matrix metalloproteinase; multiphoton microscopy; polarization; tissue; fluorescence; glycation; fibril; osteosarcoma
AB The fibrillar collagen network in tumor and normal tissues is different due to remodeling of the extracellular matrix during the malignant process. Collagen type I fibers have the crystalline and non-centrosymmetric properties required for generating the second-harmonic signal. The content and structure of collagen were studied by imaging the second-harmonic generation (SHG) signal in frozen sections from three tumor tissues, osteosarcoma, breast carcinoma, and melanoma, and were compared with corresponding normal tissues, bone/femur, breast, and dermis/skin. The collagen density was measured as the percentage of pixels containing SHG signal in tissue images, and material parameters such as the second-order nonlinear optical susceptibility given by the d(22) coefficient and an empirical anisotropy parameter were used to characterize the collagen structure. Generally, normal tissues had much more collagen than tumor tissues. In tumor tissues, a cap of collagen was seen at the periphery, and further into the tumors, the distribution of collagen was sparse and heterogeneous. The difference in structure was reflected in the two times higher d(22) coefficient and lower anisotropy values in normal tissues compared with tumor tissues. Together, the differences in the collagen content, distribution, and structure show that collagen signature is a promising diagnostic marker. (C) 2008 Society of Photo-Optical Instrumentation Engineers. [DOI: 10.1117/1.2983664]
C1 [Hompland, Tord; Erikson, Arne; Lindgren, Mikael; Lindmo, Tore; Davies, Catharina de Lange] Norwegian Univ Sci & Technol, Dept Phys, N-7491 Trondheim, Norway.
RP Davies, CD (通讯作者)，Norwegian Univ Sci & Technol, Dept Phys, Hogskoleringen 5, N-7491 Trondheim, Norway.
EM catharina.davies@ntnu.no
FU Norwegian Cancer Society; Norwegian Research Council
CR Bird D, 2002, OPT LETT, V27, P1031, DOI 10.1364/OL.27.001031
   Bolin FP, 1989, APPL OPTICS, V28, P2297, DOI 10.1364/AO.28.002297
   Boyd RW, 1992, NONLINEAR OPTICS, V0, P0
   Brinckerhoff CE, 2002, NAT REV MOL CELL BIO, V3, P207, DOI 10.1038/nrm763
   Brown E, 2003, NAT MED, V9, P796, DOI 10.1038/nm879
   Bruland O, 1985, INT J CANCER, V35, P793, DOI 10.1002/ijc.2910350616
   Campagnola PJ, 2003, NAT BIOTECHNOL, V21, P1356, DOI 10.1038/nbt894
   Campagnola PJ, 2002, BIOPHYS J, V82, P493, DOI 10.1016/S0006-3495(02)75414-3
   Cox G, 2003, J STRUCT BIOL, V141, P53, DOI 10.1016/S1047-8477(02)00576-2
   Davies CD, 2001, BRIT J CANCER, V85, P1968, DOI 10.1054/bjoc.2001.2180
   Dmitriev VG, 1997, HDB NONLINEAR OPTICA, V0, P0
   Erikson A, 2007, J BIOMED OPT, V12, P0, DOI 10.1117/1.2772311
   Erikson A, 2008, BIOPOLYMERS, V89, P135, DOI 10.1002/bip.20874
   Fodstad O, 1986, INT J CANCER, V38, P33, DOI 10.1002/ijc.2910380107
   Gauderon R, 2001, MICRON, V32, P691, DOI 10.1016/S0968-4328(00)00066-4
   Gullino PM, 1962, CANCER RES, V22, P1031
   Gullino PM, 1963, CANCER RES, V23, P648
   Gutsmann T, 2003, BIOPHYS J, V84, P2593, DOI 10.1016/S0006-3495(03)75064-4
   Helmchen F, 2002, EXP PHYSIOL, V87, P737, DOI 10.1113/eph8702478
   Helmchen F, 2001, NEURON, V31, P903, DOI 10.1016/S0896-6273(01)00421-4
   Hicks DG, 2008, AM J CLIN PATHOL, V129, P263, DOI 10.1309/99AE032R9FM8WND1
   Hulmes DJS, 2002, J STRUCT BIOL, V137, P2, DOI 10.1006/jsbi.2002.4450
   Iozzo RV, 1985, LAB INVEST, V53, P373
   Jung JC, 2003, OPT LETT, V28, P902, DOI 10.1364/OL.28.000902
   Junqueira LCU, 1982, HISTOCHEMISTRY, V74, P153, DOI 10.1007/BF00495061
   Junqueira LCU, 1979, HISTOCHEM J, V11, P447, DOI 10.1007/BF01002772
   Kim BM, 2000, LASER SURG MED, V27, P329, DOI 10.1002/1096-9101(2000)27:4<329::AID-LSM5>3.0.CO;2-C
   Kirkpatrick ND, 2007, CANCER EPIDEM BIOMAR, V16, P2048, DOI 10.1158/1055-9965.EPI-07-0009
   Kleinman DA, 1962, PHYS REV, V126, P1977, DOI 10.1103/PhysRev.126.1977
   Korol RM, 2007, J BIOMED OPT, V12, P0, DOI 10.1117/1.2714055
   Lilledahl MB, 2007, J BIOMED OPT, V12, P0, DOI 10.1117/1.2772652
   Morrison C, 2000, UROL RES, V28, P304, DOI 10.1007/s002400000123
   Odetti P, 1994, LAB INVEST, V70, P61
   Ottani V, 2001, MICRON, V32, P251, DOI 10.1016/S0968-4328(00)00042-1
   Poh DT, 1997, P INT C LAS 96 STS M, V0, P118
   Provenzano PP, 2006, BIOMED CENTRAL MED, V4, P0
   Sheppard CJR, 1977, IEEE J QUANTUM ELECT, V13, P0
   Smolle J, 1996, AM J DERMATOPATH, V18, P358, DOI 10.1097/00000372-199608000-00005
   Soule HD, 1973, J NATL CANCER I, V51, P1409, DOI 10.1093/jnci/51.5.1409
   Stamenkovic I, 2003, J PATHOL, V200, P448, DOI 10.1002/path.1400
   Stoller P, 2002, J BIOMED OPT, V7, P205, DOI 10.1117/1.1431967
   Stoller P, 2002, BIOPHYS J, V82, P3330, DOI 10.1016/S0006-3495(02)75673-7
   Stoller P, 2003, APPL OPTICS, V42, P5209, DOI 10.1364/AO.42.005209
   Strupler M, 2007, OPT EXPRESS, V15, P4054, DOI 10.1364/OE.15.004054
   Tanaka S, 1988, J MOL BIOL, V203, P495, DOI 10.1016/0022-2836(88)90015-0
   Thevenaz P, 1998, IEEE T IMAGE PROCESS, V7, P27, DOI 10.1109/83.650848
   Tveit KM, 1980, BRIT J CANCER, V41, P724, DOI 10.1038/bjc.1980.134
   Williams RM, 2005, BIOPHYS J, V88, P1377, DOI 10.1529/biophysj.104.047308
   Yasui T, 2004, APPL OPTICS, V43, P2861, DOI 10.1364/AO.43.002861
   Yasui T, 2004, J BIOMED OPT, V9, P259, DOI 10.1117/1.1644116
   Zipfel WR, 2003, NAT BIOTECHNOL, V21, P1368, DOI 10.1038/nbt899
   Zoumi A, 2002, P NATL ACAD SCI USA, V99, P11014, DOI 10.1073/pnas.172368799
NR 52
TC 65
Z9 66
U1 2
U2 21
PU SPIE-SOC PHOTO-OPTICAL INSTRUMENTATION ENGINEERS
PI BELLINGHAM
PA 1000 20TH ST, PO BOX 10, BELLINGHAM, WA 98225 USA
SN 1083-3668
EI 1560-2281
J9 J BIOMED OPT
JI J. Biomed. Opt.
PD SEP-OCT 15
PY 2008
VL 13
IS 5
BP 
EP 
DI 10.1117/1.2983664
PG 11
WC Biochemical Research Methods; Optics; Radiology, Nuclear Medicine & Medical Imaging
SC Biochemistry & Molecular Biology; Optics; Radiology, Nuclear Medicine & Medical Imaging
GA 384SQ
UT WOS:000261764900059
PM 19021430
DA 2022-07-08
ER

PT J
AU Avnet, Sofia
   Longhi, Alessandra
   Salerno, Manuela
   Halleen, JM
   Perut, Francesca
   Granchi, Donatella
   Ferrari, Stefano
   Bertoni, Franco
   Giuti, Armando
   Baldini, Nicola
AF Avnet, Sofia
   Longhi, Alessandra
   Salerno, Manuela
   Halleen, Jussi
   Perut, Francesca
   Granchi, Donatella
   Ferrari, Stefano
   Bertoni, Franco
   Giuti, Armando
   Baldini, Nicola
TI Increased osteoclast activity is associated with aggressiveness of osteosarcoma
SO INTERNATIONAL JOURNAL OF ONCOLOGY
LA English
DT Article
DE osteosarcoma; osteoclast; metastases; tumor aggressiveness; bone turnover markers
ID resistant acid-phosphatase; breast-cancer patient; bone-resorption; matrix metalloproteinase; zoledronic acid; n-telopeptide; serum marker; 5b activity; expression; metastasis
AB Osteosarcoma (OS) is a highly malignant primary skeletal tumor with a striking tendency to rapidly destroy the surrounding bone and metastasize, since metastases are frequently present at clinical onset. The basis for the aggressiveness of this tumor is largely unknown. However, recent studies in in vivo models indicate that the anti-osteolytic drugs, bisphosphonates, can inhibit the tumor local expansion and the formation of metastases. We further investigated the association between the presence of active osteoclasts and the aggressiveness of OS. We evaluated the presence of osteoclasts and the mRNA of different osteoclast-related genes in tumor biopsies from 16 OS patients and in three OS cell lines and the serum levels of bone resorption markers in the same series and in 28 other patients. Tumor-associated osteoclasts were found in 63 and 75% of cases by histological and mRNA analysis. Among different serum markers, only MMP-9 was significantly higher in OS cases (p=0.0001), whereas TRACP 5b was significantly higher in metastatic patients compared to nonmetastatic patients (p=0.0509). Serum TRACP 5b was significantly correlated to Serum NTX (p<0.0001) and cathepsin K mRNA in tumor tissues (p=0.0153). In 8 patients we also analyzed TRACP 5b serum level at follow-up and we verified a significant decrease of TRACP 5b after primary tumor removal (p=0.0117). In conclusion, tumor-infiltrating osteoclasts are frequently found in OS and increased serum TRACP 5b levels and the presence of active osteoclast at primary sites were positively associated with tumor aggressiveness.
C1 [Avnet, Sofia; Salerno, Manuela; Perut, Francesca; Granchi, Donatella; Giuti, Armando; Baldini, Nicola] Ist Ortoped Rizzoli, Lab Pathophysiol, I-40136 Bologna, Italy.
   [Longhi, Alessandra] Ist Ortoped Rizzoli, Chemotherapy Unit, I-40136 Bologna, Italy.
   [Halleen, Jussi M.] Pharmatest Serv Ltd, Turku 20520, Finland.
   [Bertoni, Franco] Ist Ortoped Rizzoli, Pathol Unit, I-40136 Bologna, Italy.
   [Giuti, Armando; Baldini, Nicola] Univ Bologna, Dept Orthopaed Surg, I-40136 Bologna, Italy.
RP Avnet, S (通讯作者)，Ist Ortoped Rizzoli, Lab Pathophysiol, Via Barbiano 1-10, I-40136 Bologna, Italy.
EM sofia.avnet@ior.it
FU Italian Association for Cancer Research (AIRC); Italian Ministry of Health
CR Alatalo SL, 2000, CLIN CHEM, V46, P1751
   Apone S, 1997, BONE, V21, P129, DOI 10.1016/S8756-3282(97)00105-1
   Bacci G, 1998, ACTA ONCOL, V37, P41, DOI 10.1080/028418698423168
   Bacci G, 2007, J SURG ONCOL, V96, P118, DOI 10.1002/jso.20628
   Baldini N, 1995, NEW ENGL J MED, V333, P1380, DOI 10.1056/NEJM199511233332103
   Bathurst N, 1986, BRIT J RADIOL, V59, P667, DOI 10.1259/0007-1285-59-703-667
   Biornland K, 2005, J SURG RES, V127, P151
   Campanacci M, 1999, BONE SOFT TISSUE TUM, V0, P463
   Chao TY, 2005, CLIN CANCER RES, V11, P544
   Chu PL, 2003, AM J KIDNEY DIS, V41, P1052, DOI 10.1016/S0272-6386(03)00203-8
   Chung YC, 2006, CANCER EPIDEM BIOMAR, V15, P424, DOI 10.1158/1055-9965.EPI-04-0842
   Condeelis J, 2006, CELL, V124, P263, DOI 10.1016/j.cell.2006.01.007
   Costa L, 2002, J CLIN ONCOL, V20, P850, DOI 10.1200/JCO.20.3.850
   Coussens LM, 2002, NATURE, V420, P860, DOI 10.1038/nature01322
   Demers LAURENCEM, 2000, CANCER, V88, P2919, DOI 10.1002/1097-0142(20000615)88:12+<2919::AID-CNCR7>3.0.CO;2-Z
   Deng XY, 2007, CLIN EXP METASTAS, V24, P107, DOI 10.1007/s10585-007-9059-9
   Ferracini R, 1995, ONCOGENE, V10, P739
   Ferrari C, 2004, ACTA ORTHOP SCAND, V75, P487, DOI 10.1080/00016470410001295-1
   Foukas AF, 2002, J BONE JOINT SURG BR, V84B, P706, DOI 10.1302/0301-620X.84B5.12512
   Freije JMP, 2003, ADV EXP MED BIOL, V532, P91
   Halleen JM, 2001, CLIN CHEM, V47, P597
   Halleen JM, 2000, J BONE MINER RES, V15, P1337, DOI 10.1359/jbmr.2000.15.7.1337
   Hanson DA, 1992, J BONE MINER RES, V7, P1251
   Harvey HA, 2007, CLIN BREAST CANCER, V7, PS7, DOI 10.3816/CBC.2007.s.001
   Heymann D, 2005, BONE, V37, P74, DOI 10.1016/j.bone.2005.02.020
   Himelstein BP, 1998, MED PEDIATR ONCOL, V31, P471, DOI 10.1002/(SICI)1096-911X(199812)31:6<471::AID-MPO2>3.0.CO;2-M
   Hojilla CV, 2003, BRIT J CANCER, V89, P1817, DOI 10.1038/sj.bjc.6601327
   Holzer G, 2003, J BONE JOINT SURG BR, V85B, P231, DOI 10.1302/0301-620X.85B2.13257
   Kanayama HIRO-OMI, 2001, JOURNAL OF MEDICAL INVESTIGATION, V48, P31
   Kinpara K, 2000, J IMMUNOASSAY, V21, P327, DOI 10.1080/01971520009349540
   Kubista B, 2006, J ORTHOP RES, V24, P1145, DOI 10.1002/jor.20129
   Lamoureux F, 2007, CANCER RES, V67, P7308, DOI 10.1158/0008-5472.CAN-06-4130
   Link MP, 1986, NEW ENGL J MED, V314, P1600, DOI 10.1056/NEJM198606193142502
   Mintz MB, 2005, CANCER RES, V65, P1748, DOI 10.1158/0008-5472.CAN-04-2463
   Miyamoto N, 2002, INT IMMUNOPHARMACOL, V2, P25, DOI 10.1016/S1567-5769(01)00134-5
   Mook ORF, 2004, BBA-REV CANCER, V1705, P69, DOI 10.1016/j.bbcan.2004.09.006
   Patane S, 2006, CANCER RES, V66, P4750, DOI 10.1158/0008-5472.CAN-05-4422
   Pringle JA, 1999, PATHOLOGY BONE JOINT, V0, P172
   Roodman GD, 2004, NEW ENGL J MED, V350, P1655, DOI 10.1056/NEJMra030831
   Scotlandi K, 1996, AM J PATHOL, V149, P1209
   Stanisavljevic S, 1977, CLIN ORTHOP RELAT R, V0, P139
   Tezuka K, 1994, J BIOL CHEM, V269, P15006
   Thomas RJ, 1999, ENDOCRINOLOGY, V140, P4451, DOI 10.1210/en.140.10.4451
   Uchibori M, 2006, INT J ONCOL, V28, P33
   Vaaraniemi J, 2004, J BONE MINER RES, V19, P1432, DOI 10.1359/JBMR.040603
   Yang R, 2007, INT J CANCER, V121, P943, DOI 10.1002/ijc.22749
NR 46
TC 67
Z9 71
U1 1
U2 3
PU SPANDIDOS PUBL LTD
PI ATHENS
PA POB 18179, ATHENS, 116 10, GREECE
SN 1019-6439
EI 
J9 INT J ONCOL
JI Int. J. Oncol.
PD DEC 15
PY 2008
VL 33
IS 6
BP 1231
EP 1238
DI 10.3892/ijo_00000113
PG 8
WC Oncology
SC Oncology
GA 377UV
UT WOS:000261277300014
PM 19020756
DA 2022-07-08
ER

PT J
AU Radjabi, AR
   Sawada, Kenjiro
   Jagadeeswaran, Sujatha
   Eichbichler, Alfred
   Kenny, HA
   Montag, Anthony
   Bruno, Katharina
   Lengyel, Ernst
AF Radjabi, A
   Sawada, Kenjiro
   Jagadeeswaran, Sujatha
   Eichbichler, Alfred
   Kenny, Hilary
   Montag, Anthony
   Bruno, Katharina
   Lengyel, Ernst
TI Thrombin induces tumor invasion through the induction and association of matrix metalloproteinase-9 and beta 1-integrin on the cell surface
SO JOURNAL OF BIOLOGICAL CHEMISTRY
LA English
DT Article
ID iv collagenase expression; c-met overexpression; plasminogen-activator; gene-expression; matrix metalloproteinase-9; promoter activity; tissue inhibitor; integrin; urokinase; receptor
AB The procoagulatory serine protease, thrombin, is known to induce invasion and metastasis in various cancers, but the mechanisms by which it promotes tumorigenesis are poorly understood. Because the 92-kDa gelatinase (MMP-9) is a known mediator of tumor cell invasion, we sought to determine whether and how thrombin regulates MMP-9. The thrombin receptor, PAR-1, and MMP-9 are expressed in osteosarcomas, as determined by immunohistochemistry. Stimulation of U2-OS osteosarcoma cells with thrombin and a thrombin receptor-activating peptide induced pro-MMP-9 secretion as well as cell surface-associated pro-MMP-9 expression and proteolytic activity. This was paralleled by an increase in MMP-9 mRNA and MMP-9 promoter activity. Thrombin-induced invasion of U2-OS cells through Matrigel was mediated by the phosphatidylinositol 3-kinase signaling pathway and could be inhibited with an MMP-9 antibody. The stimulation of MMP-9 by thrombin was paralleled by an increase in beta 1-integrin mRNA and beta 1-integrin expression on the cell surface, which was also mediated by phosphatidylinositol 3-kinase and was required for invasion. Thrombin activation induced and co-localized both beta 1-integrin and proMMP-9 on the cell membrane, as evidenced by co-immunoprecipitation, confocal microscopy, and a protein binding assay. The thrombin-mediated association of these two proteins, as well as thrombin-mediated invasion of U2-OS cells, could be blocked with a cyclic peptide and with an antibody preventing binding of the MMP-9 hemopexin domain to beta 1-integrin. These results suggest that thrombin induces expression and association of beta 1-integrin with MMP-9 and that the cell surface localization of the protease by the integrin promotes tumor cell invasion.
C1 [Radjabi, A. Reza; Sawada, Kenjiro; Jagadeeswaran, Sujatha; Kenny, Hilary A.; Lengyel, Ernst] Univ Chicago, Dept Obstet & Gynecol, Gynecol Oncol Sect, Ctr Integrat Sci, Chicago, IL 60637 USA.
   [Montag, Anthony] Univ Chicago, Dept Pathol, Chicago, IL 60637 USA.
   [Bruno, Katharina] Univ Chicago, Dept Biochem & Mol Biol, Chicago, IL 60637 USA.
   [Lengyel, Ernst] Univ Chicago, Comm Canc Biol, Chicago, IL 60637 USA.
   [Eichbichler, Alfred] Bogenhausen Med Ctr, Dept Orthoped Surg, D-81925 Munich, Germany.
RP Lengyel, E (通讯作者)，MC 20650,5841 S Maryland Ave, Chicago, IL 60637 USA.
EM elengyel@uchicago.edu
FU NCI NIH HHS [R01 CA111882, R01 CA111882-03, R01 CA 111882] Funding Source: Medline; NATIONAL CANCER INSTITUTE [R01CA111882] Funding Source: NIH RePORTER
CR Bannikov GA, 2002, J BIOL CHEM, V277, P16022, DOI 10.1074/jbc.M110931200
   Bjorklund M, 2004, J BIOL CHEM, V279, P29589, DOI 10.1074/jbc.M401601200
   Brooks PC, 1998, CELL, V92, P391, DOI 10.1016/S0092-8674(00)80931-9
   Brooks PC, 1996, CELL, V85, P683, DOI 10.1016/S0092-8674(00)81235-0
   Chapman HA, 2001, THROMB HAEMOSTASIS, V86, P124
   Coe APF, 2001, J BIOL CHEM, V276, P35854, DOI 10.1074/jbc.M103639200
   Coughlin SR, 2000, NATURE, V407, P258, DOI 10.1038/35025229
   Dass CR, 2006, CLIN EXP METASTAS, V23, P367, DOI 10.1007/s10585-006-9046-6
   Ellerbroek SM, 2001, CANCER RES, V61, P1855
   Even-ram S, 1998, NAT MED, V4, P909, DOI 10.1038/nm0898-909
   Even-ram SC, 2001, J BIOL CHEM, V276, P10952, DOI 10.1074/jbc.M007027200
   Falanga A, 2005, CURR OPIN PULM MED, V11, P403, DOI 10.1097/01.mcp.0000174247.23009.06
   Ferrari C, 2004, ACTA ORTHOP SCAND, V75, P487, DOI 10.1080/00016470410001295-1
   Fridman R, 2003, CANCER METAST REV, V22, P153, DOI 10.1023/A:1023091214123
   Galvez BG, 2002, J CELL BIOL, V159, P509, DOI 10.1083/jcb.200205026
   Goldberg GI, 1992, J BIOL CHEM, V267, P4583
   Grisaru-granovsky S, 2005, INT J CANCER, V113, P372, DOI 10.1002/ijc.20607
   Gum R, 1996, J BIOL CHEM, V271, P10672, DOI 10.1074/jbc.271.18.10672
   Gum R, 1997, ONCOGENE, V14, P1481, DOI 10.1038/sj.onc.1200973
   Henrikson KP, 1999, BRIT J CANCER, V79, P401, DOI 10.1038/sj.bjc.6690063
   Hernandez-rodriguez NA, 2002, INT J BIOL MARKER, V17, P189, DOI 10.1177/172460080201700308
   Hu L, 2004, BLOOD, V104, P2746, DOI 10.1182/blood-2004-03-1047
   Huhtala P, 1990, J BIOL CHEM, V265, P11077
   Jones L, 2002, THEORY PRACTICE HIST, V0, P152
   Kanthou C, 1995, THROMB HAEMOSTASIS, V74, P1340
   Koivunen E, 1999, NAT BIOTECHNOL, V17, P768, DOI 10.1038/11703
   Kramer RM, 1995, J BIOL CHEM, V270, P27395, DOI 10.1074/jbc.270.46.27395
   Lamorte VJ, 1993, J BIOL CHEM, V268, P19411
   Lengyel E, 2005, INT J CANCER, V113, P678, DOI 10.1002/ijc.20598
   Lengyel E, 1995, CANCER RES, V55, P963
   Lengyel E, 1995, J BIOL CHEM, V270, P23007, DOI 10.1074/jbc.270.39.23007
   Maragoudakis ME, 2001, ENDOTHELIUM-J ENDOTH, V8, P195
   Mira E, 1999, ENDOCRINOLOGY, V140, P1657, DOI 10.1210/en.140.4.1657
   Morini M, 2000, INT J CANCER, V87, P336, DOI 10.1002/1097-0215(20000801)87:3<336::AID-IJC5>3.0.CO;2-3
   Munshi HG, 2006, CANCER METAST REV, V25, P45, DOI 10.1007/s10555-006-7888-7
   Mylona E, 2007, HISTOPATHOLOGY, V50, P338, DOI 10.1111/j.1365-2559.2007.02615.x
   Nelson AR, 2000, J CLIN ONCOL, V18, P1135, DOI 10.1200/JCO.2000.18.5.1135
   Olson MW, 2000, J BIOL CHEM, V275, P2661, DOI 10.1074/jbc.275.4.2661
   Pfaffl MW, 2001, NUCLEIC ACIDS RES, V29, P0, DOI 10.1093/nar/29.9.e45
   Ramosdesimone N, 1993, HYBRIDOMA, V12, P349, DOI 10.1089/hyb.1993.12.349
   Rolli M, 2003, P NATL ACAD SCI USA, V100, P9482, DOI 10.1073/pnas.1633689100
   Sato H, 1993, J BIOL CHEM, V268, P23460
   Sato H, 1993, ONCOGENE, V8, P395
   Sawada K, 2007, CANCER RES, V67, P1670, DOI 10.1158/0008-5472.CAN-06-1147
   Schmalfeldt B, 2001, CLIN CANCER RES, V7, P2396
   Shi XL, 2004, MOL CANCER RES, V2, P395
   Su G, 2007, AM J RESP CELL MOL, V36, P377, DOI 10.1165/rcmb.2006-0238OC
   Takagi J, 2002, IMMUNOL REV, V186, P141, DOI 10.1034/j.1600-065X.2002.18613.x
   Toth M, 2003, BIOCHEM BIOPH RES CO, V308, P386, DOI 10.1016/S0006-291X(03)01405-0
   Toth M, 1997, CANCER RES, V57, P3159
   Trousseau A, 1965, CLIN MED HOTEL DIEU, V0, P0
   Vanwart HE, 1990, P NATL ACAD SCI USA, V87, P5578, DOI 10.1073/pnas.87.14.5578
   Watabe T, 1998, INT J CANCER, V77, P128, DOI 10.1002/(SICI)1097-0215(19980703)77:1<128::AID-IJC20>3.0.CO;2-9
   Wei Y, 2005, J CELL BIOL, V168, P501, DOI 10.1083/jcb.200404112
   Wojtukiewicz MZ, 1993, INT J CANCER, V54, P793, DOI 10.1002/ijc.2910540514
   Yebra M, 1996, J BIOL CHEM, V271, P29393, DOI 10.1074/jbc.271.46.29393
   Yoshida E, 1994, CANCER RES, V54, P3300
   Zucker S, 1995, J BIOL CHEM, V270, P23730, DOI 10.1074/jbc.270.40.23730
NR 58
TC 61
Z9 65
U1 0
U2 1
PU AMER SOC BIOCHEMISTRY MOLECULAR BIOLOGY INC
PI ROCKVILLE
PA 11200 ROCKVILLE PIKE, SUITE 302, ROCKVILLE, MD, UNITED STATES
SN 0021-9258
EI 1083-351X
J9 J BIOL CHEM
JI J. Biol. Chem.
PD FEB 1
PY 2008
VL 283
IS 5
BP 2822
EP 2834
DI 10.1074/jbc.M704855200
PG 13
WC Biochemistry & Molecular Biology
SC Biochemistry & Molecular Biology
GA 254XW
UT WOS:000252622300040
PM 18048360
DA 2022-07-08
ER

PT J
AU Wang, I-Ching
   Chen, Yi-Ju
   Hughes, DE
   Ackerson, Timothy
   Major, ML
   Kalinichenko, VV
   Costa, RH
   Raychaudhuri, Pradip
   Tyner, AL
   Lau, LF
AF Wang, I-ching
   Chen, Yi-ju
   Hughes, Douglas
   Ackerson, Timothy
   Major, Michael
   Kalinichenko, Vladimir
   Costa, Robert
   Raychaudhuri, Pradip
   Tyner, Angela
   Lau, Lester
TI FoxM1 regulates transcription of JNK1 to promote the G(1)/S transition and tumor cell invasiveness
SO JOURNAL OF BIOLOGICAL CHEMISTRY
LA English
DT Article
ID signal-transduction pathway; cyclin d1 expression; terminal kinase jnk; c-jun; protein-kinase; matrix metalloproteinase; p53-dependent senescence; liver-regeneration; glioma-cell; a promoter
AB The Forkhead box M1 (FoxM1) protein is a proliferation-specific transcription factor that plays a key role in controlling both the G(1)/S and G(2)/M transitions through the cell cycle and is essential for the development of various cancers. We show here that FoxM1 directly activates the transcription of the c-Jun N-terminal kinase (JNK1) gene in U2OS osteosarcoma cells. Expression of JNK1, which regulates the expression of genes important for the G(1)/S transition, rescues the G(1)/S but not the G(2)/M cell cycle block in FoxM1-deficient cells. Knockdown of either FoxM1 or JNK1 inhibits tumor cell migration, invasion, and anchorage-independent growth. However, expression of JNK1 in FoxM1-depleted cells does not rescue these defects, indicating that JNK1 is a necessary but insufficient downstream mediator of FoxM1 in these processes. Consistent with this interpretation, FoxM1 regulates the expression of the matrix metalloproteinases MMP-2 and MMP-9, which play a role in tumor cell invasion, through JNK1-independent and -dependent mechanisms in U2OS cells, respectively. Taken together, these findings identify JNK1 as a critical transcriptional target of FoxM1 that contributes to FoxM1-regulated cell cycle progression, tumor cell migration, invasiveness, and anchorage-independent growth.
C1 [Wang, I-Ching; Chen, Yi-Ju; Hughes, Douglas E.; Ackerson, Timothy; Major, Michael L.; Costa, Robert H.; Raychaudhuri, Pradip; Tyner, Angela L.; Lau, Lester F.] Univ Illinois, Coll Med, Dept Biochem & Mol Genet, Chicago, IL 60607 USA.
   [Kalinichenko, Vladimir V.] Childrens Hosp, Med Ctr, Div Pulm Biol, Cincinnati, OH 45229 USA.
RP Lau, LF (通讯作者)，Univ Illinois, Dept Biochem & Mol Genet MC 669, 900 S Ashland Ave, Chicago, IL 60607 USA.
EM LFLau@uic.edu
FU NATIONAL CANCER INSTITUTE [R01CA046565, R01CA100035, R01CA124488] Funding Source: NIH RePORTER; NATIONAL INSTITUTE OF DIABETES AND DIGESTIVE AND KIDNEY DISEASES [R01DK056283, R01DK054687, R55DK044525, R01DK044525, R01DK068503] Funding Source: NIH RePORTER; NATIONAL INSTITUTE ON AGING [R01AG021842] Funding Source: NIH RePORTER; NCI NIH HHS [CA 46565, CA 124488, CA 100035] Funding Source: Medline; NHLBI NIH HHS [HL 081390] Funding Source: Medline; NIA NIH HHS [R01 AG021842-05, AG 21842, R01 AG021842] Funding Source: Medline; NIDDK NIH HHS [R01 DK056283, DK 68503, DK 44525, R01 DK044525-14, R01 DK054687-09, DK 54687, R01 DK054687, R01 DK056283-04, R01 DK044525] Funding Source: Medline
CR Albanese C, 1999, J BIOL CHEM, V274, P34186, DOI 10.1074/jbc.274.48.34186
   Arai K, 2003, GLIA, V43, P254, DOI 10.1002/glia.10255
   Bakiri L, 2000, EMBO J, V19, P2056, DOI 10.1093/emboj/19.9.2056
   Bakiri L, 2002, MOL CELL BIOL, V22, P4952, DOI 10.1128/MCB.22.13.4952-4964.2002
   Beier F, 2000, J BIOL CHEM, V275, P12948, DOI 10.1074/jbc.275.17.12948
   Beier F, 1999, P NATL ACAD SCI USA, V96, P1433, DOI 10.1073/pnas.96.4.1433
   Chandran UR, 2007, BMC CANCER, V7, P0, DOI 10.1186/1471-2407-7-64
   Cheung LWT, 2006, CANCER RES, V66, P10902, DOI 10.1158/0008-5472.CAN-06-2217
   Costa RH, 2005, NAT CELL BIOL, V7, P108, DOI 10.1038/ncb0205-108
   Dai B, 2007, ONCOGENE, V26, P6212, DOI 10.1038/sj.onc.1210443
   Dai Y, 2005, BLOOD, V105, P1706, DOI 10.1182/blood-2004-07-2767
   Das M, 2007, P NATL ACAD SCI USA, V104, P15759, DOI 10.1073/pnas.0707782104
   Derijard B, 1994, CELL, V76, P1025, DOI 10.1016/0092-8674(94)90380-8
   Deryugina EI, 2006, CANCER METAST REV, V25, P9, DOI 10.1007/s10555-006-7886-9
   Egeblad M, 2002, NAT REV CANCER, V2, P161, DOI 10.1038/nrc745
   Gum R, 1997, ONCOGENE, V14, P1481, DOI 10.1038/sj.onc.1200973
   Gupta S, 1996, EMBO J, V15, P2760, DOI 10.1002/j.1460-2075.1996.tb00636.x
   Gusarova GA, 2007, J CLIN INVEST, V117, P99, DOI 10.1172/JCI27527
   Hall JF, 2000, P NATL ACAD SCI USA, V97, P14022, DOI 10.1073/pnas.97.26.14022
   Hennigan RF, 2001, MOL BIOL CELL, V12, P2352, DOI 10.1091/mbc.12.8.2352
   Ip YT, 1998, CURR OPIN CELL BIOL, V10, P205, DOI 10.1016/S0955-0674(98)80143-9
   Kaestner KH, 2000, GENE DEV, V14, P142
   Kalin TV, 2006, CANCER RES, V66, P1712, DOI 10.1158/0008-5472.CAN-05-3138
   Kalinichenko VV, 2003, J BIOL CHEM, V278, P37888, DOI 10.1074/jbc.M305555200
   Kalinichenko VV, 2004, GENE DEV, V18, P830, DOI 10.1101/gad.1200704
   Katabami M, 2005, J BIOL CHEM, V280, P16728, DOI 10.1074/jbc.M413892200
   Kennedy NJ, 2003, CELL CYCLE, V2, P199, DOI 10.4161/cc.2.3.388
   Keum YS, 2003, PHARM RES-DORDR, V20, P1351, DOI 10.1023/A:1025737622815
   Kim IM, 2006, CANCER RES, V66, P2153, DOI 10.1158/0008-5472.CAN-05-3003
   Korver W, 1997, NUCLEIC ACIDS RES, V25, P1715, DOI 10.1093/nar/25.9.1715
   Krupczak-hollis K, 2004, DEV BIOL, V276, P74, DOI 10.1016/j.ydbio.2004.08.022
   Kuntzen C, 2005, CANCER RES, V65, P6780, DOI 10.1158/0008-5472.CAN-04-2618
   Laoukili J, 2005, NAT CELL BIOL, V7, P126, DOI 10.1038/ncb1217
   Leaner VD, 2003, ONCOGENE, V22, P5619, DOI 10.1038/sj.onc.1206644
   Liu MG, 2006, CANCER RES, V66, P3593, DOI 10.1158/0008-5472.CAN-05-2912
   Maccorkle RA, 2004, J BIOL CHEM, V279, P40112, DOI 10.1074/jbc.M405481200
   Maclaren A, 2004, MOL CELL BIOL, V24, P9006, DOI 10.1128/MCB.24.20.9006-9018.2004
   Major ML, 2004, MOL CELL BIOL, V24, P2649, DOI 10.1128/MCB.24.7.2649-2661.2004
   Minden A, 1997, BIOCHIM BIOPHYS ACTA, V10, P205
   Petrovic V, 2008, J BIOL CHEM, V283, P453, DOI 10.1074/jbc.M705792200
   Robinson WP, 2006, AM J PHYSIOL-HEART C, V290, PH1988, DOI 10.1152/ajpheart.00344.2005
   Sabapathy K, 2004, CELL CYCLE, V3, P1520, DOI 10.4161/cc.3.12.1315
   Sabapathy K, 2004, MOL CELL, V15, P713, DOI 10.1016/j.molcel.2004.08.028
   Schreiber M, 1999, GENE DEV, V13, P607, DOI 10.1101/gad.13.5.607
   Schwabe RF, 2003, HEPATOLOGY, V37, P824, DOI 10.1053/jhep.2003.50135
   Shimizu M, 1998, EXP CELL RES, V239, P93, DOI 10.1006/excr.1997.3884
   Skeen JE, 2006, CANCER CELL, V10, P269, DOI 10.1016/j.ccr.2006.08.022
   Teh MT, 2002, CANCER RES, V62, P4773
   Wada T, 2004, NAT CELL BIOL, V6, P215, DOI 10.1038/ncb1098
   Wang IC, 2005, MOL CELL BIOL, V25, P10875, DOI 10.1128/MCB.25.24.10875-10894.2005
   Wang XH, 2002, P NATL ACAD SCI USA, V99, P16881, DOI 10.1073/pnas.252570299
   Wang ZW, 2007, CANCER RES, V67, P8293, DOI 10.1158/0008-5472.CAN-07-1265
   Want IC, 2008, ONCOGENE, V0, P0
   Weitzman JB, 2000, MOL CELL, V6, P1109, DOI 10.1016/S1097-2765(00)00109-X
   Weston CR, 2007, CURR OPIN CELL BIOL, V19, P142, DOI 10.1016/j.ceb.2007.02.001
   Wisdom R, 1999, EMBO J, V18, P188, DOI 10.1093/emboj/18.1.188
   Wonsey DR, 2005, CANCER RES, V65, P5181, DOI 10.1158/0008-5472.CAN-04-4059
   Xie ZL, 2004, J BIOL CHEM, V279, P39513, DOI 10.1074/jbc.M405844200
   Yao KM, 1997, J BIOL CHEM, V272, P19827, DOI 10.1074/jbc.272.32.19827
   Ye HG, 1999, MOL CELL BIOL, V19, P8570
   Ye HG, 1997, MOL CELL BIOL, V17, P1626, DOI 10.1128/MCB.17.3.1626
   Yoshida Y, 2007, GASTROENTEROLOGY, V132, P1420, DOI 10.1053/j.gastro.2007.01.036
   Zou XH, 2002, GENE DEV, V16, P2923, DOI 10.1101/gad.1033002
NR 63
TC 104
Z9 113
U1 0
U2 4
PU AMER SOC BIOCHEMISTRY MOLECULAR BIOLOGY INC
PI BETHESDA
PA 9650 ROCKVILLE PIKE, BETHESDA, MD 20814-3996 USA
SN 
EI 1083-351X
J9 J BIOL CHEM
JI J. Biol. Chem.
PD JUL 25
PY 2008
VL 283
IS 30
BP 20770
EP 20778
DI 10.1074/jbc.M709892200
PG 9
WC Biochemistry & Molecular Biology
SC Biochemistry & Molecular Biology
GA 327RL
UT WOS:000257746100018
PM 18524773
DA 2022-07-08
ER

PT J
AU Ohta, Shoichiro
   Lai, EW
   Morris, JC
   Pang, ALY
   Watanabe, Morihiro
   Yazawa, Hiroshi
   Zhang, Richard
   Green, JE
   Chan, Wai-Yee
   Sirajuddin, Paul
   Taniguchi, Shun’ichiro
   Powers, JF
   Tischler, AS
   Pacak, Karel
AF Ohta, Shoichiro
   Lai, Edwin
   Morris, John
   Pang, Alan
   Watanabe, Morihiro
   Yazawa, Hiroshi
   Zhang, Richard
   Green, Jeffery
   Chan, Wai-yee
   Sirajuddin, Paul
   Taniguchi, Shun’ichiro
   Powers, James
   Tischler, Arthur
   Pacak, Karel
TI Metastasis-associated gene expression profile of liver and subcutaneous lesions derived from mouse pheochromocytoma cells
SO MOLECULAR CARCINOGENESIS
LA English
DT Article
DE pheochromocytoma; metastasis; superarray; catecholamines
ID methionine aminopeptidase-2; osteosarcoma cell; down-regulation; paraganglioma; inhibition; malignancy; line; reck; mice
AB The development of metastatic cancer is associated with overexpression or downregulation of specific genes and cell regulatory pathways. Some of these genes and pathways may be involved in invasion and dissemination of tumor cells, while others may promote seeding, survival or growth of cells at specific distant sites. In this investigation, gene expression profiles of nonmetastasizing tumors generated by injecting mouse pheochromocytoma cells (MPCs) subcutaneously were compared to those of liver tumors generated by injecting the cells intravenously. Both were compared to the cultured parental cell line. Tumors in the liver have a route of spread, anatomical distribution, and growth environment similar to naturally metastasizing pheochromocytomas, while intravenous injection of cells bypasses the initial steps of metastasis occurring spontaneously from a primary tumor. Eight genes were upregulated in liver tumors, 15 in subcutaneous tumors and seven in both compared to the cultured cells. Using quantitative real-time PCR, expression of five genes (Metap2, Reck, S100a4, Timp2, and Timp3) was verified as significantly lower in liver tumors than in subcutaneous tumors. Downregulation of these genes has been previously been associated with malignancy of pheochromocytomas. These findings indicate that different microenvironments can differentially affect the expression of metastasis-related genes in pheochromocytomas, and that overexpression or underexpression of these genes need not be present when the tumor cells are initially disseminated. The hepatic localization of tumors formed by intravenously injected MPC cells and the tumors' gene expression profile resembling that of naturally occurring pheochromocytoma metastases support the use of this model to study pheochromocytoma metastasis. (C) 2007 Wiley-Liss, Inc.
C1 [Pacak, Karel] NICHHD, Sect Med Neuroendocrinol, Reprod Biol & Med Branch, NIH, Bethesda, MD 20892 USA.
   [Morris, John C.] NCI, Metab Branch, Canc Res Ctr, Bethesda, MD 20892 USA.
   [Pang, Alan L. Y.; Chan, Wai-Yee] NICHHD, Lab Clin Genom, Bethesda, MD 20892 USA.
   [Watanabe, Morihiro; Yazawa, Hiroshi] NCI, Canc Res Ctr, Lab Expt Immunotherapy, Frederick, MD 21701 USA.
   [Sirajuddin, Paul] NCI, Lab Cell Regulat & Carcinogenesis, Canc Res Ctr, Bethesda, MD 20892 USA.
   [Taniguchi, Shun'ichiro] Shinshu Univ, Grad Sch Med, Inst Aging & Adaptat, Dept Mol Oncol, Matsumoto, Nagano 390, Japan.
   [Powers, James F.; Tischler, Arthur S.] Tufts Univ, Sch Med, Tufts New England Med Ctr, Dept Pathol, Boston, MA 02111 USA.
   [Green, Jeffery E.] NCI, Cellular Carcinogenesis & Tumor Promot Lab, Canc Res Ctr, Bethesda, MD 20892 USA.
RP Pacak, K (通讯作者)，NICHHD, Sect Med Neuroendocrinol, Reprod Biol & Med Branch, NIH, Bldg 10,Room 1E-3140,10 Ctr Dr MSC-1109, Bethesda, MD 20892 USA.
FU Intramural NIH HHS Funding Source: Medline; NINDS NIH HHS [NS37685] Funding Source: Medline; EUNICE KENNEDY SHRIVER NATIONAL INSTITUTE OF CHILD HEALTH &HUMAN DEVELOPMENT [Z01HD008820, Z01HD008726] Funding Source: NIH RePORTER; NATIONAL CANCER INSTITUTE [Z01BC005740, ZIABC011229] Funding Source: NIH RePORTER; NATIONAL INSTITUTE OF NEUROLOGICAL DISORDERS AND STROKE [R01NS037685] Funding Source: NIH RePORTER
CR Bjornland K, 1999, CANCER RES, V59, P4702
   Blanes A, 2006, J CLIN ENDOCR METAB, V91, P1150, DOI 10.1210/jc.2005-1645
   Catalano A, 2001, AM J PATHOL, V159, P721, DOI 10.1016/S0002-9440(10)61743-9
   Delellis RA, 2004, WHO CLASSIFICATION T, V3rd, P0
   Eisenhofer G, 1986, CLIN CHEM, V32, P2030
   Endo H, 2002, J BIOL CHEM, V277, P26396, DOI 10.1074/jbc.M202244200
   Lam KY, 2001, J CLIN PATHOL, V54, P443, DOI 10.1136/jcp.54.6.443
   Liotta LA, 2001, NATURE, V411, P375, DOI 10.1038/35077241
   Loennechen T, 2003, BIOCHEM PHARMACOL, V66, P2341, DOI 10.1016/j.bcp.2003.08.014
   Montresor E, 1994, EUR J SURG, V160, P547
   Oh J, 2006, ONCOGENE, V25, P4230, DOI 10.1038/sj.onc.1209444
   Ohta S, 2005, INT J CANCER, V114, P139, DOI 10.1002/ijc.20670
   Ohta S, 2006, INT J CANCER, V119, P2236, DOI 10.1002/ijc.22127
   Oriordain DS, 1996, WORLD J SURG, V20, P922
   Oriordain DS, 1996, WORLD J SURG, V916, P921
   Pedersen N, 2003, CANCER RES, V63, P1943
   Powers JF, 2000, CELL TISSUE RES, V302, P309, DOI 10.1007/s004410000290
   Rhee JS, 2002, TRENDS CELL BIOL, V12, P209, DOI 10.1016/S0962-8924(02)02280-8
   Ross DT, 2000, NAT GENET, V24, P227, DOI 10.1038/73432
   Salmenkivi K, 2004, APMIS, V112, P551, DOI 10.1111/j.1600-0463.2004.apm1120901.x
   Takahashi C, 1998, P NATL ACAD SCI USA, V95, P13221, DOI 10.1073/pnas.95.22.13221
   Tischler AS, 2004, HISTOL HISTOPATHOL, V19, P883, DOI 10.14670/HH-19.883
   Van NEDERVEENFH, 2006, J PATHOL, V209, P274, DOI 10.1002/path.1968
   Yokota J, 2000, CARCINOGENESIS, V21, P497, DOI 10.1093/carcin/21.3.497
NR 24
TC 15
Z9 15
U1 0
U2 2
PU WILEY-LISS
PI HOBOKEN
PA DIV JOHN WILEY & SONS INC, 111 RIVER ST, HOBOKEN, NJ 07030 USA
SN 0899-1987
EI 
J9 MOL CARCINOGEN
JI Mol. Carcinog.
PD APR 15
PY 2008
VL 47
IS 4
BP 245
EP 251
DI 10.1002/mc.20388
PG 7
WC Biochemistry & Molecular Biology; Oncology
SC Biochemistry & Molecular Biology; Oncology
GA 285MJ
UT WOS:000254780600001
PM 17957724
DA 2022-07-08
ER

PT J
AU Erikson, Arne
   Tufto, Ingunn
   Bjonnum, AB
   Bruland, OS
   Davies, CDL
AF Erikson, Arne
   Tufto, Ingunn
   Bjonnum, Anne
   Bruland, Oyvind
   Davies, Catharina
TI The Impact of Enzymatic Degradation on the Uptake of Differently Sized Therapeutic Molecules
SO ANTICANCER RESEARCH
LA English
DT Article
DE Therapeutic molecule; enzymatic degradation; second harmonic signal; collagen; hyaluronan
ID transcapillary pressure-gradient; human osteosarcoma xenograft; interstitial fluid pressure; solid tumor; hyaluronidase; collagen; transport; improve; modulation; microscopy
AB Background: The extracellular matrix represents a major barrier for drug delivery. This work compares the effects of collagenase and hyaluronidase on tumour uptake and distribution of two differently sized therapeutic molecules, IgG and liposomal doxorubicin. Materials and Methods: The enzymes were injected i.v. prior to the therapeutic molecules, and uptake and distribution were studied by confocal laser scanning microscopy. The therapeutic molecules were colocalized with the vasculature and collagen network visualized by the second harmonic signal. Results: Hyaluronidase increased the uptake of liposomal doxorubicin to a small extent, whereas collagenase had no effect. Collagenase increased, but hyaluronidase reduced the uptake of IgG. Neither of the enzymes induced changes in the collagen network measured by the second harmonic signal. Conclusion: Degradation of the collagen network improves delivery of molecules with the size of IgG, whereas degradation of the gel of glycosaminoglycans has a higher impact on the distribution of small drugs such as doxorubicin.
C1 [Erikson, Arne; Tufto, Ingunn; Bjonnum, Anne Berit; Davies, Catharina De Lange] Norwegian Univ Sci & Technol, Dept Phys, N-7491 Trondheim, Norway.
   [Bruland, Oyvind S.] Univ Oslo, Norwegian Radium Hosp, Dept Oncol, N-0310 Oslo, Norway.
RP Davies, CD (通讯作者)，Norwegian Univ Sci & Technol, Dept Phys, Hogskoleringen 5, N-7491 Trondheim, Norway.
EM catharina.davies@ntnu.no
FU Norwegian Cancer Society and The Norwegian Research Council
CR Alexandrakis G, 2004, NAT MED, V10, P203, DOI 10.1038/nm981
   Baumgartner G, 1987, WIEN KLIN WOCHENSCHR, V99, P3
   Bookbinder LH, 2006, J CONTROL RELEASE, V114, P230, DOI 10.1016/j.jconrel.2006.05.027
   Boucher Y, 1990, CANCER RES, V50, P4478
   Boucher Y, 1992, CANCER RES, V52, P5110
   Brekken C, 2000, ANTICANCER RES, V20, P3513
   Brekken C, 2000, ANTICANCER RES, V20, P3503
   Brinckerhoff CE, 2002, NAT REV MOL CELL BIO, V3, P207, DOI 10.1038/nrm763
   Brown E, 2003, NAT MED, V9, P796, DOI 10.1038/nm879
   Bruland OS, 1988, CANCER RES, V48, P5302
   Choi J, 2006, CLIN CANCER RES, V12, P1906, DOI 10.1158/1078-0432.CCR-05-2141
   Davies CD, 2002, BRIT J CANCER, V86, P1639, DOI 10.1038/sj/bjc/6600270
   Davies CD, 2004, P 95 ANN M AM ASS CA, V0, P277
   Davies CDL, 2004, CANCER RES, V64, P547, DOI 10.1158/0008-5472.CAN-03-0576
   Eikenes L, 2005, BRIT J CANCER, V93, P81, DOI 10.1038/sj.bjc.6602626
   Eikenes L, 2004, CANCER RES, V64, P4768, DOI 10.1158/0008-5472.CAN-03-1472
   Endrich B, 1980, RES EXP MED, V177, P125, DOI 10.1007/BF01851841
   Erikson A, 2007, J BIOMED OPT, V12, P0, DOI 10.1117/1.2772311
   Erikson A, 2008, BIOPOLYMERS, V89, P135, DOI 10.1002/bip.20874
   Fodstad O, 1986, INT J CANCER, V38, P33, DOI 10.1002/ijc.2910380107
   Gonzalez RC, 2004, DIGITAL IMAGE PROCES, V0, P464
   Henry CBS, 1999, AM J PHYSIOL-HEART C, V277, PH508, DOI 10.1152/ajpheart.1999.277.2.H508
   Hulmes DJS, 2002, J STRUCT BIOL, V137, P2, DOI 10.1006/jsbi.2002.4450
   Jain RK, 2001, ADV DRUG DELIVER REV, V46, P149, DOI 10.1016/S0169-409X(00)00131-9
   Jain RK, 1987, CANCER RES, V47, P3039
   Kohno N, 1994, J CANCER RES CLIN, V120, P293, DOI 10.1007/BF01236386
   Levick JR, 1987, Q J EXP PHYSIOL CMS, V72, P409, DOI 10.1113/expphysiol.1987.sp003085
   Maier U, 1989, J UROLOGY, V141, P529, DOI 10.1016/S0022-5347(17)40881-0
   Mckee TD, 2006, CANCER RES, V66, P2509, DOI 10.1158/0008-5472.CAN-05-2242
   Mok W, 2007, CANCER RES, V67, P10664, DOI 10.1158/0008-5472.CAN-07-3107
   Montel V, 2004, CANCER RES, V64, P1687, DOI 10.1158/0008-5472.CAN-03-2047
   Netti PA, 2000, CANCER RES, V60, P2497
   Olsen BR, 1991, CELL BIOL EXTRACELLU, V0, P177
   Pluen A, 2001, P NATL ACAD SCI USA, V98, P4628, DOI 10.1073/pnas.081626898
   Smith KJ, 1997, J AM ACAD DERMATOL, V36, P239, DOI 10.1016/S0190-9622(97)70288-3
   Stamenkovic I, 2003, J PATHOL, V200, P448, DOI 10.1002/path.1400
   Stoller P, 2003, APPL OPTICS, V42, P5209, DOI 10.1364/AO.42.005209
   Tufto I, 2007, ANTICANCER RES, V27, P1475
   Williams RM, 2005, BIOPHYS J, V88, P1377, DOI 10.1529/biophysj.104.047308
NR 39
TC 20
Z9 20
U1 0
U2 3
PU INT INST ANTICANCER RESEARCH
PI ATHENS
PA EDITORIAL OFFICE 1ST KM KAPANDRITIOU-KALAMOU RD KAPANDRITI, PO BOX 22, ATHENS 19014, GREECE
SN 0250-7005
EI 1791-7530
J9 ANTICANCER RES
JI Anticancer Res.
PD NOV-DEC 15
PY 2008
VL 28
IS 6A
BP 3557
EP 3566
DI 
PG 10
WC Oncology
SC Oncology
GA 388VW
UT WOS:000262049100001
PM 19189635
DA 2022-07-08
ER

PT J
AU Beikler, Thomas
   Peters, Ulrike
   Prior, Karola
   Eisenacher, Martin
   Flemmig, TF
AF Beikler, Thomas
   Peters, Ulrike
   Prior, Karola
   Eisenacher, Martin
   Flemmig, Thomas
TI Gene expression in periodontal tissues following treatment
SO BMC MEDICAL GENOMICS
LA English
DT Article
ID inflammatory cell subset; gingival epithelial-cell; early-onset periodontiti; long-term evaluation; adult periodontiti; nonsurgical therapy; crevicular fluid; t-cell; protein; activation
AB Background: In periodontitis, treatment aimed at controlling the periodontal biofilm infection results in a resolution of the clinical and histological signs of inflammation. Although the cell types found in periodontal tissues following treatment have been well described, information on gene expression is limited to few candidate genes. Therefore, the aim of the study was to determine the expression profiles of immune and inflammatory genes in periodontal tissues from sites with severe chronic periodontitis following periodontal therapy in order to identify genes involved in tissue homeostasis. Gingival biopsies from 12 patients with severe chronic periodontitis were taken six to eight weeks following non-surgical periodontal therapy, and from 11 healthy controls. As internal standard, RNA of an immortalized human keratinocyte line (HaCaT) was used. Total RNA was subjected to gene expression profiling using a commercially available microarray system focusing on inflammation-related genes. Post-hoc confirmation of selected genes was done by Realtime-PCR. Results: Out of the 136 genes analyzed, the 5% most strongly expressed genes compared to healthy controls were Interleukin-12A (IL-12A), Versican (CSPG-2), Matrixmetalloproteinase-1 (MMP-1), Down syndrome critical region protein-1 (DSCR-1), Macrophage inflammatory protein-2 beta (Cxcl-3), Inhibitor of apoptosis protein-1 (BIRC-1), Cluster of differentiation antigen 38 (CD38), Regulator of G-protein signalling-1 (RGS-1), and Finkel-Biskis-Jinkins murine osteosarcoma virus oncogene (C-FOS); the 5% least strongly expressed genes were Receptor-interacting Serine/Threonine Kinase-2 (RIP-2), Complement component 3 (C3), Prostaglandin-endoperoxide synthase-2 (COX-2), Interleukin-8 (IL-8), Endothelin-1 (EDN-1), Plasminogen activator inhibitor type-2 (PAI-2), Matrix-metalloproteinase-14 (MMP-14), and Interferon regulating factor-7 (IRF-7). Conclusion: Gene expression profiles found in periodontal tissues following therapy indicate activation of pathways that regulate tissue damage and repair.
C1 [Beikler, Thomas; Flemmig, Thomas F.] Univ Washington, Dept Periodont, Seattle, WA 98195 USA.
   [Peters, Ulrike] Leibniz Univ Hannover, Univ Vet Med, Hannover, Germany.
   [Prior, Karola] Westfalian Wilhelms Univ, Dept Periodontol, Munster, Germany.
   [Eisenacher, Martin] Ruhr Univ Bochum, Inst Med Prote, Bochum, Germany.
RP Beikler, T (通讯作者)，Univ Washington, Dept Periodont, Seattle, WA 98195 USA.
EM beikler@u.washington.edu; peters@tiho-hannover.de; priork@mednet.uni-muenster.de; eisenacher@rub.de; flemmig@u.washington.edu
FU Federal Ministry of Education and Research [01KS9604/0]
CR Agenes F, 2005, IMMUNOLOGY, V115, P179, DOI 10.1111/j.1365-2567.2005.02146.x
   Ansai T, 2002, CLIN SCI, V103, P327S, DOI 10.1042/CS103S327S
   Bantel H, 2005, FEBS LETT, V579, P5559, DOI 10.1016/j.febslet.2005.09.020
   Berglundh T, 1999, J CLIN PERIODONTOL, V26, P91, DOI 10.1034/j.1600-051X.1999.260205.x
   Bickel M, 2001, J CLIN PERIODONTOL, V28, P840, DOI 10.1034/j.1600-051x.2001.028009840.x
   Colten HR, 1986, BIOCHEM SOC SYMP, V0, P37
   Cugini MA, 2000, J CLIN PERIODONTOL, V27, P30, DOI 10.1034/j.1600-051x.2000.027001030.x
   Erciyas K, 2006, J PERIODONTAL RES, V41, P165, DOI 10.1111/j.1600-0765.2005.00855.x
   Flemmig TF, 1999, ANN PERIODONTOL, V4, P32, DOI 10.1902/annals.1999.4.1.32
   Fokkema SJ, 2003, J CLIN PERIODONTOL, V30, P1091, DOI 10.1046/j.0303-6979.2003.00435.x
   Fokkema SJ, 2003, CLIN EXP IMMUNOL, V131, P477, DOI 10.1046/j.1365-2249.2003.02070.x
   Garlet GP, 2006, J PERIODONTAL RES, V41, P580, DOI 10.1111/j.1600-0765.2006.00908.x
   Goldman MB, 1991, J IMMUNOL, V147, P4248
   Heitz-mayfield LJA, 2002, J CLIN PERIODONTOL, V29, P92, DOI 10.1034/j.1600-051X.29.s3.5.x
   Hesser BA, 2004, BLOOD, V104, P149, DOI 10.1182/blood-2004-01-0273
   Hirose M, 2001, J PERIODONTOL, V72, P590, DOI 10.1902/jop.2001.72.5.590
   Honda K, 2005, NATURE, V434, P772, DOI 10.1038/nature03464
   Hung HC, 2002, J CLIN PERIODONTOL, V29, P975, DOI 10.1034/j.1600-051X.2002.291102.x
   Ingman T, 1994, SCAND J DENT RES, V102, P342
   Kaldahl WB, 1996, J PERIODONTOL, V67, P93, DOI 10.1902/jop.1996.67.2.93
   Kaldahl WB, 1996, J PERIODONTOL, V67, P103, DOI 10.1902/jop.1996.67.2.103
   Kim YS, 2006, J BIOL CHEM, V281, P39051, DOI 10.1074/jbc.M604659200
   Kleinfelder JW, 2001, J PERIODONTOL, V72, P1713, DOI 10.1902/jop.2001.72.12.1713
   Kleinfelder JW, 2000, J PERIODONTOL, V71, P1561, DOI 10.1902/jop.2000.71.10.1561
   Leone CW, 2006, INFECT IMMUN, V74, P2286, DOI 10.1128/IAI.74.4.2286-2292.2006
   Maier JKX, 2002, J NEUROSCI, V22, P2035, DOI 10.1523/JNEUROSCI.22-06-02035.2002
   Mccarthy JV, 1998, J BIOL CHEM, V273, P16968, DOI 10.1074/jbc.273.27.16968
   Minami T, 2004, J BIOL CHEM, V279, P50537, DOI 10.1074/jbc.M406454200
   Quirynen M, 1995, J DENT RES, V74, P1459, DOI 10.1177/00220345950740080501
   Reinhardt RA, 1988, J PERIODONTOL, V59, P656, DOI 10.1902/jop.1988.59.10.656
   Roberts FA, 1997, ORAL MICROBIOL IMMUN, V12, P336, DOI 10.1111/j.1399-302X.1997.tb00735.x
   Sandoval-montes C, 2005, J LEUKOCYTE BIOL, V77, P513, DOI 10.1189/jlb.0404262
   Sato R, 2002, J PERIODONTAL RES, V37, P15, DOI 10.1034/j.1600-0765.2002.90770.x
   Suvas S, 2006, CURR OPIN IMMUNOL, V18, P344, DOI 10.1016/j.coi.2006.03.005
   Teng YTA, 2000, J CLIN INVEST, V106, PR59, DOI 10.1172/JCI10763
   Westfelt E, 1985, J CLIN PERIODONTOL, V12, P283
   Wight TN, 2002, CURR OPIN CELL BIOL, V14, P617, DOI 10.1016/S0955-0674(02)00375-7
   Yamamoto E, 2003, J PERIODONTAL RES, V38, P417, DOI 10.1034/j.1600-0765.2003.00668.x
   Yang IV, 2002, GENOME BIOL, V3, P0
   Yates S, 2002, WOUND REPAIR REGEN, V10, P5, DOI 10.1046/j.1524-475X.2002.10902.x
   Yin X, 2000, J CLIN PERIODONTOL, V27, P149, DOI 10.1034/j.1600-051x.2000.027003149.x
   Yoshinari N, 2004, J PERIODONTAL RES, V39, P158, DOI 10.1111/j.1600-0765.2004.00722.x
NR 42
TC 45
Z9 46
U1 0
U2 10
PU BMC
PI LONDON
PA CAMPUS, 4 CRINAN ST, LONDON N1 9XW, ENGLAND
SN 1755-8794
EI 
J9 BMC MED GENOMICS
JI BMC Med. Genomics
PD JUL 7
PY 2008
VL 1
IS 
BP 
EP 
DI 10.1186/1755-8794-1-30
PG 9
WC Genetics & Heredity
SC Genetics & Heredity
GA 531QS
UT WOS:000272683500001
PM 18606014
DA 2022-07-08
ER

PT J
AU Elenjord, Renate
   Ljones, Hilde
   Sundkvist, Elisabeth
   Loennechen, Thrina
   Winberg, JO
AF Elenjord, Renate
   Ljones, Hilde
   Sundkvist, Elisabeth
   Loennechen, Thrina
   Winberg, Jan
TI Dysregulation of matrix metalloproteinases and their tissue inhibitors by S100A4
SO CONNECTIVE TISSUE RESEARCH
LA English
DT Article
DE S100A4; matrix metalloproteinases; tissue inhibitors of matrix metalloproteinases; matrix degradation; invasion; cellular motility
ID osteosarcoma cell; protein s100a4; metastasis; invasion; ribozyme
AB The S100A4 protein as well as the matrix metalloproteinases (MMPs) and their tissue inhibitors (TIMPs) are associated with diseases such as arthritis and cancer. This mini review focuses on in vitro and in vivo studies indicating S100A4 involvement in regulation of MMPs and TIMPs, and the biological and pathobiological consequences of this regulation.
C1 [Elenjord, Renate; Ljones, Hilde; Sundkvist, Elisabeth; Loennechen, Thrina] Univ Tromso, Dept Pharm, N-9037 Tromso, Norway.
   [Winberg, Jan Olof] Univ Tromso, Dept Med Biol, N-9037 Tromso, Norway.
RP Elenjord, R (通讯作者)，Univ Tromso, Renate Elenjord Dept Pharm, N-9037 Tromso, Norway.
EM renate.elenjord@farmasi.uit.no
CR Barraclough R, 1998, BBA-MOL CELL RES, V1448, P190, DOI 10.1016/S0167-4889(98)00143-8
   Bjornland K, 1999, CANCER RES, V59, P4702
   Cui JF, 2006, PROTEOMICS, V6, P5953, DOI 10.1002/pmic.200500460
   Gao XN, 2005, J PEDIATR SURG, V40, P648, DOI 10.1016/j.jpedsurg.2005.01.007
   Garrett SC, 2006, J BIOL CHEM, V281, P677, DOI 10.1074/jbc.R500017200
   Helfman DM, 2005, BRIT J CANCER, V92, P1955, DOI 10.1038/sj.bjc.6602613
   Maelandsmo GM, 1996, CANCER RES, V56, P5490
   Mathisen B, 2003, CLIN EXP METASTAS, V20, P701, DOI 10.1023/B:CLIN.0000006819.21361.03
   Nagase H, 2006, CARDIOVASC RES, V69, P562, DOI 10.1016/j.cardiores.2005.12.002
   Saleem M, 2006, P NATL ACAD SCI USA, V103, P14825, DOI 10.1073/pnas.0606747103
   Schmidt-hansen B, 2004, ONCOGENE, V23, P5487, DOI 10.1038/sj.onc.1207720
   Schmidt-hansen B, 2004, J BIOL CHEM, V279, P24498, DOI 10.1074/jbc.M400441200
   Senolt L, 2006, ANN RHEUM DIS, V65, P1645, DOI 10.1136/ard.2005.047704
   Yammani RR, 2006, ARTHRITIS RHEUM-US, V54, P2901, DOI 10.1002/art.22042
NR 14
TC 15
Z9 15
U1 0
U2 1
PU INFORMA HEALTHCARE
PI LONDON
PA TELEPHONE HOUSE, 69-77 PAUL STREET, LONDON EC2A 4LQ, ENGLAND
SN 0300-8207
EI 
J9 CONNECT TISSUE RES
JI Connect. Tissue Res.
PD JUN 15
PY 2008
VL 49
IS 3-4
BP 185
EP 188
DI 10.1080/03008200802143125
PG 4
WC Cell Biology; Orthopedics
SC Cell Biology; Orthopedics
GA 331GK
UT WOS:000258000500017
PM 18661339
DA 2022-07-08
ER

PT J
AU Choi, HJ
   Eun, Jae-Soon
   Kim, DK
   Li, RH
   Shin, Tae-Yong
   Park, Hyunsung
   Cho, Nani-Pyo
   Soh, Yunjo
AF Choi, Hwa
   Eun, Jae-soon
   Kim, Dae
   Li, Ri
   Shin, Tae-yong
   Park, Hyunsung
   Cho, Nani-pyo
   Soh, Yunjo
TI Icariside II from Epimedium koreanum inhibits hypoxia-inducible factor-1 alpha in human osteosarcoma cells
SO EUROPEAN JOURNAL OF PHARMACOLOGY
LA English
DT Article
DE icariside; hypoxia; HIF-1 alpha; HOS; Epimedium koreanum; angiogenesis; metastasis; invasion; VEGF; VHL
ID endothelial growth-factor; up-regulation; expression; adrenomedullin; identification; angiogenesis; activation; glycoside; gene; hif-1
AB Hypoxia-inducible factor-1 (HIF-1) is an important tumor-selective therapeutic target for solid tumors. Icariside II was isolated from Epimedium koreanum through successive fractionation with ethyl acetate, n-butanol, chloroform and hexane, followed by gel column chromatography. Icariside II attenuated the protein level of HIF-1 alpha induced by hypoxia in human osteosarcoma (HOS) cells in a concentration-dependent manner, probably by enhancing the interaction rate between von Hippel-Lindau (VHL) and HIF-1 alpha. Furthermore, Icariside II down-regulated the levels of HIF-inducible genes involved in angiogenesis, metastasis, and glucose metabolism, such as vascular endothelial growth factor (VEGF), urokinase plasminogen activator receptor (uPAR), adrenomedullin (ADM), matrix metalloproteinase 2 (MMP2), aldolase A, and enolase 1 in HOS cells. Icariside II also inhibited the migration rate in HOS cells and tube formation rate in human umbilical vein endothelium cells (HUVECs). Overall, these results suggest the potential use of Icariside H as a therapeutic candidate against various diseases that involve overexpression of HIF-1 alpha. (C) 2007 Elsevier B.V. All rights reserved.
C1 [Choi, Hwa Jung; Soh, Yunjo] Chonbuk Natl Univ, Sch Dent, Dept Dent Pharmacol, Jeon Ju 561756, South Korea.
   [Eun, Jae-Soon; Kim, Dae Keun; Li, Ri Hua; Shin, Tae-Yong] Woosuk Univ, Coll Pharm, Sam Rye 565701, South Korea.
   [Park, Hyunsung] Univ Seoul, Dept Life Sci, Seoul 130743, South Korea.
   [Cho, Nani-Pyo] Chonbuk Natl Univ, Dept Oral Pathol, Sch Dent, Jeon Ju 561756, South Korea.
   [Cho, Nani-Pyo] Chonbuk Natl Univ, Inst Oral Biosci, Jeon Ju 561756, South Korea.
RP Soh, Y (通讯作者)，Chonbuk Natl Univ, Sch Dent, Dept Dent Pharmacol, Jeon Ju 561756, South Korea.
EM ysoh@chonbuk.ac.kr
CR Baek JH, 2005, MOL CELL, V17, P503, DOI 10.1016/j.molcel.2005.01.011
   Bogenrieder T, 2003, ONCOGENE, V22, P6524, DOI 10.1038/sj.onc.1206757
   Choi KO, 2005, MOL PHARMACOL, V68, P1803, DOI 10.1124/mol.105.015271
   Dou JP, 2006, ANAL SCI, V22, P449, DOI 10.2116/analsci.22.449
   Fernandez-sauze S, 2004, INT J CANCER, V108, P797, DOI 10.1002/ijc.11663
   Flamme I, 1998, AM J PATHOL, V153, P25, DOI 10.1016/S0002-9440(10)65541-1
   Frede S, 2005, CANCER RES, V65, P4690, DOI 10.1158/0008-5472.CAN-04-3877
   Gerald D, 2004, CELL, V118, P781, DOI 10.1016/j.cell.2004.08.025
   Graeber TG, 1996, NATURE, V379, P88, DOI 10.1038/379088a0
   Graham CH, 1999, INT J CANCER, V80, P617, DOI 10.1002/(SICI)1097-0215(19990209)80:4<617::AID-IJC22>3.0.CO;2-C
   Green LC, 1982, ANAL BIOCHEM, V126, P131, DOI 10.1016/0003-2697(82)90118-X
   Hollander AP, 2001, ARTHRITIS RHEUM-US, V44, P1540, DOI 10.1002/1529-0131(200107)44:7<1540::AID-ART277>3.0.CO;2-7
   Iorizzi M, 2001, J AGR FOOD CHEM, V49, P2022, DOI 10.1021/jf0013454
   Ke QD, 2006, MOL PHARMACOL, V70, P1469, DOI 10.1124/mol.106.027029
   Kwon YW, 2004, J INVEST DERMATOL, V123, P152, DOI 10.1111/j.0022-202X.2004.22735.x
   Li WK, 1996, PHYTOCHEMISTRY, V43, P527, DOI 10.1016/0031-9422(96)00187-2
   Marx J, 2004, SCIENCE, V303, P1454, DOI 10.1126/science.303.5663.1454
   Mylonis I, 2006, J BIOL CHEM, V281, P33095, DOI 10.1074/jbc.M605058200
   Park JW, 2004, J PHARMACOL SCI, V94, P221, DOI 10.1254/jphs.94.221
   Semenza GL, 2000, GENE DEV, V14, P1983
   Semenza GL, 1994, J BIOL CHEM, V269, P23757
   Soh Y, 1998, BIOCHEM J, V333, P367, DOI 10.1042/bj3330367
   Soh Y, 2003, MUTAT RES-REV MUTAT, V544, P129, DOI 10.1016/j.mrrev.2003.06.023
   Soh YJ, 2000, MOL PHARMACOL, V58, P535, DOI 10.1124/mol.58.3.535
   Ullah MS, 2006, J BIOL CHEM, V281, P9030, DOI 10.1074/jbc.M511397200
   Vaupel P, 2004, ONCOLOGIST, V9, P10, DOI 10.1634/theoncologist.9-90005-10
   Wang JS, 2005, PLANTA MED, V71, P96, DOI 10.1055/s-2005-837762
   Wang RF, 2004, J NAT PROD, V67, P2096, DOI 10.1021/np0498051
   Zhang P, 2000, P SOC PHOTO-OPT INS, V1, P114
   Zhang ZZ, 2003, J NAT PROD, V66, P548, DOI 10.1021/np020442j
   Zhong H, 1999, CANCER RES, V59, P5830
NR 31
TC 41
Z9 51
U1 0
U2 4
PU ELSEVIER SCIENCE BV
PI AMSTERDAM
PA PO BOX 211, 1000 AE AMSTERDAM, NETHERLANDS
SN 0014-2999
EI 
J9 EUR J PHARMACOL
JI Eur. J. Pharmacol.
PD JAN 28
PY 2008
VL 579
IS 1-3
BP 58
EP 65
DI 10.1016/j.ejphar.2007.10.010
PG 8
WC Pharmacology & Pharmacy
SC Pharmacology & Pharmacy
GA 259ZK
UT WOS:000252979200007
PM 17980359
DA 2022-07-08
ER

PT J
AU Ferraresi, Roberta
   Troiano, Leonarda
   Pinti, Marcello
   Roat, Erika
   Lugli, Enrico
   Quaglino, Daniela
   Taverna, Daniela
   Bellizzi, Dina
   Passarino, Giuseppe
   Cossarizza, Andrea
AF Ferraresi, Roberta
   Troiano, Leonarda
   Pinti, Marcello
   Roat, Erika
   Lugli, Enrico
   Quaglino, Daniela
   Taverna, Daniela
   Bellizzi, Dina
   Passarino, Giuseppe
   Cossarizza, Andrea
TI Resistance of mtDNA-depleted cell to apopitosis
SO CYTOMETRY PART A
LA English
DT Article
DE mitochondrial DNA; mitochondrial membrane potential; apoptosis; reduced glutathione; P-glycoprotein
ID lacking mitochondrial-dna; staurosporine-induced apoptosis; rho-degrees cell; p-glycoprotein; in-vivo; oxidative stress; flow-cytometry; single-cell; nuclear-dna; death
AB Cells lacking mitochondrial genome (defined as rho(0)) are useful models in studies on cancer, aging, mitochondrial diseases and apoptosis, but several of their functional aspects have been poorly characterized. Using different clones of rho(0) cells derived from the human osteosarcoma line 143B, we have tested the effects of different apoptogenic molecules such as staurosporine (STS), doxorubicin, daunomycin and quercetin, and have analyzed apoptosis, mitochondrial membrane potential (NIMP), levels of oxygen free radicals, reduced glutathione (GSH) content, and expression of P-glycoprotein (P-gp). When compared to parental cells, rho(0) cells resulted much less sensitive to apoptosis. MMP was well maintained in rho(0) cells, and remained unchanged after adding apoptogenic agents, and did not change after treatment with molecules able to depolarize mitochondria such as valinomycin. After adding STS, the production of reactive oxygen species was similar in both cell types, but rho(0) cells maintained higher levels of GSH. In rho(0) cells, P-gp was strongly over-expressed both at mRNA and protein level, and its functionality was higher. The resistance to apoptosis of rho(0) cells could be not only due to an increased scavenger capacity of GSH, but also due to a selection of multidrug resistant cells that hyperexpress P-gp. (c) 2008 International Society for Advancement of Cytometry.
C1 [Cossarizza, Andrea] Univ Modena & Reggio Emilia, Dept Biomed Sci, Sect Gen Pathol, Chair Immunol, I-41100 Modena, Italy.
   [Pinti, Marcello; Cossarizza, Andrea] Univ Modena & Reggio Emilia, Ctr Rare Lung Dis, MARP, I-41100 Modena, Italy.
   [Taverna, Daniela; Bellizzi, Dina; Passarino, Giuseppe] Univ Calabria, Dept Cell Biol, I-87030 Arcavacata Di Rende, Cosenza, Italy.
RP Cossarizza, A (通讯作者)，Univ Modena & Reggio Emilia, Dept Biomed Sci, Sect Gen Pathol, Chair Immunol, Via Campi 287, I-41100 Modena, Italy.
EM andrea.cossarizza@unimore.it
CR Appleby RD, 1999, EUR J BIOCHEM, V262, P108, DOI 10.1046/j.1432-1327.1999.00350.x
   Arnould T, 2003, FASEB J, V17, P2145, DOI 10.1096/fj.03-0075fje
   Attardi G, 1988, ANNU REV CELL BIOL, V4, P289, DOI 10.1146/annurev.cellbio.4.1.289
   Barbieri D, 1992, BIOCHEM BIOPH RES CO, V187, P2156
   Birch-machin MA, 2005, BRIT J CANCER, V93, P271, DOI 10.1038/sj.bjc.6602711
   Biswas G, 2005, CELL DEATH DIFFER, V12, P266, DOI 10.1038/sj.cdd.4401553
   Buchet K, 1998, J BIOL CHEM, V273, P22983, DOI 10.1074/jbc.273.36.22983
   Cao J, 2007, FREE RADICAL BIO MED, V43, P968, DOI 10.1016/j.freeradbiomed.2007.06.006
   Chaoui D, 2006, CYTOM PART B-CLIN CY, V70B, P189, DOI 10.1002/cyto.b.20100
   Cossarizza A, 1993, BIOCHEM BIOPH RES CO, V197, P40, DOI 10.1006/bbrc.1993.2438
   Cossarizza A, 1994, EXP CELL RES, V214, P323, DOI 10.1006/excr.1994.1264
   Czarnecka AM, 2006, J APPL GENET, V47, P67, DOI 10.1007/BF03194602
   De Benedictis G, 1999, FASEB J, V13, P1532, DOI 10.1096/fasebj.13.12.1532
   Dedov VN, 2001, NEUROSCIENCE, V103, P219, DOI 10.1016/S0306-4522(00)00540-6
   Dey R, 2000, J BIOL CHEM, V275, P7087, DOI 10.1074/jbc.275.10.7087
   Essodaigui M, 1998, BIOCHEMISTRY-US, V37, P2243, DOI 10.1021/bi9718043
   Ferraresi R, 2005, FREE RADICAL RES, V39, P1249, DOI 10.1080/10715760500306935
   Ferraresi R, 2006, FEBS LETT, V580, P6612, DOI 10.1016/j.febslet.2006.11.016
   Garrigues A, 2002, ANAL BIOCHEM, V305, P106, DOI 10.1006/abio.2002.5650
   Gewirtz DA, 1999, BIOCHEM PHARMACOL, V57, P727, DOI 10.1016/S0006-2952(98)00307-4
   Ghadially FN, 1988, ULTRASTRUCTURAL PATH, V0, P191
   Hofmann S, 1997, GENOMICS, V39, P8, DOI 10.1006/geno.1996.4474
   Hollier M, 2007, CYTOM PART A, V71A, P675, DOI 10.1002/cyto.a.20422
   Hu YP, 2000, BIOCHEM PHARMACOL, V60, P1897, DOI 10.1016/S0006-2952(00)00513-X
   Jacobson MD, 1993, NATURE, V361, P365, DOI 10.1038/361365a0
   Jacques C, 2006, EXP CELL RES, V312, P737, DOI 10.1016/j.yexcr.2005.11.027
   Jiang SN, 1999, J BIOL CHEM, V274, P29905, DOI 10.1074/jbc.274.42.29905
   Kajstura M, 2007, CYTOM PART A, V71A, P125, DOI 10.1002/cyto.a.20357
   Kim JY, 2002, ONCOGENE, V21, P3139, DOI 10.1038/sj.onc.1205406
   King MP, 1989, SCIENCE, V24, P6500
   King MA, 2007, CYTOM PART A, V71A, P668, DOI 10.1002/cyto.a.20428
   Larsen AK, 2000, PHARMACOL THERAPEUT, V85, P217, DOI 10.1016/S0163-7258(99)00073-X
   Liu CY, 2004, ANN NY ACAD SCI, V1011, P133, DOI 10.1196/annals.1293.014
   Lugli E, 2005, CYTOM PART A, V68A, P28, DOI 10.1002/cyto.a.20188
   Lugli E, 2007, CYTOM PART A, V71A, P334, DOI 10.1002/cyto.a.20387
   Marchetti P, 1996, CANCER RES, V56, P2033
   Mussini C, 2005, AIDS, V19, P1627, DOI 10.1097/01.aids.0000186019.47297.0d
   Nass MMK, 1972, EXP CELL RES, V72, P211, DOI 10.1016/0014-4827(72)90583-6
   Park SY, 2004, J BIOL CHEM, V279, P7512, DOI 10.1074/jbc.M307677200
   Pillay V, 1998, J CELL BIOCHEM, V69, P463, DOI 10.1002/(SICI)1097-4644(19980615)69:4<463::AID-JCB7>3.0.CO;2-L
   Pinti M, 2003, MECH AGEING DEV, V124, P511, DOI 10.1016/S0047-6374(03)00029-0
   Plasier B, 1999, J IMMUNOL METHODS, V229, P81, DOI 10.1016/S0022-1759(99)00107-6
   Rose G, 2002, INT J BIOCHEM CELL B, V34, P1449, DOI 10.1016/S1357-2725(02)00042-0
   Rose G, 2001, EUR J HUM GENET, V9, P701, DOI 10.1038/sj.ejhg.5200703
   Salvioli S, 2000, CYTOMETRY, V40, P189, DOI 10.1002/1097-0320(20000701)40:3<189::AID-CYTO3>3.0.CO;2-6
   Salvioli S, 1997, FEBS LETT, V411, P77, DOI 10.1016/S0014-5793(97)00669-8
   Schatz G, 1996, J BIOL CHEM, V271, P31763, DOI 10.1074/jbc.271.50.31763
   Sharom FJ, 1997, J MEMBRANE BIOL, V160, P161, DOI 10.1007/s002329900305
   Troiano L, 2007, NAT PROTOC, V2, P2719, DOI 10.1038/nprot.2007.405
   Turner PR, 1996, MUTAT RES-FUND MOL M, V355, P141, DOI 10.1016/0027-5107(96)00027-9
   Wang JM, 2001, P NATL ACAD SCI USA, V98, P4038, DOI 10.1073/pnas.061038798
   Wochna A, 2007, MITOCHONDRION, V7, P119, DOI 10.1016/j.mito.2006.11.005
   Yen HC, 2005, ANN NY ACAD SCI, V1042, P516, DOI 10.1196/annals.1338.047
   Zamzami N, 1995, J EXP MED, V181, P1661, DOI 10.1084/jem.181.5.1661
NR 54
TC 33
Z9 36
U1 0
U2 0
PU WILEY-LISS
PI HOBOKEN
PA DIV JOHN WILEY & SONS INC, 111 RIVER ST, HOBOKEN, NJ 07030 USA
SN 1552-4922
EI 
J9 CYTOM PART A
JI Cytom. Part A
PD JUN 15
PY 2008
VL 73A
IS 6
BP 528
EP 537
DI 10.1002/cyto.a.20544
PG 10
WC Biochemical Research Methods; Cell Biology
SC Biochemistry & Molecular Biology; Cell Biology
GA 309VP
UT WOS:000256488600009
PM 18302187
DA 2022-07-08
ER

PT J
AU Chang, Young-Chae
   Park, Won-Hwan
   Min, Kwan-Sik
   Kim, Teoan
   Kim, Cheorl-Ho
   Kang, JH
AF Chang, Young-chae
   Park, Won-hwan
   Min, Kwan-sik
   Kim, Teoan
   Kim, Cheorl-ho
   Kang, Jeong
TI Proteome profiling of U2OS cell line in response to a prenylphenol antibiotic isolated from a phytopathogenic fungus
SO BIOLOGICAL & PHARMACEUTICAL BULLETIN
LA English
DT Article
DE ascofuranone; human osteosarcoma cell; two-dimensional gel; matrix-assisted lasor desorption/ionization-time-of-flight MS
ID c receptor; matrix metalloproteinase; osteosarcoma; ascofuranone; ascochlorin; antitumor; activation; expression; urokinase; invasion
AB Proteomics is a novel molecular profiling technology. It is mainly concerned with determining the structure, expression, localization, biochemical activity, interactions, and cellular roles of any proteins. Clinical research hopes to benefit from proteomics in the identification of new drug targets and the development of new diagnostic markers. Better to understand the mechanisms by which ascofuranone (AF), an isoprenoid antibiotic, regulates physiological or pathological events and induces responses in the pharmacological treatment of cancer, we performed differential analysis of the human osteosarcoma cells U2OS proteomes in response to this agent. The U2OS cell proteomes with and without treatment with AF were compared using two-dimensional electrophoresis, matrix-assisted laser desorption/ionization mass spectrometry, and bioinformatics. The largest differences in protein expression were observed for hydroxyindole O-methyltransferase, syntaxin-binding protein 1, the matrix metalloproteinase (MMP)-2, urokinase receptor, and endothelial protein C receptor. Changes in expression and activity of some selected proteins were confirmed by Western blotting, zymography, and reverse transcription-polymerase chain reaction analysis. In particular, we observed downregulated tumor growth related-proteins such as MMP-2 and endothelial protein C receptor. According to these results, AF might be useful as a potent chemotherapeutic agent.
C1 [Park, Won-Hwan; Kang, Jeong Han] Dongguk Univ, Cardiovasc Med Res Ctr, Kyungpook 780714, South Korea.
   [Chang, Young-Chae; Kim, Teoan; Kang, Jeong Han] Catholic Univ Daegu, Sch Med, Res Inst Biomed Engn, Taegu 705718, South Korea.
   [Chang, Young-Chae; Kim, Teoan; Kang, Jeong Han] Catholic Univ Daegu, Sch Med, Dept Med, Taegu 705718, South Korea.
   [Min, Kwan-Sik] Hankyong Natl Univ, Grad Sch Bio & Informat Technol, Kyonggi Do 456749, South Korea.
   [Kim, Cheorl-Ho] Sungkyunkwan Univ, Dept Biol Sci, Kyonggi Do 440746, South Korea.
RP Park, WH (通讯作者)，Dongguk Univ, Cardiovasc Med Res Ctr, Kyungpook 780714, South Korea.
EM cnu106@hanmail.net; diapwh@dongguk.ac.kr
FU Korea Science and Engineering Foundation (KOSEF)
CR Bjellqvist B, 1982, J BIOCHEM BIOPH METH, V6, P317, DOI 10.1016/0165-022X(82)90013-6
   Cheung PY, 2000, CIRCULATION, V101, P1833, DOI 10.1161/01.CIR.101.15.1833
   Esmon CT, 1999, HAEMATOLOGICA, V84, P254
   Ferguson WS, 2001, CANCER INVEST, V19, P292, DOI 10.1081/CNV-100102557
   Fernandez-patron C, 1999, CIRC RES, V85, P906
   Heiss MM, 1995, NAT MED, V1, P1035, DOI 10.1038/nm1095-1035
   Hong S, 2005, J BIOL CHEM, V280, P25202, DOI 10.1074/jbc.M413985200
   Kang JH, 2006, J PROTEOME RES, V5, P2620, DOI 10.1021/pr060111i
   Kang JH, 2006, PROTEOMICS, V6, P1261, DOI 10.1002/pmic.200500290
   Laszik Z, 1997, CIRCULATION, V96, P3633
   Magae J, 1986, CANCER RES, V46, P1073
   Magae J, 1988, J ANTIBIOT, V41, P959, DOI 10.7164/antibiotics.41.959
   Marina NM, 1992, CANCER-AM CANCER SOC, V70, P2722, DOI 10.1002/1097-0142(19921201)70:11<2722::AID-CNCR2820701125>3.0.CO;2-S
   Nagase H, 1999, J BIOL CHEM, V274, P21491, DOI 10.1074/jbc.274.31.21491
   Neuhoff V, 1988, ELECTROPHORESIS, V9, P255, DOI 10.1002/elps.1150090603
   Ossowski L, 1991, J CELL BIOL, V115, P1107, DOI 10.1083/jcb.115.4.1107
   Sasaki H, 1973, J ANTIBIOT, V26, P676, DOI 10.7164/antibiotics.26.676
   Sawicki G, 1997, NATURE, V386, P616, DOI 10.1038/386616a0
   Shetty S, 1997, MOL CELL BIOL, V17, P1075, DOI 10.1128/MCB.17.3.1075
   Simmonds RE, 1999, BLOOD, V94, P632, DOI 10.1182/blood.V94.2.632.414k24_632_641
   Tamura G, 1968, J ANTIBIOT, V21, P539, DOI 10.7164/antibiotics.21.539
   Villoutreix BO, 1999, PROTEIN ENG, V12, P833, DOI 10.1093/protein/12.10.833
   Woessner JF, 1991, FASEB J, V5, P2145, DOI 10.1096/fasebj.5.8.1850705
NR 23
TC 4
Z9 5
U1 1
U2 6
PU PHARMACEUTICAL SOC JAPAN
PI TOKYO
PA 2-12-15 SHIBUYA, SHIBUYA-KU, TOKYO, 150-0002, JAPAN
SN 0918-6158
EI 
J9 BIOL PHARM BULL
JI Biol. Pharm. Bull.
PD SEP 15
PY 2008
VL 31
IS 9
BP 1696
EP 1703
DI 10.1248/bpb.31.1696
PG 8
WC Pharmacology & Pharmacy
SC Pharmacology & Pharmacy
GA 346IJ
UT WOS:000259061700012
PM 18758062
DA 2022-07-08
ER

PT J
AU Rajkumar, Thangarajan
   Yamuna, Manoharan
AF Rajkumar, Thangarajan
   Yamuna, Manoharan
TI Multiple pathways are involved in drug resistance to doxorubicin in an osteosarcoma cell line
SO ANTI-CANCER DRUGS
LA English
DT Article
DE bone tumors; gene expression study; microarray; multidrug resistance; osteosarcoma; 143B osteosarcomas cell line
ID activated-receptor-gamma; kruppel-like factor; multidrug-resistance; apoptotic response; anticancer drug; p-glycoprotein; expression; mechanism; establishment; leukemia
AB Drug resistance continues to be a stumbling block in achieving a better cure rate in several cancers, including osteosarcoma. To understand this, we developed a doxorubicin drug-resistant osteosarcoma cell line (143B-DR-DOX). This cell line had an IC50 of 75 mu mol/l compared with the parental 143B cell line's IC50 of 0.4 mu mol/l. Using a 22 000 70-mer oligomicroarray, gene expression studies were performed in four replicates. Data analysis was done using the TIGR Microarray suite. Seventy-four genes were found to be either upregulated (21) or downregulated (53). Real time quantitative-PCR was done on 21 genes, which confirmed the gene expression data for 11 genes. Choosing the significant fold change criteria of greater than 2-fold upregulation or downregulation, four genes including multidrug resistance 1, interleukin-8, Kruppel-like factor 2 and MGC4175 were found to be upregulated and seven genes including epidermal growth factor receptor-coamplified and overexpressed protein, uridine phosphorylase 1, a disintegrin and metalloproteinase domain 19, cytochrome C-1, SEC, S-adenosyl homocysteine hydrolase and p53 were found to be downregulated. The data suggest that apart from the known gene alterations in doxorubicin resistance (multidrug resistance 1, topoisomerase II beta), others can also contribute to the drug-resistance phenotype. The involvement of interleukin-8 and Kruppel-like factor 2 suggests that the peroxisome proliferator-activated receptors gamma pathway may also be involved in doxorubicin drug resistance in the 143B-DR-DOX cell line.
C1 [Rajkumar, Thangarajan; Yamuna, Manoharan] Canc Inst WIA, Dept Mol Oncol, Madras 600020, Tamil Nadu, India.
RP Rajkumar, T (通讯作者)，Canc Inst WIA, Dept Mol Oncol, Madras 600020, Tamil Nadu, India.
EM rajkumart@yahoo.com
CR Baldini N, 1995, NEW ENGL J MED, V333, P1380, DOI 10.1056/NEJM199511233332103
   Banerjee SS, 2003, J BIOL CHEM, V278, P2581, DOI 10.1074/jbc.M210859200
   Benbow L, 2002, BMC GENOMICS, V3, P0, DOI 10.1186/1471-2164-3-29
   Brown GA, 1995, CANCER RES, V55, P78
   Chen XB, 1996, GENE DEV, V10, P2438, DOI 10.1101/gad.10.19.2438
   Chesneau V, 2003, J BIOL CHEM, V278, P22331, DOI 10.1074/jbc.M302781200
   Chung YM, 2000, CANCER LETT, V159, P95, DOI 10.1016/S0304-3835(00)00535-8
   De Angelis PM, 2006, MOL CANCER, V5, P0, DOI 10.1186/1476-4598-5-20
   Duan ZF, 1999, CLIN CANCER RES, V5, P3445
   Duan ZF, 2004, GENE, V340, P53, DOI 10.1016/j.gene.2004.06.013
   Ferguson PJ, 1995, J OTOLARYNGOL, V24, P242
   Fruehauf J, 2004, CD117 KIT EXPRESSION, V0, P0
   Gottesman MM, 2002, ANNU REV MED, V53, P615, DOI 10.1146/annurev.med.53.082901.103929
   Grommes C, 2004, LANCET ONCOL, V5, P419, DOI 10.1016/S1470-2045(04)01509-8
   Harker WG, 1991, BIOCHEMISTRY-US, V30, P9953, DOI 10.1021/bi00105a020
   Harris AL, 1992, ACTA ONCOL, V31, P205, DOI 10.3109/02841869209088904
   Hudson M, 1990, J CLIN ONCOL, V8, P1988, DOI 10.1200/JCO.1990.8.12.1988
   Hwang PM, 2001, NAT MED, V7, P1111, DOI 10.1038/nm1001-1111
   Kartner N, 1983, SCIENCE, V221, P1285, DOI 10.1126/science.6137059
   Kuo CT, 1997, SCIENCE, V277, P1986, DOI 10.1126/science.277.5334.1986
   Lev DC, 2003, MOL CANCER THER, V2, P753
   Liu G, 2002, ONCOGENE, V21, P7195, DOI 10.1038/sj.onc.1205862
   Medina MA, 2001, EUR J BIOCHEM, V268, P3871, DOI 10.1046/j.1432-1327.2001.02278.x
   Oda Y, 2000, ONCOL REP, V7, P859
   Oyadomari S, 2001, P NATL ACAD SCI USA, V98, P10845, DOI 10.1073/pnas.191207498
   Palakurthi SS, 2001, CANCER RES, V61, P6213
   Parekh HK, 1995, CANCER RES, V55, P5203
   Park S, 2005, ONCOGENE, V24, P2495, DOI 10.1038/sj.onc.1208496
   Perez-tomas R, 2006, CURR MED CHEM, V13, P1859, DOI 10.2174/092986706777585077
   Riggs CE, 1992, CHEMOTHERAPY SOURCE, V0, P318
   Rosen G, 1982, CANCER-AM CANCER SOC, V49, P1221, DOI 10.1002/1097-0142(19820315)49:6<1221::AID-CNCR2820490625>3.0.CO;2-E
   Ross DD, 2000, LEUKEMIA, V14, P467, DOI 10.1038/sj.leu.2401694
   Saeed AI, 2003, BIOTECHNIQUES, V34, P374, DOI 10.2144/03342mt01
   Schober SL, 1999, J IMMUNOL, V163, P3662
   Serra M, 1993, ANTICANCER RES, V13, P323
   Wang LH, 1998, ANTICANCER RES, V18, P321
   Winkler K, 1993, CANCER TREAT RES, V62, P269
NR 37
TC 46
Z9 48
U1 2
U2 11
PU LIPPINCOTT WILLIAMS & WILKINS
PI PHILADELPHIA
PA 530 WALNUT ST, PHILADELPHIA, PA 19106-3621 USA
SN 0959-4973
EI 
J9 ANTI-CANCER DRUG
JI Anti-Cancer Drugs
PD MAR 15
PY 2008
VL 19
IS 3
BP 257
EP 265
DI 10.1097/CAD.0b013e3282f435b6
PG 9
WC Oncology; Pharmacology & Pharmacy
SC Oncology; Pharmacology & Pharmacy
GA 264ZR
UT WOS:000253329400003
PM 18510171
DA 2022-07-08
ER

PT J
AU Orimo, Hideo
   Goseki-sone, Masae
   Hosoi, Takayuki
   Shimada, Takashi
AF Orimo, Hideo
   Goseki-sone, Masae
   Hosoi, Takayuki
   Shimada, Takashi
TI Functional assay of the mutant tissue-nonspecific alkaline phosphatase gene using U2OS osteoblast-like cells
SO MOLECULAR GENETICS AND METABOLISM
LA English
DT Article
DE tissue-nonspecific alkaline phosphatase; hypophosphatasia; U2OS cells; mineralization
ID membrane glycoprotein-1; missense mutation; japanese patient; hypophosphatasia; expression; bone; nucleotide-1559; mineralization; calcification; phenotype
AB Tissue-nonspecific alkaline phosphatase (TNAP) plays a key role in mineralization. A defect in the TNAP gene causes hypophosphatasia, which is characteristic of systemic skeletal hypomineralization. To determine the mineralizing ability of the mutant proteins, we developed a functional assay that uses U2OS osteoblast-like cells. Expression plasmids containing TNAP mutant cDNAs were constructed and introduced into U2OS cells, which are derived from a human osteosarcoma and exhibit very low alkaline phosphatase (ALP) activity and disabled mineralization. U2OS cells, in which active TNAP cDNAs were introduced, expressed high ALP activity and mineralized their circumstance when they were cultured with P-glycerophosphate. The ALP activity in these U2OS cells corresponded to the activity reported for COS cells in which active TNAP cDNA was introduced. An in vitro mineralization assay of U2OS cells transfected with moderate allele cDNAs showed that approximately 35% of TNAP enzymatic activity may be the threshold value for mineralization. In addition, U2OS cells transfected with wild-type TNAP and polymorphism TNAP cDNA showed PHEX (phosphate-regulating gene with homologies to endopeptidases on the X chromosome) induction as in SaOS-2 cells. In summary, the introduction of active TNAP cDNA into U2OS cells allowed these cells to mineralize, and this technique may be a useful functional assay of TNAP mutant proteins. (c) 2008 Elsevier Inc. All rights reserved.
C1 [Orimo, Hideo; Shimada, Takashi] Nippon Med Sch, Dept Biochem & Mol Biol, Div Mol Genet & Nutr, Bunkyo Ku, Tokyo 1138602, Japan.
   [Goseki-Sone, Masae] Japan Womens Univ, Dept Food & Nutr, Div Nutr, Tokyo 112, Japan.
   [Hosoi, Takayuki] Natl Ctr Geriatr & Gerontol, Dept Adv Med, Aichi, Japan.
RP Orimo, H (通讯作者)，Nippon Med Sch, Dept Biochem & Mol Biol, Div Mol Genet & Nutr, Bunkyo Ku, 1-1-5 Sendagi, Tokyo 1138602, Japan.
EM orimohd@nms.ac.jp
CR Anderson HC, 1995, CLIN ORTHOP RELAT R, V0, P266
   Anderson HC, 2004, AM J PATHOL, V164, P841, DOI 10.1016/S0002-9440(10)63172-0
   [anonymous] , 2006, MAMMALIAN ALKALINE P, V0, P0
   Bielesz B, 2004, BONE, V35, P1229, DOI 10.1016/j.bone.2004.08.009
   Cai GM, 1998, J CLIN ENDOCR METAB, V83, P3936, DOI 10.1210/jc.83.11.3936
   Di MAUROS, 2002, J BONE MINER RES, V17, P1383, DOI 10.1359/jbmr.2002.17.8.1383
   Fedde KN, 1999, J BONE MINER RES, V14, P2015, DOI 10.1359/jbmr.1999.14.12.2015
   Francis F, 1995, NAT GENET, V11, P130, DOI 10.1038/ng1095-130
   Fukushi-irie M, 2000, BIOCHEM J, V348, P633, DOI 10.1042/0264-6021:3480633
   Goseki-sone M, 2005, J BONE MINER RES, V20, P773, DOI 10.1359/JBMR.041229
   Goseki-sone M, 1998, HUM MUTAT, V0, PS263
   Goseki-sone M, 1998, J BONE MINER RES, V13, P1827, DOI 10.1359/jbmr.1998.13.12.1827
   Greenberg CR, 1993, GENOMICS, V17, P215, DOI 10.1006/geno.1993.1305
   Harris H, 1990, CLIN CHIM ACTA, V186, P133, DOI 10.1016/0009-8981(90)90031-M
   Henthorn PS, 1992, P NATL ACAD SCI USA, V89, P9924, DOI 10.1073/pnas.89.20.9924
   Herasse M, 2002, EUR J HUM GENET, V10, P666, DOI 10.1038/sj.ejhg.5200857
   Hessle L, 2002, P NATL ACAD SCI USA, V99, P9445, DOI 10.1073/pnas.142063399
   Ho AM, 2000, SCIENCE, V289, P265, DOI 10.1126/science.289.5477.265
   Hui MZ, 1998, ANAT REC, V253, P91
   Johnson K, 2001, ARTHRITIS RHEUM, V44, P1071, DOI 10.1002/1529-0131(200105)44:5<1071::AID-ANR187>3.0.CO;2-3
   Johnson K, 1999, J BONE MINER RES, V14, P883, DOI 10.1359/jbmr.1999.14.6.883
   Komaru K, 2005, FEBS J, V272, P1704, DOI 10.1111/j.1742-4658.2005.04597.x
   Mcquillan DJ, 1995, BONE, V16, P415
   Michigami T, 2005, EUR J PEDIATR, V164, P277, DOI 10.1007/s00431-004-1612-9
   Mornet E, 2000, HUM MUTAT, V15, P309, DOI 10.1002/(SICI)1098-1004(200004)15:4<309::AID-HUMU2>3.0.CO;2-C
   Mornet E, 2001, J BIOL CHEM, V276, P31171, DOI 10.1074/jbc.M102788200
   Orimo H, 2006, MOL CELL BIOCHEM, V282, P101, DOI 10.1007/s11010-006-1520-6
   Orimo H, 2005, BONE, V36, P866, DOI 10.1016/j.bone.2005.02.010
   Orimo H, 1994, HUM MOL GENET, V3, P1683, DOI 10.1093/hmg/3.9.1683
   Orimo H, 2002, J BONE MINER METAB, V20, P28, DOI 10.1007/s774-002-8443-4
   Orimo H, 2001, J BONE MINER RES, V16, P2313, DOI 10.1359/jbmr.2001.16.12.2313
   Orimo H, 2006, NUTR RES, V26, P227, DOI 10.1016/j.nutres.2006.05.004
   Ozono K, 1996, J CLIN ENDOCR METAB, V81, P4458, DOI 10.1210/jc.81.12.4458
   Ponten J, 1967, INT J CANCER, V2, P434, DOI 10.1002/ijc.2910020505
   Rodan SB, 1993, CANCER RES, V47, P4961
   Sawai H, 2003, PRENATAL DIAG, V23, P743, DOI 10.1002/pd.696
   Stinson RA, 1993, CLIN CHIM ACTA, V221, P105, DOI 10.1016/0009-8981(93)90025-Y
   Takinami HIROYUKI, 2004, JOURNAL OF MEDICAL AND DENTAL SCIENCES, V51, P67
   Tenenbaum HC, 1987, BONE MINER, V3, P13
   Terkeltaub R, 1994, ARTHRITIS RHEUM, V37, P934, DOI 10.1002/art.1780370624
   Watanabe ATSUSHI, 2007, JOURNAL OF NIPPON MEDICAL SCHOOL, V74, P65, DOI 10.1272/jnms.74.65
   Watanabe H, 2005, BIOCHEM BIOPH RES CO, V327, P124, DOI 10.1016/j.bbrc.2004.11.155
   Watanabe H, 2001, ORAL DIS, V7, P331, DOI 10.1034/j.1601-0825.2001.00740.x
   Weiss MJ, 1988, J BIOL CHEM, V263, P12002
   Whyte MP, 2007, J CLIN ENDOCR METAB, V92, P1203, DOI 10.1210/jc.2006-1902
   Whyte MP, 2001, METABOLIC MOL BASES, V4, P5313
   Zurutuza L, 1999, HUM MOL GENET, V8, P1039, DOI 10.1093/hmg/8.6.1039
NR 47
TC 14
Z9 16
U1 0
U2 4
PU ACADEMIC PRESS INC ELSEVIER SCIENCE
PI SAN DIEGO
PA 525 B ST, STE 1900, SAN DIEGO, CA 92101-4495 USA
SN 1096-7192
EI 1096-7206
J9 MOL GENET METAB
JI Mol. Genet. Metab.
PD JUL 15
PY 2008
VL 94
IS 3
BP 375
EP 381
DI 10.1016/j.ymgme.2008.03.015
PG 7
WC Endocrinology & Metabolism; Genetics & Heredity; Medicine, Research & Experimental
SC Endocrinology & Metabolism; Genetics & Heredity; Research & Experimental Medicine
GA 320IA
UT WOS:000257225700017
PM 18455459
DA 2022-07-08
ER

PT J
AU Maeda, Tsunenari
   Hashitani, Susumu
   Zushi, Yusuke
   Segawa, Emi
   Tanaka, Noriaki
   Sakurai, Kazunari
   Urade, Masahiro
AF Maeda, Tsunenari
   Hashitani, Susumu
   Zushi, Yusuke
   Segawa, Emi
   Tanaka, Noriaki
   Sakurai, Kazunari
   Urade, Masahiro
TI Establishment of a nude mouse transplantable model of a human malignant fibrous histiocytoma of the mandible with high metastatic potential to the lung
SO JOURNAL OF CANCER RESEARCH AND CLINICAL ONCOLOGY
LA English
DT Article
DE malignant fibrous histiocytoma (MFH); nude mouse; tumor line; cell line; metastasis
ID human fibrosarcoma cell; soft-tissue sarcoma; down-regulation; line; expression; growth; mice; osteosarcoma; matrix-metalloproteinase-9; carcinoma
AB Malignant fibrous histiocytoma (MFH) is one of the highest-grade sarcomas arising in bone and soft tissue. Its prognosis is poor because of chemoresistance and high metastatic potential to various organs. Few cases arising of MFH of the mandible or oral cavity have been documented. We established a tumor line in nude mice (MFH-N), which was derived from human MFH of the mandible and examined the characteristics of this tumor line. Histologically, MFH-N was identical to the original tumor and showed a storiform-pleomorphic pattern, but had low metastatic potential. Immunohistochemically, both the original and xenografted tumors expressed vimentin, S-100, alpha-SMA, and histiocytic marker CD68. Lysozyme was expressed by the original tumor, but only sporadically by the xenografted tumor. RT-PCR analysis demonstrated human beta-actin in this tumor line, indicating the human origin. In a parallel experiment, we established a new MFH cell line (MFH-NC) from MFH-N. Tumor cells inoculated into the flanks and submandibular region of nude mice developed into tumors histologically similar to MFH-N and the original tumor; multiple lung metastases were detected approximately 5 months after inoculation. The expression levels of various metastasis-related molecules differed between MFH-N and MFH-NC on Western blotting. In MFH-NC, the expressions of MMP7, MMP9, MT1-MMP, CXCR4, COX-2 and integrin alpha 4 were up-regulated, while those of MMP2 and TIMP1 were down-regulated. Expression of TIMP2, integrin alpha L and sialyl lewis X were not detected in either line. Our findings suggest that the MFH-N tumor line transplantable in nude mice is a useful model for studying the biological behavior of MFH.
C1 [Maeda, Tsunenari; Hashitani, Susumu; Zushi, Yusuke; Segawa, Emi; Tanaka, Noriaki; Sakurai, Kazunari; Urade, Masahiro] Hyogo Med Univ, Dept Oral & Maxillofacial Surg, Nishinomiya, Hyogo 6638501, Japan.
RP Hashitani, S (通讯作者)，Hyogo Med Univ, Dept Oral & Maxillofacial Surg, 1-1 Mukogawa Cho, Nishinomiya, Hyogo 6638501, Japan.
EM susumu@hyo-med.ac.jp
FU Ministry of Education, Culture, Sport, Science and Technology of Japan to M.U. [18390549]; Hyogo College of Medicine Research Funds
CR Begg AC, 1980, METASTASIS, V0, P60
   Fang Z, 2002, J CANCER RES CLIN, V128, P45, DOI 10.1007/s00432-001-0295-0
   Hajdu SI, 1981, CANCER, V47, P90, DOI 10.1002/1097-0142(19810101)47:1<90::AID-CNCR2820470116>3.0.CO;2-S
   Hecht F, 1983, CANCER GENET CYTOGEN, V8, P359, DOI 10.1016/0165-4608(83)90076-6
   Iwasaki H, 1982, CANCER-AM CANCER SOC, V50, P520, DOI 10.1002/1097-0142(19820801)50:3<520::AID-CNCR2820500324>3.0.CO;2-0
   Katenkamp D, 1987, EXP PATHOL-JENA, V31, P83, DOI 10.1016/S0232-1513(87)80075-0
   Koga H, 1997, EUR UROL, V31, P86
   Krause AK, 1997, CANCER GENET CYTOGEN, V94, P138, DOI 10.1016/S0165-4608(96)00223-3
   Kurihara N, 1996, SURG TODAY, V26, P267, DOI 10.1007/BF00311586
   Laverdiere C, 2005, CLIN CANCER RES, V11, P2561, DOI 10.1158/1078-0432.CCR-04-1089
   Liotta LA, 1991, CELL, V64, P327, DOI 10.1016/0092-8674(91)90642-C
   Liu J, 2006, MOL CANCER RES, V4, P803, DOI 10.1158/1541-7786.MCR-06-0201
   Nakatani T, 2001, PATHOL INT, V51, P595, DOI 10.1046/j.1440-1827.2001.01253.x
   Naruse T, 2006, CARCINOGENESIS, V27, P584, DOI 10.1093/carcin/bgi240
   Nishio J, 2003, CANCER GENET CYTOGEN, V144, P44, DOI 10.1016/S0165-4608(02)00925-1
   Oda Y, 2006, MODERN PATHOL, V19, P738, DOI 10.1038/modpathol.3800587
   Ohba K, 2005, UROLOGY, V65, P1029, DOI 10.1016/j.urology.2004.12.032
   Park HJ, 2005, EUR J PHARMACOL, V527, P31, DOI 10.1016/j.ejphar.2005.10.009
   Park HR, 1996, CANCER LETT, V106, P227, DOI 10.1016/0304-3835(96)04330-3
   Rajapakse N, 2006, BBA-GEN SUBJECTS, V1760, P1780, DOI 10.1016/j.bbagen.2006.08.021
   Rheinwald JG, 1981, CANCER RES, V41, P1657
   Roholl PJM, 1988, AM J PATHOL, V131, P559
   Sun RJ, 1996, INVAS METAST, V16, P39
   Weiss SW, 2002, ENZINGER WEISSS SOFT, V0, P535
   Yamamoto H, 1990, EXP PATHOL-JENA, V39, P73, DOI 10.1016/S0232-1513(11)80162-3
NR 25
TC 4
Z9 5
U1 0
U2 2
PU SPRINGER
PI NEW YORK
PA 233 SPRING ST, NEW YORK, NY 10013 USA
SN 0171-5216
EI 
J9 J CANCER RES CLIN
JI J. Cancer Res. Clin. Oncol.
PD SEP 15
PY 2008
VL 134
IS 9
BP 1005
EP 1011
DI 10.1007/s00432-008-0366-6
PG 7
WC Oncology
SC Oncology
GA 337RW
UT WOS:000258454200010
PM 18317806
DA 2022-07-08
ER

PT J
AU Fromigue, Olivia
   Hamidouche, Zahia
   Marie, PJ
AF Fromigue, Olivia
   Hamidouche, Zahia
   Marie, Pierre
TI Statin-induced inhibition of 3-hydroxy-3-methyl glutaryl coenzyme A reductase sensitizes human osteosarcoma cells to anticancer drugs
SO JOURNAL OF PHARMACOLOGY AND EXPERIMENTAL THERAPEUTICS
LA English
DT Article
ID matrix metalloproteinase; cancer; apoptosis; inactivation; expression; invasion
AB Osteosarcoma is the most common primary bone tumor in children and young adults. Resistance to chemotherapeutic drugs is a major problem that is responsible for the failure of treatment. This points to the need for increasing the responsiveness to cytotoxic drugs. We previously showed that lipophilic statins induce apoptosis in human osteosarcoma cells. In this study, we investigated the effects of atorvastatin [(3R,5R)-7[2-(4-fluorophenyl)-5-(1-methylethyl)-3-phenyl-4-[( phenylamino) carbonyl]-1H-pyrrol-1-yl]-3,5-dihydroxyheptanoic acid] in combination with chemotherapeutic drugs on human osteosarcoma cell apoptosis, invasion, and migration. We report here that atorvastatin enhances the reduced cell viability induced by the anticancer drugs doxorubicin (Adriamycin; (1S,3S)-amino-3 tridesoxy-2,3,6 alpha-L-lyxo-hexopyranoside glycoloyl-3 trihydroxy-3,5,12 methoxy-10 dioxo-6,11 naphtacenyl-1) and cisplatin in human osteosarcoma cells. In particular, we found that atorvastatin enhances the induction of osteosarcoma cell apoptosis by anticancer drugs. In addition, we show that atorvastatin enhances the inhibitory effect of anticancer drugs on osteosarcoma cell migration. Moreover, atorvastatin and chemotherapeutic drugs had additive inhibitory effects on osteosarcoma cell invasion. In consistent tests, atorvastatin further augmented the reduction of matrix metalloprotease 2 activity induced by doxorubicin or cisplatin in osteosarcoma cells. The results show for the first time that atorvastatin sensitizes osteosarcoma cells to anticancer drugs, resulting in reduced cell viability, migration, and invasion, which suggest a strategy to improve the response to chemotherapy and reduce tumorigenesis in human osteosarcoma.
C1 [Fromigue, Olivia; Hamidouche, Zahia; Marie, Pierre J.] Hop Lariboisiere, Inst Natl Sante & Rech Med, Lab Osteoblast Biol & Pathol, U606, F-75475 Paris 10, France.
RP Fromigue, O (通讯作者)，Hop Lariboisiere, Inst Natl Sante & Rech Med, Lab Osteoblast Biol & Pathol, U606, 2 Rue Ambroise Pare, F-75475 Paris 10, France.
EM olivia.fromigue@larib.inserm.fr
CR Aznar S, 2001, CANCER LETT, V165, P1, DOI 10.1016/S0304-3835(01)00412-8
   Blavier L, 2006, CANCER RES, V66, P2691, DOI 10.1158/0008-5472.CAN-05-2919
   Bruland OS, 2005, CLIN CANCER RES, V11, P4666, DOI 10.1158/1078-0432.CCR-05-0165
   Collisson EA, 2003, MOL CANCER THER, V2, P941
   Coussens LM, 2002, SCIENCE, V295, P2387, DOI 10.1126/science.1067100
   Ding HF, 2002, ANN MED, V34, P451, DOI 10.1080/078538902321012405
   Egeblad M, 2002, NAT REV CANCER, V2, P161, DOI 10.1038/nrc745
   Fromigue O, 2006, CELL DEATH DIFFER, V13, P1845, DOI 10.1038/sj.cdd.4401873
   Graaf MR, 2004, CANCER TREAT REV, V30, P609, DOI 10.1016/j.ctrv.2004.06.010
   Guo P, 2005, AM J PATHOL, V166, P877, DOI 10.1016/S0002-9440(10)62308-5
   Himelstein BRUCEP, 1998, CURRENT OPINION IN ONCOLOGY, V10, P326, DOI 10.1097/00001622-199807000-00009
   Horiguchi A, 2004, CLIN CANCER RES, V10, P8648, DOI 10.1158/1078-0432.CCR-04-1568
   Johnstone RW, 2002, CELL, V108, P153, DOI 10.1016/S0092-8674(02)00625-6
   Kusama T, 2006, CANCER SCI, V97, P848, DOI 10.1111/j.1349-7006.2006.00242.x
   Li YC, 2006, AM J PATHOL, V168, P1107, DOI 10.2353/ajpath.2006.050959
   Lowe SW, 2000, CARCINOGENESIS, V21, P485, DOI 10.1093/carcin/21.3.485
   Rochet N, 1999, INT J CANCER, V82, P282, DOI 10.1002/(SICI)1097-0215(19990719)82:2<282::AID-IJC20>3.0.CO;2-R
   Rodan SB, 1987, CANCER RES, V47, P4961
   Stenner-liewen FRANK, 2003, CANCER RESEARCH, V63, P263
   Sternlicht MD, 2001, ANNU REV CELL DEV BI, V17, P463, DOI 10.1146/annurev.cellbio.17.1.463
   Thibault A, 1996, CLIN CANCER RES, V2, P483
   Uchibori M, 2006, INT J ONCOL, V28, P33
   Van NOORDENCJF, 1998, ACTA HISTOCHEM, V100, P337, DOI 10.1016/S0065-1281(98)80030-5
   Waxman DJ, 2003, CANCER RES, V63, P8563
   Wong WWL, 2002, LEUKEMIA, V16, P508, DOI 10.1038/sj.leu.2402476
   Woodhouse EC, 1997, CANCER-AM CANCER SOC, V80, P1529, DOI 10.1002/(SICI)1097-0142(19971015)80:8+<1529::AID-CNCR2>3.3.CO;2-#
NR 26
TC 26
Z9 27
U1 0
U2 2
PU AMER SOC PHARMACOLOGY EXPERIMENTAL THERAPEUTICS
PI BETHESDA
PA 9650 ROCKVILLE PIKE, BETHESDA, MD 20814-3995 USA
SN 0022-3565
EI 1521-0103
J9 J PHARMACOL EXP THER
JI J. Pharmacol. Exp. Ther.
PD MAY 15
PY 2008
VL 325
IS 2
BP 595
EP 600
DI 10.1124/jpet.108.136127
PG 6
WC Pharmacology & Pharmacy
SC Pharmacology & Pharmacy
GA 288VL
UT WOS:000255013800029
PM 18252811
DA 2022-07-08
ER

PT J
AU Hassid, Yaron
   Eyal, Erez
   Margalit, Raanan
   Furman-haran, Edna
   Degani, Hadassa
AF Hassid, Yaron
   Eyal, Erez
   Margalit, Raanan
   Furman-haran, Edna
   Degani, Hadassa
TI Non-invasive imaging of barriers to drug delivery in tumors
SO MICROVASCULAR RESEARCH
LA English
DT Article
DE interstitial fluid pressure; drug delivery; magnetic resonance imaging; lung cancer xenografts; collagenase
ID interstitial fluid pressure; human osteosarcoma xenograft; growth-factor treatment; breast-tumor; blood-flow; monoclonal-antibody; prognostic-factor; cervix cancer; solid tumor; transport
AB Solid tumors often develop high interstitial fluid pressure (IFP) as a result of increased water leakage and impaired lymphatic drainage, as well as changes in the extracellular matrix composition and elasticity. This high fluid pressure forms a barrier to drug delivery and hence, resistance to therapy. We have developed techniques based on contrast enhanced magnetic resonance imaging for mapping in tumors the vascular and transport parameters determining the delivery efficiency of blood borne substances. Sequential images are recorded during continuous infusion of a Gd-based contrast agent and analyzed according to a new physiological model, yielding maps of microvascular transfer constants, as well as outward convective interstitial transfer constants and steady state interstitial contrast agent concentrations both reflecting IFP distribution. We further demonstrated in non small cell human lung cancer xenografts the capability of our techniques to monitor in vivo collagenase induced increase in contrast agent delivery as a result of decreased IFP. These techniques can be applied to test drugs that affect angiogenesis and modulate interstitial fluid pressure and has the potential to be extended to cancer patients for assessing resistance to drug delivery. (C) 2008 Elsevier Inc. All rights reserved.
C1 [Hassid, Yaron; Eyal, Erez; Margalit, Raanan; Furman-Haran, Edna; Degani, Hadassa] Weizmann Inst Sci, Dept Regulat Biol, IL-76100 Rehovot, Israel.
RP Degani, H (通讯作者)，Weizmann Inst Sci, Dept Regulat Biol, IL-76100 Rehovot, Israel.
EM hadassa.degani@weizmann.ac.il
FU National Institute of Health, USA [CA 422238]; Israel Science foundation [801/04]; Mario-Negri Institute - Weizmann Institute; NATIONAL CANCER INSTITUTE [R01CA042238] Funding Source: NIH RePORTER
CR Baish JW, 1997, MICROVASC RES, V53, P128, DOI 10.1006/mvre.1996.2005
   Baxter LT, 1989, MICROVASC RES, V37, P77, DOI 10.1016/0026-2862(89)90074-5
   Bhatnagar A, 2000, ADV DRUG DELIVER REV, V41, P41, DOI 10.1016/S0169-409X(99)00055-1
   Boucher Y, 1990, CANCER RES, V50, P4478
   Boucher Y, 1991, CANCER RES, V51, P6691
   Brekken C, 2000, ANTICANCER RES, V20, P3513
   Brekken C, 2000, ANTICANCER RES, V20, P3503
   Cabebe ELWYN, 2007, CURR TREAT OPTIONS ONCOL, V8, P15, DOI 10.1007/s11864-007-0022-4
   Curti BD, 1993, CANCER RES, V53, P2204
   Dadiani M, 2004, CANCER RES, V64, P3155, DOI 10.1158/0008-5472.CAN-03-2665
   Desmouliere A, 2004, INT J DEV BIOL, V48, P509, DOI 10.1387/ijdb.041802ad
   Eikenes L, 2004, CANCER RES, V64, P4768, DOI 10.1158/0008-5472.CAN-03-1472
   Fukumura D, 2007, J CELL BIOCHEM, V101, P937, DOI 10.1002/jcb.21187
   Furmanharan E, 1997, J MAGN RESON, V128, P161, DOI 10.1006/jmre.1997.1220
   Fyles A, 2006, RADIOTHER ONCOL, V80, P132, DOI 10.1016/j.radonc.2006.07.014
   Griffonetienne G, 1997, MICROVASC RES, V54, P174, DOI 10.1006/mvre.1997.2037
   Gutmann R, 1992, CANCER RES, V52, P1993
   Guyton AC, 1963, CIRC RES, V12, P399, DOI 10.1161/01.RES.12.4.399
   Haider MA, 2007, J MAGN RESON IMAGING, V25, P153, DOI 10.1002/jmri.20795
   Hassid Y, 2006, CANCER RES, V66, P4159, DOI 10.1158/0008-5472.CAN-05-3289
   Heldin CH, 2004, NAT REV CANCER, V4, P806, DOI 10.1038/nrc1456
   Horsman MR, 1992, INT J RADIAT ONCOL, V22, P455, DOI 10.1016/0360-3016(92)90852-9
   Hurwitz H, 2004, NEW ENGL J MED, V350, P2335, DOI 10.1056/NEJMoa032691
   Jain RK, 1988, CANCER RES, V48, P7022
   Jain RK, 1987, CANCER RES, V47, P3039
   Jirtle RL, 1981, EUR J CANCER, V17, P53, DOI 10.1016/0014-2964(81)90211-5
   Katragadda SURESH, 2005, EXPERT OPIN DRUG DELIV, V2, P683, DOI 10.1517/17425247.2.4.683
   Leander P, 1996, ACTA RADIOL, V37, P242
   Lee CG, 2000, CANCER RES, V60, P5565
   Less JR, 1992, CANCER RES, V52, P6371
   Litman T, 2001, CELL MOL LIFE SCI, V58, P931, DOI 10.1007/PL00000912
   Manduca A, 2001, MED IMAGE ANAL, V5, P237, DOI 10.1016/S1361-8415(00)00039-6
   Matteucci ML, 2000, CLIN CANCER RES, V6, P3748
   Milosevic M, 2001, CANCER RES, V61, P6400
   Mimeault M, 2008, CLIN PHARMACOL THER, V83, P673, DOI 10.1038/sj.clpt.6100296
   Nathanson SD, 1994, ANN SURG ONCOL, V1, P333, DOI 10.1007/BF03187139
   Netti PA, 1996, MICROVASC RES, V52, P27, DOI 10.1006/mvre.1996.0041
   Netti PA, 2000, CANCER RES, V60, P2497
   Netti PA, 1995, CANCER RES, V55, P5451
   Ng AK, 2008, IEEE T BIO-MED ENG, V55, P2332, DOI 10.1109/TBME.2008.925682
   Ott RL, 2001, STAT METHODS DATA AN, V0, P627
   Quinn PKM, 1992, BRIT J CANCER, V66, P323, DOI 10.1038/bjc.1992.264
   Reed RK, 2001, SEMIN NEPHROL, V21, P222, DOI 10.1053/snep.2001.21646
   Rofstad EK, 2002, CANCER RES, V62, P661
   Stone HB, 1992, INT J RADIAT ONCOL, V22, P79, DOI 10.1016/0360-3016(92)90985-Q
   Suga K, 2001, INVEST RADIOL, V36, P136, DOI 10.1097/00004424-200103000-00002
   Thomsen HS, 2006, EUR RADIOL, V16, P2619, DOI 10.1007/s00330-006-0495-8
   Thomsen HENRIKS, 2007, CANCER IMAGING, V7, P130
   Tofts PS, 1999, J MAGN RESON IMAGING, V10, P223, DOI 10.1002/(SICI)1522-2586(199909)10:3<223::AID-JMRI2>3.0.CO;2-S
   Tofts PS, 1997, JMRI-J MAGN RESON IM, V7, P91, DOI 10.1002/jmri.1880070113
   Tofts PS, 1994, MAGN RESON IMAGING, V12, P81, DOI 10.1016/0730-725X(94)92355-8
   Tofts PS, 1995, MAGN RESON MED, V33, P564, DOI 10.1002/mrm.1910330416
   Tong RT, 2004, CANCER RES, V64, P3731, DOI 10.1158/0008-5472.CAN-04-0074
   Wiig H, 1986, ANN BIOMED ENG, V14, P139, DOI 10.1007/BF02584264
   Wildiers H, 2003, BRIT J CANCER, V88, P1979, DOI 10.1038/sj.bjc.6601005
   Willett CG, 2004, NAT MED, V10, P145, DOI 10.1038/nm988
   Zhao JB, 2007, MICROVASC RES, V73, P224, DOI 10.1016/j.mvr.2006.12.003
NR 57
TC 26
Z9 26
U1 0
U2 3
PU ACADEMIC PRESS INC ELSEVIER SCIENCE
PI SAN DIEGO
PA 525 B ST, STE 1900, SAN DIEGO, CA 92101-4495 USA
SN 0026-2862
EI 1095-9319
J9 MICROVASC RES
JI Microvasc. Res.
PD AUG 15
PY 2008
VL 76
IS 2
BP 94
EP 103
DI 10.1016/j.mvr.2008.06.002
PG 10
WC Peripheral Vascular Disease
SC Cardiovascular System & Cardiology
GA 347JC
UT WOS:000259135500004
PM 18638494
DA 2022-07-08
ER

PT J
AU Wang, Li
   Wang, Yinan
   Sato, Toshinori
   Yamagata, Sadako
   Yamagata, Tatsuya
AF Wang, Li
   Wang, Yinan
   Sato, Toshinori
   Yamagata, Sadako
   Yamagata, Tatsuya
TI Ganglioside GD1a suppresses TNF alpha expression via Pkn1 at the transcriptional level in mouse osteosarcoma-derived FBJ cells
SO BIOCHEMICAL AND BIOPHYSICAL RESEARCH COMMUNICATIONS
LA English
DT Article
DE GD1a; TNF alpha; MMP-9; cell motility; Pkn1; siRNA; ganglioside
ID necrosis-factor-alpha; smooth-muscle-cell; matrix-metalloproteinase-9 expression; dendritic cell; inhibition; migration; adhesion; pathway; erk1/2; line
AB Ganglioside GD1a has been reported to suppress metastasis [S. Hyuga, S. Yamagata, Y. Takatsu, M. Hyuga, H. Nakanishi, K. Furukawa, T. Yamagata, Suppression of FBJ-LL cell adhesion to vitronectin by ganglioside GD1a and loss of metastatic capacity, International J. Cancer. 83 (1999) 685-691.] and MMP-9 production in mouse osteosarcoma FBJ cells [D. Hu, Z. Man, P. Wang, X. Tan, X Wang, S. Takaku, S. Hyuga, T. Sato, X Yao, S. Yamagata, T. Yamagata, Ganglioside GD1a negatively regulates MMP9 expression in mouse FBJ cell lines at the transcriptional level, Connect. Tissue Res. 48 (2007) 198-205.]. In the present study, TNF alpha. increased cell motility and MMP-9 and TNF alpha expression at the transcriptional level. TNF alpha expression was found to be inversely proportional to GD1a content in the FBJ-cell variants. The addition of exogenous GD1a to FBJ-LL cells suppressed TNF alpha expression, and treatment of FBJ-S1 cells with D-PDMP (glucosylceramide synthesis inhibitor) led to an increase in TNF alpha, indicating that TNF alpha is negatively regulated by GD1a in FBJ cells. SiRNA of Pkn1, a Rho-GTPase effecter protein kinase, suppressed TNF alpha levels as well as Pkn1 expression, suggesting that Pkn1 is involved in TNF alpha signaling. Treatment of Pkn1-silenced FBJ-LL cells with GD1a failed to suppress TNF alpha expression, demonstrating that GD1a signals that lead to TNF alpha suppression are transduced through Pkn1. (C) 2008 Elsevier Inc. All rights reserved.
C1 [Wang, Li; Wang, Yinan; Yamagata, Sadako; Yamagata, Tatsuya] Shenyang Pharmaceut Univ, Dept Life Sci & Biopharmaceut, Lab Tumor Biol & Glycobiol, Shenyang 110016, Liaoning, Peoples R China.
   [Sato, Toshinori] Keio Univ, Dept Biosci & Informat, Yokohama, Kanagawa 2238522, Japan.
RP Yamagata, T (通讯作者)，Shenyang Pharmaceut Univ, Dept Life Sci & Biopharmaceut, Lab Tumor Biol & Glycobiol, POB 29,103 WenHua Rd, Shenyang 110016, Liaoning, Peoples R China.
EM tcyamagata@opal.dti.ne.jp
CR Caldwell S, 2003, J IMMUNOL, V171, P1676, DOI 10.4049/jimmunol.171.4.1676
   Chen XL, 2003, J PHARMACOL EXP THER, V305, P573, DOI 10.1124/jpet.102.047894
   Dong LQ, 2000, P NATL ACAD SCI USA, V97, P5089, DOI 10.1073/pnas.090491897
   Gotoh Y, 2004, BIOCHEM BIOPH RES CO, V314, P688, DOI 10.1016/j.bbrc.2003.12.148
   Gupta S, 2002, J CLIN IMMUNOL, V22, P185, DOI 10.1023/A:1016089607548
   Hakomori S, 1996, CANCER RES, V56, P5309
   Hu D, 2007, CONNECT TISSUE RES, V48, P198, DOI 10.1080/03008200701458731
   Hu D, 2006, BIOCHEM BIOPH RES CO, V349, P426, DOI 10.1016/j.bbrc.2006.08.062
   Hyuga S, 1999, INT J CANCER, V83, P685, DOI 10.1002/(SICI)1097-0215(19991126)83:5<685::AID-IJC20>3.0.CO;2-4
   Hyuga S, 1997, BIOCHEM BIOPH RES CO, V231, P340, DOI 10.1006/bbrc.1997.6096
   Locksley RM, 2001, CELL, V104, P487, DOI 10.1016/S0092-8674(01)00237-9
   Marcus DM, 1984, MOL IMMUNOL, V21, P1083, DOI 10.1016/0161-5890(84)90118-4
   Moon SK, 2004, J CELL PHYSIOL, V198, P417, DOI 10.1002/jcp.10435
   Moon SK, 2006, FASEB J, V20, P1387, DOI 10.1096/fj.05-4618com
   Nubel T, 2004, FASEB J, V18, P140, DOI 10.1096/fj.03-0261fje
   Pyo H, 1999, J BIOL CHEM, V274, P34584, DOI 10.1074/jbc.274.49.34584
   Schroeder JT, 2008, J ALLERGY CLIN IMMUN, V121, P486, DOI 10.1016/j.jaci.2007.09.049
   Shen WP, 2002, CELL IMMUNOL, V220, P125, DOI 10.1016/S0008-8749(03)00004-2
   Wang L, 2006, GLYCOCONJUGATE J, V23, P303, DOI 10.1007/s10719-006-5742-3
   Wang P, 2007, BIOCHEM BIOPH RES CO, V356, P438, DOI 10.1016/j.bbrc.2007.02.152
   Yamagata S, 1988, BIOCHEM BIOPH RES CO, V151, P158, DOI 10.1016/0006-291X(88)90573-6
   Yamagata S, 1982, BIOCHEM BIOPH RES CO, V105, P1208, DOI 10.1016/0006-291X(82)91097-X
   Zhou J, 2007, INVEST OPHTH VIS SCI, V48, P1691, DOI 10.1167/iovs.06-1040
NR 24
TC 12
Z9 14
U1 0
U2 2
PU ACADEMIC PRESS INC ELSEVIER SCIENCE
PI SAN DIEGO
PA 525 B ST, STE 1900, SAN DIEGO, CA 92101-4495 USA
SN 0006-291X
EI 1090-2104
J9 BIOCHEM BIOPH RES CO
JI Biochem. Biophys. Res. Commun.
PD JUN 27
PY 2008
VL 371
IS 2
BP 230
EP 235
DI 10.1016/j.bbrc.2008.04.053
PG 6
WC Biochemistry & Molecular Biology; Biophysics
SC Biochemistry & Molecular Biology; Biophysics
GA 303OL
UT WOS:000256049700011
PM 18435913
DA 2022-07-08
ER
