# Supplementary material for: Global scientific trends on matrix metalloproteinase and osteosarcoma: A bibliometric and visualized analysis
Source: Front Oncol. 2023 Feb 6;13:1064815. doi: 10.3389/fonc.2023.1064815 (PMC9939641; doi:10.3389/fonc.2023.1064815)
Supplement: Supplementary file 3 [file DataSheet_1.zip › rawdata/download2009u22.txt]

PT J
AU Fossey, SL
   Liao, AT
   Mccleese, JK
   Bear, MD
   Lin, Jiayuh
   Li, Pui-Kai
   Kisseberth, WC
   London, CA
AF Fossey, Stacey
   Liao, Albert
   Mccleese, Jennifer
   Bear, Misty
   Lin, Jiayuh
   Li, Pui-kai
   Kisseberth, William
   London, Cheryl
TI Characterization of STAT3 activation and expression in canine and human osteosarcoma
SO BMC CANCER
LA English
DT Article
ID encapsulated muramyl tripeptide; sarcoma-cell line; signal transducer; src kinase; survivin expression; molecular target; cancer cell; human tumor; in-vitro; transcription-3
AB Background: Dysregulation of signal transducer and activator of transcription 3 (STAT3) has been implicated as a key participant in tumor cell survival, proliferation, and metastasis and is often correlated with a more malignant tumor phenotype. STAT3 phosphorylation has been demonstrated in a subset of human osteosarcoma (OSA) tissues and cell lines. OSA in the canine population is known to exhibit a similar clinical behavior and molecular biology when compared to its human counterpart, and is often used as a model for preclinical testing of novel therapeutics. The purpose of this study was to investigate the potential role of STAT3 in canine and human OSA, and to evaluate the biologic activity of a novel small molecule STAT3 inhibitor. Methods: To examine STAT3 and Src expression in OSA, we performed Western blotting and RT-PCR. OSA cells were treated with either STAT3 siRNA or small molecule Src (SU6656) or STAT3 (LLL3) inhibitors and cell proliferation (CyQUANT), caspase 3/7 activity (ELISA), apoptosis (Western blotting for PARP cleavage) and/or viability (Wst-1) were determined. Additionally, STAT3 DNA binding after treatment was determined using EMSA. Expression of STAT3 targets after treatment was demonstrated with Western blotting, RT-PCR, or gel zymography. Results: Our data demonstrate that constitutive activation of STAT3 is present in a subset of canine OSA tumors and human and canine cell lines, but not normal canine osteoblasts. In both canine and human OSA cell lines, downregulation of STAT3 activity through inhibition of upstream Src family kinases using SU6656, inhibition of STAT3 DNA binding and transcriptional activities using LLL3, or modulation of STAT3 expression using siRNA, all resulted in decreased cell proliferation and viability, ultimately inducing caspase-3/7 mediated apoptosis in treated cells. Furthermore, inhibition of either Src or STAT3 activity downregulated the expression of survivin, VEGF, and MMP2, all known transcriptional targets of STAT3. Conclusion: These data suggest that STAT3 activation contributes to the survival and proliferation of human and canine OSA cells, thereby providing a potentially promising target for therapeutic intervention. Future investigational trials of LLL3 in dogs with spontaneous OSA will help to more accurately define the role of STAT3 in the clinical setting.
C1 [Fossey, Stacey L.; Liao, Albert T.; McCleese, Jennifer K.; Bear, Misty D.; London, Cheryl A.] Ohio State Univ, Coll Vet Med, Dept Vet Biosci, Columbus, OH 43210 USA.
   [Kisseberth, William C.] Ohio State Univ, Coll Vet Med, Dept Vet Clin Sci, Columbus, OH 43210 USA.
   [Lin, Jiayuh] Ohio State Univ, Ctr Childhood Canc, Nationwide Childrens Res Inst, Columbus, OH 43210 USA.
   [Lin, Jiayuh] Ohio State Univ, Dept Pediat, Columbus, OH 43210 USA.
   [Li, Pui-Kai] Ohio State Univ, Div Med Chem, Columbus, OH 43210 USA.
   [Lin, Jiayuh; Li, Pui-Kai; London, Cheryl A.] Ohio State Univ, Ctr Comprehens Canc, Columbus, OH 43210 USA.
RP London, CA (通讯作者)，Ohio State Univ, Coll Vet Med, Dept Vet Biosci, Columbus, OH 43210 USA.
EM fossey.1@osu.edu; setaria11@gmail.com; mccleese.14@osu.edu; Misty.Bear@cvm.osu.edu; linj@pediatrics.ohio-state.edu; li@pharmacy.ohio-state.edu; kisseberth.2@osu.edu; london.20@osu.edu
FU American Kennel Club Canine Health Foundation; NATIONAL CANCER INSTITUTE [P30CA016058] Funding Source: NIH RePORTER; NATIONAL CENTER FOR ADVANCING TRANSLATIONAL SCIENCES [UL1TR000090] Funding Source: NIH RePORTER; NATIONAL CENTER FOR RESEARCH RESOURCES [UL1RR025755] Funding Source: NIH RePORTER
CR Aggarwal BB, 2006, ANN NY ACAD SCI, V1091, P151, DOI 10.1196/annals.1378.063
   Alvarez JV, 2005, CANCER RES, V65, P5054, DOI 10.1158/0008-5472.CAN-04-4281
   Aoki Y, 2003, BLOOD, V101, P1535, DOI 10.1182/blood-2002-07-2130
   Asai T, 1998, INT J CANCER, V76, P418, DOI 10.1002/(SICI)1097-0215(19980504)76:3<418::AID-IJC21>3.3.CO;2-E
   Barre B, 2007, TRENDS MOL MED, V13, P4, DOI 10.1016/j.molmed.2006.11.001
   Benekli M, 2002, BLOOD, V99, P252, DOI 10.1182/blood.V99.1.252
   Berlin O, 1993, CANCER RES, V53, P4890
   Bhasin D, 2008, BIOORG MED CHEM LETT, V18, P391, DOI 10.1016/j.bmcl.2007.10.031
   Bowman T, 2001, P NATL ACAD SCI USA, V98, P7319, DOI 10.1073/pnas.131568898
   Bromberg J, 2000, ONCOGENE, V19, P2468, DOI 10.1038/sj.onc.1203476
   Buettner R, 2002, CLIN CANCER RES, V8, P945
   Chen CL, 2007, BMC CANCER, V7, P0, DOI 10.1186/1471-2407-7-111
   Clark JCM, 2008, J CANCER RES CLIN, V134, P281, DOI 10.1007/s00432-007-0330-x
   Deng JX, 2007, CURR CANCER DRUG TAR, V7, P91, DOI 10.2174/156800907780006922
   Dow S, 2005, HUM GENE THER, V16, P937, DOI 10.1089/hum.2005.16.937
   Duan ZF, 2006, CLIN CANCER RES, V12, P5055, DOI 10.1158/1078-0432.CCR-06-0861
   Flint AE, 2004, VET PATHOL, V41, P291, DOI 10.1354/vp.41-3-291
   Germain D, 2007, CLIN CANCER RES, V13, P5665, DOI 10.1158/1078-0432.CCR-06-2491
   Guan H, 2008, MOL CANCER THER, V7, P1807, DOI 10.1158/1535-7163.MCT-08-0058
   Haura EB, 2005, NAT CLIN PRACT ONCOL, V2, P315, DOI 10.1038/ncponc0195
   Johnson FM, 2007, CLIN CANCER RES, V13, P4233, DOI 10.1158/1078-0432.CCR-06-2981
   Kanda N, 2004, ONCOGENE, V23, P4921, DOI 10.1038/sj.onc.1207606
   Kaya M, 2000, CLIN CANCER RES, V6, P572
   Khanna C, 2004, NAT MED, V10, P182, DOI 10.1038/nm982
   Khanna C, 2002, CLIN CANCER RES, V8, P2406
   Kurzman ID, 1995, CLIN CANCER RES, V1, P1595
   Lai R, 2006, J PATHOL, V208, P624, DOI 10.1002/path.1941
   Liao AT, 2005, VET COMP ONCOL, V3, P61, DOI 10.1111/j.1476-5810.2005.00067.x
   Liao AT, 2002, BLOOD, V100, P585, DOI 10.1182/blood-2001-12-0350
   Liao AT, 1900, V5, V0, P177
   Lin TY, 2006, VET IMMUNOL IMMUNOP, V114, P320, DOI 10.1016/j.vetimm.2006.09.001
   Macewen EG, 1994, J DRUG TARGET, V2, P391, DOI 10.3109/10611869408996814
   Macewen EG, 2003, CLIN EXP METASTAS, V20, P421
   Macewen EG, 1989, JNCI-J NATL CANCER I, V81, P935, DOI 10.1093/jnci/81.12.935
   Manetti F, 2007, J MED CHEM, V50, P5579, DOI 10.1021/jm061449r
   Mendel DB, 2000, ANTI-CANCER DRUG DES, V15, P29
   Moore AS, 2007, J VET INTERN MED, V21, P783, DOI 10.1892/0891-6640(2007)21[783:DABFTT]2.0.CO;2
   Nardin A, 2006, CURR CANCER DRUG TAR, V6, P123, DOI 10.2174/156800906776056473
   Niu GL, 2001, CANCER RES, V61, P3276
   Paolni M, 2006, P GEN DOGS CANC 4 IN, V4, P19
   Paoloni M, 2008, NAT REV CANCER, V8, P147, DOI 10.1038/nrc2273
   Schlessinger K, 2005, CANCER RES, V65, P5828, DOI 10.1158/0008-5472.CAN-05-0317
   Schreiner SJ, 2002, J BIOL CHEM, V277, P45680, DOI 10.1074/jbc.M204255200
   Shor AC, 2007, CANCER RES, V67, P2800, DOI 10.1158/0008-5472.CAN-06-3469
   Silva CM, 2004, ONCOGENE, V23, P8017, DOI 10.1038/sj.onc.1208159
   Smith PD, 1998, BIOCHEM J, V331, P381, DOI 10.1042/bj3310381
   Song H, 2005, P NATL ACAD SCI USA, V102, P4700, DOI 10.1073/pnas.0409894102
   Song LX, 2003, ONCOGENE, V22, P4150, DOI 10.1038/sj.onc.1206479
   Spreafico A, 2008, FASEB J, V22, P1560, DOI 10.1096/fj.07-9873com
   Timeus F, 2008, ONCOL REP, V19, P353
   Tinkey PT, 1998, RADIAT RES, V149, P401, DOI 10.2307/3579704
   Turkson J, 2000, ONCOGENE, V19, P6613, DOI 10.1038/sj.onc.1204086
   Wilson H, 2008, VET J, V175, P69, DOI 10.1016/j.tvjl.2007.07.025
NR 53
TC 89
Z9 94
U1 1
U2 9
PU BMC
PI LONDON
PA CAMPUS, 4 CRINAN ST, LONDON N1 9XW, ENGLAND
SN 1471-2407
EI 
J9 BMC CANCER
JI BMC Cancer
PD MAR 10
PY 2009
VL 9
IS 
BP 
EP 
DI 10.1186/1471-2407-9-81
PG 15
WC Oncology
SC Oncology
GA 439DZ
UT WOS:000265609100001
PM 19284568
DA 2022-07-08
ER

PT J
AU Liebig, Catherine
   Wilks, JA
   Feig, BW
   Wang, TN
   Wilson, Mariya
   Herdman, AV
   Albo, Daniel
AF Liebig, Catherine
   Wilks, Jonathan
   Feig, Barry
   Wang, Thomas
   Wilson, Mariya
   Herdman, Ann
   Albo, Daniel
TI The Role of Angiocidin in Sarcomas
SO CANCER
LA English
DT Article
DE sarcomas; angiocidin; CSVTCG; peptide therapy; angiocidin-inhibitory peptide; extraskeletal osteosarcoma; thrombospondin-1
ID cysteine-glycine receptor; human breast-carcinoma; angiogenesis in-vitro; pancreatic-cancer; thrombospondin-1 expression; hepatocellular-carcinoma; adjuvant chemotherapy; clinical-significance; endothelial-cell; up-regulation
AB BACKGROUND: Angiocidin, first identified as a tumor-associated thrombospondin-1 (TSP-1) receptor, is a key mediator of tumor progression. TSP-1, an extracellular protein produced by stromal cells, up-regulates gelatinases and tumor cell invasion in epithelial malignancies. The authors recently developed 2 angiocidin-inhibitory peptides that block angiocidin-TSP-1 binding. They hypothesized that angiocidin mediates increased gelatinase expression and tumor cell invasion in sarcomas through its interaction with TSP-1. METHODS: Angiocidin, TSP-1, and gelatinase expression was evaluated in low-grade and high-grade sarcoma specimens. The authors established 3 distinct cell lines from a patient with an extraskeletal osteosarcoma: EXOS-N (normal mesenchymal), EXOS-P (primary osteosarcoma), and EXOS-M (lung metastasis). Each was evaluated for angiocidin, gelatinase, and gelatinase inhibitor (tissue inhibitors of metalloproteinase) expression and for invasive capacity. Their responsiveness to TSP-1 was determined. The role of angiocidin in up-regulating gelatinase expression and invasion was studied using the authors' angiocidin-inhibitory peptides. RESULTS: Expression of angiocidin, TSP-1, and gelatinases correlated with tumor grade. Angiocidin expression, gelatinase activity, and invasiveness in the EXOS cell lines correlated with phenotype; EXOS-N cells did not express angiocidin or gelatinases and were not invasive; EXOS-M cells were 5 times more invasive than EXOS-P cells and exhibited greater angiocidin and gelatinase expression. EXOS cell gelatinase activity and invasiveness increased 4- to 5-fold in response to TSP-1. Inhibition of angiocidin with the authors' inhibitory peptides blocked TSP-1-promoted increases in gelatinase activity and tumor cell invasion. CONCLUSIONS: Angiocidin promotes gelatinase up-regulation and tumor cell invasion in sarcomas. Angiocidin-inhibitory peptides are potent inhibitors of sarcoma cell invasion in vitro, suggesting a potential therapeutic role for these peptides in the treatment of sarcomas. Cancer 2009;115:5251-62. (C) 2009 American Cancer Society.
C1 [Liebig, Catherine; Wilks, Jonathan A.; Albo, Daniel] Baylor Coll Med, Michael E DeBakey Dept Surg, Houston, TX 77030 USA.
   [Feig, Barry W.] Univ Texas MD Anderson Canc Ctr, Dept Surg Oncol, Houston, TX 77030 USA.
   [Wang, Thomas N.; Wilson, Mariya] Med Coll Georgia, Dept Surg, Augusta, GA 30912 USA.
   [Wang, Thomas N.; Wilson, Mariya] Med Coll Georgia, Dept Pathol, Augusta, GA 30912 USA.
RP Albo, D (通讯作者)，Baylor Coll Med, Michael E DeBakey Dept Surg, 2002 Holcombe Blvd,OCL 112A, Houston, TX 77030 USA.
EM dalbo@bcm.tmc.edu
CR Albini A, 1987, CANCER RES, V47, P3239
   Albini A, 1998, PATHOL ONCOL RES, V4, P230
   Albo D, 1998, J SURG RES, V76, P86, DOI 10.1006/jsre.1998.5299
   Albo D, 2000, BRIT J CANCER, V83, P298, DOI 10.1054/bjoc.2000.1268
   Albo D, 2002, J SURG RES, V108, P51, DOI 10.1006/jsre.2002.6452
   Albo D, 1999, J GASTROINTEST SURG, V3, P411, DOI 10.1016/S1091-255X(99)80058-4
   Arnoletti JP, 1994, AM J SURG, V168, P433, DOI 10.1016/S0002-9610(05)80093-5
   Balasubramanian L, 2006, CURR OPIN ONCOL, V18, P354, DOI 10.1097/01.cco.0000228741.64541.ca
   Bloomston M, 2002, ANN SURG ONCOL, V9, P668, DOI 10.1007/BF02574483
   Bornstein P, 1995, J CELL BIOL, V130, P503, DOI 10.1083/jcb.130.3.503
   Castle V, 1991, J CLIN INVEST, V87, P1883, DOI 10.1172/JCI115212
   Frustaci S, 2001, J CLIN ONCOL, V19, P1238, DOI 10.1200/JCO.2001.19.5.1238
   John ANITHA, 2001, PATHOLOGY AND ONCOLOGY RESEARCH, V7, P14
   Lambert E, 2004, CRIT REV ONCOL HEMAT, V49, P187, DOI 10.1016/j.critrevonc.2003.09.008
   Landis SH, 1998, CA-CANCER J CLIN, V48, P6, DOI 10.3322/canjclin.48.1.6
   Nicosia RF, 1994, J CELL BIOL, V124, P183, DOI 10.1083/jcb.124.1.183
   Perez-mancera PA, 2005, SEMIN CANCER BIOL, V15, P206, DOI 10.1016/j.semcancer.2005.01.006
   Poon RT, 2004, CLIN CANCER RES, V10, P4150, DOI 10.1158/1078-0432.CCR-03-0435
   Qian XH, 1997, EXP CELL RES, V235, P403, DOI 10.1006/excr.1997.3681
   Qian XIAOHUA, 2001, PATHOLOGY AND ONCOLOGY RESEARCH, V7, P251
   Roth JJ, 1998, HISTOL HISTOPATHOL, V13, P967, DOI 10.14670/HH-13.967
   Roth JJ, 1999, ANN PLAS SURG, V42, P553, DOI 10.1097/00000637-199905000-00016
   Roth JJ, 1998, ANN PLAS SURG, V40, P494, DOI 10.1097/00000637-199805000-00009
   Sabherwal Y, 2007, CANCER LETT, V251, P28, DOI 10.1016/j.canlet.2006.10.023
   Sabherwal Y, 2006, EXP CELL RES, V312, P2443, DOI 10.1016/j.yexcr.2006.04.009
   Sargiannidou I, 2004, SEMIN THROMB HEMOST, V30, P127
   Schlieman MICHAEL, 2006, CURR TREAT OPTIONS ONCOL, V7, P456, DOI 10.1007/s11864-006-0021-x
   Schultzcherry S, 1994, J BIOL CHEM, V269, P26775
   Seynaeve C, 1999, SEMIN ONCOL, V26, P119
   Shih T, 2006, CLIN THER, V28, P1779, DOI 10.1016/j.clinthera.2006.11.015
   Tierney JF, 1995, BRIT J CANCER, V72, P469, DOI 10.1038/bjc.1995.357
   Tobita K, 2002, INT J ONCOL, V21, P1189
   Tuszynski GP, 1996, BIOESSAYS, V18, P71, DOI 10.1002/bies.950180113
   Tuszynski GP, 1993, J CELL BIOL, V120, P513, DOI 10.1083/jcb.120.2.513
   Tuszynski GP, 1994, LAB INVEST, V70, P228
   Tuszynski GP, 1992, J CELL BIOL, V116, P209, DOI 10.1083/jcb.116.1.209
   Tuszynski GP, 1985, J BIOL CHEM, V260, P2240
   Wakiyama T, 2001, HISTOL HISTOPATHOL, V16, P345, DOI 10.14670/HH-16.345
   Wang TN, 1996, J SURG RES, V63, P39, DOI 10.1006/jsre.1996.0219
   Weinstatsaslow DL, 1994, CANCER RES, V54, P6504
   Yang X, 2006, EXP MOL PATHOL, V81, P108, DOI 10.1016/j.yexmp.2006.06.003
   Zhou J, 2004, J CELL BIOCHEM, V92, P125, DOI 10.1002/jcb.20076
NR 42
TC 3
Z9 3
U1 0
U2 0
PU WILEY
PI HOBOKEN
PA 111 RIVER ST, HOBOKEN 07030-5774, NJ USA
SN 0008-543X
EI 1097-0142
J9 CANCER-AM CANCER SOC
JI Cancer
PD NOV 15
PY 2009
VL 115
IS 22
BP 5251
EP 5262
DI 10.1002/cncr.24568
PG 12
WC Oncology
SC Oncology
GA 516SW
UT WOS:000271564100019
PM 19634159
DA 2022-07-08
ER

PT J
AU Basu, Dipanjan
   Zhang, Nenggang
   Panigrahi, AK
   Horton, TM
   Pati, Debananda
AF Basu, Dipanjan
   Zhang, Nenggang
   Panigrahi, Anil
   Horton, Terzah
   Pati, Debananda
TI Development and validation of a fluorogenic assay to measure separase enzyme activity
SO ANALYTICAL BIOCHEMISTRY
LA English
DT Article
DE Separase; Rad21; Enzyme assay; Securin; Leukemia
ID sister-chromatid separation; anaphase; cohesin; inhibitor; cleavage; overexpression; identification; segregation; degradation; protease
AB Separase, an endopeptidase, plays a pivotal role in the separation of sister chromatids at anaphase by cleaving its substrate cohesin Rad21. Recent study Suggests that separase is in oncogene. Overexpression of separase induces aneuploidy and mammary tumorigenesis in mice. Separase is also overexpressed and mislocalized in a wide range of human cancers, including breast, prostate, and osteosarcoma. Currently, there is no quantitative assay to measure separase enzymatic activity. To quantify separase enzymatic activity, we have designed a fluorogenic assay in which 7-amido-4-methyl coumaric acid (AMC)-conjugated Rad21 mitotic cleavage site peptide (Ac-Asp-Arg-Glu-Ile-Nle-Arg-MCA) is used as the Substrate of separase. We used this assay to quantify separase activity during cell cycle progression and in I panel of human tumor cell lines as well as leukemia patient samples. (C) 2009 Elsevier Inc, All rights reserved.
C1 [Basu, Dipanjan; Zhang, Nenggang; Panigrahi, Anil K.; Horton, Terzah M.; Pati, Debananda] Baylor Coll Med, Texas Childrens Canc Ctr, Dept Pediat Hematol Oncol, Houston, TX 77030 USA.
RP Pati, D (通讯作者)，Baylor Coll Med, Texas Childrens Canc Ctr, Dept Pediat Hematol Oncol, Houston, TX 77030 USA.
EM pati@bcm.tmc.edu
FU National Cancer Institute [1RO1 CA109330]; Baylor College of Medicine; University of Texas Southwestern Medical Center at Dallas; NATIONAL CANCER INSTITUTE [R01CA109330] Funding Source: NIH RePORTER
CR Beekman B, 1996, FEBS LETT, V390, P221, DOI 10.1016/0014-5793(96)00665-5
   Beekman B, 1999, ANN NY ACAD SCI, V878, P150, DOI 10.1111/j.1749-6632.1999.tb07681.x
   Ciosk R, 1998, CELL, V93, P1067, DOI 10.1016/S0092-8674(00)81211-8
   Cohenfix O, 1996, GENE DEV, V10, P3081, DOI 10.1101/gad.10.24.3081
   Funabiki H, 1996, NATURE, V381, P438, DOI 10.1038/381438a0
   Gaglio T, 1995, J CELL BIOL, V131, P693, DOI 10.1083/jcb.131.3.693
   Gerber SA, 2003, P NATL ACAD SCI USA, V100, P6940, DOI 10.1073/pnas.0832254100
   Hauf S, 2001, SCIENCE, V293, P1320, DOI 10.1126/science.1061376
   Jallepalli PV, 2001, NAT REV CANCER, V1, P109, DOI 10.1038/35101065
   Karki P, 2005, ARCH BIOCHEM BIOPHYS, V442, P125, DOI 10.1016/j.abb.2005.07.023
   Kumada K, 2006, J CELL BIOL, V172, P835, DOI 10.1083/jcb.200511126
   Leismann O, 2000, GENE DEV, V14, P2192, DOI 10.1101/gad.176700
   Mashima T, 1995, BIOCHEM BIOPH RES CO, V209, P907, DOI 10.1006/bbrc.1995.1584
   Meyer R, 2009, CLIN CANCER RES, V15, P2703, DOI 10.1158/1078-0432.CCR-08-2454
   Murray AW, 1991, METHOD CELL BIOL, V36, P581
   Nicholson DW, 1995, NATURE, V376, P37, DOI 10.1038/376037a0
   Peters JM, 2008, GENE DEV, V22, P3089, DOI 10.1101/gad.1724308
   Stemmann O, 2001, CELL, V107, P715, DOI 10.1016/S0092-8674(01)00603-1
   Uhlmann F, 1999, NATURE, V400, P37, DOI 10.1038/21831
   Uhlmann F, 2000, CELL, V103, P375, DOI 10.1016/S0092-8674(00)00130-6
   Waizenegger IC, 2002, CURR BIOL, V12, P1368, DOI 10.1016/S0960-9822(02)01073-4
   Wirth KG, 2006, J CELL BIOL, V172, P847, DOI 10.1083/jcb.200506119
   Zhang NG, 2008, P NATL ACAD SCI USA, V105, P13033, DOI 10.1073/pnas.0801610105
   Zhang NG, 2008, J CELL BIOL, V183, P1019, DOI 10.1083/jcb.200801157
   Zou H, 1999, SCIENCE, V285, P418, DOI 10.1126/science.285.5426.418
NR 25
TC 9
Z9 9
U1 0
U2 2
PU ACADEMIC PRESS INC ELSEVIER SCIENCE
PI SAN DIEGO
PA 525 B ST, STE 1900, SAN DIEGO, CA 92101-4495 USA
SN 0003-2697
EI 1096-0309
J9 ANAL BIOCHEM
JI Anal. Biochem.
PD SEP 15
PY 2009
VL 392
IS 2
BP 133
EP 138
DI 10.1016/j.ab.2009.05.046
PG 6
WC Biochemical Research Methods; Biochemistry & Molecular Biology; Chemistry, Analytical
SC Biochemistry & Molecular Biology; Chemistry
GA 476UG
UT WOS:000268470900005
PM 19497291
DA 2022-07-08
ER

PT J
AU Kamei, Setsuya
   Sakayama, Kenshi
   Tamashiro, Shinta
   Aizawa, Junichi
   Miyawaki, Joji
   Miyazaki, Tatsuhiko
   Yamamoto, Haruyasu
   Norimatsu, Yoshiaki
   Masuno, Hiroshi
AF Kamei, Setsuya
   Sakayama, Kenshi
   Tamashiro, Shinta
   Aizawa, Junichi
   Miyawaki, Joji
   Miyazaki, Tatsuhiko
   Yamamoto, Haruyasu
   Norimatsu, Yoshiaki
   Masuno, Hiroshi
TI Ketoprofen in Topical Formulation Decreases the Matrix Metalloproteinase-2 Expression and Pulmonary Metastatic Incidence in Nude Mice with Osteosarcoma
SO JOURNAL OF ORTHOPAEDIC RESEARCH
LA English
DT Article
DE ketoprofen; osteosarcoma; pulmonary metastasis; matrix metalloproteinase-2
ID growth-factor expression; cell nuclear antigen; colon carcinogenesis; cancer; lung; rat; indomethacin; invasiveness; tumor; line
AB The aim of this study was to investigate whether ketoprofen (KP) in topical formulation affected the tumor growth and pulmonary metastasis of LM8 cells, which were inoculated subcutaneously into the back space of male nude mice. At 7 days after inoculation, the tumor was treated topically for 3 weeks with either a KP-containing patch (KP group) or a placebo-containing patch (placebo group). The pulmonary metastatic incidence was 100% in the placebo group and 60% in the KP group. The tumor mass of the KP group without pulmonary metastasis, termed the KP/metastasis(-) group, was smaller than that of the placebo group. Immunohistochemical staining for proliferating cell nuclear antigen (PCNA), terminal deoxynucleotidyl transferase-mediated dUTP nick-end labeling (TUNEL), matrix metalloproteinase-2 (MMP-2), and vascular endothelial growth factor (VEGF) was performed. The tumors of the KP/metastasis(-) group contained fewer PCNA-positive cells and many more TUNEL-positive cells in comparison to the placebo group. In the placebo group, MMP-2 and VEGF were extensively expressed within the tumor, whereas in the KP/metastasis(-) group the expression of these two proteins was very low. In conclusion, the topical treatment of osteosarcoma with KP decreased the expression of MMP-2 and VEGF, thus resulting in the suppression of tumor growth and pulmonary metastasis. (C) 2008 Orthopaedic Research Society. Published by Wiley Periodicals, Inc. J Orthop Res 27:909-915, 2009
C1 [Kamei, Setsuya; Tamashiro, Shinta; Aizawa, Junichi; Miyawaki, Joji; Norimatsu, Yoshiaki; Masuno, Hiroshi] Ehime Prefectural Univ Hlth Sci, Fac Hlth Sci, Dept Med Technol, Tobe, Ehime 7912101, Japan.
   [Kamei, Setsuya; Sakayama, Kenshi; Aizawa, Junichi; Miyawaki, Joji; Yamamoto, Haruyasu] Ehime Univ, Grad Sch Med, Dept Bone & Joint Surg, Toon, Ehime 7910295, Japan.
   [Miyazaki, Tatsuhiko] Ehime Univ, Grad Sch Med, Dept Pathogen, Toon, Ehime 7910295, Japan.
RP Masuno, H (通讯作者)，Ehime Prefectural Univ Hlth Sci, Fac Hlth Sci, Dept Med Technol, Tobe, Ehime 7912101, Japan.
EM hmasuno@epu.ac.jp
CR Asai T, 1998, INT J CANCER, V76, P418, DOI 10.1002/(SICI)1097-0215(19980504)76:3<418::AID-IJC21>3.3.CO;2-E
   Bramwell VHC, 2000, CURR OPIN ONCOL, V12, P330, DOI 10.1097/00001622-200007000-00009
   Brune K, 1987, EUROPEAN JOURNAL OF RHEUMATOLOGY AND INFLAMMATION, V9, P8
   Celis JE, 1985, P NATL ACAD SCI USA, V82, P3262, DOI 10.1073/pnas.82.10.3262
   Dohadwala M, 2002, J BIOL CHEM, V277, P50828, DOI 10.1074/jbc.M210707200
   Evans JMM, 1995, BMJ-BRIT MED J, V311, P22, DOI 10.1136/bmj.311.6996.22
   Ferguson WS, 2001, CANCER INVEST, V19, P292, DOI 10.1081/CNV-100102557
   Gasic GJ, 1973, INT J CANCER, V11, P704, DOI 10.1002/ijc.2910110322
   Ito H, 2004, BIOCHEM BIOPH RES CO, V318, P594, DOI 10.1016/j.bbrc.2004.04.070
   Kawashima A, 1994, VIRCHOWS ARCH, V424, P547
   Kaya M, 2000, CLIN CANCER RES, V6, P572
   Kleiner DE, 1999, CANCER CHEMOTH PHARM, V43, PS42, DOI 10.1007/s002800051097
   Kobayashi H, 2005, BMC CANCER, V5, P0, DOI 10.1186/1471-2407-5-26
   Koshkina NV, 2005, INT J CANCER, V116, P458, DOI 10.1002/ijc.21011
   Lala PK, 1988, CANCER RES, V48, P1072
   Matrisian LM, 1999, CURR BIOL, V9, PR776, DOI 10.1016/S0960-9822(00)80011-1
   Naruse T, 2006, CARCINOGENESIS, V27, P584, DOI 10.1093/carcin/bgi240
   Pollard M, 1981, SCIENCE, V214, P558, DOI 10.1126/science.7291992
   Reddy BS, 1993, CARCINOGENESIS, V14, P1493, DOI 10.1093/carcin/14.8.1493
   Reddy BS, 1992, CARCINOGENESIS, V13, P1019, DOI 10.1093/carcin/13.6.1019
   Robbins BA, 1987, ARCH PATHOL LAB MED, V111, P841
   Rolf C, 1997, J RHEUMATOL, V24, P1595
   Sakayama K, 2004, J ORTHOP RES, V22, P1168, DOI 10.1016/j.orthres.2004.03.015
   Sheu MT, 2002, INT J PHARMACEUT, V233, P257, DOI 10.1016/S0378-5173(01)00919-X
   Vermeulen PB, 1996, EUR J CANCER, V32A, P2474, DOI 10.1016/S0959-8049(96)00379-6
   Williams CS, 1999, ONCOGENE, V18, P7908, DOI 10.1038/sj.onc.1203286
   Yang SHANG-YOU, 2007, SARCOMA, V2007, P95628, DOI 10.1155/2007/95628
NR 27
TC 14
Z9 14
U1 1
U2 2
PU WILEY
PI HOBOKEN
PA 111 RIVER ST, HOBOKEN 07030-5774, NJ USA
SN 0736-0266
EI 1554-527X
J9 J ORTHOP RES
JI J. Orthop. Res.
PD JUL 15
PY 2009
VL 27
IS 7
BP 909
EP 915
DI 10.1002/jor.20832
PG 7
WC Orthopedics
SC Orthopedics
GA 457LU
UT WOS:000266931000011
PM 19105229
DA 2022-07-08
ER

PT J
AU Pignochino, Ymera
   Grignani, Giovanni
   Cavalloni, Giuliana
   Motta, Manuela
   Tapparo, Marta
   Bruno, Stefania
   Bottos, Alessia
   Gammaitoni, Loretta
   Migliardi, Giorgia
   Camussi, Giovanni
   Alberghini, Marco
   Torchio, Bruno
   Ferrari, Stefano
   Bussolino, Federico
   Fagioli, Franca
   Picci, Piero
   Aglietta, Massimo
AF Pignochino, Ymera
   Grignani, Giovanni
   Cavalloni, Giuliana
   Motta, Manuela
   Tapparo, Marta
   Bruno, Stefania
   Bottos, Alessia
   Gammaitoni, Loretta
   Migliardi, Giorgia
   Camussi, Giovanni
   Alberghini, Marco
   Torchio, Bruno
   Ferrari, Stefano
   Bussolino, Federico
   Fagioli, Franca
   Picci, Piero
   Aglietta, Massimo
TI Sorafenib blocks tumour growth, angiogenesis and metastatic potential in preclinical models of osteosarcoma through a mechanism potentially involving the inhibition of ERK1/2, MCL-1 and ezrin pathways
SO MOLECULAR CANCER
LA English
DT Article
ID italian-sarcoma-group; factor receptor; map-kinase; expression; mutation; cancer; cell; chemotherapy; methotrexate; bay-43-9006
AB Background: Osteosarcoma (OS) is the most common primary bone tumour in children and young adults. Despite improved prognosis, metastatic or relapsed OS remains largely incurable and no significant improvement has been observed in the last 20 years. Therefore, the search for alternative agents in OS is mandatory. Results: We investigated phospho-ERK 1/2, MCL-1, and phospho-Ezrin/Radixin/Moesin (P-ERM) as potential therapeutic targets in OS. Activation of these pathways was shown by immunohistochemistry in about 70% of cases and in all OS cell lines analyzed. Mutational analysis revealed no activating mutations in KRAS whereas BRAF gene was found to be mutated in 4/30 OS samples from patients. Based on these results we tested the multi-kinase inhibitor sorafenib (BAY 43-9006) in preclinical models of OS. Sorafenib inhibited OS cell line proliferation, induced apoptosis and downregulated P-ERK1/2, MCL-1, and P-ERM in a dose-dependent manner. The dephosphorylation of ERM was not due to ERK inhibition. The downregulation of MCL-1 led to an increase in apoptosis in OS cell lines. In chick embryo chorioallantoic membranes, OS supernatants induced angiogenesis, which was blocked by sorafenib and it was also shown that sorafenib reduced VEGF and MMP2 production. In addition, sorafenib treatment dramatically reduced tumour volume of OS xenografts and lung metastasis in SCID mice. Conclusion: In conclusion, ERK1/2, MCL-1 and ERM pathways are shown to be active in OS. Sorafenib is able to inhibit their signal transduction, both in vitro and in vivo, displaying anti-tumoural activity, anti-angiogenic effects, and reducing metastatic colony formation in lungs. These data support the testing of sorafenib as a potential therapeutic option in metastatic or relapsed OS patients unresponsive to standard treatments.
C1 [Pignochino, Ymera; Grignani, Giovanni; Cavalloni, Giuliana; Tapparo, Marta; Gammaitoni, Loretta; Migliardi, Giorgia; Aglietta, Massimo] Univ Turin, Sch Med, AO Ordine Mauriziano, Inst Canc Res & Treatment Candiolo,Div Med Oncol, Turin, Italy.
   [Motta, Manuela; Torchio, Bruno] AO Ordine Mauriziano, Unit Pathol, Turin, Italy.
   [Bruno, Stefania; Camussi, Giovanni] Univ Turin, Ctr Mol Biotechnol, Dept Internal Med, Turin, Italy.
   [Bruno, Stefania; Camussi, Giovanni] Univ Turin, Ctr Expt Res & Med Sci, Turin, Italy.
   [Bottos, Alessia; Ferrari, Stefano; Picci, Piero] Univ Turin, Sch Med, Inst Canc Res & Treatment Candiolo, Dept Oncol Sci,Div Mol Angiogenesis, Turin, Italy.
   [Alberghini, Marco] Ist Ortoped Rizzoli, Dept Musculoskeletal Oncol, Div Chemotherapy, Bologna, Italy.
   [Bussolino, Federico; Fagioli, Franca] Regina Margherita Childrens Hosp, Div Pediat Oncohematol, Turin, Italy.
RP Pignochino, Y (通讯作者)，Univ Turin, Sch Med, AO Ordine Mauriziano, Inst Canc Res & Treatment Candiolo,Div Med Oncol, Turin, Italy.
EM ymera.pignochino@ircc.it; ggrignani@mauriziano.it; giuliana.cavalloni@ircc.it; apat@mauriziano.it; marta.tapparo@ircc.it; stefania.bruno@unito.it; alessia.bottos@ircc.it; loretta.gammaitoni@irc.it; giorgia.migliardi@gmail.com; giovanni.camussi@unito.it; marco.alberghini@ior.it; btorchio@mauriziano.it; stefano.ferrari@ior.it; federico.bussolino@ircc.it; franca.fagioli@unito.it; piero.picci@ior.it; massimo.aglietta@ircc.it
FU Regione Piemonte "Ricerca finalizzata" and "Piattaforma tecnologica DRUIDI"; "Associazione Italiana Ricerca Cancro" (AIRC); "Associazione Donatrici Italiane Sangue Cordone Ombelicale" (ADISCO)
CR Coussens LM, 2002, SCIENCE, V295, P2387, DOI 10.1126/science.1067100
   Davies H, 2002, NATURE, V417, P949, DOI 10.1038/nature00766
   Do SI, 2009, INT J ONCOL, V34, P797, DOI 10.3892/ijo_00000205
   Egeblad M, 2002, NAT REV CANCER, V2, P161, DOI 10.1038/nrc745
   Escudier B, 2007, NEW ENGL J MED, V356, P125, DOI 10.1056/NEJMoa060655
   Fagioli F, 2002, J CLIN ONCOL, V20, P2150, DOI 10.1200/JCO.2002.08.081
   Ferrari S, 2005, J CLIN ONCOL, V23, P8845, DOI 10.1200/JCO.2004.00.5785
   Ferrari S, 2003, J CLIN ONCOL, V21, P710, DOI 10.1200/JCO.2003.03.141
   Fromigue O, 2006, CELL DEATH DIFFER, V13, P1845, DOI 10.1038/sj.cdd.4401873
   Fromigue O, 2008, J BIOL CHEM, V283, P30549, DOI 10.1074/jbc.M801436200
   Gupta-abramson V, 2008, J CLIN ONCOL, V26, P4714, DOI 10.1200/JCO.2008.16.3279
   Hattinger CM, 2003, EUR J CELL BIOL, V82, P483, DOI 10.1078/0171-9335-00336
   Heinrich MC, 2003, J CLIN ONCOL, V21, P4342, DOI 10.1200/JCO.2003.04.190
   Ikeda S, 1989, JPN J CANCER RES, V80, P6, DOI 10.1111/j.1349-7006.1989.tb02236.x
   Kaya M, 2000, CLIN CANCER RES, V6, P572
   Khanna C, 2004, NAT MED, V10, P182, DOI 10.1038/nm982
   Leary A, 2007, CANCER INVEST, V25, P347, DOI 10.1080/07357900701259694
   Lee CC, 2006, J BIOMED SCI, V13, P143, DOI 10.1007/s11373-005-9037-7
   Llovet JM, 2008, NEW ENGL J MED, V359, P378, DOI 10.1056/NEJMoa0708857
   Lynch TJ, 2004, NEW ENGL J MED, V350, P2129, DOI 10.1056/NEJMoa040938
   Mcgary EC, 2002, CLIN CANCER RES, V8, P3584
   Ozaki T, 2003, J CLIN ONCOL, V21, P334, DOI 10.1200/JCO.2003.01.142
   Perissinotto E, 2005, CLIN CANCER RES, V11, P490
   Rahmani M, 2005, J BIOL CHEM, V280, P35217, DOI 10.1074/jbc.M506551200
   Serra M, 2006, INT J ONCOL, V29, P1459
   Smithey BE, 2002, AM J SURG PATHOL, V26, P486, DOI 10.1097/00000478-200204000-00011
   Spallarossa P, 2006, CARDIOVASC RES, V69, P736, DOI 10.1016/j.cardiores.2005.08.009
   Sulzbacher I, 2003, MODERN PATHOL, V16, P66, DOI 10.1097/01.MP.0000043522.76788.0A
   Thallinger C, 2004, CLIN CANCER RES, V10, P4185, DOI 10.1158/1078-0432.CCR-03-0774
   Werle M, 2002, CARDIOVASC RES, V56, P284, DOI 10.1016/S0008-6363(02)00600-4
   Wilhelm SM, 2004, CANCER RES, V64, P7099, DOI 10.1158/0008-5472.CAN-04-1443
   Yang SHANG-YOU, 2007, SARCOMA, V2007, P95628, DOI 10.1155/2007/95628
   Yonemura S, 2002, J CELL SCI, V115, P2569
NR 33
TC 132
Z9 142
U1 2
U2 21
PU BMC
PI LONDON
PA CAMPUS, 4 CRINAN ST, LONDON N1 9XW, ENGLAND
SN 
EI 1476-4598
J9 MOL CANCER
JI Mol. Cancer
PD DEC 10
PY 2009
VL 8
IS 
BP 
EP 
DI 10.1186/1476-4598-8-118
PG 17
WC Biochemistry & Molecular Biology; Oncology
SC Biochemistry & Molecular Biology; Oncology
GA 545UX
UT WOS:000273763600001
PM 20003259
DA 2022-07-08
ER

PT J
AU Gade, TPF
   Buchanan, IM
   Motley, MW
   Mazaheri, Yousef
   Spees, WM
   Koutcher, JA
AF Gade, Terence
   Buchanan, Ian
   Motley, Matthew
   Mazaheri, Yousef
   Spees, William
   Koutcher, Jason
TI Imaging Intratumoral Convection: Pressure-Dependent Enhancement in Chemotherapeutic Delivery to Solid Tumors
SO CLINICAL CANCER RESEARCH
LA English
DT Article
ID interstitial fluid pressure; magnetic-resonance-spectroscopy; human osteosarcoma xenograft; cultured mammalian-cell; blood-flow; invivo p-31; colorectal-cancer; nmr-spectroscopy; murine tumor; in-vivo
AB Purpose: Low-molecular weight (LMW) chemotherapeutics are believed to reach tumors through diffusion across capillary beds as well as membrane transporters. Unexpectedly, the delivery of these agents seems to be augmented by reductions in tumor interstitial fluid pressure, an effect typically associated with high - molecular weight molecules that reach tumors principally through convection.We investigated the hypothesis that improved intratumoral convection can alter tumor metabolism and enhance the delivery of a LMW chemotherapeutic agent to solid tumor. Experimental Design: For this purpose, we applied 31P/19F magnetic resonance spectroscopy (MRS) and magnetic resonance spectroscopic imaging (MRSI) to examine the influence of type I collagenase on tumor bioenergetics and the delivery of 5-fluorouracil (5FU) to HT29 human colorectal tumors grown s.c. in mice. Results: Collagenase effected a 34% reduction in tumor interstitial fluid pressure with an attendant disintegration of intratumoral collagen. Neither mice-administered collagenase nor controls receiving PBS showed changes in (31)phosphorus MRS - measured tumor bioenergetics; however, a time-dependent increase in the content of extracellular inorganic phosphate (Pi(e)) was observed in tumors of collagenase-treated animals. (31)Phosphorus MRSI showed that this increase underscored a more homogeneous distribution of Pie in tumors of experimental mice. (19)Fluorine MRS showed that these changes were associated with a 50% increase in 5FU uptake in tumors of experimental versus control animals; however, this increase resulted in an increase in 5FU catabolites rather than fluoronuclectide intermediates that are required for Subsequent cytotoxicity. Conclusions: These data indicate that the modulation of convective flow within tumors can improve the delivery of (LMW) chemotherapeutics and show the potential role for noninvasive imaging of this process in vivo.
C1 [Gade, Terence P. F.; Buchanan, Ian M.; Motley, Matthew W.; Koutcher, Jason A.] Mem Sloan Kettering Canc Ctr, Dept Med Phys, New York, NY 10021 USA.
   [Mazaheri, Yousef; Koutcher, Jason A.] Mem Sloan Kettering Canc Ctr, Dept Radiol, New York, NY 10021 USA.
   [Koutcher, Jason A.] Mem Sloan Kettering Canc Ctr, Dept Med, New York, NY 10021 USA.
   [Spees, William M.] Washington Univ, Sch Med, Edward Mallinckrodt Inst Radiol, St Louis, MO 63110 USA.
RP Koutcher, JA (通讯作者)，Mem Sloan Kettering Canc Ctr, Dept Med Phys, 1275 York Ave, New York, NY 10021 USA.
EM koutchejc@mskcc.org
FU NIH [R24CA83084, P50CA86438, P50CA115675-01, P30CA08748]; NATIONAL CANCER INSTITUTE [U24CA083084, P30CA008748, R24CA083084, P50CA086438, P01CA115675] Funding Source: NIH RePORTER
CR Ansiaux R, 2005, CLIN CANCER RES, V11, P743
   Au JLS, 2002, J CONTROL RELEASE, V78, P81, DOI 10.1016/S0168-3659(01)00488-6
   Bachert P, 1998, PROG NUCL MAG RES SP, V33, P1, DOI 10.1016/S0079-6565(98)00016-8
   Ballon D, 1993, MAGNET RESON MED, V30, P754, DOI 10.1002/mrm.1910300615
   Bhujwalla ZM, 1990, NMR BIOMED, V3, P178, DOI 10.1002/nbm.1940030406
   Boucher Y, 1991, CANCER RES, V51, P6691
   Boucher Y, 1992, CANCER RES, V52, P5110
   Brekken C, 2000, ANTICANCER RES, V20, P3513
   Deryugina EI, 2006, CANCER METAST REV, V25, P9, DOI 10.1007/s10555-006-7886-9
   Eger EI, 1984, BRIT J ANAESTH, V56, P0
   Eikenes L, 2004, CANCER RES, V64, P4768, DOI 10.1158/0008-5472.CAN-03-1472
   Emerich DF, 2001, J PHARMACOL EXP THER, V296, P632
   Evelhoch JL, 1984, P NATL ACAD SCI-BIOL, V81, P6496, DOI 10.1073/pnas.81.20.6496
   Gade TPF, 2004, MAGN RESON MED, V52, P169, DOI 10.1002/mrm.20131
   Guerquin-kern JL, 1991, CANCER RES, V51, P5770
   Gupta N, 2006, CLIN CANCER RES, V12, P3115, DOI 10.1158/1078-0432.CCR-05-0513
   Hassid Y, 2006, CANCER RES, V66, P4159, DOI 10.1158/0008-5472.CAN-05-3289
   Heldin CH, 2004, NAT REV CANCER, V4, P806, DOI 10.1038/nrc1456
   Jain RK, 1998, NAT MED, V4, P655, DOI 10.1038/nm0698-655
   Jain RK, 2001, ADV DRUG DELIVER REV, V46, P149, DOI 10.1016/S0169-409X(00)00131-9
   Jain RK, 1988, CANCER RES, V48, P2641
   Jain RK, 1987, CANCER RES, V47, P3039
   Kallinowski F, 1989, CANCER RES, V49, P3759
   Lee I, 1994, BRIT J CANCER, V69, P492, DOI 10.1038/bjc.1994.89
   Lee I, 1992, CANCER RES, V52, P3237
   Li SJ, 1988, CANCER RES, V48, P4736
   Lilly MB, 1985, J NATL CANCER I, V75, P885, DOI 10.1093/jnci/75.5.885
   Longley DB, 2003, NAT REV CANCER, V3, P330, DOI 10.1038/nrc1074
   Lyng H, 1997, BRIT J CANCER, V75, P180, DOI 10.1038/bjc.1997.30
   Magzoub M, 2008, FASEB J, V22, P276, DOI 10.1096/fj.07-9150com
   Marz R, 1979, J BIOL CHEM, V254, P2329
   Maudsley AA, 1992, MAGN RESON IMAGING, V10, P471, DOI 10.1016/0730-725X(92)90520-A
   Milosevic MF, 1999, INT J RADIAT ONCOL, V43, P1111, DOI 10.1016/S0360-3016(98)00512-4
   Naressi A, 2001, MAGN RESON MATER PHY, V12, P141, DOI 10.1016/S1352-8661(01)00111-9
   Netti PA, 2000, CANCER RES, V60, P2497
   Netti PA, 1999, P NATL ACAD SCI USA, V96, P3137, DOI 10.1073/pnas.96.6.3137
   Ng TC, 1985, MAGNET RESON MED, V2, P169, DOI 10.1002/mrm.1910020207
   Nicolay K, 2001, NMR BIOMED, V14, P94, DOI 10.1002/nbm.686
   Ojugo ASE, 1998, BRIT J CANCER, V77, P873, DOI 10.1038/bjc.1998.144
   Okunieff P, 1988, J NATL CANCER I, V80, P745, DOI 10.1093/jnci/80.10.745
   Okunieff PG, 1986, INT J RADIAT ONCOL, V12, P793, DOI 10.1016/0360-3016(86)90038-6
   Oonuma M, 2002, INT J CANCER, V102, P51, DOI 10.1002/ijc.10650
   Ozerdem U, 2005, MICROVASC RES, V70, P116, DOI 10.1016/j.mvr.2005.07.003
   Peters CE, 1997, BRIT J RADIOL, V70, P160, DOI 10.1259/bjr.70.830.9135442
   Pietras K, 2003, CLIN CANCER RES, V9, P3779
   Pietras K, 2002, CANCER RES, V62, P5476
   Pietras K, 2001, CANCER RES, V61, P2929
   Rippe B, 1994, PHYSIOL REV, V74, P163, DOI 10.1152/physrev.1994.74.1.163
   Roh HD, 1991, CANCER RES, V51, P6695
   Rubin K, 2000, INT J CANCER, V86, P636, DOI 10.1002/(SICI)1097-0215(20000601)86:5<636::AID-IJC6>3.0.CO;2-R
   Rygaard K, 1997, BREAST CANCER RES TR, V46, P303, DOI 10.1023/A:1005906900231
   Salnikov AV, 2003, FASEB J, V17, P1756, DOI 10.1096/fj.02-1201fje
   Skliarenko JV, 2006, CANCER RES, V66, P2074, DOI 10.1158/0008-5472.CAN-05-2046
   Stubbs M, 1992, NMR BIOMED, V5, P351, DOI 10.1002/nbm.1940050606
   Swabb EA, 1974, CANCER RES, V34, P2814
   Tong RT, 2004, CANCER RES, V64, P3731, DOI 10.1158/0008-5472.CAN-04-0074
   Vanhamme L, 1997, J MAGN RESON, V129, P35, DOI 10.1006/jmre.1997.1244
   Varadhachary GR, 2005, SEMIN ONCOL, V32, PS40, DOI 10.1053/j.seminoncol.2005.04.022
   Wildiers H, 2003, BRIT J CANCER, V88, P1979, DOI 10.1038/sj.bjc.6601005
   Willett CG, 2004, NAT MED, V10, P145, DOI 10.1038/nm988
   Wohlhueter RM, 1980, J CELL PHYSIOL, V104, P309, DOI 10.1002/jcp.1041040305
   Yamamoto S, 1981, J BIOCHEM-TOKYO, V90, P635, DOI 10.1093/oxfordjournals.jbchem.a133517
   Zakian KL, 2003, CANCER RES, V63, P9042
   Zhao M, 1995, MAGN RESON MED, V33, P610, DOI 10.1002/mrm.1910330505
   Zlotecki RA, 1993, CANCER RES, V53, P2466
   Zlotecki RA, 1995, MICROVASC RES, V50, P429, DOI 10.1006/mvre.1995.1069
NR 66
TC 35
Z9 35
U1 0
U2 10
PU AMER ASSOC CANCER RESEARCH
PI PHILADELPHIA
PA 615 CHESTNUT ST, 17TH FLOOR, PHILADELPHIA, PA 19106-4404 USA
SN 1078-0432
EI 1557-3265
J9 CLIN CANCER RES
JI Clin. Cancer Res.
PD JAN 1
PY 2009
VL 15
IS 1
BP 247
EP 255
DI 10.1158/1078-0432.CCR-08-0611
PG 9
WC Oncology
SC Oncology
GA 391JO
UT WOS:000262229800028
PM 19118052
DA 2022-07-08
ER

PT J
AU Ma, Ou
   Cai, Wei-Wen
   Zender, Lars
   Dayaram, Tajhal
   Shen, Jianhe
   Herron, AJ
   Lowe, SW
   Man, Tsz-Kwong
   Lau, CC
   Donehower, LA
AF Ma, Ou
   Cai, Wei-wen
   Zender, Lars
   Dayaram, Tajhal
   Shen, Jianhe
   Herron, Alan
   Lowe, Scott
   Man, Tsz-kwong
   Lau, Ching
   Donehower, Lawrence
TI MMP13, Birc2 (cIAP1), and Birc3 (cIAP2), Amplified on Chromosome 9, Collaborate with p53 Deficiency in Mouse Osteosarcoma Progression
SO CANCER RESEARCH
LA English
DT Article
ID yes-associated protein; cellular inhibitor; matrix metalloproteinase; collagenase-3 mmp-13; apoptosis protein; cancer; expression; amplification; ubiquitination; overexpression
AB Osteosarcoma is the primary malignant cancer of bone and particularly affects adolescents and young adults, causing debilitation and sometimes death. As a model for human osteosarcoma, we have been studying p53(+/-) mice, which develop osteosarcoma at high frequency. To discover genes that cooperate with p53 deficiency in osteosarcoma formation, we have integrated array comparative genomic hybridization, microarray expression analyses in mouse and human osteosarcomas, and functional assays. In this study, we found seven frequent regions of copy number gain and loss in the mouse p53(+/-) osteosarcomas but have focused on a recurrent amplification event on mouse chromosome 9A1. This amplicon is syntenic with a similar chromosome 11q22 amplicon identified in several human tumor types. Three genes on this amplicon, the matrix metalloproteinase gene MMP13 and the antiapoptotic genes Birc2 (cI4P1) and Birc3 (cIAP2), show elevated expression in mouse and human osteosarcomas. We developed a functional assay using clonal osteosarcoma cell lines transduced with lentiviral short hairpin RNA vectors to show that down-regulation of MMP13, Birc2, or Birc3 resulted in reduced tumor growth when transplanted into immunodeficient recipient mice. These experiments revealed that high MMP13 expression enhances osteosarcoma cell survival and that Birc2 and Birc3 also enhance cell survival but only in osteosarcoma cells with the chromosome 9A1 amplicon. We conclude that the antiapoptotic genes Birc2 and Birc3 are potential oncogenic drivers in the chromosome 9A1 amplicon. [Cancer Res 2009;69(6):2559-67]
C1 [Ma, Ou; Dayaram, Tajhal; Donehower, Lawrence A.] Baylor Coll Med, Dept Mol Virol & Microbiol, Houston, TX 77030 USA.
   [Ma, Ou; Cai, Wei-Wen; Man, Tsz-Kwong; Lau, Ching C.; Donehower, Lawrence A.] Baylor Coll Med, Dan L Duncan Canc Ctr, Houston, TX 77030 USA.
   [Cai, Wei-Wen] Baylor Coll Med, Dept Mol & Human Genet, Houston, TX 77030 USA.
   [Dayaram, Tajhal; Donehower, Lawrence A.] Baylor Coll Med, Cell & Mol Biol Program, Houston, TX 77030 USA.
   [Shen, Jianhe; Man, Tsz-Kwong; Lau, Ching C.; Donehower, Lawrence A.] Baylor Coll Med, Texas Childrens Canc Ctr, Dept Pediat, Houston, TX 77030 USA.
   [Herron, Alan J.] Baylor Coll Med, Ctr Comparat Med, Houston, TX 77030 USA.
   [Herron, Alan J.] Baylor Coll Med, Dept Pathol, Houston, TX 77030 USA.
   [Donehower, Lawrence A.] Baylor Coll Med, Dept Mol & Cellular Biol, Houston, TX 77030 USA.
   [Lowe, Scott W.] Cold Spring Harbor Lab, Cold Spring Harbor, NY 11724 USA.
RP Donehower, LA (通讯作者)，Baylor Coll Med, Dept Mol Virol & Microbiol, Houston, TX 77030 USA.
EM larryd@bcm.tmc.edu
FU Dan L. Duncan Cancer Center Pilot Funding; Sarcoma Foundation of America; Bone Disease Program of Texas (LA Donehower; NIH [CA98126, CA114757]; Gillson Longenbaugh Foundation; Cancer Fighters of Houston, Inc.; NATIONAL CANCER INSTITUTE [U01CA088126, R01CA054897, U01CA114757, P30CA008748] Funding Source: NIH RePORTER
CR Akyurek N, 2006, CANCER-AM CANCER SOC, V107, P1844, DOI 10.1002/cncr.22219
   Ala-aho R, 2004, ONCOGENE, V23, P5111, DOI 10.1038/sj.onc.1207678
   Aubin JE, 1998, J CELL BIOCHEM, V0, PP73, DOI 10.1002/(SICI)1097-4644(1998)72:30/31+<73::AID-JCB11>3.0.CO;2-L
   Barrios C, 1993, J ORTHOPAED RES, V11, P556, DOI 10.1002/jor.1100110410
   Bashyam MD, 2005, NEOPLASIA, V7, P556, DOI 10.1593/neo.04586
   Basu S, 2003, MOL CELL, V11, P11, DOI 10.1016/S1097-2765(02)00776-1
   Bertrand MJM, 2008, MOL CELL, V30, P689, DOI 10.1016/j.molcel.2008.05.014
   Cai WW, 2002, NAT BIOTECHNOL, V20, P393, DOI 10.1038/nbt0402-393
   Coussens LM, 2002, SCIENCE, V295, P2387, DOI 10.1126/science.1067100
   Dai ZY, 2003, HUM MOL GENET, V12, P791, DOI 10.1093/hmg/ddg083
   Donchower LA, 1992, NATURE, V356, P215
   Egeblad M, 2002, NAT REV CANCER, V2, P161, DOI 10.1038/nrc745
   Esposito I, 2007, J CLIN PATHOL, V60, P885, DOI 10.1136/jcp.2006.038257
   Gaither A, 2007, CANCER RES, V67, P11493, DOI 10.1158/0008-5472.CAN-07-5173
   Gokgoz N, 2001, CANCER, V92, P2181, DOI 10.1002/1097-0142(20011015)92:8<2181::AID-CNCR1561>3.0.CO;2-3
   Hasegawa T, 2003, BLOOD, V101, P1164, DOI 10.1182/blood-2002-05-1505
   Hu SM, 2003, J BIOL CHEM, V278, P10055, DOI 10.1074/jbc.M207197200
   Huang JB, 2005, CELL, V122, P421, DOI 10.1016/j.cell.2005.06.007
   Huvos AG, 1991, BONE TUMORS DIAGNOSI, V2nd ed., P0
   Imoto I, 2001, CANCER RES, V61, P6629
   Kempkensteffen C, 2007, TUMOR BIOL, V28, P132, DOI 10.1159/000103008
   Klein MJ, 2006, AM J CLIN PATHOL, V125, P555, DOI 10.1309/UC6KQHLD9LV2KENN
   Lane DP, 1992, NATURE, V358, P15, DOI 10.1038/358015a0
   Lee JS, 2004, PROTEOMICS, V4, P3376, DOI 10.1002/pmic.200401000
   Leeman MF, 2003, J PATHOL, V201, P528, DOI 10.1002/path.1466
   Lengner CJ, 2006, J CELL BIOL, V172, P909, DOI 10.1083/jcb.200508130
   Li XM, 2002, NATURE, V416, P345, DOI 10.1038/416345a
   Liston P, 2003, ONCOGENE, V22, P8568, DOI 10.1038/sj.onc.1207101
   Man TK, 2004, BMC CANCER, V4, P0, DOI 10.1186/1471-2407-4-45
   Michiels L, 1993, CANCER TREAT RES, V62, P7
   Miller CW, 1996, J CANCER RES CLIN, V122, P559, DOI 10.1007/BF01213553
   Nemoto T, 2004, EXP MOL PATHOL, V76, P253, DOI 10.1016/j.yexmp.2004.01.001
   Overall CM, 2006, NAT REV CANCER, V6, P227, DOI 10.1038/nrc1821
   Overholtzer M, 2003, P NATL ACAD SCI USA, V100, P11547, DOI 10.1073/pnas.1934852100
   Overholtzer M, 2006, P NATL ACAD SCI USA, V103, P12405, DOI 10.1073/pnas.0605579103
   Petersen SL, 2007, CANCER CELL, V12, P445, DOI 10.1016/j.ccr.2007.08.029
   Qin XF, 2003, P NATL ACAD SCI USA, V100, P183, DOI 10.1073/pnas.232688199
   Reardon DA, 1997, CANCER RES, V57, P4042
   Snijders AM, 2005, ONCOGENE, V24, P4232, DOI 10.1038/sj.onc.1208601
   Squire JA, 2003, GENE CHROMOSOME CANC, V38, P215, DOI 10.1002/gcc.10273
   Stahlebackdahl M, 1997, LAB INVEST, V76, P717
   Strano S, 2005, MOL CELL, V18, P447, DOI 10.1016/j.molcel.2005.04.008
   Tamm I, 2000, CLIN CANCER RES, V6, P1796
   Tarkkanen M, 1995, CANCER RES, V55, P1334
   Varfolomeev E, 2007, CELL, V131, P669, DOI 10.1016/j.cell.2007.10.030
   Venkatachalam S, 1998, EMBO J, V17, P4657, DOI 10.1093/emboj/17.16.4657
   Vince JE, 2007, CELL, V131, P682, DOI 10.1016/j.cell.2007.10.037
   Wang LL, 2005, CANCER J, V11, P294, DOI 10.1097/00130404-200507000-00005
   Weber RG, 1996, LAB INVEST, V74, P108
   Zender L, 2006, CELL, V125, P1253, DOI 10.1016/j.cell.2006.05.030
NR 50
TC 73
Z9 74
U1 2
U2 11
PU AMER ASSOC CANCER RESEARCH
PI PHILADELPHIA
PA 615 CHESTNUT ST, 17TH FLOOR, PHILADELPHIA, PA 19106-4404 USA
SN 0008-5472
EI 1538-7445
J9 CANCER RES
JI Cancer Res.
PD MAR 15
PY 2009
VL 69
IS 6
BP 2559
EP 2567
DI 10.1158/0008-5472.CAN-08-2929
PG 9
WC Oncology
SC Oncology
GA 424BU
UT WOS:000264541300051
PM 19276372
DA 2022-07-08
ER

PT J
AU Hamer, Isabelle
   Delaive, Edouard
   Dieu, Marc
   Abdel-sater, Fadi
   Mercy, Ludicivic
   Jadot, Michel
   Arnould, Thierry
AF Hamer, Isabelle
   Delaive, Edouard
   Dieu, Marc
   Abdel-sater, Fadi
   Mercy, Ludicivic
   Jadot, Michel
   Arnould, Thierry
TI Up-regulation of cathepsin B expression and enhanced secretion in mitochondrial DNA-depleted osteosarcoma cells
SO BIOLOGY OF THE CELL
LA English
DT Article
DE invasiveness; lysosomal protease; mitochondrial dysfunction; nuclear factor kappa B (NF-kappa B)
ID factor-kappa-b; matrix metalloproteinase; multistage tumorigenesis; modulates expression; prostate-cancer; transcription; mutation; stress; angiogenesis; inactivation
AB Background information. mtDNA (mitochondrial DNA) mutations that impair oxidative phosphorylation can contribute to carcinogenesis through the increased production of reactive oxygen species and through the release of proteins involved in cell motility and invasion. On the other hand, many human cancers are associated with both the up-regulation and the increased secretion of several proteases and heparanase. In the present study, we tried to determine whether the depletion in mtDNA could modulate the expression and/or the secretion of some lysosomal hydrolases in the 143B osteosarcoma cells, as these mtDNA-depleted cells are characterized by a higher degree of invasiveness than the parental cells. Results. In comparison with the parental cells, we measured a higher amount of procathepsin B in the conditioned culture medium of the 143B cells lacking mtDNA (rho(0) 143B cells), as well as a rise in the specific activity of intracellular cathepsin B. In addition, we observed an activation of the transcription factor NF-kappa B (nuclear factor kappa B) in the cells devoid of functional mitochondria. Finally, we demonstrated that the down-regulation of the NF-kappa B p65 subunit by RNA interference led to a reduction in cathepsin B expression in rho(0) 143B cells. Conclusions. The up-regulation of cathepsin B by NF-kappa B, followed by its secretion into the extracellular environment, might be partly responsible for the previously reported invasiveness of the mtDNA-depleted 143B osteosarcoma cells.
C1 [Hamer, Isabelle; Jadot, Michel] Fac Univ Notre Dame Paix, Chim Physiol Lab, Unite Rech Physiol Mol, URPhyM, B-5000 Namur, Belgium.
   [Delaive, Edouard; Dieu, Marc; Abdel-Sater, Fadi; Mercy, Ludicivic; Arnould, Thierry] Fac Univ Notre Dame Paix, Lab Biochim & Biol Cellulaire, B-5000 Namur, Belgium.
RP Hamer, I (通讯作者)，Fac Univ Notre Dame Paix, Chim Physiol Lab, Unite Rech Physiol Mol, URPhyM, Rue Bruxelles 61, B-5000 Namur, Belgium.
EM isabelle.hamer@fundp.ac.be
FU Actions de Recherches Concertees-Communaute Francaise de Belgique [326]; Fonds National de la Recherche Scientifique [2.4650.06]
CR Amuthan G, 2001, EMBO J, V20, P1910, DOI 10.1093/emboj/20.8.1910
   Arnould T, 2002, EMBO J, V21, P53, DOI 10.1093/emboj/21.1.53
   Ass K, 2008, CANCER TREAT REV, V34, P122, DOI 10.1016/j.ctrv.2007.10.005
   Badran BM, 2002, J BIOL CHEM, V277, P47136, DOI 10.1074/jbc.M206330200
   Baraz L, 2006, ONCOGENE, V25, P3939, DOI 10.1038/sj.onc.1209425
   Bien S, 2004, MOL PHARMACOL, V65, P1092, DOI 10.1124/mol.65.5.1092
   Biswas G, 1999, EMBO J, V18, P522, DOI 10.1093/emboj/18.3.522
   Biswas G, 2003, J CELL BIOL, V161, P507, DOI 10.1083/jcb.200211104
   Brandon M, 2006, ONCOGENE, V25, P4647, DOI 10.1038/sj.onc.1209607
   Bubici C, 2006, ONCOGENE, V25, P6731, DOI 10.1038/sj.onc.1209936
   Butow RA, 2004, MOL CELL, V14, P1, DOI 10.1016/S1097-2765(04)00179-0
   Cavallo-medved D, 2005, J CELL SCI, V118, P1493, DOI 10.1242/jcs.02278
   Deryugina EI, 2006, CANCER METAST REV, V25, P9, DOI 10.1007/s10555-006-7886-9
   Gloire G, 2006, BIOCHEM PHARMACOL, V72, P1493, DOI 10.1016/j.bcp.2006.04.011
   Gocheva V, 2006, GENE DEV, V20, P543, DOI 10.1101/gad.1407406
   Gonzaleznoriega A, 1980, J CELL BIOL, V85, P839, DOI 10.1083/jcb.85.3.839
   Hanewinkel H, 1987, J BIOL CHEM, V262, P12351
   Hoffmann A, 2006, ONCOGENE, V25, P6706, DOI 10.1038/sj.onc.1209933
   Joyce JA, 2004, CANCER CELL, V5, P443, DOI 10.1016/S1535-6108(04)00111-4
   Karin M, 2006, NATURE, V441, P431, DOI 10.1038/nature04870
   King MP, 1996, METHODS ENZYMOL, V264, P304, DOI 10.1016/S0076-6879(96)64029-4
   King MP, 1989, SCIENCE, V246, P500, DOI 10.1126/science.2814477
   Kirschke H, 2000, EUR J CANCER, V36, P787, DOI 10.1016/S0959-8049(00)00014-9
   Kokkonen N, 2004, J BIOL CHEM, V279, P39982, DOI 10.1074/jbc.M406698200
   Kostoulas G, 1999, FEBS LETT, V455, P286, DOI 10.1016/S0014-5793(99)00897-2
   Kruger S, 1999, CANCER RES, V59, P6010
   Mach L, 1992, BIOCHEM J, V282, P577, DOI 10.1042/bj2820577
   Mohamed MM, 2006, NAT REV CANCER, V6, P764, DOI 10.1038/nrc1949
   Ogishima T, 2005, ONCOGENE, V24, P6765, DOI 10.1038/sj.onc.1208811
   Perkins ND, 2007, NAT REV MOL CELL BIO, V8, P49, DOI 10.1038/nrm2083
   Petros JA, 2005, P NATL ACAD SCI USA, V102, P719, DOI 10.1073/pnas.0408894102
   Podgorski I, 2005, NEOPLASIA, V7, P207, DOI 10.1593/neo.04349
   Ren WP, 1996, BIOCHEM J, V319, P793, DOI 10.1042/bj3190793
   Renard P, 2001, NUCLEIC ACIDS RES, V29, PE21, DOI 10.1093/nar/29.4.e21
   Rochefort H, 2000, CLIN CHIM ACTA, V291, P157, DOI 10.1016/S0009-8981(99)00226-0
   Sleat DE, 1995, CANCER RES, V55, P3424
   Sleat DE, 1997, SCIENCE, V277, P1802, DOI 10.1126/science.277.5333.1802
   Van WAVERENC, 2006, CARCINOGENESIS, V27, P409, DOI 10.1093/carcin/bgi242
   Yan SQ, 2003, BIOL CHEM, V384, P1421, DOI 10.1515/BC.2003.157
   Yan SQ, 2000, DNA CELL BIOL, V19, P79, DOI 10.1089/104454900314591
NR 40
TC 7
Z9 7
U1 0
U2 1
PU WILEY
PI HOBOKEN
PA 111 RIVER ST, HOBOKEN 07030-5774, NJ USA
SN 0248-4900
EI 1768-322X
J9 BIOL CELL
JI Biol. Cell
PD JAN 15
PY 2009
VL 101
IS 1
BP 31
EP 41
DI 10.1042/BC20080043
PG 11
WC Cell Biology
SC Cell Biology
GA 403PO
UT WOS:000263094700004
PM 18598236
DA 2022-07-08
ER

PT J
AU Xin, ZF
   Kim, YK
   Jung, ST
AF Xin, Zeng
   Kim, Yang
   Jung, Sung
TI Risedronate inhibits human osteosarcoma cell invasion
SO JOURNAL OF EXPERIMENTAL & CLINICAL CANCER RESEARCH
LA English
DT Article
ID matrix metalloproteinase; zoledronic acid; gene-expression; tumor-cell; hepatocellular-carcinoma; neoadjuvant chemotherapy; bone; cancer; bisphosphonate; disease
AB Background: Osteosarcoma is a highly malignant bone tumor and is the most commonly encountered malignant bone tumor in children and adolescents. Furthermore, significant numbers of patients eventually develop pulmonary metastases and succumb to the disease even after conventional multi-agent chemotherapy and surgical excision. Several solid tumors display enhanced expression of matrix metalloproteinases (MMPs), and recently clinical trials have been initiated on MMP-inhibitors. On the other hand, bisphosphonates (BPs), which have a profound effect on bone resorption, are widely used to treat osteoclast-mediated bone diseases. BPs are also known to inhibit tumor growths and metastases in some tumors such as breast cancer, renal cell carcinoma, and prostate cancer. Methods: Two osteosarcoma cell lines (SaOS-2 and U2OS) were treated with risedronate (0, 0.1, 1, 10 mu M) for 48 hours. Cell viabilities were determined using MTT assay, the mRNA levels of MMP-2 and MMP-9 were analyzed by reverse-transcription polymerase chain reaction, the amount of MMP-2 and MMP-9 protein were analyzed by Westernblot, the activities of MMP-2 and MMP-9 were observed by Gelatin zymography, and Matrigel invasion assays were used to investigate the invasive potential of osteosarcoma cell lines before and after risedronate treatment. Results: The invasiveness of osteosarcoma cell lines (SaOS-2, U2OS) were reduced in a dose dependent manner follow 48 hour treatment of up to 10 mu M of the risedronate at which concentration no cytotoxicity occurred. Furthermore, the gelatinolytic activities and protein and mRNA levels of MMP-2 and MMP-9 were also suppressed by increasing risedronate concentrations. Conclusion: Given that MMP-2 and MMP-9 are instrumental in tumor cell invasion, our results suggest the risedronate could reduce osteosarcoma cell invasion.
C1 [Xin, Zeng Feng; Kim, Yang Kyung; Jung, Sung Taek] Chonnam Natl Univ, Sch Med, Dept Orthoped Surg, Kwangju 501190, South Korea.
RP Jung, ST (通讯作者)，Chonnam Natl Univ, Sch Med, Dept Orthoped Surg, Kwangju 501190, South Korea.
EM beckham_xin@hotmail.com; Kcooky@naver.com; stjung@chonnam.ac.kr
FU Chonnam national university hospital research institute of clinical medicine [CRI08061-1]
CR Arii S, 1996, HEPATOLOGY, V24, P316
   Bacci G, 2006, CANCER-AM CANCER SOC, V106, P1154, DOI 10.1002/cncr.21724
   Brinckerhoff CE, 2002, NAT REV MOL CELL BIO, V3, P207, DOI 10.1038/nrm763
   Chambers AF, 1997, J NATL CANCER I, V89, P1260, DOI 10.1093/jnci/89.17.1260
   Cheng YY, 2004, PEDIATR BLOOD CANCER, V42, P410, DOI 10.1002/pbc.20019
   Delmas PD, 2002, LANCET, V359, P2018, DOI 10.1016/S0140-6736(02)08827-X
   Egeblad M, 2002, NAT REV CANCER, V2, P161, DOI 10.1038/nrc745
   Evdokiou A, 2003, BONE, V33, P216, DOI 10.1016/S8756-3282(03)00223-0
   Fleisch H, 1991, DRUGS, V42, P919, DOI 10.2165/00003495-199142060-00003
   Giannelli G, 2002, INT J CANCER, V97, P425, DOI 10.1002/ijc.1635
   Giannelli G, 1997, SCIENCE, V277, P225, DOI 10.1126/science.277.5323.225
   Hauben EI, 2003, EUR J HUM GENET, V11, P611, DOI 10.1038/sj.ejhg.5201012
   Heikkila P, 2003, J SURG RES, V111, P45, DOI 10.1016/S0022-4804(03)00000-0
   Hong S, 2005, J BIOL CHEM, V280, P25202, DOI 10.1074/jbc.M413985200
   Ichinose Y, 2000, TOHOKU J EXP MED, V192, P111, DOI 10.1620/tjem.192.111
   Kahari VM, 1999, ANN MED, V31, P34, DOI 10.3109/07853899909019260
   Klein G, 2004, CRIT REV ONCOL HEMAT, V50, P87, DOI 10.1016/j.critevonc.2003.09.001
   Kubo T, 2006, J ORTHOP RES, V24, P1138, DOI 10.1002/jor.20177
   Lacerna L, 2003, SEMIN ONCOL, V30, P150, DOI 10.1053/j.seminoncol.2003.08.017
   Libra M, 2009, INT J ONCOL, V34, P897, DOI 10.3892/ijo_00000215
   Link MP, 1993, FRONTIERS OF OSTEOSARCOMA RESEARCH, V0, P41
   Liotta LA, 2001, NATURE, V411, P375, DOI 10.1038/35077241
   Liotta LA, 1980, NATURE, V284, P67, DOI 10.1038/284067a0
   Lipton A, 2003, CANCER, V98, P962, DOI 10.1002/cncr.11571
   Mackle PS, 2001, BRIT J CANCER, V84, P951, DOI 10.1054/bjoc.2000.1679
   Mankin HJ, 2004, CLIN ORTHOP RELAT R, V0, PP286, DOI 10.1097/01.blo.0000145991.65770.e6
   Montella L, 2009, J EXP CLIN CANC RES, V28, P0, DOI 10.1186/1756-9966-28-7
   Ortega N, 2003, ANN NY ACAD SCI, V995, P109, DOI 10.1111/j.1749-6632.2003.tb03214.x
   Roux C, 1999, DRUGS, V58, P823, DOI 10.2165/00003495-199958050-00005
   Russell RG, 1990, BONE, V25, P97
   Sato H, 1994, NATURE, V370, P61, DOI 10.1038/370061a0
   Sato H, 1993, ONCOGENE, V8, P395
   Sonnemann J, 2001, ANTI-CANCER DRUG, V12, P459, DOI 10.1097/00001813-200106000-00007
   Sternlicht MD, 2001, ANNU REV CELL DEV BI, V17, P463, DOI 10.1146/annurev.cellbio.17.1.463
   Stetlerstevenson WG, 1996, SEMIN CANCER BIOL, V7, P147, DOI 10.1006/scbi.1996.0020
   Thompson RC, 2002, CLIN ORTHOP RELAT R, V0, P240
   Turpeenniemihujanen T, 1985, J NATL CANCER I, V75, P99
   Unni KK, 1996, DAHLINS BONE TUMORS, V5th, P143
   Visse R, 2003, CIRC RES, V92, P827, DOI 10.1161/01.RES.0000070112.80711.3D
NR 39
TC 29
Z9 30
U1 0
U2 1
PU BMC
PI LONDON
PA CAMPUS, 4 CRINAN ST, LONDON N1 9XW, ENGLAND
SN 1756-9966
EI 
J9 J EXP CLIN CANC RES
JI J. Exp. Clin. Cancer Res.
PD JUL 22
PY 2009
VL 28
IS 
BP 
EP 
DI 10.1186/1756-9966-28-105
PG 8
WC Oncology
SC Oncology
GA 485TE
UT WOS:000269146400001
PM 19624845
DA 2022-07-08
ER

PT J
AU Almog, Nava
   Ma, Lili
   Raychowdhury, Raktima
   Schwager, Christian
   Erber, Ralf
   Short, Sarah
   Hlatky, Lynn
   Vajkoczy, Peter
   Huber, PE
   Folkman, Judah
   Abdollahi, Amir
AF Almog, Nava
   Ma, Lili
   Raychowdhury, Raktima
   Schwager, Christian
   Erber, Ralf
   Short, Sarah
   Hlatky, Lynn
   Vajkoczy, Peter
   Huber, Peter
   Folkman, Judah
   Abdollahi, Amir
TI Transcriptional Switch of Dormant Tumors to Fast-Growing Angiogenic Phenotype
SO CANCER RESEARCH
LA English
DT Article
ID endothelial-cell migration; human liposarcoma; binding-protein; cancer dormancy; growth-factor; angiostatin; angiomotin; suppression; tropomyosin; inhibition
AB Tumor dormancy has important implications for early detection and treatment of cancer. Lack of experimental models and limited clinical accessibility constitute major obstacles to the molecular characterization of dormant tumors. We have developed models in which human tumors remain dormant for a prolonged period of time (>120 days) until they switch to rapid growth and become strongly angiogenic. These angiogenic tumors retain their ability to grow fast once injected in new mice. We hypothesized that dormant tumors undergo a stable genetic reprogramming during their switch to the fast-growing phenotype. Genome-wide transcriptional analysis was done to dissect the molecular mechanisms underlying the switch of dormant breast carcinoma, glioblastoma, osteosarcoma, and liposarcoma tumors. A consensus expression signature distinguishing all four dormant versus switched fast-growing tumors was generated. In alignment with our phenotypic observation, the angiogenesis process was the most significantly affected functional gene category. The switch of dormant tumors was associated with down-regulation of angiogenesis inhibitor thrombospondin and decreased sensitivity of angiogenic tumors to angiostatin. The conversion of dormant tumors to exponentially growing tumors was also correlated with regulation and activation of pathways not hitherto linked to tumor dormancy process, such as endothelial cell-specific molecule-1, 5'-ecto-nucleotidase, tissue inhibitor of metalloproteinase-3, epidermal growth factor receptor, insulin-like growth factor receptor, and phosphatidylinositol 3-kinase signaling. Further, novel dormancy-specific biomarkers such as H2BK and Eph receptor A5 (EphA5) were discovered. EphA5 plasma levels in mice and mRNA levels in tumor specimens of glioma patients correlated with diseases stage. These data will be instrumental in identifying novel early cancer biomarkers and could provide a rationale for development of dormancy-promoting tumor therapy strategies. [Cancer Res 2009;69(3):836-44]
C1 [Almog, Nava; Ma, Lili; Raychowdhury, Raktima; Hlatky, Lynn; Huber, Peter E.; Abdollahi, Amir] Tufts Univ, Sch Med, Caritas St Elizabeths Med Ctr, Ctr Canc Syst Biol, Brighton, MA 02135 USA.
   [Almog, Nava; Short, Sarah; Folkman, Judah; Abdollahi, Amir] Harvard Univ, Childrens Hosp, Sch Med, Vasc Biol Program, Boston, MA 02115 USA.
   [Schwager, Christian; Huber, Peter E.; Abdollahi, Amir] German Canc Res Ctr, Dept Radiat Oncol, Heidelberg, Germany.
   [Schwager, Christian; Huber, Peter E.; Abdollahi, Amir] Heidelberg Univ, Sch Med, Heidelberg, Germany.
   [Erber, Ralf; Vajkoczy, Peter] Charite, Dept Neurosurg, D-13353 Berlin, Germany.
RP Abdollahi, A (通讯作者)，Tufts Univ, Sch Med, Caritas St Elizabeths Med Ctr, Ctr Canc Syst Biol, 736 Cambridge St CBR1, Brighton, MA 02135 USA.
EM Nava.Almog@Tufts.edu
FU National Aeronautics and Space Administration Specialized Center of Research [NNJ04HJ12G]; Deutsche Krebshilfe [106997]; Deutsche Forschungsgemeinschaft National Priority Research [SPP1190]
CR Abdollahi A, 2004, MOL CELL, V13, P649, DOI 10.1016/S1097-2765(04)00102-9
   Abdollahi A, 2007, P NATL ACAD SCI USA, V104, P12890, DOI 10.1073/pnas.0705505104
   Abid MR, 2006, MICROVASC RES, V72, P136, DOI 10.1016/j.mvr.2006.05.010
   Achilles EG, 2001, J NATL CANCER I, V93, P1075, DOI 10.1093/jnci/93.14.1075
   Aguirre-ghiso JA, 2007, NAT REV CANCER, V7, P834, DOI 10.1038/nrc2256
   Almog N, 2006, FASEB J, V20, P947, DOI 10.1096/fj.05-3946fje
   Black WC, 1993, NEW ENGL J MED, V328, P1237, DOI 10.1056/NEJM199304293281706
   Bratt A, 2005, J BIOL CHEM, V280, P34859, DOI 10.1074/jbc.M503915200
   Bratt A, 2002, GENE, V298, P69, DOI 10.1016/S0378-1119(02)00928-9
   Cao YH, 1998, J CLIN INVEST, V101, P1055, DOI 10.1172/JCI1558
   Donate F, 2004, CURR CANCER DRUG TAR, V4, P543, DOI 10.2174/1568009043332781
   Ernkvist M, 2006, FEBS J, V273, P2000, DOI 10.1111/j.1742-4658.2006.05216.x
   Folkman J, 2004, NATURE, V427, P787, DOI 10.1038/427787a
   Foulstone E, 2005, J PATHOL, V205, P145, DOI 10.1002/path.1712
   Gimbrone MA, 1972, J EXP MED, V136, P261, DOI 10.1084/jem.136.2.261
   Grimberg A, 2000, J CELL PHYSIOL, V183, P1, DOI 10.1002/(SICI)1097-4652(200004)183:1<1::AID-JCP1>3.0.CO;2-J
   Hahnfeldt P, 1999, CANCER RES, V59, P4770
   Holmgren L, 1995, NAT MED, V1, P149, DOI 10.1038/nm0295-149
   Koebel CM, 2007, NATURE, V450, P903, DOI 10.1038/nature06309
   Lassalle P, 1996, J BIOL CHEM, V271, P20458, DOI 10.1074/jbc.271.34.20458
   Macdonald NJ, 2001, J BIOL CHEM, V276, P25190, DOI 10.1074/jbc.M100743200
   Mallery SR, 2003, J CELL BIOCHEM, V89, P133, DOI 10.1002/jcb.10489
   Miescher GC, 1997, MOL BRAIN RES, V46, P17, DOI 10.1016/S0169-328X(96)00268-9
   Naumov GN, 2006, JNCI-J NATL CANCER I, V98, P316, DOI 10.1093/jnci/djj068
   Naumov GN, 2008, ANTIANGIOGENIC CANC, V0, P3
   Oreilly MS, 1994, CELL, V79, P315, DOI 10.1016/0092-8674(94)90200-3
   Rabinovsky R, 2007, ADV CANCER RES, V97, P189, DOI 10.1016/S0065-230X(06)97008-0
   Scherpereel A, 2003, CANCER RES, V63, P6084
   Short SM, 2005, J CELL BIOL, V168, P643, DOI 10.1083/jcb.200407060
   Spychala J, 2000, PHARMACOL THERAPEUT, V87, P161, DOI 10.1016/S0163-7258(00)00053-X
   Teodoro JG, 2006, SCIENCE, V313, P968, DOI 10.1126/science.1126391
   Troyanovsky B, 2001, J CELL BIOL, V152, P1247, DOI 10.1083/jcb.152.6.1247
   Udagawa T, 2002, FASEB J, V16, P1361, DOI 10.1096/fj.01-0813com
   Yancopoulos GD, 1998, CELL, V93, P661, DOI 10.1016/S0092-8674(00)81426-9
NR 34
TC 186
Z9 195
U1 3
U2 22
PU AMER ASSOC CANCER RESEARCH
PI PHILADELPHIA
PA 615 CHESTNUT ST, 17TH FLOOR, PHILADELPHIA, PA 19106-4404 USA
SN 0008-5472
EI 1538-7445
J9 CANCER RES
JI Cancer Res.
PD FEB 1
PY 2009
VL 69
IS 3
BP 836
EP 844
DI 10.1158/0008-5472.CAN-08-2590
PG 9
WC Oncology
SC Oncology
GA 402YJ
UT WOS:000263048700017
PM 19176381
DA 2022-07-08
ER

PT J
AU Dohi, Osamu
   Ohtani, Haruo
   Hatori, Masahito
   Sato, Elichi
   Hosaka, Masami
   Nagura, Hiroshi
   Itoi, Eiji
   Kokubun, Shoichi
AF Dohi, Osamu
   Ohtani, Haruo
   Hatori, Masahito
   Sato, Elichi
   Hosaka, Masami
   Nagura, Hiroshi
   Itoi, Eiji
   Kokubun, Shoichi
TI Histogenesis-specific expression of fibroblast activation protein and dipeptidylpeptidase-IV in human bone and soft tissue tumours
SO HISTOPATHOLOGY
LA English
DT Article
DE bone and soft tissue tumours; dipeptidylpeptidase-IV; fibroblast activation protein; histogenesis; human
ID malignant fibrous histiocytoma; differential expression; stromal fibroblast; molecular-cloning; peptidase-iv; cell; gelatinase; seprase; cancer; alpha
AB Aims: Fibroblast activation protein (FAP)/seprase and dipeptidylpeptidase-IV (DPP-IV)/CD26 are serine integral membrane proteases. They are involved in tissue remodelling, cancer invasion and metastases, mechanisms that are controversial. The aim was to identify cell types that express FAP and DPP-IV in human bone and soft tissue tumours, and to determine whether there are any correlations between the expression of FAP and DPP-IV and the malignant potential of tumours. Methods and results: This study analysed in situ expression in 25 malignant and 13 benign human bone and soft tissue tumours. Reverse transcriptase-polymerase chain reaction analyses confirmed mRNA expression of FAP and DPP-IV in all individuals. Immunohistochemistry using pre-fixed frozen sections revealed that FAP was positive in low-grade myofibroblastic sarcoma, the fibroblastic component of osteosarcomas, and malignant fibrous histiocytomas, but negative in Ewing's sarcomas and rhabdomyosarcomas. DPP-IV showed similar immunohistochemical results. Among benign tumours, non-ossifying fibromas, desmoid tumours and chondroblastomas expressed both FAP and DPP-IV. Giant cells expressed DPP-IV in giant cell tumours. Conclusions: Our data suggest that FAP and DPP-IV are consistently expressed in bone and soft tissue tumour cells that are histogenetically related to activated fibroblasts and/or myofibroblasts, irrespective of their malignancy. DPP-IV is also expressed in monocyte macrophage lineage cells.
C1 [Hatori, Masahito] Tohoku Univ, Grad Sch Med, Dept Orthopaed Surg, Aoba Ku, Sendai, Miyagi 9808574, Japan.
   [Dohi, Osamu; Sato, Elichi; Nagura, Hiroshi] Tohoku Univ, Grad Sch Med, Dept Pathol, Sendai, Miyagi 9808574, Japan.
   [Dohi, Osamu] Tohoku Kosai Hosp, Dept Orthopaed Surg, Sendai, Miyagi, Japan.
   [Ohtani, Haruo] Natl Hosp Org, Mito Med Ctr, Dept Pathol, Mito, Ibaraki, Japan.
RP Hatori, M (通讯作者)，Tohoku Univ, Grad Sch Med, Dept Orthopaed Surg, Aoba Ku, 1-1 Seiryomachi, Sendai, Miyagi 9808574, Japan.
EM hohtani@mito.hosp.go.jp; mhato@mail.tains.tohoku.ac.jp
CR [anonymous] , 2004, AM HERITAGE STEDMANS, V0, P0
   Ariga N, 2001, INT J CANCER, V95, P67, DOI 10.1002/1097-0215(20010120)95:1<67::AID-IJC1012>3.0.CO;2-U
   Cheng HC, 1998, J BIOL CHEM, V273, P24207, DOI 10.1074/jbc.273.37.24207
   Cheng JD, 2005, MOL CANCER THER, V4, P351
   Elizabeth RL, 1998, CANCER RES, V58, P2469
   Elleder M, 1986, ACTA HISTOCHEM, V79, P1
   Eyden B, 2005, JOURNAL OF SUBMICROSCOPIC CYTOLOGY AND PATHOLOGY, V37, P1
   Fukuda T, 1988, ULTRASTRUCT PATHOL, V12, P117, DOI 10.3109/01913128809048480
   Garinchesa P, 1990, P NATL ACAD SCI USA, V87, P7235, DOI 10.1073/pnas.87.18.7235
   Goldstein LA, 1997, BBA-MOL BASIS DIS, V1361, P11, DOI 10.1016/S0925-4439(97)00032-X
   Jacobs TW, 1999, J CLIN ONCOL, V17, P1983, DOI 10.1200/JCO.1999.17.7.1983
   Katou F, 2001, AM J PATHOL, V158, P1263, DOI 10.1016/S0002-9440(10)64077-1
   Levy MT, 1999, HEPATOLOGY, V29, P1768, DOI 10.1002/hep.510290631
   Liotta LA, 1986, CANCER RES, V46, P1
   Mentzel T, 2002, WHO CLASSIFICATION T, V0, P94
   Miyamoto N, 2000, J ORTHOP RES, V18, P647, DOI 10.1002/jor.1100180418
   Montgomery E, 2001, HISTOPATHOLOGY, V38, P499, DOI 10.1046/j.1365-2559.2001.01152.x
   Park JE, 1999, J BIOL CHEM, V274, P36505, DOI 10.1074/jbc.274.51.36505
   Pineirosanchez ML, 1997, J BIOL CHEM, V272, P7595, DOI 10.1074/jbc.272.12.7595
   Pro B, 2004, HISTOL HISTOPATHOL, V19, P1345, DOI 10.14670/HH-19.1345
   Ramirez-montagut T, 2004, ONCOGENE, V23, P5435, DOI 10.1038/sj.onc.1207730
   Rettig WJ, 1993, CANCER RES, V53, P3327
   Rettig WJ, 1988, P NATL ACAD SCI USA, V85, P3110, DOI 10.1073/pnas.85.9.3110
   Rettig WJ, 1986, CANCER RES, V46, P6406
   Scanlan MJ, 1994, P NATL ACAD SCI USA, V91, P5657, DOI 10.1073/pnas.91.12.5657
   Sulda ML, 2006, ADV EXP MED BIOL, V575, P197
NR 26
TC 50
Z9 52
U1 1
U2 6
PU WILEY
PI HOBOKEN
PA 111 RIVER ST, HOBOKEN 07030-5774, NJ USA
SN 0309-0167
EI 1365-2559
J9 HISTOPATHOLOGY
JI Histopathology
PD OCT 15
PY 2009
VL 55
IS 4
BP 432
EP 440
DI 10.1111/j.1365-2559.2009.03399.x
PG 9
WC Cell Biology; Pathology
SC Cell Biology; Pathology
GA 505BI
UT WOS:000270662500008
PM 19817894
DA 2022-07-08
ER

PT J
AU Meyer, Rene
   Fofanov, Viacheslav
   Panigrahi, Anilk.
   Merchant, Fatima
   Zhang, Nenggang
   Pati, Debananda
AF Meyer, Rene
   Fofanov, Viacheslav
   Panigrahi, Anilk
   Merchant, Fatima
   Zhang, Nenggang
   Pati, Debananda
TI Overexpression and Mislocalization of the Chromosomal Segregation Protein Separase in Multiple Human Cancers
SO CLINICAL CANCER RESEARCH
LA English
DT Article
ID human breast-cancer; expression signature; histologic grade; cohesin cleavage; prostate-cancer; aneuploidy; anaphase; cell; instability; interphase
AB Purpose: Separase, an endopeptidase, plays a pivotal role in chromosomal segregation by separating sister chromatids during the metaphase to anaphase transition. Using a mouse mammary tumor model we have recently shown that overexpression of Separase induces aneuploidy and tumorigenesis (Zhang et al., Proc Natl Acad Sci 2008;105:13033). In the present study, we have investigated the expression level of Separase across a wide range of human tumors. Experimental Design: To examine the expression levels and localization of Separase in human tumors, we have performed immunofluorescence microscopy using human Separase antibody and tumor tissue arrays from osteosarcoma, colorectal, breast, and prostate cancers with appropriate normal controls. Results: We show that Separase is significantly overexpressed in osteosarcoma, breast, and prostate tumor specimens. There is a strong correlation of tumor status with the localization of Separase into the nucleus throughout all stages of the cell cycle. Unlike the normal control tissues, where Separase localization is exclusively cytoplasmic in nondividing cells, human tumor samples show significantly higher number of resting cells with a strong nuclear Separase staining. Additionally, overexpression of Separase transcript strongly correlates with high incidence of relapse, metastasis, and lower 5-year overall survival rate in breast and prostate cancer patients. Conclusion: These results further strengthen our hypothesis that Separase might be an oncogene, whose overexpression induces tumorigenesis, and indicates that Separase overexpression and aberrant nuclear localization are common in many tumor types and may predict outcome in some human cancers.
C1 [Meyer, Rene; Panigrahi, Anilk.; Zhang, Nenggang; Pati, Debananda] Baylor Coll Med, Texas Childrens Canc Ctr, Dept Pediat Hematol Oncol, Houston, TX 77030 USA.
   [Fofanov, Viacheslav] Rice Univ, Dept Stat, Houston, TX 77251 USA.
   [Merchant, Fatima] Univ Houston, Dept Engn Technol, Houston, TX USA.
RP Pati, D (通讯作者)，Baylor Coll Med, Texas Childrens Canc Ctr, Dept Pediat Hematol Oncol, 6621 Fannin St,MC3-3320, Houston, TX 77030 USA.
EM pati@bcm.tmc.edu
FU National Cancer Institute [1RO1 CA109330]; NATIONAL CANCER INSTITUTE [R01CA109330] Funding Source: NIH RePORTER
CR Adachi Y, 2008, CELL CYCLE, V7, P765, DOI 10.4161/cc.7.6.5530
   Agresti A, 2003, CATEGORICAL DATA ANA, V0, P0
   Aguilera A, 2008, NAT REV GENET, V9, P204, DOI 10.1038/nrg2268
   Barclay WW, 2005, ENDOCRINOLOGY, V146, P13, DOI 10.1210/en.2004-1123
   Ciosk R, 1998, CELL, V93, P1067, DOI 10.1016/S0092-8674(00)81211-8
   Cohenfix O, 1996, GENE DEV, V10, P3081, DOI 10.1101/gad.10.24.3081
   Conger AJ, 1980, PSYCHOL BULL, V88, P322, DOI 10.1037/0033-2909.88.2.322
   Desmedt C, 2007, CLIN CANCER RES, V13, P3207, DOI 10.1158/1078-0432.CCR-06-2765
   Duesberg P, 1998, P NATL ACAD SCI USA, V95, P13692, DOI 10.1073/pnas.95.23.13692
   Duesberg P, 1999, SCIENCE, V284, P2091
   Ginestier C, 2006, CLIN CANCER RES, V12, P4533, DOI 10.1158/1078-0432.CCR-05-2339
   Haering CH, 2003, BIOESSAYS, V25, P1178, DOI 10.1002/bies.10361
   Hauf S, 2001, SCIENCE, V293, P1320, DOI 10.1126/science.1061376
   Hendrix ND, 2006, CANCER RES, V66, P1354, DOI 10.1158/0008-5472.CAN-05-3694
   Hornig NCD, 2002, CURR BIOL, V12, P973, DOI 10.1016/S0960-9822(02)00847-3
   Huang XX, 2008, PLOS BIOL, V6, P52, DOI 10.1371/journal.pbio.0060015
   Ivshina AV, 2006, CANCER RES, V66, P10292, DOI 10.1158/0008-5472.CAN-05-4414
   Kearney TJ, 1993, CANCER, V72, P42, DOI 10.1002/1097-0142(19930701)72:1<42::AID-CNCR2820720110>3.0.CO;2-S
   Kumada K, 2006, J CELL BIOL, V172, P835, DOI 10.1083/jcb.200511126
   Lancaster JM, 2004, J SOC GYNECOL INVEST, V11, P51, DOI 10.1016/j.jsgi.2003.07.004
   Merchant FA, 2005, HANDBOOK OF IMAGE AND VIDEO PROCESSING, V0, P1311, DOI 10.1016/B978-012119792-6/50136-4
   Merchant FA, 2008, MICROSCOPE IMAGE PROCESSING, V0, PP247, DOI 10.1016/B978-0-12-372578-3.00012-X
   Miller LD, 2005, P NATL ACAD SCI USA, V102, P13550, DOI 10.1073/pnas.0506230102
   Nagao K, 2004, NATURE, V430, P1044, DOI 10.1038/nature02803
   Pati D, 2004, CANCER RES, V64, P5608, DOI 10.1158/0008-5472.CAN-03-0629
   Pawitan Y, 2005, BREAST CANCER RES, V7, PR953, DOI 10.1186/bcr1325
   Pemberton HN, 2007, J CELL PHYSIOL, V213, P45, DOI 10.1002/jcp.21086
   Pfleghaar K, 2005, PLOS BIOL, V3, P2127, DOI 10.1371/journal.pbio.0030416
   Richardson AL, 2006, CANCER CELL, V9, P121, DOI 10.1016/j.ccr.2006.01.013
   Shai R, 2003, ONCOGENE, V22, P4918, DOI 10.1038/sj.onc.1206753
   Sotiriou C, 2006, JNCI-J NATL CANCER I, V98, P262, DOI 10.1093/jnci/djj052
   Stemmann O, 2001, CELL, V107, P715, DOI 10.1016/S0092-8674(01)00603-1
   Stransky N, 2006, NAT GENET, V38, P1386, DOI 10.1038/ng1923
   Sun YX, 2006, CELL CYCLE, V5, P2537, DOI 10.4161/cc.5.21.3407
   Uhlmann F, 2000, CELL, V103, P375, DOI 10.1016/S0092-8674(00)00130-6
   Van DEVIJVERMJ, 2002, NEW ENGL J MED, V347, P1999, DOI 10.1056/NEJMoa021967
   Vant VEERLJ, 2002, NATURE, V415, P530, DOI 10.1038/415530a
   Vandiest PJ, 1997, J CLIN PATHOL, V50, P801, DOI 10.1136/jcp.50.10.801
   Varambally S, 2005, CANCER CELL, V8, P393, DOI 10.1016/j.ccr.2005.10.001
   Waizenegger IC, 2002, CURR BIOL, V12, P1368, DOI 10.1016/S0960-9822(02)01073-4
   Wang WZ, 2004, PROSTATE, V61, P60, DOI 10.1002/pros.20061
   Weaver BAA, 2006, CURR OPIN CELL BIOL, V18, P658, DOI 10.1016/j.ceb.2006.10.002
   Wirth KG, 2006, J CELL BIOL, V172, P847, DOI 10.1083/jcb.200506119
   Zachariae W, 1999, GENE DEV, V13, P2039, DOI 10.1101/gad.13.16.2039
   Zhang NG, 2008, P NATL ACAD SCI USA, V105, P13033, DOI 10.1073/pnas.0801610105
   Zimonjic D, 2001, CANCER RES, V61, P8838
NR 46
TC 55
Z9 55
U1 0
U2 2
PU AMER ASSOC CANCER RESEARCH
PI PHILADELPHIA
PA 615 CHESTNUT ST, 17TH FLOOR, PHILADELPHIA, PA 19106-4404 USA
SN 1078-0432
EI 1557-3265
J9 CLIN CANCER RES
JI Clin. Cancer Res.
PD APR 15
PY 2009
VL 15
IS 8
BP 2703
EP 2710
DI 10.1158/1078-0432.CCR-08-2454
PG 8
WC Oncology
SC Oncology
GA 435AC
UT WOS:000265314600016
PM 19351757
DA 2022-07-08
ER

PT J
AU Su, Yuxi
   Luo, Xiaoji
   He, Bai-Cheng
   Wang, Yi
   Chen, Liang
   Zuo, Guo-Wei
   Liu, Bo
   Bi, Yang
   Huang, Jiayi
   Zhu, Gao-Hui
   He, Yun
   Kang, Quan
   Luo, Jinyong
   Shen, Jikun
   Chen, Jin
   Jin, Xianqing
   Haydon, RC
   He, Tong-Chuan
   Luu, HH
AF Su, Yuxi
   Luo, Xiaoji
   He, Bai-cheng
   Wang, Yi
   Chen, Liang
   Zuo, Guo-wei
   Liu, Bo
   Bi, Yang
   Huang, Jiayi
   Zhu, Gao-hui
   He, Yun
   Kang, Quan
   Luo, Jinyong
   Shen, Jikun
   Chen, Jin
   Jin, Xianqing
   Haydon, Rex
   He, Tong-chuan
   Luu, Hue
TI Establishment and characterization of a new highly metastatic human osteosarcoma cell line
SO CLINICAL & EXPERIMENTAL METASTASIS
LA English
DT Article
DE Animal model; Ezrin; Osteosarcoma; Matrix metalloproteinase; Metastasis
ID spontaneous pulmonary metastasis; extremity osteosarcoma; canine osteosarcoma; orthotopic model; gene-expression; ezrin; survival; sarcoma; growth; cancer
AB Osteosarcoma is the most common primary malignancy of bone in children and young adults. There is a paucity of tumorigenic and highly metastatic human osteosarcoma cell lines that have not been further transformed by exogenous means. Here we establish and characterize a highly metastatic human osteosarcoma cell line that is derived from a poorly metastatic MG63 line through serial passage in nude mice via intratibial injections. The occasional pulmonary metastases developed from MG63 were harvested and repassaged in mice until a highly metastatic subline (MG63.2) was established. The parental MG63 and highly metastatic MG63.2 cells were further characterized in vitro and in vivo. MG63.2 cells demonstrated increased cell migration and invasion compared to the parental MG63 cells. Conversely, cell adhesion was significantly greater in MG63 cells when compared to the MG63.2 cells. MG63.2 cells grew at a slightly slower rate than that of the parental cells. When injected into nude mice, MG63.2 cells had a greater than 200-fold increase in developing pulmonary metastases compared to the parental MG63 cells. MG63.2 cells also formed larger primary tumors when compared to the parental MG63 cells. Further analysis revealed that ezrin expression was up-regulated in the metastatic MG63.2 cells. Interestingly, expressions of MMP-2 and MMP-9 were down-regulated, and expression of TIMP-2 was up-regulated in the MG63.2 cells. Taken together, we have established and characterized a highly metastatic human osteosarcoma cell line that should serve as a valuable tool for future investigations on the pathogenesis, metastasis, and potential treatments of human osteosarcoma.
C1 [Su, Yuxi; Luo, Xiaoji; He, Bai-Cheng; Wang, Yi; Chen, Liang; Zuo, Guo-Wei; Liu, Bo; Bi, Yang; Huang, Jiayi; Zhu, Gao-Hui; He, Yun; Kang, Quan; Luo, Jinyong; Shen, Jikun; Chen, Jin; Haydon, Rex C.; He, Tong-Chuan; Luu, Hue H.] Univ Chicago, Med Ctr, Mol Oncol Lab, Dept Surg, Chicago, IL 60637 USA.
   [Su, Yuxi; Luo, Xiaoji; He, Bai-Cheng; Wang, Yi; Chen, Liang; Zuo, Guo-Wei; Liu, Bo; Bi, Yang; Huang, Jiayi; Zhu, Gao-Hui; He, Yun; Kang, Quan; Luo, Jinyong; Chen, Jin; Jin, Xianqing; He, Tong-Chuan] Chongqing Med Univ, Childrens Hosp, Chongqing 400016, Peoples R China.
   [Su, Yuxi; Luo, Xiaoji; He, Bai-Cheng; Wang, Yi; Chen, Liang; Zuo, Guo-Wei; Liu, Bo; Bi, Yang; Huang, Jiayi; Zhu, Gao-Hui; He, Yun; Kang, Quan; Luo, Jinyong; Chen, Jin; Jin, Xianqing; He, Tong-Chuan] Chongqing Med Univ, Key Lab Diagnost Med Designated, Minist Educ China, Chongqing 400016, Peoples R China.
RP Luu, HH (通讯作者)，Univ Chicago, Med Ctr, Mol Oncol Lab, Dept Surg, 5841 S Maryland Ave,MC3079, Chicago, IL 60637 USA.
EM hluu@surgery.bsd.uchicago.edu
FU Orthopaedic Research and Education Foundation; Brinson Foundation; American Cancer Society; National Institute of Health
CR Berlin O, 1993, CANCER RES, V53, P4890
   Cho HJ, 2007, J BIOCHEM MOL BIOL, V40, P1069
   Ferrari C, 2004, ACTA ORTHOP SCAND, V75, P487, DOI 10.1080/00016470410001295-1
   Feugeas O, 1996, J CLIN ONCOL, V14, P467, DOI 10.1200/JCO.1996.14.2.467
   Gorlick R, 2003, CLIN CANCER RES, V9, P5442
   Hahn KA, 1997, J CANCER RES CLIN, V123, P34, DOI 10.1007/BF01212612
   Haines DM, 1992, ANTICANCER RES, V12, P2151
   Hajra KM, 2002, GENE CHROMOSOME CANC, V34, P255, DOI 10.1002/gcc.10083
   Haydon RC, 2002, CLIN CANCER RES, V8, P1288
   Hensler PJ, 1994, MOL CELL BIOL, V14, P2291, DOI 10.1128/MCB.14.4.2291
   Heremans H, 1978, ONCOLOGY, V35, P246, DOI 10.1159/000225298
   Hunter KW, 2004, TRENDS MOL MED, V10, P201, DOI 10.1016/j.molmed.2004.03.001
   Jaffe N, 2003, CANCER-AM CANCER SOC, V98, P2457, DOI 10.1002/cncr.11800
   Kager L, 2003, J CLIN ONCOL, V21, P2011, DOI 10.1200/JCO.2003.08.132
   Kaste SC, 1999, CANCER-AM CANCER SOC, V86, P1602, DOI 10.1002/(SICI)1097-0142(19991015)86:8<1602::AID-CNCR31>3.0.CO;2-R
   Khanna C, 2000, CLIN EXP METASTAS, V18, P261, DOI 10.1023/A:1006767007547
   Khanna C, 2004, NAT MED, V10, P182, DOI 10.1038/nm982
   Khanna C, 2001, CANCER RES, V61, P3750
   Kim MS, 2007, CLIN ORTHOP RELAT R, V0, PP229, DOI 10.1097/BLO.0b013e3180413dbf
   Kim SJ, 2004, CLIN IMAG, V28, P291, DOI 10.1016/S0899-7071(03)00206-7
   Krishnan K, 2006, CLIN EXP METASTAS, V23, P227, DOI 10.1007/s10585-006-9033-y
   Li WEI, 2007, SICHUAN DA XUE XUE BAO YI XUE BAN, V38, P321
   Link MP, 1986, NEW ENGL J MED, V314, P1600, DOI 10.1056/NEJM198606193142502
   Luo XJ, 2008, CLIN ORTHOP RELAT R, V466, P2060, DOI 10.1007/s11999-008-0361-x
   Luu HH, 2005, CLIN EXP METASTAS, V22, P319, DOI 10.1007/s10585-005-0365-9
   Mankin HJ, 2004, CLIN ORTHOP RELAT R, V0, PP286, DOI 10.1097/01.blo.0000145991.65770.e6
   Martin TA, 2003, CRIT REV ONCOL HEMAT, V46, P165, DOI 10.1016/S1040-8428(02)00172-5
   Mcgary EC, 2003, CLIN CANCER RES, V9, P6560
   Misdorp W, 1979, JNCI-J NATL CANCER I, V62, P537, DOI 10.1093/jnci/62.3.537
   Murphey MD, 1997, RADIOGRAPHICS, V17, P1205, DOI 10.1148/radiographics.17.5.9308111
   Ogino W, 2007, J PEDIAT HEMATOL ONC, V29, P435, DOI 10.1097/MPH.0b013e3180640d18
   Oliver MH, 1989, J CELL SCI, V92, P513
   Pakos EE, 2004, CLIN CANCER RES, V10, P6208, DOI 10.1158/1078-0432.CCR-04-0246
   Park HR, 2006, PATHOL RES PRACT, V202, P509, DOI 10.1016/j.prp.2006.01.015
   Radjabi AR, 2008, J BIOL CHEM, V283, P2822, DOI 10.1074/jbc.M704855200
   Rhim JS, 1977, INT J CANCER, V19, P505, DOI 10.1002/ijc.2910190411
   Sandberg AA, 2003, CANCER GENET CYTOGEN, V145, P1, DOI 10.1016/S0165-4608(03)00105-5
   Skubitz AMYPN, 2002, CANCER TREAT RES, V107, P305
   Solheim OP, 1992, ANN ONCOL, V3, PS7, DOI 10.1093/annonc/3.suppl_2.S7
   Steeg PS, 2005, NATURE, V438, P750, DOI 10.1038/438750b
   Stiller CA, 2001, EUR J CANCER, V37, P760, DOI 10.1016/S0959-8049(01)00004-1
   Tang N, 2008, CLIN ORTHOP RELAT R, V466, P2114, DOI 10.1007/s11999-008-0335-z
   Ward WG, 1994, J CLIN ONCOL, V12, P1849, DOI 10.1200/JCO.1994.12.9.1849
   Whelan JS, 1997, EUR J CANCER, V33, P1611, DOI 10.1016/S0959-8049(97)00251-7
   Yokoyama R, 1998, PATHOL RES PRACT, V194, P615, DOI 10.1016/S0344-0338(98)80096-4
   Yonemoto T, 1998, CLIN ORTHOP RELAT R, V0, P194
   Yoshida BA, 2000, JNCI-J NATL CANCER I, V92, P1717, DOI 10.1093/jnci/92.21.1717
NR 47
TC 69
Z9 70
U1 1
U2 14
PU SPRINGER
PI DORDRECHT
PA VAN GODEWIJCKSTRAAT 30, 3311 GZ DORDRECHT, NETHERLANDS
SN 0262-0898
EI 1573-7276
J9 CLIN EXP METASTAS
JI Clin. Exp. Metastasis
PD OCT 15
PY 2009
VL 26
IS 7
BP 599
EP 610
DI 10.1007/s10585-009-9259-6
PG 12
WC Oncology
SC Oncology
GA 518VE
UT WOS:000271722300001
PM 19363654
DA 2022-07-08
ER

PT J
AU Ho, Y-
   Yang, S-
   Huang, F-
   Chang, Y-
AF Ho, Y
   Yang, S
   Huang, F
   Chang, Y
TI Up-regulation of osteolytic mediators in human osteosarcoma cells stimulated with nicotine
SO JOURNAL OF PERIODONTAL RESEARCH
LA English
DT Article
DE nicotine; osteosarcoma cells; proinflammatory cytokines; receptor activator of nuclear factor-kappa B ligand (RANKL); proteolytic enzymes
ID human gingival fibroblast; periodontal-ligament fibroblast; kappa-b ligand; crevicular fluid; in-vitro; matrix metalloproteinase; porphyromonas-gingivali; plasminogen-activator; protein expression; tissue inhibitor
AB Background and Objective: Cigarette smoking is a major risk factor in the development and further progression of periodontal diseases. However, little is known about how nicotine influences the expression of osteolytic mediators in cigarette smoking-associated periodontal diseases. The aim of this study was to investigate the expression of interleukin-1, interleukin-8, receptor activator of nuclear factor-kappa B ligand (RANKL), gelatinases and tissue-type plasminogen activator in U2OS cells (from the human osteosarcoma cell line) stimulated with nicotine. Material and Methods: Differences in the expression of interleukin-1, interleukin-8 and RANKL mRNAs, in response to exposure to various concentrations of nicotine (0, 0.125, 0.25, 0.5 and 1 mM) were evaluated in U2OS cells using the reverse transcripttion-polymerase chain reaction. In addition, the levels of interleukin-1, interleukin-8 and RANKL proteins were determined using enzyme-linked immunosorbent assays. The gelatinolytic and caseinolytic activities in nicotine treated-U2OS cells were demonstrated using gelatin and casein zymography, respectively. Results: Nicotine was found to increase the expression of interleukin-1, interleukin-8 and RANKL mRNA and protein in U2OS cells (p < 0.05). The gelatin zymograms revealed that matrix metalloproteinase (MMP)-2 and MMP-9 were secreted by U2OS cells. The secretion of MMP-2 and MMP-9 occurred in a dose-dependent manner that was dependent on the concentration of nicotine (p < 0.05). Casein zymography exhibited a caseinolytic band with a molecular weight of 70 kDa, indicative of the presence of tissue-type plasminogen activator. Tissue-type plasminogen activator was also found to be up-regulated by nicotine in a dose-dependent manner (p < 0.05). Conclusion: Taken together, the results of the present study indicated that smoking modulation of bone destruction in periodontal disease may involve various osteolytic mediators, such as interleukin-1, interleukin-8, RANKL, MMP-2, MMP-9, and tissue-type plasminogen activator.
C1 [Chang, Y. -C.] Chung Shan Med Univ Hosp, Dept Periodont, Taichung, Taiwan.
   [Huang, F. -M.; Chang, Y. -C.] Chung Shan Med Univ, Grad Sch Dent, Taichung, Taiwan.
   [Ho, Y. -C.] Chung Shan Med Univ, Sch Appl Chem, Taichung, Taiwan.
   [Yang, S. -F.] Chung Shan Med Univ, Inst Med, Taichung, Taiwan.
RP Chang, YC (通讯作者)，Chung Shan Med Univ, Dept Periodont, 110,Sec 1,Chien Kuo N Rd, Taichung, Taiwan.
EM cyc@csmu.edu.tw
CR Almasri A, 2007, J PERIODONTOL, V78, P533, DOI 10.1902/jop.2007.060296
   Baggiolini M, 1994, ADV IMMUNOL, V55, P97
   Bergstrom J, 1994, J PERIODONTOL, V65, P540
   Birkedalhansen H, 1993, J PERIODONTAL RES, V28, P500, DOI 10.1111/j.1600-0765.1993.tb02113.x
   Cesar-neto JB, 2007, J PERIODONTAL RES, V42, P184, DOI 10.1111/j.1600-0765.2006.00934.x
   Chang YC, 2005, J PERIODONTAL RES, V40, P252, DOI 10.1111/j.1600-0765.2005.00804.x
   Chang YC, 2004, J PERIODONTAL RES, V39, P168, DOI 10.1111/j.1600-0765.2004.00720.x
   Chang YC, 2003, J PERIODONTAL RES, V38, P496, DOI 10.1034/j.1600-0765.2003.00681.x
   Chang YC, 2003, J PERIODONTAL RES, V38, P44, DOI 10.1034/j.1600-0765.2003.01642.x
   Chang YC, 2002, J PERIODONTAL RES, V37, P279, DOI 10.1034/j.1600-0765.2002.01612.x
   Chang YC, 2001, J CLIN PERIODONTOL, V28, P277, DOI 10.1034/j.1600-051x.2001.028003277.x
   Chang YC, 2006, J PERIODONTAL RES, V41, P374, DOI 10.1111/j.1600-0765.2005.00848.x
   Cuff MJA, 1989, J PERIODONTOL, V60, P564, DOI 10.1902/jop.1989.60.10.564
   Daci E, 1999, J BONE MINER RES, V14, P946, DOI 10.1359/jbmr.1999.14.6.946
   Dongari-bagtzoglou AI, 1998, J PERIODONTOL, V69, P899, DOI 10.1902/jop.1998.69.8.899
   Ejeil AL, 2003, J PERIODONTOL, V74, P188, DOI 10.1902/jop.2003.74.2.188
   Feldman RS, 1983, J PERIODONTOL, V54, P481, DOI 10.1902/jop.1983.54.8.481
   Fukushima H, 2005, BONE, V36, P267, DOI 10.1016/j.bone.2004.09.011
   Fuller K, 1998, J EXP MED, V188, P997, DOI 10.1084/jem.188.5.997
   Giannopoulou C, 2003, J CLIN PERIODONTOL, V30, P145, DOI 10.1034/j.1600-051X.2003.300201.x
   Grossi SG, 1995, J PERIODONTOL, V66, P23, DOI 10.1902/jop.1995.66.1.23
   Ho YC, 2006, ACTA PHARMACOL SIN, V27, P409, DOI 10.1111/j.1745-7254.2006.00286.x
   Huang CY, 2005, J PERIODONTAL RES, V40, P176, DOI 10.1111/j.1600-0765.2005.00788.x
   Jansson LE, 2002, J PERIODONTOL, V73, P602, DOI 10.1902/jop.2002.73.6.602
   Krall EA, 1991, J BONE MINER RES, V6, P331
   Listgarten MA, 1987, J PERIODONTAL RES, V22, P172, DOI 10.1111/j.1600-0765.1987.tb01560.x
   Lu HK, 2006, J PERIODONTAL RES, V41, P354, DOI 10.1111/j.1600-0765.2006.00883.x
   Mcguire JR, 1989, J PERIODONTOL, V60, P176, DOI 10.1902/jop.1989.60.4.176
   Nordskog BRIANK, 2003, CARDIOVASC TOXICOL, V3, P101, DOI 10.1385/CT:3:2:101
   Olofsson A, 2002, J PERIODONTAL RES, V37, P60, DOI 10.1034/j.1600-0765.2002.00325.x
   Ramp WK, 1991, P SOC EXP BIOL MED, V197, P36
   Rawlinson A, 2003, J CLIN PERIODONTOL, V30, P42, DOI 10.1034/j.1600-051X.2003.300107.x
   Soell M, 2002, J DENT RES, V81, P174, DOI 10.1177/154405910208100306
   Vassalli JD, 1991, J CLIN INVEST, V88, P1067, DOI 10.1172/JCI115405
   Wendell KJ, 2001, J PERIODONTOL, V72, P1038, DOI 10.1902/jop.2001.72.8.1038
   Xia Y, 2002, J CLIN PERIODONTOL, V27, P149
   Yang LC, 2003, INT ENDOD J, V36, P774, DOI 10.1046/j.1365-2591.2003.00740.x
   Zhang SL, 2001, ATHEROSCLEROSIS, V154, P277, DOI 10.1016/S0021-9150(00)00475-5
   Zhou J, 2007, J PERIODONTAL RES, V42, P228, DOI 10.1111/j.1600-0765.2006.00937.x
NR 39
TC 18
Z9 19
U1 0
U2 2
PU WILEY
PI HOBOKEN
PA 111 RIVER ST, HOBOKEN 07030-5774, NJ USA
SN 0022-3484
EI 1600-0765
J9 J PERIODONTAL RES
JI J. Periodont. Res.
PD DEC 15
PY 2009
VL 44
IS 6
BP 760
EP 766
DI 10.1111/j.1600-0765.2008.01188.x
PG 7
WC Dentistry, Oral Surgery & Medicine
SC Dentistry, Oral Surgery & Medicine
GA 510BG
UT WOS:000271062400010
PM 19602125
DA 2022-07-08
ER

PT J
AU Pradelli, Emmanuelle
   Karimdjee-soilihi, Babou
   Michiels, Jean-Francois
   Ricci, Jean-Ehrland
   Millet, Marie-Ange
   Vandenbos, Fanny
   Sullivan, TJ
   Collins, TL
   Johnson, MG
   Medina, JC
   Kleinerman, ES
   Schmid-alliana, Annie
   Schmid-antomarchi, Heidy
AF Pradelli, Emmanuelle
   Karimdjee-soilihi, Babou
   Michiels, Jean-francois
   Ricci, Jean-ehrland
   Millet, Marie-ange
   Vandenbos, Fanny
   Sullivan, Timothy
   Collins, Tassie
   Johnson, Michael
   Medina, Julio
   Kleinerman, Eugenie
   Schmid-alliana, Annie
   Schmid-antomarchi, Heidy
TI Antagonism of chemokine receptor CXCR3 inhibits osteosarcoma metastasis to lungs
SO INTERNATIONAL JOURNAL OF CANCER
LA English
DT Article
DE chemokine receptors; osteosarcoma; lung metastasis; animal models
ID complex-formation; breast-cancer; murine model; in-vivo; expression; migration; cell; growth; responsiveness; collagenase
AB Metastasis continues to be the leading cause of mortality for patients with cancer. Several years ago, it became clear that chemokines and their receptors could control the tumor progress. CXCR3 has now been identified in many cancers including osteosarcoma and CXCR3 ligands were expressed by lungs that are the primary sites to which this tumor metastasize. This study tested the hypothesis that disruption of the CXCR3/CXCR3 ligands complexes could lead to a decrease in lungs metastasis. The experimental design involved the use of the CXCR3 antagonist, AMG487 and 2 murine models of osteosarcoma lung metastases. After tail vein injection of osteosarcoma cells, mice that were systematically treated with AMG487 according to preventive or curative protocols had a significant reduction in metastatic disease. Treatment of osteosarcoma cells in vitro with AMG487 led to decreased migration, decreased matrix metalloproteinase activity, decreased proliferation/survival and increased caspase-independent death. Taken together, our results support the hypothesis that CXCR3 and their ligands intervene in the initial dissemination of the osteosarcoma cells to the lungs and stimulate the growth and expansion of the metastatic foci in later stages. Moreover, these studies indicate that targeting CXCR3 may specifically inhibit tumor metastasis without adversely affecting antitumoral host response. (c) 2009 UICC
C1 [Pradelli, Emmanuelle; Karimdjee-Soilihi, Babou; Millet, Marie-Ange; Schmid-Alliana, Annie; Schmid-Antomarchi, Heidy] Hop Archet, INSERM, U576, F-06202 Nice 3, France.
   [Pradelli, Emmanuelle; Karimdjee-Soilihi, Babou; Michiels, Jean-Francois; Ricci, Jean-Ehrland; Millet, Marie-Ange; Vandenbos, Fanny; Schmid-Alliana, Annie; Schmid-Antomarchi, Heidy] Univ Nice, Nice, France.
   [Michiels, Jean-Francois; Vandenbos, Fanny] Hop Louis Pasteur, Lab Cent Anat Pathol, Ctr Hosp Univ, F-06002 Nice, France.
   [Michiels, Jean-Francois] Fac Med, INSERM, Equipe Avenir U895, Nice, France.
   [Sullivan, Timothy J.; Collins, Tassie L.; Johnson, Michael G.; Medina, Julio C.] Amgen Inc, San Francisco, CA USA.
   [Kleinerman, Eugenie S.] Univ Texas MD Anderson Canc Ctr, Div Pediat, Houston, TX 77030 USA.
RP Schmid-Antomarchi, H (通讯作者)，Hop Archet, INSERM, U576, 151 Route St Antoine Ginestiere,BP 3079, F-06202 Nice 3, France.
EM antomarc@unice.fr
FU Institut National de la Sante et de la Recherche Medicale; Association pour la Recherche sur le Cancer [4034]; Canceropole PACA [ACI 42259]; NATIONAL CANCER INSTITUTE [R01CA042992] Funding Source: NIH RePORTER
CR Balkwill F, 2004, SEMIN CANCER BIOL, V14, P171, DOI 10.1016/j.semcancer.2003.10.003
   Ben-baruch A, 2006, SEMIN CANCER BIOL, V16, P38, DOI 10.1016/j.semcancer.2005.07.006
   Ben-baruch A, 2008, CLIN EXP METASTAS, V25, P345, DOI 10.1007/s10585-007-9097-3
   Bruland OS, 1997, EUR J CANCER, V33, P1725, DOI 10.1016/S0959-8049(97)00252-9
   Burger JA, 1999, BLOOD, V94, P3658, DOI 10.1182/blood.V94.11.3658.423k11_3658_3667
   Caserta TM, 2003, APOPTOSIS, V8, P345, DOI 10.1023/A:1024116916932
   Chambers AF, 2002, NAT REV CANCER, V2, P563, DOI 10.1038/nrc865
   Egeblad M, 2002, NAT REV CANCER, V2, P161, DOI 10.1038/nrc745
   Engl T, 2006, LIFE SCI, V78, P1784, DOI 10.1016/j.lfs.2005.08.019
   Fernandes T, 2008, EUR J GYNAECOL ONCOL, V29, P341
   Fidler IJ, 2002, SEMIN CANCER BIOL, V12, P89, DOI 10.1006/scbi.2001.0416
   Giannelli G, 1997, SCIENCE, V277, P225, DOI 10.1126/science.277.5323.225
   Goldberg-bittman L, 2005, CYTOKINE, V29, P105, DOI 10.1016/j.cyto.2004.10.003
   Goldberg-bittman L, 2004, IMMUNOL LETT, V92, P171, DOI 10.1016/j.imlet.2003.10.020
   Green DR, 1998, NATURE, V396, P629, DOI 10.1038/25248
   Grobelny D, 1992, BIOCHEMISTRY-US, V31, P7152, DOI 10.1021/bi00146a017
   Hayakawa Y, 2006, J IMMUNOL, V176, P1517, DOI 10.4049/jimmunol.176.3.1517
   Hensbergen PJ, 2005, J IMMUNOTHER, V28, P343, DOI 10.1097/01.cji.0000165355.26795.27
   Itoh Y, 2001, EMBO J, V20, P4782, DOI 10.1093/emboj/20.17.4782
   Jia SF, 1999, CLIN EXP METASTAS, V17, P501, DOI 10.1023/A:1006623001465
   Jones D, 2000, BLOOD, V95, P627, DOI 10.1182/blood.V95.2.627
   Katschke KJ, 2001, ARTHRITIS RHEUM, V44, P1022, DOI 10.1002/1529-0131(200105)44:5<1022::AID-ANR181>3.3.CO;2-E
   Kawada K, 2004, CANCER RES, V64, P4010, DOI 10.1158/0008-5472.CAN-03-1757
   Khanna C, 2000, CLIN EXP METASTAS, V18, P261, DOI 10.1023/A:1006767007547
   Khanna C, 2001, CANCER RES, V61, P3750
   Kim SY, 2008, CLIN EXP METASTAS, V25, P201, DOI 10.1007/s10585-007-9133-3
   Laverdiere C, 2005, CLIN CANCER RES, V11, P2561, DOI 10.1158/1078-0432.CCR-04-1089
   Liotta LA, 1980, NATURE, V284, P67, DOI 10.1038/284067a0
   Loetscher M, 1998, EUR J IMMUNOL, V28, P3696, DOI 10.1002/(SICI)1521-4141(199811)28:11<3696::AID-IMMU3696>3.0.CO;2-W
   Luster AD, 1998, NEW ENGL J MED, V338, P436, DOI 10.1056/NEJM199802123380706
   Makishima H, 2005, LEUKEMIA, V19, P1169, DOI 10.1038/sj.leu.2403732
   Mueller A, 2007, BRIT J PHARMACOL, V152, P1145, DOI 10.1038/sj.bjp.0707521
   Muller A, 2001, NATURE, V410, P50, DOI 10.1038/35065016
   Murphy PM, 2001, NEW ENGL J MED, V345, P833, DOI 10.1056/NEJM200109133451113
   Ohayre M, 2008, BIOCHEM J, V409, P635, DOI 10.1042/BJ20071493
   Ogawa K, 2004, BIOCHEM J, V381, P413, DOI 10.1042/BJ20040058
   Penna G, 2002, HUM IMMUNOL, V63, P1164, DOI 10.1016/S0198-8859(02)00755-3
   Puissant A, 2008, FASEB J, V22, P1894, DOI 10.1096/fj.07-101394
   Rezzonico R, 2002, J BONE MINER RES, V17, P869, DOI 10.1359/jbmr.2002.17.5.869
   Robledo MM, 2001, J BIOL CHEM, V276, P45098, DOI 10.1074/jbc.M106912200
   Smith MCP, 2004, CANCER RES, V64, P8604, DOI 10.1158/0008-5472.CAN-04-1844
   Sternlicht MD, 2001, ANNU REV CELL DEV BI, V17, P463, DOI 10.1146/annurev.cellbio.17.1.463
   Strongin AY, 1993, J BIOL CHEM, V268, P14033
   Tannenbaum CS, 1998, J IMMUNOL, V161, P927
   Vanbervliet B, 2003, J EXP MED, V198, P823, DOI 10.1084/jem.20020437
   Vitale S, 2004, J IMMUNOL, V172, P585, DOI 10.4049/jimmunol.172.1.585
   Vlahakis SR, 2002, J IMMUNOL, V169, P5546, DOI 10.4049/jimmunol.169.10.5546
   Walser TC, 2006, CANCER RES, V66, P7701, DOI 10.1158/0008-5472.CAN-06-0709
   Wendel M, 2008, CANCER RES, V68, P8437, DOI 10.1158/0008-5472.CAN-08-1440
   Wijtmans M, 2008, CHEMMEDCHEM, V3, P861, DOI 10.1002/cmdc.200700365
   Williams TM, 2004, J BIOL CHEM, V279, P51630, DOI 10.1074/jbc.M409214200
   Xie KP, 2003, CLIN EXP METASTAS, V20, P31, DOI 10.1023/A:1022590402748
   Xie ZL, 2004, J BIOL CHEM, V279, P39513, DOI 10.1074/jbc.M405844200
   Zafiropoulos A, 2004, J MED GENET, V41, P0, DOI 10.1136/JMG.2003.013649
NR 54
TC 75
Z9 82
U1 1
U2 17
PU WILEY
PI HOBOKEN
PA 111 RIVER ST, HOBOKEN 07030-5774, NJ USA
SN 0020-7136
EI 1097-0215
J9 INT J CANCER
JI Int. J. Cancer
PD DEC 1
PY 2009
VL 125
IS 11
BP 2586
EP 2594
DI 10.1002/ijc.24665
PG 9
WC Oncology
SC Oncology
GA 516BK
UT WOS:000271516500012
PM 19544560
DA 2022-07-08
ER

PT J
AU Elenjord, Renate
   Allen, JB
   Johansen, HT
   Kildalsen, Hanne
   Svineng, Gunbjorg
   Maelandsmo, GM
   Loennechen, Thrina
   Winberg, Jan-Olof
AF Elenjord, Renate
   Allen, Jasmine
   Johansen, Harald
   Kildalsen, Hanne
   Svineng, Gunbjorg
   Maelandsmo, Gunhild
   Loennechen, Thrina
   Winberg, Jan-olof
TI Collagen I regulates matrix metalloproteinase-2 activation in osteosarcoma cells independent of S100A4
SO FEBS JOURNAL
LA English
DT Article
DE collagen I; extracellular matrix; inhibitors of matrix metalloproteinases; matrix metalloproteinases; S100A4
ID gelatinase-a activation; tissue inhibitor; fibrillar collagen; endothelial-cell; tumor progression; mmp-2 activation; autoproteolytic activation; actin cytoskeleton; mammalian legumain; fibrosarcoma cell
AB This work investigates the effect of cell-collagen I interactions on the synthesis and activation of MMP-2, as well as synthesis of MT1-MMP and TIMP-1, by using an in vitro model with 3D fibrillar and 2D monomeric collagen. In order to reveal whether the metastasis-associated protein S100A4 can influence the cell's response to the two forms of collagen, osteosarcoma cell lines with high and low endogenous levels of S100A4 were used. Attachment of osteosarcoma cells to 3D fibrillar and 2D monomeric collagen resulted in opposite effects on MMP-2 activation. Attachment to 3D fibrillar collagen decreased activation of proMMP-2, with a corresponding reduction in MT1-MMP. By contrast, attachment to monomeric collagen increased the amount of fully active MMP-2. This was caused by a reduction in TIMP-1 levels when cells were attached to monomeric 2D collagen. The effect of collagen on proMMP-2 activation was independent of endogenous S100A4 levels, whereas synthesis of TIMP-1 was dependent on S100A4. When cells were attached to monomeric collagen, cells with a high level of S100A4 showed a greater reduction in the synthesis of TIMP-1 than did those with a low level of S100A4. Taken together, this study shows that synthesis and activation of MMP-2 is affected by interactions between osteosarcoma cells and collagen I in both fibrillar and monomeric form.
C1 [Winberg, Jan-Olof] Univ Tromso, Inst Med Biol, Dept Med Biochem, N-9037 Tromso, Norway.
   [Elenjord, Renate; Kildalsen, Hanne; Maelandsmo, Gunhild M.; Loennechen, Thrina] Univ Tromso, Dept Pharm, N-9037 Tromso, Norway.
   [Johansen, Harald T.] Univ Oslo, Sch Pharm, N-0316 Oslo, Norway.
   [Maelandsmo, Gunhild M.] Norwegian Radium Hosp, Dept Tumor Biol, Oslo, Norway.
RP Winberg, JO (通讯作者)，Univ Tromso, Inst Med Biol, Dept Med Biochem, N-9037 Tromso, Norway.
EM janow@fagmed.uit.no
FU The Norwegian Cancer Society; Erna and Olav Aakre Foundation for Cancer Research
CR Azzam HS, 1992, CANCER RES, V52, P4540
   Bjorklund M, 2005, BBA-REV CANCER, V1755, P37, DOI 10.1016/j.bbcan.2005.03.001
   Bjornland K, 1999, CANCER RES, V59, P4702
   Borrirukwanit K, 2007, MATRIX BIOL, V26, P291, DOI 10.1016/j.matbio.2006.10.014
   Bratland A, 2003, CLIN EXP METASTAS, V20, P541, DOI 10.1023/A:1025860214891
   Chen JM, 2001, BIOL CHEM, V382, P777, DOI 10.1515/BC.2001.093
   Chen JM, 1997, J BIOL CHEM, V272, P8090, DOI 10.1074/jbc.272.12.8090
   Chirco R, 2006, CANCER METAST REV, V25, P99, DOI 10.1007/s10555-006-7893-x
   Declerck YA, 1991, J BIOL CHEM, V266, P3893
   Deryugina EI, 2001, EXP CELL RES, V263, P209, DOI 10.1006/excr.2000.5118
   Duffy MJ, 2008, J PATHOL, V214, P283, DOI 10.1002/path.2282
   Elenjord R, 2008, CONNECT TISSUE RES, V49, P185, DOI 10.1080/03008200802143125
   Fodstad O, 1986, INT J CANCER, V38, P33, DOI 10.1002/ijc.2910380107
   Gelse K, 2003, ADV DRUG DELIVER REV, V55, P1531, DOI 10.1016/j.addr.2003.08.002
   Guo C, 2003, J BIOL CHEM, V278, P46699, DOI 10.1074/jbc.M307238200
   Haas TL, 1998, J BIOL CHEM, V273, P3604, DOI 10.1074/jbc.273.6.3604
   Helfman DM, 2005, BRIT J CANCER, V92, P1955, DOI 10.1038/sj.bjc.6602613
   Hornebeck W, 2005, BIOCHIMIE, V87, P377, DOI 10.1016/j.biochi.2004.09.022
   Ispanovic E, 2006, AM J PHYSIOL-CELL PH, V291, PC579, DOI 10.1152/ajpcell.00300.2005
   Johansen HT, 1999, ANAL BIOCHEM, V273, P278, DOI 10.1006/abio.1999.4221
   Knauper V, 1993, BIOCHEM J, V295, P581
   Kurschat P, 1999, J BIOL CHEM, V274, P21056, DOI 10.1074/jbc.274.30.21056
   Lafleur MA, 2003, FEBS LETT, V553, P457, DOI 10.1016/S0014-5793(03)01094-9
   Lee AY, 1997, P NATL ACAD SCI USA, V94, P4424, DOI 10.1073/pnas.94.9.4424
   Loennechen T, 2003, BIOCHEM PHARMACOL, V66, P2341, DOI 10.1016/j.bcp.2003.08.014
   Maelandsmo GM, 1996, CANCER RES, V56, P5490
   Martin MD, 2007, CANCER METAST REV, V26, P717, DOI 10.1007/s10555-007-9089-4
   Mathisen B, 2003, CLIN EXP METASTAS, V20, P701, DOI 10.1023/B:CLIN.0000006819.21361.03
   Morodomi T, 1992, BIOCHEM J, V285, P603, DOI 10.1042/bj2850603
   Murphy G, 2008, MOL ASPECTS MED, V29, P290, DOI 10.1016/j.mam.2008.05.002
   Nguyen M, 2000, INT J BIOCHEM CELL B, V32, P621, DOI 10.1016/S1357-2725(00)00013-3
   Nie J, 2003, CANCER RES, V63, P6758
   Oh J, 2001, CELL, V107, P789, DOI 10.1016/S0092-8674(01)00597-9
   Okada Y, 1992, J BIOL CHEM, V267, P21712
   Reppe S, 2004, BIOCHEM BIOPH RES CO, V324, P218, DOI 10.1016/j.bbrc.2004.09.030
   Ruangpanit N, 2002, EXP CELL RES, V272, P109, DOI 10.1006/excr.2001.5403
   Ruangpanit N, 2001, MATRIX BIOL, V20, P193, DOI 10.1016/S0945-053X(01)00135-4
   Sato K, 2003, CELL STRUCT FUNCT, V28, P229, DOI 10.1247/csf.28.229
   Seltzer JL, 1994, EXP CELL RES, V213, P365, DOI 10.1006/excr.1994.1211
   Stetler-stevenson WG, 2008, SCI SIGNAL, V1, P0, DOI 10.1126/scisignal.127re6
   Strongin AY, 1995, J BIOL CHEM, V270, P5331, DOI 10.1074/jbc.270.10.5331
   Suzuki K, 1998, BIOL CHEM, V379, P185, DOI 10.1515/bchm.1998.379.2.185
   Takino T, 2004, CANCER RES, V64, P1044, DOI 10.1158/0008-5472.CAN-03-1843
   Theret N, 1999, HEPATOLOGY, V30, P462, DOI 10.1002/hep.510300236
   Tomasek JJ, 1997, J BIOL CHEM, V272, P7482, DOI 10.1074/jbc.272.11.7482
   Ward RV, 1991, BIOCHEM J, V278, P179, DOI 10.1042/bj2780179
   Will H, 1996, J BIOL CHEM, V271, P17119, DOI 10.1074/jbc.271.29.17119
   Winberg JO, 2003, EUR J BIOCHEM, V270, P3996, DOI 10.1046/j.1432-1033.2003.03788.x
   Zigrino P, 2001, EUR J CELL BIOL, V80, P68, DOI 10.1078/0171-9335-00134
NR 49
TC 15
Z9 15
U1 0
U2 2
PU WILEY
PI HOBOKEN
PA 111 RIVER ST, HOBOKEN 07030-5774, NJ USA
SN 1742-464X
EI 1742-4658
J9 FEBS J
JI FEBS J.
PD SEP 15
PY 2009
VL 276
IS 18
BP 5275
EP 5286
DI 10.1111/j.1742-4658.2009.07223.x
PG 12
WC Biochemistry & Molecular Biology
SC Biochemistry & Molecular Biology
GA 488RD
UT WOS:000269366500023
PM 19682073
DA 2022-07-08
ER

PT J
AU Urakawa, Hiroshi
   Nishida, Yoshihiro
   Naruse, Takahiro
   Nakashima, Hiroatsu
   Ishiguro, Naoki
AF Urakawa, Hiroshi
   Nishida, Yoshihiro
   Naruse, Takahiro
   Nakashima, Hiroatsu
   Ishiguro, Naoki
TI Cyclooxygenase-2 Overexpression Predicts Poor Survival in Patients with High-grade Extremity Osteosarcoma: A Pilot Study
SO CLINICAL ORTHOPAEDICS AND RELATED RESEARCH
LA English
DT Article
ID cell lung-cancer; prognostic-factor; expression; chemotherapy; metastasis; carcinoma; invasion; growth; mmp-9
AB Several lines of evidence suggest cyclooxygenase-2 (COX-2) overexpression may be a causal factor for tumor growth and metastasis. However, there is no evidence COX-2 expression in a primary tumor correlates with clinical outcome of osteosarcoma. We examined expression levels of COX-2 immunohistochemically in 51 patients with extremity osteosarcoma who completed standard therapy and obtained complete initial regression of the tumor. Correlation of the positivity of staining with prognosis was analyzed. COX-2 was expressed in most of the cases. We found no correlation between COX-2 staining intensity and variables such as gender, age, anatomic site, necrosis after chemotherapy, and surgical stage. Strong COX-2 expression was associated with low metastasis-free survival. Age older than 20 years and strong COX-2 expression independently predicted increased risk of metastasis. Among seven patients with resectable lung metastasis, all three with greater COX-2 expression in the metastatic lesion than that in a primary site died of the disease. Our preliminary data suggest COX-2 overexpression in the primary tumor correlates with the occurrence of distant metastasis in patients with osteosarcoma and also may affect postmetastatic survival. Level of Evidence: Level IV, prognostic study. See the Guidelines for Authors for a complete description of levels of evidence.
C1 [Urakawa, Hiroshi; Nishida, Yoshihiro; Ishiguro, Naoki] Nagoya Univ, Grad Sch, Dept Orthopaed Surg, Showa Ku, Nagoya, Aichi 4668550, Japan.
   [Urakawa, Hiroshi; Nishida, Yoshihiro; Ishiguro, Naoki] Sch Med, Nagoya, Aichi 4668550, Japan.
   [Naruse, Takahiro] Nagoya Kyouritsu Hosp, Dept Orthopaed Surg, Nagoya, Aichi, Japan.
   [Nakashima, Hiroatsu] Aichi Hosp, Aichi Canc Ctr, Dept Orthopaed Surg, Aichi, Japan.
RP Nishida, Y (通讯作者)，Nagoya Univ, Grad Sch, Dept Orthopaed Surg, Showa Ku, 65 Tsurumai, Nagoya, Aichi 4668550, Japan.
EM ynishida@med.nagoya-u.ac.jp
FU The Nakatomi Foundation; Ministry of Education, Culture, Sports, Science and Technology of Japan [20591751]
CR Bacci G, 2006, CANCER-AM CANCER SOC, V106, P1154, DOI 10.1002/cncr.21724
   Baldini N, 1999, J ORTHOPAED RES, V17, P629, DOI 10.1002/jor.1100170502
   Bielack SS, 2002, J CLIN ONCOL, V20, P776, DOI 10.1200/JCO.20.3.776
   Dickens DS, 2003, J PEDIAT HEMATOL ONC, V25, P282, DOI 10.1097/00043426-200304000-00003
   Eberhart CE, 1994, GASTROENTEROLOGY, V107, P1183, DOI 10.1016/0016-5085(94)90246-1
   Foukas AF, 2002, J BONE JOINT SURG BR, V84B, P706, DOI 10.1302/0301-620X.84B5.12512
   Goodwin JS, 1983, J CLIN IMMUNOL, V3, P295, DOI 10.1007/BF00915791
   Gupta S, 2000, PROSTATE, V42, P73, DOI 10.1002/(SICI)1097-0045(20000101)42:1<73::AID-PROS9>3.0.CO;2-G
   Himelstein BP, 1998, MED PEDIATR ONCOL, V31, P471, DOI 10.1002/(SICI)1096-911X(199812)31:6<471::AID-MPO2>3.0.CO;2-M
   Hwang D, 1998, J NATL CANCER I, V90, P455, DOI 10.1093/jnci/90.6.455
   Kaya M, 2000, CLIN CANCER RES, V6, P572
   Khuri FR, 2001, CLIN CANCER RES, V7, P861
   Lee EJ, 2007, EXP MOL MED, V39, P469, DOI 10.1038/emm.2007.51
   Masi L, 2007, APPL IMMUNOHISTO M M, V15, P70, DOI 10.1097/01.pai.0000213131.63417.fa
   Masunaga R, 2000, CLIN CANCER RES, V6, P4064
   Naruse T, 2006, CARCINOGENESIS, V27, P584, DOI 10.1093/carcin/bgi240
   Ohno R, 2001, CANCER, V91, P1876, DOI 10.1002/1097-0142(20010515)91:10<1876::AID-CNCR1209>3.3.CO;2-8
   Rodriguez NI, 2008, J PEDIAT HEMATOL ONC, V30, P507, DOI 10.1097/MPH.0b013e31816e238c
   Shono T, 2001, CANCER RES, V61, P4375
   Uchibori M, 2006, INT J ONCOL, V28, P33
   Watkins DN, 1999, EUR RESPIR J, V14, P412, DOI 10.1034/j.1399-3003.1999.14b28.x
   Yang L, 2003, J CLIN INVEST, V111, P727, DOI 10.1172/JCI200316492
NR 22
TC 36
Z9 38
U1 0
U2 2
PU LIPPINCOTT WILLIAMS & WILKINS
PI PHILADELPHIA
PA TWO COMMERCE SQ, 2001 MARKET ST, PHILADELPHIA, PA 19103 USA
SN 0009-921X
EI 1528-1132
J9 CLIN ORTHOP RELAT R
JI Clin. Orthop. Rel. Res.
PD NOV 15
PY 2009
VL 467
IS 11
BP 2932
EP 2938
DI 10.1007/s11999-009-0814-x
PG 7
WC Orthopedics; Surgery
SC Orthopedics; Surgery
GA 504WM
UT WOS:000270648600025
PM 19326179
DA 2022-07-08
ER

PT J
AU Enomoto, M.
   Hayakawa, S.
   Itsukushima, S.
   Ren, DY
   Matsuo, M.
   Tamada, K.
   Oneyama, C.
   Okada, M.
   Takumi, T.
   Nishita, M.
   Minami, Y.
AF Enomoto, M
   Hayakawa, S
   Itsukushima, S
   Ren, D
   Matsuo, M
   Tamada, K
   Oneyama, C
   Okada, M
   Takumi, T
   Nishita, M
   Minami, Y
TI Autonomous regulation of osteosarcoma cell invasiveness by Wnt5a/Ror2 signaling
SO ONCOGENE
LA English
DT Article
DE Wnt5a; Ror2; MMP-13; invadopodia; osteosarcoma
ID receptor tyrosine kinase; beta-catenin; dishevelled phosphorylation; tumor-suppressor; invasion; wnt-5a; ror2; expression; pathway; cancer
AB The receptor tyrosine kinase Ror2 regulates cell migration by acting as a receptor or co-receptor for Wnt5a. Although Wnt5a has been implicated in the invasiveness of several types of tumors, the role of Ror2 in tumor invasion remains elusive. Here we show that osteosarcoma cell lines SaOS-2 and U2OS show invasive properties in vitro by activating Wnt5a/Ror2 signaling in a cell-autonomous manner. The suppressed expression of either Wnt5a or Ror2 in osteosarcoma cells inhibits cell invasiveness accompanying decreased invadopodia formation. Gene-expression pro. ling identified matrix metalloproteinase 13 (MMP-13) as one of the genes whose expression is downregulated in SaOS-2 cells following suppression of Ror2 expression. Reduced expression or activity of MMP-13 suppresses invasiveness of SaOS-2 cells. Moreover, expression of MMP-13 and cell invasiveness by Wnt5a/Ror2 signaling can be abrogated by an inhibitor of the Src-family protein tyrosine kinases (SFKs), suggesting the role of the SFKs in MMP-13 expression through Wnt5a/Ror2 signaling. We further show that activation of an SFK is inhibited by the suppressed expression of Ror2. Collectively, these results indicate that Wnt5a/Ror2 signaling involves the activation of a SFK, leading to MMP-13 expression, and that constitutively active Wnt5a/Ror2 signaling confers invasive properties on osteosarcoma cells in a cell-autonomous manner. Oncogene (2009) 28, 3197-3208; doi: 10.1038/onc.2009.175; published online 29 June 2009
C1 [Nishita, M.] Kobe Univ, Grad Sch Med, Dept Physiol & Cell Biol, Chuo Ku, Kobe, Hyogo 6500017, Japan.
   [Enomoto, M.; Matsuo, M.] Kobe Univ, Grad Sch Med, Dept Pediat, Kobe, Hyogo 6500017, Japan.
   [Tamada, K.; Takumi, T.] Osaka Biosci Inst, Osaka, Japan.
   [Oneyama, C.; Okada, M.] Osaka Univ, Dept Oncogene Res, Microbial Dis Res Inst, Osaka, Japan.
RP Nishita, M (通讯作者)，Kobe Univ, Grad Sch Med, Dept Physiol & Cell Biol, Chuo Ku, 7-5-1 Kusunoki Cho, Kobe, Hyogo 6500017, Japan.
EM nishita@med.kobe-u.ac.jp; minami@kobe-u.ac.jp
FU a Grant-in-Aid for Scientific Research in Priority Areas (YM); a Grant-in-Aid for Scientific Research (B) (YM); a Grant from the Global Center of Excellence Program 'Education and Research on Signal Transduction Medicine in the Coming Generation' (YM),; Ministry of Education, Culture, Sports, Science, and Technology, Japan; Hyogo Science and Technology Association (MN) and a Grant from Takeda Science Foundation (MN)
CR Akbarzadeh S, 2008, PLOS ONE, V3, P0, DOI 10.1371/journal.pone.0001873
   Albini A, 1998, PATHOL ONCOL RES, V4, P230
   Bowden ET, 1999, ONCOGENE, V18, P4440, DOI 10.1038/sj.onc.1202827
   Cortesio CL, 2008, J CELL BIOL, V180, P957, DOI 10.1083/jcb.200708048
   Dass CR, 2006, CLIN EXP METASTAS, V23, P367, DOI 10.1007/s10585-006-9046-6
   Dejmek J, 2005, CANCER RES, V65, P9142, DOI 10.1158/0008-5472.CAN-05-1710
   Gonzalez-sancho JM, 2004, MOL CELL BIOL, V24, P4757, DOI 10.1128/MCB.24.11.4757-4768.2004
   Guo Y, 2008, CLIN ORTHOP RELAT R, V466, P2039, DOI 10.1007/s11999-008-0344-y
   He FL, 2008, DEVELOPMENT, V135, P3871, DOI 10.1242/dev.025767
   Hoang BH, 2004, CANCER RES, V64, P2734, DOI 10.1158/0008-5472.CAN-03-1952
   Iozzo RV, 1995, CANCER RES, V55, P3495
   Kani S, 2004, J BIOL CHEM, V279, P50102, DOI 10.1074/jbc.M409039200
   Kodama A, 2004, J CELL BIOL, V167, P203, DOI 10.1083/jcb.200408047
   Kremenevskaja N, 2005, ONCOGENE, V24, P2144, DOI 10.1038/sj.onc.1208370
   Kurayoshi M, 2006, CANCER RES, V66, P10439, DOI 10.1158/0008-5472.CAN-06-2359
   Liang HL, 2003, CANCER CELL, V4, P349, DOI 10.1016/S1535-6108(03)00268-X
   Masckauchan TNH, 2006, MOL BIOL CELL, V17, P5163, DOI 10.1091/mbc.E06-04-0320
   Mikels AJ, 2006, PLOS BIOL, V4, P570, DOI 10.1371/journal.pbio.0040115
   Nishita M, 2006, J CELL BIOL, V175, P555, DOI 10.1083/jcb.200607127
   Nomachi A, 2008, J BIOL CHEM, V283, P27973, DOI 10.1074/jbc.M802325200
   Oishi I, 2003, GENES CELLS, V8, P645, DOI 10.1046/j.1365-2443.2003.00662.x
   Olson DJ, 1998, EXP CELL RES, V241, P134, DOI 10.1006/excr.1998.4030
   Oneyama C, 2008, MOL CELL, V30, P426, DOI 10.1016/j.molcel.2008.03.026
   Onodera Y, 2005, EMBO J, V24, P963, DOI 10.1038/sj.emboj.7600588
   Pukrop T, 2006, P NATL ACAD SCI USA, V103, P5454, DOI 10.1073/pnas.0509703103
   Qian D, 2007, DEV BIOL, V306, P121, DOI 10.1016/j.ydbio.2007.03.011
   Schlessinger K, 2007, J CELL BIOL, V178, P355, DOI 10.1083/jcb.200701083
   Schulte G, 2005, J NEUROCHEM, V92, P1550, DOI 10.1111/j.1471-4159.2004.03022.x
   Stickens D, 2004, DEVELOPMENT, V131, P5883, DOI 10.1242/dev.01461
   Takeuchi S, 2000, GENES CELLS, V5, P71, DOI 10.1046/j.1365-2443.2000.00300.x
   Weaver AM, 2006, CLIN EXP METASTAS, V23, P97, DOI 10.1007/s10585-006-9014-1
   Weeraratna AT, 2002, CANCER CELL, V1, P279, DOI 10.1016/S1535-6108(02)00045-4
   Wodarz A, 1998, ANNU REV CELL DEV BI, V14, P59, DOI 10.1146/annurev.cellbio.14.1.59
   Yamamoto S, 2008, DEV CELL, V15, P23, DOI 10.1016/j.devcel.2008.05.007
NR 34
TC 129
Z9 136
U1 0
U2 7
PU NATURE PUBLISHING GROUP
PI LONDON
PA MACMILLAN BUILDING, 4 CRINAN ST, LONDON N1 9XW, ENGLAND
SN 0950-9232
EI 1476-5594
J9 ONCOGENE
JI Oncogene
PD SEP 10
PY 2009
VL 28
IS 36
BP 3197
EP 3208
DI 10.1038/onc.2009.175
PG 12
WC Biochemistry & Molecular Biology; Oncology; Cell Biology; Genetics & Heredity
SC Biochemistry & Molecular Biology; Oncology; Cell Biology; Genetics & Heredity
GA 492QF
UT WOS:000269673400003
PM 19561643
DA 2022-07-08
ER

PT J
AU Son, Kyonsu
   Fujioka, Shuichi
   Iida, Tomonori
   Furukawa, Kenei
   Fujita, Tetsuji
   Yamada, Hisashi
   Chiao, PJ
   Yanaga, Katsuhiko
AF Son, Kyonsu
   Fujioka, Shuichi
   Iida, Tomonori
   Furukawa, Kenei
   Fujita, Tetsuji
   Yamada, Hisashi
   Chiao, Paul
   Yanaga, Katsuhiko
TI Doxycycline Induces Apoptosis in PANC-1 Pancreatic Cancer Cells
SO ANTICANCER RESEARCH
LA English
DT Article
DE Pancreatic cancer; doxycycline; apoptosis; p53; Fas; IL-8
ID human osteosarcoma cell; in-vitro; matrix metalloproteinase; paclitaxel resistance; carcinoma-cell; growth-factor; inhibition; p53; tetracycline; interleukin-8
AB Background: Tetracyclines such as doxycycline are reported to possess cytotoxic activity against mammalian tumor cells, but the mechanism of their effects on cell proliferation remains unclear. Materials and Methods: The antitumor effect of doxycycline was investigated in human pancreatic cancer cell line, PANC-1. We also investigated the effect of doxycycline on expression of a potent proangiogenic factor, interleukin (IL)-8. Results: In excess of 20 mu g/ml, cytotoxic effects of doxycycline were accompanied by G(1)-S cell cycle arrest and DNA fragmentation in PANC-1 cells. Doxycycline consistently activated transcription of p53, p21 and Fas/FasL-cascade-related genes, while reducing the expression of Bcl-xL and Mcl-1. Doxycycline (5 mu g/ml) below the cytotoxic level suppressed endogenous and paclitaxel-induced IL-8 expression. In the mouse xenograft model, doxycycline treatment was shown to suppress tumor growth by 80%. Conclusion: These data suggest that doxycycline exerts its antitumor effect by activating proapoptotic genes, inhibiting IL-8 expression, and suppressing antiapoptotic genes.
C1 [Son, Kyonsu; Fujioka, Shuichi; Iida, Tomonori; Furukawa, Kenei; Fujita, Tetsuji; Yanaga, Katsuhiko] Jikei Univ, Sch Med, Dept Surg, Tokyo 1258506, Japan.
   [Yamada, Hisashi] Jikei Univ, Sch Med, Dept Mol Genet, Inst DNA Med, Tokyo 1258506, Japan.
   [Chiao, Paul J.] Univ Texas MD Anderson Canc Ctr, Houston, TX 77030 USA.
RP Son, K (通讯作者)，Jikei Univ Hosp, Dept Surg, Minato Ku, 3-25-8 Nishi Shinbashi, Tokyo 1058461, Japan.
EM son@jikei.ac.jp
FU Japan Society for the Promotion of Science (JSPS) [15790733]
CR Datto MB, 1995, P NATL ACAD SCI USA, V92, P5545, DOI 10.1073/pnas.92.12.5545
   Duan Z, 2002, CYTOKINE, V17, P234, DOI 10.1006/cyto.2001.1008
   Duan ZF, 1999, CLIN CANCER RES, V5, P3445
   Duivenvoorden WCM, 1997, INVAS METAST, V17, P312
   Eldeiry WS, 1994, CANCER RES, V54, P1169
   Eldeiry WS, 1993, CELL, V75, P817, DOI 10.1016/0092-8674(93)90500-P
   Fife RS, 1995, J LAB CLIN MED, V125, P407
   Fife RS, 1998, CANCER LETT, V127, P37, DOI 10.1016/S0304-3835(98)00003-2
   Fife RS, 1997, J LAB CLIN MED, V130, P530, DOI 10.1016/S0022-2143(97)90130-X
   Fujioka S, 2004, J BIOL CHEM, V279, P27549, DOI 10.1074/jbc.M313435200
   Gewirtz DA, 2000, BREAST CANCER RES TR, V62, P223, DOI 10.1023/A:1006414422919
   Gilbertsonbeadling S, 1995, CANCER CHEMOTH PHARM, V36, P418, DOI 10.1007/BF00686191
   Golub LM, 1998, ADV DENT RES, V12, P12
   Golub LM, 1994, ANN NY ACAD SCI, V732, P96, DOI 10.1111/j.1749-6632.1994.tb24728.x
   Harris CC, 1996, JNCI-J NATL CANCER I, V88, P1442, DOI 10.1093/jnci/88.20.1442
   Hunt KK, 1998, CANCER RES, V58, P5656
   Koch AE, 1992, SCIENCE, V258, P1798, DOI 10.1126/science.1281554
   Laczay P, 2001, ACTA VET HUNG, V49, P31, DOI 10.1556/AVet.49.2001.1.5
   Liu J, 1999, BIOCHEM BIOPH RES CO, V260, P562, DOI 10.1006/bbrc.1999.0929
   Mouratidis PXE, 2007, INT J CANCER, V120, P743, DOI 10.1002/ijc.22303
   Petrinec D, 1996, J VASC SURG, V23, P336, DOI 10.1016/S0741-5214(96)70279-3
   Prives C, 1999, J PATHOL, V187, P112
   Putnam JB, 1999, CANCER, V86, P1992, DOI 10.1002/(SICI)1097-0142(19991115)86:10<1992::AID-CNCR16>3.0.CO;2-M
   Regine WF, 1997, DRUG AGING, V11, P285, DOI 10.2165/00002512-199711040-00004
   Rifkin BR, 1993, J PERIODONTOL, V64, P819, DOI 10.1902/jop.1993.64.8s.819
   Rosenberg L, 1997, INT J PANCREATOL, V22, P81
   Ryan ME, 1996, CURR OPIN PERIODONT, V3, P85
   Sellers WR, 1999, J CLIN INVEST, V104, P1655, DOI 10.1172/JCI9053
   Shackelford RE, 2000, FREE RADICAL BIO MED, V28, P1387, DOI 10.1016/S0891-5849(00)00224-0
   Shea CR, 1993, J INVEST DERMATOL, V101, P329, DOI 10.1111/1523-1747.ep12365484
   Singh RK, 1994, CANCER RES, V54, P3242
   Tolomeo M, 2001, BRIT J PHARMACOL, V133, P306, DOI 10.1038/sj.bjp.0704068
   Uitto VJ, 1994, ANN NY ACAD SCI, V732, P140, DOI 10.1111/j.1749-6632.1994.tb24731.x
   Vanderslice P, 1998, ANGIOGENESIS, V2, P265, DOI 10.1023/A:1009296700991
   Yoshida S, 1997, MOL CELL BIOL, V17, P4015, DOI 10.1128/MCB.17.7.4015
NR 35
TC 51
Z9 55
U1 1
U2 14
PU INT INST ANTICANCER RESEARCH
PI ATHENS
PA EDITORIAL OFFICE 1ST KM KAPANDRITIOU-KALAMOU RD KAPANDRITI, PO BOX 22, ATHENS 19014, GREECE
SN 0250-7005
EI 
J9 ANTICANCER RES
JI Anticancer Res.
PD OCT 15
PY 2009
VL 29
IS 10
BP 3995
EP 4003
DI 
PG 9
WC Oncology
SC Oncology
GA 515QL
UT WOS:000271487400040
PM 19846942
DA 2022-07-08
ER

PT J
AU Sanchez, Cecilia
   Oskowitz, Adam
   Pochampally, RR
AF Sanchez, Cecilia
   Oskowitz, Adam
   Pochampally, Radhika
TI Epigenetic Reprogramming of IGF1 and Leptin Genes by Serum Deprivation in Multipotential Mesenchymal Stromal Cells
SO STEM CELLS
LA English
DT Article
DE Stem cells; MSCs; IGF1; Leptin; Serum starvation; Epigenetic
ID therapy position statement; smooth-muscle-cell; stem-cell; histone h3; matrix metalloproteinase; cycle synchronization; international-society; fetal fibroblast; progenitor cell; dna methylation
AB Recent studies on the therapeutic effect of multipotential mesenchymal stem cells (MSCs) in various models of injury have shown that paracrine factors secreted by MSCs are responsible for tissue repair with very little engraftment. In this study we tested the hypothesis that MSCs under stress undergo epigenetic modifications that direct secretion of paracrine factors responsible for tissue repair. Microarray assays of MSCs that had been deprived of serum (SD-MSCs), to induce stress, demonstrated an increase in the expression of several angiogenic, prosurvival, and antiapoptotic factors, including insulin-like growth factor 1 (IGF1) and leptin. Real-time polymerase chain reaction assays demonstrated a >200-fold increase in the expression of IGF1 and leptin in SD-MSCs. Chromatin immunoprecipitation of SD-MSCs revealed histone tail modifications consistent with transcriptional activation of IGF1 and leptin promoters in a reversible manner. To identify the functional significance of the epigenetic changes in stressed MSCs, we tested the prosurvival properties of SD-MSCs and the ability of conditioned medium from SD-MSCs to enhance survival of apoptotic cancer cells. First, we showed that SD-MSCs are more resistant to oxidative damage than MSCs using alkaline comet assays. Next, we demonstrated that conditioned medium from SD-MSCs decreased staurosporin-induced cell death in the KHOS osteosarcoma cell line, and that this effect was partially reversed by immunodepletion of IGF1 or leptin from the conditioned medium. In conclusion, we demonstrate that serum deprivation induces epigenetic changes in MSCs to upregulate the expression of the proangiogenic and antiapoptotic factors IGF1 and leptin. STEM CELLS 2009; 27: 375-382
C1 [Sanchez, Cecilia; Oskowitz, Adam; Pochampally, Radhika R.] Tulane Univ, Ctr Gene Therapy, Hlth Sci Ctr, New Orleans, LA 70112 USA.
   [Pochampally, Radhika R.] Tulane Univ, Dept Pharmacol, Hlth Sci Ctr, New Orleans, LA 70112 USA.
RP Pochampally, RR (通讯作者)，Tulane Univ, Ctr Gene Therapy, Hlth Sci Ctr, 1430 Tulane Ave,SL-99, New Orleans, LA 70112 USA.
EM rpocham@tulane.edu
FU NIH [P40RR017447, AR 47796, AR 48323, P20RR020152, N01-HV-28186]; Oberkotter Foundation; HCA; Health Care Company; Louisiana Gene Therapy Research Consortium; NHLBI; DIVISION OF HEART AND VASCULAR DISEASES [N01HV028186] Funding Source: NIH RePORTER; NATIONAL CANCER INSTITUTE [R01CA151851] Funding Source: NIH RePORTER; NATIONAL CENTER FOR RESEARCH RESOURCES [P40RR017447, P20RR020152] Funding Source: NIH RePORTER; NATIONAL INSTITUTE OF ARTHRITIS AND MUSCULOSKELETAL AND SKIN DISEASES [R01AR048323, R21AR047796] Funding Source: NIH RePORTER
CR Alexanian AR, 2007, J CELL BIOCHEM, V100, P362, DOI 10.1002/jcb.21029
   Balasubramaniyan V, 2007, FUND CLIN PHARMACOL, V21, P245, DOI 10.1111/j.1472-8206.2007.00476.x
   Blakytny ROBERT, 2000, JOURNAL OF PATHOLOGY, V190, P589, DOI 10.1002/(SICI)1096-9896(200004)190:5<589::AID-PATH553>3.0.CO;2-T
   Boden G, 1996, J CLIN ENDOCR METAB, V81, P3419, DOI 10.1210/jc.81.9.3419
   Boquest AC, 2006, STEM CELL REV, V2, P319, DOI 10.1007/BF02698059
   Bos PK, 2001, OSTEOARTHR CARTILAGE, V9, P382, DOI 10.1053/joca.2000.0399
   Cho SR, 2005, REPROD DOMEST ANIM, V40, P171, DOI 10.1111/j.1439-0531.2005.00577.x
   Colter DC, 2001, P NATL ACAD SCI USA, V98, P7841, DOI 10.1073/pnas.141221698
   Dominici M, 2006, CYTOTHERAPY, V8, P315, DOI 10.1080/14653240600855905
   Donadieu J, 2005, HAEMATOLOGICA, V90, P45
   Ebert AD, 2008, EXP NEUROL, V209, P213, DOI 10.1016/j.expneurol.2007.09.022
   Fairbairn DW, 1995, MUTAT RES-REV GENET, V339, P37, DOI 10.1016/0165-1110(94)00013-3
   Ferrari G, 1998, SCIENCE, V279, P1528, DOI 10.1126/science.279.5356.1528
   Garcia-fernandez M, 2008, ENDOCRINOLOGY, V149, P2433, DOI 10.1210/en.2007-1190
   Goldberg AD, 2007, CELL, V128, P635, DOI 10.1016/j.cell.2007.02.006
   Hake SB, 2006, P NATL ACAD SCI USA, V103, P6428, DOI 10.1073/pnas.0600803103
   Hart RW, 1999, TOXICOL SCI, V52, P3
   Horwitz EM, 2005, CYTOTHERAPY, V7, P393, DOI 10.1080/14653240500319234
   Hung SC, 2007, PLOS ONE, V2, P0, DOI 10.1371/journal.pone.0000416
   Ito T, 2007, J BIOCHEM, V141, P609, DOI 10.1093/jb/mvm091
   Jaenisch R, 2008, CELL, V132, P567, DOI 10.1016/j.cell.2008.01.015
   Janicki SM, 2004, CELL, V116, P683, DOI 10.1016/S0092-8674(04)00171-0
   Jenuwein T, 2001, SCIENCE, V293, P1074, DOI 10.1126/science.1063127
   Kavurma MM, 2008, J BIOL CHEM, V283, P7754, DOI 10.1074/jbc.M706927200
   Kitade M, 2006, HEPATOLOGY, V44, P983, DOI 10.1002/hep.21338
   Kondo S, 2002, CARCINOGENESIS, V23, P769, DOI 10.1093/carcin/23.5.769
   Kondo Y, 2003, MOL CELL BIOL, V23, P206, DOI 10.1128/MCB.23.1.206-215.2003
   Kondo Y, 2003, J BIOL CHEM, V278, P27658, DOI 10.1074/jbc.M304072200
   Kouzarides T, 2007, CELL, V128, P693, DOI 10.1016/j.cell.2007.02.005
   Kues WA, 2000, BIOL REPROD, V62, P412, DOI 10.1095/biolreprod62.2.412
   Le BLANCK, 2007, J INTERN MED, V262, P509, DOI 10.1111/j.1365-2796.2007.01844.x
   Lee RH, 2006, BLOOD, V107, P2153, DOI 10.1182/blood-2005-07-2701
   Lee WJ, 2007, MOL CELLS, V24, P441
   Liapakis IE, 2007, IN VIVO, V21, P797
   Loyola A, 2006, MOL CELL, V24, P309, DOI 10.1016/j.molcel.2006.08.019
   Madani S, 2006, CARDIOVASC RES, V69, P716, DOI 10.1016/j.cardiores.2005.11.022
   Malhi H, 2002, P NATL ACAD SCI USA, V99, P13114, DOI 10.1073/pnas.192365499
   Mansour E, 2006, ENDOCRINOLOGY, V147, P5470, DOI 10.1210/en.2006-0223
   Matarese G, 2005, J IMMUNOL, V174, P3137, DOI 10.4049/jimmunol.174.6.3137
   Mishra PK, 2008, J CARDIOVASC MED, V9, P122, DOI 10.2459/JCM.0b013e32820588f0
   Munoz JR, 2005, P NATL ACAD SCI USA, V102, P18171, DOI 10.1073/pnas.0508945102
   Niwa H, 2007, GENE DEV, V21, P2071, DOI 10.1101/gad.1615707
   Noiseux N, 2006, MOL THER, V14, P840, DOI 10.1016/j.ymthe.2006.05.016
   Onori P, 2007, J HISTOCHEM CYTOCHEM, V55, P327, DOI 10.1369/jhc.6R7125.2006
   Ortiz LA, 2007, P NATL ACAD SCI USA, V104, P11002, DOI 10.1073/pnas.0704421104
   Park HY, 2001, EXP MOL MED, V33, P95, DOI 10.1038/emm.2001.17
   Pi YQ, 2007, MOL CELL BIOCHEM, V301, P181, DOI 10.1007/s11010-007-9410-0
   Pochampally RR, 2004, BLOOD, V103, P1647, DOI 10.1182/blood-2003-06-1967
   Prockop DJ, 1997, SCIENCE, V276, P71, DOI 10.1126/science.276.5309.71
   Ruthenburg AJ, 2007, MOL CELL, V25, P15, DOI 10.1016/j.molcel.2006.12.014
   Suganami E, 2004, DIABETES, V53, P2443, DOI 10.2337/diabetes.53.9.2443
   Urdzikova L, 2006, J NEUROTRAUM, V23, P1379, DOI 10.1089/neu.2006.23.1379
   Wagner W, 2007, J CELL MOL MED, V11, P1342, DOI 10.1111/j.1582-4934.2007.00037.x
   Yang AS, 2004, NUCLEIC ACIDS RES, V32, P0, DOI 10.1093/nar/gnh032
   Zaratiegui M, 2002, J PHYSIOL BIOCHEM, V58, P169, DOI 10.1007/BF03179854
   Zhang KL, 2007, PLOS ONE, V2, P0, DOI 10.1371/journal.pone.0001210
   Zhang WG, 2007, CELL, V129, P1047, DOI 10.1016/j.cell.2007.05.054
NR 57
TC 23
Z9 24
U1 0
U2 9
PU WILEY
PI HOBOKEN
PA 111 RIVER ST, HOBOKEN 07030-5774, NJ USA
SN 1066-5099
EI 1549-4918
J9 STEM CELLS
JI Stem Cells
PD JUN 15
PY 2009
VL 27
IS 2
BP 375
EP 382
DI 10.1634/stemcells.2008-0546
PG 8
WC Cell & Tissue Engineering; Biotechnology & Applied Microbiology; Oncology; Cell Biology; Hematology
SC Cell Biology; Biotechnology & Applied Microbiology; Oncology; Hematology
GA 412IW
UT WOS:000263719500012
PM 19038795
DA 2022-07-08
ER

PT J
AU Fan, De-Gang
   Dai, Jing-Yao
   Tang, Juan
   Wu, Ming-Mei
   Sun, Si-Guo
   Jiang, Jian-Li
   Fan, Qing-Yu
AF Fan, De-gang
   Dai, Jing-yao
   Tang, Juan
   Wu, Ming-mei
   Sun, Si-guo
   Jiang, Jian-li
   Fan, Qing-yu
TI Silencing of calpain expression reduces the metastatic potential of human osteosarcoma cells
SO CELL BIOLOGY INTERNATIONAL
LA English
DT Article
DE Invasion; Matrix metalloproteinase; siRNA
ID adjuvant chemotherapy; mu-calpain; migration; site
AB Osteosarcoma, the most common primary bone tumor in young adults, is characterized by local invasion and distant metastasis. But detailed mechanisms of tumorigenicity and metastasis of osteosarcoma are not well known. We report the involvement of calpains, a family of calcium-activated, cysteine proteases, in the invasive and metastatic processes of human osteosarcoma cells. By using siRNA treatment, the expression of mu- and m-calpains were downregulated in human Saos-2 osteosarcoma cells. Both the adhesive and invasive potentials were significantly attenuated in calpain siRNA-transfected human Saos-2 osteosarcoma cells. MMPs are the main factors involved in malignant tumor invasion and metastasis. siRNA of calpains also significantly inhibited the secretion of MMP-2 in Saos-2 cells. These results suggest that m-and m-calpains are important in the invasion and metastasis of human osteosarcoma cells, and calpains might be targeted to reduce tumor progression. (C) 2009 International Federation for Cell Biology. Published by Elsevier Ltd. All rights reserved.
C1 [Tang, Juan; Jiang, Jian-Li] Fourth Mil Med Univ, Cell Engn Res Ctr, Xian 710032, Peoples R China.
   [Tang, Juan; Jiang, Jian-Li] Fourth Mil Med Univ, Dept Cell Biol, State Key Lab Canc Biol, Xian 710032, Peoples R China.
   [Fan, De-Gang; Sun, Si-Guo; Fan, Qing-Yu] Fourth Mil Med Univ, Orthoped Oncol Inst Chinese PLA, Tangdu Hosp, Xian 710032, Peoples R China.
   [Dai, Jing-Yao] Fourth Mil Med Univ, Xijing Hosp, Dept Hepatobiliary Surg, Xian 710032, Peoples R China.
   [Wu, Ming-Mei] Fourth Mil Med Univ, Inst Neurosci Chinese PLA, Xian 710032, Peoples R China.
RP Jiang, JL (通讯作者)，Fourth Mil Med Univ, Cell Engn Res Ctr, 17 W Changle Rd, Xian 710032, Peoples R China.
EM jiangjl@fmmu.edu.cn; bonetm@fmmu.edu.cn
FU National Natural Science Foundation of China [30771119]; Medical and Health Research Foundation of PLA [06H039]
CR Azarian SM, 1995, J BIOL CHEM, V270, P24375, DOI 10.1074/jbc.270.41.24375
   Bhatt A, 2002, J CELL SCI, V115, P3415
   Bjornland K, 2005, J SURG RES, V127, P151, DOI 10.1016/j.jss.2004.12.016
   Carragher NO, 2006, ONCOGENE, V25, P5726, DOI 10.1038/sj.onc.1209582
   Carragher NO, 2004, NEOPLASIA, V6, P53, DOI 10.1016/S1476-5586(04)80053-8
   Chen M, 2005, BIOCHEM BIOPH RES CO, V330, P714, DOI 10.1016/j.bbrc.2005.03.029
   Dourdin N, 2001, J BIOL CHEM, V276, P48382, DOI 10.1074/jbc.M108893200
   Eilber F, 1987, J CLIN ONCOL, V5, P21, DOI 10.1200/JCO.1987.5.1.21
   Franco SJ, 2005, J CELL SCI, V118, P3829, DOI 10.1242/jcs.02562
   Goll DE, 2003, PHYSIOL REV, V83, P731, DOI 10.1152/physrev.00029.2002
   Goorin AM, 1991, J CLIN ONCOL, V9, P600, DOI 10.1200/JCO.1991.9.4.600
   Huttenlocher A, 1997, J BIOL CHEM, V272, P32719, DOI 10.1074/jbc.272.52.32719
   Jiang JL, 2001, J BIOL CHEM, V276, P46870, DOI 10.1074/jbc.M108291200
   John ANITHA, 2001, PATHOLOGY AND ONCOLOGY RESEARCH, V7, P14
   Link MP, 1986, NEW ENGL J MED, V314, P1600, DOI 10.1056/NEJM198606193142502
   Mamoune A, 2003, CANCER RES, V63, P4632
   Morita M, 2006, BIOCHEM BIOPH RES CO, V343, P937, DOI 10.1016/j.bbrc.2006.02.155
   Nixon RA, 1994, ANN NY ACAD SCI, V747, P77
   Oshita H, 2004, BIOCHEM J, V382, P253, DOI 10.1042/BJ20040113
   Postovit LM, 2002, BIOCHEM BIOPH RES CO, V297, P294, DOI 10.1016/S0006-291X(02)02187-3
   Smith SD, 2003, FEBS LETT, V542, P115, DOI 10.1016/S0014-5793(03)00361-2
   Suzuki K, 2004, DIABETES, V53, PS12, DOI 10.2337/diabetes.53.2007.S12
   Suzuki K, 1992, BIOCHEM J, V285, P857, DOI 10.1042/bj2850857
   Witkowski JM, 2002, BLOOD, V100, P1802, DOI 10.1182/blood-2001-11-0073
   Xu LJ, 2004, J BIOL CHEM, V279, P53683, DOI 10.1074/jbc.M409889200
   Zhu P, 2005, ARTHRITIS RES THER, V7, PR1023, DOI 10.1186/ar1778
NR 26
TC 17
Z9 19
U1 0
U2 8
PU WILEY
PI HOBOKEN
PA 111 RIVER ST, HOBOKEN 07030-5774, NJ USA
SN 1065-6995
EI 1095-8355
J9 CELL BIOL INT
JI Cell Biol. Int.
PD DEC 15
PY 2009
VL 33
IS 12
BP 1263
EP 1267
DI 10.1016/j.cellbi.2009.08.014
PG 5
WC Cell Biology
SC Cell Biology
GA 521EI
UT WOS:000271902600008
PM 19747555
DA 2022-07-08
ER

PT J
AU Ryu, BoMi
   Li, Yong
   Qian, Zhong-Ji
   Kim, Moon-Moo
   Kim, Se-Kwon
AF Ryu, Bomi
   Li, Yong
   Qian, Zhong-ji
   Kim, Moon-moo
   Kim, Se-kwon
TI Differentiation of human osteosarcoma cells by isolated phlorotannins is subtly linked to COX-2, iNOS, MMPs, and MAPK signaling: Implication for chronic articular disease
SO CHEMICO-BIOLOGICAL INTERACTIONS
LA English
DT Article
DE Chronic articular diseases; Ecklonia cava; Phlorotannins; Alkaline phosphatase (ALP) activity; Differentiation; Matrix metalloproteinase-1,3,13
ID matrix-metalloproteinase; nitric-oxide; antiinflammatory activity; antioxidant activity; tnf-alpha; kappa-b; cartilage; osteoarthriti; degradation; collagen
AB Arthritis is one of the most prevalent chronic inflammatory diseases, and it is characterized by structural and biochemical changes in major tissues of the joint, including degradation of the cartilage matrix, insufficient synthesis of extracellular matrix (ECM). Ecklonia cava (EC) is a member of the family of Laminariaceae, which is an edible marine brown alga with various bioactivities. In this study of the methanol extract of brown alga EC, the dieckol (1) and 1-(3',5'-dihydroxyphenoxy)-7-(2 '',4 '',6 ''-trihydroxyphenoxy) 2,4,9-trihydroxydibenzo-1,4,-dioxin (2) were isolated and characterized by NMR techniques with high yield. Phlorotannin derivatives (1, 2) promoted osteosarcoma differentiation by increasing alkaline phosphatase (ALP) activity, mineralization, total protein and collagen synthesis in human osteosarcoma cell (MG-63 cells), respectively. Furthermore, these phlonotannin derivatives (1, 2) inhibited mRNA gene and protein levels of matrix metalloproteinase (MMP-1, MMP-3, and MMP-13), iNOS and COX-2 in casein zymography, Western blot and reverse transcriptase-polymerase chain reaction (RT-PCR) assays. In addition, it was observed that the phlorotannins inhibited phosphorylation of JNK and p38 MAPK in human osteosarcoma cell. These results suggested the phlorotannin derivatives (1, 2) could promote cell differentiation, attenuate MMP-1, MMP-3, MMP-13 expressions, and inflammatory response via MAPK pathway in chronic articular diseases. Crown Copyright (c) 2009 Published by Elsevier Ireland Ltd. All rights reserved.
C1 [Ryu, BoMi; Kim, Se-Kwon] Pukyong Natl Univ, Dept Chem, Pusan 608737, South Korea.
   [Li, Yong; Qian, Zhong-Ji; Kim, Se-Kwon] Pukyong Natl Univ, Marine Bioproc Res Ctr, Pusan 608737, South Korea.
   [Li, Yong] Acad Sci Tradit Chinese Med, Resource Inst, Changchun 0431, Jilin Province, Peoples R China.
   [Kim, Moon-Moo] Dong Eui Univ, Dept Chem, Pusan, South Korea.
RP Kim, SK (通讯作者)，Pukyong Natl Univ, Dept Chem, Pusan 608737, South Korea.
EM sknkim@pknu.ac.kr
FU Ministry of Maritime Affairs & Fisheries, Republic of Korea [M2007-01]
CR Ahn GN, 2007, EUR FOOD RES TECHNOL, V226, P71, DOI 10.1007/s00217-006-0510-y
   Attur MG, 2002, OSTEOARTHR CARTILAGE, V10, P1, DOI 10.1053/joca.2001.0488
   Bellows CG, 1991, BONE MINER, V14, P27, DOI 10.1016/0169-6009(91)90100-E
   Berg RA, 1982, METHOD ENZYMOL, V82, P372
   Birkedalhansen H, 1993, CRIT REV ORAL BIOL M, V4, P197, DOI 10.1177/10454411930040020401
   Brandt KD, 1998, OSTEOARTHRITIS, V0, P70
   Degroot J, 2001, ARTHRITIS RHEUM, V44, P2562, DOI 10.1002/1529-0131(200111)44:11<2562::AID-ART437>3.0.CO;2-1
   Fosang AJ, 1996, FEBS LETT, V380, P17, DOI 10.1016/0014-5793(95)01539-6
   Fukuyama Y, 1990, CHEM PHARM BULL, V38, P133
   Glombitza KARL-WERNER, 1997, NATURAL TOXINS, V5, P58, DOI 10.1002/(SICI)(1997)5:2<58::AID-NT2>3.0.CO;2-Q
   Glombitza KW, 1985, PHYTOCHEMISTRY, V24, P543, DOI 10.1016/S0031-9422(00)80764-5
   Green LC, 1982, ANAL BIOCHEM, V126, P131, DOI 10.1016/0003-2697(82)90118-X
   Hansen MB, 1989, J IMMUNOL METHODS, V119, P203, DOI 10.1016/0022-1759(89)90397-9
   Harris ED, 1998, INFLAMMATION BASIC P, V0, P751
   Hirai Y, 2001, LIFE SCI, V68, P913, DOI 10.1016/S0024-3205(00)00998-X
   Kim JM, 2005, EUR J IMMUNOL, V35, P2648, DOI 10.1002/eji.200526321
   Kondo K, 1999, ARCH BIOCHEM BIOPHYS, V362, P79, DOI 10.1006/abbi.1998.1015
   Kurz B, 2005, ANN ANAT, V187, P473, DOI 10.1016/j.aanat.2005.07.003
   Lohmander LS, 2005, ARTHRITIS RHEUM-US, V52, P3160, DOI 10.1002/art.21345
   Macmicking J, 1997, ANNU REV IMMUNOL, V15, P323, DOI 10.1146/annurev.immunol.15.1.323
   Malemud CJ, 2003, CELLS TISSUES ORGANS, V174, P34, DOI 10.1159/000070573
   Mansell JP, 1998, J CLIN INVEST, V101, P1596, DOI 10.1172/JCI867
   Mengshol JA, 2000, ARTHRITIS RHEUM, V43, P801, DOI 10.1002/1529-0131(200004)43:4<801::AID-ANR10>3.0.CO;2-4
   Morel G, 1993, CELL TISSUE RES, V273, P279, DOI 10.1007/BF00312829
   Murphy G, 1992, AM J RESP CELL MOL, V7, P120, DOI 10.1165/ajrcmb/7.2.120
   Murrell GAC, 1995, BIOCHEM BIOPH RES CO, V206, P15, DOI 10.1006/bbrc.1995.1003
   Nah SS, 2007, FEBS LETT, V581, P1928, DOI 10.1016/j.febslet.2007.03.090
   Okada Y, 2004, J NAT PROD, V67, P103, DOI 10.1021/np030323j
   Okada Y, 1989, FEBS LETT, V244, P473, DOI 10.1016/0014-5793(89)80586-1
   Okai Y, 1997, INT J IMMUNOPHARMACO, V19, P355, DOI 10.1016/S0192-0561(97)00070-2
   Paige JS, 2007, CURR TOP MED CHEM, V7, P97, DOI 10.2174/156802607779318253
   Pelletier JP, 2004, BONE, V34, P527, DOI 10.1016/j.bone.2003.11.021
   Riceevans CA, 1996, FREE RADICAL BIO MED, V20, P933, DOI 10.1016/0891-5849(95)02227-9
   Saleh DS, 1998, MOL CELL ENDOCRINOL, V143, P91, DOI 10.1016/S0303-7207(98)00131-2
   Shankavaram UT, 2001, J BIOL CHEM, V276, P19027, DOI 10.1074/jbc.M009562200
   Shibata T, 2002, INT J FOOD SCI TECH, V37, P703, DOI 10.1046/j.1365-2621.2002.00603.x
   Stadler J, 1991, AM J PHYSIOL, V260, PC910, DOI 10.1152/ajpcell.1991.260.5.C910
   Tarlton JF, 1999, WOUND REPAIR REGEN, V7, P347, DOI 10.1046/j.1524-475X.1999.00347.x
   Tetlow LC, 2001, ARTHRITIS RHEUM-US, V44, P585, DOI 10.1002/1529-0131(200103)44:3<585::AID-ANR107>3.0.CO;2-C
   Tsutsumi R, 2008, RHEUMATOL INT, V28, P727, DOI 10.1007/s00296-007-0511-6
   Ueda H, 2004, BIOSCI BIOTECH BIOCH, V68, P119, DOI 10.1271/bbb.68.119
   Van DERKRAANPM, 2000, CURR OPIN CLIN NUTR METAB CARE, V3, P205, DOI 10.1097/00075197-200005000-00007
   Vanacker SABE, 1996, FREE RADICAL BIO MED, V20, P331, DOI 10.1016/0891-5849(95)02047-0
   Zhang YH, 1998, J IMMUNOL, V161, P3071
NR 44
TC 87
Z9 88
U1 2
U2 20
PU ELSEVIER IRELAND LTD
PI CLARE
PA ELSEVIER HOUSE, BROOKVALE PLAZA, EAST PARK SHANNON, CO, CLARE, 00000, IRELAND
SN 0009-2797
EI 1872-7786
J9 CHEM-BIOL INTERACT
JI Chem.-Biol. Interact.
PD MAY 15
PY 2009
VL 179
IS 2-3
BP 192
EP 201
DI 10.1016/j.cbi.2009.01.006
PG 10
WC Biochemistry & Molecular Biology; Pharmacology & Pharmacy; Toxicology
SC Biochemistry & Molecular Biology; Pharmacology & Pharmacy; Toxicology
GA 435SW
UT WOS:000265364600016
PM 19330880
DA 2022-07-08
ER
