# Supplementary material for: Global scientific trends on matrix metalloproteinase and osteosarcoma: A bibliometric and visualized analysis
Source: Front Oncol. 2023 Feb 6;13:1064815. doi: 10.3389/fonc.2023.1064815 (PMC9939641; doi:10.3389/fonc.2023.1064815)
Supplement: Supplementary file 3 [file DataSheet_1.zip › rawdata/download2010u17.txt]

PT J
AU Aizawa, Junichi
   Sakayama, Kenshi
   Kamei, Setsuya
   Kidani, Teruki
   Yamamoto, Haruyasu
   Norimatsu, Yoshiaki
   Masuno, Hiroshi
AF Aizawa, Junichi
   Sakayama, Kenshi
   Kamei, Setsuya
   Kidani, Teruki
   Yamamoto, Haruyasu
   Norimatsu, Yoshiaki
   Masuno, Hiroshi
TI Effect of troglitazone on tumor growth and pulmonary metastasis development of the mouse osteosarcoma cell line LM8
SO BMC CANCER
LA English
DT Article
ID activated receptor-gamma; ppar-gamma; independent mechanism; topical formulation; factor expression; nuclear antigen; cancer-cell; nude-mice; in-vitro; carcinoma
AB Background: Osteosarcoma often develops micrometastases in the lung prior to diagnosis, causing a fatal outcome. Therefore, the prevention of pulmonary metastases is critical for the improvement of the prognosis of patients with osteosarcoma. The purpose of this study was to investigate whether troglitazone (TGZ) is considered as possible therapeutics in the treatment of growth and metastasis of osteosarcoma. Methods: LM8 cells were treated for 3 days with various concentrations of TGZ. The effect of TGZ on cell proliferation was determined by DNA measurement in the cultures and 5-bromo-2'-deoxyuridine incorporation study. The assay of cell invasion and motility was performed using either the Matrigel-coated cell culture inserts or the uncoated cell culture inserts in the invasion chambers. The effect of TGZ on Akt signaling was assessed by Western blot analysis of Akt and p-Akt. The effects of oral administration of either TGZ (TGZ group) or ethanol (control group) on the growth of primary tumor and the development of pulmonary metastasis were examined in nude mice implanted with LM8 cells on their backs. The expression and activity of matrix metalloproteinase 2 (MMP-2) within the tumor were determined by immunohistochemistry and zymography. The microvessel density (MVD) within the tumor was determined by immunohistochemistry for CD34. Results: TGZ dose-dependently inhibits cell proliferation. TGZ-treated cells were less invasive and less motile than untreated cells. The activity of MMP-2 secreted by TGZ-treated cells was lower than that secreted by untreated cells. TGZ decreased the level of p-Akt. The primary tumor mass was smaller in the TGZ group than in the control group. The TGZ group had less metastatic tumors in the lung compared with the control group. The expression and activity of MMP-2 within the tumor of the TGZ group were lower than those of the control group. The MVD within the tumor of the TGZ group was lower than that of the control group. Conclusions: Inhibition of Akt signaling by TGZ may decrease the secretion of MMP-2, resulting in the decrease of invasiveness and motility in LM8 cells. Treatment of tumor-bearing mice with TGZ decreases the expression and activity of MMP-2 within the tumor, and inhibits primary tumor growth and pulmonary metastasis development. TGZ may offer a new approach in chemotherapy for osteosarcoma.
C1 [Aizawa, Junichi; Kamei, Setsuya; Norimatsu, Yoshiaki; Masuno, Hiroshi] Ehime Prefectural Univ Hlth Sci, Fac Hlth Sci, Dept Med Technol, Tobe, Ehime 7912101, Japan.
   [Aizawa, Junichi; Sakayama, Kenshi; Kamei, Setsuya; Kidani, Teruki; Yamamoto, Haruyasu] Ehime Univ, Grad Sch Med, Dept Bone & Joint Surg, Toon, Ehime 7910295, Japan.
RP Masuno, H (通讯作者)，Ehime Prefectural Univ Hlth Sci, Fac Hlth Sci, Dept Med Technol, Tobe, Ehime 7912101, Japan.
EM hmasuno@epu.ac.jp
CR Asai T, 1998, INT J CANCER, V76, P418, DOI 10.1002/(SICI)1097-0215(19980504)76:3<418::AID-IJC21>3.3.CO;2-E
   Celis JE, 1985, P NATL ACAD SCI USA, V82, P3262, DOI 10.1073/pnas.82.10.3262
   Chaffer CL, 2006, BMC CANCER, V6, P0, DOI 10.1186/1471-2407-6-53
   Day C, 1999, DIABETIC MED, V16, P179, DOI 10.1046/j.1464-5491.1999.00023.x
   Di NEZZALA, 2002, CANCER, V94, P1466, DOI 10.1002/cncr.10355
   Elstner E, 1998, P NATL ACAD SCI USA, V95, P8806, DOI 10.1073/pnas.95.15.8806
   Ferguson WS, 2001, CANCER INVEST, V19, P292, DOI 10.1081/CNV-100102557
   Fukaya Y, 2005, ONCOL REP, V14, P847
   Grille SJ, 2003, CANCER RES, V63, P2172
   Haydon RC, 2002, CLIN CANCER RES, V8, P1288
   Hinegardner RT, 1971, ANAL BIOCHEM, V39, P197, DOI 10.1016/0003-2697(71)90476-3
   Kamei S, 2009, J ORTHOP RES, V27, P909, DOI 10.1002/jor.20832
   Kaya M, 2000, CLIN CANCER RES, V6, P572
   Kim KJ, 1993, NATURE, V362, P841, DOI 10.1038/362841a0
   Kleiner DE, 1999, CANCER CHEMOTH PHARM, V43, PS42, DOI 10.1007/s002800051097
   Koeffler HP, 2003, CLIN CANCER RES, V9, P1
   Lemberger T, 1996, ANNU REV CELL DEV BI, V12, P335, DOI 10.1146/annurev.cellbio.12.1.335
   Li B, 2009, INT J CANCER, V125, P2576, DOI 10.1002/ijc.24675
   Lucarelli E, 2002, INT J CANCER, V98, P344, DOI 10.1002/ijc.10203
   Magenta G, 2008, BMC CANCER, V8, P0, DOI 10.1186/1471-2407-8-47
   Mangelsdorf DJ, 1995, CELL, V83, P835, DOI 10.1016/0092-8674(95)90199-X
   Masuno H, 2005, TOXICOL SCI, V84, P319, DOI 10.1093/toxsci/kfi088
   Masuno H, 2003, TOXICOL SCI, V75, P314, DOI 10.1093/toxsci/kfg203
   Matrisian LM, 1999, CURR BIOL, V9, PR776, DOI 10.1016/S0960-9822(00)80011-1
   Meteoglu I, 2009, J EXP CLIN CANC RES, V27, P0, DOI 10.1186/1756-9966-27-69
   Park BK, 2001, CANCER RES, V61, P7647
   Robbins BA, 1987, ARCH PATHOL LAB MED, V111, P841
   Sakayama K, 2004, J ORTHOP RES, V22, P1168, DOI 10.1016/j.orthres.2004.03.015
   Schaefer KL, 2007, INT J CANCER, V120, P702, DOI 10.1002/ijc.22361
   Seargent JM, 2004, BRIT J PHARMACOL, V143, P933, DOI 10.1038/sj.bjp.0705973
   Spiegelman BM, 1996, CELL, V87, P377, DOI 10.1016/S0092-8674(00)81359-8
   Tanno S, 2001, CANCER RES, V61, P589
   Teranishi F, 2009, CANCER SCI, V100, P770, DOI 10.1111/j.1349-7006.2009.01084.x
   Turturro F, 2004, CLIN CANCER RES, V10, P7022, DOI 10.1158/1078-0432.CCR-04-0879
   Vermeulen PB, 1996, EUR J CANCER, V32A, P2474, DOI 10.1016/S0959-8049(96)00379-6
   Yang SHANG-YOU, 2007, SARCOMA, V2007, P95628, DOI 10.1155/2007/95628
   Yang YC, 2007, BMC CANCER, V7, P0, DOI 10.1186/1471-2407-7-216
   Zhang YY, 2002, BIOCHEM BIOPH RES CO, V290, P1123, DOI 10.1006/bbrc.2001.6321
NR 38
TC 8
Z9 8
U1 0
U2 0
PU BMC
PI LONDON
PA CAMPUS, 4 CRINAN ST, LONDON N1 9XW, ENGLAND
SN 
EI 1471-2407
J9 BMC CANCER
JI BMC Cancer
PD FEB 22
PY 2010
VL 10
IS 
BP 
EP 
DI 10.1186/1471-2407-10-51
PG 13
WC Oncology
SC Oncology
GA 569CR
UT WOS:000275574300001
PM 20170548
DA 2022-07-08
ER

PT J
AU Clark, JCM
   Akiyama, Toru
   Dass, CR
   Choong, PFM
AF Clark, Jonathan
   Akiyama, Toru
   Dass, Crispin
   Choong, Peter
TI New clinically relevant, orthotopic mouse models of human chondrosarcoma with spontaneous metastasis
SO CANCER CELL INTERNATIONAL
LA English
DT Article
ID osteoclastic bone-resorption; endothelial growth-factor; epithelium-derived factor; swarm rat chondrosarcoma; human osteosarcoma; periosteal chondrosarcoma; vegf expression; long bone; in-vitro; reck
AB Background: Chondrosarcoma responds poorly to adjuvant therapy and new, clinically relevant animal models are required to test targeted therapy. Methods: Two human chondrosarcoma cell lines, JJ012 and FS090, were evaluated for proliferation, colony formation, invasion, angiogenesis and osteoclastogenesis. Cell lines were also investigated for VEGF, MMP-2, MMP-9, and RECK expression. JJ012 and FS090 were injected separately into the mouse tibia intramedullary canal or tibial periosteum. Animal limbs were measured, and x-rayed for evidence of tumour take and progression. Tibias and lungs were harvested to determine the presence of tumour and lung metastases. Results: JJ012 demonstrated significantly higher proliferative capacity, invasion, and colony formation in collagen I gel. JJ012 conditioned medium stimulated endothelial tube formation and osteoclastogenesis with a greater potency than FS090 conditioned medium, perhaps related to the effects of VEGF and MMP-9. In vivo, tumours formed in intratibial and periosteal groups injected with JJ012, however no mice injected with FS090 developed tumours. JJ012 periosteal tumours grew to 3 times the non-injected limb size by 7 weeks, whereas intratibial injected limbs required 10 weeks to achieve a similar tumour size. Sectioned tumour tissue demonstrated features of grade III chondrosarcoma. All JJ012 periosteal tumours (5/5) resulted in lung micro-metastases, while only 2/4 JJ012 intratibial tumours demonstrated metastases. Conclusions: The established JJ012 models replicate the site, morphology, and many behavioural characteristics of human chondrosarcoma. Local tumour invasion of bone and spontaneous lung metastasis offer valuable assessment tools to test the potential of novel agents for future chondrosarcoma therapy.
C1 [Clark, Jonathan C. M.; Akiyama, Toru; Dass, Crispin R.; Choong, Peter F. M.] Dept Orthopaed, Melbourne, Vic, Australia.
   [Clark, Jonathan C. M.; Akiyama, Toru; Dass, Crispin R.; Choong, Peter F. M.] Univ Melbourne, Dept Surg, St Vincents Hlth, Melbourne, Vic, Australia.
   [Choong, Peter F. M.] Peter MacCallum Canc Inst, Sarcoma Serv, Melbourne, Vic 3000, Australia.
RP Clark, JCM (通讯作者)，Dept Orthopaed, Melbourne, Vic, Australia.
FU Australian Orthopaedic Association; Royal Australasian College of Surgeons, St Vincent's Hospital; National Health and Medical Research Council of Australia
CR Ayala G, 2000, HUM PATHOL, V31, P341, DOI 10.1016/S0046-8177(00)80248-8
   Berlin O, 1993, CANCER RES, V53, P4890
   Bjornsson J, 1998, CANCER, V83, P2105
   Blavier L, 1995, J CELL SCI, V108, P3649
   Bruns J, 2001, ANN ONCOL, V12, P859, DOI 10.1023/A:1011162118869
   Chaabane S, 2009, AM J ROENTGENOL, V192, PW1, DOI 10.2214/AJR.08.1159
   Chanavaz M, 1995, J ORAL IMPLANTOL, V21, P214
   Clark JCM, 2009, ANZ J SURG, V79, P327, DOI 10.1111/j.1445-2197.2009.04884.x
   Clark JCM, 2007, CANCER METAST REV, V26, P675, DOI 10.1007/s10555-007-9093-8
   Dass CR, 2008, CANCER BIOL THER, V7, P1262, DOI 10.4161/cbt.7.8.6265
   Dass CR, 2008, CANCER BIOL THER, V7, P1033, DOI 10.4161/cbt.7.7.6037
   Dass CR, 2006, CLIN EXP METASTAS, V23, P367, DOI 10.1007/s10585-006-9046-6
   Dong Z, 2005, AM J PATHOL, V166, P1173, DOI 10.1016/S0002-9440(10)62337-1
   Eisenberg I, 2002, CYTOGENET GENOME RES, V97, P58, DOI 10.1159/000064042
   Ek ETH, 2007, CANCER GENE THER, V14, P616, DOI 10.1038/sj.cgt.7701044
   Folkman J, 1992, SEMIN CANCER BIOL, V3, P65
   Gailani MR, 1996, NAT GENET, V14, P78, DOI 10.1038/ng0996-78
   Giuffrida AY, 2009, J BONE JOINT SURG AM, V91A, P1063, DOI 10.2106/JBJS.H.00416
   Grimaud E, 2002, HISTOL HISTOPATHOL, V17, P1103, DOI 10.14670/HH-17.1103
   Ho L, 2009, CANCER CELL, V16, P126, DOI 10.1016/j.ccr.2009.05.013
   Hong P, 2009, J OTOLARYNGOL-HEAD N, V38, P279, DOI 10.2310/7070.2009.080139
   Jagasia AA, 1996, CANCER LETT, V105, P91, DOI 10.1016/0304-3835(96)04274-7
   Johnson S, 1986, CANCER, V58, P278, DOI 10.1002/1097-0142(19860715)58:2<278::AID-CNCR2820580213>3.0.CO;2-6
   Kenan S, 1991, J ORTHOPAED RES, V9, P445, DOI 10.1002/jor.1100090317
   Kim DW, 2009, MOL CANCER, V8, P0, DOI 10.1186/1476-4598-8-28
   Klenke FM, 2007, BMC CANCER, V7, P0, DOI 10.1186/1471-2407-7-49
   Kudawara I, 2004, VIRCHOWS ARCH, V444, P577, DOI 10.1007/s00428-004-1020-6
   Kunisada T, 1998, INT J CANCER, V77, P854, DOI 10.1002/(SICI)1097-0215(19980911)77:6<854::AID-IJC10>3.0.CO;2-1
   Lee FY, 1999, J BONE JOINT SURG AM, V81A, P326, DOI 10.2106/00004623-199903000-00004
   Lin CZ, 2004, J ORTHOP RES, V22, P1175, DOI 10.1016/j.orthres.2004.03.002
   Luu HH, 2005, CLIN EXP METASTAS, V22, P319, DOI 10.1007/s10585-005-0365-9
   Mankin HJ, 2002, CLIN ORTHOP RELAT R, V0, P95
   Mcgough RL, 2002, CLIN ORTHOP RELAT R, V76, P82
   Nakagawa M, 2000, FEBS LETT, V473, P161, DOI 10.1016/S0014-5793(00)01520-9
   Niida S, 1999, J EXP MED, V190, P293, DOI 10.1084/jem.190.2.293
   Oh J, 2001, CELL, V107, P789, DOI 10.1016/S0092-8674(01)00597-9
   Papagelopoulos PJ, 2006, CLIN ORTHOP RELAT R, V0, PP199, DOI 10.1097/01.blo.0000194684.40624.a8
   Phung MW, 2006, J PHARM PHARMACOL, V58, P153, DOI 10.1211/jpp.58.2.0001
   Pring ME, 2001, J BONE JOINT SURG AM, V83A, P1630, DOI 10.2106/00004623-200111000-00003
   Quan GMY, 2005, CALCIFIED TISSUE INT, V76, P146, DOI 10.1007/s00223-004-0068-2
   Rucker M, 1998, MICROVASC RES, V56, P30, DOI 10.1006/mvre.1998.2077
   Ruther U, 1989, ONCOGENE, V4, P861
   Scully SP, 2000, CLIN ORTHOP RELAT R, V0, P291
   Sharpless NE, 2005, MUTAT RES-FUND MOL M, V576, P22, DOI 10.1016/j.mrfmmm.2004.08.021
   Takahashi C, 1998, P NATL ACAD SCI USA, V95, P13221, DOI 10.1073/pnas.95.22.13221
   Takeuchi T, 2004, CLIN CANCER RES, V10, P5572, DOI 10.1158/1078-0432.CCR-03-0656
   Terek RM, 1998, J ORTHOPAED RES, V16, P585, DOI 10.1002/jor.1100160510
   Vigorita VJ, 2008, ORTHOPAEDIC PATHOLOG, V2nd ed, P0
   York JE, 1999, J NEUROSURG, V90, P73, DOI 10.3171/spi.1999.90.1.0073
NR 49
TC 15
Z9 17
U1 0
U2 3
PU BIOMED CENTRAL LTD
PI LONDON
PA 236 GRAYS INN RD, FLOOR 6, LONDON WC1X 8HL, ENGLAND
SN 1475-2867
EI 
J9 CANCER CELL INT
JI Cancer Cell Int.
PD JUN 28
PY 2010
VL 10
IS 
BP 
EP 
DI 10.1186/1475-2867-10-20
PG 10
WC Oncology
SC Oncology
GA 626ED
UT WOS:000279948100002
PM 20584302
DA 2022-07-08
ER

PT J
AU Eikenes, Live
   Tufto, Ingunn
   Schnell, EA
   Bjorkoy, Astrid
   Davies, CDL
AF Eikenes, Live
   Tufto, Ingunn
   Schnell, Edrun
   Bjorkoy, Astrid
   Davies, Catharina
TI Effect of Collagenase and Hyaluronidase on Free and Anomalous Diffusion in Multicellular Spheroids and Xenografts
SO ANTICANCER RESEARCH
LA English
DT Article
DE Interstitial diffusion; collagenase; hyaluronidase; two-photon excitation; FRAP
ID human osteosarcoma xenograft; fluorescence photobleaching recovery; transcapillary pressure-gradient; interstitial fluid pressure; matrix metalloproteinase; albumin diffusion; in-vitro; tumor; improve; modulation
AB Background: A critical step in the delivery of nanomedicines to tumour cells is transporting these particles through the extracellular matrix. Tumour-specific anticancer agents, such as encapsulated drugs, proteins, and genes, show low uptake in tumour tissue. It is not clear whether the collagen network or the glycosaminoglycan gel plays the most important role in limiting the interstitial transport of macromolecules. Therefore, we measured the effect of the collagen- and hyaluronan-degrading enzymes, collagenase and hyaluronidase, on interstitial diffusion. Materials and Methods: Human osteosarcomas were grown as multicellular spheroids and xenografts in dorsal skinfold window chambers. Diffusion of fluorescein isothiocyanate (FITC) dextran molecules was measured by fluorescence recovery after photobleaching based on two-photon scanning laser excitation. Results: Collagenase, hyaluronidase, and relaxin increased the diffusion coefficient of the 2-MDa FITC-dextrans in the spheroids, but 150-kDa FITC-dextran diffusion was not affected by the enzymatic treatment. In tumour tissue in vivo, collagenase and hyaluronidase increased the diffusion of the 150-kDa FITC-dextrons. In xenografts, anomalous diffusion occurred, whereas only free diffusion was seen in spheroids. Conclusion: The results indicate that the collagen network has a greater impact on the interstitial diffusion of macromolecules in tumour tissue than the hyaluronan gel.
C1 [Eikenes, Live; Tufto, Ingunn; Schnell, Edrun A.; Bjorkoy, Astrid; Davies, Catharina De Lange] Norwegian Univ Sci & Technol, Dept Phys, N-7491 Trondheim, Norway.
RP Davies, CD (通讯作者)，Norwegian Univ Sci & Technol, Dept Phys, Hogskoleringen 5, N-7491 Trondheim, Norway.
EM catharina.davies@ntnu.no
FU Norwegian Cancer Society
CR Alexandrakis G, 2004, NAT MED, V10, P203, DOI 10.1038/nm981
   Axelrod D, 1976, BIOPHYS J, V16, P1055, DOI 10.1016/S0006-3495(76)85755-4
   Basu S, 2004, BIOMACROMOLECULES, V5, P2347, DOI 10.1021/bm049707u
   Binder C, 2002, MOL HUM REPROD, V8, P789, DOI 10.1093/molehr/8.9.789
   Bitter T, 1962, ANAL BIOCHEM, V4, P330, DOI 10.1016/0003-2697(62)90095-7
   Boucher Y, 1990, CANCER RES, V50, P4478
   Braeckmans K, 2003, BIOPHYS J, V85, P2240, DOI 10.1016/S0006-3495(03)74649-9
   Brekken C, 2000, ANTICANCER RES, V20, P3513
   Brown E, 2003, NAT MED, V9, P796, DOI 10.1038/nm879
   Brown EB, 1999, BIOPHYS J, V77, P2837, DOI 10.1016/S0006-3495(99)77115-8
   Curran S, 1999, J PATHOL, V189, P300, DOI 10.1002/(SICI)1096-9896(199911)189:3<300::AID-PATH456>3.0.CO;2-C
   Davies CD, 2002, BRIT J CANCER, V86, P1639, DOI 10.1038/sj/bjc/6600270
   Davies CD, 2001, BRIT J CANCER, V85, P1968, DOI 10.1054/bjoc.2001.2180
   Davies CDL, 2004, CANCER RES, V64, P547, DOI 10.1158/0008-5472.CAN-03-0576
   Eikenes L, 2005, BRIT J CANCER, V93, P81, DOI 10.1038/sj.bjc.6602626
   Eikenes L, 2004, CANCER RES, V64, P4768, DOI 10.1158/0008-5472.CAN-03-1472
   Erikson A, 2008, ANTICANCER RES, V28, P3557
   Farndale RW, 1986, BIOCHIM BIOPHYS ACTA, V883, P173, DOI 10.1016/0304-4165(86)90306-5
   Feder TJ, 1996, BIOPHYS J, V70, P2767, DOI 10.1016/S0006-3495(96)79846-6
   Fodstad O, 1986, INT J CANCER, V38, P33, DOI 10.1002/ijc.2910380107
   Henry CBS, 1999, AM J PHYSIOL-HEART C, V277, PH508, DOI 10.1152/ajpheart.1999.277.2.H508
   Hjelstuen MH, 1996, ACTA ONCOL, V35, P273, DOI 10.3109/02841869609101641
   Jackson DS, 1976, METHOD BIOCHEM ANAL, V0, P25
   Masuda A, 2001, J AM CHEM SOC, V123, P11468, DOI 10.1021/ja016401b
   Netti PA, 2000, CANCER RES, V60, P2497
   Parameswaran S, 1999, MICROCIRCULATION, V6, P117, DOI 10.1080/713773946
   Periasamy N, 1998, BIOPHYS J, V75, P557, DOI 10.1016/S0006-3495(98)77545-9
   Qiu XL, 1999, LUNG, V177, P273, DOI 10.1007/PL00007647
   Radestock Y, 2008, BREAST CANCER RES, V10, P0, DOI 10.1186/bcr2136
   Schnell EA, 2008, J BIOMED OPT, V13, P0, DOI 10.1117/1.3042274
   Stamenkovic I, 2003, J PATHOL, V200, P448, DOI 10.1002/path.1400
   Unemori EN, 1990, J BIOL CHEM, V265, P10681
   Woessner JF, 1961, ARCH BIOCHEM BIOPHYS, V93, P440, DOI 10.1016/0003-9861(61)90291-0
NR 33
TC 50
Z9 52
U1 0
U2 9
PU INT INST ANTICANCER RESEARCH
PI ATHENS
PA EDITORIAL OFFICE 1ST KM KAPANDRITIOU-KALAMOU RD KAPANDRITI, PO BOX 22, ATHENS 19014, GREECE
SN 0250-7005
EI 1791-7530
J9 ANTICANCER RES
JI Anticancer Res.
PD FEB 15
PY 2010
VL 30
IS 2
BP 359
EP 368
DI 
PG 10
WC Oncology
SC Oncology
GA 572IC
UT WOS:000275821200012
PM 20332440
DA 2022-07-08
ER

PT J
AU Xu, Jianda
   Wu, Sujia
   Shi, Xin
AF Xu, Jianda
   Wu, Sujia
   Shi, Xin
TI Expression of Matrix Metalloproteinase Regulator, RECK, and Its Clinical Significance in Osteosarcoma
SO JOURNAL OF ORTHOPAEDIC RESEARCH
LA English
DT Article
DE RECK; prognosis; survival; osteosarcoma
ID cysteine-rich protein; cell lung-cancer; osteogenic-sarcoma; kazal motif; chemotherapy; invasiveness; glycoprotein; metastasis; carcinoma; survival
AB Reversion inducing cysteine rich protein with Kazal motifs (RECK) a novel membrane anchored matrix metalloproteinase inhibitor have been shown to be associated with prognosis and suppress tumor progression through angiogenesis inhibition in many cancers In this study, the expression of RECK in osteosarcoma was examined, and its clinical significance was firstly evaluated RECK expression was immunohistochemically examined in osteosarcoma from 49 patients By summing intensity and proportion scores these patients were categorized as weak and strong RECK expression in the primary tumor was strong in 27 patients (55 1%) and was weak in the rest of the patients The 5 year survival rate of patients with RECK strong tumor (81 5%) was significantly higher than that of patients with RECK weak tumor (36 4% p = 0 003) Reduced RECK expression significantly correlated with metastasis (p = 0 010) and recurrence (p = 0 004) A multivariate analysis confirmed that reduced RECK expression was an independent and significant factor to predict a poor prognosis (p = 0 017) RECK status is a useful prognostic factor in osteosarcoma, and an independent prognostic factor contributing to the determination of more adequate therapy strategies for each patient (c) 2010 Orthopaedic Research Society Published by Wiley Periodicals Inc J Orthop Res 28 1621-1625 2010
C1 [Xu, Jianda; Wu, Sujia; Shi, Xin] So Med Univ Guangzhou, Jinling Hosp, Dept Orthopaed, Sch Med, Nanjing 210002, Jiangsu, Peoples R China.
RP Shi, X (通讯作者)，So Med Univ Guangzhou, Jinling Hosp, Dept Orthopaed, Sch Med, 305 E Zhongshan Rd, Nanjing 210002, Jiangsu, Peoples R China.
CR Baldini N, 1995, NEW ENGL J MED, V333, P1380, DOI 10.1056/NEJM199511233332103
   Bielack SS, 2002, J CLIN ONCOL, V20, P776, DOI 10.1200/JCO.20.3.776
   Dass CR, 2005, CLIN EXP METASTAS, V22, P643, DOI 10.1007/s10585-006-9004-3
   Enneking WF, 1986, CLIN ORTHOP RELAT R, V204, P9
   Furumoto K, 2001, HEPATOLOGY, V33, P189, DOI 10.1053/jhep.2001.21048
   Huvos AG, 1977, ARCH PATHOL LAB MED, V101, P14
   Kang HG, 2007, J ORTHOP RES, V25, P696, DOI 10.1002/jor.20323
   Kim MS, 2007, CLIN ORTHOP RELAT R, V0, PP229, DOI 10.1097/BLO.0b013e3180413dbf
   Laverdiere C, 2005, CLIN CANCER RES, V11, P2561, DOI 10.1158/1078-0432.CCR-04-1089
   Link MP, 1986, NEW ENGL J MED, V314, P1600, DOI 10.1056/NEJM198606193142502
   Masui T, 2008, CLIN CANCER RES, V9, P1779
   Meng N, 2008, HISTOL HISTOPATHOL, V23, P1003, DOI 10.14670/HH-23.1003
   Oh J, 2001, CELL, V107, P789, DOI 10.1016/S0092-8674(01)00597-9
   Osaka E, 2006, ACTA HISTOCHEM CYTOC, V39, P95, DOI 10.1267/ahc.06005
   Rhee JS, 2002, TRENDS CELL BIOL, V12, P209, DOI 10.1016/S0962-8924(02)02280-8
   Rosen G, 1985, ORTHOPEDICS, V8, P659
   Span PN, 2003, CANCER, V97, P2710, DOI 10.1002/cncr.11395
   Takahashi C, 1998, P NATL ACAD SCI USA, V95, P13221, DOI 10.1073/pnas.95.22.13221
   Takenaka K, 2005, ANN SURG ONCOL, V12, P817, DOI 10.1245/ASO.2005.09.018
   Takenaka K, 2004, EUR J CANCER, V40, P1617, DOI 10.1016/j.ejca.2004.02.028
   Taku T, 2004, CLIN CANCER RES, V10, P5572
   Tomohiro A, 2002, CANCER, V94, P1397
   Woodhouse EC, 1997, CANCER-AM CANCER SOC, V80, P1529, DOI 10.1002/(SICI)1097-0142(19971015)80:8+<1529::AID-CNCR2>3.3.CO;2-#
   Wunder JS, 2007, LANCET ONCOL, V8, P513, DOI 10.1016/S1470-2045(07)70169-9
NR 24
TC 19
Z9 21
U1 1
U2 2
PU WILEY
PI HOBOKEN
PA 111 RIVER ST, HOBOKEN 07030-5774, NJ USA
SN 0736-0266
EI 1554-527X
J9 J ORTHOP RES
JI J. Orthop. Res.
PD DEC 15
PY 2010
VL 28
IS 12
BP 1621
EP 1625
DI 10.1002/jor.21178
PG 5
WC Orthopedics
SC Orthopedics
GA 677WT
UT WOS:000284026000011
PM 20973064
DA 2022-07-08
ER

PT J
AU Ma, Xu
   Yang, Yixin
   Wang, Yanfeng
   An, Guifeng
   Lv, Gang
AF Ma, Xu
   Yang, Yixin
   Wang, Yanfeng
   An, Guifeng
   Lv, Gang
TI Small interfering RNA-directed knockdown of S100A4 decreases proliferation and invasiveness of osteosarcoma cells
SO CANCER LETTERS
LA English
DT Article
DE Osteosarcoma; S100A4; siRNA; CD44; MMP2
ID e-cadherin; matrix metalloproteinase; breast-cancer; expression; metastasis; cd44; mts1; adhesion; protein; gene
AB Osteosarcoma is the most common osteogenic malignant tumor characterized by a high level of malignancy, relapse, metastasis and poor prognosis. S100A4 has been implicated in the proliferation, cell cycle progression, and metastasis of many malignant tumors, although the roles of S100A4 in osteosarcoma have not been documented. This study showed that the expression of S100A4 was found in two osteosarcoma cell lines MG-63 and U-2OS, and in 70.7% of osteosarcoma clinical tissues, and the expression was correlated with the expression of CD44V6. In addition, transfection with S100A4 siRNA significantly reduced the proliferation and the invasiveness of MG-63 cells. Furthermore, S100A4 siRNA down-regulated the expression of CD44 and MMP2, suggesting that S100A4 may promote the proliferation, invasion and metastasis of osteosarcoma cells by regulating the expression of other proteins that are crucial in modulating cell-ECM adhesion and facilitating ECM degradation. Therefore, siRNA-directed knockdown of S100A4 may represent a viable clinical therapy for osteosarcoma. (c) 2010 Elsevier Ireland Ltd. All rights reserved.
C1 [Ma, Xu; Wang, Yanfeng; An, Guifeng; Lv, Gang] China Med Univ, Dept Orthopaed, Affiliated Hosp 1, Shenyang 110001, Liaoning, Peoples R China.
   [Yang, Yixin] Emporia State Univ, Dept Biol Sci, Emporia, KS 66801 USA.
RP Lv, G (通讯作者)，China Med Univ, Dept Orthopaed, Affiliated Hosp 1, Shenyang 110001, Liaoning, Peoples R China.
EM ganglv56@yahoo.com
CR Allouche M, 2000, BLOOD, V96, P1187, DOI 10.1182/blood.V96.3.1187.015k01_1187_1190
   Bassarova AV, 2005, HISTOL HISTOPATHOL, V20, P791, DOI 10.14670/HH-20.791
   Bendardaf R, 2005, ONCOL REP, V13, P831
   Bjornland K, 2005, J SURG RES, V127, P151, DOI 10.1016/j.jss.2004.12.016
   Bjornland K, 1999, CANCER RES, V59, P4702
   Cabezon T, 2007, INT J CANCER, V121, P1433, DOI 10.1002/ijc.22850
   Chen HL, 2001, BIOCHEM BIOPH RES CO, V286, P1212, DOI 10.1006/bbrc.2001.5517
   Cho HJ, 2007, J BIOCHEM MOL BIOL, V40, P1069
   Davies BR, 2002, J PATHOL, V196, P292, DOI 10.1002/path.1051
   Dulyaninova NG, 2005, BIOCHEMISTRY-US, V44, P6867, DOI 10.1021/bi0500776
   Fromigue O, 2008, J BIOL CHEM, V283, P30549, DOI 10.1074/jbc.M801436200
   Gao XN, 2005, J PEDIATR SURG, V40, P648, DOI 10.1016/j.jpedsurg.2005.01.007
   Garrett SC, 2006, J BIOL CHEM, V281, P677, DOI 10.1074/jbc.R500017200
   Gribenko AV, 2001, BIOCHEMISTRY-US, V40, P15538, DOI 10.1021/bi0114731
   Grigorian MS, 1993, GENE, V135, P229, DOI 10.1016/0378-1119(93)90070-J
   Heider KH, 2004, CANCER IMMUNOL IMMUN, V53, P567, DOI 10.1007/s00262-003-0494-4
   Hogerkorp CM, 2003, BLOOD, V101, P2307, DOI 10.1182/blood-2002-06-1837
   Hong SC, 2006, J OBSTET GYNAECOL RE, V32, P379, DOI 10.1111/j.1447-0756.2006.00422.x
   Hugo HJ, 2009, BMC CANCER, V9, P0, DOI 10.1186/1471-2407-9-235
   Jothy S, 2003, CLIN EXP METASTAS, V20, P195, DOI 10.1023/A:1022931016285
   Kader AK, 2007, CLIN CANCER RES, V13, P2614, DOI 10.1158/1078-0432.CCR-06-1187
   Kim HS, 2002, CLIN ORTHOP RELAT R, V0, P184
   Kimura K, 2000, INT J ONCOL, V16, P1125
   Kitsoulis P, 2008, IN VIVO, V22, P633
   Lakshmi MS, 1993, ANTICANCER RES, V13, P299
   Lakshmi MS, 1997, ANTICANCER RES, V17, P3451
   Li ZH, 2003, BIOCHEMISTRY-US, V42, P14258, DOI 10.1021/bi0354379
   Lu N, 2008, EXP BIOL MED, V233, P1013, DOI 10.3181/0801-RM-7
   Maelandsmo GM, 1996, CANCER RES, V56, P5490
   Marhaba R, 2004, J MOL HISTOL, V35, P211
   Marhaba R, 2008, CURR MOL MED, V8, P784, DOI 10.2174/156652408786733667
   Mathisen B, 2003, CLIN EXP METASTAS, V20, P701, DOI 10.1023/B:CLIN.0000006819.21361.03
   Mckerrow JH, 2000, MOL MED, V6, P450, DOI 10.1007/BF03401787
   Micklem DR, 2007, CURR PHARM BIOTECHNO, V8, P337, DOI 10.2174/138920107783018426
   Mori M, 1997, INT J CANCER, V74, P316, DOI 10.1002/(SICI)1097-0215(19970620)74:3<316::AID-IJC14>3.0.CO;2-9
   Ninomiya I, 2001, INT J ONCOL, V18, P715
   Overall CM, 2006, CANCER METAST REV, V25, P69, DOI 10.1007/s10555-006-7890-0
   Pedersen KB, 2004, BMC CANCER, V19, P4
   Peng TING-SHENG, 2005, ZHONGHUA BING LI XUE ZA ZHI, V34, P362
   Picci P, 2007, ORPHANET J RARE DIS, V2, P0, DOI 10.1186/1750-1172-2-6
   Platt-higgins AM, 2000, INT J CANCER, V89, P198, DOI 10.1002/(SICI)1097-0215(20000320)89:2<198::AID-IJC16>3.0.CO;2-L
   Rosty C, 2002, AM J PATHOL, V160, P45, DOI 10.1016/S0002-9440(10)64347-7
   Rudland SDS, 2006, CLIN CANCER RES, V12, P1192, DOI 10.1158/1078-0432.CCR-05-1580
   Schmidt-hansen B, 2004, J BIOL CHEM, V279, P24498, DOI 10.1074/jbc.M400441200
   Sherbet GV, 2009, CANCER LETT, V280, P15, DOI 10.1016/j.canlet.2008.10.037
   Somiari SB, 2006, CANCER LETT, V233, P98, DOI 10.1016/j.canlet.2005.03.003
   Sounni NE, 2003, MATRIX BIOL, V22, P55, DOI 10.1016/S0945-053X(03)00003-9
   Tarabykina S, 2007, CURR CANCER DRUG TAR, V7, P217, DOI 10.2174/156800907780618329
   Taylor S, 2002, BRIT J CANCER, V86, P409, DOI 10.1038/sj.bjc.6600071
   Vallely KM, 2002, BIOCHEMISTRY-US, V41, P12670, DOI 10.1021/bi020365r
   Weber GF, 2002, CANCER RES, V62, P2281
   Yonemura Y, 2000, CLIN CANCER RES, V6, P4234
   Zhou HAI-KUAN, 2005, DI YI JUN YI DA XUE XUE BAO, V25, P712
NR 53
TC 24
Z9 28
U1 0
U2 6
PU ELSEVIER IRELAND LTD
PI CLARE
PA ELSEVIER HOUSE, BROOKVALE PLAZA, EAST PARK SHANNON, CO, CLARE, 00000, IRELAND
SN 0304-3835
EI 1872-7980
J9 CANCER LETT
JI Cancer Lett.
PD DEC 28
PY 2010
VL 299
IS 2
BP 171
EP 181
DI 10.1016/j.canlet.2010.08.016
PG 11
WC Oncology
SC Oncology
GA 690CE
UT WOS:000284977000009
PM 20855150
DA 2022-07-08
ER

PT J
AU Tsutsui, Ko
   Manabe, Ri-ichiroh
   Yamada, Tomiko
   Nakano, Itsuko
   Oguri, Yasuko
   Keene, DR
   Sengle, Gerhard
   Sakai, LY
   Sekiguchi, Kiyotoshi
AF Tsutsui, Ko
   Manabe, Ri-ichiroh
   Yamada, Tomiko
   Nakano, Itsuko
   Oguri, Yasuko
   Keene, Douglas
   Sengle, Gerhard
   Sakai, Lynn
   Sekiguchi, Kiyotoshi
TI ADAMTSL-6 Is a Novel Extracellular Matrix Protein That Binds to Fibrillin-1 and Promotes Fibrillin-1 Fibril Formation
SO JOURNAL OF BIOLOGICAL CHEMISTRY
LA English
DT Article
ID weill-marchesani-syndrome; marfan-syndrome; proteolytic activity; microfibril; glycoprotein; organization; deposition; domain; site; gene
AB ADAMTS (A disintegrin and metalloproteinase with thrombospondin motifs)-like (ADAMTSL) proteins, a subgroup of the ADAMTS superfamily, share several domains with ADAMTS proteinases, including thrombospondin type I repeats, a cysteine-rich domain, and an ADAMTS spacer, but lack a catalytic domain. We identified two new members of ADAMTSL proteins, ADAMTSL-6 alpha and -6 alpha, that differ in their N-terminal amino acid sequences but have common C-terminal regions. When transfected into MG63 osteosarcoma cells, both isoforms were secreted and deposited into pericellular matrices, although ADAMTSL-6 alpha, in contrast to -6 beta, was barely detectable in the conditioned medium. Immunolabeling at the light and electron microscopic levels showed their close association with fibrillin-1-rich microfibrils in elastic connective tissues. Surface plasmon resonance analyses demonstrated that ADAMTSL-6 beta binds to the N-terminal half of fibrillin-1 with a dissociation constant of similar to 80 nM. When MG63 cells were transfected or exogenously supplemented with ADAMTSL-6, fibrillin-1 matrix assembly was promoted in the early but not the late stage of the assembly process. Furthermore, ADAMTSL-6 transgenic mice exhibited excessive fibrillin-1 fibril formation in tissues where ADAMTSL-6 was overexpressed. All together, these results indicated that ADAMTSL-6 is a novel microfibril-associated protein that binds directly to fibrillin-1 and promotes fibrillin-1 matrix assembly.
C1 [Tsutsui, Ko; Manabe, Ri-ichiroh; Nakano, Itsuko; Sekiguchi, Kiyotoshi] Osaka Univ, Inst Prot Res, Suita, Osaka 5650871, Japan.
   [Tsutsui, Ko; Manabe, Ri-ichiroh; Yamada, Tomiko; Nakano, Itsuko; Oguri, Yasuko; Sekiguchi, Kiyotoshi] Aichi Med Univ, Japan Sci & Technol Agcy, Sekiguchi Biomatrix Signaling Project, Aichi 4801195, Japan.
   [Keene, Douglas R.; Sakai, Lynn Y.] Oregon Hlth & Sci Univ, Shriners Hosp Children, Portland, OR 97239 USA.
   [Sengle, Gerhard; Sakai, Lynn Y.] Oregon Hlth & Sci Univ, Dept Biochem & Mol Biol, Portland, OR 97239 USA.
RP Sekiguchi, K (通讯作者)，Osaka Univ, Inst Prot Res, 3-2 Yamadaoka, Suita, Osaka 5650871, Japan.
EM sekiguch@protein.osaka-u.ac.jp
FU National Institutes of Health [P01AR049698]; Ministry of Education, Culture, Sports, Science, and Technology of Japan [17082005, 20370046]; Shriners Hospitals for Children; NATIONAL INSTITUTE OF ARTHRITIS AND MUSCULOSKELETAL AND SKIN DISEASES [P01AR049698] Funding Source: NIH RePORTER
CR Ahram D, 2009, AM J HUM GENET, V84, P274, DOI 10.1016/j.ajhg.2009.01.007
   Aoyama T, 1994, J CLIN INVEST, V94, P130, DOI 10.1172/JCI117298
   Ashworth JL, 1999, J CELL SCI, V112, P3549
   Baldock C, 2001, J CELL BIOL, V152, P1045, DOI 10.1083/jcb.152.5.1045
   Buchner DA, 2003, GENE, V307, P23, DOI 10.1016/S0378-1119(03)00423-2
   Cain SA, 2005, J BIOL CHEM, V280, P30526, DOI 10.1074/jbc.M501390200
   Cain SA, 2008, J BIOL CHEM, V283, P27017, DOI 10.1074/jbc.M803373200
   Charbonneau NL, 2003, J BIOL CHEM, V278, P2740, DOI 10.1074/jbc.M209201200
   Charbonneau NOEL, 2004, BIRTH DEFECTS RES C EMBRYO TODAY, V72, P37, DOI 10.1002/bdrc.20000
   Chaudhry SS, 2007, J CELL BIOL, V176, P355, DOI 10.1083/jcb.200608167
   Dzamba BJ, 2001, J INVEST DERMATOL, V117, P1612, DOI 10.1046/j.0022-202x.2001.01588.x
   El-hallous E, 2007, J BIOL CHEM, V282, P8935, DOI 10.1074/jbc.M608204200
   Faivre L, 2002, HUM GENET, V110, P366, DOI 10.1007/s00439-002-0689-3
   Faivre L, 2003, J MED GENET, V40, P34, DOI 10.1136/jmg.40.1.34
   Gendron C, 2007, J BIOL CHEM, V282, P18294, DOI 10.1074/jbc.M701523200
   Godfrey M, 1995, AM J PATHOL, V146, P1414
   Hall NG, 2003, MATRIX BIOL, V22, P501, DOI 10.1016/S0945-053X(03)00075-1
   Handford PA, 2000, MATRIX BIOL, V19, P457, DOI 10.1016/S0945-053X(00)00100-1
   Handford PA, 2000, BBA-MOL CELL RES, V1498, P84, DOI 10.1016/S0167-4889(00)00085-9
   Hashimoto G, 2004, J BIOL CHEM, V279, P32483, DOI 10.1074/jbc.M314216200
   Hileman RE, 1998, BIOESSAYS, V20, P156, DOI 10.1002/(SICI)1521-1878(199802)20:2<156::AID-BIES8>3.3.CO;2-#
   Hirohata S, 2002, J BIOL CHEM, V277, P12182, DOI 10.1074/jbc.M109665200
   Hirokawa T, 1998, BIOINFORMATICS, V14, P378, DOI 10.1093/bioinformatics/14.4.378
   Hubmacher D, 2008, P NATL ACAD SCI USA, V105, P6548, DOI 10.1073/pnas.0706335105
   Isogai Z, 2003, J BIOL CHEM, V278, P2750, DOI 10.1074/jbc.M209256200
   Jensen SA, 2001, J BIOL CHEM, V276, P39661, DOI 10.1074/jbc.M104533200
   Kashiwagi M, 2004, J BIOL CHEM, V279, P10109, DOI 10.1074/jbc.M312123200
   Kielty CM, 2002, J CELL SCI, V115, P2817
   Kinsey R, 2008, J CELL SCI, V121, P2696, DOI 10.1242/jcs.029819
   Koff A, 1992, SCIENCE, V257, P1689, DOI 10.1126/science.1388288
   Koo BH, 2007, MATRIX BIOL, V26, P431, DOI 10.1016/j.matbio.2007.03.003
   Kuno K, 1998, J BIOL CHEM, V273, P13912, DOI 10.1074/jbc.273.22.13912
   Kuo CL, 2007, J BIOL CHEM, V282, P4007, DOI 10.1074/jbc.M606370200
   Le GOFFC, 2008, NAT GENET, V40, P1119, DOI 10.1038/ng.199
   Lee SSJ, 2004, STRUCTURE, V12, P717, DOI 10.1016/j.str.2004.02.023
   Lin GQ, 2002, J BIOL CHEM, V277, P50795, DOI 10.1074/jbc.M210611200
   Manabe RI, 2008, P NATL ACAD SCI USA, V105, P12849, DOI 10.1073/pnas.0803640105
   Marson A, 2005, J BIOL CHEM, V280, P5013, DOI 10.1074/jbc.M409029200
   Nakai K, 1999, TRENDS BIOCHEM SCI, V24, P34, DOI 10.1016/S0968-0004(98)01336-X
   Okazaki Y, 2002, NATURE, V420, P563, DOI 10.1038/nature01266
   Ono RN, 2009, J BIOL CHEM, V284, P16872, DOI 10.1074/jbc.M809348200
   Pearson WR, 1997, GENOMICS, V46, P24, DOI 10.1006/geno.1997.4995
   Penner AS, 2002, J BIOL CHEM, V277, P35044, DOI 10.1074/jbc.M206363200
   Pereira L, 1997, NAT GENET, V17, P218, DOI 10.1038/ng1097-218
   Porter S, 2005, BIOCHEM J, V386, P15, DOI 10.1042/BJ20040424
   Reinhardt DP, 2000, J BIOL CHEM, V275, P2205, DOI 10.1074/jbc.275.3.2205
   Reinhardt DP, 1996, J MOL BIOL, V258, P104, DOI 10.1006/jmbi.1996.0237
   Rifkin DB, 2005, J BIOL CHEM, V280, P7409, DOI 10.1074/jbc.R400029200
   Ritty TM, 2003, BIOCHEM J, V375, P425, DOI 10.1042/BJ20030649
   Robinson PN, 2006, J MED GENET, V43, P769, DOI 10.1136/jmg.2005.039669
   Sabatier L, 2009, MOL BIOL CELL, V20, P846, DOI 10.1091/mbc.E08-08-0830
   Sakai LY, 1994, METHOD ENZYMOL, V245, P29
   Sakai LY, 1991, J BIOL CHEM, V266, P14763
   Sakai LY, 1986, J CELL BIOL, V103, P2499, DOI 10.1083/jcb.103.6.2499
   Somerville RPT, 2003, J BIOL CHEM, V278, P9503, DOI 10.1074/jbc.M211009200
   Tan KM, 2002, J CELL BIOL, V159, P373, DOI 10.1083/jcb.200206062
   Tiedemann K, 2001, J BIOL CHEM, V276, P36035, DOI 10.1074/jbc.M104985200
   Tortorella M, 2000, J BIOL CHEM, V275, P25791, DOI 10.1074/jbc.M001065200
   Trask TM, 1999, BIOCHEM J, V340, P693, DOI 10.1042/0264-6021:3400693
   Tsumaki N, 1999, J CELL BIOL, V144, P161, DOI 10.1083/jcb.144.1.161
NR 60
TC 66
Z9 68
U1 0
U2 5
PU AMER SOC BIOCHEMISTRY MOLECULAR BIOLOGY INC
PI BETHESDA
PA 9650 ROCKVILLE PIKE, BETHESDA, MD 20814-3996 USA
SN 
EI 1083-351X
J9 J BIOL CHEM
JI J. Biol. Chem.
PD FEB 12
PY 2010
VL 285
IS 7
BP 4870
EP 4882
DI 10.1074/jbc.M109.076919
PG 13
WC Biochemistry & Molecular Biology
SC Biochemistry & Molecular Biology
GA 565FN
UT WOS:000275274800065
PM 19940141
DA 2022-07-08
ER

PT J
AU Tan, ML
   Choong, PFM
   Dass, CR
AF Tan, Mei
   Choong, Peter
   Dass, Crispin
TI Anti-chondrosarcoma effects of PEDF mediated via molecules important to apoptosis, cell cycling, adhesion and invasion
SO BIOCHEMICAL AND BIOPHYSICAL RESEARCH COMMUNICATIONS
LA English
DT Article
DE PEDF; Chondrosarcoma; Apoptosis; Cell cycling; Invasion; Migration
ID epithelium-derived factor; orthotopic osteosarcoma growth; antitumor-activity; cancer; angiogenesis; death; activation; expression; prostate; overexpression
AB Chondrosarcoma develops as a result of overgrowth of chondrocytes and overproduction of cartilage matrix. It is currently surgically treated, although non-invasive methods are being sought. In this report, pigment epithelium-derived factor (PEDF) induced apoptosis in the chondrosarcoma cell line - JJ012, with upregulation of Bax, Fas, caspase-3 and -6 and downregulation of Bcl-2. Cell cycling was also decreased with decreased expression of p38, p-Akt, p-Erk and JNK1 and increased expression of p73 and E2F1. Furthermore, PEDF increased adhesion of cells to collagen-I, with decreased expression of p-Fak, RhoA and cdc42. Invasion of cells through collagen-I was also reduced by PEDF, with decreased expression of uPAR. MMP-14 and increased expression of PAI-1. These findings seminally indicate that PEDF may have potential as an anti-cancer agent against chondrosarcoma. (c) 2010 Elsevier Inc. All rights reserved.
C1 [Tan, Mei Lin] St Vincents Hlth, St Vincents Hosp Melbourne, Dept Orthopaed, Melbourne, Vic 3065, Australia.
   [Choong, Peter F. M.] Univ Melbourne, Dept Surg, Melbourne, Vic 3010, Australia.
   [Choong, Peter F. M.] Peter MacCallum Canc Inst, Sarcoma Serv, Melbourne, Vic, Australia.
RP Dass, CR (通讯作者)，St Vincents Hlth, St Vincents Hosp Melbourne, Dept Orthopaed, Box 2900, Melbourne, Vic 3065, Australia.
EM cris.dass@yahoo.com
FU Australian Orthopaedics Association
CR Abe R, 2004, AM J PATHOL, V164, P1225, DOI 10.1016/S0002-9440(10)63210-5
   Bagnoli M, 2010, INT J BIOCHEM CELL B, V42, P210, DOI 10.1016/j.biocel.2009.11.015
   Becerra SP, 1995, J BIOL CHEM, V270, P25992, DOI 10.1074/jbc.270.43.25992
   Bjornsson J, 1998, CANCER, V83, P2105
   Bouck N, 2002, TRENDS MOL MED, V8, P330, DOI 10.1016/S1471-4914(02)02362-6
   Broadhead ML, 2010, GROWTH FACTORS 0219, V0, P0
   Bruns J, 2001, ANN ONCOL, V12, P859, DOI 10.1023/A:1011162118869
   Cai J, 2006, CLIN CANCER RES, V12, P3510, DOI 10.1158/1078-0432.CCR-06-0094
   Casciolarosen L, 1996, J EXP MED, V183, P1957, DOI 10.1084/jem.183.5.1957
   Chang DW, 2002, EMBO J, V21, P3704, DOI 10.1093/emboj/cdf356
   Chernov AV, 2009, J BIOL CHEM, V284, P12727, DOI 10.1074/jbc.M900273200
   Crawford SE, 2001, J CELL SCI, V114, P4421
   Danneo A, 2010, J CELL PHYSIOL, V222, P433, DOI 10.1002/jcp.21983
   Dass CR, 2008, CANCER BIOL THER, V7, P1262, DOI 10.4161/cbt.7.8.6265
   Dass CR, 2006, CLIN EXP METASTAS, V23, P367, DOI 10.1007/s10585-006-9046-6
   Dawson DW, 1999, SCIENCE, V285, P245, DOI 10.1126/science.285.5425.245
   Doll JA, 2003, NAT MED, V9, P774, DOI 10.1038/nm870
   Ek ETH, 2007, CANCER GENE THER, V14, P616, DOI 10.1038/sj.cgt.7701044
   Ek ETH, 2007, J ORTHOP RES, V25, P1671, DOI 10.1002/jor.20434
   Ek ETH, 2007, CLIN EXP METASTAS, V24, P93, DOI 10.1007/s10585-007-9062-1
   Filleur S, 2005, CANCER RES, V65, P5144, DOI 10.1158/0008-5472.CAN-04-3744
   Giuffrida AY, 2009, J BONE JOINT SURG AM, V91A, P1063, DOI 10.2106/JBJS.H.00416
   Halin S, 2004, CANCER RES, V64, P5664, DOI 10.1158/0008-5472.CAN-04-0835
   Hong SJ, 2004, TRENDS PHARMACOL SCI, V25, P259, DOI 10.1016/j.tips.2004.03.005
   Hui LJ, 2007, CELL CYCLE, V6, P2429, DOI 10.4161/cc.6.20.4774
   Irmler M, 1997, NATURE, V388, P190, DOI 10.1038/40657
   Lee MY, 1997, CLIN ORTHOP RELAT R, V0, P215
   Lee ST, 2009, BRIT J ANAESTH, V102, P80, DOI 10.1093/bja/aen322
   Liontos M, 2009, AM J PATHOL, V175, P376, DOI 10.2353/ajpath.2009.081160
   Muschen M, 2000, J MOL MED-JMM, V78, P312, DOI 10.1007/s001090000112
   Phillips NJ, 1996, CANCER RES, V56, P606
   Portugal J, 2009, TUMORI J, V95, P409
   Pring ME, 2001, J BONE JOINT SURG AM, V83A, P1630, DOI 10.2106/00004623-200111000-00003
   Qiu RG, 1997, MOL CELL BIOL, V17, P3449, DOI 10.1128/MCB.17.6.3449
   Scholzen T, 2000, J CELL PHYSIOL, V182, P311, DOI 10.1002/(SICI)1097-4652(200003)182:3<311::AID-JCP1>3.0.CO;2-9
   Sidle DM, 2005, ARCH OTOLARYNGOL, V131, P990, DOI 10.1001/archotol.131.11.990
   Slavc I, 1997, INT J CANCER, V72, P277, DOI 10.1002/(SICI)1097-0215(19970717)72:2<277::AID-IJC13>3.3.CO;2-N
   Smith R, 2007, WORLD J SURG, V31, P493, DOI 10.1007/s00268-006-0289-9
   Tan ML, 2010, BIOMATERIALS, V31, P541, DOI 10.1016/j.biomaterials.2009.09.069
   Tombrantink J, 1991, EXP EYE RES, V53, P411, DOI 10.1016/0014-4835(91)90248-D
   Volpert OV, 2002, NAT MED, V8, P349, DOI 10.1038/nm0402-349
   Yu HG, 2006, INT J CANCER, V119, P2724, DOI 10.1002/ijc.22207
NR 43
TC 27
Z9 34
U1 0
U2 3
PU ACADEMIC PRESS INC ELSEVIER SCIENCE
PI SAN DIEGO
PA 525 B ST, STE 1900, SAN DIEGO, CA 92101-4495 USA
SN 0006-291X
EI 1090-2104
J9 BIOCHEM BIOPH RES CO
JI Biochem. Biophys. Res. Commun.
PD AUG 6
PY 2010
VL 398
IS 4
BP 613
EP 618
DI 10.1016/j.bbrc.2010.05.098
PG 6
WC Biochemistry & Molecular Biology; Biophysics
SC Biochemistry & Molecular Biology; Biophysics
GA 638NJ
UT WOS:000280901300001
PM 20501323
DA 2022-07-08
ER

PT J
AU Sun, Yubo
   Mauerhan, DR
   Honeycutt, PR
   Kneisl, JS
   Norton, JH
   Hanley, EN
   Gruber, HE
AF Sun, Yubo
   Mauerhan, David
   Honeycutt, Patrick
   Kneisl, Jeffrey
   Norton, James
   Hanley, Edward, Jr.
   Gruber, Helen
TI Analysis of meniscal degeneration and meniscal gene expression
SO BMC MUSCULOSKELETAL DISORDERS
LA English
DT Article
ID articular-cartilage change; calcium-phosphate crystal; matrix gla protein; osteoarthritic cartilage; synovial-fluid; knee; calcification; association; cell; chondrocalcinosis
AB Background: Menisci play a vital role in load transmission, shock absorption and joint stability. There is increasing evidence suggesting that OA menisci may not merely be bystanders in the disease process of OA. This study sought: 1) to determine the prevalence of meniscal degeneration in OA patients, and 2) to examine gene expression in OA meniscal cells compared to normal meniscal cells. Methods: Studies were approved by our human subjects Institutional Review Board. Menisci and articular cartilage were collected during joint replacement surgery for OA patients and lower limb amputation surgery for osteosarcoma patients (normal control specimens), and graded. Meniscal cells were prepared from these meniscal tissues and expanded in monolayer culture. Differential gene expression in OA meniscal cells and normal meniscal cells was examined using Affymetrix microarray and real time RT-PCR. Results: The grades of meniscal degeneration correlated with the grades of articular cartilage degeneration (r = 0.672; P < 0.0001). Many of the genes classified in the biological processes of immune response, inflammatory response, biomineral formation and cell proliferation, including major histocompatibility complex, class II, DP alpha 1 (HLA-DPA1), integrin, beta 2 (ITGB2), ectonucleotide pyrophosphatase/phosphodiesterase 1 (ENPP1), ankylosis, progressive homolog (ANKH) and fibroblast growth factor 7 (FGF7), were expressed at significantly higher levels in OA meniscal cells compared to normal meniscal cells. Importantly, many of the genes that have been shown to be differentially expressed in other OA cell types/tissues, including ADAM metallopeptidase with thrombospondin type 1 motif 5 (ADAMTS5) and prostaglandin E synthase (PTGES), were found to be expressed at significantly higher levels in OA meniscal cells. This consistency suggests that many of the genes detected in our study are disease-specific. Conclusion: Our findings suggest that OA is a whole joint disease. Meniscal cells may play an active role in the development of OA. Investigation of the gene expression profiles of OA meniscal cells may reveal new therapeutic targets for OA therapy and also may uncover novel disease markers for early diagnosis of OA.
C1 [Sun, Yubo; Mauerhan, David R.; Honeycutt, Patrick R.; Kneisl, Jeffrey S.; Hanley, Edward N., Jr.; Gruber, Helen E.] Carolinas Med Ctr, Dept Orthopaed Surg, Charlotte, NC 28232 USA.
   [Norton, James H.] Carolinas Med Ctr, Dept Biostat, Charlotte, NC 28232 USA.
RP Sun, YB (通讯作者)，Carolinas Med Ctr, Dept Orthopaed Surg, POB 32861, Charlotte, NC 28232 USA.
EM yubo.sun@carolinas.org
FU Charlotte-Mecklenburg Education and Research Foundation; Mecklenburg County Medical Society Smith Arthritis Fund
CR Aigner T, 2001, ARTHRITIS RHEUM-US, V44, P2777, DOI 10.1002/1529-0131(200112)44:12<2777::AID-ART465>3.0.CO;2-H
   Appleton CTG, 2007, ARTHRITIS RHEUM-US, V56, P1854, DOI 10.1002/art.22711
   Bennett LD, 2002, RHEUMATOLOGY, V41, P917, DOI 10.1093/rheumatology/41.8.917
   Brandes A, 1995, PATHOLOGE, V16, P269, DOI 10.1007/s002920050101
   Canhao H, 2001, CLIN RHEUMATOL, V20, P119, DOI 10.1007/s100670170081
   Carroll GJ, 1991, J RHEUMATOL, V18, P861
   Cerny R, 2000, BRATISL LEK LISTY, V101, P288
   Chan WP, 1991, AM J ROENTGENOL, V157, P799, DOI 10.2214/ajr.157.4.1892040
   Cheung HS, 2006, ARTHRITIS RHEUM-US, V54, P2452, DOI 10.1002/art.22017
   Cheung HS, 1989, CANCER RES, V49, P134
   Chia SL, 2009, ARTHRITIS RHEUM-US, V60, P2019, DOI 10.1002/art.24654
   Christoforakis J, 2005, ARTHROSCOPY, V21, P1366, DOI 10.1016/j.arthro.2005.08.031
   Davidson RK, 2006, ARTHRITIS RES THER, V8, P0, DOI 10.1186/ar2013
   Derfus BA, 2002, J RHEUMATOL, V29, P570
   Deutsch D, 2002, CONNECT TISSUE RES, V43, P425, DOI 10.1080/03008200290001186
   Felson DT, 1989, J RHEUMATOL, V16, P1241
   Galligan CL, 2007, GENES IMMUN, V8, P480, DOI 10.1038/sj.gene.6364400
   Goldring MB, 2007, J CELL PHYSIOL, V213, P626, DOI 10.1002/jcp.21258
   Gruber HE, 2008, BMC BIOTECHNOL, V8, P0, DOI 10.1186/1472-6750-8-54
   Habata T, 2001, BIOL TRACE ELEM RES, V79, P247, DOI 10.1385/BTER:79:3:247
   Hopwood B, 2007, ARTHRITIS RES THER, V9, P0, DOI 10.1186/ar2301
   Hunter DJ, 2006, ARTHRITIS RHEUM-US, V54, P2488, DOI 10.1002/art.22016
   Hunter DJ, 2006, ARTHRITIS RHEUM-US, V54, P795, DOI 10.1002/art.21724
   Ijiri K, 2008, ARTHRITIS RHEUM-US, V58, P2075, DOI 10.1002/art.23504
   Kato H, 2007, BIOMARKERS, V12, P384, DOI 10.1080/13547500601162482
   Majumdar MK, 2007, ARTHRITIS RHEUM, V56, P3670, DOI 10.1002/art.23027
   Mccarthy GM, 1998, OSTEOARTHR CARTILAGE, V6, P205, DOI 10.1053/joca.1998.0113
   Nalbant S, 2003, OSTEOARTHR CARTILAGE, V11, P50, DOI 10.1053/joca.2002.0861
   Paine CT, 2000, J BIOL CHEM, V275, P22284, DOI 10.1074/jbc.M000118200
   Pfaffl M, 1998, EXP CLIN ENDOCR DIAB, V106, P506, DOI 10.1055/s-0029-1212025
   Plaas A, 2007, OSTEOARTHR CARTILAGE, V15, P719, DOI 10.1016/j.joca.2006.12.008
   Reiner A, 2003, BIOINFORMATICS, V19, P368, DOI 10.1093/bioinformatics/btf877
   Samuels J, 2008, BULL HOSP JT DIS, V66, P244
   Sato T, 2006, ARTHRITIS RHEUM-US, V54, P808, DOI 10.1002/art.21638
   Sun YB, 2003, BIOCHEM BIOPH RES CO, V312, P1053, DOI 10.1016/j.bbrc.2003.11.048
   Sun YB, 2009, J RHEUMATOL, V36, P141, DOI 10.3899/jrheum.080505
   Taylor BC, 2005, HUM GENET, V116, P525, DOI 10.1007/s00439-005-1258-3
   Williams CJ, 2002, AM J HUM GENET, V71, P985, DOI 10.1086/343053
   Yagami K, 1999, J CELL BIOL, V147, P1097, DOI 10.1083/jcb.147.5.1097
   Zhang Y, 2007, RHEUMATOLOGY, V46, P586, DOI 10.1093/rheumatology/kel338
NR 40
TC 45
Z9 49
U1 0
U2 14
PU BIOMED CENTRAL LTD
PI LONDON
PA 236 GRAYS INN RD, FLOOR 6, LONDON WC1X 8HL, ENGLAND
SN 1471-2474
EI 
J9 BMC MUSCULOSKEL DIS
JI BMC Musculoskelet. Disord.
PD JAN 28
PY 2010
VL 11
IS 
BP 
EP 
DI 10.1186/1471-2474-11-19
PG 10
WC Orthopedics; Rheumatology
SC Orthopedics; Rheumatology
GA 566IY
UT WOS:000275364500001
PM 20109188
DA 2022-07-08
ER

PT J
AU Kushlinsky, NE
   Solovyov, YN
   Babkina, IV
   Gershtein, ES
   Bulicheva, IV
AF Kushlinsky, N
   Solovyov, Yu
   Babkina, I
   Gershtein, E
   Bulicheva, I
TI Matrix Metalloproteinases 2, 7, 9 and Tissue Inhibitor of Matrix Metalloproteinase-1 in the Sera of Patients with Bone Tumors
SO BULLETIN OF EXPERIMENTAL BIOLOGY AND MEDICINE
LA English
DT Article
DE bone tumors; MMP-2,-7,-9; TIMP-1; serum
ID human osteosarcoma; timp-1; expression; invasion; cell; mmp-9
AB Comparative enzyme immunoassay of matrix metalloproteinases (MMP-2, -7, -9) and their tissue inhibitor-1 (TIMP-1) in the sera of 26 healthy individuals and 54 patients with primary osteal tumors before therapy revealed elevated TIMP-1 levels in the patients with classical central and periosteal osteosarcomas in comparison with the control. In patients, the level of MMP-9 significantly decreased compared to that in healthy individuals, while the levels of MMP-2 and MMP-7 remained unchanged. No differences in serum levels of MMP and TIMP-1 associated with gender, age, primary osteal tumor location and size were detected. Overall 3-year survival of patients with classical central osteosarcoma with serum level of MMP-9 below its median was higher than that of patients with MMP-9 level equal to above the median (90.9 +/- 8.7 and 50.8 +/- 23%, respectively).
C1 [Kushlinsky, N. E.; Solovyov, Yu. N.; Babkina, I. V.; Gershtein, E. S.; Bulicheva, I. V.] Russian Acad Med Sci, NN Blokhin Canc Res Ctr, Moscow, Russia.
RP Kushlinsky, NE (通讯作者)，Russian Acad Med Sci, NN Blokhin Canc Res Ctr, Moscow, Russia.
EM biochi-mia@mtu-net.ru
CR Bjornland K, 2005, J SURG RES, V127, P151, DOI 10.1016/j.jss.2004.12.016
   Brun JL, 2008, INT J ONCOL, V33, P1239, DOI 10.3892/ijo_00000114
   Djafarzadeh R, 2004, BIOL CHEM, V385, P655, DOI 10.1515/BC.2004.081
   Felx M, 2006, CLIN SCI, V110, P645, DOI 10.1042/CS20050286
   Ferrari C, 2004, ACTA ORTHOP SCAND, V75, P487, DOI 10.1080/00016470410001295-1
   Folpe AL, 2010, MEYO FDN MED ED RES, V0, P0
   Hornebeck W, 2005, BIOCHIMIE, V87, P377, DOI 10.1016/j.biochi.2004.09.022
   Kang HG, 2007, J ORTHOP RES, V25, P696, DOI 10.1002/jor.20323
   Karadag A, 2004, JNCI-J NATL CANCER I, V96, P956, DOI 10.1093/jnci/djh169
   Lambert E, 2004, CRIT REV ONCOL HEMAT, V49, P187, DOI 10.1016/j.critrevonc.2003.09.008
   Ribeiro-silva A, 2006, TUMORI J, V92, P340, DOI 10.1177/030089160609200414
   Sinnamon MJ, 2008, INT J EXP PATHOL, V89, P466, DOI 10.1111/j.1365-2613.2008.00621.x
   Uchibori M, 2006, INT J ONCOL, V28, P33
   Verstappen J, 2006, J DENT RES, V85, P1074, DOI 10.1177/154405910608501202
   Yang WK, 2006, J ENDODONT, V32, P1142, DOI 10.1016/j.joen.2006.05.002
NR 15
TC 14
Z9 15
U1 0
U2 0
PU SPRINGER
PI NEW YORK
PA 233 SPRING ST, NEW YORK, NY 10013 USA
SN 0007-4888
EI 
J9 B EXP BIOL MED+
JI Bull. Exp. Biol. Med.
PD AUG 15
PY 2010
VL 149
IS 2
BP 233
EP 235
DI 10.1007/s10517-010-0914-3
PG 3
WC Medicine, Research & Experimental
SC Research & Experimental Medicine
GA 632GL
UT WOS:000280410600017
PM 21113498
DA 2022-07-08
ER

PT J
AU Tan, ML
   Choong, PFM
   Dass, CR
AF Tan, Mei
   Choong, Peter
   Dass, Crispin
TI Direct anti-metastatic efficacy by the DNA enzyme Dz13 and downregulated MMP-2, MMP-9 and MT1-MMP in tumours
SO CANCER CELL INTERNATIONAL
LA English
DT Article
ID orthotopic osteosarcoma growth; transcription factor egr-1; epithelium-derived factor; targeting c-jun; matrix-metalloproteinase; cell invasion; gene-therapy; expression; cancer; model
AB The DNA enzyme Dz13, targeted against the oncogene c-Jun, is capable of inhibiting various model tumours in mice albeit in ectopic models of neoplasia. In previous studies using orthotopic models of disease, the inhibitory effects of Dz13 on secondary growth was a direct result of growth inhibition at the primary lesion site. Thus, the direct and genuine effects on metastasis were not gauged. In this study, Dz13 was able to inhibit both locoregional and distal metastasis of tumour cells in mice, in studies where the primary tumours were unaffected due to the late and clinically-mimicking nature of treatment commencement. In addition, the effect of Dz13 against tumours has now been extended to encompass breast and prostate cancer. Dz13 upregulated the matrix metalloproteinase (MMP)-2 and MMP-9, and decreased expression of MT1-MMP (MMP-14) in cultured tumour cells. However, in sections of ectopic tumours treated with Dz13, both MMP-2 and MMP-9 were downregulated. Thus, not only is Dz13 able to inhibit tumour growth at the primary site, but also able to decrease the ability of neoplastic cells to metastasise. These findings further highlight the growing potential of Dz13 as an antineoplastic agent.
C1 [Tan, Mei Lin; Choong, Peter F. M.; Dass, Crispin R.] St Vincents Hosp Melbourne, Dept Orthopaed, Fitzroy, Vic 3065, Australia.
   [Tan, Mei Lin] Univ Melbourne, Dept Med, Parkville, Vic 3010, Australia.
   [Choong, Peter F. M.] Univ Melbourne, Dept Surg, Parkville, Vic 3010, Australia.
   [Choong, Peter F. M.] Peter MacCallum Canc Inst, Sarcoma Serv, Melbourne, Vic 3002, Australia.
RP Dass, CR (通讯作者)，St Vincents Hosp Melbourne, Dept Orthopaed, Fitzroy, Vic 3065, Australia.
EM cris.dass@yahoo.com
FU St. Vincent's Hospital Melbourne; Australian Orthopaedics Association; John Mitchell Crouch Fellowship
CR Banerji A, 2005, J ENVIRON PATHOL TOX, V24, P3, DOI 10.1615/JEnvPathToxOncol.v24.i1.20
   Clark JCM, 2008, J CANCER RES CLIN, V134, P281, DOI 10.1007/s00432-007-0330-x
   Crispi S, 2009, PLOS ONE, V4, P0, DOI 10.1371/journal.pone.0007016
   Dass CR, 2008, PHARMAZIE, V63, P411, DOI 10.1691/ph.2008.7376
   Dass CR, 2002, ANTISENSE NUCLEIC A, V12, P289, DOI 10.1089/108729002761381276
   Dass CR, 2008, J MICROENCAPSUL, V25, P421, DOI 10.1080/02652040802033673
   Dass CR, 2008, CANCER BIOL THER, V7, P1297, DOI 10.4161/cbt.7.8.6301
   Dass CR, 2008, CANCER BIOL THER, V7, P1033, DOI 10.4161/cbt.7.7.6037
   Dass CR, 2008, MOL CANCER THER, V7, P1909, DOI 10.1158/1535-7163.MCT-08-0086
   Dass CR, 2007, MOL CANCER THER, V6, P3263, DOI 10.1158/1535-7163.MCT-07-0546
   Dass CR, 2006, CLIN EXP METASTAS, V23, P367, DOI 10.1007/s10585-006-9046-6
   Ek ETH, 2007, CANCER GENE THER, V14, P616, DOI 10.1038/sj.cgt.7701044
   Ek ETH, 2007, J ORTHOP RES, V25, P1671, DOI 10.1002/jor.20434
   Ek ETH, 2007, CLIN EXP METASTAS, V24, P93, DOI 10.1007/s10585-007-9062-1
   Fahmy RG, 2003, NAT MED, V9, P1026, DOI 10.1038/nm905
   Friedl P, 2008, CANCER RES, V68, P7247, DOI 10.1158/0008-5472.CAN-08-0784
   Fromigue O, 2008, J BIOL CHEM, V283, P30549, DOI 10.1074/jbc.M801436200
   Haas TL, 2007, AM J PHYSIOL-HEART C, V293, PH2429, DOI 10.1152/ajpheart.00100.2007
   Han YP, 2007, J BIOL CHEM, V282, P12928, DOI 10.1074/jbc.M700554200
   Hihara T, 1992, HINYOKIKA KIYO, V38, P849
   Hofmann UB, 2000, J PATHOL, V191, P245
   Hosoi M, 1989, NIHON GEKA GAKKAI ZASSHI, V90, P1262
   Ishimaru H, 2002, ACTA ONCOL, V41, P289, DOI 10.1080/02841860260088845
   Itoh Y, 2006, IUBMB LIFE, V58, P589, DOI 10.1080/15216540600962818
   Kamat AA, 2006, CLIN CANCER RES, V12, P1707, DOI 10.1158/1078-0432.CCR-05-2338
   Khachigian LM, 2002, J BIOL CHEM, V277, P22985, DOI 10.1074/jbc.M200977200
   Klein G, 2004, CRIT REV ONCOL HEMAT, V50, P87, DOI 10.1016/j.critevonc.2003.09.001
   Luu HH, 2005, CLIN EXP METASTAS, V22, P319, DOI 10.1007/s10585-005-0365-9
   Mackay AR, 1992, INVAS METAST, V12, P168
   Mitchell A, 2004, NUCLEIC ACIDS RES, V32, P3065, DOI 10.1093/nar/gkh626
   Monier F, 2002, EUR UROL, V356, P72
   Monig SP, 2001, HISTOPATHOLOGY, V39, P597, DOI 10.1046/j.1365-2559.2001.01306.x
   Morozevich G, 2009, CELL CYCLE, V8, P2219, DOI 10.4161/cc.8.14.8980
   Peng TL, 2009, CELL BIOL, V10, P27
   Pereira AM, 2005, CLIN EXP METASTAS, V285, P2
   Pillay V, 2007, TRENDS BIOTECHNOL, V25, P33, DOI 10.1016/j.tibtech.2006.10.011
   Ramos-desimone N, 1999, J BIOL CHEM, V274, P13066, DOI 10.1074/jbc.274.19.13066
   Ria R, 2002, EUR J CLIN INVEST, V32, P199, DOI 10.1046/j.1365-2362.2002.00960.x
   Shou Y, 2001, BRIT J CANCER, V85, P1706, DOI 10.1054/bjoc.2001.2137
   Tan ML, 2009, EXPERT OPIN DRUG DEL, V6, P127, DOI 10.1517/17425240902751605, 10.1517/17425240902751605 
   Tan ML, 2009, CANCER BIOL THER, V8, P106, DOI 10.4161/cbt.8.2.7385
   Zhang G, 2006, ONCOGENE, V25, P7260, DOI 10.1038/sj.onc.1209726
   Zhang GS, 2004, JNCI-J NATL CANCER I, V96, P683, DOI 10.1093/jnci/djh120
NR 43
TC 19
Z9 20
U1 0
U2 3
PU BMC
PI LONDON
PA CAMPUS, 4 CRINAN ST, LONDON N1 9XW, ENGLAND
SN 1475-2867
EI 
J9 CANCER CELL INT
JI Cancer Cell Int.
PD MAR 24
PY 2010
VL 10
IS 
BP 
EP 
DI 10.1186/1475-2867-10-9
PG 8
WC Oncology
SC Oncology
GA 589AT
UT WOS:000277116900001
PM 20334687
DA 2022-07-08
ER

PT J
AU Leow, Pay-Chin
   Tian, Quan
   Ong, Zhan-Yuin
   Yang, Zheng
   Ee, PR
AF Leow, Pay-chin
   Tian, Quan
   Ong, Zhan-yuin
   Yang, Zheng
   Ee, Pui-lai
TI Antitumor activity of natural compounds, curcumin and PKF118-310, as Wnt/beta-catenin antagonists against human osteosarcoma cells
SO INVESTIGATIONAL NEW DRUGS
LA English
DT Article
DE PKF118-310; Curcumin; Osteosarcoma; Wnt signaling; Proliferation; Invasion
ID secreted wnt antagonist; high-grade osteosarcoma; beta-catenin; matrix metalloproteinase-1; regulates expression; survivin expression; prognostic-factor; cancer-cell; colon-cancer; c-myc
AB Aberrant activation of the Wnt/beta-catenin signaling pathway promotes osteosarcoma tumorigenesis and metastasis. In this study, we tested the hypothesis that osteosarcoma progression may be delayed by disrupting the Wnt/beta-catenin pathway using small molecule inhibitors such as curcumin and PKF118-310. Effective inhibitions of the Wnt/beta-catenin pathway by curcumin and PKF118-310 in osteosarcoma cells were shown by the suppression of both intrinsic and activated beta-catenin/Tcf transcriptional activities using luciferase reporter assays. Western blot analysis revealed that there was no change in the amount of cytosolic beta-catenin, although nuclear beta-catenin was markedly reduced by treatment with either compounds. We next performed wound healing and Matrigel invasion assays and observed a dose-dependent decrease in osteosarcoma cell migration and invasion with curcumin and PKF118-310 treatment. Overexpression of the wild-type beta-catenin plasmid in osteosarcoma cells resulted in enhanced cell invasiveness but this effect was significantly overcome by curcumin. Gelatin zymography and Western blotting showed that reduced cell invasion with curcumin and PKF118-310 treatment correlated with the activity and protein level of matrix metalloproteinase-9 under conditions of intrinsic or extrinsic Wnt/beta-catenin activation. Using cell apoptosis assay and cell cycle analysis, we further showed that the anti-proliferative effect of PKF118-310 is attributed to PKF118-310-induced apoptosis and G2/M phase arrest. Lastly, we observed that these anti-cancer effects correlated with the decreased expression of cyclin D1, c-Myc and survivin. Our findings strongly suggest that curcumin and PKF118-310 have great therapeutic potential for the treatment of osteosarcoma.
C1 [Leow, Pay-Chin; Tian, Quan; Ong, Zhan-Yuin; Ee, Pui-Lai Rachel] Natl Univ Singapore, Fac Sci, Dept Pharm, Singapore 117543, Singapore.
   [Yang, Zheng] Natl Univ Singapore, Yong Loo Lin Sch Med, Dept Orthoped Surg, Singapore 117597, Singapore.
   [Yang, Zheng] Natl Univ Singapore, Fac Dent, Dept Oral Maxillofacial Surg, Singapore 119074, Singapore.
RP Ee, PLR (通讯作者)，Natl Univ Singapore, Fac Sci, Dept Pharm, 18 Sci Dr 4, Singapore 117543, Singapore.
EM phaeplr@nus.edu.sg
FU National University of Singapore [R148050078101/133]
CR Arndt CAS, 1999, NEW ENGL J MED, V341, P342, DOI 10.1056/NEJM199907293410507
   Beardmore VA, 2004, J CELL SCI, V117, P4033, DOI 10.1242/jcs.01242
   Bielack SS, 2002, J CLIN ONCOL, V20, P776, DOI 10.1200/JCO.20.3.776
   Bjornland K, 2005, J SURG RES, V127, P151, DOI 10.1016/j.jss.2004.12.016
   Chen HW, 2008, CANCER RES, V68, P7428, DOI 10.1158/0008-5472.CAN-07-6734
   Chen Q, 2008, SCI CHINA SER G, V51, P349, DOI 10.1007/s11433-008-0047-0
   Cheng YY, 2004, PEDIATR BLOOD CANCER, V42, P410, DOI 10.1002/pbc.20019
   Chiou SK, 2003, MED SCI MONITOR, V9, P0
   Cho HJ, 2007, J BIOCHEM MOL BIOL, V40, P1069
   Coghlan MP, 2000, CHEM BIOL, V7, P793, DOI 10.1016/S1074-5521(00)00025-9
   Crawford HC, 1999, ONCOGENE, V18, P2883, DOI 10.1038/sj.onc.1202627
   Dass CR, 2006, CLIN EXP METASTAS, V23, P367, DOI 10.1007/s10585-006-9046-6
   Foukas AF, 2002, J BONE JOINT SURG BR, V84B, P706, DOI 10.1302/0301-620X.84B5.12512
   Gamberi G, 1998, ONCOLOGY-BASEL, V55, P556, DOI 10.1159/000011912
   Giodini A, 2002, CANCER RES, V62, P2462
   Guo Y, 2008, CLIN ORTHOP RELAT R, V466, P2039, DOI 10.1007/s11999-008-0344-y
   Guo Y, 2008, CANCER RES, V68, P3350, DOI 10.1158/0008-5472.CAN-07-3220
   Guo Y, 2007, J ORTHOP RES, V25, P964, DOI 10.1002/jor.20356
   Haydon RC, 2002, INT J CANCER, V102, P338, DOI 10.1002/ijc.10719
   He TC, 1998, SCIENCE, V281, P1509, DOI 10.1126/science.281.5382.1509
   Hiendlmeyer E, 2004, CANCER RES, V64, P1209, DOI 10.1158/0008-5472.CAN-3627-2
   Hoang BH, 2004, CANCER RES, V64, P2734, DOI 10.1158/0008-5472.CAN-03-1952
   Hoang BH, 2004, INT J CANCER, V109, P106, DOI 10.1002/ijc.11677
   Ip YC, 2007, MOL CANCER THER, V6, P2858, DOI 10.1158/1535-7163.MCT-07-0453
   Iwao K, 1999, JPN J CANCER RES, V90, P205, DOI 10.1111/j.1349-7006.1999.tb00734.x
   Jaiswal AS, 2002, ONCOGENE, V21, P8414, DOI 10.1038/sj.onc.1205947
   Johnstone RW, 2002, CELL, V108, P153, DOI 10.1016/S0092-8674(02)00625-6
   Kansara M, 2009, J CLIN INVEST, V119, P837, DOI 10.1172/JCI37175
   Kim PJ, 2003, LANCET, V362, P205, DOI 10.1016/S0140-6736(03)13910-4
   Lepourcelet M, 2004, CANCER CELL, V5, P91, DOI 10.1016/S1535-6108(03)00334-9
   Li FZ, 1998, NATURE, V396, P580, DOI 10.1038/25141
   Lowy AM, 2006, CANCER RES, V66, P4734, DOI 10.1158/0008-5472.CAN-05-4268
   Lu WY, 2009, EUR J PHARMACOL, V602, P8, DOI 10.1016/j.ejphar.2008.10.053
   Mandal D, 2007, GENE, V386, P131, DOI 10.1016/j.gene.2006.08.030
   Marchenko GN, 2002, BIOCHEM J, V363, P253, DOI 10.1042/0264-6021:3630253
   Marchenko ND, 2004, INT J BIOCHEM CELL B, V36, P942, DOI 10.1016/j.biocel.2003.12.007
   Meijer L, 2003, CHEM BIOL, V10, P1255, DOI 10.1016/j.chembiol.2003.11.010
   Morin PJ, 1997, SCIENCE, V275, P1787, DOI 10.1126/science.275.5307.1787
   Nelson AR, 2000, J CLIN ONCOL, V18, P1135, DOI 10.1200/JCO.2000.18.5.1135
   Osaka E, 2006, ACTA HISTOCHEM CYTOC, V39, P95, DOI 10.1267/ahc.06005
   Osaka E, 2007, J ORTHOP RES, V25, P116, DOI 10.1002/jor.20291
   Park CH, 2005, FEBS LETT, V579, P2965, DOI 10.1016/j.febslet.2005.04.013
   Petrilli AS, 2006, J CLIN ONCOL, V24, P1161, DOI 10.1200/JCO.2005.03.5352
   Polakis P, 2000, GENE DEV, V14, P1837
   Pompetti F, 1996, J CELL BIOCHEM, V63, P37
   Ryu MJ, 2008, BIOCHEM BIOPH RES CO, V377, P1304, DOI 10.1016/j.bbrc.2008.10.171
   Takahashi M, 2002, ONCOGENE, V21, P5861, DOI 10.1038/sj.onc.1205755
   Tetsu O, 1999, NATURE, V398, P422, DOI 10.1038/18884
   Trieb K, 2003, EUR J SURG ONCOL, V29, P379, DOI 10.1053/ejso.2002.1415
   Uchibori M, 2006, INT J ONCOL, V28, P33
   Wang WJ, 2006, J SURG ONCOL, V93, P578, DOI 10.1002/jso.20507
   Wu XING, 2004, ZHONGHUA ZHONG LIU ZA ZHI, V26, P678
   Zi XL, 2005, CANCER RES, V65, P9762, DOI 10.1158/0008-5472.CAN-05-0103
   Zucchini C, 2008, INT J ONCOL, V32, P17
NR 54
TC 99
Z9 107
U1 0
U2 30
PU SPRINGER
PI DORDRECHT
PA VAN GODEWIJCKSTRAAT 30, 3311 GZ DORDRECHT, NETHERLANDS
SN 0167-6997
EI 1573-0646
J9 INVEST NEW DRUG
JI Invest. New Drugs
PD DEC 15
PY 2010
VL 28
IS 6
BP 766
EP 782
DI 10.1007/s10637-009-9311-z
PG 17
WC Oncology; Pharmacology & Pharmacy
SC Oncology; Pharmacology & Pharmacy
GA 666FA
UT WOS:000283097600005
PM 19730790
DA 2022-07-08
ER

PT J
AU Velupillai, Palanivel
   Sung, CK
   Tian, Yu
   Dahl, Jean
   Carroll, John
   Bronson, Roderick
   Benjamin, Thomas
AF Velupillai, Palanivel
   Sung, Chang
   Tian, Yu
   Dahl, Jean
   Carroll, John
   Bronson, Roderick
   Benjamin, Thomas
TI Polyoma Virus-Induced Osteosarcomas in Inbred Strains of Mice: Host Determinants of Metastasis
SO PLOS PATHOGENS
LA English
DT Article
ID li-fraumeni-syndrome; large t-mutant; tumor-induction; transcription factor; mouse model; matrix metalloproteinase; p53 los; cell; nfat; immortalization
AB The mouse polyoma virus induces a broad array of solid tumors in mice of many inbred strains. In most strains tumors grow rapidly but fail tometastasize. An exception has been found in the Czech-II/Eimouse in which bone tumorsmetastasize regularly to the lung. These tumors resemble human osteosarcoma in their propensity for pulmonary metastasis. Cell lines established from these metastatic tumors have been compared with ones from non-metastatic osteosarcomas arising in C3H/BiDa mice. Osteopontin, a chemokine implicated in migration and metastasis, is known to be transcriptionally induced by the viral middle T antigen. Czech-II/Ei and C3H/BiDa tumor cells expressed middle T and secreted osteopontin at comparable levels as the major chemoattractant. The tumor cell lines migrated equally well in response to recombinant osteopontin as the sole attractant. An important difference emerged in assays for invasion in which tumor cells from Czech-II/Ei mice were able to invade across an extracellular matrix barrier while those from C3H/BiDa mice were unable to invade. Invasive behavior was linked to elevated levels of themetalloproteinaseMMP-2 and of the transcription factor NFAT. Inhibition of either MMP-2 or NFAT inhibited invasion by Czech-II/Ei osteosarcoma cells. The metastatic phenotype is dominant in F1 mice. Osteosarcoma cell lines from F1 mice expressed intermediate levels of MMP-2 and NFAT and were invasive. Osteosarcomas in Czech-II/Ei mice retain functional p53. This virus-host model of metastasis differs from engineered models targeting p53 or pRb and provides a system for investigating the genetic and molecular basis of bone tumor metastasis in the absence of p53 loss.
C1 [Velupillai, Palanivel; Sung, Chang Kyoo; Tian, Yu; Dahl, Jean; Carroll, John; Bronson, Roderick; Benjamin, Thomas] Harvard Univ, Sch Med, Dept Pathol, Boston, MA 02115 USA.
RP Velupillai, P (通讯作者)，Harvard Univ, Sch Med, Dept Pathol, Boston, MA 02115 USA.
EM thomas_benjamin@hms.harvard.edu
FU National Cancer Institute of the National Institutes of Health [RO1 CA-90992]; NATIONAL CANCER INSTITUTE [R01CA090992] Funding Source: NIH RePORTER
CR Albini A, 1998, PATHOL ONCOL RES, V4, P230
   Alfonso-jaume MA, 2004, BIOCHEM J, V380, P735, DOI 10.1042/BJ20031281
   Balmain A, 1998, TRENDS GENET, V14, P139, DOI 10.1016/S0168-9525(98)01422-X
   Bauer PH, 1995, J VIROL, V69, P7925, DOI 10.1128/JVI.69.12.7925-7931.1995
   Benjamin TL, 2007, MOUSE BIOMEDICAL RES, V0, P105
   Berman SD, 2008, P NATL ACAD SCI USA, V105, P11851, DOI 10.1073/pnas.0805462105
   Bilger A, 1996, SEMIN CANCER BIOL, V7, P249, DOI 10.1006/scbi.1996.0033
   Bronson R, 1997, P NATL ACAD SCI USA, V94, P7954, DOI 10.1073/pnas.94.15.7954
   Cardiff RD, 2007, MOUSE BIOMEDICAL RES, V0, P581
   Carroll J, 2007, PLOS PATHOG, V3, P1879, DOI 10.1371/journal.ppat.0030179
   Chen L, 1998, NATURE, V392, P42, DOI 10.1038/32100
   Dahl J, 2005, J VIROL, V79, P13007, DOI 10.1128/JVI.79.20.13007-13017.2005
   Dawe CJ, 1987, AM J PATHOL, V127, P243
   Dey DC, 2000, CELL GROWTH DIFFER, V11, P231
   Dietrich WF, 1993, CELL, V75, P631, DOI 10.1016/0092-8674(93)90484-8
   Freund R, 1992, AM J PATHOL, V141, P1409
   Freund R, 1991, J VIROL, V65, P335, DOI 10.1128/JVI.65.1.335-341.1991
   Freund R, 1992, ONCOGENE, V7, P1979
   Giannelli G, 2002, CLIN EXP METASTAS, V19, P217, DOI 10.1023/A:1015579204607
   Gokgoz N, 2001, CANCER, V92, P2181, DOI 10.1002/1097-0142(20011015)92:8<2181::AID-CNCR1561>3.0.CO;2-3
   Guy CT, 1992, MOL CELL BIOL, V12, P954, DOI 10.1128/MCB.12.3.954
   Jacks T, 1994, CURR BIOL, V4, P1, DOI 10.1016/S0960-9822(00)00002-6
   Jauliac S, 2002, NAT CELL BIOL, V4, P540, DOI 10.1038/ncb816
   Jessen KA, 2004, BREAST CANCER RES, V6, PR157, DOI 10.1186/bcr768
   Lang GA, 2004, CELL, V119, P861, DOI 10.1016/j.cell.2004.11.006
   Larose A, 1991, J VIROL, V65, P2308, DOI 10.1128/JVI.65.5.2308-2313.1991
   Loukopoulos P, 2004, RES VET SCI, V77, P131, DOI 10.1016/j.rvsc.2004.01.006
   Lukacher AE, 1995, J EXP MED, V181, P1683, DOI 10.1084/jem.181.5.1683
   Luo C, 1996, MOL CELL BIOL, V16, P3955
   Molloy T, 2008, CURR OPIN GENET DEV, V18, P35, DOI 10.1016/j.gde.2008.01.019
   Olive KP, 2004, CELL, V119, P847, DOI 10.1016/j.cell.2004.11.004
   Pan S, 1997, BIOCHEM BIOPH RES CO, V240, P314, DOI 10.1006/bbrc.1997.7381
   Rao A, 1997, ANNU REV IMMUNOL, V15, P707, DOI 10.1146/annurev.immunol.15.1.707
   Ries C, 2007, BLOOD, V109, P4055, DOI 10.1182/blood-2006-10-051060
   Schaffhausen BS, 2009, VIROLOGY, V384, P304, DOI 10.1016/j.virol.2008.09.042
   Sherman MA, 1999, J IMMUNOL, V162, P2820
   Tsai B, 2003, EMBO J, V22, P4346, DOI 10.1093/emboj/cdg439
   Uribebotero G, 1977, AM J CLIN PATHOL, V67, P427
   Velupillai P, 1999, J VIROL, V73, P10079, DOI 10.1128/JVI.73.12.10079-10085.1999
   Visse R, 2003, CIRC RES, V92, P827, DOI 10.1161/01.RES.0000070112.80711.3D
   Walkley CR, 2008, GENE DEV, V22, P1662, DOI 10.1101/gad.1656808
   Wang DR, 2003, CELL STRUCT FUNCT, V28, P505, DOI 10.1247/csf.28.505
   Whalen KA, 2008, J VIROL, V82, P4946, DOI 10.1128/JVI.02650-07
NR 43
TC 25
Z9 27
U1 0
U2 0
PU PUBLIC LIBRARY SCIENCE
PI SAN FRANCISCO
PA 1160 BATTERY STREET, STE 100, SAN FRANCISCO, CA 94111 USA
SN 1553-7366
EI 1553-7374
J9 PLOS PATHOG
JI PLoS Pathog.
PD JAN 15
PY 2010
VL 6
IS 1
BP 
EP 
DI 10.1371/journal.ppat.1000733
PG 8
WC Microbiology; Parasitology; Virology
SC Microbiology; Parasitology; Virology
GA 551RQ
UT WOS:000274227100024
PM 20107604
DA 2022-07-08
ER

PT J
AU Adrien, Daigeler
   Ludger, Klein-Hitpass
   Ingo, Stricker
   Oliver, Mueller
   Cornelius, Kuhnen
   Michael, CA
   Lars, Steinstraesser
   Ole, Goertz
   Hans-ulrich, Steinau
   Marcus, Lehnhardt
AF Adrien, Daigeler
   Ludger, Klein-hitpass
   Ingo, Stricker
   Oliver, Mueller
   Cornelius, Kuhnen
   Michael, Chromik
   Lars, Steinstraesser
   Ole, Goertz
   Hans-ulrich, Steinau
   Marcus, Lehnhardt
TI Malignant fibrous histiocytoma-pleomorphic sarcoma, NOS gene expression, histology, and clinical course. A pilot study
SO LANGENBECKS ARCHIVES OF SURGERY
LA English
DT Article
DE Malignant fibrous histiocytoma; MFH; Pleomorphic sarcoma; NOS sarcoma; Gene expression profiling
ID soft-tissue sarcoma; matrix-metalloproteinase expression; lipoprotein-lipase activity; osteosarcoma cell-line; growth-factor; synovial sarcoma; cdna microarray; breast-cancer; laryngeal carcinoma; prognostic-factor
AB The new classification of malignant fibrous histiocytoma leaves only a small group of tumors without further line of differentiation, so-called pleomorphic sarcomas, not otherwise specified (NOS) as a pseudo-entity. This study focused on these tumors and analyzed the association of gene expression profiles to clinical outcome. Ten fresh samples of pleomorphic NOS sarcomas were evaluated histopathologically and by means of microarray analysis. Analysis of expression profiles was performed by clustering methods as well as by statistical analysis of primary vs recurrent tumors, irradiated vs nonirradiated tumors, tumors of patients above and below 60 years of age, male and female, and of tumors that developed metastatic or recurrent disease during the clinical course and those that did not. Tumor clustering did not correlate to any histopathological or clinical finding. Detailed gene expression analysis showed a variety of genes whose upregulation (platelet-derived growth factor receptor alpha polypeptide, solute carrier family 39 member 14, solute carrier family 2 member 3, pleiotrophin, trophinin, pleckstrin and Sec7 domain containing 3, enolase 2, biglycan, SH3 and cysteine-rich domain, matrix metalloproteinases 16) and whose downregulation (tissue inhibitor of metalloproteinase 4, hairy/enhancer of split related with YRPW motif 2, protein tyrosine phosphatase receptor-type Z polypeptide 1, SH3 domain GRB2-like 2, microtubule-associated protein 7, potassium voltage-gated channel shaker-related subfamily member 1, RUN and FYVE domain containing 3, Sin3A-associated protein 18 kDa, proline-rich 4, calcium/calmodulin-dependent protein kinase ID, myeloid/lymphoid or mixed-lineage leukemia translocated to 3, insulin-like growth factor binding protein 5, nucleoside diphosphate-linked moiety X-type motif 9, NudC domain containing 3, imprinted in Prader-Willi syndrome, TAF6-like RNA polymerase II p300/CBP-associated factor 65 kDa, WD repeat and SOCS box-containing 2, adenosine diphosphate ribosylation factor 3, KRR1, proliferation-associated 2G4; CD36, complement component (3b/4b) receptor 1, solute carrier family 4 sodium bicarbonate cotransporter member 4, lipoprotein lipase (LPL), GATA binding protein 3, LPL, glutathione peroxidase 3, d-aspartate oxidase, apolipoprotein E, sphingomyelin phosphodiesterase acid-like 3A) were associated with poor clinical outcome in terms of development of metastatic or recurrent disease. The classification of these tumors may undergo further changes in the future. Gene expression profiling can provide additional information to categorize pleomorphic sarcoma (NOS) and reveal potential prognostic factors in this "entity.".
C1 [Adrien, Daigeler; Lars, Steinstraesser; Ole, Goertz; Hans-Ulrich, Steinau; Marcus, Lehnhardt] Ruhr Univ Bochum, BG Univ Hosp Bergmannsheil, Sarcoma Reference Ctr, Burn Ctr,Dept Plast Surg, D-44789 Bochum, Germany.
   [Ludger, Klein-Hitpass] Univ Essen Gesamthsch, IFZ, Inst Cell Biol Tumor Res, D-45122 Essen, Germany.
   [Ingo, Stricker; Cornelius, Kuhnen] Ruhr Univ Bochum, BG Univ Hosp Bergmannsheil, Inst Pathol, D-44789 Bochum, Germany.
   [Oliver, Mueller] Max Planck Inst Mol Physiol, Tumor Genet Grp, D-44227 Dortmund, Germany.
   [Michael, Chromik Ansgar] Ruhr Univ Bochum, St Josef Hosp, Dept Surg, D-4630 Bochum, Germany.
RP Adrien, D (通讯作者)，Ruhr Univ Bochum, BG Univ Hosp Bergmannsheil, Sarcoma Reference Ctr, Burn Ctr,Dept Plast Surg, Burkle de la Camp Pl 1, D-44789 Bochum, Germany.
EM adrien.daigeler@rub.de
CR Agaimy A, 2007, VIRCHOWS ARCH, V451, P949, DOI 10.1007/s00428-007-0495-3
   Alford SH, 2007, ONCOL REP, V18, P1529
   Backes C, 2007, NUCLEIC ACIDS RES, V35, PW186, DOI 10.1093/nar/gkm323
   Baer S, 2002, LARYNGOSCOPE, V112, P393, DOI 10.1097/00005537-200202000-00034
   Baird K, 2005, CANCER RES, V65, P9226, DOI 10.1158/0008-5472.CAN-05-1699
   Bassett MD, 2005, CANCER-AM CANCER SOC, V103, P409, DOI 10.1002/cncr.20779
   Beissbarth T, 2004, BIOINFORMATICS, V20, P1464, DOI 10.1093/bioinformatics/bth088
   Belal A, 2002, AM J CLIN ONCOL-CANC, V25, P16, DOI 10.1097/00000421-200202000-00003
   Browning PJ, 1994, J EXP MED, V180, P1949, DOI 10.1084/jem.180.5.1949
   Chen KY, 2007, EUR J CANCER, V43, P782, DOI 10.1016/j.ejca.2006.09.029
   Chen M, 2002, ADV EXP MED BIOL, V507, P337
   Detwiller KY, 2005, CANCER RES, V65, P5881, DOI 10.1158/0008-5472.CAN-04-4078
   Engstrom K, 2006, AM J PATHOL, V168, P1642, DOI 10.2353/ajpath.2006.050872
   Fletcher CDM, 2006, HISTOPATHOLOGY, V48, P3, DOI 10.1111/j.1365-2559.2005.02284.x
   Fletcher CDM, 2001, J CLIN ONCOL, V19, P3045, DOI 10.1200/JCO.2001.19.12.3045
   Fletcher CDM, 1992, AM J SURG PATHOL, V16, P213, DOI 10.1097/00000478-199203000-00001
   Fritz B, 2002, CANCER RES, V62, P2993
   Fukukawa CHIKAKO, 2005, FUTURE ONCOL, V1, P805, DOI 10.2217/14796694.1.6.805
   Galeza-kulik MONIKA, 2006, ENDOKRYNOL POL, V57 Suppl A, P26
   Gazziola C, 2003, INT J ONCOL, V23, P343
   Gilles C, 1997, LAB INVEST, V76, P651
   Goransson M, 2005, INT J CANCER, V115, P556, DOI 10.1002/ijc.20893
   Groth S, 2005, J BIOL CHEM, V280, P33190, DOI 10.1074/jbc.M504249200
   Harada O, 2007, INT J CANCER, V121, P1072, DOI 10.1002/ijc.22821
   Hatakeyama S, 2004, CANCER RES, V64, P4257, DOI 10.1158/0008-5472.CAN-04-0732
   Hollowood K, 1995, SEMIN DIAGN PATHOL, V12, P210
   Hung PS, 2008, J PATHOL, V214, P368, DOI 10.1002/path.2280
   Irsan I, 2007, ANTICANCER RES, V27, P423
   Ishibe T, 2005, CLIN CANCER RES, V11, P2702, DOI 10.1158/1078-0432.CCR-04-2057
   Italiano A, 2007, INT J CANCER, V121, P308, DOI 10.1002/ijc.22685
   Ito S, 2000, ARCH BIOCHEM BIOPHYS, V373, P72, DOI 10.1006/abbi.1999.1535
   Kawamoto T, 2004, ANTICANCER RES, V24, P2675
   Lee YF, 2004, CANCER RES, V64, P7201, DOI 10.1158/0008-5472.CAN-04-1673
   Lee YF, 2003, BRIT J CANCER, V88, P510, DOI 10.1038/sj.bjc.6600766
   Lehnhardt M, 2009, LANGENBECK ARCH SURG, V394, P313, DOI 10.1007/s00423-008-0368-5
   Leivo I, 2005, CANCER GENET CYTOGEN, V156, P104, DOI 10.1016/j.cancergencyto.2004.04.016
   Li XQ, 2007, CANCER SCI, V98, P1592, DOI 10.1111/j.1349-7006.2007.00565.x
   Liestol K, 2000, CANCER DETECT PREV, V24, P496
   Lubieniecka JM, 2005, J SURG ONCOL, V92, P267, DOI 10.1002/jso.20409
   Massi D, 2004, EJSO-EUR J SURG ONC, V30, P1131, DOI 10.1016/j.ejso.2004.07.018
   Matsumoto SEIICHI, 2003, INT J CLIN ONCOL, V8, P104, DOI 10.1007/s101470300018
   Meis-kindblom JM, 2001, VIRCHOWS ARCH, V439, P141, DOI 10.1007/s004280100423
   Nagayama S, 2005, ONCOGENE, V24, P6201, DOI 10.1038/sj.onc.1208780
   Nagayama S, 2002, CANCER RES, V62, P5859
   Nakayama R, 2007, MODERN PATHOL, V20, P749, DOI 10.1038/modpathol.3800794
   Nielsen TO, 2002, LANCET, V359, P1301, DOI 10.1016/S0140-6736(02)08270-3
   Noguchi Y, 1991, CANCER RES, V51, P863
   Noguchi Y, 1996, SURG TODAY, V26, P271, DOI 10.1007/BF00311587
   Oda Y, 2002, PATHOL INT, V52, P595, DOI 10.1046/j.1440-1827.2002.01399.x
   Ohnishi Y, 2001, EUR J DERMATOL, V11, P420
   Oue N, 2004, CANCER RES, V64, P2397, DOI 10.1158/0008-5472.CAN-03-3514
   Partridge JJ, 2007, J BIOL CHEM, V282, P35964, DOI 10.1074/jbc.M705993200
   Poremba C, 2006, VERH DTSCH GES PATHOL, V90, P59
   Randall RLOR, 2004, AM J ORTHOP (BELLE MEAD NJ), V33, P602
   Roebuck MM, 2005, AM J CLIN PATHOL, V123, P405, DOI 10.1309/LK1V7R99JL41WVKP
   Sakayama K, 1994, JPN J CANCER RES, V85, P515, DOI 10.1111/j.1349-7006.1994.tb02389.x
   Sandberg AA, 2004, CANCER GENET CYTOGEN, V155, P1, DOI 10.1016/j.cancergencyto.2004.08.005
   Sato H, 1997, THROMB HAEMOSTASIS, V78, P497
   Schaefer KL, 2004, CANCER RES, V64, P3395, DOI 10.1158/0008-5472.CAN-03-0809
   Schofield D, 2002, CURR OPIN ONCOL, V14, P406, DOI 10.1097/00001622-200207000-00007
   Segal NH, 2003, AM J PATHOL, V163, P691, DOI 10.1016/S0002-9440(10)63696-6
   Shang C, 2007, CHINESE MED J-PEKING, V120, P385, DOI 10.1097/00029330-200703010-00007
   Singer S, 2007, CANCER RES, V67, P6626, DOI 10.1158/0008-5472.CAN-07-0584
   Skubitz KEITHM, 2004, CURR ONCOL REP, V6, P309, DOI 10.1007/s11912-004-0041-2
   Skubitz KM, 2007, MAYO CLIN PROC, V82, P1409, DOI 10.4065/82.11.1409
   Skubitz KM, 2005, CANCER INVEST, V23, P105, DOI 10.1081/CNV-200050432
   [孙保存 SUNBAOCUN], 2006, 中华病理学杂志 CHINESE JOURNAL OF PATHOLOGY, V35, P155
   Sun YA-NAN, 2004, CHINESE MEDICAL SCIENCES JOURNAL, V19, P170
   Szymanska J, 1997, CANCER GENET CYTOGEN, V99, P14, DOI 10.1016/S0165-4608(96)00436-0
   Thomas DM, 1996, BIOCHEM BIOPH RES CO, V218, P789, DOI 10.1006/bbrc.1996.0140
   Tos APD, 2006, HISTOPATHOLOGY, V48, P51, DOI 10.1111/j.1365-2559.2005.02289.x
   Umemura A, 2008, HEPATOLOGY, V47, P493, DOI 10.1002/hep.22027
   Valladares A, 2006, CANCER GENET CYTOGEN, V170, P147, DOI 10.1016/j.cancergencyto.2006.06.002
   Walters DK, 2008, ANTICANCER RES, V28, P673
   Wang HM, 2008, BREAST J, V14, P261, DOI 10.1111/j.1524-4741.2008.00572.x
   Wang MS, 1997, ONCOGENE, V14, P2767, DOI 10.1038/sj.onc.1201245
   Weitz J, 2003, J CLIN ONCOL, V21, P2719, DOI 10.1200/JCO.2003.02.026
   West RB, 2004, AM J SURG PATHOL, V28, P1063, DOI 10.1097/01.pas.0000126857.86186.4c
   Wittmann S, 2008, GENE CHROMOSOME CANC, V47, P386, DOI 10.1002/gcc.20544
   Wright KO, 2002, J UROLOGY, V168, P2645, DOI 10.1016/S0022-5347(05)64236-X
   Wu H, 2005, J CUTAN PATHOL, V32, P125, DOI 10.1111/j.0303-6987.2005.00282.x
   Yamamoto T, 2003, ANTICANCER RES, V23, P4325
   Yamazaki H, 2004, ONCOL REP, V11, P371
   Yoon SS, 2006, J SURG RES, V135, P282, DOI 10.1016/j.jss.2006.01.023
   Yu YP, 2007, CANCER RES, V67, P8043, DOI 10.1158/0008-5472.CAN-07-0648
   Yu YC, 2007, INT J CANCER, V120, P1909, DOI 10.1002/ijc.22541
NR 86
TC 17
Z9 18
U1 0
U2 4
PU SPRINGER
PI NEW YORK
PA 233 SPRING ST, NEW YORK, NY 10013 USA
SN 1435-2443
EI 1435-2451
J9 LANGENBECK ARCH SURG
JI Langenbecks Arch. Surg.
PD MAR 15
PY 2010
VL 395
IS 3
BP 261
EP 275
DI 10.1007/s00423-009-0465-0
PG 15
WC Surgery
SC Surgery
GA 571JZ
UT WOS:000275749400012
PM 19159951
DA 2022-07-08
ER

PT J
AU Guo-fu, Y
   Xiang-hui, L
   Zhe, Z
   Wen-bo, W
AF Guo-fu, Yang
   Xiang-hui, Li
   Zhe, Zhao
   Wen-bo, Wang
TI Arsenic trioxide up-regulates Fas expression in human osteosarcoma cells
SO CHINESE MEDICAL JOURNAL
LA English
DT Article
DE arsenic trioxide; Saos-2; Fas; Fas ligand; matrix metalloproteinase 7
ID in-vitro; apoptosis; tumor; ligand
AB Background Osteosarcoma is a common primary malignant tumor of bone with a poor prognosis due to its propensity for metastasis. The prognosis of patients is highly dependent on the presence or absence of lung metastasis and on the effectiveness of treatment against it. It has been reported that low level expression of Fas protein in human osteosarcoma cell is closely associated with lung metastasis. A large number of studies have shown that arsenic trioxide (ATO) can inhibit proliferation and induce apoptosis of many cancer cell lines; however, its effects on human osteosarcoma cells (Saos-2 cell line) remains unknown. The aim of this study was to investigate the effects of ATO on Saos-2 cells and to characterize its mechanism of Fas-expressing. Methods A group of Saos-2 cells was treated with or without 0.5, 1, 2, 4 and 8 mu mol/L ATO for three successive days, and the cytotoxicity of ATO was determined by an 3[4,5-dimethylthiazol-2-yl]-2,5-diphenyltetrazolium bromide (MU) assay. Morphological changes in cells were studied by acridine orange/ethidium bromide (AO/EB) double staining. Flow cytometry (FCM) was used to assay cell DNA distribution. Another group of cells was pretreated with 10 nmol/L matrix metalloproteinase 7 (MMP-7) for 3 hours. They were then incubated with or without 2 mu mol/L ATO for 24, 48 and 72 hours. Cytotoxicity, Fas protein and mRNA levels were systematically studied using MU, Western blotting and real-time PCR, respectively. Cell proliferation, cell cycle progression and apoptosis were examined in this study. Results Proliferation of Saos-2 cells was inhibited by ATO in both a dose- and time-dependent manner. The IC50 values at 24, 48 and 72 hours were 9.30, 5.54 and 3.49 mu mol/L, respectively. The survival rate of Saos-2 cells in the MMP-7 and ATO co-treated group was significantly higher than the ATO group, but it was lower than the control group. ATO induced G(1) phase arrest of the cell cycle and very efficiently stimulated apoptosis in Saos-2 cells, as evidenced by flow cytometric detection of sub-G(1) DNA content and AO/EB staining. Western blotting results indicated that Fas (FasL) protein expression in osteosarcoma cultures markedly increases in a time dependent manner after exposure to ATO. Compared with control, treatment with ATO 2 mu mol/L and 4 mu mol/L for 48 hours, resulted in increase of Fas gene expression to 28.31% and 56.74%, respectively. Our results indicated that ATO induced-apoptosis of Saos-2 cells may be mediated through the Fas pathway. Conclusions ATO suppressed cell proliferation of Saos-2 cell in a dose- and time-dependent manner and increased Fas protein expression. However, Fas-mediated apoptosis was incompletely interrupted by MMP-7, which suggested that other molecular mechanisms may mediate this process. Chin Med J 2010;123(13):1768-1773
C1 [Yang Guo-fu; Zhao Zhe; Wang Wen-bo] Harbin Med Univ, Affiliated Hosp 1, Dept Orthopaed, Harbin 150001, Heilongjiang, Peoples R China.
   [Li Xiang-hui] Harbin Med Univ, Affiliated Hosp 2, Dept Pharm, Harbin 150086, Heilongjiang, Peoples R China.
RP Wang, WB (通讯作者)，Harbin Med Univ, Affiliated Hosp 1, Dept Orthopaed, Harbin 150001, Heilongjiang, Peoples R China.
EM wangwwbo@yahoo.com.cn
FU Science and Technology Key Projects of Heilongjiang Province [GC08C421]
CR Chen H, 2007, CHINESE MED J-PEKING, V120, P898, DOI 10.1097/00029330-200705020-00009
   Fridlender ZG, 2007, EUR RESPIR J, V30, P205, DOI 10.1183/09031936.00009407
   [郭卫 GUOWEI], 2006, 中华外科杂志 CHINESE JOURNAL OF SURGERY, V44, P805
   Heare T, 2009, CURR OPIN PEDIATR, V21, P365, DOI 10.1097/MOP.0b013e32832b1111
   Itoh K, 2004, RHEUMATOLOGY, V43, P277, DOI 10.1093/rheumatology/keh039
   Jia SF, 1999, CLIN EXP METASTAS, V17, P501, DOI 10.1023/A:1006623001465
   Jung HS, 2006, FEBS LETT, V580, P4969, DOI 10.1016/j.febslet.2006.07.077
   Lafleur EA, 2004, CLIN CANCER RES, V10, P8114, DOI 10.1158/1078-0432.CCR-04-0353
   Lafleur EA, 2001, CANCER RES, V61, P4066
   Li XS, 2007, CANCER BIOTHER RADIO, V22, P772, DOI 10.1089/cbr.2007.352
   Mathieu J, 2006, INT J CANCER, V119, P1723, DOI 10.1002/ijc.21970
   Mitsiades N, 1998, AM J PATHOL, V153, P1947, DOI 10.1016/S0002-9440(10)65708-2
   Mitsiades N, 2001, CANCER RES, V61, P577
   Powell WC, 1999, CURR BIOL, V9, P1441, DOI 10.1016/S0960-9822(00)80113-X
   Ribble D, 2005, BMC BIOTECHNOL, V5, P0, DOI 10.1186/1472-6750-5-12
   Rikhof B, 2008, BRIT J CANCER, V99, P1600, DOI 10.1038/sj.bjc.6604736
   Worth LL, 2002, ONCOL REP, V9, P823
   Zhao H, 2009, MOL BIOL REP, V0, P0
   Zhou ZC, 2005, MOL CANCER RES, V3, P685, DOI 10.1158/1541-7786.MCR-05-0092
   Zhukalin M, 2007, BIOMETALS, V20, P61, DOI 10.1007/s10534-006-9015-1
NR 20
TC 6
Z9 12
U1 0
U2 3
PU LIPPINCOTT WILLIAMS & WILKINS
PI PHILADELPHIA
PA TWO COMMERCE SQ, 2001 MARKET ST, PHILADELPHIA, PA 19103 USA
SN 0366-6999
EI 2542-5641
J9 CHINESE MED J-PEKING
JI Chin. Med. J.
PD JUL 5
PY 2010
VL 123
IS 13
BP 1768
EP 1773
DI 10.3760/cma.j.issn.0366-6999.2010.13.028
PG 6
WC Medicine, General & Internal
SC General & Internal Medicine
GA 628AC
UT WOS:000280085300028
PM 20819644
DA 2022-07-08
ER

PT J
AU Tsagaraki, Ioanna
   Tsilibary, EC
   Tzinia, AK
AF Tsagaraki, Ioanna
   Tsilibary, Effie
   Tzinia, Athina
TI TIMP-1 interaction with alpha v beta 3 integrin confers resistance to human osteosarcoma cell line MG-63 against TNF-alpha-induced apoptosis
SO CELL AND TISSUE RESEARCH
LA English
DT Article
DE Tissue inhibitor of metalloproteinases-1 (TIMP-1); Tumour necrosis factor-alpha (TNF-alpha); Integrins; Osteosarcoma cells; Extracellular matrix (ECM)
ID necrosis-factor-alpha; nf-kappa-b; tissue inhibitor; signaling pathway; in-vitro; death; alpha(v)beta(3); activation; protein; metalloproteinases-1
AB Tumor necrosis factor-alpha (TNF-alpha) is a pleiotropic cytokine affecting diverse cellular responses. TNF-alpha is cytotoxic in many systems, but it can also act as an anti-apoptotic signal to promote cell survival pathways activated through integrins and extracellular matrix components. This is particularly evident in cancer cells. To unravel the basis of resistance to TNF-alpha-induced apoptosis, human osteosarcoma MG-63 cell line was used. Our data showed that resistance to apoptosis was accompanied by high levels of TIMP-1 expression in part mediated by NF-kappa B activation, whereas under apoptotic conditions, in the presence of cycloheximide (CHX), TIMP-1 and alpha v beta 3 integrin protein levels were significantly reduced. Silencing TIMP-1 using siRNA led to increased apoptosis following treatment with TNF-alpha, whereas exogenously-added recombinant TIMP-1 reduced the extent of apoptosis. Immunoprecipitation and confocal microscopy experiments demonstrated that TIMP-1 interacted with alpha v beta 3 integrins. The biological role of this interaction was revealed by the use of echistatin, an antagonist of alpha v beta 3 integrin. In the presence of echistatin, decreased protection against apoptosis by recombinant TIMP-1 was observed.
C1 [Tsagaraki, Ioanna; Tsilibary, Effie C.; Tzinia, Athina K.] Natl Ctr Sci Res Demokritos, Inst Biol, Athens 15310, Greece.
RP Tzinia, AK (通讯作者)，Natl Ctr Sci Res Demokritos, Inst Biol, Athens 15310, Greece.
EM atzin@bio.demokritos.gr
FU NCSR Demokritos, the General Secretariat for Research Development [2005/sigma.01330081]; BIOTREK; TRIAS; HALYPS
CR Bieler G, 2007, ONCOGENE, V26, P5722, DOI 10.1038/sj.onc.1210354
   Boulday G, 2004, ANN NY ACAD SCI, V1030, P28, DOI 10.1196/annals.1329.004
   Cheong JW, 2003, CLIN CANCER RES, V9, P5018
   Chua CC, 2002, BBA-MOL CELL RES, V1593, P1, DOI 10.1016/S0167-4889(02)00257-4
   Fos C, 2008, J IMMUNOL, V181, P1969, DOI 10.4049/jimmunol.181.3.1969
   Gilbert L, 2000, ENDOCRINOLOGY, V141, P3956, DOI 10.1210/en.141.11.3956
   Guedez L, 1998, J CLIN INVEST, V102, P2002, DOI 10.1172/JCI2881
   Inoue M, 2000, ENDOCRINOLOGY, V141, P284, DOI 10.1210/en.141.1.284
   Jung KK, 2006, EMBO J, V25, P3934, DOI 10.1038/sj.emboj.7601281
   Karadag A, 2006, J BONE MINER RES, V21, P1627, DOI 10.1359/JBMR.060710
   Karin M, 2002, NAT IMMUNOL, V3, P221, DOI 10.1038/ni0302-221
   Lazebnik YA, 1994, NATURE, V371, P346, DOI 10.1038/371346a0
   Liu XW, 2003, J BIOL CHEM, V278, P40364, DOI 10.1074/jbc.M302999200
   Locklin RM, 2007, MOL CANCER THER, V6, P3219, DOI 10.1158/1535-7163.MCT-07-0275
   Matsumoto M, 2000, J BIOL CHEM, V275, P31155, DOI 10.1074/jbc.M001229200
   Matter ML, 2001, J BIOL CHEM, V276, P27757, DOI 10.1074/jbc.M102014200
   Ratnikov BI, 2002, J BIOL CHEM, V277, P7377, DOI 10.1074/jbc.M109580200
   Retta SF, 2001, MOL BIOL CELL, V12, P3126, DOI 10.1091/mbc.12.10.3126
   Sahni A, 2004, BLOOD, V104, P3635, DOI 10.1182/blood-2004-04-1358
   Schrohl AS, 2006, CLIN CANCER RES, V12, P7054, DOI 10.1158/1078-0432.CCR-06-0950
   Sun J, 2007, CHINESE MED J-PEKING, V120, P400, DOI 10.1097/00029330-200703010-00010
   Talamagas AA, 2007, NEUROBIOL DIS, V28, P304, DOI 10.1016/j.nbd.2007.07.016
   Tsuboi M, 1999, J LAB CLIN MED, V134, P222, DOI 10.1016/S0022-2143(99)90201-9
   Tzinia AK, 2002, EXP CELL RES, V274, P169, DOI 10.1006/excr.2001.5463
   Uchida M, 2000, J CELL PHYSIOL, V185, P207, DOI 10.1002/1097-4652(200011)185:2<207::AID-JCP5>3.0.CO;2-J
   Weise S, 2008, J ENDOCRINOL, V198, P169, DOI 10.1677/JOE-07-0631
   Yoneda T, 2005, BIOCHEM BIOPH RES CO, V328, P679, DOI 10.1016/j.bbrc.2004.11.070
   Zhivotovsky B, 2003, ESSAYS BIOCHEM, V39, P25, DOI 10.1042/bse0390025
   Zhou XY, 2004, J BIOL CHEM, V279, P23996, DOI 10.1074/jbc.M311668200
NR 29
TC 28
Z9 30
U1 1
U2 10
PU SPRINGER
PI NEW YORK
PA 233 SPRING ST, NEW YORK, NY 10013 USA
SN 0302-766X
EI 
J9 CELL TISSUE RES
JI Cell Tissue Res.
PD OCT 15
PY 2010
VL 342
IS 1
BP 87
EP 96
DI 10.1007/s00441-010-1025-1
PG 10
WC Cell Biology
SC Cell Biology
GA 657QU
UT WOS:000282428200009
PM 20798956
DA 2022-07-08
ER

PT J
AU Akiyama, Toru
   Choong, PFM
   Dass, CR
AF Akiyama, Toru
   Choong, Peter
   Dass, Crispin
TI RANK-Fc inhibits malignancy via inhibiting ERK activation and evoking caspase-3-mediated anoikis in human osteosarcoma cells
SO CLINICAL & EXPERIMENTAL METASTASIS
LA English
DT Article
DE ERK; RANK; RANKL; Tumour; Metastasis; Anoikis
ID epithelium-derived factor; receptor activator; gene-therapy; kappa-b; orthotopic model; bone-resorption; metastasis; expression; growth; osteoprotegerin
AB Osteosarcoma (OS) is the most common primary malignant bone tumour, mainly afflicting the young. While there has been substantial improvement in treatment of OS with surgery and chemotherapy in the past two decades, this disease remains a significant health problem, warranting efforts to find better therapeutic options. In this study, we examined the RANK/RANKL axis in OS cells, using a RANK-Fc protein to perturb this coupling in an effort to reduce OS cell growth. RANK-Fc suppressed OS cell migration (P < 0.005), invasion ability (P < 0.05), and anchorage-independent ability in collagen-1 gel (P < 0.005) following induction of anoikis and activation of caspase-3. OS cell proliferation was not perturbed by RANK-Fc. The anti-invasion and anti-metastasis capability of RANK-Fc is attributed to reduced extracellular signal-regulated protein kinase (ERK) signaling via RANK-Fc, though activation of NF kappa B, and altered expression of Akt, p38, JNK, and matrix metalloproteinase (MMP)-2 and -9 were ruled out. In vivo, activity of the RANK-Fc against OS cell migration and invasion was confirmed in a model strictly monitoring metastasis. Thus, RANK-Fc, given its ability to directly reduce OS aggression, is a potential drug candidate.
C1 [Akiyama, Toru; Choong, Peter F. M.; Dass, Crispin R.] Univ Melbourne, Dept Orthopaed, St Vincents Hlth, Fitzroy, Vic 3065, Australia.
   [Akiyama, Toru; Choong, Peter F. M.; Dass, Crispin R.] Univ Melbourne, Dept Surg, St Vincents Hlth, Fitzroy, Vic 3065, Australia.
   [Akiyama, Toru] Univ Tokyo, Fac Med, Dept Orthopaed Surg, Bunkyo Ku, Tokyo 113, Japan.
   [Choong, Peter F. M.] Peter MacCallum Canc Ctr, Bone & Soft Tissue Sarcoma Serv, Melbourne, Vic, Australia.
RP Dass, CR (通讯作者)，Univ Melbourne, Dept Orthopaed, St Vincents Hlth, POB 2900, Fitzroy, Vic 3065, Australia.
EM crispin.dass@svhm.org.au
FU Australian Orthopaedics Association; Victorian Orthopaedics Research Trust; St. Vincent's Hospital Melbourne
CR Bu RF, 2003, BONE, V33, P760, DOI 10.1016/j.bone.2003.07.006
   Clark JCM, 2008, J CANCER RES CLIN, V134, P281, DOI 10.1007/s00432-007-0330-x
   Dass CR, 2008, CANCER BIOL THER, V7, P1262, DOI 10.4161/cbt.7.8.6265
   Dass CR, 2008, MOL CANCER RES, V6, P1289, DOI 10.1158/1541-7786.MCR-08-0036
   Dass CR, 2007, MOL CANCER THER, V6, P3263, DOI 10.1158/1535-7163.MCT-07-0546
   Dass CR, 2006, CLIN EXP METASTAS, V23, P367, DOI 10.1007/s10585-006-9046-6
   Dass CR, 2005, CLIN EXP METASTAS, V22, P643, DOI 10.1007/s10585-006-9004-3
   Ek ETH, 2007, J ORTHOP RES, V25, P1671, DOI 10.1002/jor.20434
   Ek ETH, 2007, CLIN EXP METASTAS, V24, P93, DOI 10.1007/s10585-007-9062-1
   Emery JG, 1998, J BIOL CHEM, V273, P14363, DOI 10.1074/jbc.273.23.14363
   Fahmy RG, 2003, NAT MED, V9, P1026, DOI 10.1038/nm905
   Frisch SM, 2001, CURR OPIN CELL BIOL, V13, P555, DOI 10.1016/S0955-0674(00)00251-9
   Hughes AE, 2000, NAT GENET, V24, P45, DOI 10.1038/71667
   Ignatoski KMW, 2008, PROSTATE, V68, P820, DOI 10.1002/pros.20744
   Jones DH, 2006, NATURE, V440, P692, DOI 10.1038/nature04524
   Koistinen P, 1999, MATRIX BIOL, V18, P239, DOI 10.1016/S0945-053X(99)00022-0
   Lacey DL, 1998, CELL, V93, P165, DOI 10.1016/S0092-8674(00)81569-X
   Lamoureux F, 2007, CANCER RES, V67, P7308, DOI 10.1158/0008-5472.CAN-06-4130
   Martin TJ, 2007, NATURE, V445, PE19, DOI 10.1038/nature05657
   Mehlen P, 2006, NAT REV CANCER, V6, P449, DOI 10.1038/nrc1886
   Miller RE, 2007, J IMMUNOL, V179, P266, DOI 10.4049/jimmunol.179.1.266
   Mori K, 2007, J PATHOL, V211, P555, DOI 10.1002/path.2140
   Mundy GR, 2002, NAT REV CANCER, V2, P584, DOI 10.1038/nrc867
   Sparks AB, 2001, CALCIFIED TISSUE INT, V68, P151, DOI 10.1007/s002230001211
   Ta HT, 2009, BIOMATERIALS, V30, P4815, DOI 10.1016/j.biomaterials.2009.05.035
   Ta H, 2009, CANCER METAST REV, V28, P247, DOI 10.1007/s10555-009-9186-7
   Tan ML, 2009, CANCER BIOL THER, V8, P106, DOI 10.4161/cbt.8.2.7385
   Thomas RJ, 1999, ENDOCRINOLOGY, V140, P4451, DOI 10.1210/en.140.10.4451
   Wittrant Y, 2003, BIOCHEM BIOPH RES CO, V310, P774, DOI 10.1016/j.bbrc.2003.09.084
   Woods NT, 2007, CANCER RES, V67, P10744, DOI 10.1158/0008-5472.CAN-07-3148
   Xin ZF, 2009, J EXP CLIN CANC RES, V28, P0, DOI 10.1186/1756-9966-28-105
   Zhou H, 1994, J BONE MINER RES, V9, P1489
NR 32
TC 26
Z9 26
U1 0
U2 3
PU SPRINGER
PI DORDRECHT
PA VAN GODEWIJCKSTRAAT 30, 3311 GZ DORDRECHT, NETHERLANDS
SN 0262-0898
EI 1573-7276
J9 CLIN EXP METASTAS
JI Clin. Exp. Metastasis
PD APR 15
PY 2010
VL 27
IS 4
BP 207
EP 215
DI 10.1007/s10585-010-9319-y
PG 9
WC Oncology
SC Oncology
GA 601TW
UT WOS:000278088600002
PM 20383567
DA 2022-07-08
ER

PT J
AU Tingting, R
   Wei, G
   Changliang, P
   Xinchang, L
   Yang-yi, 
AF Tingting, Ren
   Wei, Guo
   Changliang, Peng
   Xinchang, Lu
   Yang-yi, 
TI Arsenic trioxide inhibits osteosarcoma cell invasiveness via MAPK signaling pathway
SO CANCER BIOLOGY & THERAPY
LA English
DT Article
DE arsenic trioxide; osteosarcoma; HOS; MNNG; migration; invasion; MAPK
ID prognostic-factor; kappa-b; as2o3; carcinoma; trial; chemotherapy; apoptosis; prostate; sarcoma; cancer
AB Arsenic trioxide (As2O3) is an active ingredient in a traditional Chinese medicine. Recent studies showed that it causes apoptosis in several cancer cells. However, research of As2O3 in osteosarcoma is sparse. In our present study, an inhibitory effect of As2O3 on osteosarcoma cell adhesion and metastasis was observed with a cell adhesion, migration and invasion test. The impact of As2O3 on the activities of MMP-9 and MAPK pathway-related downstream factors was analyzed by western blotting. Our results showed that As2O3 significantly inhibited motility, migration and invasion in HOS and MNNG cells in a concentration-dependent manner at concentrations ranging from 0.5-2 mu M, and led to cytoskeletal rearrangements. As2O3 exerted an inhibitory effect on the phosphorylation of ERK1/2 and MEK, which are the members of the MAPK family. Additionally, treatment with As2O3 in combination with inhibitors specific for MEK (U0126) in HOS and MNNG cells resulted in a marked inhibition of cell invasion and As2O3 could significantly reduce PMA-induced invasion. In conclusion, we demonstrate the inhibitory effects of As2O3 on the invasiveness of HOS and MNNG cells, which may be due at least partly to inactivation of the MAPK signaling pathway.
C1 [Ren Tingting; Guo Wei; Peng Changliang; Lu Xinchang; Yang-Yi] Peking Univ, Peoples Hosp, Musculoskeletal Tumor Ctr, Beijing 100871, Peoples R China.
RP Guo, W (通讯作者)，Peking Univ, Peoples Hosp, Musculoskeletal Tumor Ctr, Beijing 100871, Peoples R China.
EM bonetumor@163.com
FU Capital Medical Development and Research Foundation [2005-1009]
CR Bacci G, 2006, CANCER-AM CANCER SOC, V106, P1154, DOI 10.1002/cncr.21724
   Bachleitner-hofmann T, 2002, LEUKEMIA LYMPHOMA, V43, P1535, DOI 10.1080/1042819021000002857
   Berenson JR, 2006, CLIN LYMPHOMA MYELOM, V7, P192, DOI 10.3816/CLM.2006.n.058
   Bielack SS, 2002, J CLIN ONCOL, V20, P776, DOI 10.1200/JCO.20.3.776
   Danaee H, 2004, MUTAGENESIS, V19, P143, DOI 10.1093/mutage/geh010
   Goorin AM, 2002, J CLIN ONCOL, V20, P426, DOI 10.1200/JCO.2002.20.2.426
   Guo WEI, 2006, ZHONGHUA WAI KE ZA ZHI, V44, P805
   Halicka HD, 2002, CELL CYCLE, V1, P201, DOI 10.4161/cc.1.3.126
   Heare T, 2009, CURR OPIN PEDIATR, V21, P365, DOI 10.1097/MOP.0b013e32832b1111
   Lew YS, 1999, CANCER RES, V59, P6033
   Lin CC, 2007, INVEST NEW DRUG, V25, P77, DOI 10.1007/s10637-006-9004-9
   Lin TH, 2008, BMC CANCER, V8, P0, DOI 10.1186/1471-2407-8-58
   Maeda H, 2001, CANCER RES, V61, P5432
   Mathieu J, 2006, INT J CANCER, V119, P1723, DOI 10.1002/ijc.21970
   Miller WH, 2002, CANCER RES, V62, P3893
   Park MJ, 2005, J CELL BIOCHEM, V95, P955, DOI 10.1002/jcb.20452
   Rego EM, 2000, P NATL ACAD SCI USA, V97, P10173, DOI 10.1073/pnas.180290497
   Shen ZY, 2000, INT J MOL MED, V5, P155
   Souhami RL, 1997, LANCET, V350, P911, DOI 10.1016/S0140-6736(97)02307-6
   Uslu R, 2000, CLIN CANCER RES, V6, P4957
   Wang ZY, 2001, CANCER CHEMOTH PHARM, V48, PS72, DOI 10.1007/s002800100309
   Xiao TAO, 2002, HUNAN YIKE DAXUE XUEBAO, V27, P111
   Yu J, 2007, GYNECOL ONCOL, V106, P400, DOI 10.1016/j.ygyno.2007.04.016
   Zhang TD, 2001, ONCOGENE, V20, P7146, DOI 10.1038/sj.onc.1204762
   Zhao H, 2010, MOL BIOL REP, V37, P2509, DOI 10.1007/s11033-009-9765-2
NR 25
TC 5
Z9 5
U1 1
U2 2
PU TAYLOR & FRANCIS INC
PI PHILADELPHIA
PA 530 WALNUT STREET, STE 850, PHILADELPHIA, PA 19106 USA
SN 1538-4047
EI 1555-8576
J9 CANCER BIOL THER
JI Cancer Biol. Ther.
PD AUG 1
PY 2010
VL 10
IS 3
BP 
EP 
DI 
PG 7
WC Oncology
SC Oncology
GA 639WA
UT WOS:000281005600006
DA 2022-07-08
ER
