# Supplementary material for: Global scientific trends on matrix metalloproteinase and osteosarcoma: A bibliometric and visualized analysis
Source: Front Oncol. 2023 Feb 6;13:1064815. doi: 10.3389/fonc.2023.1064815 (PMC9939641; doi:10.3389/fonc.2023.1064815)
Supplement: Supplementary file 3 [file DataSheet_1.zip › rawdata/download2011u25.txt]

PT J
AU Zhang, Daguang
   Pan, Xin
   Ohno, Shuichiro
   Osuga, Tomoaki
   Sawada, Shigeyuki
   Sato, Keiji
AF Zhang, Daguang
   Pan, Xin
   Ohno, Shuichiro
   Osuga, Tomoaki
   Sawada, Shigeyuki
   Sato, Keiji
TI No Effects of Pulsed Electromagnetic Fields on Expression of Cell Adhesion Molecules (Integrin, CD44) and Matrix Metalloproteinase-2/9 in Osteosarcoma Cell Lines
SO BIOELECTROMAGNETICS
LA English
DT Article
DE PEMF; osteosarcoma cells; integrin; CD44; matrix metalloproteinase-2/9; metastasis
ID cancer metastasis; magnetic-field; in-vitro; biophysical stimulation; prognostic-factor; antitumor drug; tumor invasion; long-term; mechanism; resistance
AB Pulsed electromagnetic fields (PEMF) could enhance the cytocidal effects of chemotherapeutic drugs on malignant tumor cell lines, but metastasis effects of PEMF on tumor cells have not been investigated. We investigated the effects of PEMF exposure on the expression levels of some metastasis-related molecules, including integrin alpha subunits (alpha 1, alpha 2, alpha 3, alpha 4, alpha 5, alpha 6, alpha v), integrin beta subunits (beta 1, beta 2, beta 3, beta 4), CD44, and matrix metalloproteinase-2/9 (MMP-2/9) in four human osteosarcoma cell lines (HOS, MG-63, SAOS-2, NY) and two mouse osteosarcoma cell lines (DOS, LM8) by using FACScan analysis, gelatin zymography, and Western blot analysis. Our results indicate that PEMF exposure has no effect on the expression of some molecules that are associated with tumor cell invasion and metastasis, and therefore suggest that PEMF exposure may be safely applied to chemotherapy for osteosarcoma. Bioelectromagnetics 32:463-473, 2011. (C) 2011 Wiley-Liss, Inc.
C1 [Zhang, Daguang; Ohno, Shuichiro; Osuga, Tomoaki; Sawada, Shigeyuki; Sato, Keiji] Aichi Med Univ, Dept Orthopaed Surg, Sch Med, Nagakute, Aich 48011, Japan.
   [Pan, Xin] Aichi Med Univ, Dept Ophthalmol, Sch Med, Aichi 4801195, Japan.
   [Pan, Xin] Jilin Univ, Dept Ophthalmol, Hosp 2, Changchun 130023, Peoples R China.
   [Zhang, Daguang] Jilin Univ, Dept Orthopaed Surg, Hosp 1, Changchun 130023, Peoples R China.
RP Sato, K (通讯作者)，Aichi Med Univ, Dept Orthopaed Surg, Sch Med, Aichi 4801195, Japan.
EM k2sato@aichi-med-u.ac.jp
CR Baguley BC, 2010, MOL BIOTECHNOL, V46, P308, DOI 10.1007/s12033-010-9321-2
   Bashyam MD, 2002, CANCER, V94, P1821, DOI 10.1002/cncr.10362
   Benazzo F, 2008, J ORTHOP RES, V26, P631, DOI 10.1002/jor.20530
   Bersani F, 1997, BIOELECTROMAGNETICS, V18, P463, DOI 10.1002/(SICI)1521-186X(1997)18:7<463::AID-BEM1>3.0.CO;2-0
   Blank M, 2004, J CELL PHYSIOL, V199, P359, DOI 10.1002/jcp.20004
   Blank M, 2008, ELECTROMAGN BIOL MED, V27, P3, DOI 10.1080/15368370701878820
   Blank M, 2008, J CELL PHYSIOL, V214, P20, DOI 10.1002/jcp.21198
   Blumenthal NC, 1997, BIOELECTROMAGNETICS, V18, P264, DOI 10.1002/(SICI)1521-186X(1997)18:3<264::AID-BEM10>3.0.CO;2-P
   Bogenrieder T, 2003, ONCOGENE, V22, P6524, DOI 10.1038/sj.onc.1206757
   Cadossi R, 1992, FASEB J, V6, P2667, DOI 10.1096/fasebj.6.9.1612290
   Cane V, 1993, J ORTHOPAED RES, V11, P664, DOI 10.1002/jor.1100110508
   Chakkalakal DA, 1999, CANCER BIOCHEM BIOPHYS, V17, P89
   Chou AJ, 2006, EXPERT REV ANTICANC, V6, P1075, DOI 10.1586/14737140.6.7.1075
   Chou ALEXANDERJ, 2008, PAEDIATR DRUGS, V10, P315, DOI 10.2165/00148581-200810050-00005
   Cichy J, 2003, J CELL BIOL, V161, P839, DOI 10.1083/jcb.200302098
   Ciombor DM, 2003, OSTEOARTHR CARTILAGE, V11, P455, DOI 10.1016/S1063-4584(03)00083-9
   Clark EA, 1995, SCIENCE, V268, P233, DOI 10.1126/science.7716514
   De Mattei M, 2007, OSTEOARTHR CARTILAGE, V15, P163, DOI 10.1016/j.joca.2006.06.019
   De Mattei M, 1999, BIOELECTROMAGNETICS, V20, P177, DOI 10.1002/(SICI)1521-186X(1999)20:3<177::AID-BEM4>3.0.CO;2-#
   Diemel KLAUS-DIETER, 2009, V179, V0, P183
   Gabizon A, 1986, JNCI-J NATL CANCER I, V77, P459
   Giancotti FG, 1999, SCIENCE, V285, P1028, DOI 10.1126/science.285.5430.1028
   Goodman R, 2002, J CELL PHYSIOL, V192, P16, DOI 10.1002/jcp.10098
   Hannan CJ, 1994, ANTICANCER RES, V14, P1517
   Hirata M, 2001, ANTICANCER RES, V21, P317
   Hojilla CV, 2003, BRIT J CANCER, V89, P1817, DOI 10.1038/sj.bjc.6601327
   Hynes RO, 2002, CELL, V110, P673, DOI 10.1016/S0092-8674(02)00971-6
   Jasti AC, 2001, BIOMED SCI INSTRUM, V37, P209
   Kim HJ, 2010, CURR OPIN PEDIATR, V22, P61, DOI 10.1097/MOP.0b013e328334581f
   Klein G, 2004, CRIT REV ONCOL HEMAT, V50, P87, DOI 10.1016/j.critevonc.2003.09.001
   Laemmli UK, 1970, NATURE, V227, P680, DOI 10.1038/227680a0
   Liang BJ, 2002, J JPN BIOELECTRI RES, V16, P43
   Liang YY, 1997, ANTICANCER RES, V17, P2083
   Link MP, 1993, FRONTIERS OF OSTEOSARCOMA RESEARCH, V0, P41
   Martin KH, 2002, SCIENCE, V296, P1652, DOI 10.1126/science.296.5573.1652
   Martin TA, 2003, CRIT REV ONCOL HEMAT, V46, P165, DOI 10.1016/S1040-8428(02)00172-5
   Massari L, 2006, J BONE JOINT SURG AM, V88A, P56, DOI 10.2106/JBJS.F.00536
   Matsumoto H, 2000, CLIN ORAL IMPLAN RES, V11, P354, DOI 10.1034/j.1600-0501.2000.011004354.x
   Messerschmitt PJ, 2009, J AM ACAD ORTHOP SUR, V17, P515, DOI 10.5435/00124635-200908000-00005
   Mialou V, 2005, CANCER-AM CANCER SOC, V104, P1100, DOI 10.1002/cncr.21263
   Miyagi N, 2000, BIOELECTROMAGNETICS, V21, P112, DOI 10.1002/(SICI)1521-186X(200002)21:2<112::AID-BEM6>3.0.CO;2-H
   Naor D, 1997, ADV CANCER RES, V71, P241, DOI 10.1016/S0065-230X(08)60101-3
   Omote Y, 1990, JPN J CANCER RES, V81, P956, DOI 10.1111/j.1349-7006.1990.tb02673.x
   Omote Y, 1988, NIHON GEKA GAKKAI ZASSHI, V89, P1155
   Pasquinelli P, 1993, JOURNAL OF ENVIRONMENTAL PATHOLOGY TOXICOLOGY AND ONCOLOGY, V12, P193
   Pezzetti F, 1999, CALCIFIED TISSUE INT, V65, P396, DOI 10.1007/s002239900720
   Poste G, 1980, NATURE, V283, P139, DOI 10.1038/283139a0
   Quigley JP, 1998, CELL, V94, P281, DOI 10.1016/S0092-8674(00)81470-1
   Rong Y, 1996, J JPN BIOELECTRI RES, V10, P83
   Ruiz-gomez MJ, 2002, BIOELECTROMAGNETICS, V23, P578, DOI 10.1002/bem.10054
   Santini MT, 2003, BIOELECTROMAGNETICS, V24, P327, DOI 10.1002/bem.10113
   Shah JP, 2001, BIOELECTROMAGNETICS, V22, P267, DOI 10.1002/bem.49
   Short WO, 1992, INVEST RADIOL, V27, P836, DOI 10.1097/00004424-199210000-00014
   Simko M, 2004, J CELL BIOCHEM, V93, P83, DOI 10.1002/jcb.20198
   Sollazzo V, 1997, BIOELECTROMAGNETICS, V18, P541, DOI 10.1002/(SICI)1521-186X(1997)18:8<541::AID-BEM2>3.0.CO;2-2
   Syed AS, 1999, BANGLADESH MED RES C, V25, P6
   Takagi J, 2002, IMMUNOL REV, V186, P141, DOI 10.1034/j.1600-065X.2002.18613.x
   Traitcheva N, 2010, BIOELECTROCHEMISTRY, V79, P257, DOI 10.1016/j.bioelechem.2010.02.005
   Trieb K, 2001, INT J BIOCHEM CELL B, V33, P11, DOI 10.1016/S1357-2725(00)00066-2
   Uchida A, 1997, CANCER, V79, P411
   Varani K, 2002, BRIT J PHARMACOL, V136, P57, DOI 10.1038/sj.bjp.0704695
   Ward WG, 1994, J CLIN ONCOL, V12, P1849, DOI 10.1200/JCO.1994.12.9.1849
   Weber GF, 2001, BBA-REV CANCER, V1552, P61, DOI 10.1016/S0304-419X(01)00037-3
   Wolf FI, 2005, BBA-MOL CELL RES, V1743, P120, DOI 10.1016/j.bbamcr.2004.09.005
   Yonemori K, 1996, BONE, V19, P173, DOI 10.1016/8756-3282(96)00169-X
   Yu Q, 1999, GENE DEV, V13, P35, DOI 10.1101/gad.13.1.35
   Yu Q, 2000, GENE DEV, V14, P163
NR 67
TC 6
Z9 7
U1 0
U2 5
PU WILEY-BLACKWELL
PI MALDEN
PA COMMERCE PLACE, 350 MAIN ST, MALDEN 02148, MA USA
SN 0197-8462
EI 
J9 BIOELECTROMAGNETICS
JI Bioelectromagnetics
PD SEP 15
PY 2011
VL 32
IS 6
BP 463
EP 473
DI 10.1002/bem.20647
PG 11
WC Biology; Biophysics
SC Life Sciences & Biomedicine - Other Topics; Biophysics
GA 806QA
UT WOS:000293823500005
PM 21480303
DA 2022-07-08
ER

PT J
AU David, Emmanuelle
   Guihard, Pierre
   Brounais, Benedicte
   Riet, Anne
   Charrier, Celine
   Battaglia, Severine
   Gouin, Francois
   Ponsolle, Stephanie
   Le bot, Ronan
   Richards, CD
   Heymann, Dominique
   Redini, Francoise
   Blanchard, Frederic
AF David, Emmanuelle
   Guihard, Pierre
   Brounais, Benedicte
   Riet, Anne
   Charrier, Celine
   Battaglia, Severine
   Gouin, Francois
   Ponsolle, Stephanie
   Le bot, Ronan
   Richards, Carl
   Heymann, Dominique
   Redini, Francoise
   Blanchard, Frederic
TI Direct anti-cancer effect of oncostatin M on chondrosarcoma
SO INTERNATIONAL JOURNAL OF CANCER
LA English
DT Article
DE chondrosarcoma; oncostatin M; adenovirus; osteolysis; angiogenesis
ID leukemia inhibitory factor; melanoma-cell; endochondral ossification; signaling pathway; osteosarcoma cell; bone-development; down-regulation; growth-plate; in-vitro; expression
AB The cytokine Oncostatin M (OSM) is cytostatic, pro- apoptotic and induces differentiation of osteosarcoma cells into osteocytes, suggesting new adjuvant treatment for these bone- forming sarcomas. However, OSM systemic over- expression could lead to adverse side effects such as generalized inflammation, neoangiogenesis and osteolysis. We determine here the effect of OSM on chondrosarcoma, another primary bone sarcoma characterized by the production of cartilage matrix and altered bone remodelling. Chondrosarcomas are resistant to conventional chemotherapy and radiotherapy, and wide surgical excision remains the only available treatment. We found that OSM blocked the cell cycle in four of five chondrosarcoma cell lines, independently of p53 and presumably through the JAK3/STAT1 pathway. In two tested cell lines, OSM induced a hypertrophic chondrocyte differentiation, with an induced Cbfa1/SOX9 ratio and induced Coll10, matrix metalloproteinase 13 (MMP13) and RANKL expression. Adenoviral gene transfer of OSM (AdOSM) in the Swarm rat chondrosarcoma (SRC) model indicated that local intra- tumoral OSM over- expression reduces chondrosarcoma development not only with reduced tumor proliferation and enhanced apoptosis but also with enhanced RANKL expression, osteoclast formation and reduced bone volumes. Flu- like symptoms were induced by the AdOSM, but there was no effect on tumor angiogenesis. Therefore, OSM could be considered as a new adjuvant anti- cancer agent for chondrosarcomas. A local application of this cytokine is presumably needed to overcome the poor vascularization of these tumors and to limit the deleterious effect on other tissues. Its side effect on bone remodeling could be managed with anti- resorption agents, thus offering potential new lines of therapeutic interventions. Cancer Cell Biology
C1 [Blanchard, Frederic] INSERM, U957, Fac Med, F-44035 Nantes, France.
   [David, Emmanuelle; Guihard, Pierre; Brounais, Benedicte; Riet, Anne; Charrier, Celine; Battaglia, Severine; Gouin, Francois; Heymann, Dominique; Redini, Francoise; Blanchard, Frederic] Univ Nantes, Lab Physiopathol Resorpt Osseuse & Therapie Tumeu, EA3822, Nantes, France.
   [Gouin, Francois] CHU Nantes, Serv Othopedie Traumatol, F-44035 Nantes 01, France.
   [Ponsolle, Stephanie] CHU Nantes, Unit Cell & Gene Therapy, F-44035 Nantes 01, France.
   [Le Bot, Ronan] Atlantic Bone Screen, Nantes, France.
   [Richards, Carl D.] McMaster Univ, Ctr Gene Therapeut, Hamilton, ON, Canada.
RP Blanchard, F (通讯作者)，INSERM, U957, Fac Med, 1 Rue Gaston Veil, F-44035 Nantes, France.
EM frederic.blanchard@univ-nantes.fr
FU Inserm, le Ministere de la Recherche, La Ligue Contre le Cancer (comite Grand Ouest); le Ministere de la Recherche
CR Aigner T, 2002, VIRCHOWS ARCH, V441, P219, DOI 10.1007/s00428-002-0641-X
   Barksby HE, 2006, ARTHRITIS RHEUM-US, V54, P540, DOI 10.1002/art.21574
   Behonick DJ, 2007, PLOS ONE, V2, P0, DOI 10.1371/journal.pone.0001150
   Bellido T, 1998, J BIOL CHEM, V273, P21137, DOI 10.1074/jbc.273.33.21137
   Bishop KA, 2009, MOL ENDOCRINOL, V23, P2095, DOI 10.1210/me.2009-0209
   Blanchard F, 2009, CYTOKINE GROWTH F R, V20, P19, DOI 10.1016/j.cytogfr.2008.11.004
   Boeuf S, 2008, J PATHOL, V216, P158, DOI 10.1002/path.2389
   Bovee JVMG, 2010, NAT REV CANCER, V10, P481, DOI 10.1038/nrc2869
   Bovee JVMG, 2005, LANCET ONCOL, V6, P599, DOI 10.1016/S1470-2045(05)70282-5
   Brounais B, 2008, CLIN CANCER RES, V14, P5400, DOI 10.1158/1078-0432.CCR-07-4781
   Brounais B, 2009, BONE, V44, P830, DOI 10.1016/j.bone.2008.12.021
   Chipoy C, 2007, ONCOGENE, V26, P6653, DOI 10.1038/sj.onc.1210492
   Chipoy C, 2004, J BONE MINER RES, V19, P1850, DOI 10.1359/JBMR.040817
   de Hooge ASK, 2003, ARTHRITIS RHEUM, V48, P1750, DOI 10.1002/art.10972
   El MABROUKM, 2007, BBA-MOL CELL RES, V1773, P309, DOI 10.1016/j.bbamcr.2006.11.018
   Fearon U, 2006, ARTHRITIS RHEUM-US, V54, P3152, DOI 10.1002/art.22161
   Florenes VA, 1999, ONCOGENE, V18, P1023, DOI 10.1038/sj.onc.1202382
   Gelderblom H, 2008, ONCOLOGIST, V13, P320, DOI 10.1634/theoncologist.2007-0237
   Gouin F, 2006, INT J CANCER, V119, P980, DOI 10.1002/ijc.21951
   Guerne PA, 1991, J CELL PHYSIOL, V149, P117, DOI 10.1002/jcp.1041490115
   Hattori T, 2010, DEVELOPMENT, V137, P901, DOI 10.1242/dev.045203
   Heymann D, 1995, CYTOKINE, V7, P111, DOI 10.1006/cyto.1995.1015
   Hui W, 2005, ARTHRITIS RES THER, V7, PR57, DOI 10.1186/ar1460
   Kerr C, 1999, J INTERF CYTOK RES, V19, P1195, DOI 10.1089/107999099313145
   Kishimoto K, 2006, HISTOCHEM CELL BIOL, V125, P593, DOI 10.1007/s00418-005-0103-z
   Klausen P, 2000, ONCOGENE, V19, P3675, DOI 10.1038/sj.onc.1203707
   Kortylewski M, 1999, ONCOGENE, V18, P3742, DOI 10.1038/sj.onc.1202708
   Kunisada T, 1998, INT J CANCER, V77, P854, DOI 10.1002/(SICI)1097-0215(19980911)77:6<854::AID-IJC10>3.0.CO;2-1
   Lacreusette A, 2008, J PATHOL, V216, P451, DOI 10.1002/path.2416
   Lacreusette A, 2009, J PATHOL, V217, P665, DOI 10.1002/path.2490
   Legeai-mallet L, 2004, BONE, V34, P26, DOI 10.1016/j.bone.2003.09.002
   Levy DE, 2000, ONCOGENE, V19, P2505, DOI 10.1038/sj.onc.1203480
   Mackie EJ, 2008, INT J BIOCHEM CELL B, V40, P46, DOI 10.1016/j.biocel.2007.06.009
   Mohseny AB, 2009, J PATHOL, V219, P294, DOI 10.1002/path.2603
   Mori K, 2006, ONCOL REP, V15, P693
   Murphy D, 2001, HEPATOLOGY, V33, P346, DOI 10.1053/jhep.2001.21749
   Ottaviano L, 2010, GENE CHROMOSOME CANC, V49, P40, DOI 10.1002/gcc.20717
   Ouyang P, 1998, BIOCHEM BIOPH RES CO, V246, P771, DOI 10.1006/bbrc.1998.8710
   Palmqvist P, 2002, J IMMUNOL, V169, P3353, DOI 10.4049/jimmunol.169.6.3353
   Picarda G, 2010, CLIN CANCER RES, V16, P2363, DOI 10.1158/1078-0432.CCR-09-1779
   Repovic P, 2003, ONCOGENE, V22, P8117, DOI 10.1038/sj.onc.1206922
   Rutkowski P, 2003, J SURG ONCOL, V84, P151, DOI 10.1002/jso.10305
   Sahni M, 1999, GENE DEV, V13, P1361, DOI 10.1101/gad.13.11.1361
   Schrage YM, 2010, EUR J CANCER, V46, P616, DOI 10.1016/j.ejca.2009.11.002
   Schrage YM, 2009, J CELL MOL MED, V13, P2843, DOI 10.1111/j.1582-4934.2008.00406.x
   Sims NA, 2004, J CLIN INVEST, V113, P379, DOI 10.1172/JCI200419872
   Taupin JL, 1999, J BIOL CHEM, V274, P14482, DOI 10.1074/jbc.274.20.14482
   Usui M, 2008, J BONE MINER RES, V23, P314, DOI 10.1359/JBMR.071025
   Vandesompele J, 2002, GENOME BIOL, V3, P0, DOI 10.1186/gb-2002-3-7-research0034
NR 49
TC 25
Z9 30
U1 1
U2 8
PU WILEY
PI HOBOKEN
PA 111 RIVER ST, HOBOKEN 07030-5774, NJ USA
SN 0020-7136
EI 1097-0215
J9 INT J CANCER
JI Int. J. Cancer
PD APR 15
PY 2011
VL 128
IS 8
BP 1822
EP 1835
DI 10.1002/ijc.25776
PG 14
WC Oncology
SC Oncology
GA 730MM
UT WOS:000288037400008
PM 21344373
DA 2022-07-08
ER

PT J
AU Ren, Dayong
   Minami, Yasuhiro
   Nishita, Michiru
AF Ren, Dayong
   Minami, Yasuhiro
   Nishita, Michiru
TI Critical role of Wnt5a-Ror2 signaling in motility and invasiveness of carcinoma cells following Snail-mediated epithelial-mesenchymal transition
SO GENES TO CELLS
LA English
DT Article
ID receptor tyrosine kinase; transcriptional repressor snail; e-cadherin expression; up-regulation; melanoma-cell; cancer; ror2; activation; migration; invasion
AB Expression of Snail has been shown to mediate epithelial-mesenchymal transition (EMT) of epithelial cells and carcinomas, characterized by morphological alterations with disappearance and appearance of E-cadherin and vimentin, respectively. Here, we show that ectopic expression of Snail in human epidermoid carcinoma A431 cells (Snail/A431) induces the representative EMT, resulting in remarkable motile and invasive properties of the cells. Expression of Wnt5a, its receptor Ror2 and matrix metalloproteinase (MMP)-2 is induced in Snail/A431, but not in control A431 cells. Interestingly, suppressed expression of either Wnt5a or Ror2 in Snail/A431 cells results in the inhibition of in vitro cell motility and invasiveness, at least partly mediated by MMP-2, without affecting characteristics of EMT, i.e., mesenchymal morphology, and down- and up-regulations of E-cadherin and vimentin, respectively. We further show that endogenous Snail is required for sustained expression of Wnt5a, Ror2 and MMP-13 in human osteosarcoma SaOS-2 cells. The results indicate that expression of both Wnt5a and Ror2 is induced during Snail-mediated EMT or malignant progression of cancer cells and that consequently activated Wnt5a-Ror2 signaling confers highly motile and invasive properties on cancer cells. Thus, Wnt5a-Ror2 signaling can be a target of cancer therapies to prevent cancer cells from undergoing invasion and metastasis.
C1 [Ren, Dayong; Minami, Yasuhiro; Nishita, Michiru] Kobe Univ, Grad Sch Med, Dept Physiol & Cell Biol, Chuo Ku, Kobe, Hyogo 6500017, Japan.
RP Minami, Y (通讯作者)，Kobe Univ, Grad Sch Med, Dept Physiol & Cell Biol, Chuo Ku, 7-5-1 Kusunoki Cho, Kobe, Hyogo 6500017, Japan.
EM minami@kobe-u.ac.jp; nishita@med.kobe-u.ac.jp
FU Ministry of Education, Culture, Sports, Science and Technology, Japan; Takeda Science Foundation
CR Andersen H, 2005, MOL CELL BIOL, V25, P9138, DOI 10.1128/MCB.25.20.9138-9150.2005
   Barrallo-gimeno A, 2005, DEVELOPMENT, V132, P3151, DOI 10.1242/dev.01907
   Batlle E, 2000, NAT CELL BIOL, V2, P84, DOI 10.1038/35000034
   Bergman MR, 2003, BIOCHEM J, V369, P485, DOI 10.1042/BJ20020707
   Bjorklund M, 2005, BBA-REV CANCER, V1755, P37, DOI 10.1016/j.bbcan.2005.03.001
   Blanco MJ, 2002, ONCOGENE, V21, P3241, DOI 10.1038/sj.onc.1205416
   Cano A, 2000, NAT CELL BIOL, V2, P76, DOI 10.1038/35000025
   Carver EA, 2001, MOL CELL BIOL, V21, P8184, DOI 10.1128/MCB.21.23.8184-8188.2001
   Chen YS, 2011, MOL CELL PROTEOMICS, V10, P0, DOI 10.1074/mcp.M110.001131
   Dissanayake SK, 2007, J BIOL CHEM, V282, P17259, DOI 10.1074/jbc.M700075200
   Enomoto M, 2009, ONCOGENE, V28, P3197, DOI 10.1038/onc.2009.175
   Gonzalez-sancho JM, 2004, MOL CELL BIOL, V24, P4757, DOI 10.1128/MCB.24.11.4757-4768.2004
   He FL, 2008, DEVELOPMENT, V135, P3871, DOI 10.1242/dev.025767
   Jorda M, 2005, J CELL SCI, V118, P3371, DOI 10.1242/jcs.02465
   Kani S, 2004, J BIOL CHEM, V279, P50102, DOI 10.1074/jbc.M409039200
   Kurrey NK, 2005, GYNECOL ONCOL, V97, P155, DOI 10.1016/j.ygyno.2004.12.043
   Lee JM, 2006, J CELL BIOL, V172, P973, DOI 10.1083/jcb.200601018
   Matsuda T, 2001, MECH DEVELOP, V105, P153, DOI 10.1016/S0925-4773(01)00383-5
   Milsom CC, 2008, CANCER RES, V68, P10068, DOI 10.1158/0008-5472.CAN-08-2067
   Minami Y, 2010, DEV DYNAM, V239, P1, DOI 10.1002/dvdy.21991
   Miyoshi A, 2004, BRIT J CANCER, V90, P1265, DOI 10.1038/sj.bjc.6601685
   Nishita M, 2006, J CELL BIOL, V175, P555, DOI 10.1083/jcb.200607127
   Nishita M, 2010, TRENDS CELL BIOL, V20, P346, DOI 10.1016/j.tcb.2010.03.001
   Nishita M, 2010, MOL CELL BIOL, V30, P3610, DOI 10.1128/MCB.00177-10
   Onder TT, 2008, CANCER RES, V68, P3645, DOI 10.1158/0008-5472.CAN-07-2938
   Poser I, 2001, J BIOL CHEM, V276, P24661, DOI 10.1074/jbc.M011224200
   Rosivatz E, 2002, AM J PATHOL, V161, P1881, DOI 10.1016/S0002-9440(10)64464-1
   Roy HK, 2005, DIGEST DIS SCI, V50, P42, DOI 10.1007/s10620-005-1275-z
   Singh NK, 2010, J BIOL CHEM, V285, P16830, DOI 10.1074/jbc.M110.106187
   Song H, 2006, CANCER RES, V66, P10487, DOI 10.1158/0008-5472.CAN-06-1461
   Takeuchi S, 2000, GENES CELLS, V5, P71, DOI 10.1046/j.1365-2443.2000.00300.x
   Taki M, 2003, CANCER SCI, V94, P593, DOI 10.1111/j.1349-7006.2003.tb01488.x
   Thiery JP, 2009, CELL, V139, P871, DOI 10.1016/j.cell.2009.11.007
   Watabe M, 1994, J CELL BIOL, V127, P247, DOI 10.1083/jcb.127.1.247
   Wright TM, 2009, ONCOGENE, V28, P2513, DOI 10.1038/onc.2009.116
   Yamamoto H, 2010, ONCOGENE, V29, P2036, DOI 10.1038/onc.2009.496
   Yamamoto H, 2007, GENES CELLS, V12, P1215, DOI 10.1111/j.1365-2443.2007.01128.x
   Yamamoto S, 2008, DEV CELL, V15, P23, DOI 10.1016/j.devcel.2008.05.007
   Yokoyama K, 2003, INT J ONCOL, V22, P891
NR 39
TC 73
Z9 77
U1 0
U2 5
PU WILEY
PI HOBOKEN
PA 111 RIVER ST, HOBOKEN 07030-5774, NJ USA
SN 1356-9597
EI 1365-2443
J9 GENES CELLS
JI Genes Cells
PD MAR 15
PY 2011
VL 16
IS 3
BP 304
EP 315
DI 10.1111/j.1365-2443.2011.01487.x
PG 12
WC Cell Biology; Genetics & Heredity
SC Cell Biology; Genetics & Heredity
GA 725SJ
UT WOS:000287666100005
PM 21342370
DA 2022-07-08
ER

PT J
AU Crosby, MB
   Yang, Hua
   Gao, Weiqing
   Zhang, Lane
   Grossniklaus, HE
AF Crosby, Michelle
   Yang, Hua
   Gao, Weiqing
   Zhang, Lane
   Grossniklaus, Hans
TI Serum vascular endothelial growth factor (VEGF) levels correlate with number and location of micrometastases in a murine model of uveal melanoma
SO BRITISH JOURNAL OF OPHTHALMOLOGY
LA English
DT Article
ID extravascular matrix pattern; colorectal-cancer patient; ocular melanoma; factor-a; poor-prognosis; metastasis; expression; cell; matrix-metalloproteinase-9; osteosarcoma
AB Background A preliminary animal study was performed to determine if hepatic micrometastases from uveal melanoma secrete vascular endothelial growth factor (VEGF) that is measurable in serum. Methods We analysed the serum of a C57Bl/6 mouse model of uveal melanoma (n=10) at days 4, 7, 14 and 21 post-inoculation for VEGF levels. We compared the serum VEGF levels with the number and location of hepatic micrometastases and their respective expression of VEGF mRNA. Results Serum VEGF levels rose after inoculation of C57Bl/6 mice eyes with B16LS9 cutaneous melanoma cells. Beginning on day 14 there was a statistically significant (p<0.05) increase in VEGF levels, rising to an average peak level of 37.985 pg/ml at day 21. Peak serum VEGF levels correlated with the total number of hepatic micrometastases (R=0.444) and there was moderate correlation of peak VEGF serum levels with micrometastases in more hypoxic locations (R=0.572). VEGF mRNA expression by micrometastases was highest in the most hypoxic regions of the hepatic lobule. Conclusions Hepatic micrometastastic melanoma arising in a mouse model of ocular melanoma secretes VEGF. The number and location of the micrometastases correlate with serum VEGF levels.
C1 [Crosby, Michelle B.; Yang, Hua; Gao, Weiqing; Zhang, Lane; Grossniklaus, Hans E.] Emory Univ, Sch Med, Dept Ophthalmol, Atlanta, GA 30322 USA.
   [Grossniklaus, Hans E.] Emory Univ, Sch Med, Dept Pathol, Atlanta, GA 30322 USA.
RP Grossniklaus, HE (通讯作者)，BT 428 Emory Eye Ctr, LF Montgomery Ophthalm Pathol Lab, 1365 Clifton Rd, Atlanta, GA 30322 USA.
EM ophtheg@emory.edu
FU NIH [R01 CA126557]; NEI [P30 EY06360]; Research to Prevent Blindness, Inc.; NATIONAL CANCER INSTITUTE [R01CA126447] Funding Source: NIH RePORTER; NATIONAL EYE INSTITUTE [P30EY006360] Funding Source: NIH RePORTER
CR Alabi AA, 2009, DIS COLON RECTUM, V52, P993, DOI 10.1007/DCR.0b013e31819ed3bc
   Alabi AA, 2009, INT J COLORECTAL DIS, V24, P269, DOI 10.1007/s00384-008-0622-x
   Ascierto PA, 2004, ANTICANCER RES, V24, P4255
   Boyd SR, 2002, BRIT J OPHTHALMOL, V86, P448, DOI 10.1136/bjo.86.4.448
   Dithmar S, 2000, MELANOMA RES, V10, P2, DOI 10.1097/00008390-200010010-00001
   El FILALIM, 2010, INVEST OPHTH VIS SCI, V51, P2329, DOI 10.1167/iovs.09-4739
   Fidler IJ, 1976, CANCER RES, V36, P3160
   Harning R, 1987, INVEST OPHTH VIS SCI, V28, P1599
   Kaya M, 2000, CLIN CANCER RES, V6, P572
   Kaya M, 2009, J BONE JOINT SURG BR, V91B, P784, DOI 10.1302/0301-620X.91B6.21853
   Logan PT, 2008, CLIN EXP METASTAS, V25, P509, DOI 10.1007/s10585-008-9158-2
   Luzzi KJ, 1998, AM J PATHOL, V153, P865, DOI 10.1016/S0002-9440(10)65628-3
   Missotten GSO, 2006, ARCH OPHTHALMOL-CHIC, V124, P1428, DOI 10.1001/archopht.124.10.1428
   Notting IC, 2006, CURR EYE RES, V31, P775, DOI 10.1080/02713680600865052
   Rusciano D, 1994, INVAS METAST, V14, P349
   Sahin A, 2007, JPN J OPHTHALMOL, V51, P325, DOI 10.1007/s10384-007-0456-z
   Sahin A, 2007, OPHTHALMIC RES, V39, P40, DOI 10.1159/000097905
   Sheidow TG, 2000, BRIT J OPHTHALMOL, V84, P750, DOI 10.1136/bjo.84.7.750
   Singh AD, 2003, OPHTHALMOLOGY, V110, P956, DOI 10.1016/S0161-6420(03)00078-2
   Singh ARUND, 2005, OPHTHALMOL CLIN NORTH AM, V18, P75, DOI 10.1016/j.ohc.2004.07.002
   Yang H, 2006, MOL VIS, V12, P511
   Yang H, 2010, INVEST OPHTH VIS SCI, V51, P2835, DOI 10.1167/iovs.09-4755
   1998 , 1900, V125, V0, P767
NR 23
TC 22
Z9 26
U1 0
U2 2
PU BMJ PUBLISHING GROUP
PI LONDON
PA BRITISH MED ASSOC HOUSE, TAVISTOCK SQUARE, LONDON WC1H 9JR, ENGLAND
SN 0007-1161
EI 1468-2079
J9 BRIT J OPHTHALMOL
JI Br. J. Ophthalmol.
PD JAN 15
PY 2011
VL 95
IS 1
BP 112
EP 117
DI 10.1136/bjo.2010.182402
PG 6
WC Ophthalmology
SC Ophthalmology
GA 695OB
UT WOS:000285380300023
PM 20819828
DA 2022-07-08
ER

PT J
AU Yamamoto, Y.
   Yamamoto, N.
   Tajima, K.
   Ohno, A.
   Washimi, Y.
   Ishimura, D.
   Washimi, O.
   Yamada, H.
AF Yamamoto, Y
   Yamamoto, N
   Tajima, K
   Ohno, A
   Washimi, Y
   Ishimura, D
   Washimi, O
   Yamada, H
TI Characterization of human multicentric osteosarcoma using newly established cells derived from multicentric osteosarcoma
SO JOURNAL OF CANCER RESEARCH AND CLINICAL ONCOLOGY
LA English
DT Article
DE Human multicentric osteosarcoma cell; Invasiveness of extracellular matrix; DNA microarray; Telomerase activity; Telomere length
ID telomerase activity; tumor-cell; matrix metalloproteinase-1; multifocal osteosarcoma; expression; cancer; bone; metastasis; mechanism; sarcoma
AB Purpose Human multicentric osteosarcoma (HMOS) is a rare, aggressive variant of osteosarcoma, and its etiology is not clear. We used newly established HMOS cells, which were derived from primary (HMOS-A) and secondary (HMOS-P) lesions, respectively, to perform a basic study analyzing the cellular biology and gene expression of HMOS. Methods We performed a cell growth assay, an invasion assay, DNA microarray analysis, quantitative real-time RT-PCR (Qrt-PCR), and a telomerase assay and compared the results between HMOS-A, HMOS-P, and human osteosarcoma (HOS) cell lines (MNNG-HOS and Saos-2). Results The cell biological analysis revealed that HMOSA and HMOS-P had similar characteristics to Saos-2, and the invasion assay showed that they had similar characteristics to MNNG-HOS. The DNA microarray study showed that the gene expression profiles of HMOS-A and HMOS-P were similar to that of MNNG-HOS, but the overexpression of MMP-2, MMP-9, and MT1-MMP was observed in HMOS-A and HMOS-P, which was correlated with the invasiveness of the extracellular matrix, and collagen type-4 (COL-4) and VEGF were also detected. HMOS-A and HMOS-P showed low telomerase activity similar to Saos-2, which are known to be telomerase negative, but a similar telomere length and telomerase protein to MNNG-HOS. Conclusions HMOS-A and HMOS-P demonstrated strong invasive ability, and their gene expression profiles correlated with the invasiveness of the extracellular matrix. Their telomerase activity was low, but they did not shown the typical features of alternative lengthening of telomeres (ALT). HMOS-A and HMOS-P are useful models for further study of various biological aspects and therapeutic manipulation of HMOS.
C1 [Yamamoto, N.] Fujita Hlth Univ, Lab Mol Biol & Histochem, Joint Res Lab, Toyoake, Aichi 4701192, Japan.
   [Yamamoto, Y.; Tajima, K.; Ohno, A.; Washimi, Y.; Ishimura, D.; Washimi, O.; Yamada, H.] Fujita Hlth Univ, Dept Orthopaed Surg, Sch Med, Toyoake, Aichi 4701192, Japan.
RP Yamamoto, N (通讯作者)，Fujita Hlth Univ, Lab Mol Biol & Histochem, Joint Res Lab, 1-98 Dengakugakubo,Kutsukake Cho, Toyoake, Aichi 4701192, Japan.
EM yyasuhiro88jp@yahoo.co.jp; naokiy@fujita-hu.ac.jp
CR Amstutz HC, 1969, CANCER, V24, P923, DOI 10.1002/1097-0142(196911)24:5<923::AID-CNCR2820240509>3.0.CO;2-E
   Biagini R, 1991, CHIRURGIA DEGLI ORGANI DI MOVIMENTO, V76, P113
   Bryan TM, 1997, NAT MED, V3, P1271, DOI 10.1038/nm1197-1271
   Cho HJ, 2007, J BIOCHEM MOL BIOL, V40, P1069
   Clark JCM, 2008, J CANCER RES CLIN, V134, P281, DOI 10.1007/s00432-007-0330-x
   Daffner RH, 1997, SKELETAL RADIOL, V26, P569, DOI 10.1007/s002560050289
   de Lange T, 2002, ONCOGENE, V21, P532, DOI 10.1038/sj.onc.1205080
   Foukas AF, 2002, J BONE JOINT SURG BR, V84B, P706, DOI 10.1302/0301-620X.84B5.12512
   Hahn WC, 1999, NATURE, V400, P464, DOI 10.1038/22780
   Hatori M, 2001, JPN J CLIN ONCOL, V31, P562, DOI 10.1093/jjco/hye118
   Henson JD, 2002, ONCOGENE, V21, P598, DOI 10.1038/sj.onc.1205058
   Hojilla CV, 2003, BRIT J CANCER, V89, P1817, DOI 10.1038/sj.bjc.6601327
   Jaffe N, 2003, CANCER-AM CANCER SOC, V98, P2457, DOI 10.1002/cncr.11800
   Jones RD, 1993, MED PEDIATR ONCOL, V21, P111, DOI 10.1002/mpo.2950210206
   Kim NW, 1994, SCIENCE, V266, P2011, DOI 10.1126/science.7605428
   Kyo S, 2003, AM J PATHOL, V163, P859, DOI 10.1016/S0002-9440(10)63446-3
   Laus M, 1980, ITALIAN JOURNAL OF ORTHOPAEDICS AND TRAUMATOLOGY, V6, P249
   Lisle JW, 2008, CLIN ORTHOP RELAT R, V466, P2071, DOI 10.1007/s11999-008-0309-1
   Lockshin MD, 1966, ARCH INTERN MED, V118, P203, DOI 10.1001/archinte.118.3.203
   Lowbeer L, 1968, B PATHOL, V9, P52
   Luu HH, 2005, CLIN EXP METASTAS, V22, P319, DOI 10.1007/s10585-005-0365-9
   Mahoney JP, 1979, CANCER, V44, P1897, DOI 10.1002/1097-0142(197911)44:5<1897::AID-CNCR2820440552>3.0.CO;2-2
   Meyerson M, 1997, CELL, V90, P785, DOI 10.1016/S0092-8674(00)80538-3
   Mirra JM, 1989, BONE TUMORS CLIN RAD, V0, P344
   Mohammed RAA, 2007, BRIT J CANCER, V96, P1092, DOI 10.1038/sj.bjc.6603678
   Nakamura TM, 1997, SCIENCE, V277, P955, DOI 10.1126/science.277.5328.955
   Oda Y, 2006, MODERN PATHOL, V19, P738, DOI 10.1038/modpathol.3800587
   Parham DM, 1985, CANCER, V55, P2653, DOI 10.1002/1097-0142(19850601)55:11<2653::AID-CNCR2820551121>3.0.CO;2-A
   Sato H, 2005, CANCER SCI, V96, P212, DOI 10.1111/j.1349-7006.2005.00039.x
   Scheel C, 2002, VIRCHOWS ARCH, V440, P573, DOI 10.1007/s00428-002-0634-9
   Scheel C, 2001, ONCOGENE, V20, P3835, DOI 10.1038/sj.onc.1204493
   Shay JW, 1997, EUR J CANCER, V33, P787, DOI 10.1016/S0959-8049(97)00062-2
   Terasaki T, 2004, ONCOL REP, V11, P1307
   Uchibori M, 2006, INT J ONCOL, V28, P33
   Ulaner GA, 2003, CANCER RES, V63, P1759
   Virk MS, 2007, ARTHRITIS RES THER, V9, P0, DOI 10.1186/ar2169
   Weiss KR, 2006, CLIN ORTHOP RELAT R, V0, PP111, DOI 10.1097/01.blo.0000229333.98781.56
   Yamamoto Y, 2008, TISS CULT RES COMMON, V27, P161
NR 38
TC 9
Z9 14
U1 0
U2 2
PU SPRINGER
PI NEW YORK
PA 233 SPRING ST, NEW YORK, NY 10013 USA
SN 0171-5216
EI 1432-1335
J9 J CANCER RES CLIN
JI J. Cancer Res. Clin. Oncol.
PD MAR 15
PY 2011
VL 137
IS 3
BP 423
EP 433
DI 10.1007/s00432-010-0885-9
PG 11
WC Oncology
SC Oncology
GA 719MP
UT WOS:000287209200006
PM 20440512
DA 2022-07-08
ER

PT J
AU Chen, Kuan-Tin
   Hour, Mann-Jen
   Tsai, Shih-Chang
   Chung, Jing-Gung
   Kuo, Sheng-Chu
   Lu, Chi-Cheng
   Chiu, Yu-Jen
   Chuang, Yi-Hsuan
   Yang, Jai-Sing
AF Chen, Kuan-tin
   Hour, Mann-jen
   Tsai, Shih-chang
   Chung, Jing-gung
   Kuo, Sheng-chu
   Lu, Chi-cheng
   Chiu, Yu-jen
   Chuang, Yi-hsuan
   Yang, Jai-sing
TI The novel synthesized 6-fluoro-(3-fluorophenyl)-4-(3-methoxyanilino)quinazoline (LJJ-10) compound exhibits anti-metastatic effects in human osteosarcoma U-2 OS cells through targeting insulin-like growth factor-I receptor
SO INTERNATIONAL JOURNAL OF ONCOLOGY
LA English
DT Article
DE LJJ-10; human osteosarcoma U-2 OS cells; anti-metastasis; MMP-2 and MMP-9; IGF-1R signaling
ID cancer; inhibitor; invasion; pathway; tumor; combination; progression; expression; migration; antibody
AB Our previous study demonstrated that 6-fluoro-(3-fluorophenyl)-4-(3-methoxyanilino)quinazoline (LJJ-10) possesses potential anticancer activity and exhibits greater antitumor effect than the other quinazoline compounds in human osteogenic sarcoma U-2 OS cells via in vitro screening. In this study, we focused on investigating the anti-metastatic activity and the signaling pathways involved in LJJ-10 action in U-2 OS cells. The results from wound healing and Boyden chamber transwell assays indicated that LJJ-10 exhibited an inhibitory effect on the migration and invasion of U-2 OS cells. LJJ-10 also inhibited matrix metalloproteinase-2 (MMP-2) and MMP-9 enzyme activities and caused a concentration-dependent decrease in protein levels by gelatin zymography assay and Western blot analysis, respectively. Meanwhile, LJJ-10 suppressed MMP-2 and MMP-9 mRNA levels in a concentration-dependent fashion after 12-h exposure in U-2 OS cells. Computational modeling showed that LJJ-10 is bound into the IGF-1R via hydrophobic interactions with Leu(975), Val(983), Ala(1001), Glu(1050) and Met(1052) with one hydrogen bond between 6-F and Met(1052). LJJ-10 reduced the protein levels of p-JNK, p-p38, p-ERK, p-AKT and p-IGFR by Western blotting and these influences are concentration-dependent. Based on these observations, this study suggests that molecular targeting of the insulin-like growth factor-I receptor (IGF-1R) signaling leads to the suppression of downstream MAPK/AKT signaling and downregulation of MMP-2 and -9 RNA levels and protein levels in LJJ-10-treated U-2 OS cells. Therefore, the inhibition of metastasis in human osteosarcoma cells by treatment with this novel agent, LJJ-10 may be a useful chemotherapeutic approach.
C1 [Chen, Kuan-Tin; Chiu, Yu-Jen; Chuang, Yi-Hsuan; Yang, Jai-Sing] China Med Univ, Dept Pharmacol, Taichung 404, Taiwan.
   [Tsai, Shih-Chang; Chung, Jing-Gung] China Med Univ, Dept Biol Sci & Technol, Taichung 404, Taiwan.
   [Hour, Mann-Jen] China Med Univ, Sch Pharm, Taichung 404, Taiwan.
   [Kuo, Sheng-Chu] China Med Univ, Grad Inst Pharmaceut Chem, Taichung 404, Taiwan.
   [Lu, Chi-Cheng] Natl Chung Hsing Univ, Dept Life Sci, Taichung 402, Taiwan.
RP Yang, JS (通讯作者)，China Med Univ, Dept Pharmacol, 91 Hsueh Shih Rd, Taichung 40402, Taiwan.
EM jaising@mail.cmu.edu.tw
FU National Science Council of the Republic of China [NSC 99-2320-B-039-013-MY3, NSC 97-2320-B-039-004-MY3]; China Medical University, Taichung, Taiwan [CMU99-S-34]
CR Armour AA, 2010, EUR RESPIR REV, V19, P186, DOI 10.1183/09059180.00005110
   Burrow S, 1998, J SURG ONCOL, V69, P21, DOI 10.1002/(SICI)1096-9098(199809)69:1<21::AID-JSO5>3.0.CO;2-M
   Chen YY, 2010, INT J ONCOL, V36, P1113
   Chiang JH, 2011, CHEM RES TOXICOL, V24, P20, DOI 10.1021/tx100248s
   Ciampolillo A, 2005, CURR MED CHEM, V12, P2881, DOI 10.2174/092986705774454715
   de Oliveira AN, 2010, EUR J MED CHEM, V45, P4339, DOI 10.1016/j.ejmech.2010.04.034
   Dong JY, 2010, MOL CANCER THER, V9, P2593, DOI 10.1158/1535-7163.MCT-09-1018
   Giustina A, 2008, ENDOCR REV, V29, P535, DOI 10.1210/er.2007-0036
   Grimberg A, 2003, CANCER BIOL THER, V2, P630
   Herzlieb N, 2000, CELL MOL BIOL, V46, P71
   Ho YT, 2009, CANCER LETT, V279, P155, DOI 10.1016/j.canlet.2009.01.033
   Hour MJ, 2007, J CHIN CHEM SOC-TAIP, V54, P785, DOI 10.1002/jccs.200700113
   Huang WW, 2010, MOL NUTR FOOD RES, V54, P1585, DOI 10.1002/mnfr.201000005
   Kolb EA, 2010, PEDIATR BLOOD CANCER, V55, P67, DOI 10.1002/pbc.22479
   Lu CC, 2010, MOL NUTR FOOD RES, V54, P967, DOI 10.1002/mnfr.200900265
   Lu KW, 2002, HUM EXP TOX IN PRESS, V0, P0
   Maines MD, 2010, CURR DRUG TARGETS, V11, P1586
   Miyamoto S, 2004, CANCER RES, V64, P665, DOI 10.1158/0008-5472.CAN-03-1916
   Moro-sibilot D, 2010, REV MAL RESPIR, V27, P959, DOI 10.1016/j.rmr.2010.07.005
   Rho JK, 2010, MOL CANCER THER, V9, P3233, DOI 10.1158/1535-7163.MCT-10-0625
   Scotlandi K, 1996, CANCER RES, V56, P4570
   Shih YW, 2010, CELL BIOCHEM BIOPHYS, V58, P31, DOI 10.1007/s12013-010-9091-2
   Toretsky JA, 2010, LANCET ONCOL, V11, P105, DOI 10.1016/S1470-2045(09)70391-2
   Velaparthi U, 2007, BIOORG MED CHEM LETT, V17, P2317, DOI 10.1016/j.bmcl.2007.01.102
   Velcheti V, 2010, BIOL-TARGETS THER, V4, P83
   Wang Y, 2005, MOL CANCER THER, V4, P1214, DOI 10.1158/1535-7163.MCT-05-0048
   Yakar S, 2010, J BONE MINER RES, V25, P2267, DOI 10.1002/jbmr.234
   Yang MD, 2010, ANTICANCER RES, V30, P2135
   Zampino MG, 2007, CANCER, V110, P752, DOI 10.1002/cncr.22851
   Zaoui P, 2000, DIABETES METAB, V26, P25
   Zhang D, 2003, HORM METAB RES, V35, P802
NR 32
TC 20
Z9 20
U1 0
U2 8
PU SPANDIDOS PUBL LTD
PI ATHENS
PA POB 18179, ATHENS, 116 10, GREECE
SN 1019-6439
EI 
J9 INT J ONCOL
JI Int. J. Oncol.
PD SEP 15
PY 2011
VL 39
IS 3
BP 611
EP 619
DI 10.3892/ijo.2011.1071
PG 9
WC Oncology
SC Oncology
GA 802EU
UT WOS:000293492900010
PM 21667022
DA 2022-07-08
ER

PT J
AU Zhang, Guoyou
   Li, Ming
   Jin, Jing
   Bai, Yushu
   Yang, Changwei
AF Zhang, Guoyou
   Li, Ming
   Jin, Jing
   Bai, Yushu
   Yang, Changwei
TI Knockdown of S100A4 Decreases Tumorigenesis and Metastasis in Osteosarcoma Cells by Repression of Matrix Metalloproteinase-9
SO ASIAN PACIFIC JOURNAL OF CANCER PREVENTION
LA English
DT Article
DE Osteosarcoma; metastasis; S100A4; MMP-9 expression; cell migration
ID mmp-9 expression; tissue inhibitor; overexpression; cancer; invasiveness; invasion; tumor
AB Osteosarcoma (OS), the most frequent bone tumor in children and adolescents, is highly malignant. Metastases are the major cause of death, and patients with relapse have a poor prognosis. Given the associations of S100A4 with OS and tumor metastasis, we explored its potential roles in OS metastasis. Among 32 OS (16 metastatic and 16 non-metastatic) specimens examined, we found a significant increase of S100A4 mRNA in metastatic tissues, and more importantly, expression of S100A4 and MMP-9 to be strongly correlated in patients who had lymph node or distant metastasis. We observed that siRNA mediated suppression of the S100A4 gene significantly reduced the proliferative and invasive capability of highly invasive OS cells, with a reduced rate of tumor growth and metastasis under in vivo conditions. Matrix metalloproteinase 9 (MMP-9) proved highly responsive to S100A4 gene suppression, demonstrating significant reduction in proteolytic activity, while overexpression of S100A4 increased the expression and proteolytic activity of MMP-9. Links of S100A4 with cell motility were confirmed by depletion which resulted in reduced cell migration. Moreover, loss of cell metastatic potential was completely rescued by overexpression of MMP-9. Collectively, our findings indicate that S100A4 contributes to OS metastasis by stimulating MMP-9 expression, suggesting potential as a novel diagnostic biomarker for OS progression as well as a therapeutic target.
C1 [Zhang, Guoyou; Li, Ming; Bai, Yushu; Yang, Changwei] Second Mil Med Univ, Changhai Hosp, Dept Orthopaed, Shanghai, Peoples R China.
   [Jin, Jing] Second Mil Med Univ, Changhai Hosp, Mol Biol Lab, Shanghai, Peoples R China.
RP Li, M (通讯作者)，Second Mil Med Univ, Changhai Hosp, Dept Orthopaed, Shanghai, Peoples R China.
EM limingch@126.com
CR Bakhshi S, 2010, EXPERT REV ANTICANC, V10, P271, DOI 10.1586/era.09.186, 10.1586/ERA.09.186
   Bjornland K, 2005, J SURG RES, V127, P151, DOI 10.1016/j.jss.2004.12.016
   Chen NH, 2008, J PHARMACOL SCI, V108, P212, DOI 10.1254/jphs.SC0080019
   Cho HJ, 2007, J BIOCHEM MOL BIOL, V40, P1069
   Ferrari C, 2004, ACTA ORTHOP SCAND, V75, P487, DOI 10.1080/00016470410001295-1
   G BERGE, 2010, INT J CANCER, V18, P240
   Himelstein BP, 1998, MED PEDIATR ONCOL, V31, P471, DOI 10.1002/(SICI)1096-911X(199812)31:6<471::AID-MPO2>3.0.CO;2-M
   Hoon DSB, 2011, J SURG ONCOL, V103, P508, DOI 10.1002/jso.21690
   Huang LY, 2011, WORLD J GASTROENTERO, V17, P69, DOI 10.3748/wjg.v17.i1.69
   Ismail NI, 2008, CANCER CELL INT, V8, P0, DOI 10.1186/1475-2867-8-12
   Kido A, 1999, CANCER LETT, V137, P209, DOI 10.1016/S0304-3835(98)00368-1
   Kushlinsky NE, 2010, B EXP BIOL MED+, V149, P233, DOI 10.1007/s10517-010-0914-3
   Lo JF, 2011, CANCER RES, V71, P1912, DOI 10.1158/0008-5472.CAN-10-2350
   Ma X, 2010, CANCER LETT, V299, P171, DOI 10.1016/j.canlet.2010.08.016
   Matsuyama Y, 2002, J SURG ONCOL, V80, P105, DOI 10.1002/jso.10106
   Mencia N, 2010, BMC CANCER, V10, P0, DOI 10.1186/1471-2407-10-250
   Tarabykina S, 2007, CURR CANCER DRUG TAR, V7, P217, DOI 10.2174/156800907780618329
   Yang XQ, 2001, J SURG RES, V98, P33, DOI 10.1006/jsre.2001.6150
NR 18
TC 29
Z9 31
U1 0
U2 7
PU ASIAN PACIFIC ORGANIZATION CANCER PREVENTION
PI GYEONGGI-DO
PA APJCP HEAD OFFICE, KOREAN NATL CANCER CENTER, 323 ILAN -RO, ILSANDONG-GU, GOYANG-SI, GYEONGGI-DO, 410-769, SOUTH KOREA
SN 1513-7368
EI 
J9 ASIAN PAC J CANCER P
JI Asian Pac. J. Cancer Prev.
PD JUN 15
PY 2011
VL 12
IS 8
BP 2075
EP 2080
DI 
PG 6
WC Oncology
SC Oncology
GA 915FK
UT WOS:000302009300036
PM 22292654
DA 2022-07-08
ER

PT J
AU Ma, Dennis
   Tremblay, Phillip
   Mahngar, Kevinjeet
   Collins, Jonathan
   Hudlicky, Tomas
   Pandey, Siyaram
AF Ma, Dennis
   Tremblay, Phillip
   Mahngar, Kevinjeet
   Collins, Jonathan
   Hudlicky, Tomas
   Pandey, Siyaram
TI Selective Cytotoxicity against Human Osteosarcoma Cells by a Novel Synthetic C-1 Analogue of 7-Deoxypancratistatin Is Potentiated by Curcumin
SO PLOS ONE
LA English
DT Article
ID pancratistatin induces apoptosis; oxygen species ro; cancer-cell; autophagy; mitochondria; biology; growth; chemotherapy; activation; childhood
AB The natural compound pancratistatin (PST) is a non-genotoxic inducer of apoptosis in a variety of cancers. It exhibits cancer selectivity as non-cancerous cells are markedly less sensitive to PST. Nonetheless, PST is not readily synthesized and is present in very low quantities in its natural source to be applied clinically. We have previously synthesized and evaluated several synthetic analogues of 7-deoxypancratistatin, and found that JC-TH-acetate-4 (JCTH-4), a C-1 acetoxymethyl analogue, possessed similar apoptosis inducing activity compared to PST. In this study, notoriously chemoresistant osteosarcoma (OS) cells (Saos-2, U-2 OS) were substantially susceptible to JCTH-4-induced apoptosis through mitochondrial targeting; JCTH-4 induced collapse of mitochondrial membrane potential (MMP), increased reactive oxygen species (ROS) production in isolated mitochondria, and caused release of apoptosis inducing factor (AIF) and endonuclease G (EndoG) from isolated mitochondria. Furthermore, JCTH-4 selectively induced autophagy in OS cells. Additionally, we investigated the combinatory effect of JCTH-4 with the natural compound curcumin (CC), a compound found in turmeric spice, previously shown to possess antiproliferative properties. CC alone had no observable effect on Saos-2 and U-2 OS cells. However, when present with JCTH-4, CC was able to enhance the cytotoxicity of JCTH-4 selectively in OS cells. Such cytotoxicity by JCTH-4 alone and in combination with CC was not observed in normal human osteoblasts (HOb) and normal human fetal fibroblasts (NFF). Therefore, this report illustrates a new window in combination therapy, utilizing a novel synthetic analogue of PST with the natural compound CC, for the treatment of OS.
C1 [Ma, Dennis; Tremblay, Phillip; Mahngar, Kevinjeet; Pandey, Siyaram] Univ Windsor, Dept Chem & Biochem, Windsor, ON N9B 3P4, Canada.
   [Collins, Jonathan; Hudlicky, Tomas] Brock Univ, Dept Chem, St Catharines, ON L2S 3A1, Canada.
   [Collins, Jonathan; Hudlicky, Tomas] Brock Univ, Ctr Biotechnol, St Catharines, ON L2S 3A1, Canada.
RP Ma, D (通讯作者)，Univ Windsor, Dept Chem & Biochem, Windsor, ON N9B 3P4, Canada.
EM spandey@uwindsor.ca
FU Canadian Institutes of Health Research (CIHR); Charles Best Canada Graduate Scholarship
CR Aggarwal BB, 2003, ANTICANCER RES, V23, P363
   Aggarwal BB, 2007, J CELL BIOCHEM, V102, P580, DOI 10.1002/jcb.21500
   Aoki H, 2007, MOL PHARMACOL, V72, P29, DOI 10.1124/mol.106.033167
   Arndt CAS, 1999, NEW ENGL J MED, V341, P342, DOI 10.1056/NEJM199907293410507
   Batandier C, 2004, J BIOL CHEM, V279, P17197, DOI 10.1074/jbc.M310329200
   Baum ES, 1981, CANCER TREAT REP, V65, P815
   Bielack SS, 2002, J CLIN ONCOL, V20, P776, DOI 10.1200/JCO.20.3.776
   Bonnet S, 2007, CANCER CELL, V11, P37, DOI 10.1016/j.ccr.2006.10.020
   Borst P, 2004, DRUG RESIST UPDATE, V7, P321, DOI 10.1016/j.drup.2004.11.003
   Casellas P, 2002, NEUROCHEM INT, V40, P475, DOI 10.1016/S0197-0186(01)00118-8
   Chatterjee SJ, 2011, EVID-BASED COMPL ALT, V2011, P0, DOI 10.1155/2011/129045
   Chatterjee SJ, 2010, MELANOMA RES, V0, P0
   Chen G, 2010, MITOCHONDRION, V10, P614, DOI 10.1016/j.mito.2010.08.001
   Cocheme HM, 2008, J BIOL CHEM, V283, P1786, DOI 10.1074/jbc.M708597200
   Collins J, 2010, J ORG CHEM, V75, P3069, DOI 10.1021/jo1003136
   Dalby KN, 2010, AUTOPHAGY, V6, P322, DOI 10.4161/auto.6.3.11625
   Deberardinis RJ, 2008, CELL METAB, V7, P11, DOI 10.1016/j.cmet.2007.10.002
   Degterev A, 2003, ONCOGENE, V22, P8543, DOI 10.1038/sj.onc.1207107
   Earnshaw WC, 1999, NATURE, V397, P387, DOI 10.1038/17015
   Epelbaum R, 2010, NUTR CANCER, V62, P1137, DOI 10.1080/01635581.2010.513802
   Flombaum CD, 1999, J CLIN ONCOL, V17, P1589, DOI 10.1200/JCO.1999.17.5.1589
   Gambhir SS, 2002, NAT REV CANCER, V2, P683, DOI 10.1038/nrc882
   Gatenby RA, 2004, NAT REV CANCER, V4, P891, DOI 10.1038/nrc1478
   Gogvadze V, 2008, TRENDS CELL BIOL, V18, P165, DOI 10.1016/j.tcb.2008.01.006
   Gogvadze V, 2010, MOL ASPECTS MED, V31, P60, DOI 10.1016/j.mam.2009.12.004
   Goorin AM, 1991, J CLIN ONCOL, V9, P600, DOI 10.1200/JCO.1991.9.4.600
   Gozuacik D, 2004, ONCOGENE, V23, P2891, DOI 10.1038/sj.onc.1207521
   Green DR, 2004, SCIENCE, V305, P626, DOI 10.1126/science.1099320
   Gregory CD, 2004, IMMUNOLOGY, V113, P1, DOI 10.1111/j.1365-2567.2004.01959.x
   Griffin C, 2011, INT J ONCOL, V38, P1549, DOI 10.3892/ijo.2011.977
   Griffin C, 2011, MOL CANCER THER, V10, P57, DOI 10.1158/1535-7163.MCT-10-0735
   Griffin C, 2010, CANCER CELL INT, V10, P0, DOI 10.1186/1475-2867-10-6
   Gurjal A, 1999, LUNG CANCER-J IASLC, V26, P109, DOI 10.1016/S0169-5002(99)00081-1
   Heiden MGV, 2009, SCIENCE, V324, P1029, DOI 10.1126/science.1160809
   Hengartner MO, 2000, NATURE, V407, P770, DOI 10.1038/35037710
   Kabeya Y, 2000, EMBO J, V19, P5720, DOI 10.1093/emboj/19.21.5720
   Kekre N, 2005, CANCER CHEMOTH PHARM, V56, P29, DOI 10.1007/s00280-004-0941-8
   Kroemer G, 2010, MOL CELL, V40, P280, DOI 10.1016/j.molcel.2010.09.023
   Kurien BT, 2007, ASSAY DRUG DEV TECHN, V5, P567, DOI 10.1089/adt.2007.064
   Kuttan R, 1985, CANCER LETT, V29, P197, DOI 10.1016/0304-3835(85)90159-4
   Levine B, 2007, NATURE, V446, P745, DOI 10.1038/446745a
   Li LY, 2001, NATURE, V412, P95, DOI 10.1038/35083620
   Liu JJ, 2011, CANCER LETT, V300, P105, DOI 10.1016/j.canlet.2010.10.001
   Loebstein R, 1998, PEDIATRICS, V101, Part. no., DOI 10.1542/peds.101.6.e8
   Madesh M, 2001, J CELL BIOL, V155, P1003, DOI 10.1083/jcb.200105057
   Marina N, 2004, ONCOLOGIST, V9, P422, DOI 10.1634/theoncologist.9-4-422
   Masuda H, 1987, P NATL ACAD SCI USA, V84, P7716, DOI 10.1073/pnas.84.21.7716
   Mclachlan A, 2005, APOPTOSIS, V10, P619, DOI 10.1007/s10495-005-1896-x
   Meistrich ML, 1989, CANCER, V63, P2115, DOI 10.1002/1097-0142(19890601)63:11<2115::AID-CNCR2820631108>3.0.CO;2-A
   Navaraj A, 2005, CANCER BIOL THER, V4, P1409, DOI 10.4161/cbt.4.12.2378
   Ovadje P, 2011, J ETHNOPHARMACOL, V133, P86, DOI 10.1016/j.jep.2010.09.005
   Pastorino JG, 2002, J BIOL CHEM, V277, P7610, DOI 10.1074/jbc.M109950200
   Patel BB, 2009, NUTR CANCER, V61, P842, DOI 10.1080/01635580903285106
   Plas DR, 2002, TRENDS ENDOCRIN MET, V13, P74
   Pollack M, 2001, J GERONTOL, V11, P475
   Rashmi R, 2005, CARCINOGENESIS, V26, P713, DOI 10.1093/carcin/bgi025
   Ravindran J, 2009, AAPS J, V11, P495, DOI 10.1208/s12248-009-9128-x
   Reed JC, 2000, AM J PATHOL, V157, P1415, DOI 10.1016/S0002-9440(10)64779-7
   Siedlakowski P, 2008, CANCER BIOL THER, V7, P376, DOI 10.4161/cbt.7.3.5364
   Simon HU, 2000, APOPTOSIS, V5, P415, DOI 10.1023/A:1009616228304
   Singal PK, 1998, NEW ENGL J MED, V339, P900, DOI 10.1056/NEJM199809243391307
   Singh S, 2007, CELL, V130, P765, DOI 10.1016/j.cell.2007.08.024
   Smith MA, 1991, JNCI-J NATL CANCER I, V83, P1460, DOI 10.1093/jnci/83.20.1460
   Susin SA, 1999, NATURE, V397, P441, DOI 10.1038/17135
   Ta LE, 2006, NEUROTOXICOLOGY, V27, P992, DOI 10.1016/j.neuro.2006.04.010
   Thayyullathil F, 2008, FREE RADICAL BIO MED, V45, P1403, DOI 10.1016/j.freeradbiomed.2008.08.014
   Walters DK, 2008, INVEST NEW DRUG, V26, P289, DOI 10.1007/s10637-007-9099-7
   Warburg O, 1956, SCIENCE, V123, P309, DOI 10.1126/science.123.3191.309
   Zhang GH, 1997, BIOTECHNIQUES, V23, P525, DOI 10.2144/97233pf01
   Zilfou JT, 2009, CSH PERSPECT BIOL, V1, P0, DOI 10.1101/cshperspect.a001883
NR 70
TC 23
Z9 24
U1 0
U2 15
PU PUBLIC LIBRARY SCIENCE
PI SAN FRANCISCO
PA 1160 BATTERY STREET, STE 100, SAN FRANCISCO, CA 94111 USA
SN 1932-6203
EI 
J9 PLOS ONE
JI PLoS One
PD DEC 21
PY 2011
VL 6
IS 12
BP 
EP 
DI 10.1371/journal.pone.0028780
PG 14
WC Multidisciplinary Sciences
SC Science & Technology - Other Topics
GA 876NF
UT WOS:000299113600033
PM 22205968
DA 2022-07-08
ER

PT J
AU Cavazza, Antonella
   Marini, Mario
   Roda, LG
   Tarantino, Umberto
   Valenti, Angela
AF Cavazza, Antonella
   Marini, Mario
   Roda, L
   Tarantino, Umberto
   Valenti, Angela
TI Hydrolysis of Substance P in the Presence of the Osteosarcoma Cell Line SaOS-2: Release of Free Amino Acids
SO NEUROCHEMICAL RESEARCH
LA English
DT Article
DE Neuropeptides; Osteosarcoma cell line; Enzyme hydrolysis
ID gene-related peptide; angiotensin-converting enzyme; bone-resorption; neurokinin-1 receptor; tachykinin receptor; in-vivo; neuropeptide; metabolism; enkephalinase; endopeptidase
AB The possible hydrolysis of substance P (Arg-Pro-Lys-Pro-Gln-Gln-Phe-Phe-Gly-Leu-Met) in presence of the osteoblastic cell line SaOS-2 was measured by capillary electrophoresis coupled to mass detection. The results obtained indicate that a very rapid disappearance of the intact undecapeptide was associated to a slower appearance of seven of its eight component amino acids. These results can be interpreted as indicating that an extremely fast hydrolysis of substance P by endopeptidases, which released peptidic by-products, was followed by a noticeably slower secondary degradation which released free amino acids. In decreasing quantitative importance, these phenomena appear to originate by the hydrolysis of the Pro(4)-Gln(5) bond, followed by C-terminal sequential degradation of the Arg(1)-Pro(4) tetrapeptide; by the hydrolysis of or Phe(7)-Phe(8) bond (or, possibly, of Gln(6)-Phe(7)) leading to release of free Phe and Gln; by hydrolysis of the Gly(9)-Leu(10) bond with subsequent release of Met and Leu. Results obtained appear to be compatible with the expression by SaOS-2 cells of enzymes already known to catalyze substance P hydrolysis, together with an apparent low efficiency of aminopeptidases. Because of the activity of C-terminal fragments on NK1 receptors, the delay between primary hydrolysis of substance P and secondary hydrolysis of its peptidic fragments indicated by the data shown implies a possible persistence of substance P physiological effects even after degradation of the intact peptide.
C1 [Marini, Mario; Roda, L. Giorgio] Univ Roma Tor Vergata, Dipartimento Neurosci, Via Montplellier 1, I-00133 Rome, Italy.
   [Cavazza, Antonella] Univ Parma, Dipartimento Chim Gen & Inorgan, I-43100 Parma, Italy.
   [Tarantino, Umberto; Valenti, Angela] Univ Roma Tor Vergata, Dipartimento Chirurg, I-00133 Rome, Italy.
RP Roda, LG (通讯作者)，Univ Roma Tor Vergata, Dipartimento Neurosci, Via Montplellier 1, I-00133 Rome, Italy.
EM lgroda@libero.it
CR Bank U, 2001, J LEUKOCYTE BIOL, V69, P197
   Birklein F, 2008, NEUROSCI LETT, V437, P199, DOI 10.1016/j.neulet.2008.03.081
   Blumberg S, 1980, BRAIN RES, V192, P477, DOI 10.1016/0006-8993(80)90898-7
   Bury RW, 1976, J MED CHEM, V19, P854, DOI 10.1021/jm00228a028
   Cao T, 2000, J IMMUNOL, V164, P5424, DOI 10.4049/jimmunol.164.10.5424
   Cascieri MA, 1984, MOL PHARMACOL, V25, P287
   Cavazza A, 2011, J CHROMATOGR B, V879, P2501, DOI 10.1016/j.jchromb.2011.06.048
   Couture R, 1981, CAN J PHYSIOL PHARM, V59, P621, DOI 10.1139/y81-096
   Gajda M, 2005, J ANAT, V207, P135, DOI 10.1111/j.1469-7580.2005.00434.x
   Goto T, 1998, CELL TISSUE RES, V293, P87, DOI 10.1007/s004410051100
   Goto T, 2007, NEUROPEPTIDES, V41, P25, DOI 10.1016/j.npep.2006.11.002
   Goto T, 2002, MICROSC RES TECHNIQ, V58, P91, DOI 10.1002/jemt.10123
   Grimsholm O, 2005, ARTHRITIS RES THER, V7, PR416, DOI 10.1186/ar1503
   Hall ME, 1989, PEPTIDES, V10, P895, DOI 10.1016/0196-9781(89)90132-0
   Hill PA, 1998, ENDOCRINOLOGY, V139, P1564, DOI 10.1210/en.139.4.1564
   Hooper NM, 1990, BIOCHEM J, V267, P509, DOI 10.1042/bj2670509
   Hukkanen M, 1993, NEUROSCIENCE, V54, P969, DOI 10.1016/0306-4522(93)90588-7
   Imai S, 2002, MICROSC RES TECHNIQ, V58, P61, DOI 10.1002/jemt.10119
   Kenny AJ, 1976, BIOCHEM J, V157, P169, DOI 10.1042/bj1570169
   Lam J, 2000, J CLIN INVEST, V106, P1481, DOI 10.1172/JCI11176
   Lerner UH, 2008, JOURNAL OF MUSCULOSKELETAL & NEURONAL INTERACTIONS, V8, P154
   Liu D, 2007, NEUROPEPTIDES, V41, P271, DOI 10.1016/j.npep.2007.05.003
   Lorkowski G, 1987, BIOCHEM J, V248, P345, DOI 10.1042/bj2480345
   Maggi CA, 1995, GEN PHARMACOL-VASC S, V26, P911, DOI 10.1016/0306-3623(94)00292-U
   Marriott I, 2000, J NEUROIMMUNOL, V102, P163, DOI 10.1016/S0165-5728(99)00182-4
   Matsas R, 1983, P NATL ACAD SCI-BIOL, V80, P3111, DOI 10.1073/pnas.80.10.3111
   Mori T, 1999, BIOCHEM BIOPH RES CO, V262, P418, DOI 10.1006/bbrc.1999.1220
   Rodan SB, 1987, CANCER RES, V47, P4961
   Roques BP, 1983, P NATL ACAD SCI-BIOL, V80, P3178, DOI 10.1073/pnas.80.11.3178
   Sasaki H, 2000, J IMMUNOL, V165, P3626, DOI 10.4049/jimmunol.165.7.3626
   Severini C, 2002, PHARMACOL REV, V54, P265
   Skidgel RA, 1984, PEPTIDES, V5, P769, DOI 10.1016/0196-9781(84)90020-2
   Stephenson SL, 1987, BIOCHEM J, V241, P237, DOI 10.1042/bj2410237
   Stewart JM, 1982, PEPTIDES, V3, P851, DOI 10.1016/0196-9781(82)90027-4
   Von EULERUS, 1931, J PHYSIOL-LONDON, V72, P74, DOI 10.1113/jphysiol.1931.sp002763
   Ward PE, 1991, BRADYKININ ANTAGONIS, V0, P147
NR 36
TC 2
Z9 2
U1 0
U2 2
PU SPRINGER/PLENUM PUBLISHERS
PI NEW YORK
PA 233 SPRING ST, NEW YORK, NY 10013 USA
SN 0364-3190
EI 1573-6903
J9 NEUROCHEM RES
JI Neurochem. Res.
PD DEC 15
PY 2011
VL 36
IS 12
BP 2339
EP 2345
DI 10.1007/s11064-011-0559-2
PG 7
WC Biochemistry & Molecular Biology; Neurosciences
SC Biochemistry & Molecular Biology; Neurosciences & Neurology
GA 841MN
UT WOS:000296516500018
PM 21858699
DA 2022-07-08
ER

PT J
AU Arlt, MJE
   Banke, IJ
   Walters, DK
   Puskas, GJ
   Steinmann, Patrick
   Muff, Roman
   Born, Walter
   Fuchs, Bruno
AF Arlt, Matthias
   Banke, Ingo
   Walters, Denise
   Puskas, Gabor
   Steinmann, Patrick
   Muff, Roman
   Born, Walter
   Fuchs, Bruno
TI LacZ Transgene Expression in the Subcutaneous Dunn/LM8 Osteosarcoma Mouse Model Allows for the Identification of Micrometastasis
SO JOURNAL OF ORTHOPAEDIC RESEARCH
LA English
DT Article
DE osteosarcoma; metastasis; mouse model; lacZ; lung perfusion; syngeneic; single cell tracking
ID matrix-metalloproteinase inhibitor; antimetastatic efficacy; pulmonary metastasis; cell-line; cancer; growth; gene; induction; increase; therapy
AB More effective treatment of patients with metastasizing osteosarcoma (OS) with a mean 5-year survival rate of <20% requires more detailed knowledge on the complex mechanisms of metastasis for the design of new drugs, which selectively target metastasizing cells. Moreover, novel diagnostic imaging technology for early detection of metastases is needed. Mouse models, which reproduce human metastasizing OS and allow visualization of single metastatic cells are instrumental for preclinical testing of new pharmaceuticals and diagnostic instruments. Here, the low metastatic Dunn cell line and its highly metastatic LM8 subline, both equipped with a constitutively expressed lacZ gene, were used to improve the well-established OS models in syngeneic C3H mice to achieve ex vivo visualization of single metastatic cells in affected organs by X-gal staining. These models, combined with a technique for in situ high quality lung tissue-maintaining perfusion revealed, as a novel finding, single metastasizing Dunn cells in lung and liver. Importantly, constitutive lacZ gene expression did not affect in vitro and in vivo tumorigenic and metastatic properties of Dunn and LM8 cells. Thus, these improved Dunn and LM8 OS mouse models will in the future serve as a benchmark for the development of new metastasis-targeting drugs and metastasis-imaging technology. (C) 2011 Orthopaedic Research Society. Published by Wiley Periodicals, Inc. J Orthop Res 29:938-946, 2011
C1 [Arlt, Matthias J. E.; Banke, Ingo J.; Walters, Denise K.; Puskas, Gabor J.; Steinmann, Patrick; Muff, Roman; Born, Walter; Fuchs, Bruno] Univ Zurich, Balgrist Univ Hosp, Dept Orthoped, Lab Orthoped Res, Zurich, Switzerland.
RP Fuchs, B (通讯作者)，Univ Zurich, Balgrist Univ Hosp, Dept Orthoped, Lab Orthoped Res, Zurich, Switzerland.
EM research@balgrist.ch
FU Krebsliga of the Kanton Zurich; Walter L. and Johanna Wolf Foundation, Zurich; Lydia Hochstrasser Foundation, Zurich; Swiss National Science Foundation, SNF, Switzerland; Schweizerischer Verein Balgrist; University of Zurich
CR Ando T, 2005, J ORTHOP RES, V23, P964, DOI 10.1016/j.orthres.2005.01.010
   Arlt M, 2002, CANCER RES, V62, P5543
   Asai T, 1998, INT J CANCER, V76, P418, DOI 10.1002/(SICI)1097-0215(19980504)76:3<418::AID-IJC21>3.3.CO;2-E
   Banke IJ, 2003, BIOL CHEM, V384, P1515, DOI 10.1515/BC.2003.168
   Borsig L, 2001, P NATL ACAD SCI USA, V98, P3352, DOI 10.1073/pnas.061615598
   Brunner N, 1992, EUR J CANCER, V28A, P1989, DOI 10.1016/0959-8049(92)90245-W
   Coussens LM, 2002, SCIENCE, V295, P2387, DOI 10.1126/science.1067100
   Dass CR, 2007, DNA CELL BIOL, V26, P599, DOI 10.1089/dna.2006.0531
   Dass CR, 2007, J CANCER RES CLIN, V133, P193, DOI 10.1007/s00432-006-0157-x
   Ek ETH, 2006, CRIT REV ONCOL HEMAT, V60, P1, DOI 10.1016/j.critrevonc.2006.03.006
   Fidler IJ, 1977, SCIENCE, V197, P893, DOI 10.1126/science.887927
   Frese KK, 2007, NAT REV CANCER, V7, P645, DOI 10.1038/nrc2192
   Fukaya Y, 2005, ONCOL REP, V14, P847
   Gerg M, 2008, MOL CANCER RES, V6, P341, DOI 10.1158/1541-7786.MCR-07-2032
   Iwaya K, 2003, CLIN EXP METASTAS, V20, P525, DOI 10.1023/A:1025821229013
   Kashima T, 2003, INT J CANCER, V104, P147, DOI 10.1002/ijc.10931
   Kimura H, 2010, J CELL BIOCHEM, V109, P58, DOI 10.1002/jcb.22379
   Kishida Y, 2007, CLIN CANCER RES, V13, P59, DOI 10.1158/1078-0432.CCR-06-1559
   Kopitz C, 2007, CANCER RES, V67, P8615, DOI 10.1158/0008-5472.CAN-07-0232
   Koshkina NV, 2005, INT J CANCER, V116, P458, DOI 10.1002/ijc.21011
   Kruger A, 1998, CANCER METAST REV, V17, P285, DOI 10.1023/A:1006066706040
   Kruger A, 1994, INT J CANCER, V58, P275, DOI 10.1002/ijc.2910580222
   Link MP, 1986, NEW ENGL J MED, V314, P1600, DOI 10.1056/NEJM198606193142502
   Longhi A, 2006, CANCER TREAT REV, V32, P423, DOI 10.1016/j.ctrv.2006.05.005
   Luu HH, 2005, CLIN EXP METASTAS, V22, P319, DOI 10.1007/s10585-005-0365-9
   Mitta B, 2005, METAB ENG, V7, P426, DOI 10.1016/j.ymben.2005.06.006
   Miyoshi K, 2004, ONCOGENE, V23, P5567, DOI 10.1038/sj.onc.1207759
   Nagamori M, 2002, ANTICANCER RES, V22, P3223
   Nagamori M, 2002, ANTICANCER RES, V22, P2009
   Nagano S, 2004, INT J ONCOL, V24, P549
   Nakamura Y, 2006, CANCER IMMUNOL IMMUN, V55, P1151, DOI 10.1007/s00262-005-0097-3
   Ogata T, 2005, CANCER RES, V65, P113
   Seto M, 2002, ONCOL REP, V9, P337
   Walters DK, 2007, INVEST NEW DRUG, V25, P305, DOI 10.1007/s10637-007-9052-9
   Yuan J, 2009, CANCER INVEST, V27, P435, DOI 10.1080/07357900802491477
NR 35
TC 29
Z9 30
U1 0
U2 4
PU WILEY
PI HOBOKEN
PA 111 RIVER ST, HOBOKEN 07030-5774, NJ USA
SN 0736-0266
EI 1554-527X
J9 J ORTHOP RES
JI J. Orthop. Res.
PD JUN 15
PY 2011
VL 29
IS 6
BP 938
EP 946
DI 10.1002/jor.21304
PG 9
WC Orthopedics
SC Orthopedics
GA 760YH
UT WOS:000290360300023
PM 21284029
DA 2022-07-08
ER

PT J
AU Ziyan, W
   Shuhua, Y
   Xiufang, W
   Xiaoyun, L
AF Ziyan, Wu
   Shuhua, Yang
   Xiufang, Weng
   Xiaoyun, Liu
TI MicroRNA-21 is involved in osteosarcoma cell invasion and migration
SO MEDICAL ONCOLOGY
LA English
DT Article
DE Osteosarcoma; miR-21; Invasion; Migration; RECK
ID tumor-suppressor gene; expression; identification; target; cancer
AB MicroRNAs are involved in different cancer-related processes. MicroRNA-21 (miR-21), as an oncomiR, is overexpressed in all kinds of tumors and the role of miR-21 in carcinogenesis is elucidated in many cancers gradually. However, the function of miR-21 in osteosarcoma is still unclear. In our study, we found that miR-21 was significantly overexpressed in osteosarcoma tissues. More importantly, we confirmed that knockdown of miR-21 greatly decreased cell invasion and migration of MG-63. Furthermore, we identified that RECK (reversion-inducing-cysteine-rich protein with kazal motifs), a tumor suppressor gene, was a direct target of miR-21. Finally, the expression of RECK protein negatively correlated with the expression of miR-21 in human osteosarcoma tissues, indicating the potential regulation of RECK by miR-21. Our results suggest that miR-21 expression has a key role in regulating cellular processes in osteosarcoma, likely through regulating RECK and may serve as a therapeutic target.
C1 [Wu Ziyan; Yang Shuhua; Liu Xiaoyun] Huazhong Univ Sci & Technol, Tongji Med Coll, Union Hosp, Dept Orthoped, Wuhan 430022, Peoples R China.
   [Weng Xiufang] Huazhong Univ Sci & Technol, Tongji Med Coll, Dept Immunol, Wuhan 430022, Peoples R China.
RP Liu, XY (通讯作者)，Huazhong Univ Sci & Technol, Tongji Med Coll, Union Hosp, Dept Orthoped, Jiefang Rd 1277, Wuhan 430022, Peoples R China.
EM sanming712@126.com; xylxyhzzh@126.com
FU National Natural Science Foundation of China [30672130]
CR Ambros V, 2004, NATURE, V431, P350, DOI 10.1038/nature02871
   Asangani IA, 2008, ONCOGENE, V27, P2128, DOI 10.1038/sj.onc.1210856
   Bartel DP, 2004, CELL, V116, P281, DOI 10.1016/S0092-8674(04)00045-5
   Bentwich I, 2005, NAT GENET, V37, P766, DOI 10.1038/ng1590
   Berezikov E, 2005, CELL, V120, P21, DOI 10.1016/j.cell.2004.12.031
   Chan JA, 2005, CANCER RES, V65, P6029, DOI 10.1158/0008-5472.CAN-05-0137
   Corsten MF, 2007, CANCER RES, V67, P8994, DOI 10.1158/0008-5472.CAN-07-1045
   Diederichs S, 2006, CANCER RES, V66, P6097, DOI 10.1158/0008-5472.CAN-06-0537
   Gabriely G, 2008, MOL CELL BIOL, V28, P5369, DOI 10.1128/MCB.00479-08
   Hwang HW, 2006, BRIT J CANCER, V94, P776, DOI 10.1038/sj.bjc.6603023
   Iorio MV, 2005, CANCER RES, V65, P7065, DOI 10.1158/0008-5472.CAN-05-1783
   Kang HG, 2007, J ORTHOP RES, V25, P696, DOI 10.1002/jor.20323
   Lewis BP, 2005, CELL, V120, P15, DOI 10.1016/j.cell.2004.12.035
   Livak KJ, 2001, METHODS, V25, P402, DOI 10.1006/meth.2001.1262
   Lu Z, 2008, ONCOGENE, V27, P4373, DOI 10.1038/onc.2008.72
   Marina N, 2004, ONCOLOGIST, V9, P422, DOI 10.1634/theoncologist.9-4-422
   Meng FY, 2007, GASTROENTEROLOGY, V133, P647, DOI 10.1053/j.gastro.2007.05.022
   Papagiannakopoulos T, 2008, CANCER RES, V68, P8164, DOI 10.1158/0008-5472.CAN-08-1305
   Pillai RS, 2005, RNA, V11, P1753, DOI 10.1261/rna.2248605
   Roldo C, 2006, J CLIN ONCOL, V24, P4677, DOI 10.1200/JCO.2005.05.5194
   Si ML, 2007, ONCOGENE, V26, P2799, DOI 10.1038/sj.onc.1210083
   Volinia S, 2006, P NATL ACAD SCI USA, V103, P2257, DOI 10.1073/pnas.0510565103
   Wada T, 1996, ONCOLOGY, V53, P221
   Wienholds E, 2005, FEBS LETT, V579, P5911, DOI 10.1016/j.febslet.2005.07.070
   Zamore PD, 2005, SCIENCE, V309, P1519, DOI 10.1126/science.1111444
   Zhu SM, 2007, J BIOL CHEM, V282, P14328, DOI 10.1074/jbc.M611393200
NR 26
TC 143
Z9 156
U1 0
U2 8
PU HUMANA PRESS INC
PI TOTOWA
PA 999 RIVERVIEW DRIVE SUITE 208, TOTOWA, NJ 07512 USA
SN 1357-0560
EI 1559-131X
J9 MED ONCOL
JI Med. Oncol.
PD DEC 15
PY 2011
VL 28
IS 4
BP 1469
EP 1474
DI 10.1007/s12032-010-9563-7
PG 6
WC Oncology
SC Oncology
GA 851GM
UT WOS:000297256400081
PM 20480266
DA 2022-07-08
ER

PT J
AU Zhang, Fan
   Chen, Anmin
   Chen, Jianfeng
   Yu, Tian
   Guo, Fengjing
AF Zhang, Fan
   Chen, Anmin
   Chen, Jianfeng
   Yu, Tian
   Guo, Fengjing
TI SiRNA-mediated Silencing of beta-catenin Suppresses Invasion and Chemosensitivity to Doxorubicin in MG-63 Osteosarcoma Cells
SO ASIAN PACIFIC JOURNAL OF CANCER PREVENTION
LA English
DT Article
DE beta-catenin; osteosarcoma cell line; siRNA; gene therapy
ID nf-kappa-b; high-grade osteosarcoma; prognostic-factor; cancer; growth; expression; metalloproteinase; identification; chemotherapy; progression
AB Purpose: beta-catenin, the chief oncogenic component of the canonical Wnt pathway, is known to be involved in development of a variety of cancers, but its role in human osteosarcomas is not fully understood. Here we investigate the effect of small interfering RNA-mediated beta-catenin knockdown on the survival, invasion and chemosensitivity of a human osteosarcoma cell line. Methods: A siRNA against beta-catenin was constructed and transfected into MG-63 cells. Expression of beta-catenin was determined by qRT-PCR and Western blotting. Cell growth and apoptosis were assessed in the presence or absence of doxorubicin by MTT and flow cytometry, respectively, cell invasion by transwell assay, and XIAP, Bclxl, nulear P65 and MT1-MMP expression by western blot and real-time PCR. Results: Transfection of beta-catenin siRNA resulted in decreased expression of beta-catenin, suppression of invasion and motility of MG-63 cells and reduced chemosensitivity to doxorubicin in vitro, but little change in cell growth and apoptosis. At the same time, down-regulation of MT1-MMP and up-regulation of NF-kappaB activation were observed. Conclusion: Knock-down of beta-catenin gene may decrease the invasion ability through down-regulation of MT1-MMP expression and enhance the chemoresistance to doxorubicin via the NF-kappaB pathway. In contrast to other tumors, beta-catenin may not play an oncogenic role in osteosarcoma cells.
C1 [Zhang, Fan; Chen, Anmin; Chen, Jianfeng; Guo, Fengjing] Huazhong Univ Sci & Technol, Dept Orthoped, Tongji Hosp, Tongji Med Coll, Wuhan, Peoples R China.
   [Yu, Tian] Wuhan Aier Eye Hosp, Wuhan, Peoples R China.
RP Guo, FJ (通讯作者)，Huazhong Univ Sci & Technol, Dept Orthoped, Tongji Hosp, Tongji Med Coll, Wuhan, Peoples R China.
EM orthopaedie.guo@gmail.com
FU Major State Basic Research Development Program of China (973 Program) [2002CB513100]
CR Albini A, 1998, PATHOL ONCOL RES, V4, P230
   Ashikawa K, 2004, BIOCHEM PHARMACOL, V67, P353, DOI 10.1016/j.bcp.2003.08.039
   Bacci G, 2006, CANCER-AM CANCER SOC, V106, P1154, DOI 10.1002/cncr.21724
   Bednarski BK, 2009, PLOS ONE, V4, P0, DOI 10.1371/journal.pone.0006992
   Bielack SS, 2002, J CLIN ONCOL, V20, P776, DOI 10.1200/JCO.20.3.776
   Cai YP, 2010, J PATHOL, V220, P24, DOI 10.1002/path.2628
   Chen K, 2008, PEDIATR BLOOD CANCER, V51, P349, DOI 10.1002/pbc.21595
   Daino K, 2009, INT J CANCER, V125, P612, DOI 10.1002/ijc.24392
   Deng JO, 2002, CANCER CELL, V2, P323, DOI 10.1016/S1535-6108(02)00154-X
   Guo Y, 2008, CLIN ORTHOP RELAT R, V466, P2039, DOI 10.1007/s11999-008-0344-y
   Guo Y, 2007, J ORTHOP RES, V25, P964, DOI 10.1002/jor.20356
   Hajra KM, 2002, GENE CHROMOSOME CANC, V34, P255, DOI 10.1002/gcc.10083
   Haydon RC, 2002, INT J CANCER, V102, P338, DOI 10.1002/ijc.10719
   Hiendlmeyer E, 2004, CANCER RES, V64, P1209, DOI 10.1158/0008-5472.CAN-3627-2
   Hoang BH, 2004, CANCER RES, V64, P2734, DOI 10.1158/0008-5472.CAN-03-1952
   Hoang BH, 2004, INT J CANCER, V109, P106, DOI 10.1002/ijc.11677
   Iwaya K, 2003, CLIN EXP METASTAS, V20, P525, DOI 10.1023/A:1025821229013
   Iwoa K, 1999, JPN J CANCER RES, V90, P205
   Jawad MU, 2011, J CANCER RES CLIN, V137, P597, DOI 10.1007/s00432-010-0923-7
   Kansara M, 2009, J CLIN INVEST, V119, P837, DOI 10.1172/JCI37175
   Karin M, 2006, NATURE, V441, P431, DOI 10.1038/nature04870
   Klaus A, 2008, NAT REV CANCER, V8, P387, DOI 10.1038/nrc2389
   Leow PC, 2010, INVEST NEW DRUG, V28, P766, DOI 10.1007/s10637-009-9311-z
   Mann B, 1999, P NATL ACAD SCI USA, V96, P1603, DOI 10.1073/pnas.96.4.1603
   Peifer M, 2000, SCIENCE, V287, P1606, DOI 10.1126/science.287.5458.1606
   Picci P, 1994, J CLIN ONCOL, V12, P2699, DOI 10.1200/JCO.1994.12.12.2699
   Polakis P, 2000, GENE DEV, V14, P1837
   Pu P, 2009, CANCER GENE THER, V16, P351, DOI 10.1038/cgt.2008.78
   Reynolds A, 2004, NAT BIOTECHNOL, V22, P326, DOI 10.1038/nbt936
   Seiki M, 2003, CANCER LETT, V194, P1, DOI 10.1016/S0304-3835(02)00699-7
   Takahashi M, 2002, ONCOGENE, V21, P5861, DOI 10.1038/sj.onc.1205755
   Thomas D, 2006, J CELL BIOCHEM, V98, P757, DOI 10.1002/jcb.20850
   Verma UN, 2003, CLIN CANCER RES, V9, P1291
   Wang CY, 1996, SCIENCE, V274, P784, DOI 10.1126/science.274.5288.784
   Wang CY, 1998, SCIENCE, V281, P1680, DOI 10.1126/science.281.5383.1680
   Yang F, 2006, CELL SIGNAL, V18, P679, DOI 10.1016/j.cellsig.2005.06.015
   Zeng G, 2007, NEOPLASIA, V9, P951, DOI 10.1593/neo.07469
   Zucker S, 2003, CURR TOP DEV BIOL, V54, P1, DOI 10.1016/S0070-2153(03)54004-2
NR 38
TC 24
Z9 28
U1 0
U2 7
PU ASIAN PACIFIC ORGANIZATION CANCER PREVENTION
PI GYEONGGI-DO
PA APJCP HEAD OFFICE, KOREAN NATL CANCER CENTER, 323 ILAN -RO, ILSANDONG-GU, GOYANG-SI, GYEONGGI-DO, 410-769, SOUTH KOREA
SN 1513-7368
EI 
J9 ASIAN PAC J CANCER P
JI Asian Pac. J. Cancer Prev.
PD JUN 15
PY 2011
VL 12
IS 1
BP 239
EP 245
DI 
PG 7
WC Oncology
SC Oncology
GA 858AY
UT WOS:000297769500041
PM 21517265
DA 2022-07-08
ER

PT J
AU Fossey, SL
   Bear, MD
   Kisseberth, WC
   Pennell, Michael
   London, CA
AF Fossey, Stacey
   Bear, Misty
   Kisseberth, William
   Pennell, Michael
   London, Cheryl
TI Oncostatin M promotes STAT3 activation, VEGF production, and invasion in osteosarcoma cell lines
SO BMC CANCER
LA English
DT Article
ID endothelial growth-factor; matrix metalloproteinase; signal-transduction; factor expression; gp130; interleukin-6; inflammation; receptor; biology; phosphorylation
AB Background: We have previously demonstrated that both canine and human OSA cell lines, as well as 8 fresh canine OSA tumor samples, exhibit constitutive phosphorylation of STAT3, and that this correlates with enhanced expression of matrix metalloproteinase-2 (MMP2). While multiple signal transduction pathways can result in phosphorylation of STAT3, stimulation of the cytokine receptor gp130 through either IL-6 or Oncostatin M (OSM) is the most common mechanism through which STAT3 is activated. The purpose of this study was to evaluate the role of IL-6 and OSM stimulation on both canine and human OSA cell lines to begin to determine the role of these cytokines in the biology of OSA. Methods: RT-PCR and Western blotting were used to interrogate the consequences of OSM and IL-6 stimulation of OSA cell lines. OSA cells were stimulated with OSM and/or hepatocyte growth factor (HGF) and the effects on MMP2 activity (gel zymography), proliferation (CyQUANT), invasion (Matrigel transwell assay), and VEGF production (Western blotting, ELISA) were assessed. The small molecule STAT3 inhibitor LLL3 was used to investigate the impact of STAT3 inhibition following OSM stimulation of OSA cells. Results: Our data demonstrate that the OSM receptor (OSMR), but not IL-6 or its receptor, is expressed by all human and canine OSA cell lines and canine OSA tumor samples; additionally, OSM expression was noted in all tumor samples. Treatment of OSA cell lines with OSM induced phosphorylation of STAT3, Src, and JAK2. OSM stimulation also resulted in a dose dependent increase in MMP2 activity and VEGF expression that was markedly reduced following treatment with the small molecule STAT3 inhibitor LLL3. Lastly, OSM stimulation of OSA cell lines enhanced invasion through Matrigel, particularly in the presence of rhHGF. In contrast, both OSM and HGF stimulation of OSA cell lines did not alter their proliferative capacity. Conclusions: These data indicate OSM stimulation of human and canine OSA cells induces STAT3 activation, thereby enhancing the expression/activation of MMP2 and VEGF, ultimately promoting invasive behavior and tumor angiogenesis. As such, OSM and its receptor may represent a novel target for therapeutic intervention in OSA.
C1 [Fossey, Stacey L.; Bear, Misty D.; London, Cheryl A.] Ohio State Univ, Dept Vet Biosci, Columbus, OH 43210 USA.
   [Kisseberth, William C.] Ohio State Univ, Dept Vet Clin Sci, Columbus, OH 43210 USA.
   [Kisseberth, William C.; London, Cheryl A.] Ohio State Univ, Ctr Comprehens Canc, Columbus, OH 43210 USA.
   [Pennell, Michael] Ohio State Univ, Coll Publ Hlth, Columbus, OH 43210 USA.
RP London, CA (通讯作者)，Ohio State Univ, Dept Vet Biosci, Columbus, OH 43210 USA.
EM Cheryl.London@cvm.osu.edu
FU Morris Animal Foundation; American Kennel Club; NIH [1K01RR025393-01]; NATIONAL CANCER INSTITUTE [P30CA016058] Funding Source: NIH RePORTER; NATIONAL CENTER FOR ADVANCING TRANSLATIONAL SCIENCES [UL1TR000090] Funding Source: NIH RePORTER; NATIONAL CENTER FOR RESEARCH RESOURCES [K01RR025393, UL1RR025755] Funding Source: NIH RePORTER
CR Bilbe G, 1996, BONE, V19, P437, DOI 10.1016/S8756-3282(96)00254-2
   Bishop KA, 2009, MOL ENDOCRINOL, V23, P2095, DOI 10.1210/me.2009-0209
   Bjornland K, 2005, J SURG RES, V127, P151, DOI 10.1016/j.jss.2004.12.016
   Bowman T, 2000, ONCOGENE, V19, P2474, DOI 10.1038/sj.onc.1203527
   Brounais B, 2008, CLIN CANCER RES, V14, P5400, DOI 10.1158/1078-0432.CCR-07-4781
   Brounais B, 2009, BONE, V44, P830, DOI 10.1016/j.bone.2008.12.021
   Chen SH, 2006, GLIA, V53, P191, DOI 10.1002/glia.20264
   Chipoy C, 2004, J BONE MINER RES, V19, P1850, DOI 10.1359/JBMR.040817
   Chun R, 2003, VET CLIN N AM-SMALL, V33, P491, DOI 10.1016/S0195-5616(03)00021-4
   Clark JCM, 2008, J CANCER RES CLIN, V134, P281, DOI 10.1007/s00432-007-0330-x
   Danese S, 2010, ONCOGENE, V29, P3313, DOI 10.1038/onc.2010.109
   de Hooge ASK, 2002, AM J PATHOL, V160, P1733, DOI 10.1016/S0002-9440(10)61120-0
   Devarajan E, 2009, CURR MOL MED, V9, P626, DOI 10.2174/156652409788488720
   Ehashi T, 2007, J BIOMED MATER RES A, V82A, P73, DOI 10.1002/jbm.a.31027
   Faffe DS, 2005, AM J PHYSIOL-LUNG C, V288, PL1040, DOI 10.1152/ajplung.00333.2004
   Ferracini R, 2000, J ORTHOPAED RES, V18, P253, DOI 10.1002/jor.1100180213
   Fossey SL, 2009, BMC CANCER, V9, P0, DOI 10.1186/1471-2407-9-81
   Hallek M, 1997, EXP HEMATOL, V25, P1367
   Heymann D, 2000, CYTOKINE, V12, P1455, DOI 10.1006/cyto.2000.0747
   Holm S, 1979, SCAND J STAT, V6, P65
   Jorcyk CL, 2006, CYTOKINE, V33, P323, DOI 10.1016/j.cyto.2006.03.004
   Kaya M, 2000, CLIN CANCER RES, V6, P572
   Khanna C, 2004, NAT MED, V10, P182, DOI 10.1038/nm982
   Korzus E, 1997, J BIOL CHEM, V272, P1188, DOI 10.1074/jbc.272.2.1188
   Kuropatwinski KK, 1997, J BIOL CHEM, V272, P15135, DOI 10.1074/jbc.272.24.15135
   Lana SE, 2000, AM J VET RES, V61, P111, DOI 10.2460/ajvr.2000.61.111
   Levy JB, 1996, ENDOCRINOLOGY, V137, P1159, DOI 10.1210/en.137.4.1159
   Li WQ, 2001, J IMMUNOL, V166, P3491, DOI 10.4049/jimmunol.166.5.3491
   Liao AT, 2007, VET COMP ONCOL, V5, P177, DOI 10.1111/j.1476-5829.2007.00137.x
   Lim CP, 2009, J INVEST DERMATOL, V129, P851, DOI 10.1038/jid.2008.337
   Lin F, 2010, MED ONCOL, V0, P0
   Macewen EG, 2003, CLIN EXP METASTAS, V20, P421
   Marina N, 2004, ONCOLOGIST, V9, P422, DOI 10.1634/theoncologist.9-4-422
   Miles SA, 1992, SCIENCE, V255, P1432, DOI 10.1126/science.1542793
   Mintz MB, 2005, CANCER RES, V65, P1748, DOI 10.1158/0008-5472.CAN-04-2463
   Mosley B, 1996, J BIOL CHEM, V271, P32635, DOI 10.1074/jbc.271.51.32635
   Oday K, 2009, EXPERT REV ANTICANC, V9, P511, DOI 10.1586/ERA.09.7
   Oda Y, 2006, MODERN PATHOL, V19, P738, DOI 10.1038/modpathol.3800587
   Paoloni M, 2009, BMC GENOMICS, V10, P0, DOI 10.1186/1471-2164-10-625
   Queen MM, 2005, CANCER RES, V65, P8896, DOI 10.1158/0008-5472.CAN-05-1734
   Rega G, 2007, ARTERIOSCL THROM VAS, V27, P1587, DOI 10.1161/ATVBAHA.107.143081
   Repovic P, 2003, ONCOGENE, V22, P8117, DOI 10.1038/sj.onc.1206922
   Ryu K, 2010, J ORTHOP RES, V28, P971, DOI 10.1002/jor.21088
   Schaeffer M, 2001, MOL CELL BIOL, V21, P8068, DOI 10.1128/MCB.21.23.8068-8081.2001
   Scotlandi K, 2009, CURR CANCER DRUG TAR, V9, P843, DOI 10.2174/156800909789760410
   Silver JS, 2010, J LEUKOCYTE BIOL, V88, P1145, DOI 10.1189/jlb.0410217
   Sims NA, 2009, MOL CELL ENDOCRINOL, V310, P30, DOI 10.1016/j.mce.2008.08.025
   Solinas G, 2010, CANCER METAST REV, V29, P243, DOI 10.1007/s10555-010-9227-2
   Tanaka M, 2004, REV PHYSIOL BIOCH P, V149, P39, DOI 10.1007/s10254-003-0013-1
   Thamm DH, 2008, VET COMP ONCOL, V6, P126, DOI 10.1111/j.1476-5829.2007.00153.x
   Walker EC, 2010, J CLIN INVEST, V120, P582, DOI 10.1172/JCI40568
   Wang YC, 2010, ACTA HISTOCHEM, V0, P0
   Weiss TW, 2003, CARDIOVASC RES, V59, P628, DOI 10.1016/S0008-6363(03)00463-2
   Wergin MC, 2004, IN VIVO, V18, P15
   Withrow SJ, 1991, CLIN ORTHOP RELAT R, V0, P159
   Yanai N, 2001, IN VITRO CELL DEV-AN, V37, P698
NR 56
TC 66
Z9 74
U1 2
U2 6
PU BMC
PI LONDON
PA CAMPUS, 4 CRINAN ST, LONDON N1 9XW, ENGLAND
SN 
EI 1471-2407
J9 BMC CANCER
JI BMC Cancer
PD APR 11
PY 2011
VL 11
IS 
BP 
EP 
DI 10.1186/1471-2407-11-125
PG 10
WC Oncology
SC Oncology
GA 752DP
UT WOS:000289669200001
PM 21481226
DA 2022-07-08
ER

PT J
AU Fossey, SL
   Bear, MD
   Lin, Jiayuh
   Li, Chenglong
   Schwartz, EB
   Li, Pui-Kai
   Fuchs, JR
   Fenger, Joelle
   Kisseberth, WC
   London, CA
AF Fossey, Stacey
   Bear, Misty
   Lin, Jiayuh
   Li, Chenglong
   Schwartz, Eric
   Li, Pui-kai
   Fuchs, James
   Fenger, Joelle
   Kisseberth, William
   London, Cheryl
TI The novel curcumin analog FLLL32 decreases STAT3 DNA binding activity and expression, and induces apoptosis in osteosarcoma cell lines
SO BMC CANCER
LA English
DT Article
ID growth-suppressive activity; cancer-cell; canine osteosarcoma; in-vitro; signal transducer; gene-expression; pulmonary metastasis; colorectal-cancer; poor-prognosis; phosphorylation
AB Background: Curcumin is a naturally occurring phenolic compound shown to have a wide variety of antitumor activities; however, it does not attain sufficient blood levels to do so when ingested. Using structure-based design, a novel compound, FLLL32, was generated from curcumin. FLLL32 possesses superior biochemical properties and more specifically targets STAT3, a transcription factor important in tumor cell survival, proliferation, metastasis, and chemotherapy resistance. In our previous work, we found that several canine and human osteosarcoma (OSA) cell lines, but not normal osteoblasts, exhibit constitutive phosphorylation of STAT3. Compared to curcumin, we hypothesized that FLLL32 would be more efficient at inhibiting STAT3 function in OSA cells and that this would result in enhanced downregulation of STAT3 transcriptional targets and subsequent death of OSA cells. Methods: Human and canine OSA cells were treated with vehicle, curcumin, or FLLL32 and the effects on proliferation (CyQUANT(R)), apoptosis (SensoLyte(R) Homogeneous AMC Caspase-3/7 Assay kit, western blotting), STAT3 DNA binding (EMSA), and vascular endothelial growth factor (VEGF), survivin, and matrix metalloproteinase-2 (MMP2) expression (RT-PCR, western blotting) were measured. STAT3 expression was measured by RT-PCR, qRT-PCR, and western blotting. Results: Our data showed that FLLL32 decreased STAT3 DNA binding by EMSA. FLLL32 promoted loss of cell proliferation at lower concentrations than curcumin leading to caspase-3- dependent apoptosis, as evidenced by PARP cleavage and increased caspase 3/7 activity; this could be inhibited by treatment with the pan-caspase inhibitor Z-VAD-FMK. Treatment of OSA cells with FLLL32 decreased expression of survivin, VEGF, and MMP2 at both mRNA and protein levels with concurrent decreases in phosphorylated and total STAT3; this loss of total STAT3 occurred, in part, via the ubiquitin-proteasome pathway. Conclusions: These data demonstrate that the novel curcumin analog FLLL32 has biologic activity against OSA cell lines through inhibition of STAT3 function and expression. Future work with FLLL32 will define the therapeutic potential of this compound in vivo.
C1 [Fossey, Stacey L.; Bear, Misty D.; London, Cheryl A.] Ohio State Univ, Dept Vet Biosci, Columbus, OH 43210 USA.
   [Lin, Jiayuh] Ohio State Univ, Coll Med, Dept Pediat, Columbus, OH 43205 USA.
   [Lin, Jiayuh; Li, Pui-Kai; London, Cheryl A.] Ohio State Univ, Ctr Comprehens Canc, Columbus, OH 43210 USA.
   [Li, Chenglong; Schwartz, Eric B.; Li, Pui-Kai; Fuchs, James R.] Ohio State Univ, Coll Pharm, Div Med Chem & Pharmacognosy, Columbus, OH 43210 USA.
   [Fenger, Joelle; Kisseberth, William C.] Ohio State Univ, Dept Vet Clin Sci, Columbus, OH 43210 USA.
RP London, CA (通讯作者)，Ohio State Univ, Dept Vet Biosci, Columbus, OH 43210 USA.
EM Cheryl.London@cvm.osu.edu
FU Morris Animal Foundation; American Kennel Club; NIH [K01 (1K01RR025393-01)]; NATIONAL CENTER FOR RESEARCH RESOURCES [K01RR025393] Funding Source: NIH RePORTER
CR Aggarwal BB, 2003, ANTICANCER RES, V23, P363
   Bill MA, 2010, MOL CANCER, V9, P0, DOI 10.1186/1476-4598-9-165
   Blasius R, 2006, BIOCHEM PHARMACOL, V72, P1547, DOI 10.1016/j.bcp.2006.07.029
   Catlett-falcone R, 1999, IMMUNITY, V10, P105, DOI 10.1016/S1074-7613(00)80011-4
   Cen L, 2009, BMC CANCER, V9, P0, DOI 10.1186/1471-2407-9-99
   Chakravarti N, 2006, INT J CANCER, V119, P1268, DOI 10.1002/ijc.21967
   Chakravarti N, 2010, CANCER PREV RES, V3, P331, DOI 10.1158/1940-6207.CAPR-09-0076
   Chen CL, 2007, BMC CANCER, V7, P0, DOI 10.1186/1471-2407-7-111
   Chun R, 2003, VET CLIN N AM-SMALL, V33, P491, DOI 10.1016/S0195-5616(03)00021-4
   Darnowski JW, 2006, J BIOL CHEM, V281, P17707, DOI 10.1074/jbc.M600088200
   Epstein J, 2010, BRIT J NUTR, V103, P1545, DOI 10.1017/S0007114509993667
   Fossey SL, 2009, BMC CANCER, V9, P0, DOI 10.1186/1471-2407-9-81
   Friedman L, 2009, ANTI-CANCER DRUG, V20, P444, DOI 10.1097/CAD.0b013e32832afc04
   Fuchs JR, 2009, BIOORG MED CHEM LETT, V19, P2065, DOI 10.1016/j.bmcl.2009.01.104
   Glienke W, 2010, CANCER INVEST, V28, P166, DOI 10.3109/07357900903287006
   Gota VS, 2010, J AGR FOOD CHEM, V58, P2095, DOI 10.1021/jf9024807
   Heitz F, 2010, EXPERT REV ANTICANC, V10, P1125, DOI 10.1586/era.10.53, 10.1586/ERA.10.53
   Ichiba M, 1998, J BIOL CHEM, V273, P6132, DOI 10.1074/jbc.273.11.6132
   Johnson AS, 1998, CARCINOGENESIS, V19, P213, DOI 10.1093/carcin/19.1.213
   Kaya M, 2000, CLIN CANCER RES, V6, P572
   Khanna C, 2004, NAT MED, V10, P182, DOI 10.1038/nm982
   Kim HY, 2003, J IMMUNOL, V171, P6072, DOI 10.4049/jimmunol.171.11.6072
   Lee DS, 2009, ANTICANCER RES, V29, P5039
   Leow PC, 2010, INVEST NEW DRUG, V28, P766, DOI 10.1007/s10637-009-9311-z
   Levine RA, 2002, VET PATHOL, V39, P372, DOI 10.1354/vp.39-3-372
   Li QIFU, 2008, FEN ZI XI BAO SHENG WU XUE BAO, V41, P473
   Liang GA, 2009, BIOORGAN MED CHEM, V17, P2623, DOI 10.1016/j.bmc.2008.10.044
   Lin HJ, 2010, ONCOL REP, V23, P665, DOI 10.3892/or_00000682
   Lin L, 2010, MOL CANCER, V9, P0, DOI 10.1186/1476-4598-9-217
   Lin L, 2010, CANCER RES, V70, P2445, DOI 10.1158/0008-5472.CAN-09-2468
   Lin L, 2009, CANCER SCI, V100, P1719, DOI 10.1111/j.1349-7006.2009.01220.x
   Lin SS, 2009, CANCER LETT, V285, P127, DOI 10.1016/j.canlet.2009.04.037
   Liu AN-CHANG, 2008, ZHONGGUO ZHONG YAO ZA ZHI, V33, P2112
   Liu Y, 2010, CELL CYCLE, V9, P3423, DOI 10.4161/cc.9.17.12946
   Livak KJ, 2001, METHODS, V25, P402, DOI 10.1006/meth.2001.1262
   Macewen EG, 2003, CLIN EXP METASTAS, V20, P421
   Maiti K, 2007, INT J PHARMACEUT, V330, P155, DOI 10.1016/j.ijpharm.2006.09.025
   Marina N, 2004, ONCOLOGIST, V9, P422, DOI 10.1634/theoncologist.9-4-422
   Mendoza S, 1998, ANTICANCER RES, V18, P4449
   Milacic V, 2008, CANCER RES, V68, P7283, DOI 10.1158/0008-5472.CAN-07-6246
   Modiano JF, 2006, GENE THER MOL BIOL, V10A, P31
   Oda Y, 2006, MODERN PATHOL, V19, P738, DOI 10.1038/modpathol.3800587
   Paoloni M, 2009, BMC GENOMICS, V10, P0, DOI 10.1186/1471-2164-10-625
   Patel BB, 2009, NUTR CANCER, V61, P842, DOI 10.1080/01635580903285106
   Ravindran J, 2010, BIOCHEM PHARMACOL, V79, P1658, DOI 10.1016/j.bcp.2010.01.033
   Ryu K, 2010, J ORTHOP RES, V28, P971, DOI 10.1002/jor.21088
   Ryu K, 2010, BMC CANCER, V10, P0, DOI 10.1186/1471-2407-10-187
   Saba NS, 2011, LEUK LYMPHOMA 0127, V0, P0
   Safhi MMA, 2010, MOL PHARMACOL, V77, P968, DOI 10.1124/mol.109.062455
   Seo JH, 2010, CANCER LETT, V288, P50, DOI 10.1016/j.canlet.2009.06.023
   Sharma RA, 2007, ADV EXP MED BIOL, V595, P453
   Thomas R, 2005, GENOME RES, V15, P1831, DOI 10.1101/gr.3825705
   Turkson J, 2000, ONCOGENE, V19, P6613, DOI 10.1038/sj.onc.1204086
   Ulane CM, 2003, J VIROL, V77, P6385, DOI 10.1128/JVI.77.11.6385-6393.2003
   Villegas I, 2008, MOL NUTR FOOD RES, V52, P1040, DOI 10.1002/mnfr.200700280
   Walters DK, 2008, INVEST NEW DRUG, V26, P289, DOI 10.1007/s10637-007-9099-7
   Wang YC, 2010, ACTA HISTOCHEM, V0, P0
   Wei CC, 2011, INT J ONCOL, V38, P279, DOI 10.3892/ijo_00000848
   Withrow SJ, 1991, CLIN ORTHOP RELAT R, V0, P159
   Wu PK, 2009, JPN J CLIN ONCOL, V39, P514, DOI 10.1093/jjco/hyp057
   Xie TX, 2006, CANCER RES, V66, P3188, DOI 10.1158/0008-5472.CAN-05-2674
   Yadav VR, 2009, J PHARM PHARMACOL, V61, P311, DOI 10.1211/jpp.61.03.0005, 10.1211/jpp/61.03.0005
   Zha ZL, 2010, ANAT REC, V293, P813, DOI 10.1002/ar.21074
NR 63
TC 67
Z9 70
U1 1
U2 19
PU BIOMED CENTRAL LTD
PI LONDON
PA 236 GRAYS INN RD, FLOOR 6, LONDON WC1X 8HL, ENGLAND
SN 1471-2407
EI 
J9 BMC CANCER
JI BMC Cancer
PD MAR 28
PY 2011
VL 11
IS 
BP 
EP 
DI 10.1186/1471-2407-11-112
PG 15
WC Oncology
SC Oncology
GA 748QI
UT WOS:000289405100001
PM 21443800
DA 2022-07-08
ER

PT J
AU Berge, Gisle
   Pettersen, Solveig
   Grotterod, Ida
   Bettum, IJ
   Boye, Kjetil
   Maelandsmo, GM
AF Berge, Gisle
   Pettersen, Solveig
   Grotterod, Ida
   Bettum, Ingrid
   Boye, Kjetil
   Maelandsmo, Gunhild
TI Osteopontin-an important downstream effector of S100A4-mediated invasion and metastasis
SO INTERNATIONAL JOURNAL OF CANCER
LA English
DT Article
DE S100A4; osteopontin; uPA; MMP; invasion; metastasis; osteosarcoma
ID plasminogen-activator system; calcium-binding protein; breast-cancer cell; nf-kappa-b; matrix metalloproteinase; gene-expression; rheumatoid-arthriti; osteosarcoma cell; endothelial-cell; tumor-metastasis
AB Substantial evidence has linked the small calcium-binding protein S100A4 to metastatic progression. S100A4-mediated effects include stimulation of angiogenesis, regulation of cell death and increased cell motility and invasion, but the exact molecular mechanisms by which the protein exerts these effects are incompletely elucidated. In the present study, we demonstrate that S100A4 induces NF-kappa B-dependent expression and secretion of osteopontin (OPN) in a selection of osteosarcoma cell lines. OPN is, as S100A4, known to result in a variety of cellular effects potentially leading to increased angiogenesis and metastasis, and several of the activated signaling pathways are common for the two proteins. In our study, extracellular S100A4 was found to upregulate enzymes of the plasminogen activator system and matrix metalloproteinase (MMP) family, especially urokinase plasminogen activator and MMP-13. Furthermore, increased motility and invasion was observed in vitro as a result of S100A4 treatment. OPN expression was inhibited by the use of siRNA molecules, and a partial blocking of S100A4-induced effects on protease expression and invasive capacity was detected. In conclusion, our results suggest regulation of OPN as a downstream molecular mechanism of S100A4 signaling. This novel finding adds more information to how S100A4 mediates tumor development and metastatic progression. The observation of a link between S100A4 and OPN, and also identification of common downstream effect molecules, highlights them, their receptors or downstream proteins, as targets for therapeutic approaches.
C1 [Berge, Gisle; Pettersen, Solveig; Grotterod, Ida; Bettum, Ingrid J.; Boye, Kjetil; Maelandsmo, Gunhild M.] Oslo Univ Hosp, Norwegian Radium Hosp, Inst Canc Res, Dept Tumor Biol, N-0310 Oslo, Norway.
   [Boye, Kjetil] Oslo Univ Hosp, Norwegian Radium Hosp, Dept Oncol, N-0310 Oslo, Norway.
   [Maelandsmo, Gunhild M.] Univ Tromso, Fac Hlth Sci, Dept Pharm, Tromso, Norway.
RP Berge, G (通讯作者)，Oslo Univ Hosp, Norwegian Radium Hosp, Inst Canc Res, Dept Tumor Biol, N-0310 Oslo, Norway.
EM gisle.berge@rr-research.no
FU Norwegian Cancer Society [C99026]; Norwegian Research Council [152004/S10]; Jeanette and Soren Bothners Legacy
CR Ambartsumian N, 2001, ONCOGENE, V20, P4685, DOI 10.1038/sj.onc.1204636
   Ambartsumian NS, 1996, ONCOGENE, V13, P1621
   Angelucci A, 2002, BIOL CHEM, V383, P229, DOI 10.1515/BC.2002.024
   Ass K, 2008, CANCER TREAT REV, V34, P122, DOI 10.1016/j.ctrv.2007.10.005
   Bjornland K, 2005, J SURG RES, V127, P151, DOI 10.1016/j.jss.2004.12.016
   Bjornland K, 1999, CANCER RES, V59, P4702
   Boye K, 2008, INT J CANCER, V123, P1301, DOI 10.1002/ijc.23617
   Brinckerhoff CE, 2000, CLIN CANCER RES, V6, P4823
   Burrage PS, 2006, FRONT BIOSCI-LANDMRK, V11, P529, DOI 10.2741/1817
   Crippa MP, 2007, INT J BIOCHEM CELL B, V39, P690, DOI 10.1016/j.biocel.2006.10.008
   Dai J, 2009, ONCOGENE, V28, P3412, DOI 10.1038/onc.2009.189
   Das R, 2003, J BIOL CHEM, V278, P28593, DOI 10.1074/jbc.M303445200
   Davies BR, 1993, ONCOGENE, V8, P999
   Davies MPA, 1996, ONCOGENE, V13, P1631
   Delassus GS, 2008, J CELL PHYSIOL, V217, P739, DOI 10.1002/jcp.21548
   Donato R, 2003, MICROSC RES TECHNIQ, V60, P540, DOI 10.1002/jemt.10296
   Duffy MJ, 2008, J PATHOL, V214, P283, DOI 10.1002/path.2282
   Dupont VN, 2007, INT J CANCER, V121, P1036, DOI 10.1002/ijc.22775
   El-tanani MK, 2008, FRONT BIOSCI, V13, P4276, DOI 10.2741/3004
   Fisher JL, 2001, CLIN CANCER RES, V7, P1654
   Fisher JL, 2000, BREAST CANCER RES TR, V61, P1, DOI 10.1023/A:1006445129195
   Garrett SC, 2006, J BIOL CHEM, V281, P677, DOI 10.1074/jbc.R500017200
   Gong MC, 2008, CANCER LETT, V272, P148, DOI 10.1016/j.canlet.2008.07.004
   Grum-schwensen B, 2005, CANCER RES, V65, P3772, DOI 10.1158/0008-5472.CAN-04-4510
   Kriajevska M, 2000, BBA-MOL CELL RES, V1498, P252, DOI 10.1016/S0167-4889(00)00100-2
   Leeman MF, 2002, CRIT REV BIOCHEM MOL, V37, P149, DOI 10.1080/10409230290771483
   Liu SJ, 2008, CELL MOL BIOL LETT, V13, P11, DOI 10.2478/s11658-007-0031-0
   Maelandsmo GM, 1996, CANCER RES, V56, P5490
   Maelandsmo GM, 2009, TUMOR BIOL, V30, P15, DOI 10.1159/000199447
   Mathisen B, 2003, CLIN EXP METASTAS, V20, P701, DOI 10.1023/B:CLIN.0000006819.21361.03
   Mcallister SS, 2008, CELL, V133, P994, DOI 10.1016/j.cell.2008.04.045
   Mori N, 2007, MATRIX BIOL, V26, P42, DOI 10.1016/j.matbio.2006.09.002
   Pedrocchi M, 1994, INT J CANCER, V57, P684, DOI 10.1002/ijc.2910570513
   Philip S, 2001, J BIOL CHEM, V276, P44926, DOI 10.1074/jbc.M103334200
   Rudland PS, 2000, CANCER RES, V60, P1595
   Rudland SDS, 2006, CLIN CANCER RES, V12, P1192, DOI 10.1158/1078-0432.CCR-05-1580
   Samant RS, 2007, MOL CANCER, V6, P0, DOI 10.1186/1476-4598-6-6
   Schmidt-hansen B, 2004, ONCOGENE, V23, P5487, DOI 10.1038/sj.onc.1207720
   Schmidt-hansen B, 2004, J BIOL CHEM, V279, P24498, DOI 10.1074/jbc.M400441200
   Senolt L, 2006, ANN RHEUM DIS, V65, P1645, DOI 10.1136/ard.2005.047704
   Sharif SA, 2009, ARTHRITIS RHEUM-US, V60, P2902, DOI 10.1002/art.24814
   Shevde LA, 2010, CURR MOL MED, V10, P71, DOI 10.2174/156652410791065381
   Shevde LA, 2006, CLIN EXP METASTAS, V23, P123, DOI 10.1007/s10585-006-9013-2
   Sternlicht MD, 2001, ANNU REV CELL DEV BI, V17, P463, DOI 10.1146/annurev.cellbio.17.1.463
   Sulzbacher I, 2002, VIRCHOWS ARCH, V441, P345, DOI 10.1007/s00428-002-0671-4
   Tuck AB, 1999, ONCOGENE, V18, P4237, DOI 10.1038/sj.onc.1202799
   Tuck AB, 2001, BREAST CANCER RES TR, V70, P197, DOI 10.1023/A:1013095329825
   Wai PY, 2008, CANCER METAST REV, V27, P103, DOI 10.1007/s10555-007-9104-9
   Weber GF, 2001, BBA-REV CANCER, V1552, P61, DOI 10.1016/S0304-419X(01)00037-3
   Yammani RR, 2006, ARTHRITIS RHEUM-US, V54, P2901, DOI 10.1002/art.22042
NR 50
TC 41
Z9 43
U1 0
U2 2
PU WILEY
PI HOBOKEN
PA 111 RIVER ST, HOBOKEN 07030-5774, NJ USA
SN 0020-7136
EI 1097-0215
J9 INT J CANCER
JI Int. J. Cancer
PD AUG 15
PY 2011
VL 129
IS 4
BP 780
EP 790
DI 10.1002/ijc.25735
PG 11
WC Oncology
SC Oncology
GA 789IC
UT WOS:000292508000002
PM 20957651
DA 2022-07-08
ER

PT J
AU Sun, Dahui
   Wang, Xu
   Zhang, Haixia
   Deng, Lijuan
   Zhang, Yan
AF Sun, Dahui
   Wang, Xu
   Zhang, Haixia
   Deng, Lijuan
   Zhang, Yan
TI MMP9 mediates MICA shedding in human osteosarcomas
SO CELL BIOLOGY INTERNATIONAL
LA English
DT Article
DE immunoescape; MICA; MMP9; NKG2D; osteosarcoma; proteolytic cleavage
ID expression; nkg2d; cancer; receptor; rejection; ligand
AB The MICA (MHC class I chain-related molecule A) is a ligand for the activating immunoreceptor NKG2D (natural killer group 2, member D). NKG2D recognizes MICA expressing at the cell surface for cell elimination. Although MICA is overexpressed in many kinds of tumours, tumour cells can cleverly escape immunosurveillance. One underlying mechanism for immunoescape is tumour-derived MICA shedding. In this study, we report that osteosarcoma-derived MICA results from proteolytic cleavage of MICA alpha 3 ectodomain. sMICA (soluble MICA) might be released in the early stage of disease. A MMP9 (matrix metalloproteinase 9, gelatinase B)-specific inhibitor suppressed sMICA release, indicating that MMP9 is critically involved in the osteosarcoma-associated proteolytic release of sMICA, which facilitates tumour immune escape. Using a specific MMP inhibitor might represent a double-edged sword, where it can inhibit tumour invasion and restore antitumour immune response.
C1 [Zhang, Haixia; Deng, Lijuan; Zhang, Yan] Sun Yat Sen Univ, State Key Lab Biocontrol, Sch Life Sci, Guangzhou Higher Educ Mega Ctr N, Guangzhou 510006, Guangdong, Peoples R China.
   [Sun, Dahui; Wang, Xu] Jilin Univ, Affiliated Hosp 1, Dept Orthoped Surg, Changchun 130023, Peoples R China.
RP Zhang, Y (通讯作者)，Sun Yat Sen Univ, State Key Lab Biocontrol, Sch Life Sci, Guangzhou Higher Educ Mega Ctr N, Guangzhou 510006, Guangdong, Peoples R China.
EM zhang39@mail.sysu.edu.cn
FU Guangdong Planning Project of Science and Technology [2008B030301342, 2009B030803037]
CR Bacci G, 2005, ACTA ONCOL, V44, P748, DOI 10.1080/02841860500327503
   Bahram S, 1994, P NATL ACAD SCI USA, V91, P6259, DOI 10.1073/pnas.91.14.6259
   Begum S, 2007, ONCOL REP, V17, P591
   Busche A, 2006, HUM GENE THER, V17, P135, DOI 10.1089/hum.2006.17.135
   Cerwenka A, 2001, P NATL ACAD SCI USA, V98, P11521, DOI 10.1073/pnas.201238598
   Chou AJ, 2005, CANCER-AM CANCER SOC, V104, P2214, DOI 10.1002/cncr.21417
   Diefenbach A, 2001, NATURE, V413, P165, DOI 10.1038/35093109
   Dunn GP, 2004, ANNU REV IMMUNOL, V22, P329, DOI 10.1146/annurev.immunol.22.012703.104803
   Egeblad M, 2002, NAT REV CANCER, V2, P161, DOI 10.1038/nrc745
   Fan DG, 2009, CELL BIOL INT, V33, P1263, DOI 10.1016/j.cellbi.2009.08.014
   Galewska Z, 2010, EUR J OBSTET GYN R B, V150, P152, DOI 10.1016/j.ejogrb.2010.03.007
   Groh V, 2002, NATURE, V419, P734, DOI 10.1038/nature01112
   Holdenrieder S, 2006, INT J CANCER, V118, P684, DOI 10.1002/ijc.21382
   Jackson BRIANC, 2010, HUMAN GENOMICS, V4, P194
   Jinushi M, 2003, INT J CANCER, V104, P354, DOI 10.1002/ijc.10966
   Kaiser BK, 2007, NATURE, V447, P482, DOI 10.1038/nature05768
   Kim SY, 2009, CANCER TREAT RES, V152, P517, DOI 10.1007/978-1-4419-0284-9_31
   Li PW, 1999, IMMUNITY, V10, P577, DOI 10.1016/S1074-7613(00)80057-6
   Link MP, 1986, NEW ENGL J MED, V314, P1600, DOI 10.1056/NEJM198606193142502
   Lu SM, 2008, NEOPLASMA, V55, P266
   Madjd ZAHRA, 2007, CANCER IMMUN, V7, P17
   Oppenheim DE, 2005, NAT IMMUNOL, V6, P928, DOI 10.1038/ni1239
   Segarra M, 2007, ANN RHEUM DIS, V66, P1429, DOI 10.1136/ard.2006.068148
   Smyth MJ, 2005, J EXP MED, V202, P583, DOI 10.1084/jem.20050994
   Waldhauer I, 2008, CANCER RES, V68, P6368, DOI 10.1158/0008-5472.CAN-07-6768
   Xin ZF, 2009, J EXP CLIN CANC RES, V28, P0, DOI 10.1186/1756-9966-28-105
   Yamamoto K, 2001, BBA-GEN SUBJECTS, V1526, P10, DOI 10.1016/S0304-4165(01)00099-X
   Zhang Y, 2001, P NATL ACAD SCI USA, V98, P11336, DOI 10.1073/pnas.191377098
   Zhuge Y, 2001, J BIOL CHEM, V276, P16248, DOI 10.1074/jbc.M010190200
NR 29
TC 53
Z9 55
U1 2
U2 11
PU WILEY
PI HOBOKEN
PA 111 RIVER ST, HOBOKEN 07030-5774, NJ USA
SN 1065-6995
EI 1095-8355
J9 CELL BIOL INT
JI Cell Biol. Int.
PD JUN 15
PY 2011
VL 35
IS 6
BP 569
EP 574
DI 10.1042/CBI20100431
PG 6
WC Cell Biology
SC Cell Biology
GA 784TK
UT WOS:000292180900003
PM 21143201
DA 2022-07-08
ER

PT J
AU Kimura, Ryuichiro
   Ishikawa, Chie
   Rokkaku, Takayoshi
   Janknecht, Ralf
   Mori, Naoki
AF Kimura, Ryuichiro
   Ishikawa, Chie
   Rokkaku, Takayoshi
   Janknecht, Ralf
   Mori, Naoki
TI Phosphorylated c-Jun and Fra-1 induce matrix metalloproteinase-1 and thereby regulate invasion activity of 143B osteosarcoma cells
SO BIOCHIMICA ET BIOPHYSICA ACTA-MOLECULAR CELL RESEARCH
LA English
DT Article
DE MMP-1; Osteosarcoma; Invasion; Pulmonary metastasis; c-Jun; Fra-1
ID metastatic osteosarcoma; gene-expression; in-vitro; transcription; erk; promoter; pathway; protooncogene; activation; sarcoma
AB Osteosarcoma is the most common primary malignancy of bone and patients often develop pulmonary metastases. Despite the advances in surgical and medical management, the mechanisms underlying human osteosarcoma progression and metastasis remain to be elucidated. Gene expression profiles were compared by the cDNA microarray technique between two different human osteosarcoma sublines, MNNG/HOS and 143B, which differ greatly in spontaneous pulmonary metastatic potential. Here we report an enhanced expression of matrix metalloproteinase (MMP)-1 in the highly metastatic human osteosarcoma cell line 143B. Moreover, the in vitro invasion activity of 1438 cells was MMP-1-dependent. The activator protein (AP)-1 binding site in the MMP-1 gene promoter was required for the constitutive expression of MMP-1 in 143B cells. Two AP-1 components, c-Jun and Fra-1, were phosphorylated, and bound to the AP-1 binding site of the MMPI promoter in 143B cells. Activated c-Jun and Fra-1 were essential for MMP-1 gene expression in 1438 cells. Mitogen-activated protein kinase pathways including the c-Jun NH2-terminal kinase and the extracellular signal-regulated kinase activate c-Jun and Fra-1 and thereby regulate c-Jun/Fra-1 mediated events, establishing the mitogen-activated protein kinase/AP-1/MMP-1 axis as important in 143B cells. These data suggest that MMP-1 plays a central role in osteosarcoma invasion. Accordingly, MMP-1 might be a biomarker and therapeutic target for invasive osteosarcomas and pulmonary metastases. (C) 2011 Elsevier B.V. All rights reserved.
C1 [Kimura, Ryuichiro; Ishikawa, Chie; Rokkaku, Takayoshi; Mori, Naoki] Univ Ryukyus, Dept Microbiol & Oncol, Grad Sch Med, Okinawa 9030215, Japan.
   [Kimura, Ryuichiro; Ishikawa, Chie] Univ Ryukyus, Transdisciplinary Res Org Subtrop & Isl Studies, Okinawa 9030213, Japan.
   [Rokkaku, Takayoshi] Univ Ryukyus, Dept Orthoped Surg, Grad Sch Med, Okinawa 9030215, Japan.
   [Janknecht, Ralf] Univ Oklahoma, Hlth Sci Ctr, Dept Cell Biol, Biomed Res Ctr BRC 1464, Oklahoma City, OK 73104 USA.
RP Mori, N (通讯作者)，Univ Ryukyus, Dept Microbiol & Oncol, Grad Sch Med, 207 Uehara, Okinawa 9030215, Japan.
EM naokimori50@gmail.com
CR Adiseshaiah P, 2005, ONCOGENE, V24, P4193, DOI 10.1038/sj.onc.1208583
   Adiseshaiah P, 2003, J BIOL CHEM, V278, P47423, DOI 10.1074/jbc.M303505200
   Adiseshaiah P, 2008, BIOCHEM BIOPH RES CO, V371, P304, DOI 10.1016/j.bbrc.2008.04.063
   Adiseshaiah P, 2006, J IMMUNOL, V177, P7193, DOI 10.4049/jimmunol.177.10.7193
   Armstrong DA, 2009, MOL CANCER RES, V7, P1517, DOI 10.1158/1541-7786.MCR-09-0082
   Bosc DG, 2001, ONCOGENE, V20, P6215, DOI 10.1038/sj.onc.1204820
   Broadhead MATTHEWL, 2011, SARCOMA, V2011, P959248, DOI 10.1155/2011/959248
   Clark JCM, 2008, J CANCER RES CLIN, V134, P281, DOI 10.1007/s00432-007-0330-x
   Fanjul-fernandez M, 2010, BBA-MOL CELL RES, V1803, P3, DOI 10.1016/j.bbamcr.2009.07.004
   Foukas AF, 2002, J BONE JOINT SURG BR, V84B, P706, DOI 10.1302/0301-620X.84B5.12512
   Fuchs B, 2003, FEBS LETT, V553, P104, DOI 10.1016/S0014-5793(03)00984-0
   Gueders MM, 2006, EUR J PHARMACOL, V533, P133, DOI 10.1016/j.ejphar.2005.12.082
   Gutman A, 1990, EMBO J, V9, P2241, DOI 10.1002/j.1460-2075.1990.tb07394.x
   Hensler PJ, 1994, MOL CELL BIOL, V14, P2291, DOI 10.1128/MCB.14.4.2291
   Hieshima K, 2008, J IMMUNOL, V180, P931, DOI 10.4049/jimmunol.180.2.931
   Huang CY, 2009, J CELL PHYSIOL, V221, P204, DOI 10.1002/jcp.21846
   Ii M, 2006, EXP BIOL MED, V231, P20
   Jawad MU, 2010, PLOS ONE, V5, P0, DOI 10.1371/journal.pone.0014250
   Kager L, 2003, J CLIN ONCOL, V21, P2011, DOI 10.1200/JCO.2003.08.132
   Keld R, 2010, MOL CANCER, V9, P0, DOI 10.1186/1476-4598-9-313
   Kessenbrock K, 2010, CELL, V141, P52, DOI 10.1016/j.cell.2010.03.015
   Khanna C, 2001, CANCER RES, V61, P3750
   Kido A, 1999, CANCER LETT, V137, P209, DOI 10.1016/S0304-3835(98)00368-1
   Kim SJ, 2004, CLIN IMAG, V28, P291, DOI 10.1016/S0899-7071(03)00206-7
   Liotta LA, 1991, CELL, V64, P327, DOI 10.1016/0092-8674(91)90642-C
   Lisle JW, 2008, CLIN ORTHOP RELAT R, V466, P2071, DOI 10.1007/s11999-008-0309-1
   Luu HH, 2005, CLIN EXP METASTAS, V22, P319, DOI 10.1007/s10585-005-0365-9
   Mcallister RM, 1971, CANCER-AM CANCER SOC, V27, P397, DOI 10.1002/1097-0142(197102)27:2<397::AID-CNCR2820270224>3.0.CO;2-X
   Mori N, 1996, BLOOD, V87, P3410, DOI 10.1182/blood.V87.8.3410.bloodjournal8783410
   Murphey MD, 1997, RADIOGRAPHICS, V17, P1205, DOI 10.1148/radiographics.17.5.9308111
   Ohagan RC, 1996, ONCOGENE, V13, P1323
   Perissinotto E, 2005, CLIN CANCER RES, V11, P490
   Rhim JS, 1977, INT J CANCER, V19, P505, DOI 10.1002/ijc.2910190411
   Stiller CA, 2001, EUR J CANCER, V37, P760, DOI 10.1016/S0959-8049(01)00004-1
   Sugioka Y, 2004, INT J CANCER, V109, P867, DOI 10.1002/ijc.20095
   Sun XJ, 2010, MOL CANCER, V9, P0, DOI 10.1186/1476-4598-9-17
   Talotta F, 2010, ONCOGENE, V29, P4732, DOI 10.1038/onc.2010.211
   Tower GB, 2003, EUR J BIOCHEM, V270, P4216, DOI 10.1046/j.1432-1033.2003.03821.x
   Ueda M, 2010, AURIS NASUS LARYNX, V37, P488, DOI 10.1016/j.anl.2009.11.012
   Westermarck J, 1999, FASEB J, V13, P781, DOI 10.1096/fasebj.13.8.781
   Whelan JS, 1997, EUR J CANCER, V33, P1611, DOI 10.1016/S0959-8049(97)00251-7
NR 41
TC 41
Z9 42
U1 0
U2 3
PU ELSEVIER
PI AMSTERDAM
PA RADARWEG 29, 1043 NX AMSTERDAM, NETHERLANDS
SN 0167-4889
EI 1879-2596
J9 BBA-MOL CELL RES
JI Biochim. Biophys. Acta-Mol. Cell Res.
PD AUG 15
PY 2011
VL 1813
IS 8
BP 1543
EP 1553
DI 10.1016/j.bbamcr.2011.04.008
PG 11
WC Biochemistry & Molecular Biology; Cell Biology
SC Biochemistry & Molecular Biology; Cell Biology
GA 795AZ
UT WOS:000292945200017
PM 21640141
DA 2022-07-08
ER

PT J
AU Rojnik, Matija
   Jevnikar, Zala
   Mirkovic, Bojana
   Janes, Damjan
   Zidar, Nace
   Kikelj, Danijel
   Kos, Janko
AF Rojnik, Matija
   Jevnikar, Zala
   Mirkovic, Bojana
   Janes, Damjan
   Zidar, Nace
   Kikelj, Danijel
   Kos, Janko
TI Cathepsin H indirectly regulates morphogenetic protein-4 (BMP-4) in various human cell lines
SO RADIOLOGY AND ONCOLOGY
LA English
DT Article
DE bone morphogenetic protein 4; cancer; cathepsin H; human cell lines; proteolytic enzymes
ID cysteine cathepsin; inhibitors stefin; prodomain; cleavage; cancer; invasiveness; degradation; expression; tumor; range
AB Background. Cathepsin H is a cysteine protease considered to play a major role in tumor progression, however, its precise function in tumorigenesis is unclear. Cathepsin H was recently proposed to be involved in processing of bone morphogenetic protein 4 (BMP-4) in mice. In order to clarify whether cathepsin H also regulates BMP-4 in humans, its impact on BMP-4 expression, processing and degradation was investigated in prostate cancer (PC-3), osteosarcoma (HOS) and pro-monocytic (U937) human cell lines. Materials and methods. BMP-4 expression was founded to be regulated by cathepsin H using PCR array technology and confirmed by real time PCR. Immunoassays including Western blot and confocal microscopy were used to evaluate the influence of cathepsin H on BMP-4 processing. Results. In contrast to HOS, the expression of BMP-4 mRNA in U937 and PC3 cells was significantly decreased by cathepsin H. The different regulation of BMP-4 synthesis could be associated with the absence of the mature 28 kDa cathepsin H form in HOS cells, where only the intermediate 30 kDa form was observed. No co-localization of BMP-4 and cathepsin H was observed in human cell lines and the multistep processing of BMP-4 was not altered in the presence of specific cathepsin H inhibitor. Isolated cathepsin H does not cleave mature recombinant BMP-4, neither with its amino-nor its endopeptidase activity. Conclusions. Our results exclude direct proteolytic processing of BMP-4 by cathepsin H, however, they provide support for its involvement in the regulation of BMP-4 expression.
C1 [Rojnik, Matija; Jevnikar, Zala; Mirkovic, Bojana; Janes, Damjan; Kos, Janko] Univ Ljubljana, Fac Pharm, Dept Pharmaceut Biol, SI-1000 Ljubljana, Slovenia.
   [Zidar, Nace; Kikelj, Danijel] Univ Ljubljana, Fac Pharm, Dept Pharmaceut Chem, SI-1000 Ljubljana, Slovenia.
RP Kos, J (通讯作者)，Univ Ljubljana, Fac Pharm, Dept Pharmaceut Biol, Askerceva 7, SI-1000 Ljubljana, Slovenia.
EM janko.kos@ffa.uni-lj.si
FU Research Agency of the Republic of Slovenia [P4-127]; EU
CR Angliker H, 1989, BIOCHEM J, V262, P63, DOI 10.1042/bj2620063
   Ardebili SY, 2011, RADIOL ONCOL, V45, P102, DOI 10.2478/v10019-011-0015-6
   Brasch F, 2002, AM J RESP CELL MOL, V26, P659, DOI 10.1165/ajrcmb.26.6.4744
   Budihna M, 1996, BIOL CHEM H-S, V377, P385, DOI 10.1515/bchm3.1996.377.6.385
   Chen D, 2004, GROWTH FACTORS, V22, P233, DOI 10.1080/08977190412331279890
   Ciric E, 2010, RADIOL ONCOL, V44, P67, DOI 10.2478/v10019-010-0025-9
   Cui YZ, 1998, EMBO J, V17, P4735, DOI 10.1093/emboj/17.16.4735
   Cui YZ, 2001, GENE DEV, V15, P2797
   Dangelo ME, 2010, J BIOL CHEM, V285, P20514, DOI 10.1074/jbc.M109.094573
   Degnin C, 2004, MOL BIOL CELL, V15, P5012, DOI 10.1091/mbc.E04-08-0673
   Del REEC, 2000, BRIT J CANCER, V82, P1317
   Deng HY, 2009, CANCER LETT, V281, P220, DOI 10.1016/j.canlet.2009.02.046
   Friedrich B, 1999, EUR J CANCER, V35, P138, DOI 10.1016/S0959-8049(98)00273-1
   Gabrijelcic D, 1992, EUR J CLIN CHEM CLIN, V30, P69
   Gocheva V, 2010, BIOL CHEM, V391, P937, DOI 10.1515/BC.2010.080
   Goldman DC, 2006, DEVELOPMENT, V133, P1933, DOI 10.1242/dev.02368
   Goldman DC, 2009, BLOOD, V114, P4393, DOI 10.1182/blood-2009-02-206433
   Hogan BLM, 1996, GENE DEV, V10, P1580, DOI 10.1101/gad.10.13.1580
   Jevnikar Z, 2008, J CELL SCI, V121, P2652, DOI 10.1242/jcs.023721
   Kirschke H, 1998, LYSOSOMAL CYSTEINE P, V0, P0
   Kirschke H, 2004, HDB PROTEOLYTIC ENZY, V0, P1089
   Kominami E, 1988, FEBS LETT, V231, P225, DOI 10.1016/0014-5793(88)80736-1
   Kominami E, 1985, J BIOCHEM-TOKYO, V98, P87, DOI 10.1093/oxfordjournals.jbchem.a135277
   Kos J, 1997, CLIN CANCER RES, V3, P1815
   Lombardo Y, 2011, GASTROENTEROLOGY, V140, P297, DOI 10.1053/j.gastro.2010.10.005
   Lu JI, 2007, J BIOL CHEM, V282, P22176, DOI 10.1074/jbc.M700063200
   Maegdefrau U, 2009, J PATHOL, V218, P520, DOI 10.1002/path.2563
   Nishimura Y, 1988, ARCH BIOCHEM BIOPHYS, V260, P712, DOI 10.1016/0003-9861(88)90500-0
   Obermajer N, 2008, J LEUKOCYTE BIOL, V84, P1306, DOI 10.1189/jlb.0508285
   Ohkawara B, 2002, CURR BIOL, V12, P205, DOI 10.1016/S0960-9822(01)00684-4
   Ritonja A, 1988, FEBS LETT, V228, P341, DOI 10.1016/0014-5793(88)80028-0
   Schweiger A, 2004, INT J BIOL MARKER, V19, P289, DOI 10.1177/172460080401900406
   Schweiger A, 1997, J IMMUNOL METHODS, V201, P165, DOI 10.1016/S0022-1759(96)00218-9
   Schweiger A, 2000, BRIT J CANCER, V82, P782, DOI 10.1054/bjoc.1999.0999
   Serveau-avesque C, 2006, BIOL CELL, V98, P15, DOI 10.1042/BC20040512
   Sivaparvathi M, 1996, CANCER LETT, V104, P121, DOI 10.1016/0304-3835(96)04242-5
   Strojan P, 2008, RADIOL ONCOL, V42, P69, DOI 10.2478/v10019-008-0006-4
   Takahashi T, 1988, J BIOL CHEM, V263, P10952
   Turk V, 2001, EMBO J, V20, P4629, DOI 10.1093/emboj/20.17.4629
   Ueno T, 2004, J BIOL CHEM, V279, P16178, DOI 10.1074/jbc.M312029200
   Vasiljeva O, 2003, BIOCHEMISTRY-US, V42, P13522, DOI 10.1021/bi035355k
   Waghray A, 2002, J BIOL CHEM, V277, P11533, DOI 10.1074/jbc.M109557200
   Wu SM, 2011, ONCOGENE, V30, P2057, DOI 10.1038/onc.2010.585
   Zhou ZM, 2011, CANCER BIOTHER RADIO, V26, P77, DOI 10.1089/cbr.2010.0857
NR 44
TC 6
Z9 6
U1 0
U2 3
PU WALTER DE GRUYTER GMBH
PI BERLIN
PA GENTHINER STRASSE 13, D-10785 BERLIN, GERMANY
SN 1318-2099
EI 1581-3207
J9 RADIOL ONCOL
JI Radiol. Oncol.
PD DEC 15
PY 2011
VL 45
IS 4
BP 259
EP 266
DI 10.2478/v10019-011-0034-3
PG 8
WC Oncology; Radiology, Nuclear Medicine & Medical Imaging
SC Oncology; Radiology, Nuclear Medicine & Medical Imaging
GA 848PV
UT WOS:000297064900003
PM 22933963
DA 2022-07-08
ER

PT J
AU Fujiwara, Masahiko
   Kashima, TG
   Kunita, Akiko
   Kii, Isao
   Komura, Daisuke
   Grigoriadis, AE
   Kudo, Akira
   Aburatani, Hiroyuki
   Fukayama, Masashi
AF Fujiwara, Masahiko
   Kashima, Takeshi
   Kunita, Akiko
   Kii, Isao
   Komura, Daisuke
   Grigoriadis, Agamemnon
   Kudo, Akira
   Aburatani, Hiroyuki
   Fukayama, Masashi
TI Stable knockdown of S100A4 suppresses cell migration and metastasis of osteosarcoma
SO TUMOR BIOLOGY
LA English
DT Article
DE S100A4; Cell motility; Osteosarcoma; Metastasis; shRNA; Insulator; Transposon
ID gene-expression; in-vivo; gastric-cancer; protein s100a4; mts1 gene; model; overexpression; association; involvement; transposon
AB S100A4, a 10-12 kDa calcium-binding protein, plays functional roles in tumor progression and metastasis. The present study aimed to investigate the function of S100A4 in osteosarcoma (OS) metastasis, using a loss-of-function approach. Our previous expression profiling analysis revealed that S100a4 was preferentially expressed in the highly metastatic mouse OS cell line, LM8. Introducing a short hairpin ribonucleic acid (shRNA) targeting S100a4 using a newly established vector containing insulators and transposons, we established stable LM8 subclones with almost 100% silencing of endogenous S100a4 protein. These transfectants showed a significant suppression of cell migration in vitro as well as a marked reduction in their ability to colonize the lung and form pulmonary metastases in vivo following intravenous inoculation, whereas there was no significant change in cell proliferation or cell attachment to fibronectin, laminin, and type I collagen. Expression and phosphorylation of ezrin, an emerging OS metastasis-associated factor, and expression of MMPs, remained the same in S100a4-shRNA clones. In 61 human OS, immunohistochemical analysis showed that lesional cells in 85.2% samples expressed S100A4 protein, and the immunoreactivity was primarily cytoplasmic, but it also showed occasional nuclear localization. Chondroblastic and osteoblastic OS subtypes expressed more S100A4 than fibroblastic subtypes. The causative role of S100A4 in OS lung metastasis shown in the murine xenograft model, together with the high proportion of primary human OS expressing S100A4, suggest that S100A4 protein represents an important potential target for future OS therapy.
C1 [Fujiwara, Masahiko; Kashima, Takeshi G.; Kunita, Akiko; Komura, Daisuke; Fukayama, Masashi] Univ Tokyo, Dept Human Pathol, Grad Sch Med, Tokyo, Japan.
   [Fujiwara, Masahiko] Kotobiken Med Labs, Biken Pathol Lab, Tokyo, Japan.
   [Kashima, Takeshi G.; Grigoriadis, Agamemnon E.] Kings Coll London, Dept Craniofacial Dev, London WC2R 2LS, England.
   [Kashima, Takeshi G.; Grigoriadis, Agamemnon E.] Kings Coll London, Dept Orthodont, London WC2R 2LS, England.
   [Kii, Isao; Kudo, Akira] Tokyo Inst Technol, Dept Biol Informat, Grad Sch Biosci & Biotechnol, Yokohama, Kanagawa 227, Japan.
   [Komura, Daisuke; Aburatani, Hiroyuki] Univ Tokyo, Res Ctr Adv Sci & Technol, Genome Sci Div, Tokyo, Japan.
RP Kashima, TG (通讯作者)，Nuffield Orthopaed Ctr, Dept Histopathol, Windmill Rd, Oxford OX3 7LD, England.
EM kashima-tky@umin.net
FU Ministry of Education, Culture, Sports, Science Technology [16790202]; UK Bone Cancer Research Trust
CR Ambartsumian NS, 1996, ONCOGENE, V13, P1621
   Asai T, 1998, INT J CANCER, V76, P418, DOI 10.1002/(SICI)1097-0215(19980504)76:3<418::AID-IJC21>3.3.CO;2-E
   Bjornland K, 1999, CANCER RES, V59, P4702
   Boye K, 2010, AM J PATHOL, V176, P528, DOI 10.2353/ajpath.2010.090526
   Cabezon T, 2007, INT J CANCER, V121, P1433, DOI 10.1002/ijc.22850
   Conti MA, 2008, J CELL SCI, V121, P11, DOI 10.1242/jcs.007112
   Davies BR, 1993, CELL BIOL INT, V17, P871, DOI 10.1006/cbir.1993.1150
   Davies MPA, 1996, ONCOGENE, V13, P1631
   Duarte WR, 2003, J BONE MINER RES, V18, P493, DOI 10.1359/jbmr.2003.18.3.493
   Dulyaninova NG, 2005, BIOCHEMISTRY-US, V44, P6867, DOI 10.1021/bi0500776
   Fukaya Y, 2005, ONCOL REP, V14, P847
   Garrett SC, 2006, J BIOL CHEM, V281, P677, DOI 10.1074/jbc.R500017200
   Grigorian MS, 1993, GENE, V135, P229, DOI 10.1016/0378-1119(93)90070-J
   Hippo Y, 2002, CANCER RES, V62, P233
   Hirao M, 1996, J CELL BIOL, V135, P37, DOI 10.1083/jcb.135.1.37
   Ismail TM, 2010, J BIOL CHEM, V285, P914, DOI 10.1074/jbc.M109.010892
   Ito Y, 2004, ONCOLOGY-BASEL, V67, P397, DOI 10.1159/000082924
   Ivics Z, 1997, CELL, V91, P501, DOI 10.1016/S0092-8674(00)80436-5
   Ivics Z, 2009, NAT METHODS, V6, P415, DOI 10.1038/NMETH.1332, 10.1038/nmeth.1332
   Kashima T, 2003, INT J CANCER, V104, P147, DOI 10.1002/ijc.10931
   Kempf-bielack B, 2005, J CLIN ONCOL, V23, P559, DOI 10.1200/JCO.2005.04.063
   Khanna C, 2004, NAT MED, V10, P182, DOI 10.1038/nm982
   Khanna C, 2001, CANCER RES, V61, P3750
   Kwak JM, 2010, WORLD J GASTROENTERO, V16, P3897, DOI 10.3748/wjg.v16.i31.3897
   Leonard P, 2003, BRIT J CANCER, V89, P2284, DOI 10.1038/sj.bjc.6601389
   Ma X, 2010, CANCER LETT, V299, P171, DOI 10.1016/j.canlet.2010.08.016
   Maelandsmo GM, 1996, CANCER RES, V56, P5490
   Mathisen B, 2003, CLIN EXP METASTAS, V20, P701, DOI 10.1023/B:CLIN.0000006819.21361.03
   Psaila B, 2009, NAT REV CANCER, V9, P285, DOI 10.1038/nrc2621
   Ren L, 2009, ONCOGENE, V28, P792, DOI 10.1038/onc.2008.437
   Salas S, 2007, VIRCHOWS ARCH, V451, P999, DOI 10.1007/s00428-007-0474-8
   Santamaria-kisiel L, 2006, BIOCHEM J, V396, P201, DOI 10.1042/BJ20060195
   Shi YF, 2006, J CLIN ENDOCR METAB, V91, P2373, DOI 10.1210/jc.2006-0155
   Shimamura T, 2005, CANCER SCI, V96, P265, DOI 10.1111/j.1349-7006.2005.00043.x
   Simons M, 1991, CIRC RES, V69, P530, DOI 10.1161/01.RES.69.2.530
   West AG, 2002, GENE DEV, V16, P271, DOI 10.1101/gad.954702
   Wyckoff JB, 2006, CURR BIOL, V16, P1515, DOI 10.1016/j.cub.2006.05.065
   Yammani RR, 2006, ARTHRITIS RHEUM-US, V54, P2901, DOI 10.1002/art.22042
   Zreiqat H, 2007, J MOL HISTOL, V38, P381, DOI 10.1007/s10735-007-9117-2
NR 39
TC 18
Z9 21
U1 0
U2 3
PU SPRINGER
PI DORDRECHT
PA VAN GODEWIJCKSTRAAT 30, 3311 GZ DORDRECHT, NETHERLANDS
SN 1010-4283
EI 
J9 TUMOR BIOL
JI Tumor Biol.
PD JUN 15
PY 2011
VL 32
IS 3
BP 611
EP 622
DI 10.1007/s13277-011-0160-y
PG 12
WC Oncology
SC Oncology
GA 763OX
UT WOS:000290570700023
PM 21360024
DA 2022-07-08
ER

PT J
AU Wang, Fen
   Ke, Zun-Fu
   Sun, Shi-Jun
   Chen, Wen-Fang
   Yang, Shi-Cong
   Li, Shu-Hua
   Mao, Xiao-Peng
   Wang, Lian-Tang
AF Wang, Fen
   Ke, Zun-fu
   Sun, Shi-jun
   Chen, Wen-fang
   Yang, Shi-cong
   Li, Shu-hua
   Mao, Xiao-peng
   Wang, Lian-tang
TI Oncogenic roles of astrocyte elevated gene-1 (AEG-1) in osteosarcoma progression and prognosis
SO CANCER BIOLOGY & THERAPY
LA English
DT Article
DE astrocyte elevated gene-1; osteosarcoma; prognosis; invasion; MMP-2
ID rapid subtraction hybridization; matrix metalloproteinase; neoadjuvant chemotherapy; cancer progression; tumor progression; expression; identification; activation; protein; matrix-metalloproteinase-9
AB Astrocyte elevated gene-1 (AEG-1) is overexpressed in several cancers and plays an important role in cancer progression. However, AEG-1 expression, biological function and clinical significance in osteosarcoma have not been uncovered. Utilizing manipulated human osteosarcoma cell lines and osteosarcoma tissues, we found that increasing expression of AEG-1 enhanced osteosarcoma cell proliferation and invasion in vitro, and knockdown of AEG-1 significantly attenuated osteosarcoma cell malignancy. Moreover, AEG-1 was overexpressed in osteosarcoma tissues and overexpression of AEG-1 was strongly associated with gender (p = 0.018), clinical stages (p < 0.001), classification (p < 0.001), metastasis (p = 0.013), differentiation (p < 0.001) and poor survival (p = 0.021). Mechanistic studies conducted in vitro and in vivo revealed that AEG-1-mediated carcinogenesis and invasiveness might be through upregulating MMP-2. Taken together, our data strongly suggest that AEG-1 plays a crucial role in osteosarcoma progression through MMP-2 and AEG-1 could be a useful biomarker for the prediction of osteosarcoma progression and prognosis.
C1 [Wang, Fen; Ke, Zun-Fu; Sun, Shi-Jun; Chen, Wen-Fang; Yang, Shi-Cong; Li, Shu-Hua; Wang, Lian-Tang] Sun Yat Sen Univ, Dept Pathol, Affiliated Hosp 1, Guangzhou 510275, Guangdong, Peoples R China.
   [Mao, Xiao-Peng] Sun Yat Sen Univ, Dept Urol, Affiliated Hosp 1, Guangzhou 510275, Guangdong, Peoples R China.
RP Wang, LT (通讯作者)，Sun Yat Sen Univ, Dept Pathol, Affiliated Hosp 1, Guangzhou 510275, Guangdong, Peoples R China.
EM wanglt@mail.sysu.edu.cn
FU Foundation of China National Natural Science [309006-50/H1615, 81001146/H1620]; Foundation of Guangdong National Science [9451008901002146]
CR Bacci G, 2000, ONCOL REP, V7, P339
   Bacci G, 2006, CANCER-AM CANCER SOC, V106, P1154, DOI 10.1002/cncr.21724
   Bacci G, 2001, ONCOL REP, V8, P883
   Bielack SS, 2002, J CLIN ONCOL, V20, P776, DOI 10.1200/JCO.20.3.776
   Britt DE, 2004, EXP CELL RES, V300, P134, DOI 10.1016/j.yexcr.2004.06.026
   Brown DM, 2004, CANCER CELL, V5, P365, DOI 10.1016/S1535-6108(04)00079-0
   Chambers AF, 1997, J NATL CANCER I, V89, P1260, DOI 10.1093/jnci/89.17.1260
   Cho HJ, 2007, J BIOCHEM MOL BIOL, V40, P1069
   Damron TA, 2007, CLIN ORTHOP RELAT R, V0, PP40, DOI 10.1097/BLO.0b013e318059b8c9
   Emdad L, 2006, CANCER RES, V66, P1509, DOI 10.1158/0008-5472.CAN-05-3029
   Emdad L, 2007, PHARMACOL THERAPEUT, V114, P155, DOI 10.1016/j.pharmthera.2007.01.010
   Emdad L, 2010, MOL CANCER THER, V9, P79, DOI 10.1158/1535-7163.MCT-09-0752
   Emdad L, 2009, P NATL ACAD SCI USA, V106, P21300, DOI 10.1073/pnas.0910936106
   Guimaraes APG, 2010, EUR J CANCER, V46, P3307, DOI 10.1016/j.ejca.2010.06.004
   Hauben EI, 2003, EUR J HUM GENET, V11, P611, DOI 10.1038/sj.ejhg.5201012
   Hu GH, 2009, CLIN CANCER RES, V15, P5615, DOI 10.1158/1078-0432.CCR-09-0049
   Hu GH, 2009, CANCER CELL, V15, P9, DOI 10.1016/j.ccr.2008.11.013
   Huang SC, 2005, BIOCHEM PHARMACOL, V69, P221, DOI 10.1016/j.bcp.2004.09.019
   Jin S, 2007, APOPTOSIS, V12, P1317, DOI 10.1007/s10495-007-0062-z
   Kager L, 2003, J CLIN ONCOL, V21, P2011, DOI 10.1200/JCO.2003.08.132
   Kahari VM, 1999, ANN MED, V31, P34, DOI 10.3109/07853899909019260
   Kang DC, 2005, GENE, V353, P1, DOI 10.1016/j.gene.2005.04.005
   Kikuno N, 2007, ONCOGENE, V26, P7647, DOI 10.1038/sj.onc.1210572
   Klein G, 2004, CRIT REV ONCOL HEMAT, V50, P87, DOI 10.1016/j.critevonc.2003.09.001
   Lee SG, 2008, ONCOGENE, V27, P1114, DOI 10.1038/sj.onc.1210713
   Lee SG, 2009, ONCOGENE, V28, P2476, DOI 10.1038/onc.2009.93
   Lee SG, 2006, P NATL ACAD SCI USA, V103, P17390, DOI 10.1073/pnas.0608386103
   Li J, 2008, CLIN CANCER RES, V14, P3319, DOI 10.1158/1078-0432.CCR-07-4054
   Liu B, 2008, CELL BIOL INT, V32, P494, DOI 10.1016/j.cellbi.2007.10.008
   Liu HY, 2009, J EXP CLIN CANC RES, V28, P0, DOI 10.1186/1756-9966-28-19
   Liu LP, 2010, CANCER RES, V70, P3750, DOI 10.1158/0008-5472.CAN-09-3838
   Mirabello L, 2009, CANCER-AM CANCER SOC, V115, P1531, DOI 10.1002/cncr.24121
   Mori K, 2007, J PATHOL, V211, P555, DOI 10.1002/path.2140
   Ortega N, 2003, ANN NY ACAD SCI, V995, P109, DOI 10.1111/j.1749-6632.2003.tb03214.x
   Sarkar D, 2008, CANCER RES, V68, P1478, DOI 10.1158/0008-5472.CAN-07-6164
   Sarkar D, 2009, CANCER RES, V69, P8529, DOI 10.1158/0008-5472.CAN-09-1846
   Stiller CA, 2006, EUR J CANCER, V42, P2006, DOI 10.1016/j.ejca.2006.06.002
   Su ZZ, 2003, GENE, V306, P67, DOI 10.1016/S0378-1119(03)00404-9
   Su ZZ, 2002, ONCOGENE, V21, P3592, DOI 10.1038/sj.onc.1205445
   Thompson RC, 2002, CLIN ORTHOP RELAT R, V397, P240, DOI 10.1097/00003086-200204000-00028
   Tingting REN, 2010, CANCER BIOL THER, V10, P251
   Woo JH, 2004, ONCOGENE, V23, P1845, DOI 10.1038/sj.onc.1207307
   Xia ZB, 2010, CLIN NEUROL NEUROSUR, V112, P413, DOI 10.1016/j.clineuro.2010.02.007
   Xu JB, 2011, MED ONCOL, V28, P455, DOI 10.1007/s12032-010-9475-6
   Yoo BK, 2009, P NATL ACAD SCI USA, V106, P12938, DOI 10.1073/pnas.0901451106
   Yoo BK, 2009, J CLIN INVEST, V119, P465, DOI 10.1172/JCI36460
   Yu CP, 2009, CARCINOGENESIS, V30, P894, DOI 10.1093/carcin/bgp064
NR 47
TC 40
Z9 44
U1 1
U2 8
PU TAYLOR & FRANCIS INC
PI PHILADELPHIA
PA 530 WALNUT STREET, STE 850, PHILADELPHIA, PA 19106 USA
SN 1538-4047
EI 1555-8576
J9 CANCER BIOL THER
JI Cancer Biol. Ther.
PD SEP 15
PY 2011
VL 12
IS 6
BP 539
EP 548
DI 10.4161/cbt.12.6.16301
PG 10
WC Oncology
SC Oncology
GA 821DJ
UT WOS:000294954700009
PM 21750404
DA 2022-07-08
ER

PT J
AU Cavazza, Antonella
   Corradini, Claudio
   Marini, Mario
   Roda, LG
   Valenti, Angela
AF Cavazza, Antonella
   Corradini, Claudio
   Marini, Mario
   Roda, Luigi
   Valenti, Angela
TI Capillary electrophoresis coupled with mass spectrometry for the evaluation of substance P enzymatic degradation by SaOS-2 human osteosarcoma
SO JOURNAL OF CHROMATOGRAPHY B-ANALYTICAL TECHNOLOGIES IN THE BIOMEDICAL AND LIFE SCIENCES
LA English
DT Article
DE Substance P; Capillary electrophoresis; Mass spectrometry; Free amino acids; Peptidases
ID amino-acid; converting enzyme; bone; hydrolysis; receptor; endopeptidase; metabolism; sequence; membrane; peptide
AB A new analytical method for the detection and the quantitative evaluation of the undecapeptide substance P by capillary electrophoresis coupled with ion trap mass spectrometry (CE-MS) by a co-axial sheath liquid interface has been developed. Conditions of analysis employed an acidic buffer and a 60 cm fused silica capillary installed by overcoming the UV window position, thus allowing to perform the analysis in a brief time. The method has been applied to the evaluation of substance P enzymatic hydrolysis during incubation with the human osteosarcoma SaOS-2 cell line. The analysis of amino acids derived from the cleavage of substance P has been also carried out simultaneously under the same electrophoretic conditions allowing the description of a kinetic of amino acid formation, parallel with substance P disappearance. The amounts of intact substance P and of free amino acids were monitored along 600s of incubation time. A steady decrease of substance P as function of reaction time was observed. Peptide's half-life was found to be about 4.3 s, indicating an extremely fast hydrolysis in the presence of the SaOS-2 cells. Proline, phenilalanine and methionine were the predominant free amino acids recorded. Obtained results lead to hypothesize the occurrence of endopeptidases activity, followed by aminopeptidases responsible for the release of free amino acids originated after primary bond cleavage. (C) 2011 Elsevier B.V. All rights reserved.
C1 [Cavazza, Antonella; Corradini, Claudio] Univ Parma, Dipartimento Chim Gen & Inorgan, I-43124 Parma, Italy.
   [Marini, Mario; Roda, Luigi Giorgio] Univ Roma Tor Vergata, Dipartimento Neurosci, I-00133 Rome, Italy.
   [Valenti, Angela] Univ Roma Tor Vergata, Dipartimento Chirurg, I-00133 Rome, Italy.
RP Cavazza, A (通讯作者)，Univ Parma, Dipartimento Chim Gen & Inorgan, Parco Area Sci, I-43124 Parma, Italy.
EM antonella.cavazza@unipr.it
CR Adamus MA, 2001, J CELL BIOCHEM, V81, P499, DOI 10.1002/1097-4644(20010601)81:3<499::AID-JCB1063>3.0.CO;2-Y
   Benavente F, 2006, ELECTROPHORESIS, V27, P4570, DOI 10.1002/elps.200600055
   Blumberg S, 1980, BRAIN RES, V192, P477, DOI 10.1016/0006-8993(80)90898-7
   Bury RW, 1976, J MED CHEM, V19, P854, DOI 10.1021/jm00228a028
   Cao T, 2000, J IMMUNOL, V164, P5424, DOI 10.4049/jimmunol.164.10.5424
   Simionato AVC, 2008, ELECTROPHORESIS, V29, P2051, DOI 10.1002/elps.200700629
   Desiderio C, 2010, J PHARMACEUT BIOMED, V53, P1161, DOI 10.1016/j.jpba.2010.06.035
   Font G, 2008, ELECTROPHORESIS, V29, P2059, DOI 10.1002/elps.200700669
   Goto T, 2002, MICROSC RES TECHNIQ, V58, P91, DOI 10.1002/jemt.10123
   Hall ME, 1989, PEPTIDES, V10, P895, DOI 10.1016/0196-9781(89)90132-0
   Hooper NM, 1990, BIOCHEM J, V267, P509, DOI 10.1042/bj2670509
   Keeble JE, 2004, NEUROSCI LETT, V361, P176, DOI 10.1016/j.neulet.2003.12.020
   Kopplin PS, 2001, ELECTROPHORESIS, V22, P77
   Liu D, 2007, NEUROPEPTIDES, V41, P271, DOI 10.1016/j.npep.2007.05.003
   Liu L, 2005, PEPTIDES, V26, P1369, DOI 10.1016/j.peptides.2005.03.027
   Lu W, 1995, ELECTROPHORESIS, V16, P487, DOI 10.1002/elps.1150160180
   Matsas R, 1983, P NATL ACAD SCI-BIOL, V80, P3111, DOI 10.1073/pnas.80.10.3111
   Mayboroda OA, 2007, J CHROMATOGR A, V1159, P149, DOI 10.1016/j.chroma.2007.04.055
   Monton MRN, 2005, ANAL SCI, V21, P5
   Mori T, 1999, BIOCHEM BIOPH RES CO, V262, P418, DOI 10.1006/bbrc.1999.1220
   Onuoha GN, 2001, PEPTIDES, V22, P1107, DOI 10.1016/S0196-9781(01)00434-X
   Qin XZ, 2004, INT J MASS SPECTROM, V237, P123, DOI 10.1016/j.ijms.2004.07.006
   Rodan SB, 1987, CANCER RES, V47, P4961
   Rueger M, 1984, BIOPOLYMERS, V23, P747, DOI 10.1002/bip.360230413
   Severini C, 2002, PHARMACOL REV, V54, P265
   Shama N, 2008, J CHROMATOGR B, V865, P18, DOI 10.1016/j.jchromb.2008.01.027
   Simo C, 2005, ELECTROPHORESIS, V26, P1306, DOI 10.1002/elps.200410108
   Skidgel RA, 1984, PEPTIDES, V5, P769, DOI 10.1016/0196-9781(84)90020-2
   Soga T, 2000, ANAL CHEM, V72, P1236, DOI 10.1021/ac990976y
   Stephenson SL, 1987, BIOCHEM J, V241, P237, DOI 10.1042/bj2410237
   Stewart JM, 1982, PEPTIDES, V3, P851, DOI 10.1016/0196-9781(82)90027-4
   Vassort A, 2005, ELECTROPHORESIS, V26, P1712, DOI 10.1002/elps.200410261
   Von EULERUS, 1931, J PHYSIOL-LONDON, V72, P74, DOI 10.1113/jphysiol.1931.sp002763
   Wang LH, 1991, PEPTIDES, V12, P1357, DOI 10.1016/0196-9781(91)90220-J
   Ward PE, 1991, BRADYKININ ANTAGONIS, V0, P147
   Wu CSC, 1982, BIOCHEMISTRY-US, V21, P4556, DOI 10.1021/bi00262a007
   Zurbig PETRA, 2009, METHODS MOL BIOL, V564, P105, DOI 10.1007/978-1-60761-157-8_6
NR 37
TC 9
Z9 9
U1 0
U2 8
PU ELSEVIER SCIENCE BV
PI AMSTERDAM
PA PO BOX 211, 1000 AE AMSTERDAM, NETHERLANDS
SN 1570-0232
EI 1873-376X
J9 J CHROMATOGR B
JI J. Chromatogr. B
PD SEP 1
PY 2011
VL 879
IS 25
BP 2501
EP 2506
DI 10.1016/j.jchromb.2011.06.048
PG 6
WC Biochemical Research Methods; Chemistry, Analytical
SC Biochemistry & Molecular Biology; Chemistry
GA 821NV
UT WOS:000294982600004
PM 21803668
DA 2022-07-08
ER

PT J
AU Osaki, Mitsuhiko
   Takeshita, Fumitaka
   Sugimoto, Yui
   Kosaka, Nobuyoshi
   Yamamoto, Yusuke
   Yoshioka, Yusuke
   Kobayashi, Eisuke
   Yamada, Tesshi
   Kawai, Akira
   Inoue, Toshiaki
   Ito, Hisao
   Oshimura, Mitsuo
   Ochiya, Takahiro
AF Osaki, Mitsuhiko
   Takeshita, Fumitaka
   Sugimoto, Yui
   Kosaka, Nobuyoshi
   Yamamoto, Yusuke
   Yoshioka, Yusuke
   Kobayashi, Eisuke
   Yamada, Tesshi
   Kawai, Akira
   Inoue, Toshiaki
   Ito, Hisao
   Oshimura, Mitsuo
   Ochiya, Takahiro
TI MicroRNA-143 Regulates Human Osteosarcoma Metastasis by Regulating Matrix Metalloprotease-13 Expression
SO MOLECULAR THERAPY
LA English
DT Article
ID breast-cancer metastasis; carcinoma cell-line; in-vivo; nonmetastatic osteosarcoma; pulmonary metastasis; colorectal-cancer; tumor-growth; model; bone; invasion
AB Pulmonary metastases are the main cause of death in patients with osteosarcoma, however, the molecular mechanisms of metastasis are not well understood. To detect lung metastasis-related microRNA (miRNA) in human osteosarcoma, we compared parental (HOS) and its subclone (143B) human osteosarcoma cell lines showing lung metastasis in a mouse model. miR-143 was the most downregulated miRNA (P < 0.01), and transfection of miR-143 into 143B significantly decreased its invasiveness, but not cell proliferation. Noninvasive optical imaging technologies revealed that intravenous injection of miR-143, but not negative control miRNA, significantly suppressed lung metastasis of 143B (P < 0.01). To search for miR-143 target mRNA in 143B, microarray analyses were performed using an independent RNA pool extracted by two different comprehensive miR-143-target mRNA collecting systems. Western blot analyses revealed that MMP-13 was mostly protein downregulated by miR-143. Immunohistochemistry using clinical samples clearly revealed MMP-13-positive cells in lung metastasis-positive cases, but not in at least three cases showing higher miR-143 expression in the no metastasis group. Taken together, these data indicated that the downregulation of miR-143 correlates with the lung metastasis of human osteosarcoma cells by promoting cellular invasion, probably via MMP-13 upregulation, suggesting that miRNA could be used to develop new molecular targets for osteosarcoma metastasis.
C1 [Osaki, Mitsuhiko; Sugimoto, Yui; Oshimura, Mitsuo] Tottori Univ, Grad Sch Med Sci, Div Mol Genet & Biofunct, Tottori 6838503, Japan.
   [Osaki, Mitsuhiko; Takeshita, Fumitaka; Kosaka, Nobuyoshi; Yamamoto, Yusuke; Yoshioka, Yusuke; Ochiya, Takahiro] Natl Canc Ctr, Div Mol & Cellular Med, Tokyo, Japan.
   [Osaki, Mitsuhiko; Inoue, Toshiaki; Oshimura, Mitsuo] Tottori Univ, Chromosome Engn Res Ctr, Tottori 6838503, Japan.
   [Kobayashi, Eisuke; Yamada, Tesshi] Natl Canc Ctr, Div Chemotherapy & Clin Reasearch, Tokyo, Japan.
   [Kawai, Akira] Natl Canc Ctr, Orthoped Div, Tokyo, Japan.
   [Ito, Hisao] Tottori Univ, Div Organ Pathol, Tottori 6838503, Japan.
RP Osaki, M (通讯作者)，Tottori Univ, Grad Sch Med Sci, Div Mol Genet & Biofunct, 86 Nishi Cho, Tottori 6838503, Japan.
EM osamitsu@med.tottori-u.ac.jp
FU Ministry of Education, Culture, Sports, Science and Technology [21791395]; National Institute of Biomedical Innovation (NiBio); Takeda Science Foundation; Grants-in-Aid for Scientific Research [23650597, 21115008] Funding Source: KAKEN
CR Akao Y, 2007, CANCER SCI, V98, P1914, DOI 10.1111/j.1349-7006.2007.00618.x
   Asangani IA, 2008, ONCOGENE, V27, P2128, DOI 10.1038/sj.onc.1210856
   Bacci G, 2000, J CLIN ONCOL, V18, P4016, DOI 10.1200/JCO.2000.18.24.4016
   Bartel DP, 2004, CELL, V116, P281, DOI 10.1016/S0092-8674(04)00045-5
   Berlin O, 1993, CANCER RES, V53, P4890
   Calin GA, 2005, NEW ENGL J MED, V353, P1793, DOI 10.1056/NEJMoa050995
   Calin GA, 2006, NAT REV CANCER, V6, P857, DOI 10.1038/nrc1997
   Chen X, 2009, ONCOGENE, V28, P1385, DOI 10.1038/onc.2008.474
   Cho WCS, 2007, MOL CANCER, V6, P0, DOI 10.1186/1476-4598-6-60
   Cimmino A, 2005, P NATL ACAD SCI USA, V102, P13944, DOI 10.1073/pnas.0506654102
   Corte MD, 2005, INT J BIOL MARKER, V20, P242, DOI 10.1177/172460080502000407
   Crawford M, 2008, BIOCHEM BIOPH RES CO, V373, P607, DOI 10.1016/j.bbrc.2008.06.090
   Dorfman HD, 1995, CANCER, V75, P203, DOI 10.1002/1097-0142(19950101)75:1+<203::AID-CNCR2820751308>3.0.CO;2-V
   Ferguson WS, 2001, CANCER INVEST, V19, P292, DOI 10.1081/CNV-100102557
   Fontana L, 2008, PLOS ONE, V3, P0, DOI 10.1371/journal.pone.0002236
   Hayashi H, 1998, APOPTOSIS, V3, P431, DOI 10.1023/A:1009662619907
   Hsu CP, 2006, LUNG CANCER, V52, P349, DOI 10.1016/j.lungcan.2006.01.011
   Hsu RJ, 2009, NUCLEIC ACIDS RES, V37, P0, DOI 10.1093/nar/gkp274
   Huang MY, 2010, ONCOL REP, V24, P1241, DOI 10.3892/or_00000978
   Iorio MV, 2007, CANCER RES, V67, P8699, DOI 10.1158/0008-5472.CAN-07-1936
   Jenkins DE, 2003, CLIN EXP METASTAS, V20, P733, DOI 10.1023/B:CLIN.0000006815.49932.98
   Jiang J, 2008, CLIN CANCER RES, V14, P419, DOI 10.1158/1078-0432.CCR-07-0523
   Kent OA, 2010, GENE DEV, V24, P2754, DOI 10.1101/gad.1950610
   Lewis BP, 2005, CELL, V120, P15, DOI 10.1016/j.cell.2004.12.035
   Link MP, 1993, CANCER TREAT RES, V62, P383
   Lu J, 2005, NATURE, V435, P834, DOI 10.1038/nature03702
   Lui WO, 2007, CANCER RES, V67, P6031, DOI 10.1158/0008-5472.CAN-06-0561
   Luu HH, 2005, CLIN EXP METASTAS, V22, P319, DOI 10.1007/s10585-005-0365-9
   Ma L, 2007, NATURE, V449, P682, DOI 10.1038/nature06174
   Ma L, 2010, NAT BIOTECHNOL, V28, P341, DOI 10.1038/nbt.1618
   Meng FY, 2007, GASTROENTEROLOGY, V133, P647, DOI 10.1053/j.gastro.2007.05.022
   Michael MZ, 2003, MOL CANCER RES, V1, P882
   Miretti S, 2008, PLOS ONE, V3, P0, DOI 10.1371/journal.pone.0001828
   Ochiya T, 1999, NAT MED, V5, P707, DOI 10.1038/9560
   Osaki M, 2008, BIOMARKERS, V13, P658, DOI 10.1080/13547500802646572, 10.1080/13547500802646572 
   Pasquinelli AE, 2000, NATURE, V408, P86, DOI 10.1038/35040556
   Peltier HJ, 2008, RNA, V14, P844, DOI 10.1261/rna.939908
   Porkka KP, 2007, CANCER RES, V67, P6130, DOI 10.1158/0008-5472.CAN-07-0533
   Provisor AJ, 1997, J CLIN ONCOL, V15, P76, DOI 10.1200/JCO.1997.15.1.76
   Rytting M, 2000, CLIN ORTHOP RELAT R, V0, P39
   Si ML, 2007, ONCOGENE, V26, P2799, DOI 10.1038/sj.onc.1210083
   Stokes A, 2010, CLIN CANCER RES, V16, P2022, DOI 10.1158/1078-0432.CCR-09-2525
   Suzuki HI, 2009, NATURE, V460, P529, DOI 10.1038/nature08199
   Takeshita F, 2005, P NATL ACAD SCI USA, V102, P12177, DOI 10.1073/pnas.0501753102
   Takeshita F, 2010, MOL THER, V18, P181, DOI 10.1038/mt.2009.207
   Tavazoie SF, 2008, NATURE, V451, P147, DOI 10.1038/nature06487
   Tazawa H, 2007, P NATL ACAD SCI USA, V104, P15472, DOI 10.1073/pnas.0707351104
   Tome Y, 2009, J CELL BIOCHEM, V108, P362, DOI 10.1002/jcb.22259
   Valastyan S, 2009, CELL, V137, P1032, DOI 10.1016/j.cell.2009.03.047
   Volinia S, 2006, P NATL ACAD SCI USA, V103, P2257, DOI 10.1073/pnas.0510565103
NR 50
TC 214
Z9 226
U1 1
U2 33
PU NATURE PUBLISHING GROUP
PI NEW YORK
PA 75 VARICK ST, 9TH FLR, NEW YORK, NY 10013-1917 USA
SN 1525-0016
EI 
J9 MOL THER
JI Mol. Ther.
PD JUN 15
PY 2011
VL 19
IS 6
BP 1123
EP 1130
DI 10.1038/mt.2011.53
PG 8
WC Biotechnology & Applied Microbiology; Genetics & Heredity; Medicine, Research & Experimental
SC Biotechnology & Applied Microbiology; Genetics & Heredity; Research & Experimental Medicine
GA 772PA
UT WOS:000291244900016
PM 21427707
DA 2022-07-08
ER

PT J
AU Zhang, Fan
   Chen, Anmin
   Chen, Jianfeng
   Yu, Tian
   Guo, Fengjing
AF Zhang, Fan
   Chen, Anmin
   Chen, Jianfeng
   Yu, Tian
   Guo, Fengjing
TI Influence of beta-catenin Small Interfering RNA on Human Osteosarcoma Cells
SO JOURNAL OF HUAZHONG UNIVERSITY OF SCIENCE AND TECHNOLOGY-MEDICAL SCIENCES
LA English
DT Article
DE beta-catenin; osteosarcoma; siRNA; gene therapy
ID cancer; growth; metalloproteinase; metastasis; expression; survival; invasion; lrp5
AB This study examined the effect of small interfering RNA-mediated beta-catenin knockdown on the survival, invasion and chemosensitivity of human osteosarcoma cells (U2-OS cells). The siRNA against beta-catenin was constructed and transfected into U2-OS cells. The expression of beta-catenin was detected by qRT-PCR and Western blotting. Cell growth and apoptosis was detected in the presence or absence of doxorubicin by MTT and flow cytometry, respectively. Cell invasion ability was measured by transwell assay. The results showed that the transfection of beta-catenin siRNA resulted in decreased expression of beta-catenin, suppression of invasion and motility of U2-OS cells, reduced chemosensitivity to doxorubicin in vitro, and little change in cell growth and apoptosis. Additionally, down-regulated MT1-MMP expression was found after transfection. It was concluded that knockdown of beta-catenin gene may decrease the invasive ability of human osteosarcoma cells through down-regulated MT1-MMP expression, and the chemosensitivity of osteosarcoma cells against doxorubicin.
C1 [Zhang, Fan; Chen, Anmin; Chen, Jianfeng; Guo, Fengjing] Huazhong Univ Sci & Technol, Tongji Med Coll, Tongji Hosp, Dept Orthoped, Wuhan 430030, Peoples R China.
   [Yu, Tian] Wuhan Aier Eye Hosp, Wuhan 430060, Peoples R China.
RP Chen, AM (通讯作者)，Huazhong Univ Sci & Technol, Tongji Med Coll, Tongji Hosp, Dept Orthoped, Wuhan 430030, Peoples R China.
EM augustin105@gmail.com; amchen@tjh.tjmu.edu.cn
FU Major State Basic Research Development Program of China (973 Program) [2002CB513100]
CR Broadhead ML, 2010, EXPERT REV ANTICANC, V10, P477, DOI 10.1586/era.10.18, 10.1586/ERA.10.18
   Cai YP, 2010, J PATHOL, V220, P24, DOI 10.1002/path.2628
   Chen K, 2008, PEDIATR BLOOD CANCER, V51, P349, DOI 10.1002/pbc.21595
   Daino K, 2009, INT J CANCER, V125, P612, DOI 10.1002/ijc.24392
   Guo Y, 2008, CLIN ORTHOP RELAT R, V466, P2039, DOI 10.1007/s11999-008-0344-y
   Guo Y, 2007, J ORTHOP RES, V25, P964, DOI 10.1002/jor.20356
   Hajra KM, 2002, GENE CHROMOSOME CANC, V34, P255, DOI 10.1002/gcc.10083
   Haydon RC, 2002, INT J CANCER, V102, P338, DOI 10.1002/ijc.10719
   Hoang BH, 2004, CANCER RES, V64, P2734, DOI 10.1158/0008-5472.CAN-03-1952
   Hoang BH, 2004, INT J CANCER, V109, P106, DOI 10.1002/ijc.11677
   Iwaya K, 2003, CLIN EXP METASTAS, V20, P525, DOI 10.1023/A:1025821229013
   Iwoa K, 1999, JPN J CANCER RES, V90, P205
   Kansara M, 2009, J CLIN INVEST, V119, P837, DOI 10.1172/JCI37175
   Klaus A, 2008, NAT REV CANCER, V8, P387, DOI 10.1038/nrc2389
   Leow PC, 2010, INVEST NEW DRUG, V28, P766, DOI 10.1007/s10637-009-9311-z
   Peifer M, 2000, SCIENCE, V287, P1606, DOI 10.1126/science.287.5458.1606
   Polakis P, 2000, GENE DEV, V14, P1837
   Pu P, 2009, CANCER GENE THER, V16, P351, DOI 10.1038/cgt.2008.78
   Reynolds A, 2004, NAT BIOTECHNOL, V22, P326, DOI 10.1038/nbt936
   Seiki M, 2003, CANCER LETT, V194, P1, DOI 10.1016/S0304-3835(02)00699-7
   Thomas DM, 2010, J PATHOL, V220, P1, DOI 10.1002/path.2635
   Verma UN, 2003, CLIN CANCER RES, V9, P1291
   Yang F, 2006, CELL SIGNAL, V18, P679, DOI 10.1016/j.cellsig.2005.06.015
   Zeng G, 2007, NEOPLASIA, V9, P951, DOI 10.1593/neo.07469
   Zucker S, 2003, CURR TOP DEV BIOL, V54, P1, DOI 10.1016/S0070-2153(03)54004-2
NR 25
TC 4
Z9 4
U1 0
U2 3
PU SPRINGER
PI NEW YORK
PA 233 SPRING ST, NEW YORK, NY 10013 USA
SN 1672-0733
EI 
J9 J HUAZHONG U SCI-MED
JI J. Huazhong Univ. Sci. Tech.-Med.
PD JUN 15
PY 2011
VL 31
IS 3
BP 353
EP 358
DI 10.1007/s11596-011-0380-9
PG 6
WC Biochemistry & Molecular Biology
SC Biochemistry & Molecular Biology
GA 779OB
UT WOS:000291786800013
PM 21671177
DA 2022-07-08
ER

PT J
AU Yuan, Shaohui
   Pan, Qi
   Fu, ChunJiang
   Bi, ZhengGang
AF Yuan, Shaohui
   Pan, Qi
   Fu, Chunjiang
   Bi, Zhenggang
TI Silencing of HMGA1 expression by RNA interference suppresses growth of osteogenic sarcoma
SO MOLECULAR AND CELLULAR BIOCHEMISTRY
LA English
DT Article
DE RNA interference; HMGA1; Osteosarcoma; Transfection
ID group a1 protein; in-vivo; gene; osteosarcoma; differentiation
AB The expression of high mobility group protein A1 (HMGA1) protein has been closely related to various malignant and prognostic degrees of tumor. To investigate the influence of down-regulating HMGA1 on the tumor and the mechanism underlying antitumor of HMGA1, we transfected the HMGA1 shRNA vector into the osteogenic sarcoma MG-63 cell and observed the changes of cell proliferation, invasion abilities, and the tumor growth. HMGA1 gene expression could be efficiently inhibited, and cell proliferation, migration, invasion, and matrix metalloprotease level were also decreased. BALB/C nude mice injected with the MG-63 cells transfected HMGA1 shRNA showed the significant lower tumor weight, tumor volume, and longer tumor-forming time compared with the control group. Our results suggest that knockdown of HMGA1 could inhibit growth and metastasis potentials of MG-63 cells, which may be a therapeutic target protein for osteogenic sarcoma and may be of biological importance.
C1 [Yuan, Shaohui; Pan, Qi; Fu, ChunJiang; Bi, ZhengGang] Harbin Med Univ, Dept Orthoped, Affiliated Hosp 1, Harbin 150001, Peoples R China.
RP Bi, ZG (通讯作者)，Harbin Med Univ, Dept Orthoped, Affiliated Hosp 1, Harbin 150001, Peoples R China.
EM zhenggangbi@126.com
CR Adair JE, 2005, J BIOL CHEM, V280, P32184, DOI 10.1074/jbc.M505600200
   Akhter MZ, 2011, MOL BIOSYST, V7, P1336, DOI 10.1039/c0mb00247j
   Bruyere C, 2011, INT J ONCOL, V38, P1453, DOI 10.3892/ijo.2011.964
   Chang ZG, 2005, DIGEST DIS SCI, V50, P1764, DOI 10.1007/s10620-005-2934-9
   Chen JX, 2011, MOL CELL BIOCHEM, V349, P83, DOI 10.1007/s11010-010-0663-7
   Ciooas DP, 2003, CANCER GENE THER, V10, P125
   Davis ME, 2010, NATURE, V464, P1067, DOI 10.1038/nature08956
   Esposito F, 2010, CANCER RES, V70, P5379, DOI 10.1158/0008-5472.CAN-09-4199
   Giannini G, 2005, CANCER RES, V65, P8308, DOI 10.1158/0008-5472.CAN-05-0607
   Hoyos JM, 2004, CANCER RES, V64, P5728, DOI 10.1158/0008-5472.CAN-04-1410
   Hristov AC, 2010, MODERN PATHOL, V23, P98, DOI 10.1038/modpathol.2009.139
   Huang ML, 2009, INT J COLORECTAL DIS, V24, P1281, DOI 10.1007/s00384-009-0770-7
   Liau SS, 2008, CLIN CANCER RES, V14, P1470, DOI 10.1158/1078-0432.CCR-07-1450
   Liu YING-LAN, 2010, ZHONGHUA FU CHAN KE ZA ZHI, V45, P51
   Lunde MLS, 2010, ANTICANCER RES, V30, P1083
   Maasch C, 2010, J BIOL CHEM, V20, P1232
   Maasch C, 2010, J BIOL CHEM, V285, P40012, DOI 10.1074/jbc.M110.178533
   Medeiros F, 2010, GENE CHROMOSOME CANC, V49, P630, DOI 10.1002/gcc.20772
   Munoz A, 2009, CLIN TRANSL ONCOL, V11, P387, DOI 10.1007/s12094-009-0373-3
   Peluso S, 2010, BREAST CARE, V5, P81, DOI 10.1159/000297717
   Shi SL, 2009, J CELL BIOCHEM, V108, P926, DOI 10.1002/jcb.22324
   Suhr ML, 2007, ONCOL REP, V18, P1061
   Tang N, 2008, CLIN ORTHOP RELAT R, V466, P2114, DOI 10.1007/s11999-008-0335-z
   Wei JJ, 2011, CLIN CANCER RES, V17, P1297, DOI 10.1158/1078-0432.CCR-10-0993
   Zhang QC, 2007, J AM SOC MASS SPECTR, V18, P1569, DOI 10.1016/j.jasms.2007.05.020
NR 25
TC 7
Z9 8
U1 0
U2 1
PU SPRINGER
PI DORDRECHT
PA VAN GODEWIJCKSTRAAT 30, 3311 GZ DORDRECHT, NETHERLANDS
SN 0300-8177
EI 1573-4919
J9 MOL CELL BIOCHEM
JI Mol. Cell. Biochem.
PD SEP 15
PY 2011
VL 355
IS 1-2
BP 281
EP 287
DI 10.1007/s11010-011-0865-7
PG 7
WC Cell Biology
SC Cell Biology
GA 800ZD
UT WOS:000293405300034
PM 21573994
DA 2022-07-08
ER

PT J
AU Clark, JCM
   Akiyama, Toru
   Thomas, DM
   Labrinidis, Agatha
   Evdokiou, Andreas
   Galloway, SJ
   Kim, Han-Soo
   Dass, CR
   Choong, PFM
AF Clark, Jonathan
   Akiyama, Toru
   Thomas, David
   Labrinidis, Agatha
   Evdokiou, Andreas
   Galloway, Stuart
   Kim, Han-soo
   Dass, Crispin
   Choong, Peter
TI RECK in Osteosarcoma A Novel Role in Tumour Vasculature and Inhibition of Tumorigenesis in an Orthotopic Model
SO CANCER
LA English
DT Article
DE osteosarcoma; RECK; matrix metalloproteinases; VEGF; angiogenesis
ID regulator reck; cell-growth; in-vivo; metastasis; cancer; expression; bone; invasion; matrix-metalloproteinase-9; invasiveness
AB BACKGROUND: Targeted therapy in osteosarcoma (OS) is needed to improve patient outcomes. Human RECK may have a role because it inhibits cancer invasion and regulates angiogenesis. This study aimed to characterize RECK expression in human OS, to examine in vitro effects of RECK on vascular endothelium and OS cell behavior, and to analyze the effect of RECK on OS grown orthotopically in nude mice. METHODS: RECK was examined in human OS samples. Interactions between RECK and VEGF were studied in tissue and cells. RECK transfection was used to study its effects on vascular endothelial (HMEC-1) and OS (SaOS-2) cell behavior in vitro and in vivo. SaOS-2 co-culture with RAW 246.7-derived osteoclasts on osteoslides was used to assess effects on osteoclast activity. RESULTS: RECK was absent from OS cells but was expressed in tumor vessel endothelium. Via microarray analysis, RECK mRNA was elevated in samples with low proliferative activity, a trend most evident in poorly differentiated samples. VEGF induced RECK expression in HMEC-1. RECK transfection inhibited HMEC-1 invasion and induced thicker, although more numerous, tube formation. RECK inhibited SaOS-2 invasion, proliferation, colony formation, and osteoclast activity but supported SaOS-2 adhesion to collagen I. In vivo, RECK inhibited SaOS-2 tumor growth, bone destruction, and consequent metastasis. CONCLUSIONS: RECK expression is downregulated in highly proliferative OS but is present in tumor vessels and upregulated in endothelium by VEGF. RECK inhibits invasion and tumorigenic properties in SaOS-2, as confirmed in vivo. Further testing of RECK delivery in OS is warranted. Cancer 2011;117:3517-28. (C) 2011 American Cancer Society.
C1 [Clark, Jonathan C. M.; Akiyama, Toru; Dass, Crispin R.; Choong, Peter F. M.] Univ Melbourne, St Vincents Hosp, Dept Orthoped, Melbourne, Vic, Australia.
   [Clark, Jonathan C. M.; Akiyama, Toru; Choong, Peter F. M.] Univ Melbourne, St Vincents Hosp, Dept Surg, Melbourne, Vic, Australia.
   [Thomas, David M.; Choong, Peter F. M.] Peter MacCallum Canc Inst, Sarcoma Serv, Melbourne, Vic 3000, Australia.
   [Labrinidis, Agatha; Evdokiou, Andreas] Univ Adelaide, Royal Adelaide Hosp, Dept Orthoped, Adelaide, SA, Australia.
   [Galloway, Stuart J.] St Vincents Hosp, Dept Anat Pathol, Melbourne, Vic, Australia.
   [Kim, Han-Soo] Seoul Natl Univ, Coll Med, Seoul Natl Univ Hosp, Dept Orthoped Surg, Seoul, South Korea.
RP Choong, PFM (通讯作者)，St Vincents Hosp, Dept Orthopaed, 3rd Floor Daly Wing,35 Victoria Pde, Fitzroy, Vic 3065, Australia.
FU Australian Orthopaedic Association; Royal Australasian College of Surgeons; St Vincent's Hospital; National Health and Medical Research Council of Australia
CR Akiyama T, 2010, CLIN EXP METASTAS, V27, P207, DOI 10.1007/s10585-010-9319-y
   Ayala G, 2000, HUM PATHOL, V31, P341, DOI 10.1016/S0046-8177(00)80248-8
   Berlin O, 1993, CANCER RES, V53, P4890
   Bielack SS, 2002, J CLIN ONCOL, V20, P776, DOI 10.1200/JCO.20.3.776
   Chang CK, 2008, J CELL MOL MED, V12, P2781, DOI 10.1111/j.1582-4934.2008.00215.x
   Chang HC, 2004, CELL SIGNAL, V16, P675, DOI 10.1016/j.cellsig.2003.11.001
   Clark JCM, 2007, CANCER METAST REV, V26, P675, DOI 10.1007/s10555-007-9093-8
   Dass CR, 2006, CLIN EXP METASTAS, V23, P367, DOI 10.1007/s10585-006-9046-6
   Dohn MR, 2009, J CELL BIOL, V184, P437, DOI 10.1083/jcb.200807096
   Dong Z, 2005, AM J PATHOL, V166, P1173, DOI 10.1016/S0002-9440(10)62337-1
   Irie K, 2001, TISSUE CELL, V33, P478
   Kang HG, 2007, J ORTHOP RES, V25, P696, DOI 10.1002/jor.20323
   Kansara M, 2009, J CLIN INVEST, V119, P837, DOI 10.1172/JCI37175
   Lobov IB, 2007, P NATL ACAD SCI USA, V104, P3219, DOI 10.1073/pnas.0611206104
   Lodwick GS, 1980, RADIOLOGY, V134, P577, DOI 10.1148/radiology.134.3.6928321
   Luu HH, 2005, CLIN EXP METASTAS, V22, P319, DOI 10.1007/s10585-005-0365-9
   Malik FARAZARSHAD, 2009, CANCER GENOMICS & PROTEOMICS, V6, P205
   Masui T, 2003, CLIN CANCER RES, V9, P1779
   Maupas-schwalm F, 2009, CELL SIGNAL, V21, P1925, DOI 10.1016/j.cellsig.2009.08.010
   Mintz MB, 2005, CANCER RES, V65, P1748, DOI 10.1158/0008-5472.CAN-04-2463
   Morioka Y, 2009, ONCOGENE, V28, P1454, DOI 10.1038/onc.2008.486
   Noguera-troise I, 2006, NATURE, V444, P1032, DOI 10.1038/nature05355
   Oh J, 2001, CELL, V107, P789, DOI 10.1016/S0092-8674(01)00597-9
   Robertson JH, 1976, BRIT MED J, V1, P23, DOI 10.1136/bmj.1.6000.23
   Scotlandi K, 1995, CANCER, V75, P806, DOI 10.1002/1097-0142(19950201)75:3<806::AID-CNCR2820750310>3.0.CO;2-S
   Correa TCS, 2010, J CELL BIOCHEM, V110, P52, DOI 10.1002/jcb.22472
   Stoch SA, 2008, CLIN PHARMACOL THER, V83, P172, DOI 10.1038/sj.clpt.6100450
   Stockmann C, 2008, NATURE, V456, P814, DOI 10.1038/nature07445
   Takagi S, 2009, CANCER RES, V69, P1502, DOI 10.1158/0008-5472.CAN-08-2635
   Takahashi C, 1998, P NATL ACAD SCI USA, V95, P13221, DOI 10.1073/pnas.95.22.13221
   Takeuchi T, 2004, CLIN CANCER RES, V10, P5572, DOI 10.1158/1078-0432.CCR-03-0656
   Tanaka S, 2005, IMMUNOL REV, V208, P30, DOI 10.1111/j.0105-2896.2005.00327.x
NR 32
TC 22
Z9 22
U1 1
U2 8
PU WILEY
PI HOBOKEN
PA 111 RIVER ST, HOBOKEN 07030-5774, NJ USA
SN 0008-543X
EI 1097-0142
J9 CANCER-AM CANCER SOC
JI Cancer
PD AUG 1
PY 2011
VL 117
IS 15
BP 3517
EP 3528
DI 10.1002/cncr.25757
PG 12
WC Oncology
SC Oncology
GA 797DD
UT WOS:000293103800026
PM 21287525
DA 2022-07-08
ER
