# Supplementary material for: Global scientific trends on matrix metalloproteinase and osteosarcoma: A bibliometric and visualized analysis
Source: Front Oncol. 2023 Feb 6;13:1064815. doi: 10.3389/fonc.2023.1064815 (PMC9939641; doi:10.3389/fonc.2023.1064815)
Supplement: Supplementary file 3 [file DataSheet_1.zip › rawdata/download2012u34.txt]

PT J
AU Tanabe, Eriko
   Kitayoshi, Misaho
   Yoshikawa, Kyohei
   Shibata, Ayano
   Honoki, Kanya
   Fukushima, Nobuyuki
   Tsujiuchi, Toshifumi
AF Tanabe, Eriko
   Kitayoshi, Misaho
   Yoshikawa, Kyohei
   Shibata, Ayano
   Honoki, Kanya
   Fukushima, Nobuyuki
   Tsujiuchi, Toshifumi
TI Loss of lysophosphatidic acid receptor-3 suppresses cell migration activity of human sarcoma cells
SO JOURNAL OF RECEPTORS AND SIGNAL TRANSDUCTION
LA English
DT Article
DE Lysophosphatidic acid; LPA receptor-3; cell migration; sarcoma
ID ovarian-cancer cell; lpa receptor; proliferation; progression; induction; gene
AB Lysophosphatidic acid (LPA) interacts with at least six G protein-coupled transmembrane LPA receptors (LPA(1)-LPA(6)). Recently, we have reported that LPA(3) indicated opposite effects on cell migration, depending on the cell types. In the present study, to assess an involvement of LPA(3) on cell migration of sarcoma cells, we generated LPA receptor-3 (LPAR3)-knockdown (HT1080-sh3 and HOS-sh3, respectively) cells from fibrosarcoma HT1080 and osteosarcoma HOS cells, and measured their cell migration abilities. In cell motility assay with a Cell Culture Insert, both LPAR3-knockdown cells showed significantly lower cell motile activities than control cells. Next, to investigate the effect of LPAR3-knockdown on invasion activity, which degraded the extracellular matrices, the Matrigel-coated filter was used. HT1080-sh3 cells showed significantly low invasive activity compared with control cells, while no invasive activity was found in HOS-sh3 cells. In gelatin zymography, no significant difference of matrix metalloproteinase (MMP)-2 and MMP-9 activities were detected in all cells. The results indicated that LPA(3) acts as a positive regulator of cell motility and invasion in sarcoma cells, suggesting that LPA signaling pathway via LPA(3) may be involved in the progression of sarcoma cells.
C1 [Tanabe, Eriko; Kitayoshi, Misaho; Yoshikawa, Kyohei; Shibata, Ayano; Tsujiuchi, Toshifumi] Kinki Univ, Div Canc Biol & Bioinformat, Dept Life Sci, Fac Sci & Engn, Higashiosaka, Osaka 5778502, Japan.
   [Honoki, Kanya] Nara Med Univ, Dept Orthoped Surg, Kashihara, Nara 634, Japan.
   [Fukushima, Nobuyuki] Kinki Univ, Dept Life Sci, Fac Sci & Engn, Div Mol Neurobiol, Higashiosaka, Osaka 5778502, Japan.
RP Tsujiuchi, T (通讯作者)，Kinki Univ, Div Canc Biol & Bioinformat, Dept Life Sci, Fac Sci & Engn, 3-4-1 Kowakae, Higashiosaka, Osaka 5778502, Japan.
EM ttujiuch@life.kindai.ac.jp
FU Ministry of Education, Culture, Sports, Science and Technology, Japan [24590493]; Ministry of Health, Labor and Welfare of Japan [21321201]; Faculty of Science and Engineering, Kinki University
CR Aoki J, 2008, BBA-MOL CELL BIOL L, V1781, P513, DOI 10.1016/j.bbalip.2008.06.005
   Contos JJA, 2000, MOL PHARMACOL, V58, P1188, DOI 10.1124/mol.58.6.1188
   Dahlin DC, 1986, BONE TUMORS GENERAL, V0, P269
   Fang XJ, 2002, BBA-MOL CELL BIOL L, V1582, P257, DOI 10.1016/S1388-1981(02)00179-8
   Fang XJ, 2000, ANN NY ACAD SCI, V905, P188
   Fischer DJ, 2001, MOL PHARMACOL, V60, P776
   Fukui R, 2012, TUMOR BIOL, V33, P1899, DOI 10.1007/s13277-012-0450-z
   Furui T, 1999, CLIN CANCER RES, V5, P4308
   Hayashi M, 2012, CANCER LETT, V316, P91, DOI 10.1016/j.canlet.2011.10.030
   Hayashi M, 2011, BIOCHEM BIOPH RES CO, V405, P450, DOI 10.1016/j.bbrc.2011.01.051
   Ishii I, 2004, ANNU REV BIOCHEM, V73, P321, DOI 10.1146/annurev.biochem.73.011303.073731
   Kato K, 2012, TUMOR BIOL, V33, P1739, DOI 10.1007/s13277-012-0433-0
   Kato K, 2012, BIOCHEM BIOPH RES CO, V417, P790, DOI 10.1016/j.bbrc.2011.12.036
   Lin ME, 2010, PROSTAG OTH LIPID M, V91, P130, DOI 10.1016/j.prostaglandins.2009.02.002
   Masiello LM, 2006, BONE, V39, P72, DOI 10.1016/j.bone.2005.12.013
   Mccawley LJ, 2000, MOL MED TODAY, V6, P149, DOI 10.1016/S1357-4310(00)01686-5
   Okabe K, 2013, MOL CARCINOGEN, V52, P247, DOI 10.1002/mc.21851
   Okabe K, 2011, CANCER LETT, V309, P236, DOI 10.1016/j.canlet.2011.06.020
   Okabe K, 2010, PATHOBIOLOGY, V77, P309, DOI 10.1159/000321898
   Okabe K, 2010, PATHOBIOLOGY, V77, P278, DOI 10.1159/000319875
   Park SY, 2011, ONCOGENE, V30, P1351, DOI 10.1038/onc.2010.517
   Shano S, 2008, BBA-MOL CELL RES, V1783, P748, DOI 10.1016/j.bbamcr.2007.11.013
   Shida D, 2004, EXP CELL RES, V301, P168, DOI 10.1016/j.yexcr.2004.08.008
   Shida D, 2004, LAB INVEST, V84, P1352, DOI 10.1038/labinvest.3700146
   Shida D, 2003, CANCER RES, V63, P1706
   Tsujino M, 2010, VIRCHOWS ARCH, V457, P669, DOI 10.1007/s00428-010-0960-2
   Yu SX, 2008, JNCI-J NATL CANCER I, V100, P1630, DOI 10.1093/jnci/djn378
NR 27
TC 13
Z9 14
U1 0
U2 2
PU INFORMA HEALTHCARE
PI LONDON
PA TELEPHONE HOUSE, 69-77 PAUL STREET, LONDON EC2A 4LQ, ENGLAND
SN 1079-9893
EI 
J9 J RECEPT SIG TRANSD
JI J. Recept. Signal Transduct.
PD DEC 15
PY 2012
VL 32
IS 6
BP 328
EP 334
DI 10.3109/10799893.2012.738689
PG 7
WC Biochemistry & Molecular Biology; Cell Biology
SC Biochemistry & Molecular Biology; Cell Biology
GA 047JM
UT WOS:000311836300007
PM 23167620
DA 2022-07-08
ER

PT J
AU Nakamura, Atsushi
   Aizawa, Junichi
   Sakayama, Kenshi
   Kidani, Teruki
   Takata, Tomoyo
   Norimatsu, Yoshiaki
   Miura, Hiromasa
   Masuno, Hiroshi
AF Nakamura, Atsushi
   Aizawa, Junichi
   Sakayama, Kenshi
   Kidani, Teruki
   Takata, Tomoyo
   Norimatsu, Yoshiaki
   Miura, Hiromasa
   Masuno, Hiroshi
TI Genistein inhibits cell invasion and motility by inducing cell differentiation in murine osteosarcoma cell line LM8
SO BMC CELL BIOLOGY
LA English
DT Article
DE Genistein; LM8; Cell invasion; Matrix metalloproteinase-2; beta-catenin; Cell differentiation
ID breast-cancer risk; beta-catenin; neoadjuvant chemotherapy; pulmonary metastasis; cadherin expression; signaling pathway; suppressor gene; growth; soy; target
AB Background: One of the problems associated with osteosarcoma is the frequent formation of micrometastases in the lung prior to diagnosis because the development of metastatic lesions often causes a fatal outcome. Therefore, the prevention of pulmonary metastases during the early stage of tumor development is critical for the improvement of the prognosis of osteosarcoma patients. In Japan, soy is consumed in a wide variety of forms, such as miso soup and soy sauce. The purpose of this study is to investigate the effect of genistein, an isoflavone found in soy, on the invasive and motile potential of osteosarcoma cells. Methods: LM8 cells were treated for 3 days with various concentrations of genistein. The effect of genistein on cell proliferation was determined by DNA measurement in the cultures and 5-bromo-2'-deoxyuridine (BrdU) incorporation study. The assays of cell invasion and motility were performed using the cell culture inserts with either matrigel-coated membranes or uncoated membranes in the invasion chambers. The expression and secretion of MMP-2 were determined by immunohistochemistry and gelatin zymography. The subcellular localization and cellular level of beta-catenin were determined by immunofluorescence and Western blot. For examining cell morphology, the ethanol-fixed cells were stained with hematoxylin-eosin (H&E). The expression of osteocalcin mRNA was determined by reverse transcription-polymerase chain reaction (RT-PCR). Results: Genistein dose-dependently inhibits cell proliferation. Genistein-treated cells were less invasive and less motile than untreated cells. The expression and secretion of MMP-2 were lower in the genistein-treated cultures than in the untreated cultures. beta-Catenin in untreated cells was located in the cytoplasm and/or nucleus, while in genistein-treated cells it was translocated near to the plasma membrane. The level of beta-catenin was higher in genistein-treated cells than in untreated cells. Treatment of LM8 cells with genistein induced morphological changes, markedly decreased the formation of multilayer masses of cells, and markedly increased the expression of osteocalcin mRNA. Conclusions: Genistein decreased invasive and motile potential by inducing cell differentiation in LM8 cells. Genistein may be useful as an anti-metastatic drug for osteosarcoma through its differentiation-inducing effects.
C1 [Nakamura, Atsushi; Takata, Tomoyo; Norimatsu, Yoshiaki; Masuno, Hiroshi] Ehime Prefectural Univ Hlth Sci, Fac Hlth Sci, Dept Med Technol, Tobe, Ehime 7912101, Japan.
   [Nakamura, Atsushi; Aizawa, Junichi; Sakayama, Kenshi; Kidani, Teruki; Miura, Hiromasa] Ehime Univ, Grad Sch Med, Dept Bone & Joint Surg, Toon, Ehime 7910295, Japan.
   [Sakayama, Kenshi] Minami Matsuyama Hosp, Musculoskeletal Tumor Surg Ctr, Matsuyama, Ehime 7908534, Japan.
RP Masuno, H (通讯作者)，Ehime Prefectural Univ Hlth Sci, Fac Hlth Sci, Dept Med Technol, Tobe, Ehime 7912101, Japan.
EM hmasuno@epu.ac.jp
FU Ehime Prefectural University of Health Sciences
CR Abercrombie M, 1979, NATURE, V281, P259, DOI 10.1038/281259a0
   Aizawa J, 2010, BMC CANCER, V10, P0, DOI 10.1186/1471-2407-10-51
   Aronow MA, 1990, J CELL PHYSIOL, V143, P213, DOI 10.1002/jcp.1041430203
   Asai T, 1998, INT J CANCER, V76, P418, DOI 10.1002/(SICI)1097-0215(19980504)76:3<418::AID-IJC21>3.3.CO;2-E
   Bacci G, 2000, ONCOL REP, V7, P339
   Bacci G, 2006, CANCER-AM CANCER SOC, V106, P1154, DOI 10.1002/cncr.21724
   Bandyopadhyay S, 2006, CANCER RES, V66, P11983, DOI 10.1158/0008-5472.CAN-06-0943
   Chua MS, 2007, MODERN PATHOL, V20, P76, DOI 10.1038/modpathol.3800711
   Dome JS, 1997, CANCER TREAT RES, V92, P215
   Ferguson WS, 2001, CANCER INVEST, V19, P292, DOI 10.1081/CNV-100102557
   Guang RJ, 2000, CANCER RES, V60, P749
   Harmon AW, 2001, AM J PHYSIOL-CELL PH, V280, PC807, DOI 10.1152/ajpcell.2001.280.4.C807
   He TC, 1998, SCIENCE, V281, P1509, DOI 10.1126/science.281.5382.1509
   Hinegardner RT, 1971, ANAL BIOCHEM, V39, P197, DOI 10.1016/0003-2697(71)90476-3
   Horn-ross PL, 2001, AM J EPIDEMIOL, V154, P434, DOI 10.1093/aje/154.5.434
   Hugh TJ, 1999, INT J CANCER, V82, P504, DOI 10.1002/(SICI)1097-0215(19990812)82:4<504::AID-IJC6>3.0.CO;2-6
   Iwaya K, 2003, CLIN EXP METASTAS, V20, P525, DOI 10.1023/A:1025821229013
   Kamei S, 2009, J ORTHOP RES, V27, P909, DOI 10.1002/jor.20832
   Kashima T, 1999, AM J PATHOL, V155, P1549, DOI 10.1016/S0002-9440(10)65471-5
   Kaya M, 2000, CLIN CANCER RES, V6, P572
   Kurdistani SK, 1998, CANCER RES, V58, P4439
   Lakshman M, 2008, CANCER RES, V68, P2024, DOI 10.1158/0008-5472.CAN-07-1246
   Lin SY, 2000, P NATL ACAD SCI USA, V97, P4262, DOI 10.1073/pnas.060025397
   Matsugaki T, 2010, ONCOL REP, V24, P721, DOI 10.3892/or_00000913
   Miyazawa K, 2000, VIRCHOWS ARCH, V437, P508, DOI 10.1007/s004280000283
   Morris C, 2006, J NUTR, V136, P1166, DOI 10.1093/jn/136.5.1166
   Record IR, 1997, INT J CANCER, V72, P860, DOI 10.1002/(SICI)1097-0215(19970904)72:5&lt;860::AID-IJC24&gt;3.0.CO;2-B
   Saeter G, 1995, CANCER-AM CANCER SOC, V75, P1084, DOI 10.1002/1097-0142(19950301)75:5<1084::AID-CNCR2820750506>3.0.CO;2-F
   Sandoval MJ, 2010, BRIT J NUTR, V104, P171, DOI 10.1017/S0007114510000413
   Singh AV, 2006, CANCER RES, V66, P1851, DOI 10.1158/0008-5472.CAN-05-1332
   Song CL, 2003, BIOCHEM BIOPH RES CO, V308, P458, DOI 10.1016/S0006-291X(03)01408-6
   Stetlerstevenson WG, 1993, ANNU REV CELL BIOL, V9, P541, DOI 10.1146/annurev.cb.09.110193.002545
   Su Y, 2007, PHYSIOL GENOMICS, V30, P8, DOI 10.1152/physiolgenomics.00023.2007
   Su Y, 2009, CARCINOGENESIS, V30, P331, DOI 10.1093/carcin/bgn279
   Vanbelzen N, 1997, LAB INVEST, V77, P85
   Wu AH, 2002, CARCINOGENESIS, V23, P1491, DOI 10.1093/carcin/23.9.1491
   Yamamoto S, 2003, J NATL CANCER I, V95, P906, DOI 10.1093/jnci/95.12.906
   Yoshizumi T, 2004, INT J ONCOL, V25, P631
   Zamurovic N, 2004, J BIOL CHEM, V279, P37704, DOI 10.1074/jbc.M403813200
NR 39
TC 15
Z9 15
U1 0
U2 6
PU BMC
PI LONDON
PA CAMPUS, 4 CRINAN ST, LONDON N1 9XW, ENGLAND
SN 1471-2121
EI 
J9 BMC CELL BIOL
JI BMC Cell Biol.
PD SEP 26
PY 2012
VL 13
IS 
BP 
EP 
DI 10.1186/1471-2121-13-24
PG 10
WC Cell Biology
SC Cell Biology
GA 048TC
UT WOS:000311934900001
PM 23013480
DA 2022-07-08
ER

PT J
AU Hoenicke, Anne-Sophie
   Ender, SA
   Radons, Juergen
AF Hoenicke, Anne-sophie
   Ender, Stephan
   Radons, Juergen
TI Combined administration of EGCG and IL-1 receptor antagonist efficiently downregulates IL-1-induced tumorigenic factors in U-2 OS human osteosarcoma cells
SO INTERNATIONAL JOURNAL OF ONCOLOGY
LA English
DT Article
DE osteosarcoma; interleukin-1; IL-1 receptor antagonist; (-)-epigallocatechin-3-gallate; U-2 OS
ID cancer chemoprevention; muramyl tripeptide; tea polyphenol; interleukin-1; inflammation; expression; cytokine; disease; angiogenesis; mifamurtide
AB Chronic inflammation represents one of the hallmarks of cancer. Of special relevance to the malignant process is the pro-inflammatory cytokine IL-1 playing a crucial role in cancer-related inflammation. Recent observations indicate increased IL-1 levels in an animal model of human osteosarcoma, the most frequent primary malignant bone tumor in man. In patients with bone sarcomas, increased serum levels of tumor-promoting cytokines, including IL-6, IL-8 and VEGF can be found, correlating with poor overall survival. The link between cancer and inflammation makes it clear that there is a need to reduce the external factors inducing inflammation as a preventive or therapeutical measure. Therefore, in the present study the effects of anti-inflammatory IL-1 receptor antagonist (IL-1Ra) was tested alone and in combination with (-)-epigallocatechin-3-gallate (EGCG), an anti-inflammatory chemopreventive agent from green tea, on the production of IL-1-induced tumorigenic factors in U-2 OS human osteosarcoma cells. We found that IL-1Ra and EGCG downregulated IL-1-induced IL-6 and IL-8 release from U-2 OS cells by 65-85%. IL-1Ra and EGCG also reduced secretion of invasiveness-promoting MMP-2 and pro-angiogenic VEGF to 62-75% without affecting the metabolic response and caspase-3 activity. In conclusion, downregulation of IL-1-induced tumorigenic factors (IL-6, IL-8, VEGF, MMP-2) in U-2 OS by IL-1Ra and EGCG may positively affect tumor-associated inflammation and, as a consequence, lead to reduction in angiogenesis and invasiveness. This renders a combined administration of EGCG and IL-1Ra a promising approach as an adjuvant therapy in patients with osteosarcoma.
C1 [Hoenicke, Anne-Sophie; Radons, Juergen] Univ Med Greifswald, Dept Med Biochem & Mol Biol, D-17475 Greifswald, Germany.
   [Ender, Stephan Albrecht] Univ Med Greifswald, Dept Orthopaed & Orthopaed Surg, D-17475 Greifswald, Germany.
RP Radons, J (通讯作者)，Multimmune GmbH, Arnulfstr 197, D-80634 Munich, Germany.
EM raj10062@web.de
CR Ando K, 2011, EXPERT OPIN PHARMACO, V12, P285, DOI 10.1517/14656566.2011.543129
   [anonymous] , 2011, PRESCRIRE INT, V20, P89
   Apte RN, 2006, EUR J CANCER, V42, P751, DOI 10.1016/j.ejca.2006.01.010
   Baamonde A, 2007, LIFE SCI, V81, P673, DOI 10.1016/j.lfs.2007.07.003
   Bielack SS, 2002, J CLIN ONCOL, V20, P776, DOI 10.1200/JCO.20.3.776
   Bradford MM, 1976, ANAL BIOCHEM, V72, P248, DOI 10.1016/0003-2697(76)90527-3
   Chow HHS, 2005, CLIN CANCER RES, V11, P4627, DOI 10.1158/1078-0432.CCR-04-2549
   Dinarello CA, 1996, BLOOD, V87, P2095, DOI 10.1182/blood.V87.6.2095.bloodjournal8762095
   Dinarello CA, 2010, CANCER METAST REV, V29, P317, DOI 10.1007/s10555-010-9229-0
   El-osta H, 2010, MOL CANCER THER, V9, P1485, DOI 10.1158/1535-7163.MCT-10-0156
   Gay NJ, 2011, TRENDS IMMUNOL, V32, P104, DOI 10.1016/j.it.2010.12.005
   Hedrich CM, 2011, RHEUMATOL INT 1115, V0, P0
   Hegyi M, 2011, PEDIATR BLOOD CANCER, V57, P415, DOI 10.1002/pbc.23172
   Heinsohn S, 2007, INT J ONCOL, V30, P1205
   Hoffman HM, 2008, ARTHRITIS RHEUM, V58, P2443, DOI 10.1002/art.23687
   Hoffmann J, 2011, BIOCHEM PHARMACOL, V82, P1153, DOI 10.1016/j.bcp.2011.07.063
   Hussain SP, 2007, INT J CANCER, V121, P2373, DOI 10.1002/ijc.23173
   Karin M, 2006, NATURE, V441, P431, DOI 10.1038/nature04870
   Khan N, 2008, CANCER LETT, V269, P269, DOI 10.1016/j.canlet.2008.04.014
   Khan N, 2008, ANTIOXID REDOX SIGN, V10, P475, DOI 10.1089/ars.2007.1740
   Kleinerman ES, 1992, J CLIN ONCOL, V10, P1310, DOI 10.1200/JCO.1992.10.8.1310
   Korpi JT, 2011, SURG ONCOL, V20, PE18, DOI 10.1016/j.suronc.2010.08.004
   Lachmann HJ, 2009, NEW ENGL J MED, V360, P2416, DOI 10.1056/NEJMoa0810787
   Ladanyi M, 1993, CANCER RES, V53, P16
   Lambert JD, 2003, J NUTR, V133, P3262S, DOI 10.1093/jn/133.10.3262S
   Landers JE, 1997, CANCER RES, V57, P3562
   Lewis AM, 2006, J TRANSL MED, V4, P0, DOI 10.1186/1479-5876-4-48
   Lin JK, 1999, BIOCHEM PHARMACOL, V58, P911, DOI 10.1016/S0006-2952(99)00112-4
   Lin WW, 2007, J CLIN INVEST, V117, P1175, DOI 10.1172/JCI31537
   Longhi A, 2005, J PEDIAT HEMATOL ONC, V27, P314, DOI 10.1097/01.mph.0000169251.57611.8e
   Longhi A, 2001, ONCOL REP, V8, P131
   Lust JA, 2009, MAYO CLIN PROC, V84, P114, DOI 10.4065/84.2.114
   Mantovani A, 2008, NATURE, V454, P436, DOI 10.1038/nature07205
   Meyers PA, 2009, EXPERT REV ANTICANC, V9, P1035, DOI 10.1586/era.09.69, 10.1586/ERA.09.69
   Mosmann T, 1983, J IMMUNOL METHODS, V65, P55, DOI 10.1016/0022-1759(83)90303-4
   Multhoff G, 2012, FRONT IMMUNOL, V2, P0, DOI 10.3389/fimmu.2011.00098
   Pisters KMW, 2001, J CLIN ONCOL, V19, P1830, DOI 10.1200/JCO.2001.19.6.1830
   Ponten J, 1967, INT J CANCER, V2, P434, DOI 10.1002/ijc.2910020505
   Qu Y, 2011, J INT MED RES, V39, P1474, DOI 10.1177/147323001103900436
   Rutkowski P, 2003, J SURG ONCOL, V84, P151, DOI 10.1002/jso.10305
   Shankar S, 2008, FRONT BIOSCI-LANDMRK, V13, P440, DOI 10.2741/2691
   Singh SARVJEET, 2006, ANTI-CANCER AGENTS IN MEDICINAL CHEMISTRY, V6, P259, DOI 10.2174/187152006776930918
   Smida J, 2010, CLIN CANCER RES, V16, P4256, DOI 10.1158/1078-0432.CCR-10-0284
   Ta H, 2009, CANCER METAST REV, V28, P247, DOI 10.1007/s10555-009-9186-7
   Terpos E, 2011, CANCER IMMUNOL IMMUN, V60, P305, DOI 10.1007/s00262-011-0974-x
   Van AMELSVOORTJMM, 2001, XENOBIOTICA, V31, P891, DOI 10.1080/00498250110079149
   Vigorita VJ, 2008, ORTHOPAEDIC PATHOLOG, V2nd ed, P0
   Voronov E, 2007, ADV EXP MED BIOL, V601, P265
   Watters TM, 2007, IMMUNOL CELL BIOL, V85, P411, DOI 10.1038/sj.icb.7100095
   Xie TX, 2004, ONCOGENE, V23, P3550, DOI 10.1038/sj.onc.1207383
   Yang CS, 2007, TOXICOL APPL PHARM, V224, P265, DOI 10.1016/j.taap.2006.11.024
NR 51
TC 17
Z9 17
U1 1
U2 9
PU SPANDIDOS PUBL LTD
PI ATHENS
PA POB 18179, ATHENS, 116 10, GREECE
SN 1019-6439
EI 1791-2423
J9 INT J ONCOL
JI Int. J. Oncol.
PD AUG 15
PY 2012
VL 41
IS 2
BP 753
EP 758
DI 10.3892/ijo.2012.1498
PG 6
WC Oncology
SC Oncology
GA 970TE
UT WOS:000306154400040
PM 22641358
DA 2022-07-08
ER

PT J
AU Liang, Cheng-zhen
   Zhang, Xin
   Li, Hao
   Tao, Yi-qing
   Tao, Li-jiang
   Yang, Zi-ru
   Zhou, Xiao-peng
   Shi, Zhong-li
   Tao, Hui-min
AF Liang, Cheng-zhen
   Zhang, Xin
   Li, Hao
   Tao, Yi-qing
   Tao, Li-jiang
   Yang, Zi-ru
   Zhou, Xiao-peng
   Shi, Zhong-li
   Tao, Hui-min
TI Gallic Acid Induces the Apoptosis of Human Osteosarcoma Cells In Vitro and In Vivo via the Regulation of Mitogen-Activated Protein Kinase Pathways
SO CANCER BIOTHERAPY AND RADIOPHARMACEUTICALS
LA English
DT Article
DE Apoptosis; Caspase; Gallic acid; MAPK kinases; Osteosarcoma
ID factor-kappa-b; human-melanoma cell; matrix metalloproteinase-2; antioxidant activity; signaling pathway; down-regulation; cycle arrest; tumor-growth; suppresse; anticancer
AB To examine the antitumor effects of gallic acid (GA) on osteosarcoma, two human osteosarcoma cell lines U-2OS and MNNG/HOS were treated by GA and subjected to cell proliferation and apoptosis assays. In addition, MNNG/HOS xenograft tumors were established in nude BALB/c mice to evaluate the anticancer capacity of GA in vivo. The results showed that GA inhibited the proliferation and induced the apoptosis of osteosarcoma cells, accompanied by the upregulation of p-38 activation and the downregulation of c-Jun N-terminal kinase (JNK) and extracellular signal regulated kinase (ERK1/2) activation. Additionally, p38 MAPK inhibitor abrogated GA-induced growth inhibition of osteosarcoma cells, whereas JNK or ERK1/2 inhibitors sensitized osteosarcoma cells to GA-induced growth inhibition. In vivo studies further showed that GA administration decreased xenograft tumor growth in a dose-dependent manner. Immunohistochemistry analysis demonstrated the downregulation of PCNA and CD31 expression and upregulation of apoptosis in MNNG/HOS tumor tissues following GA treatment. This study demonstrates the antitumor efficacy of GA for osteosarcoma that is mediated by the modulation of cell proliferation, apoptosis, and angiogenesis. Our findings suggest that GA could be a potent agent for osteosarcoma intervention.
C1 [Liang, Cheng-zhen; Zhang, Xin; Li, Hao; Tao, Yi-qing; Tao, Li-jiang; Yang, Zi-ru; Zhou, Xiao-peng; Tao, Hui-min] Zhejiang Univ, Sch Med, Affiliated Hosp 2, Dept Orthoped, Hangzhou 310009, Zhejiang, Peoples R China.
   [Shi, Zhong-li] Zhejiang Univ, Sch Med, Affiliated Hosp 2, Inst Orthoped Res, Hangzhou 310009, Zhejiang, Peoples R China.
RP Tao, HM (通讯作者)，Zhejiang Univ, Sch Med, Affiliated Hosp 2, Dept Orthoped, 88 Jie Fang Rd, Hangzhou 310009, Zhejiang, Peoples R China.
EM huimintao_zrgk@163.com
FU Natural Science Foundation of Zhejiang Province [Y206257]; Science and Technology Planning Project of Zhejiang Province [2009C33093]; National Nature Science Foundation of China [81171756]
CR Agarwal C, 2006, MOL CANCER THER, V5, P3294, DOI 10.1158/1535-7163.MCT-06-0483
   Cai YZ, 2004, LIFE SCI, V74, P2157, DOI 10.1016/j.lfs.2003.09.047
   Chen HM, 2009, CANCER LETT, V286, P161, DOI 10.1016/j.canlet.2009.05.040
   Chen YC, 2009, LIFE SCI, V84, P915, DOI 10.1016/j.lfs.2009.04.003
   Choi KC, 2009, MOL CANCER RES, V7, P2011, DOI 10.1158/1541-7786.MCR-09-0239
   Croons V, 2009, J PHARMACOL EXP THER, V329, P856, DOI 10.1124/jpet.108.149948
   Entz-werle N, 2010, TRANSL ONCOL, V3, P344, DOI 10.1593/tlo.10169
   Fiuza SM, 2004, BIOORGAN MED CHEM, V12, P3581, DOI 10.1016/j.bmc.2004.04.026
   Genestra M, 2007, CELL SIGNAL, V19, P1807, DOI 10.1016/j.cellsig.2007.04.009
   Han YH, 2009, INT J MOL MED, V24, P717, DOI 10.3892/ijmm_00000284
   Hartojo W, 2010, TRANSL ONCOL, V3, P99, DOI 10.1593/tlo.09235
   Hsu JD, 2011, J AGR FOOD CHEM, V59, P1996, DOI 10.1021/jf103656v
   Jagan S, 2008, MOL CELL BIOCHEM, V319, P51, DOI 10.1007/s11010-008-9876-4
   Ji BC, 2009, J AGR FOOD CHEM, V57, P7596, DOI 10.1021/jf901308p
   Johnson GL, 2002, SCIENCE, V298, P1911, DOI 10.1126/science.1072682
   Kaur M, 2009, PHARM RES-DORDR, V26, P2133, DOI 10.1007/s11095-009-9926-y
   Kim BM, 2008, TOXICOL APPL PHARM, V228, P24, DOI 10.1016/j.taap.2007.11.022
   Klein E, 2001, J AGR FOOD CHEM, V49, P1224, DOI 10.1021/jf000725m
   Li L, 2005, LIFE SCI, V77, P230, DOI 10.1016/j.lfs.2004.12.024
   Liang CZ, 2012, CANCER CHEMOTH PHARM, V69, P317, DOI 10.1007/s00280-011-1699-4
   Liang CZ, 2012, ANTI-CANCER AGENT ME, V12, P554, DOI 10.2174/187152012800617867
   Liao CL, 2012, FOOD CHEM TOXICOL, V50, P1734, DOI 10.1016/j.fct.2012.02.033
   Liu KC, 2011, ONCOL REP, V26, P177, DOI 10.3892/or.2011.1264
   Lo C, 2011, MELANOMA RES, V21, P267, DOI 10.1097/CMR.0b013e3283414444
   Lo C, 2010, INT J ONCOL, V37, P377, DOI 10.3892/ijo_00000686
   Lu Y, 2010, EUR J PHARMACOL, V641, P102, DOI 10.1016/j.ejphar.2010.05.043
   Manna SK, 1999, ONCOGENE, V18, P4371, DOI 10.1038/sj.onc.1202811
   Marina N, 2004, ONCOLOGIST, V9, P422, DOI 10.1634/theoncologist.9-4-422
   Nishino H, 2007, CURR PHARM DESIGN, V13, P3394, DOI 10.2174/138161207782360492
   Noh K, 2011, J BONE JOINT SURG AM, V93A, P723, DOI 10.2106/JBJS.J.00302
   Ou TT, 2010, MOL NUTR FOOD RES, V54, P1781, DOI 10.1002/mnfr.201000096
   Park WH, 2011, MOL MED REP, V4, P193, DOI 10.3892/mmr.2010.361
   Picci P, 2007, ORPHANET J RARE DIS, V2, P0, DOI 10.1186/1750-1172-2-6
   Qazi A, 2010, TRANSL ONCOL, V3, P389, DOI 10.1593/tlo.10235
   Raina K, 2008, MOL CANCER THER, V7, P1258, DOI 10.1158/1535-7163.MCT-07-2220
   Spencer SL, 2011, CELL, V144, P926, DOI 10.1016/j.cell.2011.03.002
   Tournier C, 2000, SCIENCE, V288, P870, DOI 10.1126/science.288.5467.870
   Wagner EF, 2009, NAT REV CANCER, V9, P537, DOI 10.1038/nrc2694
   Xavier LL, 2005, BRAIN RES PROTOC, V16, P58, DOI 10.1016/j.brainresprot.2005.10.002
   You BR, 2011, J AGR FOOD CHEM, V59, P763, DOI 10.1021/jf103379d
   Zhang JH, 2009, PHARM RES-DORDR, V26, P2066, DOI 10.1007/s11095-009-9932-0
NR 41
TC 50
Z9 51
U1 1
U2 19
PU MARY ANN LIEBERT INC
PI NEW ROCHELLE
PA 140 HUGUENOT STREET, 3RD FL, NEW ROCHELLE, NY 10801 USA
SN 1084-9785
EI 
J9 CANCER BIOTHER RADIO
JI Cancer Biother. Radiopharm.
PD DEC 15
PY 2012
VL 27
IS 10
BP 701
EP 710
DI 10.1089/cbr.2012.1245
PG 10
WC Oncology; Medicine, Research & Experimental; Pharmacology & Pharmacy; Radiology, Nuclear Medicine & Medical Imaging
SC Oncology; Research & Experimental Medicine; Pharmacology & Pharmacy; Radiology, Nuclear Medicine & Medical Imaging
GA 049CH
UT WOS:000311959100009
PM 22849560
DA 2022-07-08
ER

PT J
AU Bao, Meimei
   Cao, Zhifei
   Yu, Di
   Fu, Shilong
   Zhang, Gaochuan
   Yang, Ping
   Pan, Yanyan
   Yang, Bo
   Han, Hongyan
   Zhou, Quansheng
AF Bao, Meimei
   Cao, Zhifei
   Yu, Di
   Fu, Shilong
   Zhang, Gaochuan
   Yang, Ping
   Pan, Yanyan
   Yang, Bo
   Han, Hongyan
   Zhou, Quansheng
TI Columbamine suppresses the proliferation and neovascularization of metastatic osteosarcoma U2OS cells with low cytotoxicity
SO TOXICOLOGY LETTERS
LA English
DT Article
DE Columbamine; Neovascularization; Vasculogenic mimicry; Osteosarcoma; U2OS; Toxicity
ID high-grade osteosarcoma; vasculogenic mimicry; lung-cancer; in-vitro; expression; survival; apoptosis; chemotherapy; recurrence; mechanism
AB Osteosarcoma is one of the most common malignant bone tumors in children and adolescents. Although extensive efforts have been made in anti-osteosarcoma therapy in recent decades, there are no effective low-toxicity drugs for treating patients with metastatic osteosarcoma. Hence, potent anti-metastatic osteosarcoma drugs are highly desired. In this study, we explored novel small molecular anti-metastatic osteosarcoma agents and found that columbamine (COL), an active component of the herb Coptis chinensis, inhibited the proliferation and neovascularization of metastatic osteosarcoma U2OS cells. COL effectively suppressed U2OS cell proliferation in vitro with an IC50 of 21.31 +/- 0.38 mu M, with low cytotoxicity. Mechanistic studies revealed that COL induces cell cycle arrest at the G2/M transition, which is associated with attenuating CDK6 gene expression and diminishing STAT3 phosphorylation. COL did not significantly promote U2OS cell apoptosis at any of the dosages tested. Additionally, COL inhibited U2OS cell-mediated neovascularization, which was accompanied by the down-regulation of matrix metalloproteinase (MMP) 2 expression and reduction of cell migration, adhesion, and invasion. Taken together, our data show that COL exerts anti-proliferative and anti-vasculogenic effects on metastatic human osteosarcoma U2OS cells with low toxicity. These results warrant further investigation of COL as a potential anti-osteosarcoma and anti-cancer drug. (C) 2012 Elsevier Ireland Ltd. All rights reserved.
C1 [Bao, Meimei; Cao, Zhifei; Yu, Di; Fu, Shilong; Zhang, Gaochuan; Yang, Ping; Pan, Yanyan; Zhou, Quansheng] Soochow Univ, Affiliated Hosp 1, Key Lab Thrombosis & Hemostasis, Cyrus Tang Hematol Ctr,Jiangsu Inst Hematol,Minis, Suzhou 215123, Jiangsu, Peoples R China.
   [Yang, Bo] Soochow Univ, Affiliated Hosp 3, Suzhou 215123, Jiangsu, Peoples R China.
   [Han, Hongyan] Soochow Univ, Sch Biol & Basic Med Sci, Suzhou 215123, Jiangsu, Peoples R China.
RP Zhou, QS (通讯作者)，Soochow Univ, Cyrus Tang Hematol Ctr, 199 Ren Rd,Suzhou Ind Pk, Suzhou 215123, Peoples R China.
EM quanshengzhou@yahoo.com
FU National Natural Science Foundation of China [30971138]; Chinese Academy of Science Special National Strategic Leader Project [XDA01040200]; Suzhou City Scientific Research Funds [SS201004, SS201138]; priority academic program development of Jiangsu Higher Education Institutions (PAPD); State Key Laboratory of Stem Cell and Biomaterials built by the Ministry of Science and Technology and Jiangsu Province; Jiangsu Province's Key Discipline of Medicine [XK201118]
CR Baeten CIM, 2009, DIS COLON RECTUM, V52, P2028, DOI 10.1007/DCR.0b013e3181beb4ff
   Bid HK, 2012, PLOS ONE, V7, P0, DOI 10.1371/journal.pone.0035513
   Briccoli A, 2010, SURG ONCOL, V19, P193, DOI 10.1016/j.suronc.2009.05.002
   Broadhead MATTHEWL, 2011, SARCOMA, V2011, P959248, DOI 10.1155/2011/959248
   Bu ZB, 2012, HYBRIDOMA, V31, P63, DOI 10.1089/hyb.2011.0088
   Cai XS, 2004, CHINESE MED J-PEKING, V117, P94
   Carmeliet P, 2011, NATURE, V473, P298, DOI 10.1038/nature10144
   Chen HY, 2012, FITOTERAPIA, V83, P67, DOI 10.1016/j.fitote.2011.09.014
   Dadamo DR, 2011, SEMIN ONCOL, V38, PS19, DOI 10.1053/j.seminoncol.2011.09.004
   Feng YZ, 2012, LEUKEMIA LYMPHOMA, V53, P2456, DOI 10.3109/10428194.2012.693177
   Ferrari S, 2009, CANCER TREAT RES, V152, P275, DOI 10.1007/978-1-4419-0284-9_14
   Fossey SL, 2011, BMC CANCER, V11, P0, DOI 10.1186/1471-2407-11-125
   Fu DH, 2011, BMC MUSCULOSKEL DIS, V12, P0, DOI 10.1186/1471-2474-12-146
   Fujimoto A, 2006, ANTICANCER RES, V26, P59
   Hanahan D, 2011, CELL, V144, P646, DOI 10.1016/j.cell.2011.02.013
   Hess AR, 2007, DEV DYNAM, V236, P3283, DOI 10.1002/dvdy.21190
   Hess AR, 2001, CANCER RES, V61, P3250
   Honicke AS, 2012, INT J ONCOL, V41, P753, DOI 10.3892/ijo.2012.1498
   Jiang J, 2011, ONCOGENE, V30, P4498, DOI 10.1038/onc.2011.154
   Leinonen T, 2008, HISTOL HISTOPATHOL, V23, P693, DOI 10.14670/HH-23.693
   Letourneau PA, 2011, J PEDIATR SURG, V46, P1333, DOI 10.1016/j.jpedsurg.2010.12.013
   Li C, 2011, CATAL TODAY, V175, P1, DOI 10.1016/j.cattod.2011.08.002
   Li LW, 2011, EUR J PHARM SCI, V43, P393, DOI 10.1016/j.ejps.2011.06.001
   Li M, 2010, PATHOL ONCOL RES, V16, P259, DOI 10.1007/s12253-009-9220-7
   Liu RF, 2012, PIGM CELL MELANOMA R, V25, P630, DOI 10.1111/j.1755-148X.2012.01036.x
   Liu WB, 2011, MED ONCOL, V28, PS228, DOI 10.1007/s12032-010-9706-x
   Liu XS, 2009, CANCER LETT, V274, P16, DOI 10.1016/j.canlet.2008.08.029
   Liu XH, 2010, ARCH PHARM RES, V33, P981, DOI 10.1007/s12272-010-0702-7
   Ma X, 2010, CANCER LETT, V299, P171, DOI 10.1016/j.canlet.2010.08.016
   Maniotis AJ, 1999, AM J PATHOL, V155, P739, DOI 10.1016/S0002-9440(10)65173-5
   Mei J, 2008, EXPERIMENTAL ONCOLOGY, V30, P29
   Mei J, 2003, CHINESE GERMAN J CLI, V2, P237
   Mirabello L, 2009, CANCER-AM CANCER SOC, V115, P1531, DOI 10.1002/cncr.24121
   Misik V, 1995, PLANTA MED, V61, P372, DOI 10.1055/s-2006-958107
   Osborne TS, 2012, J COMP PATHOL, V146, P132, DOI 10.1016/j.jcpa.2011.12.007
   Paulis YWJ, 2010, BBA-REV CANCER, V1806, P18, DOI 10.1016/j.bbcan.2010.01.001
   Qian QA, 2010, CANCER INVEST, V28, P661, DOI 10.3109/07357901003735634
   Qu JT, 2012, J CANCER RES CLIN, V138, P819, DOI 10.1007/s00432-012-1149-7
   Ricci-vitiani L, 2010, NATURE, V468, P824, DOI 10.1038/nature09557
   Sharma N, 2002, PROSTATE, V50, P189, DOI 10.1002/pros.10048
   Shirakawa K, 2002, CANCER RES, V62, P560
   Sood AK, 2001, AM J PATHOL, V158, P1279, DOI 10.1016/S0002-9440(10)64079-5
   Stahl M, 2011, PEDIATR BLOOD CANCER, V57, P549, DOI 10.1002/pbc.23040
   Sun BC, 2004, INT J ONCOL, V25, P1609
   Van DERSCHAFTDWJ, 2005, CANCER RES, V65, P11520, DOI 10.1158/0008-5472.CAN-05-2468
   Wang R, 2010, NATURE, V468, P829, DOI 10.1038/nature09624
   Wang YC, 2011, ACTA HISTOCHEM, V113, P402, DOI 10.1016/j.acthis.2010.03.002
   Wright CW, 2000, J NAT PROD, V63, P1638, DOI 10.1021/np000144r
   Wu SW, 2012, J HUAZHONG U SCI-MED, V32, P346, DOI 10.1007/s11596-012-0060-4
   Zhang LZ, 2010, PATHOL ONCOL RES, V16, P111, DOI 10.1007/s12253-009-9198-1
   Zhang SW, 2007, CANCER LETT, V254, P157, DOI 10.1016/j.canlet.2006.12.036
   Zhou QS, 2008, METHODS, V44, P190, DOI 10.1016/j.ymeth.2007.10.004
   Zhou QS, 2010, NAT STRUCT MOL BIOL, V17, P57, DOI 10.1038/nsmb.1706
NR 53
TC 41
Z9 47
U1 2
U2 30
PU ELSEVIER IRELAND LTD
PI CLARE
PA ELSEVIER HOUSE, BROOKVALE PLAZA, EAST PARK SHANNON, CO, CLARE, 00000, IRELAND
SN 0378-4274
EI 1879-3169
J9 TOXICOL LETT
JI Toxicol. Lett.
PD DEC 17
PY 2012
VL 215
IS 3
BP 174
EP 180
DI 10.1016/j.toxlet.2012.10.015
PG 7
WC Toxicology
SC Toxicology
GA 047KR
UT WOS:000311839900004
PM 23124089
DA 2022-07-08
ER

PT J
AU Arlt, MJE
   Born, Walter
   Fuchs, Bruno
AF Arlt, Matthias
   Born, Walter
   Fuchs, Bruno
TI Improved Visualization of Lung Metastases at Single Cell Resolution in Mice by Combined In-situ Perfusion of Lung Tissue and X-Gal Staining of lacZ-Tagged Tumor Cells
SO JOVE-JOURNAL OF VISUALIZED EXPERIMENTS
LA English
DT Article
DE Cancer Biology; Issue 66; Medicine; Molecular Biology; Cellular Biology; lung metastasis; lacZ-tagging; 5-Bromo-4-chloro-3-indolyl-beta-D-galactoside (X-Gal) staining; in-situ lung perfusion; metastases; imaging
ID matrix-metalloproteinase inhibitor; cancer
AB Metastasis is the main cause of death in the majority of cancer types and consequently a main focus in cancer research. However, the detection of micrometastases by radiologic imaging and the success in their therapeutic eradication remain limited. While animal models have proven to be invaluable tools for cancer research(1), the monitoring/visualization of micrometastases remains a challenge and inaccurate evaluation of metastatic spread in preclinical studies potentially leads to disappointing results in clinical trials(2). Consequently, there is great interest in refining the methods to finally allow reproducible and reliable detection of metastases down to the single cell level in normal tissue. The main focus therefore is on techniques, which allow the detection of tumor cells in vivo, like micro-computer tomography (micro-CT), positron emission tomography (PET), bioluminescence or fluorescence imaging(3,4). We are currently optimizing these techniques for in vivo monitoring of primary tumor growth and metastasis in different osteosarcoma models. Some of these techniques can also be used for ex vivo analysis of metastasis beside classical methods like qPCR(5), FACS(6) or different types of histological staining. As a benchmark, we have established in the present study the stable transfection or transduction of tumor cells with the lacZ gene encoding the bacterial enzyme beta-galactosidase that metabolizes the chromogenic substrate 5-bromo-4-chloro-3-indolyl-beta-D-galactopyranoside (X-Gal) to an insoluble indigo blue dye(7) and allows highly sensitive and selective histochemical blue staining of tumor cells in mouse tissue ex vivo down to the single cell level as shown here. This is a low-cost and not equipment-intensive tool, which allows precise validation of metastasis(8) in studies assessing new anticancer therapies(9-11). A limiting factor of X-gal staining is the low contrast to e. g. blood-related red staining of well vascularized tissues. In lung tissue this problem can be solved by in-situ lung perfusion, a technique that was recently established by Borsig et al. (12) who perfused the lungs of mice under anesthesia to clear them from blood and to fix and embed them in-situ under inflation through the trachea. This method prevents also the collapse of the lung and thereby maintains the morphology of functional lung alveoli, which improves the quality of the tissue for histological analysis. In the present study, we describe a new protocol, which takes advantage of a combination of X-gal staining of lacZ-expressing tumor cells and in-situ perfusion and fixation of lung tissue. This refined protocol allows high-sensitivity detection of single metastatic cells in the lung and enabled us in a recent study to detect "dormant" lung micrometastases in a mouse model(13), which was originally described to be non-metastatic(14).
C1 [Arlt, Matthias J. E.; Born, Walter; Fuchs, Bruno] Balgrist Univ Hosp, Lab Orthoped Res, Zurich, Switzerland.
RP Arlt, MJE (通讯作者)，Balgrist Univ Hosp, Lab Orthoped Res, Zurich, Switzerland.
EM marlt@research.balgrist.ch
FU Krebsliga of the Kanton Zurich; Walter L. and Johanna Wolf Foundation, Zurich; Lydia Hochstrasser Foundation, Zurich; Swiss National Science Foundation, SNF, Switzerland; Schweizerischer Verein Balgrist; University of Zurich
CR Arlt M, 2002, CANCER RES, V62, P5543
   Arlt MJE, 2012, INT J CANCER, V131, PE804, DOI 10.1002/ijc.27378
   Arlt MJE, 2011, J ORTHOP RES, V29, P938, DOI 10.1002/jor.21304
   Arlt MJE, 2006, CANCER RES, V66, P936, DOI 10.1158/0008-5472.CAN-05-1818
   Asai T, 1998, INT J CANCER, V76, P418, DOI 10.1002/(SICI)1097-0215(19980504)76:3<418::AID-IJC21>3.3.CO;2-E
   Banke IJ, 2005, THROMB HAEMOSTASIS, V94, P1084, DOI 10.1160/TH05-04-0249
   Borsig L, 2001, P NATL ACAD SCI USA, V98, P3352, DOI 10.1073/pnas.061615598
   Coussens LM, 2002, SCIENCE, V295, P2387, DOI 10.1126/science.1067100
   Fass L, 2008, MOL ONCOL, V2, P115, DOI 10.1016/j.molonc.2008.04.001
   Frese KK, 2007, NAT REV CANCER, V7, P645, DOI 10.1038/nrc2192
   Horwitz JP, 1964, J MED CHEM, V7, P574, DOI 10.1021/jm00334a044
   Kruger A, 1998, CANCER METAST REV, V17, P285, DOI 10.1023/A:1006066706040
   Malek A, 2010, CLIN EXP METASTAS, V27, P261, DOI 10.1007/s10585-010-9324-1
   Puaux ANNE-LAURE, 2011, INT J MOL IMAGING, V2011, P321538, DOI 10.1155/2011/321538
   Schmidt CM, 1999, CLIN EXP METASTAS, V17, P537, DOI 10.1023/A:1006719800907
   Steinmann P, 2012, CANCER-AM CANCER SOC, V118, P2117, DOI 10.1002/cncr.26434
NR 16
TC 12
Z9 12
U1 1
U2 10
PU JOURNAL OF VISUALIZED EXPERIMENTS
PI CAMBRIDGE
PA 1 ALEWIFE CENTER, STE 200, CAMBRIDGE, MA 02140 USA
SN 1940-087X
EI 
J9 JOVE-J VIS EXP
JI J. Vis. Exp.
PD AUG 15
PY 2012
VL 0
IS 66
BP 
EP 
DI 10.3791/4162
PG 4
WC Multidisciplinary Sciences
SC Science & Technology - Other Topics
GA V36QC
UT WOS:000209225000040
PM 22929213
DA 2022-07-08
ER

PT J
AU Bid, HK
   Oswald, Duane
   Li, Chenglong
   London, CA
   Lin, Jiayuh
   Houghton, PJ
AF Bid, Hemant
   Oswald, Duane
   Li, Chenglong
   London, Cheryl
   Lin, Jiayuh
   Houghton, Peter
TI Anti-Angiogenic Activity of a Small Molecule STAT3 Inhibitor LLL12
SO PLOS ONE
LA English
DT Article
ID preclinical testing program; growth-suppressive activity; breast-cancer cell; signal transducer; endothelial-cell; activator; transcription-3; osteosarcoma; expression; tumor
AB Background: Recent data indicate the Signal Transducer and Activator of Transcription 3 (STAT3) pathway is required for VEGF production and angiogenesis in various types of cancers. STAT3 inhibitors have been shown to reduce tumor microvessel density in tumors but a direct anti-angiogenic activity has not been described. Methodology/Principal Findings: We investigated the direct action of a small molecule inhibitor of STAT3 (LLL12) in human umbilical cord vascular endothelial cells (HUVECs) in vitro, in a Matrigel model for angiogenesis in vivo, and its antitumor activity in a xenograft model of osteosarcoma. LLL12 (100 nM) significantly inhibited VEGF-stimulated STAT3 phosphorylation in HUVECs, reduced their proliferation/migration and inhibited VEGF-induced tube formation. Morphologic analysis of LLL12 treated HUVECs demonstrated marked changes in actin/tubulin distribution and bundling. In scid mice, LLL12 reduced microvessel invasion into VEGF-infused Matrigel plugs by similar to 90% at a dose of 5 mg/kg daily. Following a period of tumor progression (2 weeks), LLL12 completely suppressed further growth of established OS-1 osteosarcoma xenografts. Pharmacodynamic studies showed robust phosphorylated STAT3 in control tumors, whereas phospho-STAT3 was not detected in LLL12-treated OS-1 tumors. Treated tumors demonstrated decreased proliferation (Ki67 staining), and decreased microvessel density (CD34 staining), but no significant increase in apoptosis (TUNEL staining), relative to controls. Assay of angiogenic factors, using an antibody array, showed VEGF, MMP-9, Angiopoietin1/2, Tissue Factor and FGF-1 expression were dramatically reduced in LLL12-treated tumors compared to control tumors. Conclusions: These findings provide the first evidence that LLL12 effectively inhibits tumor angiogenesis both in vitro and in vivo.
C1 [Bid, Hemant K.; Oswald, Duane; Lin, Jiayuh; Houghton, Peter J.] Nationwide Childrens Hosp, Ctr Childhood Canc, Columbus, OH USA.
   [Li, Chenglong] Ohio State Univ, Coll Pharm, Columbus, OH 43210 USA.
   [London, Cheryl A.] Ohio State Univ, Coll Vet Med, Columbus, OH 43210 USA.
RP Bid, HK (通讯作者)，Nationwide Childrens Hosp, Ctr Childhood Canc, Columbus, OH USA.
EM Peter.Houghton@nationwidechildrens.org
FU Research Institute at Nationwide Children's Hospital; Ohio State University
CR Ball S, 2011, PLOS ONE, V6, P0, DOI 10.1371/journal.pone.0018820
   Bartoli M, 2003, FASEB J, V17, P1562, DOI 10.1096/fj.02-1084fje
   Buettner R, 2002, CLIN CANCER RES, V8, P945
   Chen CL, 2007, BMC CANCER, V7, P0, DOI 10.1186/1471-2407-7-111
   Chen Z, 2008, MED RES REV, V28, P185, DOI 10.1002/med.20101
   Dechow TN, 2004, P NATL ACAD SCI USA, V101, P10602, DOI 10.1073/pnas.0404100101
   Fossey SL, 2009, BMC CANCER, V9, P0, DOI 10.1186/1471-2407-9-81
   Hedvat M, 2009, CANCER CELL, V16, P487, DOI 10.1016/j.ccr.2009.10.015
   Houghton PJ, 2007, PEDIATR BLOOD CANCER, V49, P928, DOI 10.1002/pbc.21078
   Lai R, 2006, J PATHOL, V208, P624, DOI 10.1002/path.1941
   Li WC, 2006, CLIN CANCER RES, V12, P7140, DOI 10.1158/1078-0432.CCR-06-0484
   Lin L, 2010, CANCER RES, V70, P2445, DOI 10.1158/0008-5472.CAN-09-2468
   Lin L, 2010, NEOPLASIA, V12, P39, DOI 10.1593/neo.91196
   Maris JM, 2008, PEDIATR BLOOD CANCER, V51, P42, DOI 10.1002/pbc.21535
   Maris JM, 2008, PEDIATR BLOOD CANCER, V50, P581, DOI 10.1002/pbc.21232
   Meyer WH, 1990, CANCER RES, V50, P2781
   Neale G, 2008, CLIN CANCER RES, V14, P4572, DOI 10.1158/1078-0432.CCR-07-5090
   Niu GL, 2002, ONCOGENE, V21, P2000, DOI 10.1038/sj.onc.1205260
   Osugi T, 2002, J BIOL CHEM, V277, P6676, DOI 10.1074/jbc.M108246200
   Scehnet JS, 2009, BLOOD, V113, P254, DOI 10.1182/blood-2008-02-140020
   Song H, 2005, P NATL ACAD SCI USA, V102, P4700, DOI 10.1073/pnas.0409894102
   Teng TS, 2009, J CELL SCI, V122, P4150, DOI 10.1242/jcs.057109
   Thaloor D, 1998, CELL GROWTH DIFFER, V9, P305
   Verma NK, 2009, J BIOL CHEM, V284, P12349, DOI 10.1074/jbc.M807761200
   Wei DY, 2003, ONCOGENE, V22, P319, DOI 10.1038/sj.onc.1206122
   Yahata Y, 2003, J BIOL CHEM, V278, P40026, DOI 10.1074/jbc.M301866200
NR 26
TC 37
Z9 40
U1 0
U2 10
PU PUBLIC LIBRARY SCIENCE
PI SAN FRANCISCO
PA 1160 BATTERY STREET, STE 100, SAN FRANCISCO, CA 94111 USA
SN 1932-6203
EI 
J9 PLOS ONE
JI PLoS One
PD APR 17
PY 2012
VL 7
IS 4
BP 
EP 
DI 10.1371/journal.pone.0035513
PG 11
WC Multidisciplinary Sciences
SC Science & Technology - Other Topics
GA 959WC
UT WOS:000305347400056
PM 22530037
DA 2022-07-08
ER

PT J
AU Yamagata, Kaoru
   Li, Xin
   Ikegaki, Shunkichi
   Oneyama, Chitose
   Okada, Masato
   Nishita, Michiru
   Minami, Yasuhiro
AF Yamagata, Kaoru
   Li, Xin
   Ikegaki, Shunkichi
   Oneyama, Chitose
   Okada, Masato
   Nishita, Michiru
   Minami, Yasuhiro
TI Dissection of Wnt5a-Ror2 Signaling Leading to Matrix Metalloproteinase (MMP-13) Expression
SO JOURNAL OF BIOLOGICAL CHEMISTRY
LA English
DT Article
ID tyrosine kinase ror2; squamous-cell carcinoma; collagenase-3 mmp-13; growth-factor; transcription factor; breast carcinoma; gene-expression; beta-catenin; receptor; cancer
AB It has been shown that constitutively active Wnt5a-Ror2 signaling in osteosarcoma cell lines plays crucial roles in induced expression of matrix metalloproteinase-13 (MMP-13), required for their invasiveness; however, it remains largely unclear about the molecular basis of MMP-13 gene induction by Wnt5a-Ror2 signaling. Here we show by reporter assay that the activator protein 1 (AP1) (binding site in the promoter region of MMP-13 gene is primarily responsible for its transcriptional activation by Wnt5a-Ror2 signaling in osteosarcoma cell lines SaOS-2 and U2OS. Chromatin immunoprecipitation assays revealed that c-Jun and ATF2 are crucial transcription factors recruited to the AP1-binding site in the MMP-13 gene promoter during Wnt5a-Ror2 signaling in SaOS-2 cells. Using siRNA-mediated suppression or specific inhibitors, we also show that Dishevelled2 (Dvl2) and c-Jun N-terminal kinase are required for MMP-13 gene induction presumably via phosphorylation of c-Jun and ATF2 during Wnt5a-Ror2 signaling in SaOS-2 cells. Interestingly, Dvl2 and Rac1, but not Dvl3, are required for MMP-13 expression in SaOS-2 cells, whereas Dvl3, but not Dvl2 and Rac1, is required for its expression in U2OS cells, indicating the presence of distinct intracellular signaling machineries leading to expression of the same gene, in this case MMP-13 gene in different osteosarcoma cell lines. Moreover, we provide evidence suggesting that Wnt5a-Ror2 signaling might also be required for expression of MMP-13 gene during the development of the cartilaginous tissue.
C1 [Yamagata, Kaoru; Li, Xin; Ikegaki, Shunkichi; Nishita, Michiru; Minami, Yasuhiro] Kobe Univ, Dept Physiol & Cell Biol, Grad Sch Med, Chuo Ku, Kobe, Hyogo 6500017, Japan.
   [Oneyama, Chitose; Okada, Masato] Osaka Univ, Dept Oncogene Res, Microbial Dis Res Inst, Suita, Osaka 5650871, Japan.
RP Minami, Y (通讯作者)，Kobe Univ, Dept Physiol & Cell Biol, Grad Sch Med, Chuo Ku, 7-5-1 Kusunoki Cho, Kobe, Hyogo 6500017, Japan.
EM minami@kobe-u.ac.jp
FU Ministry of Education, Culture, Sports, Science, and Technology, Japan; Tokyo Biochemical Research Foundation; Hyogo Science and Technology Association; Uehara Memorial Foundation; Foundation for Promotion of Cancer Research; Grants-in-Aid for Scientific Research [22790291, 22689009] Funding Source: KAKEN
CR Airola K, 1999, BRIT J CANCER, V80, P733, DOI 10.1038/sj.bjc.6690417
   Airola K, 1997, J INVEST DERMATOL, V109, P225, DOI 10.1111/1523-1747.ep12319441
   Ala-aho R, 2005, BIOCHIMIE, V87, P273, DOI 10.1016/j.biochi.2004.12.009
   Borden P, 1996, J BIOL CHEM, V271, P23577, DOI 10.1074/jbc.271.38.23577
   Boumah CE, 2009, MOL ENDOCRINOL, V23, P1255, DOI 10.1210/me.2008-0217
   Enomoto M, 2009, ONCOGENE, V28, P3197, DOI 10.1038/onc.2009.175
   Etoh T, 2000, GUT, V47, P50, DOI 10.1136/gut.47.1.50
   Freije JMP, 1994, J BIOL CHEM, V269, P16766
   Gonzalez-sancho JM, 2004, MOL CELL BIOL, V24, P4757, DOI 10.1128/MCB.24.11.4757-4768.2004
   Gupta S, 1995, SCIENCE, V267, P389, DOI 10.1126/science.7824938
   Inada M, 2004, P NATL ACAD SCI USA, V101, P17192, DOI 10.1073/pnas.0407788101
   Iozzo RV, 1995, CANCER RES, V55, P3495
   Johansson N, 1999, AM J PATHOL, V154, P469, DOI 10.1016/S0002-9440(10)65293-5
   Johansson N, 1997, AM J PATHOL, V151, P499
   Kanazawa S, 2010, PLOS ONE, V5, P0, DOI 10.1371/journal.pone.0012228
   Kani S, 2004, J BIOL CHEM, V279, P50102, DOI 10.1074/jbc.M409039200
   Kobayashi M, 2005, ARTHRITIS RHEUM-US, V52, P128, DOI 10.1002/art.20776
   Komori T, 1997, CELL, V89, P755, DOI 10.1016/S0092-8674(00)80258-5
   Kurayoshi M, 2006, CANCER RES, V66, P10439, DOI 10.1158/0008-5472.CAN-06-2359
   Logan CY, 2004, ANNU REV CELL DEV BI, V20, P781, DOI 10.1146/annurev.cellbio.20.010403.113126
   Masckauchan TNH, 2006, MOL BIOL CELL, V17, P5163, DOI 10.1091/mbc.E06-04-0320
   Mikels AJ, 2006, PLOS BIOL, V4, P570, DOI 10.1371/journal.pbio.0040115
   Morioka K, 2009, CANCER SCI, V100, P1227, DOI 10.1111/j.1349-7006.2009.01165.x
   Nishita M, 2006, J CELL BIOL, V175, P555, DOI 10.1083/jcb.200607127
   Nishita M, 2010, TRENDS CELL BIOL, V20, P346, DOI 10.1016/j.tcb.2010.03.001
   Nishita M, 2010, MOL CELL BIOL, V30, P3610, DOI 10.1128/MCB.00177-10
   Nomachi A, 2008, J BIOL CHEM, V283, P27973, DOI 10.1074/jbc.M802325200
   Nomi M, 2001, MOL CELL BIOL, V21, P8329, DOI 10.1128/MCB.21.24.8329-8335.2001
   Oishi I, 2003, GENES CELLS, V8, P645, DOI 10.1046/j.1365-2443.2003.00662.x
   Pukrop T, 2006, P NATL ACAD SCI USA, V103, P5454, DOI 10.1073/pnas.0509703103
   Ren DY, 2011, GENES CELLS, V16, P304, DOI 10.1111/j.1365-2443.2011.01487.x
   Solis-herruzo JA, 1999, J BIOL CHEM, V274, P30919, DOI 10.1074/jbc.274.43.30919
   Stahlebackdahl M, 1997, LAB INVEST, V76, P717
   Uria JA, 1998, J BIOL CHEM, V273, P9769, DOI 10.1074/jbc.273.16.9769
   Uria JA, 1998, AM J PATHOL, V153, P91, DOI 10.1016/S0002-9440(10)65549-6
   Uria JA, 1997, CANCER RES, V57, P4882
   Weeraratna AT, 2002, CANCER CELL, V1, P279, DOI 10.1016/S1535-6108(02)00045-4
   Witte F, 2010, FASEB J, V24, P2417, DOI 10.1096/fj.09-150615
   Wodarz A, 1998, ANNU REV CELL DEV BI, V14, P59, DOI 10.1146/annurev.cellbio.14.1.59
   Wright TM, 2009, ONCOGENE, V28, P2513, DOI 10.1038/onc.2009.116
   Yamada T, 2010, ANTICANCER RES, V30, P2693
   Yamagata K, 2009, MOL CELL, V36, P340, DOI 10.1016/j.molcel.2009.08.017
   Yamamoto H, 2010, ONCOGENE, V29, P2036, DOI 10.1038/onc.2009.496
   Yamamoto S, 2008, DEV CELL, V15, P23, DOI 10.1016/j.devcel.2008.05.007
NR 44
TC 52
Z9 57
U1 1
U2 3
PU AMER SOC BIOCHEMISTRY MOLECULAR BIOLOGY INC
PI BETHESDA
PA 9650 ROCKVILLE PIKE, BETHESDA, MD 20814-3996 USA
SN 
EI 1083-351X
J9 J BIOL CHEM
JI J. Biol. Chem.
PD JAN 6
PY 2012
VL 287
IS 2
BP 1588
EP 1599
DI 10.1074/jbc.M111.315127
PG 12
WC Biochemistry & Molecular Biology
SC Biochemistry & Molecular Biology
GA 877IE
UT WOS:000299170300072
PM 22128168
DA 2022-07-08
ER

PT J
AU Li, Yong
   Liao, Qiande
   Li, Kanghua
   Zhong, Da
   Weng, Xiaojun
   Mi, Meng
AF Li, Yong
   Liao, Qiande
   Li, Kanghua
   Zhong, Da
   Weng, Xiaojun
   Mi, Meng
TI Knockdown of endothelin A receptor expression inhibits osteosarcoma pulmonary metastasis in an orthotopic xenograft mouse model
SO MOLECULAR MEDICINE REPORTS
LA English
DT Article
DE endothelin; endothelin A receptor; osteosarcoma; proliferation; pulmonary metastasis; orthotopic xenograft
ID mmp-2
AB Previous in vitro studies suggest that the endothelin A receptor (ETAR) could be a potential therapeutic target for osteosarcoma (OS) metastasis. In the present study, we assessed for the first time the role of ETAR in OS proliferation and pulmonary metastasis in vivo. MG-63 human OS cells were stably transduced with ETAR shRNA or scramble control shRNA and injected into the tibia of nude mice to generate an orthotopic xenograft OS model. The mice were divided into three groups (n=10 each group): i) the untransduced control group, where the mice were injected with untransduced MG-63. cells; ii) the scramble control group, where the mice were injected with cells stably transduced with the scramble control shRNA; iii) the ETAR-shRNA group, where the mice were injected with cells stably transduced with ETAR shRNA. The ETAR shRNA knocked down more than 75% of endogenous ETAR expression and significantly inhibited invasion, but not proliferation/viability of MG-63 cells in vitro. In the orthotopic xenograft OS mouse model, no significant difference in the tumor volume was observed over time among the untransduced control, the scramble control and the ETAR-shRNA groups. However, a combination of clinical signs, organ examinations and quantitative clonogenic lung metastasis assays showed that lung metastasis in the ETAR-shRNA group was significantly lower than that in the control groups. Immunohistochemical analyses revealed that the matrix metalloproteinase-2 (MMP-2) expression was significantly reduced in the ETAR-shRNA group compared with the control groups. The results were confirmed with western blot analyses using primary tumor tissues or the stably transduced MG-63 cells. In conclusion, we demonstrated in an orthotopic xenograft OS model that ETAR is critical for OS pulmonary metastasis, but not for tumor growth. This study provides the first in vivo evidence suggesting an important role for ETAR in OS pulmonary metastasis.
C1 [Li, Yong; Liao, Qiande; Li, Kanghua; Zhong, Da; Weng, Xiaojun; Mi, Meng] Cent S Univ, Xiangya Hosp, Dept Orthoped, Changsha 410008, Hunan, Peoples R China.
RP Liao, QD (通讯作者)，Cent S Univ, Xiangya Hosp, Dept Orthoped, 87 Xiangya Rd, Changsha 410078, Hunan, Peoples R China.
EM sunshinexxus@yahoo.com
CR Bacci G, 2003, ANN ONCOL, V14, P1126, DOI 10.1093/annonc/mdg286
   Bagnato A, 1999, CANCER RES, V59, P720
   Dass CR, 2006, CLIN EXP METASTAS, V23, P367, DOI 10.1007/s10585-006-9046-6
   Ek ETH, 2007, CLIN EXP METASTAS, V24, P93, DOI 10.1007/s10585-007-9062-1
   Felx M, 2006, CLIN SCI, V110, P645, DOI 10.1042/CS20050286
   Gorlick R, 2003, CLIN CANCER RES, V9, P5442
   Kager L, 2003, J CLIN ONCOL, V21, P2011, DOI 10.1200/JCO.2003.08.132
   Nakamuta M, 1993, AM J GASTROENTEROL, V88, P248
   Nelson J, 2003, NAT REV CANCER, V3, P110, DOI 10.1038/nrc990
   Nelson JB, 1995, NAT MED, V1, P944, DOI 10.1038/nm0995-944
   Ottaviani G, 2009, CANCER TREAT RES, V152, P3, DOI 10.1007/978-1-4419-0284-9_1
   Pilones KA, 2009, CLIN CANCER RES, V15, P597, DOI 10.1158/1078-0432.CCR-08-1277
   Sato H, 2010, CANCER SCI, V101, P843, DOI 10.1111/j.1349-7006.2010.01498.x
   Sun P, 2006, MOL PHARMACOL, V69, P520, DOI 10.1124/mol.105.019620
   Ta H, 2009, CANCER METAST REV, V28, P247, DOI 10.1007/s10555-009-9186-7
   Wittig JC, 2002, AM FAM PHYSICIAN, V65, P1123
   Yu L, 2011, ENDOCRINOLOGY, V152, P773, DOI 10.1210/en.2010-1239
   Zhao YT, 2011, CLIN ORTHOP RELAT R, V469, P3190, DOI 10.1007/s11999-011-1939-2
NR 18
TC 20
Z9 22
U1 0
U2 3
PU SPANDIDOS PUBL LTD
PI ATHENS
PA POB 18179, ATHENS, 116 10, GREECE
SN 1791-2997
EI 1791-3004
J9 MOL MED REP
JI Mol. Med. Rep.
PD JUN 15
PY 2012
VL 5
IS 6
BP 1391
EP 1395
DI 10.3892/mmr.2012.842
PG 5
WC Oncology; Medicine, Research & Experimental
SC Oncology; Research & Experimental Medicine
GA 944EO
UT WOS:000304182300003
PM 22446894
DA 2022-07-08
ER

PT J
AU Filiz, G.
   Dass, CR
AF Filiz, G
   Dass, C
TI Reduction in tumour cell invasion by pigment epithelium-derived factor is mediated by membrane type-1 matrix metalloproteinase downregulation
SO PHARMAZIE
LA English
DT Article
ID orthotopic osteosarcoma growth; malignant melanoma-cell; focal adhesion kinase; breast-cancer; prostate-cancer; angiogenesis; pedf; expression; metastasis; differentiation
AB Prostate cancer and breast cancer are major killers among males and females respectively. In this study, pigment epithelium-derived factor (PEDF) was examined for its effect on commonly used human prostate cancer and human breast cancer cell lines. PEDF increased adhesion of cells to collagen-I, with decreased expression of phosphorylated focal adhesion kinase (p-Fak) consistent between the two cell types. Invasion of both tumour cell types through collagen-I was also reduced by PEDF, with decreased expression of membrane type-1 matrix metalloproteinase (MT1-MMP). These results were confirmed with specific antibodies to MT-MMP1. This study provides some vital clues as to which molecular players are perturbed by PEDF treatment of human prostate and breast cancer cells, raising hope that PEDF can in future be trialled against these major cancers in attempts to procure safer yet effective therapies for cancer.
EM cris.dass@yahoo.com
FU Victoria University Research Active staff scheme; Victoria University Research Development Grant Scheme (VU-RDGS)
CR Abe R, 2004, AM J PATHOL, V164, P1225, DOI 10.1016/S0002-9440(10)63210-5
   Akiyama T, 2010, BIOCHEM BIOPH RES CO, V391, P789, DOI 10.1016/j.bbrc.2009.11.139
   Anderson BO, 2006, NAT CLIN PRACT ONCOL, V3, P4, DOI 10.1038/ncponc0397
   [anonymous] , 2011, CANC FACTS FIG, V0, P0
   Broadhead ML, 2011, BRIT J CANCER, V105, P1503, DOI 10.1038/bjc.2011.410
   Broadhead ML, 2010, GROWTH FACTORS, V28, P280, DOI 10.3109/08977191003604513
   Broadhead ML, 2012, J BIOTECH B IN PRESS, V0, P0
   Bruera E, 2003, CANC PAIN ASSESSMENT, V0, P0
   Cai J, 2006, CLIN CANCER RES, V12, P3510, DOI 10.1158/1078-0432.CCR-06-0094
   Charles AG, 2001, CANCER CHEMOTH PHARM, V47, P444, DOI 10.1007/s002800000265
   Chernov AV, 2009, J BIOL CHEM, V284, P12727, DOI 10.1074/jbc.M900273200
   Crawford SE, 2001, J CELL SCI, V114, P4421
   Dass CR, 2008, CANCER BIOL THER, V7, P1262, DOI 10.4161/cbt.7.8.6265
   Dass CR, 2006, CLIN EXP METASTAS, V23, P367, DOI 10.1007/s10585-006-9046-6
   Dawson DW, 1999, SCIENCE, V285, P245, DOI 10.1126/science.285.5425.245
   Doll JA, 2003, NAT MED, V9, P774, DOI 10.1038/nm870
   Ek ETH, 2007, CANCER GENE THER, V14, P616, DOI 10.1038/sj.cgt.7701044
   Ek ETH, 2007, CLIN EXP METASTAS, V24, P93, DOI 10.1007/s10585-007-9062-1
   Fahmy RG, 2003, NAT MED, V9, P1026, DOI 10.1038/nm905
   Filleur S, 2005, CANCER RES, V65, P5144, DOI 10.1158/0008-5472.CAN-04-3744
   Guan M, 2007, CANCER BIOL THER, V6, P419, DOI 10.4161/cbt.6.3.3757
   Halin S, 2004, CANCER RES, V64, P5664, DOI 10.1158/0008-5472.CAN-04-0835
   Konson A, 2010, CANCER RES, V70, P6247, DOI 10.1158/0008-5472.CAN-10-0434
   Manalo KB, 2011, MOL CARCINOGEN, V50, P67, DOI 10.1002/mc.20711
   Nishibaba R, 2012, J DERMATOL, V39, P63, DOI 10.1111/j.1346-8138.2011.01304.x
   Notari L, 2005, INVEST OPHTH VIS SCI, V46, P2736, DOI 10.1167/iovs.04-1489
   Pantel K, 2004, NAT REV CANCER, V4, P448, DOI 10.1038/nrc1370
   Parkin DM, 2006, BREAST J, V12, PS70, DOI 10.1111/j.1075-122X.2006.00205.x
   Pillay V, 2007, TRENDS BIOTECHNOL, V25, P33, DOI 10.1016/j.tibtech.2006.10.011
   Sidle DM, 2005, ARCH OTOLARYNGOL, V131, P990, DOI 10.1001/archotol.131.11.990
   Smith ND, 2008, J UROLOGY, V179, P2427, DOI 10.1016/j.juro.2008.01.081
   Ta HT, 2009, BIOMATERIALS, V30, P3605, DOI 10.1016/j.biomaterials.2009.03.022
   Tan ML, 2010, BIOMATERIALS, V31, P541, DOI 10.1016/j.biomaterials.2009.09.069
   Tan ML, 2010, BIOCHEM BIOPH RES CO, V398, P613, DOI 10.1016/j.bbrc.2010.05.098
   Volpert OV, 2002, NAT MED, V8, P349, DOI 10.1038/nm0402-349
   Weigelt B, 2005, BRIT J CANCER, V93, P924, DOI 10.1038/sj.bjc.6602794
   Yang JL, 2010, INVEST OPHTH VIS SCI, V51, P3273, DOI 10.1167/iovs.08-2878
   Yu HG, 2006, INT J CANCER, V119, P2724, DOI 10.1002/ijc.22207
   Zhou D, 2010, J CANCER RES CLIN, V136, P1719, DOI 10.1007/s00432-010-0830-y
   Zhu QY, 2009, CANCER INVEST, V27, P794, DOI 10.1080/07357900802175617
NR 40
TC 11
Z9 11
U1 0
U2 6
PU GOVI-VERLAG  PHARMAZEUTISCHER VERLAG GMBH
PI ESCHBORN
PA PHARMAZEUTISCCARL MANNICH STR 26, D-65760 ESCHBORN, GERMANY
SN 0031-7144
EI 
J9 PHARMAZIE
JI Pharmazie
PD DEC 15
PY 2012
VL 67
IS 12
BP 1010
EP 1014
DI 10.1691/ph.2012.2067
PG 5
WC Chemistry, Medicinal; Chemistry, Multidisciplinary; Pharmacology & Pharmacy
SC Pharmacology & Pharmacy; Chemistry
GA 048AY
UT WOS:000311883800010
PM 23346765
DA 2022-07-08
ER

PT J
AU Froehlich, EV
   Scheipl, Susanne
   Lazary, Aron
   Varga, PP
   Schmid, Christoph
   Stammberger, Heinz
   Beham, Alfred
   Bodo, Koppany
   Schroettner, Heribert
   Quehenberger, Franz
   Windhager, Reinhard
   Liegl, Bernadette
   Leithner, Andreas
AF Froehlich, Elke
   Scheipl, Susanne
   Lazary, Aron
   Varga, Peter
   Schmid, Christoph
   Stammberger, Heinz
   Beham, Alfred
   Bodo, Koppany
   Schroettner, Heribert
   Quehenberger, Franz
   Windhager, Reinhard
   Liegl, Bernadette
   Leithner, Andreas
TI Expression of Ezrin, MMP-9, and COX-2 in 50 Chordoma Specimens A Clinical and Immunohistochemical Analysis
SO SPINE
LA English
DT Article
DE chordoma; immunohistochemistry; brachyury; ezrin; MMP-9; COX-2; location-; age-; volume-dependent survival
ID soft-tissue; prognostic-significance; radiation-therapy; tumor recurrence; mobile spine; high-grade; cyclooxygenase-2; carcinoma; osteosarcoma; inhibitor
AB Study Design. Retrospective study. Objective. To investigate the immunohistochemical expression profile of ezrin, matrix metalloproteinase-9 (MMP-9), and cyclooxygenase-2 (COX)-2 in chordomas. Summary of Background Data. Ezrin, MMP-9, and COX-2 are expressed in different solid tumors, including chordomas. This study investigates the immunohistochemical expression of the aforementioned biomarkers and the clinical outcome in regard to immunohistochemistry, tumor volume, and localization. Methods. Fifty brachyury-verified chordoma specimens of 34 primary and 16 recurrent tumors of 44 patients were tested for ezrin, MMP-9, and COX-2 as possible therapeutical targets by immunohistochemistry. The clinical evaluation concentrated on tumor location, volume, and age-related data. Results. Ezrin expression was detected in 33 of 34 primary chordomas and in 16 of 16 recurrent cases. The primary chordomas located in the sacrum and the spine demonstrated a significantly higher percentage of positively stained tumor cells (P = 0.034) than the skull-based chordomas. An expression of MMP-9 and COX-2 was observed in 33 of 34 primary chordomas and in 16 of 16 recurrences, and in 13 of 34 primary chordomas and in 11 of 16 recurrences, respectively. Patients' survival was significantly influenced by age (P = 0.01), tumor location (P = 0.029), and tumor volume (P = 0.002). A signifi cant positive correlation between tumor volume and the anatomic distance of the chordoma from the skull was calculated (P = 0.00002). Conclusion. En bloc resection with tumor-free margins is seldom feasible, particularly in the sacrum. Intralesional excisions mostly end in early local recurrence; therefore, the demand for further treatment options is frequently posed. The marked trend of the investigated biomarkers of this study may build a starting point for further investigations as molecular targets for future adjuvant therapies in chordomas. Future multicenter studies on larger patients' series are necessary to elucidate these preliminary data and to test new treatment options for patients with chordomas.
C1 [Froehlich, Elke Verena; Scheipl, Susanne; Windhager, Reinhard; Leithner, Andreas] Med Univ Graz, Dept Orthopaed Surg, A-8036 Graz, Austria.
   [Lazary, Aron; Varga, Peter Pal] Natl Ctr Spinal Disorders, Budapest, Hungary.
   [Schmid, Christoph; Stammberger, Heinz] Med Univ Graz, Dept Otolaryngol, Graz, Austria.
   [Bodo, Koppany; Liegl, Bernadette] Med Univ Graz, Inst Pathol, Graz, Austria.
   [Schroettner, Heribert] Med Univ Graz, Dept Neurosurg, Graz, Austria.
   [Quehenberger, Franz] Med Univ Graz, Inst Med Informat Stat & Documentat, Graz, Austria.
RP Leithner, A (通讯作者)，Med Univ Graz, Dept Orthopaed Surg, Auenbruggerpl 5, A-8036 Graz, Austria.
EM andreas.leithner@medunigraz.at
FU National Bank of Austria [13459]; Medical University of Graz; "Hans und Blanca Moser-Stiftung," Medical University of Vienna, Austria
CR Azzarelli A, 1988, J SURG ONCOL, V37, P185, DOI 10.1002/jso.2930370311
   Benassi MS, 2001, ANN ONCOL, V12, P75, DOI 10.1023/A:1008318614461
   Bergh P, 2000, CANCER-AM CANCER SOC, V88, P2122, DOI 10.1002/(SICI)1097-0142(20000501)88:9<2122::AID-CNCR19>3.0.CO;2-1
   Bjornland K, 2005, J SURG RES, V127, P151, DOI 10.1016/j.jss.2004.12.016
   Boriani S, 2006, SPINE, V31, P493, DOI 10.1097/01.brs.0000200038.30869.27
   Brehmer B, 2003, PROSTATE CANCER P D, V6, P217, DOI 10.1038/sj.pcan.4500657
   Bretscher A, 1999, CURR OPIN CELL BIOL, V11, P109, DOI 10.1016/S0955-0674(99)80013-1
   Campanacci M, 1999, BONE SOFT TISSUE TUM, V0, P689
   Conlon FL, 1995, MECH DEVELOP, V49, P201, DOI 10.1016/0925-4773(94)00318-H
   Curto M, 2004, CANCER CELL, V5, P113, DOI 10.1016/S1535-6108(04)00031-5
   Daugaard S, 2009, APMIS, V117, P518, DOI 10.1111/j.1600-0463.2009.02461.x
   Enneking WF, 1980, CLIN ORTHOP RELAT R, V0, P106
   Enneking WF, 1986, CLIN ORTHOP RELAT R, V0, P9
   Fasig JH, 2007, AM J CLIN PATHOL, V128, P375, DOI 10.1309/8T2NPHLK5X5WQ3E7
   Ferrari S, 2008, PEDIATR BLOOD CANCER, V50, P752, DOI 10.1002/pbc.21360
   Fosslien E, 2001, ANN CLIN LAB SCI, V31, P325
   Gaffney DK, 2001, AM J CLIN ONCOL-CANC, V24, P443, DOI 10.1097/00000421-200110000-00006
   Gaffney DK, 2001, INT J RADIAT ONCOL, V49, P1213, DOI 10.1016/S0360-3016(00)01583-2
   Geiger KD, 2000, AM J PATHOL, V157, P1785, DOI 10.1016/S0002-9440(10)64816-X
   Hunter KW, 2004, TRENDS MOL MED, V10, P201, DOI 10.1016/j.molmed.2004.03.001
   Ilmonen S, 2005, MODERN PATHOL, V18, P503, DOI 10.1038/modpathol.3800300
   Jian BJ, 2010, J NEURO-ONCOL, V98, P101, DOI 10.1007/s11060-009-0068-1
   Juuti A, 2006, J CLIN PATHOL, V59, P382, DOI 10.1136/jcp.2005.026831
   Kawabe A, 2002, ONCOLOGY-BASEL, V62, P46, DOI 10.1159/000048246
   Kawashima A, 1997, GENERAL AND DIAGNOSTIC PATHOLOGY, V142, P129
   Khanna C, 2004, NAT MED, V10, P182, DOI 10.1038/nm982
   Kim MS, 2007, CLIN ORTHOP RELAT R, V0, PP229, DOI 10.1097/BLO.0b013e3180413dbf
   Kim MS, 2007, ANTICANCER RES, V27, P1171
   Mcmaster ML, 2001, CANCER CAUSE CONTROL, V12, P1, DOI 10.1023/A:1008947301735
   Mcpherson CM, 2006, J NEUROSURG-SPINE, V5, P277, DOI 10.3171/spi.2006.5.4.277
   Mertens F, 2002, CHORDOMA, V0, P315
   Moojen WA, 2011, SPINE, V36, PE656, DOI 10.1097/BRS.0b013e3181f8d1f3
   Naka T, 2008, HUM PATHOL, V39, P217, DOI 10.1016/j.humpath.2007.06.005
   Odonnell P, 2007, SKELETAL RADIOL, V36, P59, DOI 10.1007/s00256-006-0167-4
   Park HR, 2006, PATHOL RES PRACT, V202, P509, DOI 10.1016/j.prp.2006.01.015
   Park L, 2006, INT J RADIAT ONCOL, V65, P1514, DOI 10.1016/j.ijrobp.2006.02.059
   Rahmah NN, 2010, NEUROSURG REV, V33, P167, DOI 10.1007/s10143-009-0228-y
   Roomi MW, 2009, ONCOL REP, V21, P1323, DOI 10.3892/or_00000358
   Ruggieri P, 2010, CLIN ORTHOP RELAT R, V468, P2939, DOI 10.1007/s11999-010-1472-8
   Salas S, 2007, VIRCHOWS ARCH, V451, P999, DOI 10.1007/s00428-007-0474-8
   Stetlerstevenson WG, 1990, CANCER METAST REV, V9, P289, DOI 10.1007/BF00049520
   Sugita H, 2004, ANTICANCER RES, V24, P4079
   Sundaresan N, 1979, J NEUROSURG, V50, P312, DOI 10.3171/jns.1979.50.3.0312
   Tirabosco R, 2008, AM J SURG PATHOL, V32, P572, DOI 10.1097/PAS.0b013e31815b693a
   Tomozawa S, 2000, BRIT J CANCER, V83, P324, DOI 10.1054/bjoc.2000.1270
   Ueda Y, 1996, AM J PATHOL, V148, P611
   Vujovic S, 2006, J PATHOL, V209, P157, DOI 10.1002/path.1969
   Weng WH, 2005, CLIN CANCER RES, V11, P6198, DOI 10.1158/1078-0432.CCR-05-0548
   Williams CS, 2000, J CLIN INVEST, V105, P1589, DOI 10.1172/JCI9621
NR 49
TC 8
Z9 8
U1 0
U2 7
PU LIPPINCOTT WILLIAMS & WILKINS
PI PHILADELPHIA
PA TWO COMMERCE SQ, 2001 MARKET ST, PHILADELPHIA, PA 19103 USA
SN 0362-2436
EI 1528-1159
J9 SPINE
JI SPINE
PD JUN 1
PY 2012
VL 37
IS 13
BP E757
EP E767
DI 10.1097/BRS.0b013e31824782e1
PG 11
WC Clinical Neurology; Orthopedics
SC Neurosciences & Neurology; Orthopedics
GA 952CF
UT WOS:000304766600001
PM 22228328
DA 2022-07-08
ER

PT J
AU Tomonaga, Masato
   Hashimoto, Nobuyuki
   Tokunaga, Fuminori
   Onishi, Megumi
   Myoui, Akira
   Yoshikawa, Hideki
   Iwai, Kazuhiro
AF Tomonaga, Masato
   Hashimoto, Nobuyuki
   Tokunaga, Fuminori
   Onishi, Megumi
   Myoui, Akira
   Yoshikawa, Hideki
   Iwai, Kazuhiro
TI Activation of nuclear factor-kappa B by linear ubiquitin chain assembly complex contributes to lung metastasis of osteosarcoma cells
SO INTERNATIONAL JOURNAL OF ONCOLOGY
LA English
DT Article
DE linear ubiquitin chain assembly complex; nuclear factor-kappa B; osteosarcoma; lung metastasis
ID intercellular-adhesion molecule-1; melanoma-cell; neoadjuvant chemotherapy; tumor-growth; serum-level; cancer; invasion; metalloproteinase-2; inhibition; carcinoma
AB NF-kappa B is involved in the metastasis of malignant cells. We have shown that NF-kappa B activation is involved in the pulmonary metastasis of LM8 cells, a highly metastatic subclone of Dunn murine osteosarcoma cells. Recently, it was determined that a newly identified type of polyubiquitin chain, a linear polyubiquitin chain, which is specifically generated by the linear ubiquitin chain assembly complex (LUBAC), plays a critical role in NF-kappa B activation. Here, we have evaluated the roles of LUBAC-mediated NF-kappa B activation in the development of lung metastasis of osteosarcoma cells. All three components of LUBAC (HOIL-1L, HOIP and SHARPIN) were highly expressed in LM8 cells compared to Dunn cells. Attenuation of LUBAC expression by stable knockdown of HOIL-1L in LM8 cells significantly suppressed NF-kappa B activity, invasiveness in vitro and lung metastasis. Induction of intracellular adhesion molecule-1 (ICAM-1) expression by LUBAC is involved in cell retention in the lungs after an intravenous inoculation of tumor cells. Moreover, we found that knockdown of LUBAC decreased not only the number but also the size of the metastatic nodules of LM8 cells in the lungs. These results indicate that LUBAC-mediated NF-kappa B activation plays crucial roles in several steps involved in metastasis, including extravasation and growth of osteosarcoma cells in the lung, and that suppression of LUBAC-mediated linear polyubiquitination activity may be a new approach to treat this life-threatening disease of young adolescents.
C1 [Tomonaga, Masato; Hashimoto, Nobuyuki; Onishi, Megumi; Myoui, Akira; Yoshikawa, Hideki] Osaka Univ, Grad Sch Med, Dept Orthoped Surg, Suita, Osaka 5650871, Japan.
   [Tokunaga, Fuminori; Iwai, Kazuhiro] Osaka Univ, Grad Sch Med, Dept Biophys & Biochem, Suita, Osaka 5650871, Japan.
   [Iwai, Kazuhiro] Osaka Univ, Grad Sch Med, Dept Cell Biol & Metab Grp, Grad Sch Frontier Biosci, Suita, Osaka 5650871, Japan.
RP Tomonaga, M (通讯作者)，Osaka Univ, Grad Sch Med, Dept Orthoped Surg, 2-2 Yamada Oka, Suita, Osaka 5650871, Japan.
EM masatotomonaga@ort.med.osaka-u.ac.jp; kiwai@cellbio.med.osaka-u.ac.jp
FU Japan Society for the Promotion of Science [20591754, 23592184]; Grants-in-Aid for Scientific Research [22117006] Funding Source: KAKEN
CR Asai T, 1998, INT J CANCER, V76, P418, DOI 10.1002/(SICI)1097-0215(19980504)76:3<418::AID-IJC21>3.3.CO;2-E
   Asai T, 2002, JPN J CANCER RES, V93, P296, DOI 10.1111/j.1349-7006.2002.tb02172.x
   Bacci G, 2008, J SURG ONCOL, V98, P415, DOI 10.1002/jso.21140
   Caldenhoven E, 1994, J BIOL CHEM, V269, P21146
   Chilov D, 1997, J BIOL CHEM, V272, P25176, DOI 10.1074/jbc.272.40.25176
   Christiansen I, 1994, BLOOD, V84, P3010
   Dhawan P, 2008, J BIOL CHEM, V283, P15399, DOI 10.1074/jbc.M708272200
   Ferrari S, 2005, J CLIN ONCOL, V23, P8845, DOI 10.1200/JCO.2004.00.5785
   Gerlach B, 2011, NATURE, V471, P591, DOI 10.1038/nature09816
   Goorin AM, 2003, J CLIN ONCOL, V21, P1574, DOI 10.1200/JCO.2003.08.165
   Harning R, 1991, CANCER RES, V51, P5003
   Huang WC, 2004, CARCINOGENESIS, V25, P1925, DOI 10.1093/carcin/bgh211
   Huh SJ, 2010, CANCER RES, V70, P6071, DOI 10.1158/0008-5472.CAN-09-4442
   Jung J, 2010, MOL CELL BIOCHEM, V340, P161, DOI 10.1007/s11010-010-0413-x
   Kager L, 2003, J CLIN ONCOL, V21, P2011, DOI 10.1200/JCO.2003.08.132
   Kahari VM, 1999, ANN MED, V31, P34, DOI 10.3109/07853899909019260
   Kato T, 2008, GENES CELLS, V13, P509, DOI 10.1111/j.1365-2443.2008.01182.x
   Kirisako T, 2006, EMBO J, V25, P4877, DOI 10.1038/sj.emboj.7601360
   Kishida Y, 2007, CLIN CANCER RES, V13, P59, DOI 10.1158/1078-0432.CCR-06-1559
   Kobayashi H, 2007, CURR MED CHEM, V14, P377, DOI 10.2174/092986707779941032
   Lenz G, 2008, SCIENCE, V319, P1676, DOI 10.1126/science.1153629
   Liang SL, 2008, AM J PHYSIOL-CELL PH, V294, PC743, DOI 10.1152/ajpcell.00250.2007
   Liang YH, 2011, J INVEST DERMATOL, V131, P141, DOI 10.1038/jid.2010.259
   Lin YC, 2006, CLIN CANCER RES, V12, P7165, DOI 10.1158/1078-0432.CCR-06-1393
   Maruo Y, 2002, INT J CANCER, V100, P486, DOI 10.1002/ijc.10514
   Nishimura A, 2011, CANCER GENE THER, V18, P250, DOI 10.1038/cgt.2010.75
   Pahl HL, 1999, ONCOGENE, V18, P6853, DOI 10.1038/sj.onc.1203239
   Pazzaglia L, 2004, ANTICANCER RES, V24, P967
   Philip S, 2001, J BIOL CHEM, V276, P44926, DOI 10.1074/jbc.M103334200
   Pianetti S, 2001, ONCOGENE, V20, P1287, DOI 10.1038/sj.onc.1204257
   Radjabi AR, 2008, J BIOL CHEM, V283, P2822, DOI 10.1074/jbc.M704855200
   Rosette C, 2005, CARCINOGENESIS, V26, P943, DOI 10.1093/carcin/bgi070
   Shima I, 1992, CANCER, V70, P2747, DOI 10.1002/1097-0142(19921215)70:12<2747::AID-CNCR2820701204>3.0.CO;2-5
   Tai DI, 2000, CANCER, V89, P2274, DOI 10.1002/1097-0142(20001201)89:11<2274::AID-CNCR16>3.0.CO;2-2
   Ten KATEM, 2004, INT J CANCER, V112, P943, DOI 10.1002/ijc.20506
   Toiyama Y, 2008, ANN SURG ONCOL, V15, P1617, DOI 10.1245/s10434-008-9874-5
   Tokunaga F, 2011, NATURE, V471, P633, DOI 10.1038/nature09815
   Tokunaga F, 2009, NAT CELL BIOL, V11, P123, DOI 10.1038/ncb1821
   Wilson W, 2008, CANCER RES, V68, P8156, DOI 10.1158/0008-5472.CAN-08-1061
   Xia TA, 2011, ENDOCRINE, V39, P104, DOI 10.1007/s12020-010-9418-1
   Yang YI-MING, 2005, DI YI JUN YI DA XUE XUE BAO, V25, P925
   Yui Y, 2010, CLIN EXP METASTAS, V27, P619, DOI 10.1007/s10585-010-9352-x
NR 42
TC 27
Z9 28
U1 0
U2 4
PU SPANDIDOS PUBL LTD
PI ATHENS
PA POB 18179, ATHENS, 116 10, GREECE
SN 1019-6439
EI 1791-2423
J9 INT J ONCOL
JI Int. J. Oncol.
PD FEB 15
PY 2012
VL 40
IS 2
BP 409
EP 417
DI 10.3892/ijo.2011.1209
PG 9
WC Oncology
SC Oncology
GA 872QM
UT WOS:000298824400009
PM 21947385
DA 2022-07-08
ER

PT J
AU Pignatelli, Jeanine
   Jones, MC
   Lalonde, DP
   Turner, CE
AF Pignatelli, Jeanine
   Jones, Matthew
   Lalonde, David
   Turner, Christopher
TI Beta2-Adaptin Binds Actopaxin and Regulates Cell Spreading, Migration and Matrix Degradation
SO PLOS ONE
LA English
DT Article
ID clathrin-dependent endocytosis; focal adhesion protein; metalloproteinase mt1-mmp; mediated endocytosis; actin polymerization; recycling pathway; membrane; src; invasion; invadopodia
AB Cell adhesion to the extracellular matrix is a key event in cell migration and invasion and endocytic trafficking of adhesion receptors and signaling proteins plays a major role in regulating these processes. Beta2-adaptin is a subunit of the AP-2 complex and is involved in clathrin-mediated endocytosis. Herein, beta 2-adaptin is shown to bind to the focal adhesion protein actopaxin and localize to focal adhesions during cells spreading in an actopaxin dependent manner. Furthermore, beta 2-adaptin is enriched in adhesions at the leading edge of migrating cells and depletion of beta 2-adaptin by RNAi increases cell spreading and inhibits directional cell migration via a loss of cellular polarity. Knockdown of beta 2-adaptin in both U2OS osteosarcoma cells and MCF10A normal breast epithelial cells promotes the formation of matrix degrading invadopodia, adhesion structures linked to invasive migration in cancer cells. These data therefore suggest that actopaxin-dependent recruitment of the AP-2 complex, via an interaction with beta 2-adaptin, to focal adhesions mediates cell polarity and migration and that beta 2-adaptin may control the balance between the formation of normal cell adhesions and invasive adhesion structures.
C1 [Pignatelli, Jeanine; Jones, Matthew C.; Turner, Christopher E.] SUNY Syracuse, Upstate Med Univ, Dept Cell & Dev Biol, Syracuse, NY USA.
   [LaLonde, David P.] Cornell Univ, Weill Inst Cell & Mol Biol, Ithaca, NY USA.
RP Turner, CE (通讯作者)，SUNY Syracuse, Upstate Med Univ, Dept Cell & Dev Biol, Syracuse, NY USA.
EM turnerce@upstate.edu
FU National Institutes of Health [RO1HL070244]; National Cancer Center; NATIONAL HEART, LUNG, AND BLOOD INSTITUTE [R01HL070244] Funding Source: NIH RePORTER
CR Altankov G, 1993, J CELL BIOL, V120, P1449, DOI 10.1083/jcb.120.6.1449
   Ayala I, 2008, J CELL SCI, V121, P369, DOI 10.1242/jcs.008037
   Batchelder EM, 2010, MOL BIOL CELL, V21, P3070, DOI 10.1091/mbc.E09-12-1044
   Bharti S, 2007, MOL CELL BIOL, V27, P8271, DOI 10.1128/MCB.01781-06
   Blouw B, 2008, EUR J CELL BIOL, V87, P555, DOI 10.1016/j.ejcb.2008.02.008
   Boyd ND, 2002, BIOCHEMISTRY-US, V41, P7232, DOI 10.1021/bi011501f
   Calderwood DA, 2004, BIOCHEM SOC T, V32, P434, DOI 10.1042/BST0320434
   Caswell P, 2008, TRENDS CELL BIOL, V18, P257, DOI 10.1016/j.tcb.2008.03.004
   Caswell PT, 2009, NAT REV MOL CELL BIO, V10, P843, DOI 10.1038/nrm2799
   Chan KT, 2009, J CELL BIOL, V185, P357, DOI 10.1083/jcb.200809110
   Chao WT, 2010, MOL CELL BIOL, V30, P4463, DOI 10.1128/MCB.01207-09
   Chao WT, 2009, FEBS LETT, V583, P1337, DOI 10.1016/j.febslet.2009.03.037
   Clark ES, 2009, ONCOGENE, V28, P431, DOI 10.1038/onc.2008.389
   Clarke DM, 2004, J CELL BIOL, V166, P901, DOI 10.1083/jcb.200404024
   Conner SD, 2002, J CELL BIOL, V156, P921, DOI 10.1083/jcb.200108123
   De Deyne PG, 1998, J CELL SCI, V111, P2729
   Deakin NO, 2008, J CELL SCI, V121, P2435, DOI 10.1242/jcs.018044
   Destaing O, 2011, CURR OPIN CELL BIOL, V23, P597, DOI 10.1016/j.ceb.2011.04.002
   Ezratty EJ, 2005, NAT CELL BIOL, V7, P581, DOI 10.1038/ncb1262
   Ezratty EJ, 2009, J CELL BIOL, V187, P733, DOI 10.1083/jcb.200904054
   Fincham VJ, 1998, EMBO J, V17, P81, DOI 10.1093/emboj/17.1.81
   Fletcher SJ, 2010, TRENDS CELL BIOL, V20, P71, DOI 10.1016/j.tcb.2009.11.006
   Hashimoto S, 2004, P NATL ACAD SCI USA, V101, P6647, DOI 10.1073/pnas.0401753101
   Hirst J, 1998, BBA-MOL CELL RES, V1404, P173, DOI 10.1016/S0167-4889(98)00056-1
   Huttenlocher A, 2001, CSH PERSPECT BIOL, V3, P0
   Jiang AX, 2001, P NATL ACAD SCI USA, V98, P13693, DOI 10.1073/pnas.241293698
   Jones MC, 2006, CURR OPIN CELL BIOL, V18, P549, DOI 10.1016/j.ceb.2006.08.003
   Kasahara K, 2007, EXP CELL RES, V313, P2651, DOI 10.1016/j.yexcr.2007.05.001
   Kaverina I, 2003, J CELL SCI, V116, P4915, DOI 10.1242/jcs.00818
   Lau AW, 2008, J CELL SCI, V121, P4008, DOI 10.1242/jcs.033522
   Linder S, 2007, TRENDS CELL BIOL, V17, P107, DOI 10.1016/j.tcb.2007.01.002
   Linder S, 2011, ANNU REV CELL DEV BI, V27, P185, DOI 10.1146/annurev-cellbio-092910-154216
   Montagnac G, 2011, CURR BIOL, V21, P574, DOI 10.1016/j.cub.2011.02.034
   Montanez E, 2009, EMBO J, V28, P3132, DOI 10.1038/emboj.2009.295
   Murphy DA, 2011, NAT REV MOL CELL BIO, V12, P413, DOI 10.1038/nrm3141
   Nikolopoulos SN, 2002, J BIOL CHEM, V277, P1568, DOI 10.1074/jbc.M108612200
   Nikolopoulos SN, 2000, J CELL BIOL, V151, P1435, DOI 10.1083/jcb.151.7.1435
   Olski TM, 2001, J CELL SCI, V114, P525
   Osmani N, 2010, J CELL BIOL, V191, P1261, DOI 10.1083/jcb.201003091
   Palamidessi A, 2008, CELL, V134, P135, DOI 10.1016/j.cell.2008.05.034
   Panicker AK, 2006, EXP CELL RES, V312, P299, DOI 10.1016/j.yexcr.2005.10.031
   Philippar U, 2008, DEV CELL, V15, P813, DOI 10.1016/j.devcel.2008.09.003
   Pignatelli J, 2012, J CELL BIOL, V197, P421, DOI 10.1083/jcb.201108143
   Platta HW, 2011, CURR OPIN CELL BIOL, V23, P393, DOI 10.1016/j.ceb.2011.03.008
   Poincloux R, 2009, J CELL SCI, V122, P3015, DOI 10.1242/jcs.034561
   Remacle A, 2003, J CELL SCI, V116, P3905, DOI 10.1242/jcs.00710
   Remacle AG, 2005, J CELL SCI, V118, P4975, DOI 10.1242/jcs.02610
   Ren G, 2009, J BIOL CHEM, V284, P18913, DOI 10.1074/jbc.M109.000307
   Ridley AJ, 1992, CELL, V70, P401, DOI 10.1016/0092-8674(92)90164-8
   Ridley AJ, 2003, SCIENCE, V302, P1704, DOI 10.1126/science.1092053
   Robinson MS, 2004, TRENDS CELL BIOL, V14, P167, DOI 10.1016/j.tcb.2004.02.002
   Sandilands E, 2004, DEV CELL, V7, P855, DOI 10.1016/j.devcel.2004.09.019
   Sandilands E, 2007, J CELL SCI, V120, P2555, DOI 10.1242/jcs.003657
   Sharma A, 2008, BMC CELL BIOL, V9, P0, DOI 10.1186/1471-2121-9-50
   Smythe E, 2006, J CELL SCI, V119, P4589, DOI 10.1242/jcs.03247
   Tague SE, 2004, P NATL ACAD SCI USA, V101, P9671, DOI 10.1073/pnas.0403531101
   Takino T, 2003, BIOCHEM BIOPH RES CO, V304, P160, DOI 10.1016/S0006-291X(03)00544-8
   Vignjevic D, 2007, CANCER RES, V67, P6844, DOI 10.1158/0008-5472.CAN-07-0929
   Von ZASTROWM, 2007, CURR OPIN CELL BIOL, V19, P436, DOI 10.1016/j.ceb.2007.04.021
   Wang Y, 2011, MOL BIOL CELL, V22, P1529, DOI 10.1091/mbc.E10-09-0785
   White DP, 2007, J CELL BIOL, V177, P515, DOI 10.1083/jcb.200609004
   Woods AJ, 2004, EMBO J, V23, P2531, DOI 10.1038/sj.emboj.7600267
   Wu XY, 2005, DEV CELL, V9, P185, DOI 10.1016/j.devcel.2005.06.006
NR 63
TC 7
Z9 7
U1 1
U2 9
PU PUBLIC LIBRARY SCIENCE
PI SAN FRANCISCO
PA 1160 BATTERY STREET, STE 100, SAN FRANCISCO, CA 94111 USA
SN 1932-6203
EI 
J9 PLOS ONE
JI PLoS One
PD OCT 2
PY 2012
VL 7
IS 10
BP 
EP 
DI 10.1371/journal.pone.0046228
PG 11
WC Multidisciplinary Sciences
SC Science & Technology - Other Topics
GA 015NG
UT WOS:000309452600027
PM 23056266
DA 2022-07-08
ER

PT J
AU Liao, Ching-Lung
   Lai, Kuang-Chi
   Huang, An-Cheng
   Yang, Jai-Sing
   Lin, Jen-Jyh
   Wu, Shin-Hwar
   Wood, WG
   Lin, Jaung-Geng
   Chung, Jing-Gung
AF Liao, Ching-lung
   Lai, Kuang-chi
   Huang, An-cheng
   Yang, Jai-sing
   Lin, Jen-jyh
   Wu, Shin-hwar
   Wood, W
   Lin, Jaung-geng
   Chung, Jing-gung
TI Gallic acid inhibits migration and invasion in human osteosarcoma U-2 OS cells through suppressing the matrix metalloproteinase-2/-9, protein kinase B (PKB) and PKC signaling pathways
SO FOOD AND CHEMICAL TOXICOLOGY
LA English
DT Article
DE Gallic acid; Migration and invasion; Human osteosarcoma U-2 OS cells; MMP-2/-9; AKT/PKB; PKC
ID endoplasmic-reticulum stress; cancer cell; phosphorylation site; molecular-cloning; induced apoptosis; cycle arrest; metastasis; identification; expression; and-9
AB Advanced cancer is a multifactorial disease which complicates treatment if the cancer cells have metastasized calling for the targeting of multiple cellular pathways. Gallic acid (GA) is known to possess multiple pharmacological activity including antitumor effects. This study investigated the mechanisms for the anticancer properties of GA on migration and invasion of human osteosarcoma U-2 OS cells. The migration and invasion in U-2 OS cells were determined by a Boyden chamber transwell assay. The expression levels and activities of MMP-2 and MMP-9 were measured by Western blotting, real-time PCR and gelatin zymography assays. All examined proteins levels from Western blotting indicated that GA decreased the protein levels of GRB2, PI3K, AKT/PKB, PKC, p38, ERK1/2, JNK, NF-kappa B p65 in U-2 OS cells. GA also inhibited the activities of AICT, 1KK and PKC by in vitro kinase assay. GA suppressed the migration and invasive ability of U-2 OS cells, and it decreased MMP-2 and MMP-9 protein and mRNA levels and secreted enzyme activities in vitro. These results suggest that potential signaling pathways of GA-inhibited migration and invasion in U-2 OS cells may be due to down-regulation of PKC, inhibition of mitogen-activated protein kinase (MAPK) and PI3K/AKT, resulting in inhibition of MMP-2 and MMP-9 expressions. (C) 2012 Elsevier Ltd. All rights reserved.
C1 [Liao, Ching-Lung; Lin, Jen-Jyh; Lin, Jaung-Geng] China Med Univ, Grad Inst Chinese Med, Taichung 404, Taiwan.
   [Lai, Kuang-Chi] China Med Univ, Sch Med, Taichung 404, Taiwan.
   [Lai, Kuang-Chi] China Med Univ, Dept Surg, Beigang Hosp, Yunlin 651, Taiwan.
   [Huang, An-Cheng] St Marys Med Nursing & Management Coll, Dept Nursing, Yilan 266, Taiwan.
   [Yang, Jai-Sing] China Med Univ, Dept Pharmacol, Taichung 404, Taiwan.
   [Lin, Jen-Jyh] China Med Univ Hosp, Div Cardiol, Taichung 404, Taiwan.
   [Wu, Shin-Hwar] Changhua Christian Hosp, Dept Internal Med, Div Crit Care Med, Changhua 500, Taiwan.
   [Wood, W. Gibson] Univ Minnesota, Dept Pharmacol, VA Med Ctr, Sch Med,Geriatr Research Educ & Clin Ctr, Minneapolis, MN 55455 USA.
   [Chung, Jing-Gung] China Med Univ, Dept Biol Sci & Technol, Taichung 404, Taiwan.
   [Chung, Jing-Gung] Asia Univ, Dept Biotechnol, Taichung 413, Taiwan.
RP Chung, JG (通讯作者)，China Med Univ, Dept Biol Sci & Technol, 91 Hsueh Shih Rd, Taichung 40402, Taiwan.
EM jglin@mail.cmu.edu.tw; jgchung@mail.cmu.edu.tw
FU China Medical University, Taichung, Taiwan [CMU100-S-18]
CR Agarwal C, 2006, MOL CANCER THER, V5, P3294, DOI 10.1158/1535-7163.MCT-06-0483
   Arndt CAS, 1999, NEW ENGL J MED, V341, P342, DOI 10.1056/NEJM199907293410507
   Atkinson BL, 2004, J AGR FOOD CHEM, V52, P280, DOI 10.1021/jf0304425
   Bjornland K, 2005, J SURG RES, V127, P151, DOI 10.1016/j.jss.2004.12.016
   Chakraborti S, 2003, MOL CELL BIOCHEM, V253, P269, DOI 10.1023/A:1026028303196
   Chakraborty A, 2009, MUTAT RES-FUND MOL M, V661, P10, DOI 10.1016/j.mrfmmm.2008.10.009
   Chen HM, 2011, FREE RADICAL BIO MED, V50, P1151, DOI 10.1016/j.freeradbiomed.2011.01.015
   Chen KT, 2011, INT J ONCOL, V39, P611, DOI 10.3892/ijo.2011.1071
   Chen YY, 2010, INT J ONCOL, V36, P1113
   Chiang JH, 2011, CHEM RES TOXICOL, V24, P20, DOI 10.1021/tx100248s
   Chung TW, 2004, FASEB J, V18, P1123, DOI 10.1096/fj.03-1429fje
   Coffer PJ, 1991, EUR J BIOCHEM, V201, P475, DOI 10.1111/j.1432-1033.1991.tb16305.x
   Dalby KN, 1998, J BIOL CHEM, V273, P1496, DOI 10.1074/jbc.273.3.1496
   Duan X, 2011, PLOS ONE, V6, P0, DOI 10.1371/journal.pone.0019532
   Duffy MJ, 2008, J PATHOL, V214, P283, DOI 10.1002/path.2282
   Duffy MJ, 2004, CURR PHARM DESIGN, V10, P39, DOI 10.2174/1381612043453559
   Eccles SA, 2004, INT J DEV BIOL, V48, P583, DOI 10.1387/ijdb.041820se
   Enomoto A, 2005, DEV CELL, V9, P389, DOI 10.1016/j.devcel.2005.08.001
   Everts V, 1992, J CELL PHYSIOL, V150, P221, DOI 10.1002/jcp.1041500202
   Faried A, 2007, INT J ONCOL, V30, P605
   Farris SD, 2011, J BIOL CHEM, V286, P22665, DOI 10.1074/jbc.M110.202135
   Fidler IJ, 2002, DIFFERENTIATION, V70, P498, DOI 10.1046/j.1432-0436.2002.700904.x
   Gullu IH, 2000, BRIT J CANCER, V82, P249
   Guruvayoorappan C, 2008, IMMUNOPHARM IMMUNOT, V30, P711, DOI 10.1080/08923970802278276, 10.1080/08923970802278276 
   Hassan MAIA, 2006, CANCER GENE THER, V13, P1105, DOI 10.1038/sj.cgt.7700984
   Ho HH, 2010, FOOD CHEM TOXICOL, V48, P2508, DOI 10.1016/j.fct.2010.06.024
   Hollborn M, 2007, INVEST OPHTH VIS SCI, V48, P4360, DOI 10.1167/iovs.06-1234
   Hong WK, 1997, SCIENCE, V278, P1073, DOI 10.1126/science.278.5340.1073
   Huang WW, 2010, MOL NUTR FOOD RES, V54, P1585, DOI 10.1002/mnfr.201000005
   Inoue M, 1994, BIOCHEM BIOPH RES CO, V204, P898, DOI 10.1006/bbrc.1994.2544
   Isuzugawa K, 2001, BIOL PHARM BULL, V24, P1022, DOI 10.1248/bpb.24.1022
   Ji BC, 2009, J AGR FOOD CHEM, V57, P7596, DOI 10.1021/jf901308p
   Jones PF, 1991, P NATL ACAD SCI USA, V88, P4171, DOI 10.1073/pnas.88.10.4171
   Kang MS, 2008, J MICROBIOL, V46, P744, DOI 10.1007/s12275-008-0235-7
   Kaur M, 2009, PHARM RES-DORDR, V26, P2133, DOI 10.1007/s11095-009-9926-y
   Kawada M, 2001, ANTI-CANCER DRUG, V12, P847, DOI 10.1097/00001813-200111000-00009
   Kim SH, 2006, TOXICOL SCI, V91, P123, DOI 10.1093/toxsci/kfj063
   Lai KC, 2010, J AGR FOOD CHEM, V58, P2935, DOI 10.1021/jf9036694
   Lin CC, 2009, ONCOL REP, V22, P1033, DOI 10.3892/or_00000532
   Liu KC, 2011, ONCOL REP, V26, P177, DOI 10.3892/or.2011.1264
   Lu CC, 2010, MOL NUTR FOOD RES, V54, P967, DOI 10.1002/mnfr.200900265
   Lu HF, 2004, FOOD CHEM TOXICOL, V42, P1543, DOI 10.1016/j.fct.2003.06.001
   Ma CY, 2011, J AGR FOOD CHEM, V59, P9032, DOI 10.1021/jf202027n
   Madlener S, 2010, BRIT J CANCER, V102, P1361, DOI 10.1038/sj.bjc.6605656
   Mizutani K, 2000, SURG TODAY, V30, P614, DOI 10.1007/s005950070101
   Mylonis I, 2006, J BIOL CHEM, V281, P33095, DOI 10.1074/jbc.M605058200
   Ng TB, 2004, J PHARM PHARMACOL, V56, P537, DOI 10.1211/0022357022944
   Ortega N, 2003, ANN NY ACAD SCI, V995, P109, DOI 10.1111/j.1749-6632.2003.tb03214.x
   Shahrzad S, 2001, J NUTR, V131, P1207, DOI 10.1093/jn/131.4.1207
   Thompson RC, 2002, CLIN ORTHOP RELAT R, V0, P240
   Veluri R, 2006, CARCINOGENESIS, V27, P1445, DOI 10.1093/carcin/bgi347
   Waas ET, 2003, BRIT J SURG, V90, P1556, DOI 10.1002/bjs.4346
   Wen YF, 2010, BIOCHEM PHARMACOL, V79, P389, DOI 10.1016/j.bcp.2009.09.011
   Wermers RA, 2008, J BONE MINER RES, V23, P819, DOI 10.1359/JBMR.080215
   Yang JS, 2009, FOOD CHEM TOXICOL, V47, P171, DOI 10.1016/j.fct.2008.10.032
   Zhang L, 2004, PROSTATE CANCER P D, V7, P327, DOI 10.1038/sj.pcan.4500750
   Zhang SY, 2006, MOL CANCER THER, V5, P3285, DOI 10.1158/1535-7163.MCT-06-0240
NR 57
TC 98
Z9 99
U1 1
U2 31
PU PERGAMON-ELSEVIER SCIENCE LTD
PI OXFORD
PA THE BOULEVARD, LANGFORD LANE, KIDLINGTON, OXFORD OX5 1GB, ENGLAND
SN 0278-6915
EI 1873-6351
J9 FOOD CHEM TOXICOL
JI Food Chem. Toxicol.
PD MAY 15
PY 2012
VL 50
IS 5
BP 1734
EP 1740
DI 10.1016/j.fct.2012.02.033
PG 7
WC Food Science & Technology; Toxicology
SC Food Science & Technology; Toxicology
GA 949JH
UT WOS:000304572000072
PM 22387266
DA 2022-07-08
ER

PT J
AU Angstadt, AY
   Thayanithy, Venugopal
   Subramanian, Subbaya
   Modiano, JF
   Breen, Matthew
AF Angstadt, Andrea
   Thayanithy, Venugopal
   Subramanian, Subbaya
   Modiano, Jaime
   Breen, Matthew
TI A genome-wide approach to comparative oncology: high-resolution oligonucleotide aCGH of canine and human osteosarcoma pinpoints shared microaberrations
SO CANCER GENETICS
LA English
DT Article
DE Osteosarcoma; oligo-aCGH; canine; comparative oncology
ID dependent kinase inhibitor; cell-line; hybridization analysis; telomerase activity; bac microarray; dna-sequence; domestic dog; cgh analysis; mdm2 gene; cancer
AB Molecular cytogenetic evaluation of human osteosarcoma (OS) has revealed the characteristically high degree of genomic reorganization that is the hallmark of this cancer. The extent of genomic disorder in OS has hindered identification of the genomic aberrations driving disease progression. With pathophysiological similarities to its human counterpart, canine OS represents an ideal model for comparison of conserved regions of genomic instability that may be disease-associated rather than genomic passengers. This study used high-resolution oligonucleotide array comparative genomic hybridization and a variety of informatics tools to aid in the identification of disease-associated genome-wide DNA copy number aberrations in canine and human OS. Our findings support and build upon the high level of cytogenetic complexity, through the identification of shared regions of microaberration (<500 kb) and functional analysis of possible orthologous OS-associated genes to pinpoint the cellular processes most commonly affected by aberration in human and canine OS. Aberrant regions contained previously reported genes such as CDC5L, MYC, RUNX2, and CDKN2A/CDKN2B, while expanding the gene of interest list to include ADAM 15, CTC1, MEN1, CDK7, and others. Such regions of instability may thus have functional significance in the etiology of OS, the most common primary bone tumor in both species.
C1 [Angstadt, Andrea Y.; Breen, Matthew] N Carolina State Univ, Dept Mol Biomed Sci, Raleigh, NC 27695 USA.
   [Thayanithy, Venugopal; Subramanian, Subbaya] Univ Minnesota, Sch Med, Dept Surg, Minneapolis, MN 55455 USA.
   [Subramanian, Subbaya; Modiano, Jaime F.] Univ Minnesota, Masonic Canc Ctr, Minneapolis, MN USA.
   [Modiano, Jaime F.] Univ Minnesota, Coll Vet Med, Dept Vet Clin Sci, St Paul, MN 55108 USA.
   [Breen, Matthew] N Carolina State Univ, Ctr Comparat Med & Translat Res, Raleigh, NC 27695 USA.
   [Breen, Matthew] UNC Lineberger Comprehens Canc Ctr, Canc Genet Program, Chapel Hill, NC USA.
RP Breen, M (通讯作者)，N Carolina State Univ, Dept Mol Biomed Sci, Raleigh, NC 27695 USA.
EM Matthew_Breen@ncsu.edu
FU American Kennel Club Canine Health Foundation [947A, 947B]; NCSU Functional Genomics Graduate Fellowship; Academic Health Center; Masonic Cancer Center; University of Minnesota; Karen Wyckoff Rein in the Sarcoma (KWRIS) Foundation; Kate Koogler Canine Cancer Fund; Animal Cancer Care and Research Program of the University of Minnesota
CR Angstadt AY, 2011, GENE CHROMOSOME CANC, V50, P859, DOI 10.1002/gcc.20908
   Barry KH, 2012, CARCINOGENESIS, V33, P331, DOI 10.1093/carcin/bgr258
   Batanian JR, 2002, J CLIN PATHOL-MOL PA, V55, P389, DOI 10.1136/mp.55.6.389
   Bayani J, 2003, GENE CHROMOSOME CANC, V36, P7, DOI 10.1002/gcc.10132
   Berriz GF, 2009, BIOINFORMATICS, V25, P3043, DOI 10.1093/bioinformatics/btp498
   Berriz GF, 2003, BIOINFORMATICS, V19, P2502, DOI 10.1093/bioinformatics/btg363
   Breen M, 1999, J HERED, V90, P27, DOI 10.1093/jhered/90.1.27
   Breen M, 2004, BMC GENOMICS, V5, P0, DOI 10.1186/1471-2164-5-65
   Breen M, 2001, GENOME RES, V11, P1784, DOI 10.1101/gr.189401
   Cai DP, 2006, CANCER RES, V66, P435, DOI 10.1158/0008-5472.CAN-05-1769
   Chen LY, 2012, NATURE, V488, P540, DOI 10.1038/nature11269
   de Nigris F, 2007, ONCOGENE, V26, P382, DOI 10.1038/sj.onc.1209804
   Derrien T, 2007, BIOINFORMATICS, V23, P498, DOI 10.1093/bioinformatics/btl618
   Duffy MICHAELJ, 2011, CLIN PROTEOMICS, V8, P9, DOI 10.1186/1559-0275-8-9
   Ferracini R, 2000, J ORTHOPAED RES, V18, P253, DOI 10.1002/jor.1100180213
   Flint AE, 2004, VET PATHOL, V41, P291, DOI 10.1354/vp.41-3-291
   Forus A, 1995, GENE CHROMOSOME CANC, V14, P15, DOI 10.1002/gcc.2870140104
   Fossey SL, 2009, BMC CANCER, V9, P0, DOI 10.1186/1471-2407-9-81
   Gamberi G, 1998, ONCOLOGY-BASEL, V55, P556, DOI 10.1159/000011912
   Gokgoz N, 2001, CANCER, V92, P2181, DOI 10.1002/1097-0142(20011015)92:8<2181::AID-CNCR1561>3.0.CO;2-3
   Gordon I, 2009, PLOS MED, V6, P0, DOI 10.1371/journal.pmed.1000161
   Iurisci I, 2006, CANCER RES, V66, P10720, DOI 10.1158/0008-5472.CAN-06-2086
   Khanna C, 2006, NAT BIOTECHNOL, V24, P1065, DOI 10.1038/nbt0906-1065b
   Kirkness EF, 2003, SCIENCE, V301, P1898, DOI 10.1126/science.1086432
   Kirpensteijn J, 2002, VET PATHOL, V39, P240, DOI 10.1354/vp.39-2-240
   Kirpensteijn J, 2008, VET SURG, V37, P454, DOI 10.1111/j.1532-950X.2008.00407.x
   Lander ES, 2001, NATURE, V409, P860, DOI 10.1038/35057062
   Levine RA, 2002, VET PATHOL, V39, P372, DOI 10.1354/vp.39-3-372
   Levine RA, 2000, VET PATHOL, V37, P54, DOI 10.1354/vp.37-1-54
   Lim G, 2005, GENE CHROMOSOME CANC, V42, P392, DOI 10.1002/gcc.20157
   Lim G, 2004, CANCER GENET CYTOGEN, V153, P158, DOI 10.1016/j.cancergencyto.2004.01.016
   Lindblad-toh K, 2005, NATURE, V438, P803, DOI 10.1038/nature04338
   Lu XY, 2008, MOL CANCER RES, V6, P937, DOI 10.1158/1541-7786.MCR-07-2115
   Ma HX, 2011, LUNG CANCER, V73, P32, DOI 10.1016/j.lungcan.2010.11.001
   Mccleese JK, 2009, INT J CANCER, V125, P2792, DOI 10.1002/ijc.24660
   Mendoza S, 1998, ANTICANCER RES, V18, P4449
   Mirabello L, 2011, INT J MOL EPIDEMIOL, V2, P19
   Mohseny AB, 2009, J PATHOL, V219, P294, DOI 10.1002/path.2603
   Najy AJ, 2008, J BIOL CHEM, V283, P18393, DOI 10.1074/jbc.M801329200
   Nasir L, 2001, NEOPLASIA, V3, P351, DOI 10.1038/sj.neo.7900173
   Paoloni M, 2008, NAT REV CANCER, V8, P147, DOI 10.1038/nrc2273
   Paoloni M, 2009, BMC GENOMICS, V10, P0, DOI 10.1186/1471-2164-10-625
   Sadikovic B, 2010, BMC CANCER, V10, P0, DOI 10.1186/1471-2407-10-202
   Sadikovic B, 2009, HUM MOL GENET, V18, P1962, DOI 10.1093/hmg/ddp117
   Sandberg AA, 2003, CANCER GENET CYTOGEN, V140, P1, DOI 10.1016/S0165-4608(02)00848-8
   Scott MC, 2011, BONE, V49, P356, DOI 10.1016/j.bone.2011.05.008
   Scrace SF, 2008, CELL CYCLE, V7, P3898, DOI 10.4161/cc.7.24.7345
   Seiser EL, 2011, VET COMP ONCOL, V0, P0
   Selvarajah GT, 2009, MOL CANCER, V8, P0, DOI 10.1186/1476-4598-8-72
   Selvarajah S, 2008, CYTOGENET GENOME RES, V122, P5, DOI 10.1159/000151310
   Selvarajah S, 2007, CANCER GENET CYTOGEN, V179, P52, DOI 10.1016/j.cancergencyto.2007.08.003
   Shay JW, 1997, J CELL PHYSIOL, V173, P266, DOI 10.1002/(SICI)1097-4652(199711)173:2<266::AID-JCP33>3.0.CO;2-B
   Simons A, 1997, GENE CHROMOSOME CANC, V20, P196, DOI 10.1002/(SICI)1098-2264(199710)20:2<196::AID-GCC10>3.0.CO;2-P
   Squire JA, 2003, GENE CHROMOSOME CANC, V38, P215, DOI 10.1002/gcc.10273
   Stewart JA, 2012, EMBO J, V31, P3537, DOI 10.1038/emboj.2012.215
   Tang J, 2010, GENOME RES, V20, P341, DOI 10.1101/gr.092726.109
   Tarkkanen M, 1998, MODERN PATHOL, V11, P421
   Tarkkanen M, 1999, INT J CANCER, V84, P114, DOI 10.1002/(SICI)1097-0215(19990420)84:2<114::AID-IJC4>3.0.CO;2-Q
   Tarkkanen M, 1995, CANCER RES, V55, P1334
   Thayanithy V, 2012, BONE, V50, P171, DOI 10.1016/j.bone.2011.10.012
   Thomas R, 2008, CYTOGENET GENOME RES, V122, P110, DOI 10.1159/000163088
   Thomas R, 2005, GENOME RES, V15, P1831, DOI 10.1101/gr.3825705
   Thomas R, 2009, CHROMOSOME RES, V17, P365, DOI 10.1007/s10577-009-9028-z
   Trowbridge JM, 1997, P NATL ACAD SCI USA, V94, P10132, DOI 10.1073/pnas.94.19.10132
   Tsuchiya T, 2000, CANCER GENET CYTOGEN, V120, P91, DOI 10.1016/S0165-4608(99)00255-1
   Wesierska-gadek J, 2011, EXPERT OPIN INV DRUG, V20, P1611, DOI 10.1517/13543784.2011.628985
   Withrow SJ, 1991, CLIN ORTHOP RELAT R, V0, P159
   Wittenburg LA, 2011, CANCER CHEMOTH PHARM, V67, P83, DOI 10.1007/s00280-010-1287-z
   Zhang J, 2009, MOL CANCER RES, V7, P67, DOI 10.1158/1541-7786.MCR-08-0347
   Zielenska M, 2001, CANCER GENET CYTOGEN, V130, P14, DOI 10.1016/S0165-4608(01)00461-7
NR 70
TC 54
Z9 54
U1 0
U2 10
PU ELSEVIER SCIENCE INC
PI NEW YORK
PA 360 PARK AVE SOUTH, NEW YORK, NY 10010-1710 USA
SN 2210-7762
EI 2210-7770
J9 CANCER GENET-NY
JI Cancer Genet.
PD NOV 15
PY 2012
VL 205
IS 11
BP 572
EP 587
DI 10.1016/j.cancergen.2012.09.005
PG 16
WC Oncology; Genetics & Heredity
SC Oncology; Genetics & Heredity
GA 048AO
UT WOS:000311882800004
PM 23137772
DA 2022-07-08
ER

PT J
AU Kato, Mako
   Hattori, Yoshiyuki
   Kubo, Manami
   Maitani, Yoshie
AF Kato, Mako
   Hattori, Yoshiyuki
   Kubo, Manami
   Maitani, Yoshie
TI Collagenase-1 injection improved tumor distribution and gene expression of cationic lipoplex
SO INTERNATIONAL JOURNAL OF PHARMACEUTICS
LA English
DT Article
DE Collagenase; Collagen; Interstitial fluid pressure; Nonviral gene delivery; Lipoplex
ID transcapillary pressure-gradient; human osteosarcoma xenograft; interstitial fluid pressure; drug-delivery; monoclonal-antibody; solid tumor; in-vivo; transport; cell; microenvironment
AB Elevated interstitial fluid pressure (IFP) in a tumor is a barrier to tumor accumulation of systemic delivery of nanocarriers. In this study, we investigated whether intravenous injection of type I collagenase (collagenase-1) reduced IFP in tumors and increased the accumulation and gene expression of cationic liposome/plasmid DNA complex (lipoplex) in tumors after intravenous injection into mice bearing mouse lung carcinoma LLC tumors. Collagenase-1 reduced the amount of type I collagen in the tumor, and significantly decreased IFP by 65% at 1 h after injection. Therefore, collagenase-1 induced 1.5-fold higher accumulation and 2-fold higher gene expression of lipoplex in tumors after intravenous injection. These findings indicated that intravenous injection of collagenase-1 improved the accumulation of lipoplex by decreasing 1FP in tumors. These results support the potential use of collagen digestion as a strategy to improve systemic gene delivery into tumors. (C) 2011 Elsevier B.V. All rights reserved.
C1 [Kato, Mako; Hattori, Yoshiyuki; Kubo, Manami; Maitani, Yoshie] Hoshi Univ, Inst Med Chem, Shinagawa Ku, Tokyo 1428501, Japan.
RP Hattori, Y (通讯作者)，Hoshi Univ, Inst Med Chem, Shinagawa Ku, Ebara 2-4-41, Tokyo 1428501, Japan.
EM yhattori@hoshi.ac.jp
FU Ministry of Education, Culture, Sports, Science, and Technology of Japan; Open Research Center Project
CR Alitalo K, 2002, CANCER CELL, V1, P219, DOI 10.1016/S1535-6108(02)00051-X
   Bouzin C, 2007, DRUG RESIST UPDATE, V10, P109, DOI 10.1016/j.drup.2007.03.001
   Curti BD, 1993, CANCER RES, V53, P2204
   Desmouliere A, 2004, INT J DEV BIOL, V48, P509, DOI 10.1387/ijdb.041802ad
   Diener B, 1973, INFECT IMMUN, V7, P212, DOI 10.1128/IAI.7.2.212-217.1973
   Diresta GR, 2000, ANN BIOMED ENG, V28, P543, DOI 10.1114/1.295
   Dvorak HF, 1995, AM J PATHOL, V146, P1029
   Eikenes L, 2005, BRIT J CANCER, V93, P81, DOI 10.1038/sj.bjc.6602626
   Eikenes L, 2004, CANCER RES, V64, P4768, DOI 10.1158/0008-5472.CAN-03-1472
   Fleming JM, 2010, BMC MED, V8, P0, DOI 10.1186/1741-7015-8-27
   Harvie P, 2000, J PHARM SCI, V89, P652, DOI 10.1002/(SICI)1520-6017(200005)89:5<652::AID-JPS11>3.0.CO;2-H
   Heldin CH, 2004, NAT REV CANCER, V4, P806, DOI 10.1038/nrc1456
   Hyvonen Z, 2004, J CONTROL RELEASE, V99, P177, DOI 10.1016/j.jconrel.2004.06.019
   Jain RK, 1987, CANCER METAST REV, V6, P559, DOI 10.1007/BF00047468
   Jain RK, 1988, CANCER RES, V48, P7022
   Jain RK, 1987, CANCER RES, V47, P3039
   Lebleu VS, 2007, EXP BIOL MED, V232, P1121, DOI 10.3181/0703-MR-72
   Leu AJ, 2000, CANCER RES, V60, P4324
   Magzoub M, 2008, FASEB J, V22, P276, DOI 10.1096/fj.07-9150com
   Milosevic M, 2001, CANCER RES, V61, P6400
   Morimoto K, 2007, PHARM RES, V24, P946, DOI 10.1007/s11095-006-9213-0
   Netti PA, 2000, CANCER RES, V60, P2497
   Padera TP, 2002, SCIENCE, V296, P1883, DOI 10.1126/science.1071420
   Park K, 2010, J CONTROL RELEASE, V145, P75, DOI 10.1016/j.jconrel.2010.06.001
   Ribatti D, 2007, CANCER LETT, V248, P18, DOI 10.1016/j.canlet.2006.06.007
   Rippe B, 1994, PHYSIOL REV, V74, P163, DOI 10.1152/physrev.1994.74.1.163
   Swabb EA, 1974, CANCER RES, V34, P2814
   Tailor TD, 2010, MOL CANCER THER, V9, P1798, DOI 10.1158/1535-7163.MCT-09-0856
   Thomas A, 2010, THER CLIN RISK MANAG, V6, P557, DOI 10.2147/TCRM.S8591
   Weinberg PD, 1997, CONNECT TISSUE RES, V36, P297, DOI 10.3109/03008209709160229
   Young JS, 1950, J PATHOL BACTERIOL, V62, P313, DOI 10.1002/path.1700620303
   Zheng XP, 2011, CANCER CHEMOTH PHARM, V67, P173, DOI 10.1007/s00280-010-1305-1
NR 32
TC 56
Z9 58
U1 1
U2 21
PU ELSEVIER SCIENCE BV
PI AMSTERDAM
PA PO BOX 211, 1000 AE AMSTERDAM, NETHERLANDS
SN 0378-5173
EI 
J9 INT J PHARMACEUT
JI Int. J. Pharm.
PD FEB 28
PY 2012
VL 423
IS 2
BP 428
EP 434
DI 10.1016/j.ijpharm.2011.12.015
PG 7
WC Pharmacology & Pharmacy
SC Pharmacology & Pharmacy
GA 903XT
UT WOS:000301157000033
PM 22197775
DA 2022-07-08
ER

PT J
AU Cemazar, Maja
   Golzio, Muriel
   Sersa, Gregor
   Escoffre, Jean-Michel
   Coer, Andrej
   Vidic, Suzana
   Teissie, Justin
AF Cemazar, Maja
   Golzio, Muriel
   Sersa, Gregor
   Escoffre, Jean-michel
   Coer, Andrej
   Vidic, Suzana
   Teissie, Justin
TI Hyaluronidase and Collagenase Increase the Transfection Efficiency of Gene Electrotransfer in Various Murine Tumors
SO HUMAN GENE THERAPY
LA English
DT Article
ID transcapillary pressure-gradient; human osteosarcoma xenograft; solid tumor; in-vivo; plasmid dna; skeletal-muscle; transmembrane voltage; extracellular-matrix; malignant-melanoma; electric pulse
AB One of the applications of electroporation/electropulsation in biomedicine is gene electrotransfer, the wider use of which is hindered by low transfection efficiency in vivo compared with viral vectors. The aim of our study was to determine whether modulation of the extracellular matrix in solid tumors, using collagenase and hyaluronidase, could increase the transfection efficiency of gene electrotransfer in histologically different solid subcutaneous tumors in mice. Tumors were treated with enzymes before electrotransfer of plasmid DNA encoding either green fluorescent protein or luciferase. Transfection efficiency was determined 3, 9, and 15 days post-transfection. We demonstrated that pretreatment of tumors with a combination of enzymes significantly increased the transfection efficiency of electrotransfer in tumors with a high extracellular matrix area (LPB fibrosarcoma). In tumors with a smaller extracellular matrix area and less organized collagen lattice, the increase was not so pronounced (SA-1 fibrosarcoma and EAT carcinoma), whereas in B16 melanoma, in which only traces of collagen are present, pretreatment of tumors with hyaluronidase alone was more efficient than pretreatment with both enzymes. In conclusion, our results suggest that modification of the extracellular matrix could improve distribution of plasmid DNA in solid subcutaneous tumors, demonstrated by an increase in transfection efficiency, and thus have important clinical implications for electrogene therapy.
C1 [Cemazar, Maja; Sersa, Gregor; Vidic, Suzana] Inst Oncol Ljubljana, Dept Expt Oncol, SI-1000 Ljubljana, Slovenia.
   [Cemazar, Maja; Coer, Andrej] Univ Primorska, Coll Hlth Care Izola, SI-6310 Izola, Slovenia.
   [Golzio, Muriel; Escoffre, Jean-Michel; Teissie, Justin] CNRS, Inst Pharmacol & Biol Struct, UMR 5089, F-31077 Toulouse, France.
   [Golzio, Muriel; Escoffre, Jean-Michel; Teissie, Justin] Univ Toulouse 3, Inst Pharmacol & Biol Struct, F-31077 Toulouse, France.
RP Cemazar, M (通讯作者)，Inst Oncol Ljubljana, Dept Expt Oncol, Zaloska 2, SI-1000 Ljubljana, Slovenia.
EM mcemazar@onko-i.si
FU CNRS CEA IPA Network [P3-0003]; Region Midi-Pyrenees (Reseau Therapie Genique)
CR Aihara H, 1998, NAT BIOTECHNOL, V16, P867, DOI 10.1038/nbt0998-867
   Alexandrakis G, 2004, NAT MED, V10, P203, DOI 10.1038/nm981
   Baumgartner G, 1998, CANCER LETT, V131, P85, DOI 10.1016/S0304-3835(98)00204-3
   Bettan M, 2000, BIOELECTROCHEMISTRY, V52, P83, DOI 10.1016/S0302-4598(00)00087-8
   Bodles-brakhop AM, 2008, EXPERT REV VACCINES, V7, P1085, DOI 10.1586/14760584.7.7.1085
   Bouzin C, 2007, DRUG RESIST UPDATE, V10, P109, DOI 10.1016/j.drup.2007.03.001
   Canatella PJ, 2004, BIOPHYS J, V86, P3260, DOI 10.1016/S0006-3495(04)74374-X
   Cemazar M, 2006, CURR PHARM DESIGN, V12, P3817, DOI 10.2174/138161206778559740
   Cemazar M, 2002, CANCER GENE THER, V9, P399, DOI 10.1038/sj.cgt.7700454
   Cemazar M, 2009, GENE THER, V16, P635, DOI 10.1038/gt.2009.10
   Cemazar M, 2007, CURR OPIN MOL THER, V9, P554
   Cook , 1994, MANUAL HISTOLOGICAL, V0, P0
   Daud AI, 2008, J CLIN ONCOL, V26, P5896, DOI 10.1200/JCO.2007.15.6794
   Eikenes L, 2005, BRIT J CANCER, V93, P81, DOI 10.1038/sj.bjc.6602626
   Eikenes L, 2004, CANCER RES, V64, P4768, DOI 10.1158/0008-5472.CAN-03-1472
   Eikenes L, 2010, ANTICANCER RES, V30, P359
   Escoffre JM, 2010, J MEMBRANE BIOL, V236, P61, DOI 10.1007/s00232-010-9275-0
   Gimsa J, 2001, BIOPHYS J, V81, P1888, DOI 10.1016/S0006-3495(01)75840-7
   Golzio M, 2002, P NATL ACAD SCI USA, V99, P1292, DOI 10.1073/pnas.022646499
   Gothelf A, 2010, CURR GENE THER, V10, P287, DOI 10.2174/156652310791823443
   Heller L, 2002, GENE THER, V9, P1321, DOI 10.1038/sj.gt.3301802
   Heller R, 1996, FEBS LETT, V389, P225, DOI 10.1016/0014-5793(96)00590-X
   Hill RP, 2004, BASIC SCI ONCOLOGY, V0, P289
   Howard CV, 1998, UNBIASED STEREOLOGY, V0, P0
   Kamensek U, 2011, MOL IMAGING BIOL, V13, P43, DOI 10.1007/s11307-010-0300-6
   Kumar V, 2007, ROBBINS BASIC PATHOL, V0, P0
   Kuriyama N, 2001, CANCER RES, V61, P1805
   Mckee TD, 2006, CANCER RES, V66, P2509, DOI 10.1158/0008-5472.CAN-05-2242
   Mcmahon JM, 2001, GENE THER, V8, P1264, DOI 10.1038/sj.gt.3301522
   Mennuni C, 2002, HUM GENE THER, V13, P355, DOI 10.1089/10430340252792495
   Mesojednik S, 2007, GENE THER, V14, P1261, DOI 10.1038/sj.gt.3302989
   Miklavcic D, 2010, RADIOL ONCOL, V44, P34, DOI 10.2478/v10019-010-0002-3
   Mir LM, 2009, MOL BIOTECHNOL, V43, P167, DOI 10.1007/s12033-009-9192-6
   Mir LM, 1999, P NATL ACAD SCI USA, V96, P4262, DOI 10.1073/pnas.96.8.4262
   Mlakar V, 2009, BMC CANCER, V9, P0, DOI 10.1186/1471-2407-9-299
   Molnar MJ, 2004, MOL THER, V10, P447, DOI 10.1016/j.ymthe.2004.06.642
   Mundt AJ, 2006, CANC MED, V0, P517
   Netti PA, 2000, CANCER RES, V60, P2497
   Nishi T, 1996, CANCER RES, V56, P1050
   Pluen A, 2001, P NATL ACAD SCI USA, V98, P4628, DOI 10.1073/pnas.081626898
   Pucihar G, 2007, EUR BIOPHYS J BIOPHY, V36, P173, DOI 10.1007/s00249-006-0115-1
   Rols MP, 1998, NAT BIOTECHNOL, V16, P168, DOI 10.1038/nbt0298-168
   Sersa G, 2008, EJSO-EUR J SURG ONC, V34, P232, DOI 10.1016/j.ejso.2007.05.016
   Shiftan L, 2005, CANCER RES, V65, P10316, DOI 10.1158/0008-5472.CAN-04-3947
   Spruss T, 1995, J CANCER RES CLIN, V121, P193, DOI 10.1007/BF01366962
   Susil R, 1998, ELECTRO MAGNETOBIOL, V17, P391, DOI 10.3109/15368379809030739
   Tevz G, 2009, J GENE MED, V11, P1125, DOI 10.1002/jgm.1403
   Titomirov AV, 1991, BIOCHIM BIOPHYS ACTA, V1088, P131, DOI 10.1016/0167-4781(91)90162-F
   Todorovic V, 2011, MELANOMA RES, V21, P196, DOI 10.1097/CMR.0b013e328337abd7
   Valic B, 2004, BIOELECTROCHEMISTRY, V63, P311, DOI 10.1016/j.bioelechem.2003.12.006
   Vandermeulen G, 2009, PHARM RES-DORDR, V26, P1745, DOI 10.1007/s11095-009-9885-3
   Zaharoff DA, 2002, GENE THER, V9, P1286, DOI 10.1038/sj.gt.3301799
NR 52
TC 34
Z9 34
U1 0
U2 8
PU MARY ANN LIEBERT INC
PI NEW ROCHELLE
PA 140 HUGUENOT STREET, 3RD FL, NEW ROCHELLE, NY 10801 USA
SN 1043-0342
EI 
J9 HUM GENE THER
JI Hum. Gene Ther.
PD JAN 15
PY 2012
VL 23
IS 1
BP 128
EP 137
DI 10.1089/hum.2011.073
PG 10
WC Biotechnology & Applied Microbiology; Genetics & Heredity; Medicine, Research & Experimental
SC Biotechnology & Applied Microbiology; Genetics & Heredity; Research & Experimental Medicine
GA 883AC
UT WOS:000299604000015
PM 21797718
DA 2022-07-08
ER

PT J
AU Li, Yonggang
   Zhang, Jingru
   Ma, Daoxin
   Zhang, Lei
   Si, Meng
   Yin, Han
   Li, Jianmin
AF Li, Yonggang
   Zhang, Jingru
   Ma, Daoxin
   Zhang, Lei
   Si, Meng
   Yin, Han
   Li, Jianmin
TI Curcumin inhibits proliferation and invasion of osteosarcoma cells through inactivation of Notch-1 signaling
SO FEBS JOURNAL
LA English
DT Article
DE curcumin; invasion; Notch-1; osteosarcoma; proliferation
ID pancreatic-cancer cell; down-regulation; prognostic-factor; gene-expression; cycle arrest; kappa-b; apoptosis; growth; pathway; angiogenesis
AB The Notch signaling pathway plays critical roles in human cancers, including osteosarcoma, suggesting that the discovery of specific agents targeting Notch would be extremely valuable for osteosarcoma. Curcumin, a naturally occurring phenolic compound found in curcuma longa, has been shown to inhibit proliferation and induce apoptosis of osteosarcoma cells in vitro and tumor growth in xenotransplant or orthotransplant models. However, the precise molecular mechanisms by which curcumin exerts its antitumor activity remain unclear. Here we used multiple molecular approaches, such as the 3-(4,5-dimethylthiazol-2-yl)-2,5-diphenyltetrazolium bromide assay, the invasion assay, gene transfection, real-time RT-PCR, western blot and gelatin zymography, to investigate whether the downregulation of Notch-1 contributes to curcumin-induced inhibition of proliferation and invasion in osteosarcoma cells. The results showed that curcumin caused marked inhibition of osteosarcoma cell growth and G2/M phase cell cycle arrest. This was associated with concomitant attenuation of Notch-1 and downregulation of its downstream genes, such as matrix metalloproteinases, resulting in the inhibition of osteosarcoma cell invasion through Matrigel. We also found that specific downregulation of Notch-1 via small-interfering RNA prior to curcumin treatment resulted in enhanced inhibition of cell growth and invasion. These results suggest that antitumor activity of curcumin is mediated through a novel mechanism involving inactivation of the Notch-1 signaling pathway. Our data provide the first evidence that the downregulation of Notch-1 by curcumin may be an effective approach for the treatment of osteosarcoma.
C1 [Li, Yonggang; Zhang, Lei; Si, Meng; Yin, Han; Li, Jianmin] Shandong Univ, Qilu Hosp, Dept Orthoped, Jinan 250100, Peoples R China.
   [Zhang, Jingru; Ma, Daoxin] Shandong Univ, Qilu Hosp, Dept Hematol, Jinan 250100, Peoples R China.
RP Li, YG (通讯作者)，Shandong Univ, Qilu Hosp, Dept Orthoped, Jinan 250100, Peoples R China.
EM gklijianmin@gmail.com
FU National Natural Science Foundation of China [30973018, 81172551]; Shandong Technological Development Project [2011GGH21831]; Shandong University [yzc10147, yzc10072]
CR Aggarwal BB, 2006, BIOCHEM PHARMACOL, V71, P1397, DOI 10.1016/j.bcp.2006.02.009
   Aggarwal BB, 2003, ANTICANCER RES, V23, P363
   Bielack SS, 2002, J CLIN ONCOL, V20, P776, DOI 10.1200/JCO.20.3.776
   Chakravarti N, 2010, CANCER PREV RES, V3, P331, DOI 10.1158/1940-6207.CAPR-09-0076
   Cho HJ, 2007, J BIOCHEM MOL BIOL, V40, P1069
   Dorai T, 2001, PROSTATE, V47, P293, DOI 10.1002/pros.1074
   Ehebauer M, 2006, SCIENCE, V314, P1414, DOI 10.1126/science.1134042
   Engin F, 2009, HUM MOL GENET, V18, P1464, DOI 10.1093/hmg/ddp057
   Fossey SL, 2011, BMC CANCER, V11, P0, DOI 10.1186/1471-2407-11-112
   Garg P, 2011, GASTROENTEROLOGY, V141, P1381, DOI 10.1053/j.gastro.2011.06.056
   Gota VS, 2010, J AGR FOOD CHEM, V58, P2095, DOI 10.1021/jf9024807
   Hanif R, 1997, J LAB CLIN MED, V130, P576, DOI 10.1016/S0022-2143(97)90107-4
   Huang MT, 1998, CARCINOGENESIS, V19, P1697, DOI 10.1093/carcin/19.9.1697
   Hughes DPM, 2009, CANCER TREAT RES, V152, P479, DOI 10.1007/978-1-4419-0284-9_28
   Jang MS, 2004, J CELL PHYSIOL, V199, P418, DOI 10.1002/jcp.10467
   Ji XM, 2011, J CELL BIOCHEM, V112, P2773, DOI 10.1002/jcb.23184
   John ANITHA, 2001, PATHOLOGY AND ONCOLOGY RESEARCH, V7, P14
   Katoh M, 2007, INT J ONCOL, V30, P247
   Kunnumakkara AB, 2008, CANCER LETT, V269, P199, DOI 10.1016/j.canlet.2008.03.009
   Lee DS, 2009, ANTICANCER RES, V29, P5039
   Leong KG, 2006, BLOOD, V107, P2223, DOI 10.1182/blood-2005-08-3329
   Leow PC, 2010, INVEST NEW DRUG, V28, P766, DOI 10.1007/s10637-009-9311-z
   Li JL, 2005, CANCER CELL, V8, P1, DOI 10.1016/j.ccr.2005.06.013
   Lin HJ, 2010, ONCOL REP, V23, P665, DOI 10.3892/or_00000682
   Lin SS, 2009, CANCER LETT, V285, P127, DOI 10.1016/j.canlet.2009.04.037
   Patel BB, 2009, NUTR CANCER, V61, P842, DOI 10.1080/01635580903285106
   Petrilli AS, 2006, J CLIN ONCOL, V24, P1161, DOI 10.1200/JCO.2005.03.5352
   Qi RZ, 2003, CANCER RES, V63, P8323
   Ramdass B, 2007, GYNECOL ONCOL, V104, P352, DOI 10.1016/j.ygyno.2006.08.054
   Stetler-stevenson WG, 2001, SURG ONCOL CLIN N AM, V10, P383
   Tanaka M, 2009, BRIT J CANCER, V100, P1957, DOI 10.1038/sj.bjc.6605060
   Terris B, 2002, AM J PATHOL, V160, P1745, DOI 10.1016/S0002-9440(10)61121-2
   Walters DK, 2008, INVEST NEW DRUG, V26, P289, DOI 10.1007/s10637-007-9099-7
   Wang J, 2011, ONCOL REP, V26, P1295, DOI 10.3892/or.2011.1399
   Wang ZW, 2006, CANCER-AM CANCER SOC, V106, P2503, DOI 10.1002/cncr.21904
   Wang ZW, 2006, CANCER RES, V66, P2778, DOI 10.1158/0008-5472.CAN-05-4281
   Wang ZW, 2006, MOL CANCER THER, V5, P483, DOI 10.1158/1535-7163.MCT-05-0299
   Weng AP, 2004, CURR OPIN GENET DEV, V14, P48, DOI 10.1016/j.gde.2003.11.004
   Wu PK, 2009, JPN J CLIN ONCOL, V39, P514, DOI 10.1093/jjco/hyp057
   Yu B, 2012, ONCOL REP, V27, P547, DOI 10.3892/or.2011.1492
   Yu SW, 2008, MOL CANCER THER, V7, P2609, DOI 10.1158/1535-7163.MCT-07-2400
   Zhang PY, 2008, CLIN CANCER RES, V14, P2962, DOI 10.1158/1078-0432.CCR-07-1992
NR 42
TC 77
Z9 77
U1 0
U2 26
PU WILEY
PI HOBOKEN
PA 111 RIVER ST, HOBOKEN 07030-5774, NJ USA
SN 1742-464X
EI 1742-4658
J9 FEBS J
JI FEBS J.
PD JUN 15
PY 2012
VL 279
IS 12
BP 2247
EP 2259
DI 10.1111/j.1742-4658.2012.08607.x
PG 13
WC Biochemistry & Molecular Biology
SC Biochemistry & Molecular Biology
GA 948VA
UT WOS:000304529700013
PM 22521131
DA 2022-07-08
ER

PT J
AU Yang, Xiao-Yan
   Huang, Cheng-Cheng
   Kan, Qi-Ming
   Li, Yan
   Liu, Dan
   Zhang, Xue-Cheng
   Sato, Toshinori
   Yamagata, Sadako
   Yamagata, Tatsuya
AF Yang, Xiao-yan
   Huang, Cheng-cheng
   Kan, Qi-ming
   Li, Yan
   Liu, Dan
   Zhang, Xue-cheng
   Sato, Toshinori
   Yamagata, Sadako
   Yamagata, Tatsuya
TI Calcium regulates caveolin-1 expression at the transcriptional level
SO BIOCHEMICAL AND BIOPHYSICAL RESEARCH COMMUNICATIONS
LA English
DT Article
DE L-type calcium ion channel; Calcium signaling; Cacna1c; Cyclosporin A; FBJ osteosarcoma; Caveolin-1
ID cell-line; activation; calcineurin; gelatinase; ryanodine; kinase
AB Caveolin-1, an indispensable component of caveolae serving as a transformation suppressor protein, is highly expressed in poorly metastatic mouse osteosarcoma FBJ-S1 cells while highly metastatic FBJ-LL cells express low levels of caveolin-1. Calcium concentration is higher in FBJ-S1 cells than in FBJ-LL cells; therefore, we investigated the possibility that calcium signaling positively regulates caveolin-1 in mouse FBJ-S1 cells. When cells were treated with the calcium channel blocker nifedipine, cyclosporin A (a calcineurin inhibitor), or INCA-6 (a nuclear factor of activated T-cells [NFA] inhibitor), caveolin-1 expression at the mRNA and protein levels decreased. RNA silencing of voltage-dependent L-type calcium channel subunit alpha-1C resulted in suppression of caveolin-1 expression. This novel caveolin-1 regulation pathway was also identified in mouse NIH 3T3 cells and Lewis lung carcinoma cells. These results indicate that caveolin-1 is positively regulated at the transcriptional level through a novel calcium signaling pathway mediated by L-type calcium channel/Ca2+/calcineurin/NFAT. (c) 2012 Elsevier Inc. All rights reserved.
C1 [Yang, Xiao-Yan; Huang, Cheng-Cheng; Kan, Qi-Ming; Liu, Dan; Zhang, Xue-Cheng; Yamagata, Sadako; Yamagata, Tatsuya] Shenyang Pharmaceut Univ, Lab Tumor Biol & Glycobiol, Dept Life Sci, Shenyang 110016, Peoples R China.
   [Li, Yan] Shenyang Pharmaceut Univ, Dept Life Sci, Ctr Expt Anim, Shenyang 110016, Peoples R China.
   [Sato, Toshinori] Keio Univ, Dept Biosci & Informat, Yokohama, Kanagawa 2238522, Japan.
RP Yamagata, T (通讯作者)，Shenyang Pharmaceut Univ, Lab Tumor Biol & Glycobiol, Dept Life Sci, POB 29,103 WenHua Rd, Shenyang 110016, Peoples R China.
EM tcyamagata@gmail.com
FU Sadako Yamagata Memorial Foundation; Grants-in-Aid for Scientific Research [23241075] Funding Source: KAKEN
CR Bastiani M, 2010, J CELL SCI, V123, P3831, DOI 10.1242/jcs.070102
   Bosanac I, 2004, BBA-MOL CELL RES, V1742, P89, DOI 10.1016/j.bbamcr.2004.09.016
   Burgermeister E, 2008, CANCER LETT, V268, P187, DOI 10.1016/j.canlet.2008.03.055
   Cao T, 2010, J CELL BIOCHEM, V110, P1165, DOI 10.1002/jcb.22631
   Catterall WA, 2000, ANNU REV CELL DEV BI, V16, P521, DOI 10.1146/annurev.cellbio.16.1.521
   Christel C, 1820, BIOCHIM BIOPHYS ACTA, V2012, P1243
   Engelman JA, 1999, J BIOL CHEM, V274, P32333, DOI 10.1074/jbc.274.45.32333
   Hogan PG, 2003, GENE DEV, V17, P2205, DOI 10.1101/gad.1102703
   Hu D, 2007, CONNECT TISSUE RES, V48, P198, DOI 10.1080/03008200701458731
   Hyuga S, 1997, BIOCHEM BIOPH RES CO, V231, P340, DOI 10.1006/bbrc.1997.6096
   Kang YJ, 2007, J IMMUNOL, V179, P4598, DOI 10.4049/jimmunol.179.7.4598
   Kushnir A, 2010, ADV PHARMACOL, V59, P1, DOI 10.1016/S1054-3589(10)59001-X
   Kwiatkowska A, 2011, BBA-MOL CELL RES, V1813, P655, DOI 10.1016/j.bbamcr.2011.01.020
   Liu PS, 2002, J BIOL CHEM, V277, P41295, DOI 10.1074/jbc.R200020200
   Mcelnea EM, 2011, MOL VIS, V17, P1182
   Nasu T, 1995, GEN PHARMACOL-VASC S, V26, P1255, DOI 10.1016/0306-3623(95)00017-U
   Parkash J, 2010, LIFE SCI, V87, P587, DOI 10.1016/j.lfs.2010.09.013
   Parton RG, 1996, CURR OPIN CELL BIOL, V8, P542, DOI 10.1016/S0955-0674(96)80033-0
   Plaumann S, 2008, MOL PHARMACOL, V73, P652, DOI 10.1124/mol.107.040782
   Quest AFG, 2008, J CELL MOL MED, V12, P1130, DOI 10.1111/j.1582-4934.2008.00331.x
   Rajjayabun PH, 2001, UROLOGY, V58, P811, DOI 10.1016/S0090-4295(01)01337-1
   Smyth JT, 2010, J CELL MOL MED, V14, P2337, DOI 10.1111/j.1582-4934.2010.01168.x
   Suyama E, 2004, J BIOL CHEM, V279, P38083, DOI 10.1074/jbc.C400313200
   Wang L, 2008, BIOCHEM BIOPH RES CO, V371, P230, DOI 10.1016/j.bbrc.2008.04.053
   Wang L, 2006, GLYCOCONJUGATE J, V23, P303, DOI 10.1007/s10719-006-5742-3
   Yamagata S, 1988, BIOCHEM BIOPH RES CO, V151, P158, DOI 10.1016/0006-291X(88)90573-6
   Yamagata S, 1989, BIOCHEM BIOPH RES CO, V158, P228, DOI 10.1016/S0006-291X(89)80202-5
   Yeo H, 2007, BONE, V40, P1502, DOI 10.1016/j.bone.2007.02.017
   Zhang L, 2011, BBA-GEN SUBJECTS, V1810, P759, DOI 10.1016/j.bbagen.2011.04.006
NR 29
TC 12
Z9 14
U1 0
U2 6
PU ACADEMIC PRESS INC ELSEVIER SCIENCE
PI SAN DIEGO
PA 525 B ST, STE 1900, SAN DIEGO, CA 92101-4495 USA
SN 0006-291X
EI 1090-2104
J9 BIOCHEM BIOPH RES CO
JI Biochem. Biophys. Res. Commun.
PD SEP 28
PY 2012
VL 426
IS 3
BP 334
EP 341
DI 10.1016/j.bbrc.2012.08.079
PG 8
WC Biochemistry & Molecular Biology; Biophysics
SC Biochemistry & Molecular Biology; Biophysics
GA 024RC
UT WOS:000310125300009
PM 22940132
DA 2022-07-08
ER

PT J
AU Han, Ju
   Yong, Bicheng
   Luo, Canqiao
   Tan, Pingxian
   Peng, Tingsheng
   Shen, Jingnan
AF Han, Ju
   Yong, Bicheng
   Luo, Canqiao
   Tan, Pingxian
   Peng, Tingsheng
   Shen, Jingnan
TI High serum alkaline phosphatase cooperating with MMP-9 predicts metastasis and poor prognosis in patients with primary osteosarcoma in Southern China
SO WORLD JOURNAL OF SURGICAL ONCOLOGY
LA English
DT Article
DE ALP; MMP-9; metastasis; prognosis; osteosarcoma
ID bone turnover marker; cancer; expression; children; survival; tissue; chemotherapy; adolescent
AB Background: Osteosarcoma is a malignant tumor with high ability to form invasion and metastasis. Identifying prognostic factor in osteosarcoma is helpful to select those patients for more aggressive management. Our study evaluated serum alkaline phosphatase (ALP) cooperating with matrix metalloproteinase-9 (MMP-9) as an important prognostic predictor for local recurrence and distant metastasis of osteosarcoma. Methods: 177 cases were included from the osteosarcoma patients treated at 1st Affiliated Hospital of Sun Yat-sen University (1999-2008). Pre-chemotherapy serum ALP (pre-ALP) were studied and correlated with tumor recurrence, lung metastasis and patient survival. MMP-9 protein in tumor tissues was detected by immunohistochemistry and correlated with pre-ALP level. Results: Pre-ALP were partitioned into normal, high, and very high groups, in each group the incidence of metastases was 12.2%, 21.2% and 34.6%, respectively (p = 0.007). In the three groups the mean disease-free survival (DFS) was 57 +/- 3.15, 28 +/- 3.57 and 14 +/- 3.35 months, respectively (p < 0.001); overall survival (OS) was 92 +/- 26.89, 39 +/- 8.61 and 17 +/- 5.07 months, respectively (p < 0.001). By multivariate analysis, elevated serum pre-ALP were associated with shorter DFS (p = 0.018) and OS (p = 0.031). If elevated ALP levels decreased after clinical treatment, the incidence of lung metastasis rate decreased (p = 0.028); DFS and OS were both prolonged (p < 0.001). Pre-ALP was also positively correlated with MMP-9 expression (p = 0.015) in tumor tissue. Conclusions: Pre-ALP was an independent prognostic factor for the survival of osteosarcoma patients in south China, and correlated with MMP-9 expression and lung metastasis. ALP can also serve as a prognostic marker for treatment, and merit large-scale validation studies.
C1 [Han, Ju; Luo, Canqiao; Peng, Tingsheng] Sun Yat Sen Univ, Dept Pathol, Affiliated Hosp 1, Guangzhou 510275, Guangdong, Peoples R China.
   [Yong, Bicheng; Tan, Pingxian; Shen, Jingnan] Sun Yat Sen Univ, Affiliated Hosp 1, Musculoskeletal Oncol Dept, Guangzhou 510275, Guangdong, Peoples R China.
RP Peng, TS (通讯作者)，Sun Yat Sen Univ, Dept Pathol, Affiliated Hosp 1, Guangzhou 510275, Guangdong, Peoples R China.
EM pengtsh@mail.sysu.edu.cn; shenjingnan@126.com
FU Guangdong Natural Science Foundation, China [8151008901000093]
CR Ambroszkiewicz J, 2010, ADV MED SCI-POLAND, V55, P266, DOI 10.2478/v10039-010-0043-2
   Ambroszkiewicz JADWIGA, 2010, POL MERKUR LEKARSKI, V29, P19
   Arikoski P, 1999, J CLIN ENDOCR METAB, V84, P3174, DOI 10.1210/jc.84.9.3174
   Bacci G, 1993, CANCER-AM CANCER SOC, V71, P1224, DOI 10.1002/1097-0142(19930215)71:4<1224::AID-CNCR2820710409>3.0.CO;2-M
   Bielack SS, 2002, J CLIN ONCOL, V20, P776, DOI 10.1200/JCO.20.3.776
   Bramer JAM, 2005, EUR J CANCER, V41, P2846, DOI 10.1016/j.ejca.2005.07.024
   Burlina A, 1994, CLIN CHIM ACTA, V226, P151, DOI 10.1016/0009-8981(94)90212-7
   Chou ALEXANDERJ, 2008, PAEDIATR DRUGS, V10, P315, DOI 10.2165/00148581-200810050-00005
   Ehrhart N, 1998, J AM VET MED ASSOC, V213, P1002
   Fontana A, 2000, CANCER, V88, P2952, DOI 10.1002/1097-0142(20000615)88:12+<2952::AID-CNCR11>3.0.CO;2-M
   Ford SAMUEL, 2004, SARCOMA, V8, P13, DOI 10.1080/13577140410001679202
   Ham SJ, 1998, EUR J SURG ONCOL, V24, P584, DOI 10.1016/S0748-7983(98)93896-3
   Hsieh MY, 2009, J CHIN MED ASSOC, V72, P455, DOI 10.1016/S1726-4901(09)70407-1
   Jensen SA, 2010, EUR J CANCER, V46, P3233, DOI 10.1016/j.ejca.2010.07.046
   Lee JA, 2008, PEDIATR BLOOD CANCER, V50, P195, DOI 10.1002/pbc.21446
   Levine AM, 1979, CANCER-AM CANCER SOC, V44, P2291, DOI 10.1002/1097-0142(197912)44:6<2291::AID-CNCR2820440643>3.0.CO;2-S
   Lin F, 2011, MED ONCOL, V28, P649, DOI 10.1007/s12032-010-9493-4
   Liu JIAN, 2008, ZHONGHUA WAI KE ZA ZHI, V46, P1166
   Peng TING-SHENG, 2002, AI ZHENG, V21, P745
   Pochanugool L, 1997, CLIN ORTHOP RELAT R, V0, P206
   Pradelli E, 2009, INT J CANCER, V125, P2586, DOI 10.1002/ijc.24665
   Rech ÂNGELA, 2004, J. PEDIATR. (RIO J.), V80, P65, DOI 10.1590/S0021-75572004000100013
   Saeter G, 1997, ACTA ORTHOP SCAND, V68, P156, DOI 10.1080/17453674.1997.11744723
   Shao WL, 2011, J SURG ONCOL, V104, P841, DOI 10.1002/jso.22001
   Szulc P, 2000, OSTEOPOROSIS INT, V11, P281, DOI 10.1007/s001980070116
   Thorpe WP, 1979, CANCER, V43, P2178, DOI 10.1002/1097-0142(197906)43:6<2178::AID-CNCR2820430603>3.0.CO;2-9
   Wang JS, 2007, ONCOLOGY-BASEL, V72, P338, DOI 10.1159/000113063
   Wang QW, 2011, CELL BIOL INT, V35, P897, DOI 10.1042/CBI20100744
   Yang JL, 2010, TECHNOL CANCER RES T, V9, P161, DOI 10.1177/153303461000900205
   Yang LJ, 2006, CLIN BIOCHEM, V39, P561, DOI 10.1016/j.clinbiochem.2005.11.015
   Yao Y, 2009, ONCOL REP, V21, P229, DOI 10.3892/or_00000213
   Zhang QING, 2007, ZHONGHUA WAI KE ZA ZHI, V45, P1114
NR 32
TC 49
Z9 56
U1 0
U2 9
PU BIOMED CENTRAL LTD
PI LONDON
PA 236 GRAYS INN RD, FLOOR 6, LONDON WC1X 8HL, ENGLAND
SN 1477-7819
EI 
J9 WORLD J SURG ONCOL
JI World J. Surg. Oncol.
PD FEB 15
PY 2012
VL 10
IS 
BP 
EP 
DI 10.1186/1477-7819-10-37
PG 10
WC Oncology; Surgery
SC Oncology; Surgery
GA 910VK
UT WOS:000301671000001
PM 22333159
DA 2022-07-08
ER

PT J
AU Zhang, Yi
   Wei, Ren-xiong
   Zhu, Xiao-bin
   Cai, Lin
   Jin, Wei
   Hu, Hao
AF Zhang, Yi
   Wei, Ren-xiong
   Zhu, Xiao-bin
   Cai, Lin
   Jin, Wei
   Hu, Hao
TI Tanshinone IIA induces apoptosis and inhibits the proliferation, migration, and invasion of the osteosarcoma MG-63 cell line in vitro
SO ANTI-CANCER DRUGS
LA English
DT Article
DE apoptosis; invasion; migration; osteosarcoma; proliferation; Tanshinone IIA
ID promyelocytic leukemia; carcinoma cell; cinnamic acid; cancer cell; induction; expression; mmp-2
AB Tanshinone IIA (Tan IIA) is an active ingredient extracted from the widely used Danshen root (Salvia miltiorrhiza Bunge), a traditional Chinese medicine. Recent studies have indicated that Tan IIA may play important roles in anticancer treatment. However, its effects on the most common primary malignant bone tumor, osteosarcoma (OS), are unknown. Here, we report that Tan IIA may be an efficacious anti-OS drug as it could induce cell apoptosis and inhibit proliferation, migration, and invasion in vitro. Furthermore, we detected possible molecular mechanisms for Tan IIA activity by examining the levels of Bcl-2, Bax expression, and caspase-3, caspase-8, and caspase-9 activities that regulate apoptosis, matrix metalloproteinase (MMP)-2, and MMP-9 involved in regulating migration and invasion. In this study, we find that Tan IIA inhibits proliferation and induces apoptosis in the human OS cell line MG-63 in a time-dependent and dose-dependent manner. In addition, Tan IIA displays inhibitory activity on OS cell migration and invasion. Mechanistic studies have shown that Tan IIA activity is mediated by caspase activation. Tan IIA was also shown to reduce antiapoptotic Bcl-2, MMP-2, and MMP-9 levels, whereas it increased proapoptotic Bax levels. These data suggest that Tan IIA may be a novel, efficient candidate agent for OS treatment. Anti-Cancer Drugs 23: 212-219 (C) 2012 Wolters Kluwer Health | Lippincott Williams & Wilkins.
C1 [Zhang, Yi; Wei, Ren-xiong; Zhu, Xiao-bin; Cai, Lin; Jin, Wei; Hu, Hao] Wuhan Univ, Zhongnan Hosp, Dept Orthoped, Wuhan 430071, Hubei, Peoples R China.
RP Cai, L (通讯作者)，Wuhan Univ, Zhongnan Hosp, Dept Orthoped, 169th Donghu Rd, Wuhan 430071, Hubei, Peoples R China.
EM guke3116@yahoo.com.cn
FU Natural Science Foundation of China [30772185]; Fundamental Research Funds for the Central Universities [303275884, 303275578, 201130302020010]; Hubei Provincial Natural Science Foundation [2009CDB288]; Zhongnan Hospital, Wuhan University [2009-22]
CR Albini A, 2007, NAT PROTOC, V2, P504, DOI 10.1038/nprot.2006.466
   Bacci G, 2006, CANCER-AM CANCER SOC, V106, P1154, DOI 10.1002/cncr.21724
   Bjornland K, 2005, J SURG RES, V127, P151, DOI 10.1016/j.jss.2004.12.016
   Castedo M, 2004, ONCOGENE, V23, P2825, DOI 10.1038/sj.onc.1207528
   Cheng YY, 2004, PEDIATR BLOOD CANCER, V42, P410, DOI 10.1002/pbc.20019
   Cho HJ, 2007, J BIOCHEM MOL BIOL, V40, P1069
   Chowdhury P, 2007, CELL PROLIFERAT, V40, P125
   Hauben EI, 2003, EUR J HUM GENET, V11, P611, DOI 10.1038/sj.ejhg.5201012
   Jiang BH, 2009, FOOD CHEM TOXICOL, V47, P1538, DOI 10.1016/j.fct.2009.03.038
   Korpi JT, 2011, SURG ONCOL, V20, PE18, DOI 10.1016/j.suronc.2010.08.004
   Lee WYW, 2010, J NAT PROD, V73, P854, DOI 10.1021/np900792p
   Li QF, 2008, INT J BIOCHEM CELL B, V40, P1918, DOI 10.1016/j.biocel.2008.01.031
   Liu JJ, 2006, J BIOMED SCI, V13, P813, DOI 10.1007/s11373-006-9110-x
   Liu JJ, 2009, ONCOL REP, V21, P1075, DOI 10.3892/or_00000326
   Liu XA, 2011, AM J CHINESE MED, V39, P395, DOI 10.1142/S0192415X11008907
   Livak KJ, 2001, METHODS, V25, P402, DOI 10.1006/meth.2001.1262
   Long XH, 2011, MOL BIOSYST, V7, P1728, DOI 10.1039/c0mb00343c
   Longhi A, 2006, CANCER TREAT REV, V32, P423, DOI 10.1016/j.ctrv.2006.05.005
   Ola MS, 2011, MOL CELL BIOCHEM, V351, P41, DOI 10.1007/s11010-010-0709-x
   Picci P, 2007, ORPHANET J RARE DIS, V2, P0, DOI 10.1186/1750-1172-2-6
   Shan YF, 2009, ACTA PHARMACOL SIN, V30, P1537, DOI 10.1038/aps.2009.139
   Shi SL, 2009, J CELL BIOCHEM, V108, P926, DOI 10.1002/jcb.22324
   Su CC, 2008, INT J MOL MED, V22, P357, DOI 10.3892/ijmm_00000030
   Thornberry NA, 1998, SCIENCE, V281, P1312, DOI 10.1126/science.281.5381.1312
   Tingting REN, 2010, CANCER BIOL THER, V10, P251
   Wang L, 2008, P NATL ACAD SCI USA, V105, P4826, DOI 10.1073/pnas.0712365105
   Wang X, 2008, INT J CANCER, V116, P799
   Zhang B, 2010, ANTI-CANCER DRUG, V21, P288, DOI 10.1097/CAD.0b013e328334da17
   Zhou LM, 2005, J CLIN PHARMACOL, V45, P1345, DOI 10.1177/0091270005282630
NR 29
TC 47
Z9 59
U1 0
U2 16
PU LIPPINCOTT WILLIAMS & WILKINS
PI PHILADELPHIA
PA TWO COMMERCE SQ, 2001 MARKET ST, PHILADELPHIA, PA 19103 USA
SN 0959-4973
EI 1473-5741
J9 ANTI-CANCER DRUG
JI Anti-Cancer Drugs
PD FEB 15
PY 2012
VL 23
IS 2
BP 212
EP 219
DI 10.1097/CAD.0b013e32834e5592
PG 8
WC Oncology; Pharmacology & Pharmacy
SC Oncology; Pharmacology & Pharmacy
GA 870AY
UT WOS:000298642700009
PM 22126901
DA 2022-07-08
ER

PT J
AU Kataoka, Ken
   Ono, Tomoyuki
   Murata, Hitoshi
   Morishita, Mika
   Yamamoto, Ken-Ichi
   Sakaguchi, Masakiyo
   Huh, Nam-Ho
AF Kataoka, Ken
   Ono, Tomoyuki
   Murata, Hitoshi
   Morishita, Mika
   Yamamoto, Ken-ichi
   Sakaguchi, Masakiyo
   Huh, Nam-ho
TI S100A7 promotes the migration and invasion of osteosarcoma cells via the receptor for advanced glycation end products
SO ONCOLOGY LETTERS
LA English
DT Article
DE osteosarcoma; S100A7; RAGE; migration; invasion
ID cancer; inflammation; protein; progression; psoriasin; role; tumor; expression; cloning; line
AB Osteosarcoma is the most common malignant tumor of bone in childhood and adolescence. Despite intensive research for new therapies, the outcome in patients with metastasis remains extremely poor. S100 proteins are involved in the proliferation, cell cycle progression and metastasis of numerous malignant tumors, including osteosarcoma. In the present study, we identified S100A7 as a candidate to promote the migration of osteosarcoma cells. S100A7 promoted the migration and invasion of osteosarcoma cells as assayed in vitro. An in vitro pull-down assay revealed the binding of the recombinant S100A7 protein with its putative receptor, the receptor for advanced glycation end products (RAGE). The downregulation of RAGE by a specific siRNA markedly suppressed the migration and invasion of osteosarcoma cells. Furthermore, the matrix metalloproteinase activity of osteosarcoma cells was enhanced by S100A7 and suppressed by the downregulation of RAGE. These results indicate that S100A7 promotes the migration and invasion of osteosarcoma cells through RAGE. The S100A7-RAGE axis may thus be a new target for preventing the invasion and/or metastasis of osteosarcoma.
C1 [Kataoka, Ken; Ono, Tomoyuki; Murata, Hitoshi; Morishita, Mika; Yamamoto, Ken-Ichi; Sakaguchi, Masakiyo; Huh, Nam-Ho] Okayama Univ, Grad Sch Med Dent & Pharmaceut Sci, Dept Cell Biol, Kita Ku, Okayama 7008558, Japan.
RP Kataoka, K (通讯作者)，Okayama Univ, Grad Sch Med Dent & Pharmaceut Sci, Dept Cell Biol, Kita Ku, 2-5-1 Shikatacho, Okayama 7008558, Japan.
EM kenk@md.okayama-u.ac.jp
FU Ministry of Education, Culture, Sports, Science, and Technology of Japan [70379840, 21591699]
CR Albini A, 2007, NAT PROTOC, V2, P504, DOI 10.1038/nprot.2006.466
   Andresen E, 2011, BMC PULM MED, V11, P0, DOI 10.1186/1471-2466-11-10
   Bai L, 1993, INT J CANCER, V53, P451, DOI 10.1002/ijc.2910530317
   Boye K, 2010, AM J PATHOL, V176, P528, DOI 10.2353/ajpath.2010.090526
   Donato R, 2003, MICROSC RES TECHNIQ, V60, P540, DOI 10.1002/jemt.10296
   Eckert RL, 2004, J INVEST DERMATOL, V123, P23, DOI 10.1111/j.0022-202X.2004.22719.x
   Emberley ED, 2004, BREAST CANCER RES, V6, P153, DOI 10.1186/bcr816
   Engelkamp D, 1993, P NATL ACAD SCI USA, V90, P6547, DOI 10.1073/pnas.90.14.6547
   Ferguson WS, 2001, CANCER INVEST, V19, P292, DOI 10.1081/CNV-100102557
   Foell D, 2007, J LEUKOCYTE BIOL, V81, P28, DOI 10.1189/jlb.0306170
   Gialeli C, 2011, FEBS J, V278, P16, DOI 10.1111/j.1742-4658.2010.07919.x
   Hiratsuka S, 2008, NAT CELL BIOL, V10, P1349, DOI 10.1038/ncb1794
   Kataoka K, 2002, BIOCHEM BIOPH RES CO, V294, P843, DOI 10.1016/S0006-291X(02)00553-3
   Kawai A, 1989, J CANCER RES CLIN, V115, P531, DOI 10.1007/BF00391353
   Krop I, 2005, CANCER RES, V65, P11326, DOI 10.1158/0008-5472.CAN-05-1523
   Longhi A, 2006, CANCER TREAT REV, V32, P423, DOI 10.1016/j.ctrv.2006.05.005
   Madsen P, 1991, J INVEST DERMATOL, V97, P701, DOI 10.1111/1523-1747.ep12484041
   Neeper M, 1992, J BIOL CHEM, V267, P14998
   Provisor AJ, 1997, J CLIN ONCOL, V15, P76, DOI 10.1200/JCO.1997.15.1.76
   Riehl A, 2009, CELL COMMUN SIGNAL, V7, P0, DOI 10.1186/1478-811X-7-12
   Rodan SB, 1987, CANCER RES, V47, P4961
   Rojas A, 2010, CARCINOGENESIS, V31, P334, DOI 10.1093/carcin/bgp322
   Salama I, 2008, EJSO-EUR J SURG ONC, V34, P357, DOI 10.1016/j.ejso.2007.04.009
   Soule HD, 1973, J NATL CANCER I, V51, P1409, DOI 10.1093/jnci/51.5.1409
   Sparvero LJ, 2009, J TRANSL MED, V7, P0, DOI 10.1186/1479-5876-7-17
   Wolf R, 2008, J IMMUNOL, V181, P1499, DOI 10.4049/jimmunol.181.2.1499
   Xin ZF, 2009, J EXP CLIN CANC RES, V28, P0, DOI 10.1186/1756-9966-28-105
   Yamamoto K, 2010, BIOCHEM BIOPH RES CO, V400, P175, DOI 10.1016/j.bbrc.2010.08.039
   Yan SF, 2008, NAT CLIN PRACT ENDOC, V4, P285, DOI 10.1038/ncpendmet0786
NR 29
TC 28
Z9 30
U1 0
U2 2
PU SPANDIDOS PUBL LTD
PI ATHENS
PA POB 18179, ATHENS, 116 10, GREECE
SN 1792-1074
EI 
J9 ONCOL LETT
JI Oncol. Lett.
PD MAY 15
PY 2012
VL 3
IS 5
BP 1149
EP 1153
DI 10.3892/ol.2012.612
PG 5
WC Oncology
SC Oncology
GA 932HN
UT WOS:000303281400038
PM 22783409
DA 2022-07-08
ER

PT J
AU Li, Zhehai
   Liao, Qiande
   Wu, Yuchi
   Liao, Mingmei
   Hao, Yuqin
   Zhang, Shengbin
   Song, Shipeng
   Li, Bing
   Zhang, Yang-de
AF Li, Zhehai
   Liao, Qiande
   Wu, Yuchi
   Liao, Mingmei
   Hao, Yuqin
   Zhang, Shengbin
   Song, Shipeng
   Li, Bing
   Zhang, Yang-de
TI Upregulation of a Disintegrin and Metalloprotease 8 Influences Tumor Metastasis and Prognosis in Patients with Osteosarcoma
SO PATHOLOGY & ONCOLOGY RESEARCH
LA English
DT Article
DE Osteosarcoma; A disintegrin and metalloprotease 8; Immunohistochemistry; Prognosis; Overall survival; Disease-free survival
ID osteoclast-stimulating factor; pancreatic-cancer; adam8 expression; lung-cancer; invasiveness; progression
AB To investigate the clinicopathological and prognostic value of a disintegrin and metalloprotease 8 (ADAM8) in osteosarcoma. ADAM8 expression in osteosarcoma tissues was examined by immunohistochemistry in 69 patients. ADAM8 was positively expressed in 61 of 69 (88.4%) osteosarcoma specimens with cytoplasmic staining, and also increased in the specimens with recurrence (P = 0.008) and metastasis (P = 0.002). Patients with strong ADAM8 expression had significantly poorer overall survival (OS) and disease-free survival (DFS) (both P < 0.001) when compared with the patients with the weak expression of ADAM8. On multivariate analysis, ADAM8 expression was found to be an independent prognostic factor for both OS (P < 0.001) and DFS (P < 0.001). Our results suggest for the first time that ADAM8 might be applied as a novel marker for the prediction of recurrence and metastasis potency and a significant indicator of poor prognosis for patients with osteosarcoma.
C1 [Li, Zhehai; Liao, Qiande; Liao, Mingmei; Zhang, Yang-de] Cent S Univ, Xiangya Hosp, Natl Hepatobiliary & Enter Surg Res Ctr, Changsha 410078, Hunan, Peoples R China.
   [Li, Zhehai; Wu, Yuchi; Hao, Yuqin; Zhang, Shengbin; Song, Shipeng; Li, Bing] Third Affiliated Hosp, Inner Mongolia Med Coll, Baotou 014010, Inner Mongolia, Peoples R China.
RP Zhang, YD (通讯作者)，Cent S Univ, Xiangya Hosp, Natl Hepatobiliary & Enter Surg Res Ctr, Xiangya Rd 87, Changsha 410078, Hunan, Peoples R China.
EM zydjs@sohu.com
CR Ainola M, 2009, ANN RHEUM DIS, V68, P427, DOI 10.1136/ard.2008.088260
   Choi SJ, 2001, J BONE MINER RES, V16, P814, DOI 10.1359/jbmr.2001.16.5.814
   Dijkstra A, 2009, VIRCHOWS ARCH, V454, P441, DOI 10.1007/s00428-009-0748-4
   Egeblad M, 2002, NAT REV CANCER, V2, P161, DOI 10.1038/nrc745
   Fritzsche FR, 2006, VIRCHOWS ARCH, V449, P628, DOI 10.1007/s00428-006-0315-1
   Hall T, 2009, ARCH BIOCHEM BIOPHYS, V491, P106, DOI 10.1016/j.abb.2009.09.005
   Hernandez I, 2010, ONCOGENE, V29, P3758, DOI 10.1038/onc.2010.130
   Ishikawa N, 2004, CLIN CANCER RES, V10, P8363, DOI 10.1158/1078-0432.CCR-04-1436
   Ishizuka H, 2011, J BONE MINER RES, V26, P169, DOI 10.1002/jbmr.199
   Jaffe N, 2009, PEDIAT ADOLESCENT OS, V0, P152
   Mandelin J, 2003, J RHEUMATOL, V30, P2033
   Mochizuki S, 2007, CANCER SCI, V98, P621, DOI 10.1111/j.1349-7006.2007.00434.x
   Roemer A, 2004, J UROLOGY, V172, P2162, DOI 10.1097/01.ju.0000144602.01322.49
   Shiomi T, 2003, CANCER METAST REV, V22, P145, DOI 10.1023/A:1023039230052
   Urakawa H, 2009, CLIN ORTHOP RELAT R, V467, P2932, DOI 10.1007/s11999-009-0814-x
   Valkovskaya N, 2007, J CELL MOL MED, V11, P1162, DOI 10.1111/j.1582-4934.2007.00082.x
   Valkovskaya NV, 2008, EXPERIMENTAL ONCOLOGY, V30, P129
   Wang YC, 2011, ACTA HISTOCHEM, V113, P402, DOI 10.1016/j.acthis.2010.03.002
   Wildeboer D, 2006, J NEUROPATH EXP NEUR, V65, P516, DOI 10.1097/01.jnen.0000229240.51490.d3
   Yao Y, 2009, ONCOL REP, V21, P229, DOI 10.3892/or_00000213
   Zack MD, 2009, CLIN EXP IMMUNOL, V158, P246, DOI 10.1111/j.1365-2249.2009.04009.x
NR 21
TC 12
Z9 13
U1 0
U2 2
PU SPRINGER
PI DORDRECHT
PA VAN GODEWIJCKSTRAAT 30, 3311 GZ DORDRECHT, NETHERLANDS
SN 1219-4956
EI 
J9 PATHOL ONCOL RES
JI Pathol. Oncol. Res.
PD JUL 15
PY 2012
VL 18
IS 3
BP 657
EP 661
DI 10.1007/s12253-011-9491-7
PG 5
WC Oncology; Pathology
SC Oncology; Pathology
GA 935RS
UT WOS:000303538500015
PM 22215309
DA 2022-07-08
ER

PT J
AU Meng, Qingbing
   Zheng, Minqian
   Liu, Hongbing
   Song, Changzhi
   Zhang, Wensheng
   Yan, Juan
   Qin, Ling
   Liu, Xiaolan
AF Meng, Qingbing
   Zheng, Minqian
   Liu, Hongbing
   Song, Changzhi
   Zhang, Wensheng
   Yan, Juan
   Qin, Ling
   Liu, Xiaolan
TI TRAF6 regulates proliferation, apoptosis, and invasion of osteosarcoma cell
SO MOLECULAR AND CELLULAR BIOCHEMISTRY
LA English
DT Article
DE TRAF6; Osteosarcoma; Invasion; RNA interference
ID necrosis-factor receptor; nf-kappa-b; osteoclast differentiation; lymph-node; in-vitro; activation; expression; protein; cancer; family
AB TRAF6, a unique tumor necrosis factor receptor-associated factor (TRAF) family member, possesses a unique receptor-binding specificity that results in its crucial role as the signaling mediator for TNF receptor superfamily and interleukin-1 receptor/Toll-like receptor superfamily. TRAF6 plays an important role in tumorigenesis, invasion and metastasis. This study aimed to explore the expression of TRAF6 in osteosarcoma tissues and its correlation to the clinical pathology of osteosarcoma and to discuss the relationship between TRAF6 expression and osteosarcoma invasion. These data will provide the experimental base for the biological treatment of osteosarcoma in the future. Using RT-PCR and Western blot, the results showed that the expression rate of TRAF6 mRNA in osteosarcoma tissues was significantly higher than that in normal bone tissue (p < 0.05), that the expression rate of TRAF6 mRNA in the carcinoma tissues from patients with lung metastasis was significantly higher than that from patients without lung metastasis (p < 0.05), and that the expression rate of TRAF6 mRNA also increased with increasing Enneking stage (p < 0.05). However, the mRNA expression of TRAF6 in osteosarcoma was independent of the patient's gender, age, and tumor size (p > 0.05). The TRAF6 protein displayed an up-regulation in osteosarcoma tissues compared to normal bone tissue (p < 0.05), displayed an up-regulation in osteosarcoma tissues from patients with lung metastasis compared to from patients without lung metastasis (p < 0.05), and displayed a gradual increase with increasing Enneking stage (p < 0.05). By the technique of RNA interference, the expression of TRAF6 in the human osteosarcoma MG-63 cell line was down-regulated, and the invasive ability of MG-63 cells was examined. The results showed that TRAF6 protein expression was significantly decreased in the MG-63 cells from TRAF6 siRNA-transfected group (p < 0.05), and the proliferation ability of MG-63 cells and the number of MG-63 cells that passed through the Transwell chamber were significantly lower than that in the non-transfected control group as well as the transfected control group (p < 0.05). In addition, the percentage of MG-63 cells undergoing apoptosis was significantly higher in the TRAF6 siRNA-transfected group compared with the non-transfected control group as well as the transfected control group (p < 0.05). The expression of p-p65, cyclin D1, MMP-9 was down-regulated in the MG-63 cells from TRAF6 siRNA-transfected group. The expression of caspase 3 was up-regulated in the MG-63 cells from TRAF6 siRNA-transfected group compared to the non-transfected control group as well as the transfected control group (p < 0.05). To make a long story short, the overexpression of TRAF6 in osteosarcoma might be related to the tumorigenesis, invasion of osteosarcoma.
C1 [Meng, Qingbing; Zheng, Minqian; Liu, Hongbing; Song, Changzhi; Zhang, Wensheng; Yan, Juan; Qin, Ling; Liu, Xiaolan] Yancheng City 1 Peoples Hosp, Dept Orthoped, Yancheng 224005, Jiangsu, Peoples R China.
RP Meng, QB (通讯作者)，Yancheng City 1 Peoples Hosp, Dept Orthoped, 16 Yue He Rd, Yancheng 224005, Jiangsu, Peoples R China.
EM ycmengqingbing@163.com
CR Argast GM, 2011, CLIN EXP METASTAS, V28, P593, DOI 10.1007/s10585-011-9394-8
   Avila M, 2012, INNATE IMMUN-LONDON, V18, P648, DOI 10.1177/1753425911435265
   Ben-david D, 2012, INFLAMM RES, V61, P673, DOI 10.1007/s00011-012-0461-7
   Bielack SS, 2008, CURR TREAT OPTION ON, V9, P67, DOI 10.1007/s11864-008-0057-1
   Bradley JR, 2001, ONCOGENE, V20, P6482, DOI 10.1038/sj.onc.1204788
   Chaudhry SI, 2012, ONCOGENE, V0, P0
   Chen YY, 2010, INT J ONCOL, V36, P1113
   Chung JY, 2002, J CELL SCI, V115, P679
   Cooper SJ, 2007, CURR CANCER DRUG TAR, V7, P325, DOI 10.2174/156800907780809714
   Enneking WF, 1980, CLIN ORTHOP RELAT R, V0, P106
   Harting MATTHEWT, 2006, SEMIN PEDIATR SURG, V15, P25, DOI 10.1053/j.sempedsurg.2005.11.005
   Ilvesaro JM, 2008, MOL CANCER RES, V6, P1534, DOI 10.1158/1541-7786.MCR-07-2005
   Inoue J, 2000, EXP CELL RES, V254, P14, DOI 10.1006/excr.1999.4733
   Ishida T, 1996, J BIOL CHEM, V271, P28745, DOI 10.1074/jbc.271.46.28745
   Ishida T, 1996, P NATL ACAD SCI USA, V93, P9437, DOI 10.1073/pnas.93.18.9437
   Kim A, 2009, CARCINOGENESIS, V30, P927, DOI 10.1093/carcin/bgp072
   King CG, 2006, NAT MED, V12, P1088, DOI 10.1038/nm1449
   Lamothe B, 2007, BIOCHEM BIOPH RES CO, V359, P1044, DOI 10.1016/j.bbrc.2007.06.017
   Landstrom M, 2010, INT J BIOCHEM CELL B, V42, P585, DOI 10.1016/j.biocel.2009.12.023
   Lee SY, 2007, ADV EXP MED BIOL, V597, P25
   Liu H, 2012, CL LYMPH MYELOM LEUK, V12, P155, DOI 10.1016/j.clml.2012.01.006
   Ma TZ, 2011, MOL CELL BIOCHEM, V352, P77, DOI 10.1007/s11010-011-0741-5
   Naito A, 1999, GENES CELLS, V4, P353, DOI 10.1046/j.1365-2443.1999.00265.x
   Poblenz AT, 2007, BIOCHEM BIOPH RES CO, V359, P510, DOI 10.1016/j.bbrc.2007.05.151
   Posthumadeboer J, 2011, CLIN EXP METASTAS, V28, P493, DOI 10.1007/s10585-011-9384-x
   Ramachandran C, 2005, ANTICANCER RES, V25, P3293
   Regnier CH, 1995, J BIOL CHEM, V270, P25715, DOI 10.1074/jbc.270.43.25715
   Rothe M, 1995, SCIENCE, V269, P1424, DOI 10.1126/science.7544915
   Rothe M, 1994, CELL, V78, P681, DOI 10.1016/0092-8674(94)90532-0
   Shen AD, 2012, J SURG ONCOL, V105, P830, DOI 10.1002/jso.23012
   Soni V, 2007, ADV EXP MED BIOL, V597, P173
   Spradling A, 2001, NATURE, V414, P98, DOI 10.1038/35102160
   Starczynowski DT, 2011, J CLIN INVEST, V121, P4095, DOI 10.1172/JCI58818
   Starska K, 2012, ADV MED SCI-POLAND, V57, P124, DOI 10.2478/v10039-011-0058-3
   Takeuchi M, 1996, J BIOL CHEM, V271, P19935, DOI 10.1074/jbc.271.33.19935
   Tumbar T, 2004, SCIENCE, V303, P359, DOI 10.1126/science.1092436
   Vaiopoulos AG, 2010, INT J BIOCHEM CELL B, V42, P1061, DOI 10.1016/j.biocel.2010.03.018
   Wang SHUANG-JIA, 2010, ZHONGHUA WAI KE ZA ZHI, V48, P530
   Wang YW, 2012, J CANCER RES CLIN, V138, P785, DOI 10.1007/s00432-012-1152-z
   Wixted JHF, 2012, J BIOL CHEM, V287, P3691, DOI 10.1074/jbc.M111.322677
   Xu LG, 2004, J BIOL CHEM, V279, P17278, DOI 10.1074/jbc.C400063200
   Xu Y, 1996, IMMUNITY, V5, P407, DOI 10.1016/S1074-7613(00)80497-5
   Zwaga T, 2008, RADIOGRAPHICS, V28, P277, DOI 10.1148/rg.281075015
NR 43
TC 42
Z9 46
U1 0
U2 16
PU SPRINGER
PI DORDRECHT
PA VAN GODEWIJCKSTRAAT 30, 3311 GZ DORDRECHT, NETHERLANDS
SN 0300-8177
EI 1573-4919
J9 MOL CELL BIOCHEM
JI Mol. Cell. Biochem.
PD DEC 15
PY 2012
VL 371
IS 1-2
BP 177
EP 186
DI 10.1007/s11010-012-1434-4
PG 10
WC Cell Biology
SC Cell Biology
GA 028LZ
UT WOS:000310425100018
PM 22886393
DA 2022-07-08
ER

PT J
AU Mohseny, AB
   Xiao, Wei
   Carvalho, Ralph
   Spaink, HP
   Hogendoorn, PCW
   Cleton-jansen, Anne-Marie
AF Mohseny, Alexander
   Xiao, Wei
   Carvalho, Ralph
   Spaink, Herman
   Hogendoorn, Pancras
   Cleton-jansen, Anne-marie
TI An osteosarcoma zebrafish model implicates Mmp-19 and Ets-1 as well as reduced host immune response in angiogenesis and migration
SO JOURNAL OF PATHOLOGY
LA English
DT Article
DE osteosarcoma; mesenchymal stromal cells; migration; angiogenesis; immune response; transgenic zebrafish; gene expression; model system; drug screening
ID expression; survival; invasion; tumor; chemotherapy
AB About 40% of osteosarcoma patients die of metastases. Novel strategies to improve treatment of metastatic patients require a better understanding of the processes involved, like angiogenesis, migration, and the immune response. However, the rarity of osteosarcoma and its heterogeneity make this neoplasm difficult to study. Recently we reported malignant transformation of mouse mesenchymal stem cells (MSCs) which formed osteosarcoma upon transplantation into mice. Here we studied these cells in zebrafish embryos and found that transformed MSCs induced angiogenesis and migrated through the bodies of the embryos, but this was never observed with non-transformed normal MSCs (progenitors of the transformed MSCs). Whole genome expression analysis of both the cells and the host showed that angiogenesis and migration-related genes matrix metalloproteinase 19 (Mmp-19) and erythroblastosis virus E26 oncogene homologue 1 (Ets-1) were overexpressed in transformed MSCs compared to normal MSCs. Investigating the host response, embryos injected with transformed MSCs showed decreased expression of immune response-related genes, especially major histocompatibility complex class 1 (mhc1ze), as compared to embryos injected with normal MSCs. These findings contribute to the identification of genetic events involved in angiogenesis, migration, and host response providing targets as well as an appropriate model for high-throughput drug screens. Copyright (c) 2012 Pathological Society of Great Britain and Ireland. Published by John Wiley & Sons, Ltd.
C1 [Mohseny, Alexander B.; Xiao, Wei; Hogendoorn, Pancras C. W.; Cleton-Jansen, Anne-Marie] Leiden Univ, Med Ctr, Dept Pathol, NL-2300 RC Leiden, Netherlands.
   [Carvalho, Ralph; Spaink, Herman P.] Leiden Univ, Inst Biol, Dept Mol & Cell Biol, NL-2300 RC Leiden, Netherlands.
RP Cleton-Jansen, AM (通讯作者)，Leiden Univ, Med Ctr, Dept Pathol, POB 9500,L1-Q, NL-2300 RC Leiden, Netherlands.
EM a.m.cleton-jansen@lumc.nl
FU Dutch Cancer Society (KWF) [2009-4012]; Pathology Department of the Leiden University Medical Center
CR Bielack SS, 2002, J CLIN ONCOL, V20, P776, DOI 10.1200/JCO.20.3.776
   Buddingh EP, 2011, CLIN CANCER RES, V17, P2110, DOI 10.1158/1078-0432.CCR-10-2047
   Buddingh EP, 2011, CANCER IMMUNOL IMMUN, V60, P575, DOI 10.1007/s00262-010-0965-3
   Cleton-jansen AM, 2005, CURR DIAGN PATHOL, V11, P390, DOI 10.1016/j.cdip.2005.08.005
   Deol RC, 2011, WIRES SYST BIOL MED, V3, P335, DOI 10.1002/wsbm.117
   Feitsma H, 2008, CANCER RES, V68, P5059, DOI 10.1158/0008-5472.CAN-08-0019
   Hahne JC, 2005, ONCOGENE, V24, P5384, DOI 10.1038/sj.onc.1208761
   Hanahan D, 2011, CELL, V144, P646, DOI 10.1016/j.cell.2011.02.013
   Hauben EI, 2002, EUR J CANCER, V38, P1218, DOI 10.1016/S0959-8049(02)00037-0
   Langenau DM, 2007, GENE DEV, V21, P1382, DOI 10.1101/gad.1545007
   Lee LMJ, 2005, DEV DYNAM, V233, P1560, DOI 10.1002/dvdy.20471
   Lettau I, 2010, J NEUROPATH EXP NEUR, V69, P215, DOI 10.1097/NEN.0b013e3181ce9f67
   Lewis IJ, 2007, JNCI-J NATL CANCER I, V99, P112, DOI 10.1093/jnci/djk015
   Marques IJ, 2009, BMC CANCER, V9, P0, DOI 10.1186/1471-2407-9-128
   Merlino G, 2007, GENE DEV, V21, P1275, DOI 10.1101/gad.1563707
   Mirabello L, 2009, CANCER-AM CANCER SOC, V115, P1531, DOI 10.1002/cncr.24121
   Mohseny AB, 2008, ATLAS GENET CYTOGENE, V0, P0
   Mohseny AB, 2011, LAB INVEST, V91, P1195, DOI 10.1038/labinvest.2011.72
   Mohseny AB, 2011, STEM CELLS, V29, P397, DOI 10.1002/stem.596
   Mohseny AB, 2010, GENE CHROMOSOME CANC, V49, P1095, DOI 10.1002/gcc.20817
   Mohseny AB, 2009, J PATHOL, V219, P294, DOI 10.1002/path.2603
   Muller M, 2010, MODERN PATHOL, V23, P511, DOI 10.1038/modpathol.2009.183
   Nicoli S, 2007, NAT PROTOC, V2, P2918, DOI 10.1038/nprot.2007.412
   Nicoli S, 2007, CANCER RES, V67, P2927, DOI 10.1158/0008-5472.CAN-06-4268
   Pardo-martin C, 2010, NAT METHODS, V7, P634, DOI 10.1038/NMETH.1481, 10.1038/nmeth.1481
   Sandberg AA, 2003, CANCER GENET CYTOGEN, V145, P1, DOI 10.1016/S0165-4608(03)00105-5
   Schroeder A, 2006, BMC MOL BIOL, V7, P0, DOI 10.1186/1471-2199-7-3
   Stoletov K, 2008, ONCOGENE, V27, P4509, DOI 10.1038/onc.2008.95
   Stoletov K, 2007, P NATL ACAD SCI USA, V104, P17406, DOI 10.1073/pnas.0703446104
   Tang N, 2008, CLIN ORTHOP RELAT R, V466, P2114, DOI 10.1007/s11999-008-0335-z
   Tolar J, 2007, STEM CELLS, V25, P371, DOI 10.1634/stemcells.2005-0620
   Vant VEERLJ, 2002, NATURE, V415, P530, DOI 10.1038/415530a
   White RM, 2008, CELL STEM CELL, V2, P183, DOI 10.1016/j.stem.2007.11.002
NR 33
TC 18
Z9 18
U1 0
U2 15
PU WILEY
PI HOBOKEN
PA 111 RIVER ST, HOBOKEN 07030-5774, NJ USA
SN 0022-3417
EI 1096-9896
J9 J PATHOL
JI J. Pathol.
PD JUN 15
PY 2012
VL 227
IS 2
BP 245
EP 253
DI 10.1002/path.3998
PG 9
WC Oncology; Pathology
SC Oncology; Pathology
GA 931CW
UT WOS:000303193100014
PM 22297719
DA 2022-07-08
ER

PT J
AU Zhang, Hong-Yan
   Zheng, Xian-Zhao
   Wang, Xin-Hua
   Xuan, Xiao-Yan
   Wang, Feng
   Li, Shan-Shan
AF Zhang, Hong-yan
   Zheng, Xian-zhao
   Wang, Xin-hua
   Xuan, Xiao-yan
   Wang, Feng
   Li, Shan-shan
TI S100A4 mediated cell invasion and metastasis of esophageal squamous cell carcinoma via the regulation of MMP-2 and E-cadherin activity
SO MOLECULAR BIOLOGY REPORTS
LA English
DT Article
DE S100A4; Invasion; Metastasis; Esophageal squamous cell carcinoma
ID calcium-binding protein; gastric-cancer; mts1 gene; transcriptional regulation; matrix metalloproteinase; osteosarcoma cell; molecular-cloning; bladder-cancer; messenger-rna; expression
AB It is well documented that S100A4 is upregulated in a large amount of invasive tumors and plays a pivotal role in tumor invasion and metastasis. However, the precise role and mechanism S100A4 exerts in the invasion and metastasis of esophageal squamous cell carcinoma (ESCC) have not been fully elucidated to date. Our data demonstrated that S100A4 was overexpressed in human ESCC tissues, especially in ESCC with poor differentiation, deep invasion and lymph node metastasis. Subsequently, the knockdown of S100A4 by RNAi in ESCC cell line (EC-1) could reduce cell invasion, metastasis and proliferation ability in vitro. Most importantly, S100A4 regulated MMP-2 positively and E-cadherin negatively in vivo and in vitro to some extent. Our results suggest that S100A4 is an important factor in the invasion, metastasis and proliferation of ESCC and may control invasion and metastasis at least in part through the regulation of MMP-2 and E-cadherin activity. S100A4 may serve as a biomarker for progression of ESCC and a potential molecular target for biotherapy of ESCC.
C1 [Zhang, Hong-Yan; Wang, Feng; Li, Shan-Shan] Zhengzhou Univ, Dept Pathol, Affiliated Hosp 1, Zhengzhou 450052, Henan Province, Peoples R China.
   [Zheng, Xian-Zhao] Peoples Hosp Jiaozuo City, Dept Neurol, Jiaozuo 454002, Henan Province, Peoples R China.
   [Wang, Xin-Hua] Zhengzhou Univ, Dept Oncol, Affiliated Hosp 1, Zhengzhou 450052, Henan Province, Peoples R China.
   [Xuan, Xiao-Yan] Zhengzhou Univ, Dept Microbiol & Immunol, Coll Basic Med, Zhengzhou 450001, Henan Province, Peoples R China.
RP Li, SS (通讯作者)，Zhengzhou Univ, Dept Pathol, Affiliated Hosp 1, 40 Daxue Rd, Zhengzhou 450052, Henan Province, Peoples R China.
EM lsspath@yahoo.com.cn
CR Andersen H, 2005, MOL CELL BIOL, V25, P9138, DOI 10.1128/MCB.25.20.9138-9150.2005
   Barraclough R, 1987, J MOL BIOL, V198, P13, DOI 10.1016/0022-2836(87)90453-0
   Barraclough R, 1998, BBA-MOL CELL RES, V1448, P190, DOI 10.1016/S0167-4889(98)00143-8
   Bjornland K, 1999, CANCER RES, V59, P4702
   Chen XIANG-LI, 2006, AI ZHENG, V25, P1134
   Cho YG, 2003, APMIS, V111, P539, DOI 10.1034/j.1600-0463.2003.1110502.x
   Conacci-sorrell M, 2002, J CLIN INVEST, V109, P987, DOI 10.1172/JCI200215429
   Davies BR, 1993, ONCOGENE, V8, P999
   Donato R, 2001, INT J BIOCHEM CELL B, V33, P637, DOI 10.1016/S1357-2725(01)00046-2
   Ebralidze A, 1989, GENE DEV, V3, P1086, DOI 10.1101/gad.3.7.1086
   Engelkamp D, 1992, BIOCHEMISTRY-US, V31, P10258, DOI 10.1021/bi00157a012
   Ford HL, 1995, ONCOGENE, V11, P2067
   Garrett SC, 2006, J BIOL CHEM, V281, P677, DOI 10.1074/jbc.R500017200
   Goto K, 1988, J BIOCHEM-TOKYO, V103, P48, DOI 10.1093/oxfordjournals.jbchem.a122237
   Grigorian M, 2001, J BIOL CHEM, V276, P22699, DOI 10.1074/jbc.M010231200
   Grum-schwensen B, 2005, CANCER RES, V65, P3772, DOI 10.1158/0008-5472.CAN-04-4510
   Jacksongrusby LL, 1987, NUCLEIC ACIDS RES, V15, P6677, DOI 10.1093/nar/15.16.6677
   Keirsebilck A, 1998, CANCER RES, V58, P4587
   Kim JH, 2009, ONCOL REP, V22, P41, DOI 10.3892/or_00000404
   Kimura K, 2000, INT J ONCOL, V16, P1125
   Levett D, 2002, AM J PATHOL, V160, P693, DOI 10.1016/S0002-9440(10)64889-4
   Li S, 2010, ONCOL REP, V24, P997, DOI 10.3892/or_00000947
   Li Y, 2010, MOL BIOL REP, V37, P197, DOI 10.1007/s11033-009-9593-4
   Liotta LA, 1991, CELL, V64, P327, DOI 10.1016/0092-8674(91)90642-C
   Masiakowski P, 1988, P NATL ACAD SCI USA, V85, P1277, DOI 10.1073/pnas.85.4.1277
   Mathisen B, 2003, CLIN EXP METASTAS, V20, P701, DOI 10.1023/B:CLIN.0000006819.21361.03
   Matsumoto K, 2007, UROLOGY, V70, P602, DOI 10.1016/j.urology.2007.04.007
   Mazzucchelli L, 2002, AM J PATHOL, V160, P7, DOI 10.1016/S0002-9440(10)64342-8
   Moriyama-kita M, 2004, ORAL ONCOL, V40, P496, DOI 10.1016/j.oraloncology.2003.10.003
   Nakamura N, 1998, CLIN EXP METASTAS, V16, P471
   Ninomiya I, 2001, INT J ONCOL, V18, P715
   Oida Y, 2006, ONCOL REP, V16, P457
   Parker C, 1994, DNA CELL BIOL, V13, P343, DOI 10.1089/dna.1994.13.343
   Parkin DM, 2005, CA-CANCER J CLIN, V55, P74, DOI 10.3322/canjclin.55.2.74
   Saleem M, 2006, P NATL ACAD SCI USA, V103, P14825, DOI 10.1073/pnas.0606747103
   Schafer BW, 1996, TRENDS BIOCHEM SCI, V21, P134, DOI 10.1016/0968-0004(96)10020-7
   Schmidt-hansen B, 2004, ONCOGENE, V23, P5487, DOI 10.1038/sj.onc.1207720
   Sengupta N, 2007, PHYSIOLOGY, V22, P401, DOI 10.1152/physiol.00027.2007
   Sherbet GV, 1998, ANTICANCER RES, V18, P2415
   Strutz F, 1995, J CELL BIOL, V130, P393, DOI 10.1083/jcb.130.2.393
   Takeichi M, 1995, CURR OPIN CELL BIOL, V7, P619, DOI 10.1016/0955-0674(95)80102-2
   Tulchinsky E, 1995, BBA-GENE STRUCT EXPR, V1261, P243, DOI 10.1016/0167-4781(95)00013-7
   Watanabe Y, 1992, ARCH BIOCHEM BIOPHYS, V292, P563, DOI 10.1016/0003-9861(92)90031-Q
   Wu CY, 2007, EUR J CANCER, V43, P799, DOI 10.1016/j.ejca.2006.10.022
   Yonemura Y, 2000, CLIN CANCER RES, V6, P4234
   Yoon CS, 2008, HEPATO-GASTROENTEROL, V55, P1916
   Zhang HONG-YAN, 2010, NAN FANG YI KE DA XUE XUE BAO, V30, P1541
   Zou M, 2005, BRIT J CANCER, V93, P1277, DOI 10.1038/sj.bjc.6602856
NR 48
TC 34
Z9 34
U1 0
U2 4
PU SPRINGER
PI DORDRECHT
PA VAN GODEWIJCKSTRAAT 30, 3311 GZ DORDRECHT, NETHERLANDS
SN 0301-4851
EI 1573-4978
J9 MOL BIOL REP
JI Mol. Biol. Rep.
PD JAN 15
PY 2012
VL 39
IS 1
BP 199
EP 208
DI 10.1007/s11033-011-0726-1
PG 10
WC Biochemistry & Molecular Biology
SC Biochemistry & Molecular Biology
GA 852KC
UT WOS:000297355700025
PM 21603862
DA 2022-07-08
ER

PT J
AU Tsubaki, Masanobu
   Satou, Takao
   Itoh, Tatsuki
   Imano, Motohiro
   Ogaki, Mitsuhiko
   Yanae, Masashi
   Nishida, Shozo
AF Tsubaki, Masanobu
   Satou, Takao
   Itoh, Tatsuki
   Imano, Motohiro
   Ogaki, Mitsuhiko
   Yanae, Masashi
   Nishida, Shozo
TI Reduction of metastasis, cell invasion, and adhesion in mouse osteosarcoma by YM529/ONO-5920-induced blockade of the Ras/MEK/ERK and Ras/PI3K/Akt pathway
SO TOXICOLOGY AND APPLIED PHARMACOLOGY
LA English
DT Article
DE Bisphosphonate; Osteosarcoma; Ras; ERK; Akt
ID matrix metalloproteinase-2; cancer; ra; expression; suppression; inhibitor; melanoma; bisphosphonate; chemotherapy; mmp-9
AB Osteosarcoma is one of the most common primary malignant bone tumors in children and adolescents. Some patients continue to have a poor prognosis, because of the metastatic disease. YM529/ONO-5920 is a nitrogen-containing bisphosphonate that has been used for the treatment of osteoporosis. YM529/ONO-5920 has recently been reported to induce apoptosis in various tumors including osteosarcoma. However, the mode of metastasis suppression in osteosarcoma by YM529/ONO-5920 is unclear. In the present study, we investigated whether YM529/ONO-5920 inhibited tumor cell migration, invasion, adhesion, or metastasis in the LM8 mouse osteosarcoma cell line. We found that YM529/ONO-5920 significantly inhibited metastasis, cell migration, invasion, and adhesion at concentrations that did not have antiproliferative effects on LM8 cells. YM529/ONO-5920 also inhibited the mRNA expression and protein activities of matrix metalloproteinases (MMPs). In addition, YM529/ONO-5920 suppressed phosphorylated extracellular signal-regulated kinase 1/2 (ERK1/2) and the serine/threonine protein kinase B (Akt) by the inhibition of Ras prenylation. Moreover, U0126, a mitogen-activated protein kinase kinase (MEK) 1/2 inhibitor, and LY294002, a phosphatidylinositol 3-kinase (PI3K) inhibitor, also inhibited LM8 cell migration, invasion, adhesion, and metastasis, as well as the mRNA expression and protein activities of MMP-1, MMP-2, MMP-9, and MT1-MMP. The results indicated that YM529/ONO-5920 suppressed the Ras/MEK/ERK and Ras/PI3K/Akt pathways, thereby inhibiting LM8 cell migration, invasion, adhesion, and metastasis. These findings suggest that YM529/ONO-5920 has potential clinical applications for the treatment of tumor cell metastasis in osteosarcoma. (C) 2012 Elsevier Inc. All rights reserved.
C1 [Tsubaki, Masanobu; Yanae, Masashi; Nishida, Shozo] Kinki Univ, Sch Pharm, Div Pharmacotherapy, Higashiosaka, Osaka 5778502, Japan.
   [Satou, Takao; Itoh, Tatsuki] Kinki Univ, Sch Med, Dept Pathol, Osaka 5898511, Japan.
   [Imano, Motohiro] Kinki Univ, Sch Med, Dept Surg, Osaka 5898511, Japan.
   [Ogaki, Mitsuhiko] Higahiosaka City Gen Hosp, Dept Pharm, Higashiosaka, Osaka 5788588, Japan.
   [Yanae, Masashi] Kinki Univ, Sch Med, Sakai Hosp, Dept Pharm, Sakai, Osaka 5900132, Japan.
RP Nishida, S (通讯作者)，Kinki Univ, Sch Pharm, Div Pharmacotherapy, Higashiosaka, Osaka 5778502, Japan.
EM nishida@phar.kindai.ac.jp
FU MEXT (Ministry of Education, Culture, Sports. Science and Technology)
CR Bianchini F, 2006, ONCOL REP, V15, P709
   Bjornland K, 2005, J SURG RES, V127, P151, DOI 10.1016/j.jss.2004.12.016
   Blum R, 2008, RECENT PAT ANTI-CANC, V3, P31
   Boissier S, 2000, CANCER RES, V60, P2949
   Chakraborti S, 2003, MOL CELL BIOCHEM, V253, P269, DOI 10.1023/A:1026028303196
   Clezardin P, 2000, JOINT BONE SPINE, V67, P22
   Cole GW, 2006, ANTICANCER RES, V26, P809
   Eble JA, 2006, CURR CANCER DRUG TAR, V6, P89, DOI 10.2174/156800906776056518
   Ellerbroek SM, 1999, CANCER RES, V59, P1635
   Futamura M, 2001, ONCOGENE, V20, P6724, DOI 10.1038/sj.onc.1204878
   Henson ES, 2006, CELL SIGNAL, V18, P2089, DOI 10.1016/j.cellsig.2006.05.015
   Himelstein BP, 1998, MED PEDIATR ONCOL, V31, P471, DOI 10.1002/(SICI)1096-911X(199812)31:6<471::AID-MPO2>3.0.CO;2-M
   Kawata R, 2002, ACTA OTO-LARYNGOL, V122, P101, DOI 10.1080/00016480252775823
   Kim EY, 2010, ONCOGENE, V29, P1167, DOI 10.1038/onc.2009.412
   Lauer JL, 1997, J MED CHEM, V40, P3077, DOI 10.1021/jm970206j
   Li C, 2009, J CELL BIOCHEM, V108, P447, DOI 10.1002/jcb.22271
   Liau SS, 2006, CANCER RES, V66, P11613, DOI 10.1158/0008-5472.CAN-06-1460
   Link MP, 1991, CLIN ORTHOP RELAT R, V0, P8
   Liotta LA, 1980, NATURE, V284, P67, DOI 10.1038/284067a0
   Mathias RA, 2010, J PROTEOME RES, V9, P1007, DOI 10.1021/pr900907g
   Matsuoka H, 2009, EXP CELL RES, V315, P2022, DOI 10.1016/j.yexcr.2009.04.009
   Montague R, 2004, EUR UROL, V46, P389, DOI 10.1016/j.eururo.2004.04.022
   Nam JS, 2002, JPN J CANCER RES, V93, P1020, DOI 10.1111/j.1349-7006.2002.tb02479.x
   Nishida S, 2003, LIFE SCI, V73, P2655, DOI 10.1016/S0024-3205(03)00664-7
   Nishida S, 2003, BIOL PHARM BULL, V26, P96, DOI 10.1248/bpb.26.96
   Pandha H, 2006, J UROLOGY, V176, P2255, DOI 10.1016/j.juro.2006.07.053
   Provisor AJ, 1997, J CLIN ONCOL, V15, P76, DOI 10.1200/JCO.1997.15.1.76
   Rosen G, 1976, CANCER-AM CANCER SOC, V37, P1, DOI 10.1002/1097-0142(197601)37:1<1::AID-CNCR2820370102>3.0.CO;2-3
   Schramm K, 2000, INT J CANCER, V87, P155, DOI 10.1002/1097-0215(20000715)87:2<155::AID-IJC1>3.0.CO;2-J
   Shield KRISTY, 2007, J CARCINOG, V6, P11, DOI 10.1186/1477-3163-6-11
   Stricker TP, 2001, J BIOL CHEM, V276, P29375, DOI 10.1074/jbc.M102217200
   Tanimori Y, 2010, CLIN EXP METASTAS, V27, P529, DOI 10.1007/s10585-010-9342-z
   Tsubaki M, 2008, CANCER SCI, V99, P152, DOI 10.1111/j.1349-7006.2007.00651.x
   Tsubaki M, 2007, CLIN EXP METASTAS, V24, P431, DOI 10.1007/s10585-007-9080-z
   Vincenti MP, 1996, CRIT REV EUKAR GENE, V6, P391, DOI 10.1615/CritRevEukarGeneExpr.v6.i4.40
   Yamazoe Y, 2009, CELL BIOL INT, V33, P1087, DOI 10.1016/j.cellbi.2009.06.027
   Yeh MW, 2006, ENDOCR-RELAT CANCER, V13, P1173, DOI 10.1677/erc.1.01226
NR 37
TC 50
Z9 51
U1 0
U2 3
PU ACADEMIC PRESS INC ELSEVIER SCIENCE
PI SAN DIEGO
PA 525 B ST, STE 1900, SAN DIEGO, CA 92101-4495 USA
SN 0041-008X
EI 
J9 TOXICOL APPL PHARM
JI Toxicol. Appl. Pharmacol.
PD MAR 15
PY 2012
VL 259
IS 3
BP 402
EP 410
DI 10.1016/j.taap.2012.01.024
PG 9
WC Pharmacology & Pharmacy; Toxicology
SC Pharmacology & Pharmacy; Toxicology
GA 913QP
UT WOS:000301892800016
PM 22326785
DA 2022-07-08
ER

PT J
AU Ren, Ye
   Guo, Fengjing
   Chen, Anmin
   Deng, Rui
   Wang, Jiang
AF Ren, Ye
   Guo, Fengjing
   Chen, Anmin
   Deng, Rui
   Wang, Jiang
TI Involvement of MMP-2 in Adriamycin Resistance Dependent on ERK1/2 Signal Pathway in Human Osteosarcoma MG-63 Cells
SO JOURNAL OF HUAZHONG UNIVERSITY OF SCIENCE AND TECHNOLOGY-MEDICAL SCIENCES
LA English
DT Article
DE adriamycin; matrix metalloproteinase-2; osteosarcoma; RNA interference
ID drug-resistance; cancer-therapy; expression; invasiveness; pi3k/akt; mapk
AB Matrix metalloproteinase-2 (MMP-2) level and the ERK1/2 signal pathway are dependent factors for the growth and metastasis of cancer. However, the impact of MMP-2 in combination with ERK1/2 in tumor patients with drug resistance is unknown. To determine the relationship between MMP-2 and the ERK1/2 signal pathway, we established an adriamycin (ADM)-induced MG-63 (ADM-MG-63) cell line. With the increase of the ERK1/2 pathway blocker PD98059, we detected the expression levels of MMP-2 and p-ERK1/2 by Western blot in ADM-MG-63 cells. In ADM-MG-63 cells transfected with MMP-2-siRNA, the expression of ERK1/2 was detected for understanding the function of the ERK1/2 signal pathway. Three siRNAs for MMP-2 (MMP-2-siRNA) were designed, and the optimal one was selected and tested at different time points of 24, 48 and 72 h. Under an ADM-induced condition, ADM-MG-63 cells were finally stable living in the medium of ADM (200 ng/mL). PD98059 could effectively suppress the expression levels of p-ERK1/2 and MMP-2. When the MMP-2 was silenced by using MMP-2-siRNA, the expression of p-ERK1/2 was enhanced. It is concluded that MMP-2 may be involved in ADM resistance dependent on ERK1/2 signal pathway, suggesting interference in ERK1/2 may be a new method of targeted therapy for tumor resistance.
C1 [Ren, Ye; Guo, Fengjing; Chen, Anmin; Deng, Rui; Wang, Jiang] Huazhong Univ Sci & Technol, Tongji Med Coll, Tongji Hosp, Dept Orthoped, Wuhan 430030, Peoples R China.
RP Wang, J (通讯作者)，Huazhong Univ Sci & Technol, Tongji Med Coll, Tongji Hosp, Dept Orthoped, Wuhan 430030, Peoples R China.
EM renye007@yahoo.com.cn; wangjiangtjgk@163.com
FU Major State Basic Research Development of China [2002CB513107]
CR Adya R, 2008, CARDIOVASC RES, V78, P356, DOI 10.1093/cvr/cvm111
   Banerji A, 2008, J ENVIRON PATHOL TOX, V27, P135, DOI 10.1615/JEnvironPatholToxicolOncol.v27.i2.60
   Cleton-jansen AM, 2009, BRIT J CANCER, V101, P1909, DOI 10.1038/sj.bjc.6605405
   Di SIMONEN, 2006, J ENDOCRINOL, V189, P691, DOI 10.1677/joe.1.06610
   Hirotsu M, 2010, MOL CANCER, V9, P0, DOI 10.1186/1476-4598-9-5
   Hsieh YS, 2007, CARCINOGENESIS, V28, P977, DOI 10.1093/carcin/bgl221
   Junttila MR, 2008, FASEB J, V22, P954, DOI 10.1096/fj.06-7859rev
   Li QQ, 2007, CANCER SCI, V98, P1767, DOI 10.1111/j.1349-7006.2007.00593.x
   Liang YH, 2004, INT J CANCER, V111, P484, DOI 10.1002/ijc.20230
   Marina N, 2004, ONCOLOGIST, V9, P422, DOI 10.1634/theoncologist.9-4-422
   Matsubara H, 2009, J PHARMACOL EXP THER, V328, P839, DOI 10.1124/jpet.108.147462
   Montagut C, 2009, CANCER LETT, V283, P125, DOI 10.1016/j.canlet.2009.01.022
   Overall CM, 2006, NAT REV CANCER, V6, P227, DOI 10.1038/nrc1821
   Sakamoto A, 2008, REV RECENT CLIN TRIA, V3, P228, DOI 10.2174/157488708785700267
   Seguin CA, 2008, SPINE, V33, P356, DOI 10.1097/BRS.0b013e3181642a5e
   Song JH, 2009, INT J CANCER, V125, P1074, DOI 10.1002/ijc.24386
   Steelman LS, 2004, LEUKEMIA, V18, P189, DOI 10.1038/sj.leu.2403241
   Susa M, 2009, BMC CANCER, V9, P0, DOI 10.1186/1471-2407-9-399
NR 18
TC 7
Z9 8
U1 0
U2 7
PU SPRINGER
PI NEW YORK
PA 233 SPRING ST, NEW YORK, NY 10013 USA
SN 1672-0733
EI 
J9 J HUAZHONG U SCI-MED
JI J. Huazhong Univ. Sci. Tech.-Med.
PD FEB 15
PY 2012
VL 32
IS 1
BP 82
EP 86
DI 10.1007/s11596-012-0014-x
PG 5
WC Biochemistry & Molecular Biology
SC Biochemistry & Molecular Biology
GA 927QR
UT WOS:000302925500014
PM 22282250
DA 2022-07-08
ER

PT J
AU Han, Gang
   Wang, Yan
   Bi, Wenzhi
AF Han, Gang
   Wang, Yan
   Bi, Wenzhi
TI c-Myc Overexpression Promotes Osteosarcoma Cell Invasion Via Activation of MEK-ERK Pathway
SO ONCOLOGY RESEARCH
LA English
DT Article
DE c-Myc; Osteosarcoma; Invasion; MEK-ERK pathway
ID malignant-transformation; hepatocellular-carcinoma; mmp-9 expression; drug-resistance; down-regulation; cancer; amplification; raf/mek/erk; inhibition; apoptosis
AB Osteosarcoma is a highly metastatic malignancy often with poor prognosis. c-Myc amplification is implicated in osteosarcoma pathogenesis. However, the role of c-myc overexpression in osteosarcoma cell invasion remains unexplored. This study showed that c-myc overexpression enhanced MG-63 and SAOS-2 osteosarcoma cell invasion. Treatment of MEK inhibitor PD98059 or PI3K inhibitor LY294002 decreased cell invasion along with downregulation of MMP-2 and MMP-9 expression. c-Myc overexpression stimulated MEK-ERK pathway whereas inhibited the activity of PI3K-AKT pathway. Specifically, inhibition of MEK-ERK pathway by PD98509 blocked the enhancement effect on cell invasion as well as MMP-2 and MMP-9 expression. The present study demonstrates that c-myc overexpression promotes osteosarcoma cell invasion, probably via activation of MEK-ERK pathway.
C1 [Han, Gang; Wang, Yan; Bi, Wenzhi] Gen Hosp PLA, Dept Orthopaed, Beijing 100853, Peoples R China.
RP Wang, Y (通讯作者)，Gen Hosp PLA, Dept Orthopaed, 28 FuXing Rd, Beijing 100853, Peoples R China.
EM wangyanmed@163.com
CR Alfano D, 2010, MOL CELL BIOL, V30, P1838, DOI 10.1128/MCB.01442-09
   Bin CHOK, 2010, CANCER LETT, V293, P230, DOI 10.1016/j.canlet.2010.01.013
   Biroccio A, 2001, MOL PHARMACOL, V60, P174, DOI 10.1124/mol.60.1.174
   Cheng JCH, 2006, ONCOGENE, V25, P7009, DOI 10.1038/sj.onc.1209706
   Cho HJ, 2007, J BIOCHEM MOL BIOL, V40, P1069
   Chuan YC, 2010, ONCOGENE, V29, P1531, DOI 10.1038/onc.2009.442
   Dang CV, 2006, SEMIN CANCER BIOL, V16, P253, DOI 10.1016/j.semcancer.2006.07.014
   Dang CV, 1999, MOL CELL BIOL, V19, P1
   Ferguson WS, 2001, CANCER INVEST, V19, P292, DOI 10.1081/CNV-100102557
   Hattinger CM, 2009, GENE CHROMOSOME CANC, V48, P289, DOI 10.1002/gcc.20640
   Itoh Y, 2002, ESSAYS BIOCHEM, V38, P21, DOI 10.1042/bse0380021
   Land H, 1983, NATURE, V304, P596, DOI 10.1038/304596a0
   Liu B, 2011, PLOS ONE, V6, P0, DOI 10.1371/journal.pone.0021416
   Mccubrey JA, 2007, BBA-MOL CELL RES, V1773, P1263, DOI 10.1016/j.bbamcr.2006.10.001
   Mccubrey JA, 2006, ADV ENZYME REGUL, V46, P249, DOI 10.1016/j.advenzreg.2006.01.004
   Meier F, 2005, FRONT BIOSCI-LANDMRK, V10, P2986, DOI 10.2741/1755
   Oster SK, 2002, ADV CANCER RES, V84, P81, DOI 10.1016/S0065-230X(02)84004-0
   Ottaviani G, 2009, CANCER TREAT RES, V152, P3, DOI 10.1007/978-1-4419-0284-9_1
   Provisor AJ, 1997, J CLIN ONCOL, V15, P76, DOI 10.1200/JCO.1997.15.1.76
   Ramer R, 2008, J NATL CANCER I, V100, P59, DOI 10.1093/jnci/djm268
   Robanus-maandag EC, 2003, J PATHOL, V201, P75, DOI 10.1002/path.1385
   Scionti I, 2008, ANN ONCOL, V19, P1500, DOI 10.1093/annonc/mdn148
   Shimizu T, 2010, ONCOGENE, V29, P5687, DOI 10.1038/onc.2010.312
   Steelman LS, 2008, LEUKEMIA, V22, P686, DOI 10.1038/leu.2008.26
   Vafa O, 2002, MOL CELL, V9, P1031, DOI 10.1016/S1097-2765(02)00520-8
   Wang Y, 2002, CANCER-AM CANCER SOC, V95, P2346, DOI 10.1002/cncr.10963
   Xie XK, 2009, CHEMOTHERAPY, V55, P433, DOI 10.1159/000265527
   Zhuang SG, 2007, AM J PHYSIOL-RENAL, V292, PF440, DOI 10.1152/ajprenal.00170.2006
NR 28
TC 59
Z9 59
U1 1
U2 9
PU COGNIZANT COMMUNICATION CORP
PI PUTNAM VALLEY
PA 18 PEEKSKILL HOLLOW RD, PO BOX 37, PUTNAM VALLEY, NY 10579 USA
SN 0965-0407
EI 1555-3906
J9 ONCOL RES
JI Oncol. Res.
PD JUN 15
PY 2012
VL 20
IS 4
BP 149
EP 156
DI 10.3727/096504012X13522227232237
PG 8
WC Oncology
SC Oncology
GA 077GW
UT WOS:000314016900002
PM 23461061
DA 2022-07-08
ER

PT J
AU Yamanegi, Koji
   Yamane, Junko
   Kobayashi, Kenta
   Ohyama, Hideki
   Nakasho, Keiji
   Yamada, Naoko
   Hata, Masaki
   Fukunaga, Satoru
   Futani, Hiroyuki
   Okamura, Haruki
   Terada, Nobuyuki
AF Yamanegi, Koji
   Yamane, Junko
   Kobayashi, Kenta
   Ohyama, Hideki
   Nakasho, Keiji
   Yamada, Naoko
   Hata, Masaki
   Fukunaga, Satoru
   Futani, Hiroyuki
   Okamura, Haruki
   Terada, Nobuyuki
TI Downregulation of matrix metalloproteinase-9 mRNA by valproic acid plays a role in inhibiting the shedding of MHC class I-related molecules A and B on the surface of human osteosarcoma cells
SO ONCOLOGY REPORTS
LA English
DT Article
DE valproic acid; histone deacetylase inhibitor; MHC class I-related chain molecule; metalloproteinase; osteosarcoma
ID histone deacetylase inhibitor; nkg2d ligand; sodium valproate; cutting edge; tumor-cell; cancer; expression; release; cytotoxicity; induction
AB Valproic acid, a histone deacetylase inhibitor, increases the expression of cell surface MHC class I-related chain molecules (MICs) A and B (MICA and B) in osteosarcoma cells and decreases their secretion of soluble MICA and MICB, which are produced by the proteolytic cleavage of cell surface MICs. Osteosarcoma cells have been reported to produce high levels of matrix metalloproteinase (MMP)-2 and -9. In this study, we investigated the involvement of MMP-2 and -9 in the inhibitory action of valproic acid (VPA) on the proteolytic cleavage of cell surface MICs using the U-2 OS and SaOS-2 osteosarcoma cell lines. VPA caused a marked decrease in the expression of MMP-9 mRNA in the U-2 OS and SaOS-2 cells and in the expression of MMP-2 mRNA in the U-2 OS cells, but only a slight decrease in the expression of MMP-2 mRNA in the SaOS-2 cells. The transfection of small interfering RNA (siRNA) for MMP-9 decreased the secretion of soluble MICA and MIC:B by both U-2 OS and SaOS-2 cells, but that of siRNA for MMP-2 did not. The present study therefore demonstrates that the downregulation of MMP-9 mRNA by VPA plays a role in the inhibitory action of VPA on the secretion of soluble MICA and MICB in osteosarcoma cells.
C1 [Yamanegi, Koji; Yamane, Junko; Kobayashi, Kenta; Ohyama, Hideki; Nakasho, Keiji; Yamada, Naoko; Hata, Masaki; Terada, Nobuyuki] Hyogo Coll Med, Dept Pathol, Nishinomiya, Hyogo 6638501, Japan.
   [Fukunaga, Satoru; Futani, Hiroyuki] Hyogo Coll Med, Dept Orthoped Surg, Nishinomiya, Hyogo 6638501, Japan.
   [Okamura, Haruki] Hyogo Coll Med, Dept Tumor Immunol & Cell Therapy, Nishinomiya, Hyogo 6638501, Japan.
RP Yamanegi, K (通讯作者)，Hyogo Coll Med, Dept Pathol, 1-1 Mukogawa Cho, Nishinomiya, Hyogo 6638501, Japan.
EM yamaneg.@hyo-med.ac.jp
FU Ministry of Education, Culture, Sports, Science and Technology of Japan [23792159]; Strategic Program Grant for Research Infrastructure Development in Private Institutes; Hyogo College of Medicine
CR Armeanu S, 2005, CANCER RES, V65, P6321, DOI 10.1158/0008-5472.CAN-04-4252
   Boutet P, 2009, J IMMUNOL, V182, P49, DOI 10.4049/jimmunol.182.1.49
   Cho HJ, 2007, J BIOCHEM MOL BIOL, V40, P1069
   Groh V, 2002, NATURE, V419, P734, DOI 10.1038/nature01112
   Kristensen LS, 2009, EUR J PHARMACOL, V625, P131, DOI 10.1016/j.ejphar.2009.10.011
   Lee KH, 2010, MOL CELL BIOCHEM, V343, P163, DOI 10.1007/s11010-010-0510-x
   Liu G, 2010, J IMMUNOL, V184, P3346, DOI 10.4049/jimmunol.0903789
   Marten A, 2006, INT J CANCER, V119, P2359, DOI 10.1002/ijc.22186
   Mitmaker EJ, 2011, SURGERY, V149, P504, DOI 10.1016/j.surg.2010.10.007
   Nausch N, 2008, ONCOGENE, V27, P5944, DOI 10.1038/onc.2008.272
   Poggi A, 2009, LEUKEMIA, V23, P641, DOI 10.1038/leu.2008.354
   Raffaghello L, 2004, NEOPLASIA, V6, P558, DOI 10.1593/neo.04316
   Salih HR, 2006, HUM IMMUNOL, V67, P188, DOI 10.1016/j.humimm.2006.02.008
   Salih HR, 2002, J IMMUNOL, V169, P4098, DOI 10.4049/jimmunol.169.8.4098
   Schmudde M, 2008, CANCER LETT, V272, P110, DOI 10.1016/j.canlet.2008.06.027
   Vinodhkumar R, 2007, CHEM-BIOL INTERACT, V165, P220, DOI 10.1016/j.cbi.2006.12.012
   Waldhauer I, 2008, ONCOGENE, V27, P5932, DOI 10.1038/onc.2008.267
   Waldhauer I, 2006, CANCER RES, V66, P2520, DOI 10.1158/0008-5472.CAN-05-2520
   Waldhauer I, 2008, CANCER RES, V68, P6368, DOI 10.1158/0008-5472.CAN-07-6768
   Xin ZF, 2009, J EXP CLIN CANC RES, V28, P0, DOI 10.1186/1756-9966-28-105
   Yamanegi K, 2010, ONCOL REP, V24, P1621, DOI 10.3892/or_00001026
   Yoo CB, 2006, NAT REV DRUG DISCOV, V5, P37, DOI 10.1038/nrd1930
   Zhang C, 2009, CANCER IMMUNOL IMMUN, V58, P1275, DOI 10.1007/s00262-008-0645-8
NR 23
TC 18
Z9 19
U1 0
U2 2
PU SPANDIDOS PUBL LTD
PI ATHENS
PA POB 18179, ATHENS, 116 10, GREECE
SN 1021-335X
EI 1791-2431
J9 ONCOL REP
JI Oncol. Rep.
PD NOV 15
PY 2012
VL 28
IS 5
BP 1585
EP 1590
DI 10.3892/or.2012.1981
PG 6
WC Oncology
SC Oncology
GA 031QV
UT WOS:000310657900009
PM 22923031
DA 2022-07-08
ER

PT J
AU Onishi, Yasuo
   Kawamoto, Teruya
   Kishimoto, Kenta
   Hara, Hitomi
   Fukase, Naomasa
   Toda, Mitsunori
   Harada, Risa
   Kurosaka, Masahiro
   Akisue, Toshihiro
AF Onishi, Yasuo
   Kawamoto, Teruya
   Kishimoto, Kenta
   Hara, Hitomi
   Fukase, Naomasa
   Toda, Mitsunori
   Harada, Risa
   Kurosaka, Masahiro
   Akisue, Toshihiro
TI PKD1 negatively regulates cell invasion, migration and proliferation ability of human osteosarcoma
SO INTERNATIONAL JOURNAL OF ONCOLOGY
LA English
DT Article
DE PKD1; osteosarcoma; proliferation; invasion; migration; metastasis
ID protein-kinase-c; nf-kappa-b; matrix metalloproteinase; sarcoma-cell; e-cadherin; cancer; expression; tumor; activation; mu
AB Osteosarcoma (OS) is a primary malignancy of the bone, with a tendency to metastasize early. Despite intensive chemotherapy and surgical resection, more than 30% of patients develop distant metastases, and the prognosis of patients with metastases is essentially poor. Members of the protein kinase D (PKD) family are serine/threonine kinases, and have been studied in various cancers. Among the three different isoforms of this family, PKD1 is one of the best understood for its role in human malignancies; however, its role in musculoskeletal tumors has not been studied. In the present study, we investigated the role of PKD1 in human OS. We first analyzed PKD1 mRNA expression in human musculoskeletal tumor tissue samples by quantitative real-time PCR. PKD1 expression in OS samples was significantly lower than that in benign schwannoma samples, and this was correlated with metastatic potential. In in vitro studies, overexpression of PKD1 by plasmid transfection decreased OS cell invasion, migration and proliferation, and significantly decreased matrix metalloproteinase (MMP)2 mRNA expression. Conversely, siRNA knockdown of PKD1 increased invasion, migration and proliferation of OS cells, and MMP2 expression was markedly increased. Furthermore, overexpression of PKD1 significantly reduced in vivo tumor growth of OS cells. These results demonstrated that low expression of PKD1 may contribute to increased cell invasion, migration and proliferation ability of human OS. Taken together, our findings strongly suggest that PKD1 may negatively regulate the malignant potential of human OS, and may be a therapeutic target for human OS in the clinical setting.
C1 [Onishi, Yasuo; Kawamoto, Teruya; Kishimoto, Kenta; Hara, Hitomi; Fukase, Naomasa; Toda, Mitsunori; Harada, Risa; Kurosaka, Masahiro; Akisue, Toshihiro] Kobe Univ, Grad Sch Med, Dept Orthopaed Surg, Chuo Ku, Kobe, Hyogo 6500017, Japan.
RP Kawamoto, T (通讯作者)，Kobe Univ, Grad Sch Med, Dept Orthopaed Surg, Chuo Ku, 7-5-1 Kusunoki Cho, Kobe, Hyogo 6500017, Japan.
EM trykwmt@med.kobe-u.ac.jp
CR Albini A, 1998, PATHOL ONCOL RES, V4, P230
   Biswas MHU, 2010, CANCER RES, V70, P2095, DOI 10.1158/0008-5472.CAN-09-4155
   Bjornland K, 2005, J SURG RES, V127, P151, DOI 10.1016/j.jss.2004.12.016
   Bowden ET, 1999, ONCOGENE, V18, P4440, DOI 10.1038/sj.onc.1202827
   Chen J, 2008, CANCER RES, V68, P3844, DOI 10.1158/0008-5472.CAN-07-5156
   Choong PFM, 2003, CLIN ORTHOP RELAT R, V0, PPS19, DOI 10.1097/01.blo.0000093839.72468.da
   Cowell CF, 2009, J CELL BIOCHEM, V106, P714, DOI 10.1002/jcb.22067
   Egeblad M, 2002, NAT REV CANCER, V2, P161, DOI 10.1038/nrc745
   Eiseler T, 2009, BREAST CANCER RES, V11, P0, DOI 10.1186/bcr2232
   Enomoto M, 2009, ONCOGENE, V28, P3197, DOI 10.1038/onc.2009.175
   Forest M, 1995, ANN PATHOL, V15, P226
   Friedl P, 2003, NAT REV CANCER, V3, P362, DOI 10.1038/nrc1075
   Fromigue O, 2008, J BIOL CHEM, V283, P30549, DOI 10.1074/jbc.M801436200
   Fukase N, 2011, ONCOL REP, V26, P1221, DOI 10.3892/or.2011.1415
   Gupta GP, 2006, CELL, V127, P679, DOI 10.1016/j.cell.2006.11.001
   Hanahan D, 2000, CELL, V100, P57, DOI 10.1016/S0092-8674(00)81683-9
   Henttu P, 1998, BIOCHEM BIOPH RES CO, V244, P167, DOI 10.1006/bbrc.1998.8238
   Hidalgo M, 2001, JNCI-J NATL CANCER I, V93, P178, DOI 10.1093/jnci/93.3.178
   Hitora T, 2005, PATHOL INT, V55, P41, DOI 10.1111/j.1440-1827.2005.01787.x
   Jaggi M, 2005, CANCER RES, V65, P483
   Jaggi M, 2003, BIOCHEM BIOPH RES CO, V307, P254, DOI 10.1016/S0006-291X(03)01161-6
   Jaggi M, 2007, FRONT BIOSCI-LANDMRK, V12, P3757, DOI 10.2741/2349
   Johannes FJ, 1995, EUR J BIOCHEM, V227, P303, DOI 10.1111/j.1432-1033.1995.tb20389.x
   Johannes FJ, 1994, J BIOL CHEM, V269, P6140
   Kang GH, 2009, HISTOPATHOLOGY, V55, P368, DOI 10.1111/j.1365-2559.2009.03368.x
   Kawamoto T, 2008, ANTICANCER RES, V28, P825
   Kikkawa U, 1983, J BIOL CHEM, V258, P1442
   Kim M, 2008, CARCINOGENESIS, V29, P629, DOI 10.1093/carcin/bgm291
   Lavalle CR, 2010, BBA-REV CANCER, V1806, P183, DOI 10.1016/j.bbcan.2010.05.003
   Liang CC, 2007, NAT PROTOC, V2, P329, DOI 10.1038/nprot.2007.30
   Liotta LA, 1990, SEMIN CANCER BIOL, V1, P99
   Matsumoto Y, 2001, JPN J CANCER RES, V92, P429, DOI 10.1111/j.1349-7006.2001.tb01113.x
   Meyers PA, 1992, J CLIN ONCOL, V10, P5, DOI 10.1200/JCO.1992.10.1.5
   Okada Y, 2010, ANTICANCER RES, V30, P3391
   Ristich VL, 2006, BRIT J DERMATOL, V154, P586, DOI 10.1111/j.1365-2133.2005.07073.x
   Rozengurt E, 2005, J BIOL CHEM, V280, P13205, DOI 10.1074/jbc.R500002200
   Simpson KJ, 2004, CANCER RES, V64, P8694, DOI 10.1158/0008-5472.CAN-04-2247
   Song J, 2006, AM J PHYSIOL-CELL PH, V290, PC1469, DOI 10.1152/ajpcell.00486.2005
   Storz P, 2003, EMBO J, V22, P109, DOI 10.1093/emboj/cdg009
   Syed V, 2008, J CELL BIOCHEM, V104, P82, DOI 10.1002/jcb.21603
   Tirado OM, 2010, INT J CANCER, V126, P426, DOI 10.1002/ijc.24754
   Trauzold A, 2003, ONCOGENE, V22, P8939, DOI 10.1038/sj.onc.1207001
   Van LINTJ, 2002, TRENDS CELL BIOL, V12, P193, DOI 10.1016/S0962-8924(02)02262-6
   Van NOORDENCJ, 1998, ACTA HISTOCHEM, V100, P344
   Whelan JS, 1997, EUR J CANCER, V33, P1611, DOI 10.1016/S0959-8049(97)00251-7
   Woodhouse EC, 1997, CANCER-AM CANCER SOC, V80, P1529, DOI 10.1002/(SICI)1097-0142(19971015)80:8+<1529::AID-CNCR2>3.3.CO;2-#
   Wu DQ, 2002, J BIOL CHEM, V277, P40449, DOI 10.1074/jbc.M206270200
   Wunder JS, 2000, J CLIN ONCOL, V18, P2685, DOI 10.1200/JCO.2000.18.14.2685
   Yang JM, 1996, CANCER RES, V56, P3490
   Yui Y, 2010, CLIN EXP METASTAS, V27, P619, DOI 10.1007/s10585-010-9352-x
NR 50
TC 18
Z9 18
U1 0
U2 4
PU SPANDIDOS PUBL LTD
PI ATHENS
PA POB 18179, ATHENS, 116 10, GREECE
SN 1019-6439
EI 1791-2423
J9 INT J ONCOL
JI Int. J. Oncol.
PD JUN 15
PY 2012
VL 40
IS 6
BP 1839
EP 1848
DI 10.3892/ijo.2012.1400
PG 10
WC Oncology
SC Oncology
GA 937YK
UT WOS:000303699900013
PM 22426824
DA 2022-07-08
ER

PT J
AU Pignatelli, Jeanine
   Lalonde, SE
   Lalonde, DP
   Clarke, Dominic
   Turner, CE
AF Pignatelli, Jeanine
   Lalonde, Sara
   Lalonde, David
   Clarke, Dominic
   Turner, Christopher
TI Actopaxin (alpha-Parvin) Phosphorylation Is Required for Matrix Degradation and Cancer Cell Invasion
SO JOURNAL OF BIOLOGICAL CHEMISTRY
LA English
DT Article
ID integrin-linked kinase; focal adhesion protein; breast epithelial-cell; smooth-muscle-cell; extracellular-matrix; p21-activated kinase; invadopodia formation; exchange factor; up-regulation; p38 mapk
AB Dysregulation of cell adhesion and motility is known to be an important factor in the development of tumor malignancy. Actopaxin (alpha-parvin) is a paxillin, integrin-linked kinase, and F-actin binding focal adhesion protein with several serine phosphorylation sites in the amino terminus that contribute to the regulation of cell spreading and migration. Here, phosphorylation of actopaxin is shown to contribute to the regulation of matrix degradation and cell invasion. Osteosarcoma cells stably expressing wild type (WT), nonphosphorylatable (Quint), and phosphomimetic (S4D/S8D) actopaxin demonstrate that actopaxin phosphorylation is necessary for efficient Src and matrix metalloproteinase-driven degradation of extracellular matrix. Rac1 was found to be required for actopaxin-induced matrix degradation whereas inhibition of myosin contractility promoted degradation in the phosphomutant-expressing Quint cells, indicating that a balance of Rho GTPase signaling and regulation of cellular tension are important for the process. Furthermore, actopaxin forms a complex with the Rac1/Cdc42 GEF beta-PIX and Rac1/Cdc42 effector PAK1, to regulate actopaxin-dependent matrix degradation. Actopaxin phosphorylation is elevated in the invasive breast cancer cell line MDA-MB-231 compared with normal breast epithelial MCF10A cells. Expression of the nonphosphorylatable Quint actopaxin in MDA-MB-231 cells inhibits cell invasion whereas overexpression of WT actopaxin promotes invasion in MCF10A cells. Taken together, this study demonstrates a new role for actopaxin phosphorylation in matrix degradation and cell invasion via regulation of Rho GTPase signaling.
C1 [Pignatelli, Jeanine; Turner, Christopher E.] SUNY Syracuse, Upstate Med Univ, Dept Cell & Dev Biol, Syracuse, NY 13210 USA.
   [LaLonde, Sara E.] Cornell Univ, Coll Vet Med, Anim Hlth Diagnost Ctr, Ithaca, NY 14853 USA.
   [LaLonde, David P.] Cornell Univ, Weill Inst Cell & Mol Biol, Ithaca, NY 14853 USA.
   [Clarke, Dominic] Charter Med Inc, Dept Cellular Therapy, Winston Salem, NC 27103 USA.
RP Turner, CE (通讯作者)，SUNY Syracuse, Upstate Med Univ, Dept Cell & Dev Biol, 750 E Adams St, Syracuse, NY 13210 USA.
EM turnerce@upstate.edu
FU National Institutes of Health [R01HL070244, R01GM47607]; NATIONAL HEART, LUNG, AND BLOOD INSTITUTE [R01HL070244] Funding Source: NIH RePORTER; NATIONAL INSTITUTE OF GENERAL MEDICAL SCIENCES [R01GM047607] Funding Source: NIH RePORTER
CR Albiges-rizo C, 2009, J CELL SCI, V122, P3037, DOI 10.1242/jcs.052704
   Attwell S, 2003, MOL BIOL CELL, V14, P4813, DOI 10.1091/mbc.E03-05-0308
   Ayala I, 2008, J CELL SCI, V121, P369, DOI 10.1242/jcs.008037
   Bagrodia S, 1999, TRENDS CELL BIOL, V9, P350, DOI 10.1016/S0962-8924(99)01618-9
   Bakin AV, 2002, J CELL SCI, V115, P3193
   Bokoch GM, 2003, ANNU REV BIOCHEM, V72, P743, DOI 10.1146/annurev.biochem.72.121801.161742
   Bowden ET, 2006, EXP CELL RES, V312, P1240, DOI 10.1016/j.yexcr.2005.12.012
   Brown MC, 2002, MOL BIOL CELL, V13, P1550, DOI 10.1091/mbc.02-02-0015
   Buccione R, 2009, CANCER METAST REV, V28, P137, DOI 10.1007/s10555-008-9176-1
   Burgstaller G, 2004, J CELL SCI, V117, P223, DOI 10.1242/jcs.00839
   Carragher NO, 2004, TRENDS CELL BIOL, V14, P241, DOI 10.1016/j.tcb.2004.03.011
   Clarke DM, 2004, J CELL BIOL, V166, P901, DOI 10.1083/jcb.200404024
   Courtneidge SA, 2005, COLD SH Q B, V70, P167, DOI 10.1101/sqb.2005.70.014
   Curtis M, 2002, BIOCHEM J, V363, P233, DOI 10.1042/0264-6021:3630233
   Destaing O, 2011, CURR OPIN CELL BIOL, V23, P597, DOI 10.1016/j.ceb.2011.04.002
   Feng QY, 2010, J BIOL CHEM, V285, P18806, DOI 10.1074/jbc.M109.098079
   Feng QY, 2002, J BIOL CHEM, V277, P5644, DOI 10.1074/jbc.M107704200
   Fukuda T, 2003, J BIOL CHEM, V278, P51324, DOI 10.1074/jbc.M309122200
   Furmaniak-kazmierczak E, 2007, CIRC RES, V100, P1328, DOI 10.1161/CIRCRESAHA.106.147744
   Gao Y, 2004, P NATL ACAD SCI USA, V101, P7618, DOI 10.1073/pnas.0307512101
   Gringel A, 2006, J CELL PHYSIOL, V209, P568, DOI 10.1002/jcp.20777
   Guarino M, 2010, J CELL PHYSIOL, V223, P14, DOI 10.1002/jcp.22011
   Johnstone CN, 2008, MOL CELL BIOL, V28, P687, DOI 10.1128/MCB.01617-06
   Kim ES, 2004, INT J ONCOL, V25, P1375
   Kim MS, 2003, CANCER RES, V63, P5454
   Kogata N, 2009, GENE DEV, V23, P2278, DOI 10.1101/gad.535409
   Kovacs M, 2004, J BIOL CHEM, V279, P35557, DOI 10.1074/jbc.M405319200
   Lalonde DP, 2006, CURR BIOL, V16, P1375, DOI 10.1016/j.cub.2006.05.057
   Lange A, 2009, NATURE, V461, P1002, DOI 10.1038/nature08468
   Legate KR, 2006, NAT REV MOL CELL BIO, V7, P20, DOI 10.1038/nrm1789
   Manser E, 1998, MOL CELL, V1, P183, DOI 10.1016/S1097-2765(00)80019-2
   Matsuda C, 2008, FEBS LETT, V582, P1189, DOI 10.1016/j.febslet.2008.01.064
   Mongroo PS, 2004, ONCOGENE, V23, P8959, DOI 10.1038/sj.onc.1208112
   Montanez E, 2009, EMBO J, V28, P3132, DOI 10.1038/emboj.2009.295
   Nikolopoulos SN, 2002, J BIOL CHEM, V277, P1568, DOI 10.1074/jbc.M108612200
   Nikolopoulos SN, 2000, J CELL BIOL, V151, P1435, DOI 10.1083/jcb.151.7.1435
   Nyalendo C, 2007, J BIOL CHEM, V282, P15690, DOI 10.1074/jbc.M608045200
   Olski TM, 2001, J CELL SCI, V114, P525
   Pankov R, 2005, J CELL BIOL, V170, P793, DOI 10.1083/jcb.200503152
   Pignatelli J, 2012, J CELL BIOL, V197, P421, DOI 10.1083/jcb.201108143
   Rosenberger G, 2003, HUM MOL GENET, V12, P155, DOI 10.1093/hmg/ddg019
   Sells MA, 1999, J CELL BIOL, V145, P837, DOI 10.1083/jcb.145.4.837
   Sepulveda JL, 2006, CELL MOL LIFE SCI, V63, P25, DOI 10.1007/s00018-005-5355-1
   Shin EY, 2002, J BIOL CHEM, V277, P44417, DOI 10.1074/jbc.M203754200
   Tu YZ, 2001, J CELL BIOL, V153, P585, DOI 10.1083/jcb.153.3.585
   Tumbarello DA, 2007, J CELL PHYSIOL, V211, P736, DOI 10.1002/jcp.20991
   Webb BA, 2005, AM J PHYSIOL-CELL PH, V289, PC898, DOI 10.1152/ajpcell.00095.2005
   Webb BA, 2007, EUR J CELL BIOL, V86, P189, DOI 10.1016/j.ejcb.2007.01.003
   Webb BA, 2006, ARCH BIOCHEM BIOPHYS, V456, P183, DOI 10.1016/j.abb.2006.06.011
   Wormer D, 2012, CYTOSKELETON, V69, P644, DOI 10.1002/cm.21057
   Yong HY, 2010, INT J ONCOL, V36, P501, DOI 10.3892/ijo_00000524
   Zhang YJ, 2004, J BIOL CHEM, V279, P41695, DOI 10.1074/jbc.M401563200
NR 52
TC 21
Z9 22
U1 2
U2 13
PU AMER SOC BIOCHEMISTRY MOLECULAR BIOLOGY INC
PI BETHESDA
PA 9650 ROCKVILLE PIKE, BETHESDA, MD 20814-3996 USA
SN 
EI 1083-351X
J9 J BIOL CHEM
JI J. Biol. Chem.
PD OCT 26
PY 2012
VL 287
IS 44
BP 37309
EP 37320
DI 10.1074/jbc.M112.385229
PG 12
WC Biochemistry & Molecular Biology
SC Biochemistry & Molecular Biology
GA 030RT
UT WOS:000310588500062
PM 22955285
DA 2022-07-08
ER

PT J
AU Kim, Sang-Min
   Lee, Hyewon
   Park, Youn-Soo
   Lee, Youbin
   Seo, SW
AF Kim, Sang-min
   Lee, Hyewon
   Park, Youn-soo
   Lee, Youbin
   Seo, Sung
TI ERK5 regulates invasiveness of osteosarcoma by inducing MMP-9
SO JOURNAL OF ORTHOPAEDIC RESEARCH
LA English
DT Article
DE ERK5; MMP-9; cellular invasion; osteosarcoma
ID gene-expression; bladder-cancer; matrix-metalloproteinase-9 expression; matrix metalloprotease; adjuvant chemotherapy; osteogenic-sarcoma; prostate-cancer; invasion; tumor; metastasis
AB The purpose of this study is to determine the role of ERK5 in cellular invasion of osteosarcoma (OS). The human OS cell line (MG63, SaOS, and U2OS) and primary OS cells were used for the study. The expression of ERK5 and MMP-9 in each cell was examined by western blot or RT-PCR. To evaluate the biological role of ERK5, proliferation assay (MTT) and invasion assay (BD Matrigel (TM)) were performed after silencing ERK5 using siRNA. MMPs expressions were analyzed using RT-PCR and zymography after silencing ERK5. ERK5 was distinctly overexpressed in U2OS and primary OS cell. Both of them also expressed MMP-9, which was not shown in MG63 and SaOS in RT-PCR. ERK5 silencing did not suppress the proliferation of OS cells. However, ERK5 silencing significantly reduced the number of invading cells in invasion assay. The expression of MMP-9 was specifically reduced after silencing ERK5. The zymography showed that the enzyme activity of MMP-9 was also reduced after ERK5 suppression. The expression of ERK5 regulates the invasion of OS cells by inducing MMP-9 expression. Therefore, ERK5 may be a new therapeutic target in invasive OS expressing MMP-9. (C) 2011 Orthopaedic Research Society. Published by Wiley Periodicals, Inc. J Orthop Res 30:10401044, 2012
C1 [Kim, Sang-Min; Lee, Hyewon; Park, Youn-Soo; Lee, Youbin; Seo, Sung Wook] Sungkyunkwan Univ, Dept Orthopaed Surg, Samsung Med Ctr, Sch Med, Seoul 135710, South Korea.
RP Seo, SW (通讯作者)，Sungkyunkwan Univ, Dept Orthopaed Surg, Samsung Med Ctr, Sch Med, 50 Ilwon Dong, Seoul 135710, South Korea.
EM sungwseo@skku.edu
FU National Research Foundation of Korea (NRF); Korea government (MEST) [NTX-1100841]
CR Bacci G, 2006, ACTA ORTHOP, V77, P938, DOI 10.1080/17453670610013268
   Bianco FJ, 1998, CLIN CANCER RES, V4, P3011
   Bjornland K, 2005, J SURG RES, V127, P151, DOI 10.1016/j.jss.2004.12.016
   Montero JC, 2009, PLOS ONE, V4, P0, DOI 10.1371/journal.pone.0005565
   Davies B, 1993, CANCER RES, V53, P5365
   English JM, 1995, J BIOL CHEM, V270, P28897, DOI 10.1074/jbc.270.48.28897
   Ferrari S, 2007, CURR OPIN ONCOL, V19, P341, DOI 10.1097/CCO.0b013e328122d73f
   Grignon DJ, 1996, CANCER RES, V56, P1654
   Hong S, 2005, J BIOL CHEM, V280, P25202, DOI 10.1074/jbc.M413985200
   Kato Y, 1997, EMBO J, V16, P7054, DOI 10.1093/emboj/16.23.7054
   Lennartsson J, 2010, CELL SIGNAL, V22, P955, DOI 10.1016/j.cellsig.2010.01.020
   Liotta LA, 1991, CELL, V64, P327, DOI 10.1016/0092-8674(91)90642-C
   Mccracken SRC, 2008, ONCOGENE, V27, P2978, DOI 10.1038/sj.onc.1210963
   Mehta PB, 2003, ONCOGENE, V22, P1381, DOI 10.1038/sj.onc.1206154
   Ray JM, 1994, EUR RESPIR J, V7, P2062
   Rosen G, 1982, CANCER-AM CANCER SOC, V49, P1221, DOI 10.1002/1097-0142(19820315)49:6<1221::AID-CNCR2820490625>3.0.CO;2-E
   Sato H, 1993, ONCOGENE, V8, P395
   Sawhney RS, 2009, J CELL PHYSIOL, V219, P152, DOI 10.1002/jcp.21662
   Tsuchiya Y, 1994, INT J CANCER, V56, P46
   Zhang PY, 2008, CLIN CANCER RES, V14, P2962, DOI 10.1158/1078-0432.CCR-07-1992
NR 20
TC 26
Z9 32
U1 0
U2 6
PU WILEY-BLACKWELL
PI MALDEN
PA COMMERCE PLACE, 350 MAIN ST, MALDEN 02148, MA USA
SN 0736-0266
EI 
J9 J ORTHOP RES
JI J. Orthop. Res.
PD JUL 15
PY 2012
VL 30
IS 7
BP 1040
EP 1044
DI 10.1002/jor.22025
PG 5
WC Orthopedics
SC Orthopedics
GA 939KT
UT WOS:000303810000005
PM 22213073
DA 2022-07-08
ER

PT J
AU Li, Bo
   Yang, Yuehua
   Jiang, Shengdan
   Ni, Binbin
   Chen, Ke
   Jiang, Leisheng
AF Li, Bo
   Yang, Yuehua
   Jiang, Shengdan
   Ni, Binbin
   Chen, Ke
   Jiang, Leisheng
TI Adenovirus-mediated overexpression of BMP-9 inhibits human osteosarcoma cell growth and migration through downregulation of the PI3K/AKT pathway
SO INTERNATIONAL JOURNAL OF ONCOLOGY
LA English
DT Article
DE BMP-9; osteosarcoma; growth; migration; PI3K; AKT
ID bone morphogenetic protein; immunohistochemical detection; tumor-cell; expression; apoptosis; signal; receptor; cancer; bind; alk1
AB Bone morphogenetic proteins (BMPs) are members of the TGF-beta superfamily of signaling molecules and have previously been shown to be associated with the biological behavior of osteosarcoma. However, to date the effects and molecular mechanisms of BMP-9 on osteosarcoma progression are unknown. We performed real-time PCR and western blot analysis to characterize the endogenous expression of BMP-9 in osteosarcoma cell lines. We used a recombinant adenovirus expressing BMP-9 (adBMP-9) to infect osteosarcoma cell lines with relatively low endogenous BMP-9 expression to determine the functional relevance of BMP-9 overexpression to osteosarcoma cell growth and migration in vitro and in vivo, and further investigated the expression levels of Ki-67, matrix metallopeptidase-9 (MMP-9), phosphoinositide 3-kinase p85 alpha (PI3Kp85 alpha) and phosphorylated AKT (p-AKT). As a result, osteosarcoma cell proliferation and migration were significantly diminished by adBMP-9, indicated by MTT and wound-healing assays, and cell apoptosis was markedly induced, indicated by Hoechst 33342/PI assay and Annexin V-FITC apoptosis detection. When BMP-9 expression was enhanced, the expression of PI3Kp85a, p-AKT, Ki-67 and MMP-9 was downregulated in osteosarcoma cells. In addition, the tumor volumes in MG-63 and HOS subcutaneous nude mouse models treated with adBMP-9 were significantly smaller compared to those of the ad-GFP group. These results suggested that the enhanced expression of BMP-9 in osteosarcoma cells by adBMP-9 exerted inhibitory effects on growth and migration of osteosarcoma cells possibly via blockade of the PI3K/AKT signaling pathway.
C1 [Li, Bo; Yang, Yuehua; Jiang, Shengdan; Ni, Binbin; Chen, Ke; Jiang, Leisheng] Shanghai Jiao Tong Univ, Sch Med, Xinhua Hosp, Dept Orthoped Surg, Shanghai 200092, Peoples R China.
RP Jiang, LS (通讯作者)，Shanghai Jiao Tong Univ, Sch Med, Xinhua Hosp, Dept Orthoped Surg, 1665 Kongjiang Rd, Shanghai 200092, Peoples R China.
EM jiangleisheng@126.com
CR Bidart M, 2012, CELL MOL LIFE SCI, V69, P313, DOI 10.1007/s00018-011-0751-1
   Boon MR, 2011, CYTOKINE GROWTH F R, V22, P221, DOI 10.1016/j.cytogfr.2011.08.001
   Brown MA, 2005, J BIOL CHEM, V280, P25111, DOI 10.1074/jbc.M503328200
   Castonguay R, 2011, J BIOL CHEM, V286, P30034, DOI 10.1074/jbc.M111.260133
   Cawston TE, 2006, BEST PRACT RES CL RH, V20, P983, DOI 10.1016/j.berh.2006.06.007
   Chen C, 2003, NAT BIOTECHNOL, V21, P294, DOI 10.1038/nbt795
   David L, 2007, BLOOD, V109, P1953, DOI 10.1182/blood-2006-07-034124
   Fu YC, 2009, INT J ONCOL, V35, P583, DOI 10.3892/ijo_00000369
   Gobbi G, 2002, INT J ONCOL, V20, P143
   Hanahan D, 2011, CELL, V144, P646, DOI 10.1016/j.cell.2011.02.013
   Helm GA, 2000, J NEUROSURG, V92, P191, DOI 10.3171/spi.2000.92.2.0191
   Hernandez-rodriguez NA, 2001, CANCER DETECT PREV, V25, P210
   Herrera B, 2009, CANCER RES, V69, P9254, DOI 10.1158/0008-5472.CAN-09-2912
   Hotfilder M, 2005, BRIT J CANCER, V92, P705, DOI 10.1038/sj.bjc.6602384
   Jemal A, 2011, CA-CANCER J CLIN, V61, P134, DOI 10.3322/caac.20115, 10.3322/caac.20107
   Jin S, 2007, APOPTOSIS, V12, P1317, DOI 10.1007/s10495-007-0062-z
   Kim M, 2011, BMB REP, V44, P619, DOI 10.5483/BMBRep.2011.44.10.619
   Laitinen M, 1997, INT ORTHOP, V21, P188, DOI 10.1007/s002640050148
   Liu B, 2008, CELL BIOL INT, V32, P494, DOI 10.1016/j.cellbi.2007.10.008
   Lopez-coviella I, 2000, SCIENCE, V289, P313, DOI 10.1126/science.289.5477.313
   Loukopoulos P, 2004, RES VET SCI, V77, P131, DOI 10.1016/j.rvsc.2004.01.006
   Ploemacher RE, 1999, LEUKEMIA, V13, P428, DOI 10.1038/sj.leu.2401363
   Scharpfenecker M, 2007, J CELL SCI, V120, P964, DOI 10.1242/jcs.002949
   Song JJ, 1995, ENDOCRINOLOGY, V136, P4293, DOI 10.1210/en.136.10.4293
   Sotobori T, 2006, EXP CELL RES, V312, P3927, DOI 10.1016/j.yexcr.2006.08.024
   Sulzbacher I, 2002, J CLIN PATHOL, V55, P381, DOI 10.1136/jcp.55.5.381
   Suzuki Y, 2010, J CELL SCI, V123, P1684, DOI 10.1242/jcs.061556
   Truksa J, 2006, P NATL ACAD SCI USA, V103, P10289, DOI 10.1073/pnas.0603124103
   Tsubaki M, 2011, CYTOKINE, V54, P100, DOI 10.1016/j.cyto.2011.01.005
   Upton PD, 2009, J BIOL CHEM, V284, P15794, DOI 10.1074/jbc.M109.002881
   Weiss KR, 2006, CLIN ORTHOP RELAT R, V0, PP111, DOI 10.1097/01.blo.0000229333.98781.56
   Wu ZH, 2011, PLOS ONE, V6, P0, DOI 10.1371/journal.pone.0014648
   Yang LJ, 1990, CLIN ORTHOP RELAT R, V0, P249
   Ye L, 2008, MOL CANCER RES, V6, P1594, DOI 10.1158/1541-7786.MCR-08-0171
   Yoshikawa H, 2004, J ORTHOP SCI, V9, P334, DOI 10.1007/s00776-004-0764-9
   Yoshikawa H, 1994, CANCER, V74, P842, DOI 10.1002/1097-0142(19940801)74:3<842::AID-CNCR2820740309>3.0.CO;2-B
   Yoshikawa H, 1994, CANCER, V73, P85, DOI 10.1002/1097-0142(19940101)73:1<85::AID-CNCR2820730116>3.0.CO;2-8
NR 37
TC 35
Z9 40
U1 0
U2 10
PU SPANDIDOS PUBL LTD
PI ATHENS
PA POB 18179, ATHENS, 116 10, GREECE
SN 1019-6439
EI 1791-2423
J9 INT J ONCOL
JI Int. J. Oncol.
PD NOV 15
PY 2012
VL 41
IS 5
BP 1809
EP 1819
DI 10.3892/ijo.2012.1617
PG 11
WC Oncology
SC Oncology
GA 024MU
UT WOS:000310114100031
PM 22948234
DA 2022-07-08
ER
