# Supplementary material for: Global scientific trends on matrix metalloproteinase and osteosarcoma: A bibliometric and visualized analysis
Source: Front Oncol. 2023 Feb 6;13:1064815. doi: 10.3389/fonc.2023.1064815 (PMC9939641; doi:10.3389/fonc.2023.1064815)
Supplement: Supplementary file 3 [file DataSheet_1.zip › rawdata/download2013u47.txt]

PT J
AU Zhang, Y-H.
   Li, B.
   Shen, L.
   Shen, Y.
   Chen, X-D.
AF Zhang, Y-h
   Li, B
   Shen, L
   Shen, Y
   Chen, X-d
TI THE ROLE AND CLINICAL SIGNIFICANCE OF YES-ASSOCIATED PROTEIN 1 IN HUMAN OSTEOSARCOMA
SO INTERNATIONAL JOURNAL OF IMMUNOPATHOLOGY AND PHARMACOLOGY
LA English
DT Article
DE Yes-associated protein 1; osteosarcoma; small hairpin RNA; proliferation; invasion
ID candidate oncogene; expression; runx2; yap; transcription; tumor; identification; runx2/cbfa1; marker; cell
AB Yes-associated protein 1 (YAP1) is an oncogene that plays multiple roles in the tumorigenesis and progression of many malignances. The present study aimed to investigate the clinical significance of YAP1 expression in human osteosarcoma (OS) and explore the molecular mechanisms of YAP1 activity in OS MG-63 cells. The expression of YAP1 was assessed by immunohistochemical assay using a tissue microarray procedure. A loss-of-function approach was used to investigate the effects of small hairpin RNA-mediated knockdown of YAP1 on the expression of RUNX2, CyclinD1, and matrix metalloproteinase-9 (MMP-9) as well as the proliferative activities and invasive potential in OS MG-63 cells (evaluated by MTT and Transwell assays, respectively). The expression of YAP1 protein in OS tissues was significantly higher than that in ANCT, and was closely associated with gender (P=0.013) and Enneking staging (P=0.035), but it did not correlate with age, tumor location, or distant metastases of OS patients (P>0.05, each). Knockdown of YAP1 resulted in downregulation of the expression of RUNX2, CyclinD1, and MMP-9 and inhibited the proliferation and invasion of MG-63 cells. Our findings suggest that YAP1 is highly expressed in OS tissues, and increased expression of this molecule is correlated with the gender and Enneking staging of osteosarcoma patients. Knockdown of YAP1 may inhibit the proliferation and invasion of OS cells through downregulation of the RUNX2 pathway, thereby representing a potential therapeutic target for the treatment of cancer.
C1 [Zhang, Y-H.; Li, B.; Shen, L.; Shen, Y.; Chen, X-D.] Shanghai Jiao Tong Univ, Sch Med, Xinhua Hosp, Dept Orthoped Surg, Shanghai 200092, Peoples R China.
RP Chen, XD (通讯作者)，Shanghai Jiao Tong Univ, Sch Med, Xinhua Hosp, Dept Orthoped Surg, 1665 Kongjiang Rd, Shanghai 200092, Peoples R China.
EM chenxdmd@163.com
FU National Natural Science Foundation of China [81000779, 81171705]
CR Andela VB, 2005, J CLIN PATHOL, V58, P328, DOI 10.1136/jcp.2004.017640
   Benassi MS, 1997, INT J CANCER, V74, P518, DOI 10.1002/(SICI)1097-0215(19971021)74:5<518::AID-IJC7>3.3.CO;2-F
   Bielack SS, 2002, J CLIN ONCOL, V20, P776, DOI 10.1200/JCO.20.3.776
   Galindo M, 2007, J MOL HISTOL, V38, P501, DOI 10.1007/s10735-007-9143-0
   Guo JC, 2006, INT J MOL MED, V17, P761
   Hanahan D, 2011, CELL, V144, P646, DOI 10.1016/j.cell.2011.02.013
   Hsu JH, 2011, ONCOGENE, V30, P2077, DOI 10.1038/onc.2010.571
   Kong COLIN, 2009, EXPERT OPIN MED DIAGN, V3, P13
   Leong DT, 2010, BREAST CANCER RES, V12, P0, DOI 10.1186/bcr2762
   Lian JB, 2003, CONNECT TISSUE RES, V44, P141, DOI 10.1080/03008200390152232
   Muramatsu T, 2011, CARCINOGENESIS, V32, P389, DOI 10.1093/carcin/bgq254
   Oh H, 2010, TRENDS CELL BIOL, V20, P410, DOI 10.1016/j.tcb.2010.04.005
   Olfa G, 2010, BONE, V46, P901, DOI 10.1016/j.bone.2009.12.027
   Orr BA, 2011, J NEUROPATH EXP NEUR, V70, P568, DOI 10.1097/NEN.0b013e31821ff8d8
   Overholtzer M, 2006, P NATL ACAD SCI USA, V103, P12405, DOI 10.1073/pnas.0605579103
   Pratap J, 2005, MOL CELL BIOL, V25, P8581, DOI 10.1128/MCB.25.19.8581-8591.2005
   Raymond AK, 2002, PATHOLOGY GENETICS T, V1st, P264
   Sadikovic B, 2010, BMC CANCER, V10, P0, DOI 10.1186/1471-2407-10-202
   Stein GS, 2003, CONNECT TISSUE RES, V44, P149, DOI 10.1080/03008900390152241
   Steinhardt AA, 2008, HUM PATHOL, V39, P1582
   Tajima Y, 2006, CLIN CANCER RES, V12, P6469, DOI 10.1158/1078-0432.CCR-06-1339
   Temma T, 2009, BIOL PHARM BULL, V32, P1272, DOI 10.1248/bpb.32.1272
   Ueda J, 2003, ONCOGENE, V22, P8716, DOI 10.1038/sj.onc.1206962
   Vitolol MI, 2007, CANCER BIOL THER, V6, P856, DOI 10.4161/cbt.6.6.4241
   Williams RT, 1993, J BIOL CHEM, V268, P8871
   Xu MZ, 2009, CANCER-AM CANCER SOC, V115, P4576, DOI 10.1002/cncr.24495
   Zaidi SK, 2004, EMBO J, V23, P790, DOI 10.1038/sj.emboj.7600073
   Zender L, 2006, CELL, V125, P1253, DOI 10.1016/j.cell.2006.05.030
   Zhao B, 2007, GENE DEV, V21, P2747, DOI 10.1101/gad.1602907
NR 29
TC 32
Z9 32
U1 0
U2 10
PU SAGE PUBLICATIONS INC
PI THOUSAND OAKS
PA 2455 TELLER RD, THOUSAND OAKS, CA 91320 USA
SN 2058-7384
EI 
J9 INT J IMMUNOPATH PH
JI Int. J. Immunopathol. Pharmacol.
PD JAN-MAR 15
PY 2013
VL 26
IS 1
BP 157
EP 167
DI 10.1177/039463201302600115
PG 11
WC Immunology; Pathology; Pharmacology & Pharmacy
SC Immunology; Pathology; Pharmacology & Pharmacy
GA 123FH
UT WOS:000317373300015
PM 23527718
DA 2022-07-08
ER

PT J
AU Zhang, Y.
   Tang, YJ
   Li, ZH
   Pan, F.
   Huang, K.
   Xu, GH
AF Zhang, Y
   Tang, Y
   Li, Z
   Pan, F
   Huang, K
   Xu, G
TI KiSS1 inhibits growth and invasion of osteosarcoma cells through inhibition of the MAPK pathway
SO EUROPEAN JOURNAL OF HISTOCHEMISTRY
LA English
DT Article
DE KiSS1; osteosarcoma; growth; invasion
ID metastasis suppressor; bladder-cancer; expression; prognosis; carcinoma; marker
AB As a metastasis suppressor, KiSS1 has been implicated in numerous human cancers. However, recent studies have demonstrated that KiSS1 promotes tumor growth and metastasis in breast cancer, and it is unclear about the expression and function of KiSS1 in human osteosarcoma (OS). The aim of the present study was to investigate the role and molecular mechanisms of KiSS1 in human OS. The expression of KiSS1 was assessed by immunohistochemical assay using a tissue microarray procedure in forty cases of OS tissues. A gain-of-function approach was used to observe the effects of lentiviral vector-mediated overexpression of KiSS1 (Lv-KiSS1) on the biological behaviors including proliferative activities and invasive potential of OS MG-63 cells, indicated by MTT and Transwell assays, respectively. The results showed that the expression of KiSS1 protein in OS tissues was significantly lowered compared to that in adjacent non-cancerous tissues (42.5% vs 70.0%, P=0.023), and had negative correlation with distant metastases of the tumor (P=0.019). Overexpression of KiSS1 inhibited proliferation and invasion of OS cells with the decreased expression of p38 MAPK and matrix metalloproteinase-9 (MMP-9). Taken together, our findings indicate that the decreased expression of KiSS1 is correlated with distant metastasis of OS, and KiSS1 may function as a tumor suppressor in OS cells through inhibition of the MAPK pathway, suggesting that KiSS1 may serve as a potential therapeutic target for the treatment of cancer.
C1 [Zhang, Y.; Tang, Y. J.; Li, Z. H.; Pan, F.; Huang, K.; Xu, G. H.] Zhabei Dist Cent Hosp, Dept Orthoped, Shanghai 200070, Peoples R China.
RP Zhang, Y (通讯作者)，Zhabei Dist Cent Hosp, Dept Orthoped, 619 Zhonghuaxin Rd, Shanghai 200070, Peoples R China.
EM zhangyongzb@163.com
CR Beck BH, 2010, EUR J CANCER, V46, P1283, DOI 10.1016/j.ejca.2010.02.023
   Bielack SS, 2002, J CLIN ONCOL, V20, P776, DOI 10.1200/JCO.20.3.776
   Brinckerhoff CE, 2000, CLIN CANCER RES, V6, P4823
   Cebrian V, 2011, AM J PATHOL, V179, P540, DOI 10.1016/j.ajpath.2011.05.009
   Cho SG, 2009, J CELL BIOCHEM, V107, P1139, DOI 10.1002/jcb.22216
   Dhar DK, 2004, INT J CANCER, V111, P868, DOI 10.1002/ijc.20357
   Hanahan D, 2011, CELL, V144, P646, DOI 10.1016/j.cell.2011.02.013
   Jaffe N, 2009, CANCER TREAT RES, V152, P239, DOI 10.1007/978-1-4419-0284-9_12
   Jarzabek K, 2012, ONCOL LETT, V3, P930, DOI 10.3892/ol.2012.582
   Jiffar T, 2011, ONCOGENE, V30, P3163, DOI 10.1038/onc.2011.39
   Kong COLIN, 2009, EXPERT OPIN MED DIAGN, V3, P13
   Lee KH, 2009, ONCOL RES, V18, P107, DOI 10.3727/096504009789954591
   Li N, 2012, WORLD J GASTROENTERO, V18, P1827, DOI 10.3748/wjg.v18.i15.1827
   Marot D, 2007, ENDOCR-RELAT CANCER, V14, P691, DOI 10.1677/ERC-07-0012
   Martin TA, 2005, CLIN EXP METASTAS, V22, P503, DOI 10.1007/s10585-005-4180-0
   Martinez-fuentes AJ, 2011, EUR J ENDOCRINOL, V164, P355, DOI 10.1530/EJE-10-0905
   Mcnally LR, 2010, CLIN EXP METASTAS, V27, P591, DOI 10.1007/s10585-010-9349-5
   Mooez S, 2011, ASIAN PAC J CANCER P, V12, P2785
   Moya P, 2013, TUMOR BIOL, V34, P471, DOI 10.1007/s13277-012-0572-3
   Navenot JM, 2012, MELANOMA RES, V22, P140, DOI 10.1097/CMR.0b013e328350fa07
   Okugawa Y, 2013, ONCOL REP, V0, P0
   Porzionato A, 2011, EUR J HISTOCHEM, V55, P78, DOI 10.4081/ejh.2011.e14
   Sanchez-carbayo M, 2003, AM J PATHOL, V162, P609, DOI 10.1016/S0002-9440(10)63854-0
   Schmid K, 2007, VIRCHOWS ARCH, V450, P143, DOI 10.1007/s00428-006-0352-9
   Stiles JM, 2013, VASC CELL, V5, P0, DOI 10.1186/2045-824X-5-6
   Sun YB, 2013, INT J ONCOL, V43, P521, DOI 10.3892/ijo.2013.1967
   Teng Y, 2011, INT J CANCER, V129, P2825, DOI 10.1002/ijc.25964
   Tingting REN, 2010, CANCER BIOL THER, V10, P251
   Wang FS, 2011, ASIAN PAC J CANCER P, V12, P3229
   Zang SB, 2009, ANAT REC, V292, P1128, DOI 10.1002/ar.20950
NR 30
TC 18
Z9 19
U1 0
U2 1
PU PAGEPRESS PUBL
PI PAVIA
PA MEDITGROUP, VIA G BELLI, 4, PAVIA, 27100, ITALY
SN 1121-760X
EI 2038-8306
J9 EUR J HISTOCHEM
JI Eur. J. Histochem.
PD JUN 15
PY 2013
VL 57
IS 4
BP 199
EP 204
DI 10.4081/ejh.2013.e30
PG 6
WC Cell Biology
SC Cell Biology
GA 296WT
UT WOS:000330216800001
PM 24441183
DA 2022-07-08
ER

PT J
AU Barnes, VM
   Xu, Tao
   Shimizu, Emi
   Nakatani, Teruyo
   Jefcoat, Steven
   Vasilov, Anatoliy
   Qin, Ling
   Partridge, NC
AF Barnes, Virginia
   Xu, Tao
   Shimizu, Emi
   Nakatani, Teruyo
   Jefcoat, Steven
   Vasilov, Anatoliy
   Qin, Ling
   Partridge, Nicola
TI Triclosan Blocks MMP-13 Expression in Hormone-Stimulated Osteoblasts
SO JOURNAL OF PERIODONTOLOGY
LA English
DT Article
DE Matrix metalloproteinase 13; osteoblasts; periodontal diseases; triclosan
ID bone-development; hypertrophic chondrocyte; collagenase-3 mmp-13; cell; growth; role; mmp13; mouse
AB Background: Matrix metalloproteinase-13 (MMP-13) is an important enzyme for the modulation of bone turnover and gingival recession. Elevated levels of MMP-13 are associated with alveolar bone resorption, periodontal ligament breakdown, and gingival attachment loss, which are the clinical symptoms of periodontal disease. Evidence continues to suggest that periodontal disease contributes to oral tissue breakdown and is linked to numerous systemic conditions. Triclosan (TCN) is a long-standing, proven antibacterial and anti-inflammatory agent found in the only Food and Drug Administration-approved dentifrice for the treatment of plaque and gingivitis. Methods: This study examines the inhibitory effects of TCN on lipopolysaccharide-, parathyroid hormone (PTH)-, and prostaglandin E-2 (PGE(2))-induced expression of MMP-13 in UMR 106-01 cells, an osteoblastic osteosarcoma cell line. The cells were stimulated with PTH or PGE2 to induce MMP-13 mRNA expression, and real-time reverse transcription-polymerase chain reaction was performed to determine gene expression levels. Western blot analysis assessed the presence or absence of protein degradation or inhibition of protein synthesis. MMP-13 promoter reporter assay was used to explore possible direct effects of TCN on the MMP-13 promoter. Results: TCN significantly reduced PTH or PGE(2) elevated expression of MMP-13 in osteoblastic cells without affecting basal levels of the mRNA. Surprisingly, TCN enhanced the expression of c-fos and amphiregulin mRNA. A promoter assay indicated that TCN directly inhibits the activation of the PTH-responsive minimal promoter of MMP-13. Conclusion: The present study appears to have identified a nuclear mechanism of action of TCN that accounts for the ability of TCN to inhibit PTH- or PGE(2)-induced MMP-13 expression in osteoblastic cells.
C1 [Barnes, Virginia Monsul] Colgate Palmol Co Technol Ctr, Piscataway, NJ USA.
   [Xu, Tao] Colgate Palmol Co Technol Ctr, Clin Res, Piscataway, NJ USA.
   [Shimizu, Emi; Nakatani, Teruyo; Partridge, Nicola C.] NYU, Coll Dent, Dept Basic Sci & Craniofacial Biol, New York, NY 10010 USA.
   [Jefcoat, Steven; Vasilov, Anatoliy; Qin, Ling] Univ Med & Dent New Jersey, Robert Wood Johnson Med Sch, Dept Physiol & Biophys, Piscataway, NJ 08854 USA.
RP Partridge, NC (通讯作者)，NYU, Coll Dent, Dept Basic Sci & Craniofacial Biol, 345 E 24th St, New York, NY 10010 USA.
EM ncp234@nyu.edu
FU Colgate Palmolive Company; NATIONAL INSTITUTE OF DIABETES AND DIGESTIVE AND KIDNEY DISEASES [R01DK047420] Funding Source: NIH RePORTER
CR Baron R, 2003, PRIMER METABOLIC BON, V0, P1
   Caton JG, 2000, J PERIODONTOL, V71, P521, DOI 10.1902/jop.2000.71.4.521
   Dalonzo RC, 2002, J BIOL CHEM, V277, P816, DOI 10.1074/jbc.M107082200
   Davis BA, 1998, CALCIFIED TISSUE INT, V63, P416, DOI 10.1007/s002239900550
   Delaisse JM, 2000, CLIN CHIM ACTA, V291, P223, DOI 10.1016/S0009-8981(99)00230-2
   Gack S, 1995, CELL GROWTH DIFFER, V6, P759
   Gaffar ABDUL, 2004, COMPEND CONTIN EDUC DENT, V25, P4
   Golub LM, 1994, J AM DENT ASSOC, V125, P163, DOI 10.14219/jada.archive.1994.0261
   Golub LM, 1994, J AM DENT ASSOC, V125, P169
   Hess J, 2001, J BIOL CHEM, V276, P20029, DOI 10.1074/jbc.M010601200
   Inada M, 2004, P NATL ACAD SCI USA, V101, P17192, DOI 10.1073/pnas.0407788101
   Jeffcoat M, 2005, J PERIODONTOL, V76, P2125, DOI 10.1902/jop.2005.76.11-S.2125
   Johansson N, 1997, DEV DYNAM, V208, P387, DOI 10.1002/(SICI)1097-0177(199703)208:3<387::AID-AJA9>3.0.CO;2-E
   Meyer RB, 1974, LIFE SCI, V14, P1019, DOI 10.1016/0024-3205(74)90228-8
   Mustafa M, 2003, J PHARM SCI, V92, P1648, DOI 10.1002/jps.10429
   Partridge NC, 1987, ENDOCRINOLOGY, V120, P1956, DOI 10.1210/endo-120-5-1956
   Partridge NC, 1993, FRONTIERS OF OSTEOSARCOMA RESEARCH, V0, P269
   Qin L, 2005, J BIOL CHEM, V280, P3974, DOI 10.1074/jbc.M409807200
   Scannapieco FRANKA, 2004, COMPEND CONTIN EDUC DENT, V25, P16
   Seed B, 1988, GENE, V67, P271, DOI 10.1016/0378-1119(88)90403-9
   Socransky SS, 2003, CLIN PERIODONTOLOGY, V0, P106
   Stickens D, 2004, DEVELOPMENT, V131, P5883, DOI 10.1242/dev.01461
   Tuckermann JP, 2000, J BONE MINER RES, V15, P1257, DOI 10.1359/jbmr.2000.15.7.1257
   Volpe ANTHONYR, 1996, JOURNAL OF CLINICAL DENTISTRY, V7, P0
   Xu TAO, 2004, COMPEND CONTIN EDUC DENT, V25, P46
NR 25
TC 5
Z9 5
U1 1
U2 7
PU AMER ACAD PERIODONTOLOGY
PI CHICAGO
PA 737 NORTH MICHIGAN AVENUE, SUITE 800, CHICAGO, IL 60611-2690 USA
SN 0022-3492
EI 1943-3670
J9 J PERIODONTOL
JI J. Periodont.
PD NOV 15
PY 2013
VL 84
IS 11
BP 1683
EP 1689
DI 10.1902/jop.2013.120154
PG 7
WC Dentistry, Oral Surgery & Medicine
SC Dentistry, Oral Surgery & Medicine
GA 275OG
UT WOS:000328686100020
PM 23368947
DA 2022-07-08
ER

PT J
AU Xin, Zeng-Feng
   Shen, Cheng-Chun
   Tao, Li-Jiang
   Yan, Sh-Gui
   Wu, Hao-Bo
AF Xin, Zeng-feng
   Shen, Cheng-chun
   Tao, Li-jiang
   Yan, Sh-gui
   Wu, Hao-bo
TI Gambogic acid inhibits invasion of osteosarcoma via upregulation of TIMP-1
SO INTERNATIONAL JOURNAL OF MOLECULAR MEDICINE
LA English
DT Article
DE gambogic acid; osteosarcoma; invasion; tissue inhibitor of matrix metalloproteinase-1; matrix metalloproteinase-9
ID cell-cycle arrest; human gastric-carcinoma; matrix metalloproteinase; tissue inhibitor; in-vitro; prognostic-factor; rna expression; cancer; metastasis; extremity
AB Gambogic acid (GA), the natural product, has been demonstrated to be a promising chemotherapeutic drug for osteosarcoma (OS) due to its ability to induce apoptosis and cell cycle arrest. To date, no studies have examined the role of GA in metastatic bone disease. Matrix metalloproteinases (MMPs) play critical roles in invasion and metastasis, and the tissue inhibitors of metalloproteinase (TIMP) family regulates the activity of multifunctional metalloproteinases. In this study, we investigated the gene expression of matrix metalloproteinase-9 (MMP-9) and tissue inhibitor of matrix metalloproteinase-1 (TIMP-1) in OS cell lines treated by the GA. The expression of MMP-9 and TIMP-I were studied by reverse transcription-polymerase chain reaction (RT-PCR) and western blotting. In vitro invasion of OS cell lines (Saos-2, MG-63) were investigated by the Matrigel invasion assay. Mean MMP-9 protein and mRNA expression was significantly suppressed; in addition, mean TIMP-1 protein m RNA expression were upregulated by increasing GA concentrations. GA reduced the invasiveness of OS cell lines dose-dependently. Furthermore, specific inhibition of TIMP-1 secretion with si RNA against TIMP-1 significantly reduced the effect of GA on OS cell lines. Overall, our findings suggest that GA reduces the invasive potential of OS cells via attenuation of MMP-9 and upregulation of TIMP-1. Moreover, TIMP-1 played an important role in the reduction of invasive potential of the OS cells which were treated by GA.
C1 [Xin, Zeng-Feng; Shen, Cheng-Chun; Tao, Li-Jiang; Yan, Sh-Gui; Wu, Hao-Bo] Zhejiang Univ, Dept Orthoped Surg, Affiliated Hosp 2, Sch Med, Hangzhou 310009, Zhejiang, Peoples R China.
RP Wu, HB (通讯作者)，Zhejiang Univ, Dept Orthoped Surg, Affiliated Hosp 2, Sch Med, 88 Jie Fang Rd, Hangzhou 310009, Zhejiang, Peoples R China.
EM haobowu@hotmail.com
FU Department of Health of Zhejiang Province [N20100757]
CR Bacci G, 2005, EUR J CANCER, V41, P2836, DOI 10.1016/j.ejca.2005.08.026
   Bielack SS, 2002, J CLIN ONCOL, V20, P776, DOI 10.1200/JCO.20.3.776
   Bjornland K, 2005, J SURG RES, V127, P151, DOI 10.1016/j.jss.2004.12.016
   Brinckerhoff CE, 2002, NAT REV MOL CELL BIO, V3, P207, DOI 10.1038/nrm763
   Chambers AF, 1997, J NATL CANCER I, V89, P1260, DOI 10.1093/jnci/89.17.1260
   Chen J, 2008, LIFE SCI, V83, P103, DOI 10.1016/j.lfs.2008.05.003
   Clark IA, 2008, INT J BIOCHEM CELL B, V40, P1362, DOI 10.1016/j.biocel.2007.12.006
   Denhardt DT, 1993, PHARMACOL THERAPEUT, V59, P329, DOI 10.1016/0163-7258(93)90074-N
   Egeblad M, 2002, NAT REV CANCER, V2, P161, DOI 10.1038/nrc745
   Ferrari S, 2003, J CLIN ONCOL, V21, P710, DOI 10.1200/JCO.2003.03.141
   Fong KM, 1996, CLIN CANCER RES, V2, P1369
   Guo QL, 2006, BASIC CLIN PHARMACOL, V99, P178, DOI 10.1111/j.1742-7843.2006.pto_485.x
   Guo QL, 2004, ACTA PHARMACOL SIN, V25, P769
   Guruvayoorappan C, 2008, IMMUNOPHARM IMMUNOT, V30, P711, DOI 10.1080/08923970802278276, 10.1080/08923970802278276 
   Hauben EI, 2003, EUR J HUM GENET, V11, P611, DOI 10.1038/sj.ejhg.5201012
   Hidalgo M, 2001, JNCI-J NATL CANCER I, V93, P178, DOI 10.1093/jnci/93.3.178
   Kasibhatla S, 2005, P NATL ACAD SCI USA, V102, P12095, DOI 10.1073/pnas.0406731102
   Korpi JT, 2011, SURG ONCOL, V20, PE18, DOI 10.1016/j.suronc.2010.08.004
   Kossakowska AE, 1991, BLOOD, V77, P2475
   Link MP, 1993, FRONTIERS OF OSTEOSARCOMA RESEARCH, V0, P41
   Phillips BW, 1999, J BIOL CHEM, V274, P22197, DOI 10.1074/jbc.274.32.22197
   Qi Q, 2008, J ETHNOPHARMACOL, V117, P433, DOI 10.1016/j.jep.2008.02.027
   Qi Q, 2008, BIOCHEM CELL BIOL, V86, P386, DOI 10.1139/O08-104, 10.1139/o08-104
   Seo YS, 2007, DIGEST DIS SCI, V52, P753, DOI 10.1007/s10620-006-9535-0
   Visse R, 2003, CIRC RES, V92, P827, DOI 10.1161/01.RES.0000070112.80711.3D
   Waas ET, 2003, BRIT J SURG, V90, P1556, DOI 10.1002/bjs.4346
   Wolf K, 2009, CLIN EXP METASTAS, V26, P289, DOI 10.1007/s10585-008-9190-2
   Wu ZQ, 2004, BIOL PHARM BULL, V27, P1769, DOI 10.1248/bpb.27.1769
   Yoshiji H, 1996, INT J CANCER, V69, P131, DOI 10.1002/(SICI)1097-0215(19960422)69:2<131::AID-IJC11>3.3.CO;2-X
   Yu J, 2007, CARCINOGENESIS, V28, P632, DOI 10.1093/carcin/bgl168
   Zhang S, 2003, WORLD J GASTROENTERO, V9, P899
   Zhao W, 2011, ONCOL REP, V25, P1289, DOI 10.3892/or.2011.1189
NR 32
TC 18
Z9 20
U1 0
U2 15
PU SPANDIDOS PUBL LTD
PI ATHENS
PA POB 18179, ATHENS, 116 10, GREECE
SN 1107-3756
EI 
J9 INT J MOL MED
JI Int. J. Mol. Med.
PD JAN 15
PY 2013
VL 31
IS 1
BP 105
EP 112
DI 10.3892/ijmm.2012.1192
PG 8
WC Medicine, Research & Experimental
SC Research & Experimental Medicine
GA 057MF
UT WOS:000312567000014
PM 23175213
DA 2022-07-08
ER

PT J
AU Lu, Qiang
   Lv, Gang
   Kim, Andre
   Ha, Jong-Myung
   Kim, Suhkman
AF Lu, Qiang
   Lv, Gang
   Kim, Andre
   Ha, Jong-myung
   Kim, Suhkman
TI Expression and clinical significance of extracellular matrix metalloproteinase inducer, EMMPRIN/CD147, in human osteosarcoma
SO ONCOLOGY LETTERS
LA English
DT Article
DE extracellular matrix metalloproteinase inducer; osteosarcoma; prognosis; overall survival
ID cell growth-factor; nicotinamide phosphoribosyltransferase; prognostic-factor; cancer-cell; cd147; protein; angiogenesis; carcinoma
AB Osteosarcoma is the most common primary malignant bone tumor in children and adolescents. Recent studies have shown that extracellular matrix metalloproteinase inducer (EMMPRIN/CD147) promotes adhesion, invasion and metastasis of malignant tumor cells. The aim of this study was to investigate the impact of EMMPRIN/CD147 expression on prognosis and its correlation with clinicopathological characteristics in patients with osteosarcoma. The expression of EMMPRIN/CD147 in 55 surgical specimens from patients with osteosarcoma at stage IIA or above, 15 non-tumor rib bone tissues, three human osteosarcoma cell lines (Saos-2, U-2OS and MG-63), the human osteoblast cell line HOB and the malignant melanoma cell line A375 were examined by immunohistochemistry, western blot analysis and ELISA, respectively. The potential association of the levels of EMMPRIN/CD147 expression in osteosarcoma specimens with the overall survival of patients was statistically analyzed. We found that the EMMPRIN/CD147 was expressed in 45 out of 55 osteosarcomas, with immunoreactivity primarily within the membrane and cytoplasm of tumor cells, but not in the non-tumor bone tissues. We also observed that EMMPRIN/CD147 was expressed in Saos-2, U-2OS, MG-63 and A375, but not in HOB cells. The levels of EMMPRIN/CD147 expression correlated positively with the pathological degree of osteosarcoma and negatively with the survival period of patients with osteosarcoma. The expression of EMMPRIN/CD147 is a potential factor in the development and prognosis of ostcosarcoma and may be a novel therapeutic target of human ostcosarcoma.
C1 [Lu, Qiang; Lv, Gang] China Med Univ, Affiliated Hosp 1, Dept Orthopaed, Shenyang 110001, Liaoning, Peoples R China.
   [Kim, Andre; Ha, Jong-Myung] Silla Univ, Coll Med Life Sci, Dept Pharmaceut Engn, Pusan 617736, South Korea.
   [Kim, Suhkman] Pusan Natl Univ, Dept Chem, Pusan 609735, South Korea.
   [Kim, Suhkman] Pusan Natl Univ, Chem Inst Funct Mat, Pusan 609735, South Korea.
RP Lv, G (通讯作者)，China Med Univ, Affiliated Hosp 1, Dept Orthopaed, 155 Nanjing N St, Shenyang 110001, Liaoning, Peoples R China.
EM lvgang09@gmail.com
CR Aratake Y, 2010, CYTOPATHOLOGY, V21, P103, DOI 10.1111/j.1365-2303.2009.00716.x
   Bougatef F, 2009, BLOOD, V114, P5547, DOI 10.1182/blood-2009-04-217380
   Buergy D, 2009, CANCER-AM CANCER SOC, V115, P4667, DOI 10.1002/cncr.24516
   Chen TF, 2010, MED ONCOL, V27, P1185, DOI 10.1007/s12032-009-9357-y
   Cheng MF, 2006, DIS ESOPHAGUS, V19, P482, DOI 10.1111/j.1442-2050.2006.00613.x
   Clark JCM, 2008, J CANCER RES CLIN, V134, P281, DOI 10.1007/s00432-007-0330-x
   Davicioni E, 2008, MOL DIAGN THER, V12, P359, DOI 10.2165/1250444-200812060-00003
   Dean NR, 2009, CLIN CANCER RES, V15, P4058, DOI 10.1158/1078-0432.CCR-09-0212
   Duivenvoorden WCM, 1999, CLIN EXP METASTAS, V17, P27
   Enneking WF, 1980, J BONE JOINT SURG AM, V62, P1027, DOI 10.2106/00004623-198062060-00028
   Enneking WF, 1980, CLIN ORTHOP RELAT R, V0, P106
   Fagioli F, 2008, BONE MARROW TRANSPL, V41, PS131, DOI 10.1038/bmt.2008.71
   Federman N, 2009, CURR TREAT OPTION ON, V10, P82, DOI 10.1007/s11864-009-0087-3
   Hakuma N, 2007, ONCOLOGY-BASEL, V72, P197, DOI 10.1159/000112826
   Han ZD, 2010, J SURG RES, V160, P260, DOI 10.1016/j.jss.2008.11.838
   Han ZD, 2009, PATHOL ONCOL RES, V15, P369, DOI 10.1007/s12253-008-9131-z
   Ishibashi Y, 2004, CANCER-AM CANCER SOC, V101, P1994, DOI 10.1002/cncr.20593
   Jia L, 2009, ANN HEMATOL, V88, P753, DOI 10.1007/s00277-008-0678-2
   Ju XZ, 2008, CLIN CANCER RES, V14, P494, DOI 10.1158/1078-0432.CCR-07-1072
   Kuang YH, 2009, CANCER LETT, V276, P189, DOI 10.1016/j.canlet.2008.11.010
   Liang YX, 2009, CANCER INVEST, V27, P788, DOI 10.1080/07357900802709167
   Madigan MC, 2008, CANCER IMMUNOL IMMUN, V57, P1367, DOI 10.1007/s00262-008-0473-x
   Nabeshima K, 2006, PATHOL INT, V56, P359, DOI 10.1111/j.1440-1827.2006.01972.x
   Picci P, 1985, CANCER, V56, P1515, DOI 10.1002/1097-0142(19851001)56:7<1515::AID-CNCR2820560707>3.0.CO;2-6
   Quemener C, 2007, CANCER RES, V67, P9, DOI 10.1158/0008-5472.CAN-06-2448
   Riethdorf S, 2006, INT J CANCER, V119, P1800, DOI 10.1002/ijc.22062
   Sakamoto A, 2008, REV RECENT CLIN TRIA, V3, P228, DOI 10.2174/157488708785700267
   Sillanpaa S, 2007, TUMOR BIOL, V28, P280, DOI 10.1159/000110426
   Tang Y, 2005, CANCER RES, V65, P3193, DOI 10.1158/0008-5472.CAN-04-3605
   Wang LL, 2005, CANCER J, V11, P294, DOI 10.1097/00130404-200507000-00005
   Wang P, 2012, DIABETES, V61, P1051, DOI 10.2337/db11-1180
   Wang P, 2012, AUTOPHAGY, V8, P77, DOI 10.4161/auto.8.1.18274
   Wang P, 2011, ANN NEUROL, V69, P360, DOI 10.1002/ana.22236
   Wang P, 2011, MOL MED, V17, P523, DOI 10.2119/molmed.2010.00134, 10.2119/molmed.2010.000134
   Wang P, 2009, CARDIOVASC RES, V81, P370, DOI 10.1093/cvr/cvn288
   Yang JM, 2006, J BIOL CHEM, V281, P9719, DOI 10.1074/jbc.M508421200
   Zhang C, 2010, PATHOL ONCOL RES, V16, P47, DOI 10.1007/s12253-009-9186-5
   Zheng HC, 2006, BRIT J CANCER, V95, P1371, DOI 10.1038/sj.bjc.6603425
   Zhou QA, 2011, SURG ONCOL, V20, P13, DOI 10.1016/j.suronc.2009.09.002
   Zhu H, 2009, CANCER BIOL THER, V8, P1722, DOI 10.4161/cbt.8.18.9207
NR 40
TC 16
Z9 18
U1 0
U2 9
PU SPANDIDOS PUBL LTD
PI ATHENS
PA POB 18179, ATHENS, 116 10, GREECE
SN 1792-1074
EI 1792-1082
J9 ONCOL LETT
JI Oncol. Lett.
PD JAN 15
PY 2013
VL 5
IS 1
BP 201
EP 207
DI 10.3892/ol.2012.981
PG 7
WC Oncology
SC Oncology
GA 052ZD
UT WOS:000312238300037
PM 23255920
DA 2022-07-08
ER

PT J
AU Wang, Mingmin
   Wang, Luanqiu
   Ren, Tao
   Xu, Lin
   Wen, Zhenke
AF Wang, Mingmin
   Wang, Luanqiu
   Ren, Tao
   Xu, Lin
   Wen, Zhenke
TI IL-17A/IL-17RA interaction promoted metastasis of osteosarcoma cells
SO CANCER BIOLOGY & THERAPY
LA English
DT Article
DE IL-17A; IL-17RA; osteosarcoma; metastasis
ID lung-cancer; mouse osteosarcoma; tumor-growth; il-17; interleukin-17; stat3; fibrosarcoma; inflammation; expression; immunity
AB Osteosarcoma (OS) is the most common human primary malignant bone tumor in children and young adults with poor prognosis because of their high metastatic potential. Identification of key factors that could regulate the aggressive biologic behavior of OS, particularly with respect to metastasis, would be necessary if significant improvements in therapeutic outcome are to occur. In this study, we carefully evaluated the potential role of IL-17A/IL-17RA interaction in metastasis of OS. We found that serum IL-17A was higher in OS patients with metastasis and was associated with their clinical stage. The elevated expression of IL-17RA was observed in tumor tissue from OS patients with metastasis. Of note, we showed that IL-17A could promote the metastasis of U-2 OS cells which expression high IL-17RA, but not MG63 cells which expression low IL-17RA. Further, we revealed that downregulation of IL-17RA in U-2 cells could abrogated the enhanced metastasis induced by IL-17A, while upregulation of IL-17RA in MG63 cells could elevate their response to IL-17A and exerted enhanced metastasis. We observed that IL-17A/IL-17RA interaction promoted the expression of VEGF, MMP9 and CXCR4 in OS cells, which might partly explain the enhanced metastasis of OS cells. Furthermore, we showed that Stat3 activity was crucial for IL-17A/IL-17RA interaction to promote OS metastasis. Finally, we confirmed that IL-17A/IL-17RA interaction promoted the metastasis of OS in nude mice. Our findings might provide a mechanistic explanation for metastasis of OS in vivo, and suggested that targeting IL-17A signaling was a novel promising strategy to treat patients with OS.
C1 [Wang, Mingmin] Qingdao Blood Ctr, Qingdao Inst Transfus Med, Qingdao, Shandong, Peoples R China.
   [Wang, Luanqiu] Qingdao Canc Hosp, Dept Radiat 2, Qingdao, Shandong, Peoples R China.
   [Ren, Tao] Tongji Univ, Sch Med, East Hosp, Dept Resp Med, Shanghai 200092, Peoples R China.
   [Xu, Lin] Zunyi Med Coll, Dept Immunol, Guizhou, Peoples R China.
   [Wen, Zhenke] Fudan Univ, Shanghai Med Coll, Inst Immunobiol, Shanghai 200433, Peoples R China.
RP Xu, L (通讯作者)，Zunyi Med Coll, Dept Immunol, Guizhou, Peoples R China.
EM xulinzhouya@163.com; wenzk@126.com
FU Qingdao Public Sphere Support Program [2010KZJ-9]; Fund of Science and Technology Department of Pudong New Area [PKJ2011-Y33]; National Natural Science Foundation of China [81071744]; International Cooperation Foundation of Guizhou Province [09C399]; Shanghai Pudong New Area Academic Leader in Health System [PWRd2010-01]; Specific Foundation for the Scientific Educational Talent of President of Guizhou Province [09C457, 10-49]; Project of Guizhou provincial Department of Science and Technology [2009C491]; Zunyi Medical College Start-up Fund [2008F-329]; Shanghai Committee of Science and Technology [11JC1410900]
CR Ando KOSEI, 2012, SARCOMA, V2012, P523432, DOI 10.1155/2012/523432
   Bacci G, 2001, EUR J CANCER, V37, P32, DOI 10.1016/S0959-8049(00)00361-0
   Bacci G, 2006, CANCER-AM CANCER SOC, V106, P2701, DOI 10.1002/cncr.21937
   Bajpai J, 2009, PEDIATR BLOOD CANCER, V53, P1035, DOI 10.1002/pbc.22178
   Benchetrit F, 2002, BLOOD, V99, P2114, DOI 10.1182/blood.V99.6.2114
   Bettelli E, 2007, NAT IMMUNOL, V8, P345, DOI 10.1038/ni0407-345
   Chen X, 2010, CANCER SCI, V101, P2384, DOI 10.1111/j.1349-7006.2010.01684.x
   Clark JCM, 2008, J CANCER RES CLIN, V134, P281, DOI 10.1007/s00432-007-0330-x
   Danese S, 2010, ONCOGENE, V29, P3313, DOI 10.1038/onc.2010.109
   Deodhar SD, 1982, CANCER RES, V42, P5084
   Fossey SL, 2011, BMC CANCER, V11, P0, DOI 10.1186/1471-2407-11-125
   Hirahara N, 2001, ONCOLOGY-BASEL, V61, P79, DOI 10.1159/000055357
   Honorati MC, 2007, J CANCER RES CLIN, V133, P1017, DOI 10.1007/s00432-007-0296-8
   Ji YQ, 2010, CANCER IMMUNOL IMMUN, V59, P979, DOI 10.1007/s00262-010-0849-6
   Kolls JK, 2004, IMMUNITY, V21, P467, DOI 10.1016/j.immuni.2004.08.018
   Korn T, 2009, ANNU REV IMMUNOL, V27, P485, DOI 10.1146/annurev.immunol.021908.132710
   Kryczek I, 2009, BLOOD, V114, P357, DOI 10.1182/blood-2008-09-177360
   Lavecchia A, 2011, CURR MED CHEM, V18, P2359, DOI 10.2174/092986711795843218
   Longhi A, 2006, CANCER TREAT REV, V32, P423, DOI 10.1016/j.ctrv.2006.05.005
   Ma O, 2009, CANCER RES, V69, P2559, DOI 10.1158/0008-5472.CAN-08-2929
   Mantovani A, 2010, CANCER METAST REV, V29, P241, DOI 10.1007/s10555-010-9228-1
   Martin-orozco N, 2009, CURR OPIN INVEST DR, V10, P543
   Murugaiyan G, 2009, J IMMUNOL, V183, P4169, DOI 10.4049/jimmunol.0901017
   Ngiow SF, 2010, BLOOD, V115, P2554, DOI 10.1182/blood-2009-11-254607
   Numasaki M, 2003, BLOOD, V101, P2620, DOI 10.1182/blood-2002-05-1461
   Numasaki M, 2005, J IMMUNOL, V175, P6177, DOI 10.4049/jimmunol.175.9.6177
   Paoloni M, 2009, BMC GENOMICS, V10, P0, DOI 10.1186/1471-2164-10-625
   Ren T, 2007, CANCER BIOL THER, V6, P1704, DOI 10.4161/cbt.6.11.4826
   Ren T, 2009, PATHOL ONCOL RES, V15, P623, DOI 10.1007/s12253-009-9162-0
   Solinas G, 2010, CANCER METAST REV, V29, P243, DOI 10.1007/s10555-010-9227-2
   Walkley CR, 2008, GENE DEV, V22, P1662, DOI 10.1101/gad.1656808
   Wang L, 2009, J EXP MED, V206, P1457, DOI 10.1084/jem.20090207
   Weaver CT, 2007, ANNU REV IMMUNOL, V25, P821, DOI 10.1146/annurev.immunol.25.022106.141557
   Wright JF, 2008, J IMMUNOL, V181, P2799, DOI 10.4049/jimmunol.181.4.2799
   Yan K, 2012, PLOS ONE, V7, P0, DOI 10.1371/journal.pone.0033778
   Yu H, 2007, NAT REV IMMUNOL, V7, P41, DOI 10.1038/nri1995
   Zhang XL, 2012, P NATL ACAD SCI USA, V109, P9623, DOI 10.1073/pnas.1121606109
NR 37
TC 23
Z9 23
U1 0
U2 5
PU TAYLOR & FRANCIS INC
PI PHILADELPHIA
PA 530 WALNUT STREET, STE 850, PHILADELPHIA, PA 19106 USA
SN 1538-4047
EI 1555-8576
J9 CANCER BIOL THER
JI Cancer Biol. Ther.
PD FEB 15
PY 2013
VL 14
IS 2
BP 155
EP 163
DI 10.4161/cbt.22955
PG 9
WC Oncology
SC Oncology
GA 083MP
UT WOS:000314468700012
PM 23192273
DA 2022-07-08
ER

PT J
AU Lin, F.
   Shen, Z.
   Xu, X.
   Hu, B-B.
   Meerani, S.
   Tang, L-N.
   Zheng, S-E.
   Sun, Y-J.
   Min, D-L.
   Yao, Y.
AF Lin, F
   Shen, Z
   Xu, X
   Hu, B-b
   Meerani, S
   Tang, L-n
   Zheng, S-e
   Sun, Y-j
   Min, D-l
   Yao, Y
TI EVALUATION OF THE EXPRESSION AND ROLE OF IGF PATHWAY BIOMARKERS IN HUMAN SARCOMAS
SO INTERNATIONAL JOURNAL OF IMMUNOPATHOLOGY AND PHARMACOLOGY
LA English
DT Article
DE insulin-like growth factor 1 receptor; insulin-like growth factor 2; biomarker; sarcoma; migration
ID growth-factor-i; synovial sarcoma; receptor; cell; rhabdomyosarcoma; inhibition; activation; prognosis; strategy; tumor
AB Recent studies have shown that insulin-like growth factor (IGF) signaling components have been involved in the pathogenesis and progression of different types of sarcomas. There has been some evidence to indicate the differential expression of IGF2 and insulin-like growth factor 1 receptor (IGF1R) in human sarcomas. The present study utilized immunohistochemistry (IHC) and in situ hybridization (ISH) to determine the expression of IGF2 and IGF1R in eighty-two cases of human sarcoma specimens and eight cases of non-tumor tissue (NTT). IGF2/IGF1R signaling was blocked by recombinant adenovirus-mediated IGF1R small hairpin RNA (shIGF1R), which was used to transfect into human osteosarcoma (OS) MG-63 cells. The expression of IGF2, IGF1R, matrix metallopeptidase-2 (1MMP-2) and MMP-9 was detected by Real-time PCR. Cell migration was evaluated by wound healing assay. As a consequence, the expression of IGF1R and IGF2 was found in human OS with higher strong reactivity rate compared with the NTT (85.0% vs 50.0%, P=0.022; 95.0% vs 100.0%, P=0.042), elevating with the ascending order of tumor malignancy. Also, IGF1R had differential expression in different types of sarcomas (P=0.002), while IGF2 had no significant difference (P=0.105). Targeted blockade of IGF2/IGF1R signaling decreased the expression of IGF2, IGF1R, and MMP-2/-9, and diminished the migration capabilities of MG-63 cells. In conclusion, IGF1R is differentially-expressed in different types of human sarcomas, and targeted blockade of IGF1R pathway may inhibit human OS migration through downregulation of MMP-2/-9 expression. IGF1R pathway may represent a significant therapeutic modality for the treatment of sarcomas.
C1 [Lin, F.; Shen, Z.; Hu, B-B.; Meerani, S.; Tang, L-N.; Zheng, S-E.; Sun, Y-J.; Min, D-L.; Yao, Y.] Shanghai Jiao Tong Univ, Affiliated Peoples Hosp 6, Dept Oncol, Shanghai 200233, Peoples R China.
   [Xu, X.] Shanghai Jiao Tong Univ, Affiliated Peoples Hosp 6, Dept Orthoped, Shanghai 200233, Peoples R China.
RP Yao, Y (通讯作者)，Shanghai Jiao Tong Univ, Affiliated Peoples Hosp 6, Dept Oncol, 600 Yishan Rd, Shanghai 200233, Peoples R China.
EM linfeng_yaoyang@163.com
FU Shanghai Health Bureau [2011171]
CR Ahlen J, 2005, CLIN CANCER RES, V11, P206
   Benini S, 2001, CLIN CANCER RES, V7, P1790
   Burrow S, 1998, J SURG ONCOL, V69, P21, DOI 10.1002/(SICI)1096-9098(199809)69:1<21::AID-JSO5>3.0.CO;2-M
   Chen KT, 2011, INT J ONCOL, V39, P611, DOI 10.3892/ijo.2011.1071
   Chen P, 2012, J MOL HISTOL, V43, P63, DOI 10.1007/s10735-011-9370-2
   Duan ZF, 2009, MOL CANCER THER, V8, P2122, DOI 10.1158/1535-7163.MCT-09-0115
   Friedrichs N, 2008, J PATHOL, V216, P428, DOI 10.1002/path.2438
   Hajdu M, 2010, J PATHOL, V221, P300, DOI 10.1002/path.2715
   Herzlieb N, 2000, CELL MOL BIOL, V46, P71
   Jemal A, 2011, CA-CANCER J CLIN, V61, P134, DOI 10.3322/caac.20115, 10.3322/caac.20107
   Kalebic T, 1998, INT J CANCER, V76, P223, DOI 10.1002/(SICI)1097-0215(19980413)76:2<223::AID-IJC9>3.0.CO;2-Z
   Lopaczynski W, 1999, HORM METAB RES, V31, P65, DOI 10.1055/s-2007-978700
   Manara MC, 2007, CLIN CANCER RES, V13, P1322, DOI 10.1158/1078-0432.CCR-06-1518
   Martins ANASOFIA, 2011, SARCOMA, V2011, P209736, DOI 10.1155/2011/209736
   Matsumoto T, 1994, JPN J HUM GENET, V39, P225, DOI 10.1007/BF01876842
   Mccann AH, 1996, HUM MOL GENET, V5, P1123, DOI 10.1093/hmg/5.8.1123
   Mitsiades CS, 2004, CANCER CELL, V5, P221, DOI 10.1016/S1535-6108(04)00050-9
   Osuna D, 2009, REV RECENT CLIN TRIA, V4, P12, DOI 10.2174/157488709787047585
   Schuster AE, 2003, LAB INVEST, V83, P1293, DOI 10.1097/01.LAB.0000087850.69363.59
   Scotlandi K, 1996, CANCER RES, V56, P4570
   Scotlandi K, 2002, CANCER GENE THER, V9, P296, DOI 10.1038/sj.cgt.7700442
   Sekyiotu A, 1995, CANCER RES, V55, P129
   Somers GR, 2010, PEDIATR DEVEL PATHOL, V13, P169, DOI 10.2350/09-02-0613-OA.1
   Steigen SE, 2009, MODERN PATHOL, V22, P914, DOI 10.1038/modpathol.2009.48
   Sun Y, 2006, ONCOGENE, V25, P1042, DOI 10.1038/sj.onc.1209143
   Wang YH, 2012, J SURG ONCOL, V105, P235, DOI 10.1002/jso.22077
   Wang YH, 2010, MOL CELL BIOCHEM, V341, P225, DOI 10.1007/s11010-010-0453-2
   Wang YH, 2009, MOL CELL BIOCHEM, V327, P257, DOI 10.1007/s11010-009-0064-y
   Xie YT, 1999, CANCER RES, V59, P3588
   Zhan SL, 1994, J CLIN INVEST, V94, P445, DOI 10.1172/JCI117344
NR 30
TC 5
Z9 9
U1 0
U2 1
PU SAGE PUBLICATIONS INC
PI THOUSAND OAKS
PA 2455 TELLER RD, THOUSAND OAKS, CA 91320 USA
SN 0394-6320
EI 2058-7384
J9 INT J IMMUNOPATH PH
JI Int. J. Immunopathol. Pharmacol.
PD JAN-MAR 15
PY 2013
VL 26
IS 1
BP 169
EP 177
DI 10.1177/039463201302600116
PG 9
WC Immunology; Pathology; Pharmacology & Pharmacy
SC Immunology; Pathology; Pharmacology & Pharmacy
GA 123FH
UT WOS:000317373300016
PM 23527719
DA 2022-07-08
ER

PT J
AU Chen, Hui-Jye
   Lin, Chung-Ming
   Lee, Chao-Ying
   Shih, Nai-Chen
   Peng, Shu-Fen
   Tsuzuki, Minoru
   Amagaya, Sakae
   Huang, Wen-Wen
   Yang, Jai-Sing
AF Chen, Hui-jye
   Lin, Chung-ming
   Lee, Chao-ying
   Shih, Nai-chen
   Peng, Shu-fen
   Tsuzuki, Minoru
   Amagaya, Sakae
   Huang, Wen-wen
   Yang, Jai-sing
TI Kaempferol suppresses cell metastasis via inhibition of the ERK-p38-JNK and AP-1 signaling pathways in U-2 OS human osteosarcoma cells
SO ONCOLOGY REPORTS
LA English
DT Article
DE kaempferol; metastasis; ERK; p38; JNK; AP-1; U-2 osteosarcoma cells
ID urokinase-plasminogen-activator; nf-kappa-b; cavity cancer-cell; matrix metalloproteinase; c-fo; transcriptional activity; antioxidant activity; muramyl tripeptide; oxidative stress; carcinoma-cell
AB Kaempferol is a natural flavonoid that possesses anti-proliferative and apoptosis-inducing activities in several cancer cell lines. In the present study, we investigated the anti-metastatic activity of kaempferol and its molecular mechanism(s) of action in human osteosarcoma cells. Kaempferol displayed inhibitory effects on the invasion and adhesion of U-2 osteosarcoma (OS) cells in a concentration-dependent manner by Matrigel Transwell assay and cell adhesion assay. Kaempferol also inhibited the migration of U-2 OS cells in a concentration-dependent manner at different treatment time points by wound-healing assay. Additional experiments showed that kaempferol treatment reduced the enzymatic activities and protein levels of matrix metalloproteinase (MMP)-2, MMP-9 and urokinase plasminogen activator (uPA) by gelatin and casein-plasminogen zymography assays and western blot analyses. Kaempferol also downregulated the mRNA levels of MMP-2 and MMP-9 by quantitative PCR analyses. Furthermore, kaempferol was able to reduce the protein phosphorylation of ERK, p38 and JNK by western blotting. By electrophoretic mobility-shift assay (EMSA), we demonstrated that kaempferol decreased the DNA binding activity of AP-1, an action likely to result in the reduced expression of MMP-2, MMP-9 and uPA. Collectively, our data showed that kaempferol attenuated the MAPK signaling pathways including ERK, JNK and p38 and resulted in the decreased DNA binding ability of AP-1, and hence, the downregulation in the expression and enzymatic activities of MMP-2, MMP-9 and uPA, contributing to the inhibition of metastasis of U-2 OS cells. Our results suggest a potential role of kaempferol in the therapy of tumor metastasis of OS.
C1 [Chen, Hui-Jye] China Med Univ, Grad Inst Mol Syst Biomed, Taichung 40402, Taiwan.
   [Lee, Chao-Ying] China Med Univ, Sch Pharm, Taichung 40402, Taiwan.
   [Shih, Nai-Chen; Yang, Jai-Sing] China Med Univ, Dept Pharmacol, Taichung 40402, Taiwan.
   [Peng, Shu-Fen; Huang, Wen-Wen] China Med Univ, Dept Biol Sci & Technol, Taichung 40402, Taiwan.
   [Lin, Chung-Ming] Ming Chuan Univ, Dept Biotechnol, Tao Yuan 333, Taiwan.
   [Tsuzuki, Minoru] Nihon Pharmaceut Univ, Dept Biochem, Ina, Saitama 3620806, Japan.
   [Amagaya, Sakae] Nihon Pharmaceut Univ, Dept Kampo Pharmaceut Sci, Ina, Saitama 3620806, Japan.
RP Yang, JS (通讯作者)，China Med Univ, Dept Pharmacol, 91 Hsueh Shih Rd, Taichung 40402, Taiwan.
EM jaising@mail.cmu.edu.tw
FU National Science Council of the Republic of China [NSC 101-2313-B-039-008]
CR Bajpai M, 2005, INT J FOOD SCI NUTR, V56, P287, DOI 10.1080/09637480500146606
   Bjornland K, 2005, J SURG RES, V127, P151, DOI 10.1016/j.jss.2004.12.016
   Burda S, 2001, J AGR FOOD CHEM, V49, P2774, DOI 10.1021/jf001413m
   Calderon-montano JM, 2011, MINI-REV MED CHEM, V11, P298, DOI 10.2174/138955711795305335
   Cardenas M, 2006, BIOORGAN MED CHEM, V14, P2966, DOI 10.1016/j.bmc.2005.12.021
   Chambers AF, 1997, J NATL CANCER I, V89, P1260, DOI 10.1093/jnci/89.17.1260
   Chen KT, 2011, INT J ONCOL, V39, P611, DOI 10.3892/ijo.2011.1071
   Chen PN, 2005, CHEM-BIOL INTERACT, V156, P141, DOI 10.1016/j.cbi.2005.08.005
   Chiu YJ, 2011, J ORTHOP RES, V29, P1448, DOI 10.1002/jor.21398
   Choong PFM, 2003, CLIN ORTHOP RELAT R, V0, PPS46, DOI 10.1097/01.blo.0000093845.72468.bd
   Choong PFM, 1996, INT J CANCER, V69, P268, DOI 10.1002/(SICI)1097-0215(19960822)69:4<268::AID-IJC5>3.0.CO;2-V
   Crespo I, 2008, BRIT J NUTR, V100, P968, DOI 10.1017/S0007114508966083
   Cushnie TPT, 2005, INT J ANTIMICROB AG, V26, P343, DOI 10.1016/j.ijantimicag.2005.09.002
   Dass CR, 2005, CLIN EXP METASTAS, V22, P643, DOI 10.1007/s10585-006-9004-3
   De Leo M, 2006, PLANTA MED, V72, P604, DOI 10.1055/s-2006-931556
   Denys H, 2004, BRIT J CANCER, V90, P1443, DOI 10.1038/sj.bjc.6601661
   Duffy MJ, 2000, BREAST CANCER RES, V2, P252, DOI 10.1186/bcr65
   Ferrari C, 2004, ACTA ORTHOP SCAND, V75, P487, DOI 10.1080/00016470410001295-1
   Foukas AF, 2002, J BONE JOINT SURG BR, V84B, P706, DOI 10.1302/0301-620X.84B5.12512
   Franchi A, 1998, VIRCHOWS ARCH, V432, P515, DOI 10.1007/s004280050199
   Gamberi G, 1998, ONCOLOGY-BASEL, V55, P556, DOI 10.1159/000011912
   Ghiso JAA, 1999, EUR J BIOCHEM, V263, P295, DOI 10.1046/j.1432-1327.1999.00507.x
   Gondi CHRISTOPHERS, 2009, V487, V0, PP267, DOI 10.1007/978-1-60327-547-7_13
   Guo QL, 2007, ANTIVIR RES, V74, P16, DOI 10.1016/j.antiviral.2007.01.002
   Hanahan D, 2000, CELL, V100, P57, DOI 10.1016/S0092-8674(00)81683-9
   Hanemaaijer R, 2000, INT J CANCER, V86, P204, DOI 10.1002/(SICI)1097-0215(20000415)86:2<204::AID-IJC9>3.0.CO;2-6
   Hayden JB, 2006, ORTHOP CLIN N AM, V37, P1, DOI 10.1016/j.ocl.2005.06.004
   Hodek P, 2002, CHEM-BIOL INTERACT, V139, P1, DOI 10.1016/S0009-2797(01)00285-X
   Hour MJ, 2012, INT J ONCOL, V41, P1513, DOI 10.3892/ijo.2012.1560
   Huang WW, 2010, MOL NUTR FOOD RES, V54, P1585, DOI 10.1002/mnfr.201000005
   Jaganathan SK, 2009, J BIOMED BIOTECHNOL, V0, P0, DOI DOI 10.1155/2009/830616
   Kang JW, 2010, PHYTOTHER RES, V24, PS77, DOI 10.1002/ptr.2913
   Kansara M, 2007, DNA CELL BIOL, V26, P1, DOI 10.1089/dna.2006.0505
   Kao WT, 2008, ANTICANCER RES, V28, P2109
   Kawabata K, 2006, FEBS LETT, V580, P5288, DOI 10.1016/j.febslet.2006.08.072
   Kim KS, 2005, ORAL ONCOL, V41, P383, DOI 10.1016/j.oraloncology.2004.09.013
   Krishnan K, 2005, CANCER J, V11, P306, DOI 10.1097/00130404-200507000-00006
   Labbe D, 2009, J NUTR, V139, P646, DOI 10.3945/jn.108.102616
   Lai KC, 2010, J AGR FOOD CHEM, V58, P2935, DOI 10.1021/jf9036694
   Leaner VD, 2009, AM J PATHOL, V174, P265, DOI 10.2353/ajpath.2009.071006
   Lengyel E, 1995, J BIOL CHEM, V270, P23007, DOI 10.1074/jbc.270.39.23007
   Leung HWC, 2007, FOOD CHEM TOXICOL, V45, P2005, DOI 10.1016/j.fct.2007.04.023
   Lin CW, 2010, J CELL PHYSIOL, V225, P472, DOI 10.1002/jcp.22226
   Marfe G, 2009, J CELL BIOCHEM, V106, P643, DOI 10.1002/jcb.22044
   Masson V, 2004, FASEB J, V18, P234, DOI 10.1096/fj.04-2140fje
   Mazar AP, 2001, ANTI-CANCER DRUG, V12, P387, DOI 10.1097/00001813-200106000-00001
   Meyers PA, 2005, J CLIN ONCOL, V23, P2004, DOI 10.1200/JCO.2005.06.031
   Meyers PA, 2009, EXPERT REV ANTICANC, V9, P1035, DOI 10.1586/era.09.69, 10.1586/ERA.09.69
   Middleton E, 2000, PHARMACOL REV, V52, P673
   Mook ORF, 2004, BBA-REV CANCER, V1705, P69, DOI 10.1016/j.bbcan.2004.09.006
   Mutoh M, 2000, CARCINOGENESIS, V21, P959, DOI 10.1093/carcin/21.5.959
   Ottaviani G, 2009, CANCER TREAT RES, V152, P3, DOI 10.1007/978-1-4419-0284-9_1
   Park JS, 2006, J AGR FOOD CHEM, V54, P2951, DOI 10.1021/jf052900a
   Peng PL, 2006, TOXICOL APPL PHARM, V214, P8, DOI 10.1016/j.taap.2005.11.010
   Phromnoi K, 2009, ACTA PHARMACOL SIN, V30, P1169, DOI 10.1038/aps.2009.107
   Pietta PG, 2000, J NAT PROD, V63, P1035, DOI 10.1021/np9904509
   Ried S, 1999, J BIOL CHEM, V274, P16377, DOI 10.1074/jbc.274.23.16377
   Sliva D, 2002, BIOCHEM BIOPH RES CO, V290, P552, DOI 10.1006/bbrc.2001.6225
   Sliva D, 2008, MINI-REV MED CHEM, V8, P677, DOI 10.2174/138955708784567412
   Stewart AJ, 2000, J AGR FOOD CHEM, V48, P2663, DOI 10.1021/jf000070p
   Tan ML, 2010, CANCER CELL INT, V10, P0, DOI 10.1186/1475-2867-10-9
   Tijburg LBM, 1997, CRIT REV FOOD SCI, V37, P771, DOI 10.1080/10408399709527802
   Uchibori M, 2006, INT J ONCOL, V28, P33
   Weng CJ, 2012, CANCER METAST REV, V31, P323, DOI 10.1007/s10555-012-9347-y
   Westermarck J, 1999, FASEB J, V13, P781, DOI 10.1096/fasebj.13.8.781
   Whelan JS, 1997, EUR J CANCER, V33, P1611, DOI 10.1016/S0959-8049(97)00251-7
   Wu JX, 1990, ONCOGENE, V5, P989
   Yamamoto Y, 2001, J CLIN INVEST, V107, P135, DOI 10.1172/JCI11914
   Yao P, 2007, J HEPATOL, V47, P253, DOI 10.1016/j.jhep.2007.02.008
   Yu SF, 2006, BIOL PHARM BULL, V29, P2510, DOI 10.1248/bpb.29.2510
   Zhang Q, 2008, FOOD CHEM TOXICOL, V46, P2042, DOI 10.1016/j.fct.2008.01.049
   Zhang YJ, 2008, J AGR FOOD CHEM, V56, P670, DOI 10.1021/jf071989c
NR 72
TC 69
Z9 76
U1 1
U2 22
PU SPANDIDOS PUBL LTD
PI ATHENS
PA POB 18179, ATHENS, 116 10, GREECE
SN 1021-335X
EI 1791-2431
J9 ONCOL REP
JI Oncol. Rep.
PD AUG 15
PY 2013
VL 30
IS 2
BP 925
EP 932
DI 10.3892/or.2013.2490
PG 8
WC Oncology
SC Oncology
GA 185AM
UT WOS:000321937600050
PM 23708932
DA 2022-07-08
ER

PT J
AU Li, Yonggang
   Zhang, Jingru
   Zhang, Lei
   Si, Meng
   Yin, Han
   Li, Jianmin
AF Li, Yonggang
   Zhang, Jingru
   Zhang, Lei
   Si, Meng
   Yin, Han
   Li, Jianmin
TI Diallyl trisulfide inhibits proliferation, invasion and angiogenesis of osteosarcoma cells by switching on suppressor microRNAs and inactivating of Notch-1 signaling
SO CARCINOGENESIS
LA English
DT Article
ID epithelial-mesenchymal transition; endothelial growth-factor; prostate-cancer cell; matrix metalloproteinase; down-regulation; prognostic-factor; in-vitro; metastasis; expression; mir-34
AB Notch signaling pathway plays critical roles in human cancers, including osteosarcoma, suggesting that the discovery of specific agents targeting Notch would be extremely valuable for osteosarcoma. Our previous studies have shown that diallyl trisulfide (DATS) inhibits proliferation of osteosarcoma cells by triggering cell cycle arrest and apoptosis in vitro. However, the underlying mechanism is still unclear. In this study, we found that DATS suppressed cell survival, wound-healing capacity, invasion and angiogenesis in osteosarcoma cells. These effects were associated with decreased expression of Notch-1 and its downstream genes, such as vascular endothelial growth factor and matrix metalloproteinases, as well as increased expression of a panel of tumor-suppressive microRNAs (miRNAs), including miR-34a, miR-143, miR-145 and miR-200b/c that are typically lost in osteosarcoma. We also found that reexpression of miR-34a and miR-200b by transfection led to reduced expression of Notch-1, resulting in the inhibition of osteosarcoma cell proliferation, invasion and angiogenesis. These results clearly suggest that DATS inhibited osteosarcoma growth and aggressiveness via a novel mechanism targeting a NotchmiRNA regulatory circuit. Our data provide the first evidence that the downregulation of Notch-1 and reexpression of miRNAs by DATS may be an effective approach for the treatment of osteosarcoma.
C1 [Li, Yonggang; Zhang, Lei; Si, Meng; Yin, Han; Li, Jianmin] Shandong Univ, Dept Orthoped, Qilu Hosp, Jinan 250012, Peoples R China.
   [Zhang, Jingru] Shandong Univ, Dept Hematol, Qilu Hosp, Jinan 250012, Peoples R China.
RP Li, JM (通讯作者)，Shandong Univ, Dept Orthoped, Qilu Hosp, Jinan 250012, Peoples R China.
EM gklijianmin@gmail.com
FU National Natural Science Foundation of China [30973018, 81172551]; Shandong Technological Development Project of China [2011GGH21831]
CR Androutsellis-theotokis A, 2006, NATURE, V442, P823, DOI 10.1038/nature04940
   Bao B, 2012, CANCER RES, V72, P335, DOI 10.1158/0008-5472.CAN-11-2182
   Bao B, 2011, CANCER LETT, V307, P26, DOI 10.1016/j.canlet.2011.03.012
   Bartel DP, 2004, CELL, V116, P281, DOI 10.1016/S0092-8674(04)00045-5
   Boucher JM, 2011, J BIOL CHEM, V286, P28312, DOI 10.1074/jbc.M111.221945
   Curran S, 2000, EUR J CANCER, V36, P1621, DOI 10.1016/S0959-8049(00)00156-8
   de Antonellis P, 2011, PLOS ONE, V6, P0, DOI 10.1371/journal.pone.0024584
   Denli AM, 2004, NATURE, V432, P231, DOI 10.1038/nature03049
   Du R, 2012, PLOS ONE, V7, P0, DOI 10.1371/journal.pone.0030771
   Engin F, 2009, HUM MOL GENET, V18, P1464, DOI 10.1093/hmg/ddp057
   Esquela-kerscher A, 2006, NAT REV CANCER, V6, P259, DOI 10.1038/nrc1840
   Fan L, 2012, ACTA BIOCH BIOPH SIN, V44, P407, DOI 10.1093/abbs/gms019
   Funahashi Y, 2011, VASC CELL, V3, P0, DOI 10.1186/2045-824X-3-2
   Garg P, 2011, GASTROENTEROLOGY, V141, P1381, DOI 10.1053/j.gastro.2011.06.056
   Grammas P, 2011, INT J CLIN EXP PATHO, V4, P616
   He CL, 2009, BIOCHEM BIOPH RES CO, V388, P35, DOI 10.1016/j.bbrc.2009.07.101
   Hughes DPM, 2009, CANCER TREAT RES, V152, P479, DOI 10.1007/978-1-4419-0284-9_28
   Ji Q, 2009, PLOS ONE, V4, P0, DOI 10.1371/journal.pone.0006816
   Jones KB, 2012, CANCER RES, V72, P1865, DOI 10.1158/0008-5472.CAN-11-2663
   Kang HG, 2007, J ORTHOP RES, V25, P696, DOI 10.1002/jor.20323
   Kato M, 2009, ONCOGENE, V28, P2419, DOI 10.1038/onc.2009.106
   Kobayashi EISUKE, 2012, SARCOMA, V2012, P359739, DOI 10.1155/2012/359739
   Kong DJ, 2009, STEM CELLS, V27, P1712, DOI 10.1002/stem.101
   Leow PC, 2010, INVEST NEW DRUG, V28, P766, DOI 10.1007/s10637-009-9311-z
   Li J, 2009, MOL MED REP, V2, P245, DOI 10.3892/mmr_00000091
   Li YW, 2010, CANCER RES, V70, P1486, DOI 10.1158/0008-5472.CAN-09-2792
   Li YW, 2009, CANCER RES, V69, P6704, DOI 10.1158/0008-5472.CAN-09-1298
   Li YG, 2012, FEBS J, V279, P2247, DOI 10.1111/j.1742-4658.2012.08607.x
   Li YQ, 2009, CANCER RES, V69, P7569, DOI 10.1158/0008-5472.CAN-09-0529
   Loges S, 2009, CANCER CELL, V15, P167, DOI 10.1016/j.ccr.2009.02.007
   Maliekal TT, 2008, ONCOGENE, V27, P5110, DOI 10.1038/onc.2008.224
   Meyer K, 2004, CELL BIOL TOXICOL, V20, P253, DOI 10.1023/B:CBTO.0000038463.55930.79
   Ninov N, 2012, DEVELOPMENT, V139, P1557, DOI 10.1242/dev.076000
   Osaki M, 2011, MOL THER, V19, P1123, DOI 10.1038/mt.2011.53
   Petrilli AS, 2006, J CLIN ONCOL, V24, P1161, DOI 10.1200/JCO.2005.03.5352
   Powolny AA, 2008, CANCER LETT, V269, P305, DOI 10.1016/j.canlet.2008.05.027
   Rivlin RS, 2001, J NUTR, V131, P951S, DOI 10.1093/jn/131.3.951S
   Schetter AJ, 2008, JAMA-J AM MED ASSOC, V299, P425, DOI 10.1001/jama.299.4.425
   Seki T, 2008, ASIA PAC J CLIN NUTR, V17, P249
   Shukla Y, 2007, CANCER LETT, V247, P167, DOI 10.1016/j.canlet.2006.05.009
   Sonoshita M, 2011, CANCER CELL, V19, P125, DOI 10.1016/j.ccr.2010.11.008
   Sweeney E, 2010, PLOS ONE, V5, P0, DOI [10.1371/journal.pone.0009518, 10.1371/journal.pone.0011606]
   Tanaka M, 2009, BRIT J CANCER, V100, P1957, DOI 10.1038/sj.bjc.6605060
   Wang ZW, 2007, CANCER RES, V67, P8293, DOI 10.1158/0008-5472.CAN-07-1265
   Wang ZW, 2010, CANCER LETT, V292, P141, DOI 10.1016/j.canlet.2009.11.012
   Wang ZW, 2006, CANCER RES, V66, P2778, DOI 10.1158/0008-5472.CAN-05-4281
   Wu PK, 2009, JPN J CLIN ONCOL, V39, P514, DOI 10.1093/jjco/hyp057
   Wu ZY, 2011, MED ONCOL, V28, P1469, DOI 10.1007/s12032-010-9563-7
   Xiao D, 2005, ONCOGENE, V24, P6256, DOI 10.1038/sj.onc.1208759
   Xiao D, 2004, ONCOGENE, V23, P5594, DOI 10.1038/sj.onc.1207747
   Xiao D, 2006, NUTR CANCER, V55, P94, DOI 10.1207/s15327914nc5501_12
   Yan K, 2012, PLOS ONE, V7, P0, DOI 10.1371/journal.pone.0033778
   Zhang BH, 2007, DEV BIOL, V302, P1, DOI 10.1016/j.ydbio.2006.08.028
   Zhang H, 2010, ONCOL REP, V24, P1363, DOI 10.3892/or_00000994
   Zhang K, 2008, CARCINOGENESIS, V29, P552, DOI 10.1093/carcin/bgn003
   Zhang PY, 2008, CLIN CANCER RES, V14, P2962, DOI 10.1158/1078-0432.CCR-07-1992
   Zhang YK, 2009, ANTI-CANCER DRUG, V20, P702, DOI 10.1097/CAD.0b013e32832e89c7
NR 57
TC 75
Z9 84
U1 0
U2 9
PU OXFORD UNIV PRESS
PI OXFORD
PA GREAT CLARENDON ST, OXFORD OX2 6DP, ENGLAND
SN 0143-3334
EI 1460-2180
J9 CARCINOGENESIS
JI Carcinogenesis
PD JUL 15
PY 2013
VL 34
IS 7
BP 1601
EP 1610
DI 10.1093/carcin/bgt065
PG 10
WC Oncology
SC Oncology
GA 182OI
UT WOS:000321753000023
PM 23430952
DA 2022-07-08
ER

PT J
AU Wang, Ling
   Zhang, Qi
   Chen, Wei
   Shan, Baoen
   Ding, Yang
   Zhang, Guochuan
   Cao, Nana
   Liu, Lei
   Zhang, Yingze
AF Wang, Ling
   Zhang, Qi
   Chen, Wei
   Shan, Baoen
   Ding, Yang
   Zhang, Guochuan
   Cao, Nana
   Liu, Lei
   Zhang, Yingze
TI B7-H3 is Overexpressed in Patients Suffering Osteosarcoma and Associated with Tumor Aggressiveness and Metastasis
SO PLOS ONE
LA English
DT Article
ID b7 family; t-cell; costimulatory molecule; prostate-cancer; expression; ligand; member; immunotherapy; modulation; disease
AB B7-H3 is a member of the B7-family of co-stimulatory molecules, which has been shown to be broadly expressed in various tumor tissues, and which plays an important role in adaptive immune responses. The role of B7-H3 in osteosarcoma, however, remains unknown. In this study we used immunohistochemistry to analyze B7-H3 expression in 61 primary osteosarcoma tissues with case-matched adjacent normal tissues, and 37 osteochondroma and 20 bone fibrous dysplasia tissues. B7-H3 expression was expressed in 91.8% (56/61) of the osteosarcoma lesions, and the intensity of B7-H3 expression in osteosarcoma was significantly increased compared with adjacent normal tissues, osteochondroma and bone fibrous dysplasia tissues (p<0.001). Patients with high tumor B7-H3 levels had a significantly shorter survival time and recurrence time than patients with low tumor B7-H3 levels (p<0.001). Moreover, tumor B7-H3 expression inversely correlated with the number of tumor-infiltrating CD8(+) T cells (p<0.05). In vitro, increasing expression of B7-H3 promotes osteosarcoma cell invasion, at least in part by upregulating matrix metalloproteinase-2 (MMP-2). In conclusion, our study provides the first evidence of B7-H3 expression in osteosarcoma cells as a potential mechanism controlling tumor immunity and invasive malignancy, and which is correlated with patients' survival and metastasis.
C1 [Wang, Ling; Zhang, Qi; Chen, Wei; Zhang, Yingze] Hebei Med Univ, Hosp 3, Hebei Bone Res Inst, Shijiazhuang, Hebei, Peoples R China.
   [Wang, Ling; Shan, Baoen; Cao, Nana] Hebei Med Univ, Hosp 4, Hebei Canc Res Inst, Shijiazhuang, Hebei, Peoples R China.
   [Zhang, Qi; Chen, Wei; Liu, Lei; Zhang, Yingze] Hebei Med Univ, Hosp 3, Dept Orthopaed Surg, Shijiazhuang, Hebei, Peoples R China.
   [Ding, Yang] Hebei Med Univ, Hosp 3, Dept Pathol, Shijiazhuang, Hebei, Peoples R China.
   [Zhang, Guochuan] Hebei Med Univ, Hosp 3, Dept Orthoped Oncol, Shijiazhuang, Hebei, Peoples R China.
RP Zhang, YZ (通讯作者)，Hebei Med Univ, Hosp 3, Hebei Bone Res Inst, Shijiazhuang, Hebei, Peoples R China.
EM dryzzhang@126.com
FU Medical Research Project of Hebei Provincial Health Department [20110481]
CR Ahmed N, 2009, MOL THER, V17, P1779, DOI 10.1038/mt.2009.133
   Arigami T, 2011, CANCER SCI, V102, P1019, DOI 10.1111/j.1349-7006.2011.01877.x
   Arigami T, 2010, ANN SURG, V252, P1044, DOI 10.1097/SLA.0b013e3181f1939d
   Bielack S, 2009, CANCER TREAT RES, V152, P289, DOI 10.1007/978-1-4419-0284-9_15
   Biller BJ, 2010, J VET INTERN MED, V24, P1118, DOI 10.1111/j.1939-1676.2010.0557.x
   Boland JM, 2012, CLIN LUNG CANC, V0, P0
   Brandt CS, 2009, J EXP MED, V206, P1495, DOI 10.1084/jem.20090681
   Brunner A, 2012, GYNECOL ONCOL, V124, P105, DOI 10.1016/j.ygyno.2011.09.012
   Carrle D, 2009, CANCER TREAT RES, V152, P165, DOI 10.1007/978-1-4419-0284-9_8
   Castriconi R, 2004, P NATL ACAD SCI USA, V101, P12640, DOI 10.1073/pnas.0405025101
   Chapoval AI, 2001, NAT IMMUNOL, V2, P269, DOI 10.1038/85339
   Chavin G, 2009, CLIN CANCER RES, V15, P2174, DOI 10.1158/1078-0432.CCR-08-2262
   Dong HD, 1999, NAT MED, V5, P1365
   Errani C, 2011, EXPERT REV ANTICANC, V11, P217, DOI 10.1586/era.10.172, 10.1586/ERA.10.172
   Fromigue O, 2008, J BIOL CHEM, V283, P30549, DOI 10.1074/jbc.M801436200
   Fukushima A, 2007, IMMUNOL LETT, V113, P52, DOI 10.1016/j.imlet.2007.07.011
   Gill J, 2013, PHARMACOL THERAPEUT, V137, P89, DOI 10.1016/j.pharmthera.2012.09.003
   Harting MATTHEWT, 2006, SEMIN PEDIATR SURG, V15, P25, DOI 10.1053/j.sempedsurg.2005.11.005
   Himoudi N, 2012, CLIN TRANSL ONCOL, V14, P271, DOI 10.1007/s12094-012-0795-1
   Kobori H, 2010, IMMUNOLOGY, V130, P363, DOI 10.1111/j.1365-2567.2009.03236.x
   Korpi JT, 2011, SURG ONCOL, V20, PE18, DOI 10.1016/j.suronc.2010.08.004
   Li ZX, 2013, MOL BIOL REP, V40, P427, DOI 10.1007/s11033-012-2077-y
   Ling V, 2003, GENOMICS, V82, P365, DOI 10.1016/S0888-7543(03)00126-5
   Loeb DM, 2009, CANC TREAT, V152, P447, DOI 10.1007/978-1-4419-0284-9_25
   Nardin A, 2006, CURR CANCER DRUG TAR, V6, P123, DOI 10.2174/156800906776056473
   Pautke C, 2004, ANTICANCER RES, V24, P3743
   Ritter J, 2010, ANN ONCOL, V21, P320, DOI 10.1093/annonc/mdq276
   Schneider T, 2011, J THORAC ONCOL, V6, P1162, DOI 10.1097/JTO.0b013e31821c421d
   Sica GL, 2003, IMMUNITY, V18, P849, DOI 10.1016/S1074-7613(03)00152-3
   Smith-garvin JE, 2009, ANNU REV IMMUNOL, V27, P591, DOI 10.1146/annurev.immunol.021908.132706
   Strauss SJ, 2010, ONCOLOGIST, V15, P627, DOI 10.1634/theoncologist.2010-0093
   Suh WK, 2003, NAT IMMUNOL, V4, P899, DOI 10.1038/ni967
   Sun J, 2010, CANCER IMMUNOL IMMUN, V59, P1163, DOI 10.1007/s00262-010-0841-1
   Sun TW, 2012, CANCER IMMUNOL IMMUN, V61, P2171, DOI 10.1007/s00262-012-1278-5
   Tekle C, 2012, INT J CANCER, V130, P2282, DOI 10.1002/ijc.26238
   Tseng SY, 2001, J EXP MED, V193, P839, DOI 10.1084/jem.193.7.839
   Wang L, 2013, COMMUN COMPUT PHYS, V13, P13, DOI 10.4208/cicp.300611.120911s
   Wang SD, 2000, BLOOD, V96, P2808
   Wu CP, 2006, WORLD J GASTROENTERO, V12, P457, DOI 10.3748/wjg.v12.i3.457
   Yamato I, 2009, BRIT J CANCER, V101, P1709, DOI 10.1038/sj.bjc.6605375
   Zang X, 2007, P NATL ACAD SCI USA, V104, P19458, DOI 10.1073/pnas.0709802104
NR 41
TC 90
Z9 97
U1 0
U2 16
PU PUBLIC LIBRARY SCIENCE
PI SAN FRANCISCO
PA 1160 BATTERY STREET, STE 100, SAN FRANCISCO, CA 94111 USA
SN 1932-6203
EI 
J9 PLOS ONE
JI PLoS One
PD AUG 5
PY 2013
VL 8
IS 8
BP 
EP 
DI 10.1371/journal.pone.0070689
PG 8
WC Multidisciplinary Sciences
SC Science & Technology - Other Topics
GA 218XC
UT WOS:000324465000121
PM 23940627
DA 2022-07-08
ER

PT J
AU Li, B.
   Jiang, S-D.
   Zheng, X-F.
   Ni, B-B.
   Yang, Y-H.
   Chen, J-W.
   Chen, K.
   Jiang, L-S.
AF Li, B
   Jiang, S-d
   Zheng, X-f
   Ni, B-b
   Yang, Y-h
   Chen, J-w
   Chen, K
   Jiang, L-s
TI EXPRESSION OF THE INFLAMMATORY MOLECULE HMGB1 IN HUMAN OSTEOSARCOMA AND ITS CLINICAL RELEVANCE
SO EUROPEAN JOURNAL OF INFLAMMATION
LA English
DT Article
DE High mobility group box 1; osteosarcoma; proliferation; invasion; apoptosis; AKT
ID group box 1; squamous-cell carcinoma; end-products rage; tumor-cell; apoptosis; nuclear; amphoterin; prognosis; pi3k/akt; receptor
AB High mobility group box 1 (HMGB1), known as a pro-inflammatory cytokine and chromatin-binding molecule, plays an important role in the carcinogenesis and metastasis of various tumors. The present study aimed to investigate the expression of HMGB1 in human osteosarcoma and its clinical relevance. At first, human osteosarcom tissues and their corresponding adjacent non-cancerous tissues (ANCT) from forty consecutive cases were collected. The expression of HMGB1 was detected by immunohistochemical assay through tissue microarray procedure and the correlation of HMGB1 expression with clinicopathologic factors was evaluated. Secondly, through small hairpin RNA (shRNA)-mediated HMGB1 knockdown in MG-63 osteosarcoma cells, we observed the changes of the biological behaviors of the osteosarcoma cells. As a consequence, the rate of positive expression of HMGB1 was significantly higher in osteosarcoma tissues than in the ANCT (60% vs 15%, P < 0.01). HMGB1 expression had significant positive correlation with Ennecking staging (P = 0.034) and distant metastases (P = 0.003), but had no correlation with the factors including age and gender of the patients, or histology and location of the tumor (each P > 0.05). Knockdown of HMGB1 down-regulated the expression of p-AKT, p-PI3K, PCNA, MMP-9 and CyclinD1, while it up-regulated the expression of cleaved caspase-3. More importantly, HMGB1 knockdown inhibited the proliferative activities and invasive potential, and induced apoptosis and cycle arrest in MG63 osteosarcoma cells. Taken together, our results indicate that HMGB1 was highly expressed in human osteosarcoma tissues, and the patients with higher HMGB1 expression in osteosarcoma tissues were more likely to have progression and metastasis of the disease. Knockdown of HMGB1 could inhibit the proliferation and invasion of osteosarcoma cells and induce its apoptosis through down-regulation of PI3K/AKT signaling pathway. HMGB1 could be a potential therapeutic target for osteosarcoma.
C1 [Li, B.; Jiang, S-D.; Zheng, X-F.; Ni, B-B.; Yang, Y-H.; Chen, J-W.; Chen, K.; Jiang, L-S.] Shanghai Jiao Tong Univ, Xinhua Hosp, Dept Orthoped Surg, Sch Med, Shanghai 200092, Peoples R China.
RP Jiang, LS (通讯作者)，Shanghai Jiao Tong Univ, Xinhua Hosp, Dept Orthopaed Surg, Sch Med, 1665 Kongjiang Rd, Shanghai 200092, Peoples R China.
EM jiangleisheng@126.com
FU National Natural Science Foundation of China [81171757 81000793]; Science and Technology Commission of Shanghai Municipality [11JC1408500]
CR Akaike H, 2007, ANTICANCER RES, V27, P449
   Cawston TE, 2006, BEST PRACT RES CL RH, V20, P983, DOI 10.1016/j.berh.2006.06.007
   Chano T, 1996, EUR J HISTOCHEM, V40, P189
   Charoonpatrapong K, 2006, J CELL PHYSIOL, V207, P480, DOI 10.1002/jcp.20577
   Chen J, 2012, J CELL PHYSIOL, V227, P3629, DOI 10.1002/jcp.24069
   Choi J, 2011, TUMORI, V97, P196, DOI 10.1700/667.7783
   Chung HW, 2009, J TRANSL MED, V7, P0, DOI 10.1186/1479-5876-7-38
   Hanahan D, 2011, CELL, V144, P646, DOI 10.1016/j.cell.2011.02.013
   Hotfilder M, 2005, BRIT J CANCER, V92, P705, DOI 10.1038/sj.bjc.6602384
   Huang J, 2012, AUTOPHAGY, V8, P275, DOI 10.4161/auto.8.2.18940
   Huang J, 2012, CANCER RES, V72, P230, DOI 10.1158/0008-5472.CAN-11-2001
   Ishiguro H, 2005, PROSTATE, V64, P92, DOI 10.1002/pros.20219
   Jin S, 2007, APOPTOSIS, V12, P1317, DOI 10.1007/s10495-007-0062-z
   Kostova N, 2010, MOL CELL BIOCHEM, V337, P251, DOI 10.1007/s11010-009-0305-0
   Lee H, 2010, J PROTEOME RES, V9, P4661, DOI 10.1021/pr100386r
   Liu B, 2008, CELL BIOL INT, V32, P494, DOI 10.1016/j.cellbi.2007.10.008
   Liu Y, 2010, EUR J CANCER, V46, P3007, DOI 10.1016/j.ejca.2010.07.016
   Loukopoulos P, 2004, RES VET SCI, V77, P131, DOI 10.1016/j.rvsc.2004.01.006
   Lu KH, 2005, J ORTHOP RES, V23, P988, DOI 10.1016/j.orthres.2005.01.018
   Luo Y, 2010, EUR J CANCER, V46, P791, DOI 10.1016/j.ejca.2009.11.011
   Meyer B, 2004, ANTICANCER RES, V24, P707
   Moriwaka Y, 2010, PATHOBIOLOGY, V77, P17, DOI 10.1159/000272950
   Naglova H, 2012, BRATISL MED J, V113, P163, DOI 10.4149/BLL_2012_039
   Okada H, 2011, ANTICANCER RES, V31, P2511
   Peng RQ, 2010, BMC CANCER, V10, P0, DOI 10.1186/1471-2407-10-496
   Poser I, 2003, MOL CELL BIOL, V23, P2991, DOI 10.1128/MCB.23.8.2991-2998.2003
   Sims GP, 2010, ANNU REV IMMUNOL, V28, P367, DOI 10.1146/annurev.immunol.021908.132603
   Taguchi A, 2000, NATURE, V405, P354, DOI 10.1038/35012626
   Takahata R, 2011, J SURG RES, V170, PE135, DOI 10.1016/j.jss.2011.04.040
   Tang DL, 2010, BBA-GENE REGUL MECH, V1799, P131, DOI 10.1016/j.bbagrm.2009.11.014
   Tsubaki M, 2011, CYTOKINE, V54, P100, DOI 10.1016/j.cyto.2011.01.005
   Volp K, 2006, GUT, V55, P234, DOI 10.1136/gut.2004.062729
   Wild CA, 2012, ORAL ONCOL, V48, P409, DOI 10.1016/j.oraloncology.2011.12.009
   Wu D, 2008, J PATHOL, V216, P167, DOI 10.1002/path.2391
   Wu ZH, 2011, PLOS ONE, V6, P0, DOI 10.1371/journal.pone.0014648
   Yan W, 2012, CHINESE J GEOPHYS-CH, V55, P1, DOI 10.6038/j.issn.0001-5733.2012.01.001
   Zhou Z, 2008, J BONE MINER RES, V23, P1084, DOI 10.1359/jbmr.080234, 10.1359/JBMR.080234
NR 37
TC 3
Z9 3
U1 0
U2 4
PU SAGE PUBLICATIONS INC
PI THOUSAND OAKS
PA 2455 TELLER RD, THOUSAND OAKS, CA 91320 USA
SN 2058-7392
EI 
J9 EUR J INFLAMM
JI Eur. J. Inflamm.
PD JAN-APR 15
PY 2013
VL 11
IS 1
BP 61
EP 73
DI 10.1177/1721727X1301100107
PG 13
WC Immunology
SC Immunology
GA 133GY
UT WOS:000318128100007
DA 2022-07-08
ER

PT J
AU Zhou, Lu
   Park, Jin
   Jang, KY
   Park, HS
   Wagle, Sajeev
   Yang, KH
   Lee, Kwang-Bok
   Park, Byung-Hyun
   Kim, JR
AF Zhou, Lu
   Park, Jin
   Jang, Kyu
   Park, Ho
   Wagle, Sajeev
   Yang, Kyu
   Lee, Kwang-bok
   Park, Byung-hyun
   Kim, Jung
TI The overexpression of BAMBI and its involvement in the growth and invasion of human osteosarcoma cells
SO ONCOLOGY REPORTS
LA English
DT Article
DE cell cycle; BAMBI; beta-catenin; osteosarcoma; invasion; proliferation
ID tgf-beta; neoadjuvant chemotherapy; cancer; catenin; expression; inhibitor; metastasis
AB The pseudoreceptor BAMBI (bone morphogenetic protein and activin membrane-bound inhibitor), formerly known as NMA, is an inhibitor of the TGF-beta signaling pathway. BAMBI exhibits structural homology to TGF-beta RI but lacks an intracellular kinase domain. In most of the high-grade carcinomas, the degree of BAMBI expression is abnormally increased, which leads to the proliferation and metastasis of tumor cells. Recent studies have reported that BAMBI is involved in the Wnt-beta-catenin pathway that regulates the proliferation and metastasis of tumor cells. However, little is known about the role of BAMBI and beta-catenin in human osteosarcoma. Given the above background, we examined the role of BAMBI in the pathophysiology of osteosarcoma. Using immunohistochemical staining and western blot analysis, the degree of the expression of BAMBI and beta-catenin was significantly higher in osteosarcoma specimens compared with normal tissues. With the overexpression of BAMBI, mediated by adenovirus, the degree of invasion and migration was significantly increased and the proliferation of U2-OS osteosarcoma cells was stimulated. Transwell analysis showed that BAMBI increased the invasion of osteosarcoma cells and upregulated the secretion of matrix metalloproteinases (MMPs), which was demonstrated by gelatin zymography. Fluorescence-activated cell sorting (FACS) analysis showed a significant arrest in cell cycle progression at G(0)/G(1) in osteosarcoma cells transfected with siRNA targeting BAMBI. With the overexpression of BAMBI, mediated by the adenovirus, however, there was a decrease in the number of cells at G(0)/G(1). Consistent with the findings that cell growth was increased, BAMBI promoted the transition from G(0)/G(1) to G(2)/M in the osteosarcoma cells. Our results suggest that BAMBI plays a key role in the pathogenesis and progression of osteosarcoma by regulating the expression of beta-catenin and other signaling molecules via the pathways involved in the regulation of the cell cycle. This relationship between BAMBI and its involvement in the regulation of the cell cycle would provide a possibility that the BAMBI may be a new target for gene therapy.
C1 [Zhou, Lu; Wagle, Sajeev; Lee, Kwang-Bok; Kim, Jung Ryul] Chonbuk Natl Univ, Sch Med, Dept Orthopaed Surg, Jeonju 561756, South Korea.
   [Jang, Kyu Yun; Park, Ho Sung] Chonbuk Natl Univ, Sch Med, Dept Pathol, Jeonju 561756, South Korea.
   [Park, Byung-Hyun] Chonbuk Natl Univ, Sch Med, Dept Biochem, Jeonju 561756, South Korea.
   [Kim, Jung Ryul] Chonbuk Natl Univ, Sch Med, Res Inst Endocrine Sci, Jeonju 561756, South Korea.
   [Park, Jin; Yang, Kyu Hyun] Yonsei Univ, Coll Med, Dept Orthopaed Surg, Seoul, South Korea.
RP Kim, JR (通讯作者)，Chonbuk Natl Univ, Sch Med, Dept Orthopaed Surg, 567 Baekje Daero, Jeonju 561756, South Korea.
EM jrkeem@jbnu.ac.kr
FU National Research Foundation of Korea (NRF); Korea government (MEST) [2011-0028928]
CR Aizawa J, 2010, BMC CANCER, V10, P0, DOI 10.1186/1471-2407-10-51
   Bacci G, 2000, ONCOL REP, V7, P339
   Bacci G, 2006, CANCER-AM CANCER SOC, V106, P1154, DOI 10.1002/cncr.21724
   Ferguson WS, 2001, CANCER INVEST, V19, P292, DOI 10.1081/CNV-100102557
   Fritzmann J, 2009, GASTROENTEROLOGY, V137, P165, DOI 10.1053/j.gastro.2009.03.041
   Khin SS, 2009, INT J CANCER, V125, P328, DOI 10.1002/ijc.24318
   Lee JH, 2009, DIABETES, V58, P344, DOI 10.2337/db07-1795
   Lin ZH, 2008, J BIOL CHEM, V283, P33053, DOI 10.1074/jbc.M804039200
   Liu CM, 2002, CELL, V108, P837, DOI 10.1016/S0092-8674(02)00685-2
   Massague J, 2000, CELL, V103, P295, DOI 10.1016/S0092-8674(00)00121-5
   Massague J, 2008, CELL, V134, P215, DOI 10.1016/j.cell.2008.07.001
   Morin PJ, 1997, SCIENCE, V275, P1787, DOI 10.1126/science.275.5307.1787
   Nusse R, 1992, CELL, V69, P1073, DOI 10.1016/0092-8674(92)90630-U
   Onichtchouk D, 1999, NATURE, V401, P480, DOI 10.1038/46794
   Osuna D, 2009, REV RECENT CLIN TRIA, V4, P12, DOI 10.2174/157488709787047585
   Polakis P, 2012, COLD SPRING HARB PER, V4, P0
   Saeter G, 1995, CANCER-AM CANCER SOC, V75, P1084, DOI 10.1002/1097-0142(19950301)75:5<1084::AID-CNCR2820750506>3.0.CO;2-F
   Seki E, 2007, NAT MED, V13, P1324, DOI 10.1038/nm1663
   Shapiro GI, 2006, J CLIN ONCOL, V24, P1770, DOI 10.1200/JCO.2005.03.7689
   Stetlerstevenson WG, 1993, ANNU REV CELL BIOL, V9, P541, DOI 10.1146/annurev.cb.09.110193.002545
   Subramaniam N, 2012, CANCER PREV RES, V5, P553, DOI 10.1158/1940-6207.CAPR-12-0053
   Tetsu O, 1999, NATURE, V398, P422, DOI 10.1038/18884
   Van AMERONGENR, 2008, SCI SIGNAL, V1, P0, DOI 10.1126/scisignal.135re9
   Willert K, 2006, GENE DEV, V20, P1394, DOI 10.1101/gad.1424006
   Xiong Y, 1993, NATURE, V366, P701, DOI 10.1038/366701a0
   Yan XH, 2009, J BIOL CHEM, V284, P30097, DOI 10.1074/jbc.M109.049304
   Zhou L, 2013, ONCOL REP, V29, P193, DOI 10.3892/or.2012.2112
NR 27
TC 15
Z9 17
U1 0
U2 12
PU SPANDIDOS PUBL LTD
PI ATHENS
PA POB 18179, ATHENS, 116 10, GREECE
SN 1021-335X
EI 1791-2431
J9 ONCOL REP
JI Oncol. Rep.
PD SEP 15
PY 2013
VL 30
IS 3
BP 1315
EP 1322
DI 10.3892/or.2013.2569
PG 8
WC Oncology
SC Oncology
GA 191AJ
UT WOS:000322384700039
PM 23807684
DA 2022-07-08
ER

PT J
AU Wu, Chien-Lin
   Tsai, Hsiao-Chi
   Chen, Zhen-Wei
   Wu, Chi-Ming
   Li, Te-Mao
   Fong, Yi-Chin
   Tang, Chih-Hsin
AF Wu, Chien-lin
   Tsai, Hsiao-chi
   Chen, Zhen-wei
   Wu, Chi-ming
   Li, Te-mao
   Fong, Yi-chin
   Tang, Chih-hsin
TI Ras activation mediates WISP-1-induced increases in cell motility and matrix metalloproteinase expression in human osteosarcoma
SO CELLULAR SIGNALLING
LA English
DT Article
DE WISP-1; Migration; Osteosarcoma; Ras; Raf-1
ID nf-kappa-b; human chondrosarcoma cell; alpha-v-beta-3 integrin; tumor progression; ccn family; migration; cyr61; erk; protein; kinase
AB WISP-1 is a cysteine-rich protein that belongs to the CCN (Cyr61, CTGF, Nov) family of matrix cellular proteins. Osteosarcoma is a type of highly malignant tumor with a potent capacity to invade locally and cause distant metastasis. However, the effect of WISP-1 on migration activity in human osteosarcoma cells is mostly unknown. In this study, we first found that the expression of WISP-1 in osteosarcoma patients was significantly higher than that in normal bone and corrected with tumor stage. Exogenous treatment of osteosarcoma cells with WISP-1 promoted cell motility and matrix metalloproteinase (MMP)-2 and MMP-9 expression. In addition, the Ras and Raf-1 inhibitor or siRNA abolished WISP-1-induced cell migration and MMP expression. On the other hand, activation of the Ras, Raf-1, MEK, ERK, and NF-kappa B signaling pathway after WISP-1 treatment was demonstrated, and WISP-1-induced expression of MMPs and migration activity were inhibited by the specific inhibitor, and mutant of MEK, ERK, and NF-kappa B cascades. Taken together, our results indicated that WISP-1 enhances the migration of osteosarcoma cells by increasing MMP-2 and MMP-9 expression through the integrin receptor, Ras, Raf-1, MEK, ERK, and NF-kappa B signal transduction pathway. (C) 2013 Elsevier Inc. All rights reserved.
C1 [Wu, Chien-Lin] Changhua Christian Hosp, Dept Phys Med & Rehabil, Changhua, Taiwan.
   [Tsai, Hsiao-Chi] Natl Chung Hsing Univ, Dept Life Sci, Taichung 40227, Taiwan.
   [Chen, Zhen-Wei; Tang, Chih-Hsin] China Med Univ, Grad Inst Basic Med Sci, Taichung, Taiwan.
   [Wu, Chi-Ming; Li, Te-Mao; Fong, Yi-Chin] China Med Univ, Sch Chinese Med, Taichung, Taiwan.
   [Fong, Yi-Chin] China Med Univ Hosp, Dept Orthopaed, Taichung, Taiwan.
   [Tang, Chih-Hsin] China Med Univ, Sch Med, Dept Pharmacol, Taichung, Taiwan.
   [Tang, Chih-Hsin] Asia Univ, Coll Hlth Sci, Dept Biotechnol, Taichung, Taiwan.
RP Tang, CH (通讯作者)，China Med Univ, Grad Inst Basic Med Sci, 91 Hsueh Shih Rd, Taichung, Taiwan.
EM chtang@mail.cmu.edu.tw
FU National Science Council of Taiwan [NSC100-2320-B-039-028-MY3, 101-2314-B-039-002-MY3]
CR Arndt CAS, 1999, NEW ENGL J MED, V341, P342, DOI 10.1056/NEJM199907293410507
   Bacci G, 2001, EUR J CANCER, V37, P32, DOI 10.1016/S0959-8049(00)00361-0
   Brooks PC, 1996, CELL, V85, P683, DOI 10.1016/S0092-8674(00)81235-0
   Campbell SL, 1998, ONCOGENE, V17, P1395, DOI 10.1038/sj.onc.1202174
   Chen PP, 2007, PLOS ONE, V2, P0, DOI 10.1371/journal.pone.0000534
   Cheng CY, 2010, BRIT J PHARMACOL, V160, P1595, DOI 10.1111/j.1476-5381.2010.00858.x
   Dhar A, 2010, EXPERIMENTAL ONCOLOGY, V32, P2
   Egeblad M, 2002, NAT REV CANCER, V2, P161, DOI 10.1038/nrc745
   Ek ETH, 2006, EXPERT REV ANTICANC, V6, P225, DOI 10.1586/14737140.6.2.225
   Fong YC, 2008, J CELL PHYSIOL, V217, P846, DOI 10.1002/jcp.21568
   Friday BB, 2008, CLIN CANCER RES, V14, P342, DOI 10.1158/1078-0432.CCR-07-4790
   Geppert TD, 1994, MOL MED, V1, P93
   Holbourn KP, 2008, TRENDS BIOCHEM SCI, V33, P461, DOI 10.1016/j.tibs.2008.07.006
   Hou CH, 2011, BIOCHEM PHARMACOL, V81, P1286, DOI 10.1016/j.bcp.2011.03.016
   Hsia TC, 2013, MOL PHARMACOL, V83, P857, DOI 10.1124/mol.112.082743
   Huang CY, 2009, J CELL PHYSIOL, V221, P204, DOI 10.1002/jcp.21846
   Joyce JA, 2009, NAT REV CANCER, V9, P239, DOI 10.1038/nrc2618
   Katsube K, 2009, DEV GROWTH DIFFER, V51, P55, DOI 10.1111/j.1440-169X.2009.01077.x
   Kempf-bielack B, 2005, J CLIN ONCOL, V23, P559, DOI 10.1200/JCO.2005.04.063
   Kerkela E, 2003, EXP DERMATOL, V12, P109, DOI 10.1034/j.1600-0625.2003.120201.x
   Kimura R, 2011, BBA-MOL CELL RES, V1813, P1543, DOI 10.1016/j.bbamcr.2011.04.008
   Kleer CG, 2004, NEOPLASIA, V6, P179, DOI 10.1593/neo.03316
   Kleer CG, 2002, ONCOGENE, V21, P3172, DOI 10.1038/sj.onc.1205462
   Korpi JT, 2011, SURG ONCOL, V20, PE18, DOI 10.1016/j.suronc.2010.08.004
   Lahsnig C, 2009, ONCOGENE, V28, P638, DOI 10.1038/onc.2008.418
   Lee HW, 2002, J BIOL CHEM, V277, P32624, DOI 10.1074/jbc.M200353200
   Lin MT, 2005, CLIN CANCER RES, V11, P5809, DOI 10.1158/1078-0432.CCR-04-2639
   Lin MT, 2004, J BIOL CHEM, V279, P24015, DOI 10.1074/jbc.M402305200
   Lu DY, 2010, BIOCHEM PHARMACOL, V80, P1201, DOI 10.1016/j.bcp.2010.06.046
   Lu KW, 2008, ANTICANCER RES, V28, P1093
   Madrid LV, 2001, J BIOL CHEM, V276, P18934, DOI 10.1074/jbc.M101103200
   Marshall CJ, 1996, CURR OPIN CELL BIOL, V8, P197, DOI 10.1016/S0955-0674(96)80066-4
   Pennica D, 1998, P NATL ACAD SCI USA, V95, P14717, DOI 10.1073/pnas.95.25.14717
   Perbal B, 2001, J CLIN PATHOL-MOL PA, V54, P57, DOI 10.1136/mp.54.2.57
   Reddy VS, 2011, J CELL PHYSIOL, V226, P3303, DOI 10.1002/jcp.22676
   Satoh T, 1992, J BIOL CHEM, V267, P24149
   Scherer RL, 2008, CANCER METAST REV, V27, P679, DOI 10.1007/s10555-008-9152-9
   Sheng HM, 2001, CANCER RES, V61, P2670
   Tan TW, 2009, J CELL BIOCHEM, V107, P345, DOI 10.1002/jcb.22132
   Tan TW, 2009, CARCINOGENESIS, V30, P258, DOI 10.1093/carcin/bgn284
   Tanaka S, 2003, HEPATOLOGY, V37, P1122, DOI 10.1053/jhep.2003.50187
   Tang CH, 2008, CARCINOGENESIS, V29, P1483, DOI 10.1093/carcin/bgn045
   Tang CH, 2012, BIOMEDICINE-TAIWAN, V2, P92, DOI 10.1016/j.biomed.2012.01.001
   Tang CH, 2012, BIOCHEM PHARMACOL, V83, P335, DOI 10.1016/j.bcp.2011.11.013
   Tsai YY, 2010, INVEST OPHTH VIS SCI, V51, P3462, DOI 10.1167/iovs.09-4921
   Wang SW, 2012, PLOS ONE, V7, P0
   Woodhouse EC, 1997, CANCER-AM CANCER SOC, V80, P1529, DOI 10.1002/(SICI)1097-0142(19971015)80:8+<1529::AID-CNCR2>3.3.CO;2-#
   Xie D, 2004, CLIN CANCER RES, V10, P2072, DOI 10.1158/1078-0432.CCR-0659-03
   Xie WL, 1994, MOL CELL BIOL, V14, P6531, DOI 10.1128/MCB.14.10.6531
   Xu LF, 2000, GENE DEV, V14, P585
   Yu YL, 2013, PLOS ONE, V8, P0, DOI 10.1371/journal.pone.0061362
   Zang MW, 2002, J BIOL CHEM, V277, P4395, DOI 10.1074/jbc.M110000200
   Zhang XF, 1993, NATURE, V364, P308, DOI 10.1038/364308a0
NR 53
TC 30
Z9 30
U1 0
U2 3
PU ELSEVIER SCIENCE INC
PI NEW YORK
PA STE 800, 230 PARK AVE, NEW YORK, NY 10169 USA
SN 0898-6568
EI 1873-3913
J9 CELL SIGNAL
JI Cell. Signal.
PD DEC 15
PY 2013
VL 25
IS 12
BP 2812
EP 2822
DI 10.1016/j.cellsig.2013.09.005
PG 11
WC Cell Biology
SC Cell Biology
GA 268OG
UT WOS:000328179800050
PM 24036215
DA 2022-07-08
ER

PT J
AU Harada, Risa
   Kawamoto, Teruya
   Ueha, Takeshi
   Minoda, Masaya
   Toda, Mitsunori
   Onishi, Yasuo
   Fukase, Naomasa
   Hara, Hitomi
   Sakai, Yoshitada
   Miwa, Masahiko
   Kuroda, Ryosuke
   Kurosaka, Masahiro
   Akisue, Toshihiro
AF Harada, Risa
   Kawamoto, Teruya
   Ueha, Takeshi
   Minoda, Masaya
   Toda, Mitsunori
   Onishi, Yasuo
   Fukase, Naomasa
   Hara, Hitomi
   Sakai, Yoshitada
   Miwa, Masahiko
   Kuroda, Ryosuke
   Kurosaka, Masahiro
   Akisue, Toshihiro
TI Reoxygenation using a novel CO2 therapy decreases the metastatic potential of osteosarcoma cells
SO EXPERIMENTAL CELL RESEARCH
LA English
DT Article
DE Osteosarcoma; Metastasis; Matrix metalloproteinase (MMP); Hypoxia; Transcutaneous CO2 application
ID matrix metalloproteinase-2 expression; inducible factor 1-alpha; tumor hypoxia; cancer; overexpression; migration; mmp-2; hypoxia-inducible-factor-1-alpha; matrix-metalloproteinase-2; invasion
AB Osteosarcoma is the most common primary solid malignant bone tumor. Despite substantial improvements in surgery and chemotherapy, metastasis remains a major cause of fatal outcomes, and the molecular mechanisms of metastasis are still poorly understood. Hypoxia, which is common in malignant tumors including osteosarcoma, increases expressions of hypoxia inducible factor (HIF)-1 alpha, matrix metalloproteinase (MMP)-2 and MMP-9, and can induce invasiveness. As we previously showed a novel transcutaneous CO2 application to decrease HIF-1 alpha expression and induce apoptosis in malignant fibrous histiocytoma, we hypothesize that transcutaneous CO2 application could suppress metastatic potential of osteosarcoma by improving hypoxic conditions. Here, we examined the effects of transcutaneous CO2 application on apoptosis, and development of pulmonary metastasis using a highly metastatic osteosarcoma cell line, LM8. Transcutaneous CO2 application significantly decreased tumor growth and pulmonary metastasis in LM8 cells. Apoptotic activity increased, and intratumoral hypoxia was improved with decreased expressions of HIF-1 alpha, MMP-2 and MMP-9, significantly, in the CO2-treated tumors. In conclusion, we found that transcutaneous CO2 application can induce tumor cell apoptosis and might suppress pulmonary metastasis by improvement of hypoxic conditions with decreased expressions of HIF-1 alpha and MMPs in highly metastatic osteosarcoma cell. These findings strongly indicate that this novel transcutaneous CO2 therapy could be a therapeutic breakthrough for osteosarcoma patients. (C) 2013 Elsevier Inc. All rights reserved.
C1 [Harada, Risa; Kawamoto, Teruya; Minoda, Masaya; Toda, Mitsunori; Onishi, Yasuo; Fukase, Naomasa; Hara, Hitomi; Miwa, Masahiko; Kuroda, Ryosuke; Kurosaka, Masahiro; Akisue, Toshihiro] Kobe Univ, Grad Sch Med, Dept Orthopaed Surg, Chuo Ku, Kobe, Hyogo 6500017, Japan.
   [Ueha, Takeshi] NeoChemir Inc, Chuo Ku, Kobe, Hyogo 6510087, Japan.
   [Sakai, Yoshitada] Kobe Univ, Grad Sch Med, Div Rehabil Med, Chuo Ku, Kobe, Hyogo 6500017, Japan.
RP Kawamoto, T (通讯作者)，Kobe Univ, Grad Sch Med, Dept Orthopaed Surg, Chuo Ku, 7-5-1 Kusunoki Cho, Kobe, Hyogo 6500017, Japan.
EM trykwmt@med.kobe-u.ac.jp
CR Allison DANIELC, 2012, SARCOMA, V2012, P704872, DOI 10.1155/2012/704872
   [anonymous] , 2010, CANCER RES, V0, P0
   Asai T, 1998, INT J CANCER, V76, P418, DOI 10.1002/(SICI)1097-0215(19980504)76:3<418::AID-IJC21>3.3.CO;2-E
   Bjornland K, 2005, J SURG RES, V127, P151, DOI 10.1016/j.jss.2004.12.016
   Ferguson WS, 2001, CANCER INVEST, V19, P292, DOI 10.1081/CNV-100102557
   Gullu IH, 2000, BRIT J CANCER, V82, P249
   Guruvayoorappan C, 2008, IMMUNOPHARM IMMUNOT, V30, P711, DOI 10.1080/08923970802278276, 10.1080/08923970802278276 
   Hanahan D, 2000, CELL, V100, P57, DOI 10.1016/S0092-8674(00)81683-9
   Harris AL, 2002, NAT REV CANCER, V2, P38, DOI 10.1038/nrc704
   Hockel M, 1996, SEMIN RADIAT ONCOL, V6, P3, DOI 10.1016/S1053-4296(96)80031-2
   Hockel M, 1996, CANCER RES, V56, P4509
   Hockel M, 2001, JNCI-J NATL CANCER I, V93, P266, DOI 10.1093/jnci/93.4.266
   Jing SW, 2013, DIS ESOPHAGUS, V26, P75, DOI 10.1111/j.1442-2050.2011.01321.x
   Kaanders JHAM, 2004, SEMIN RADIAT ONCOL, V14, P233, DOI 10.1016/j.semradonc.2004.04.002
   Kager L, 2003, J CLIN ONCOL, V21, P2011, DOI 10.1200/JCO.2003.08.132
   Kamei S, 2009, J ORTHOP RES, V27, P909, DOI 10.1002/jor.20832
   Kawasoe Y, 2009, ONCOL REP, V22, P1045, DOI 10.3892/or_00000534
   Kuzmanov A, 2012, INT J CANCER, V131, PE603, DOI 10.1002/ijc.27360
   Liao CL, 2012, FOOD CHEM TOXICOL, V50, P1734, DOI 10.1016/j.fct.2012.02.033
   Longhi A, 2006, CANCER TREAT REV, V32, P423, DOI 10.1016/j.ctrv.2006.05.005
   Mendes O, 2005, CLIN EXP METASTAS, V22, P237, DOI 10.1007/s10585-005-8115-6
   Miyazawa M, 2009, ARCH GYNECOL OBSTET, V279, P789, DOI 10.1007/s00404-008-0816-z
   Mizutani K, 2000, SURG TODAY, V30, P614, DOI 10.1007/s005950070101
   Niinaka Y, 2010, CANCER RES, V70, P9483, DOI 10.1158/0008-5472.CAN-09-3880
   Oe K, 2011, BIOCHEM BIOPH RES CO, V407, P148, DOI 10.1016/j.bbrc.2011.02.128
   Okada Y, 2010, ANTICANCER RES, V30, P3391
   Onishi Y, 2012, J CANC SCI THERAPY, V4, P7, DOI 10.4172/1948-5956.1000136
   Onishi Y, 2012, PLOS ONE, V7, P0, DOI 10.1371/journal.pone.0049189
   Sakai Y, 2011, PLOS ONE, V6, P0, DOI 10.1371/journal.pone.0024137
   Semenza GL, 2007, SCIENCE, V318, P62, DOI 10.1126/science.1147949
   Shah S, 2010, THESIS, V18, P0
   Shyu KG, 2007, EXP CELL RES, V313, P1181, DOI 10.1016/j.yexcr.2007.01.013
   Ta H, 2009, CANCER METAST REV, V28, P247, DOI 10.1007/s10555-009-9186-7
   Teicher BA, 1994, ARTIF CELL BLOOD SUB, V22, P1109, DOI 10.3109/10731199409138806
   Trudel D, 2008, HUM PATHOL, V39, P731, DOI 10.1016/j.humpath.2007.09.021
   Vaupel P, 2004, ONCOLOGIST, V9, P4, DOI 10.1634/theoncologist.9-90005-4
   Vaupel P, 2007, CANCER METAST REV, V26, P225, DOI 10.1007/s10555-007-9055-1
   Waas ET, 2003, BRIT J SURG, V90, P1556, DOI 10.1002/bjs.4346
   Wu XY, 2010, MOL MED REP, V3, P409, DOI 10.3892/mmr_00000273
   Yang QC, 2007, JPN J CLIN ONCOL, V37, P127, DOI 10.1093/jjco/hyl137
   Yui Y, 2010, CLIN EXP METASTAS, V27, P619, DOI 10.1007/s10585-010-9352-x
   Zeng W, 2011, CANCER LETT, V313, P129, DOI 10.1016/j.canlet.2011.09.023
   Zhang DG, 2011, BIOELECTROMAGNETICS, V32, P463, DOI 10.1002/bem.20647
   Zhong H, 1999, CANCER RES, V59, P5830
NR 44
TC 18
Z9 18
U1 1
U2 8
PU ELSEVIER INC
PI SAN DIEGO
PA 525 B STREET, STE 1900, SAN DIEGO, CA 92101-4495 USA
SN 0014-4827
EI 1090-2422
J9 EXP CELL RES
JI Exp. Cell Res.
PD AUG 1
PY 2013
VL 319
IS 13
BP 1988
EP 1997
DI 10.1016/j.yexcr.2013.05.019
PG 10
WC Oncology; Cell Biology
SC Oncology; Cell Biology
GA 186PE
UT WOS:000322055800007
PM 23727023
DA 2022-07-08
ER

PT J
AU Benassi, MS
   Rimondi, Eugenio
   Balladelli, Alba
   Ghinelli, Cristina
   Magagnoli, Giovanna
   Vanel, Daniel
AF Benassi, Maria
   Rimondi, Eugenio
   Balladelli, Alba
   Ghinelli, Cristina
   Magagnoli, Giovanna
   Vanel, Daniel
TI The role of imaging for translational research in bone tumors
SO EUROPEAN JOURNAL OF RADIOLOGY
LA English
DT Article
DE Sarcomas; Target therapy; Signalling pathway; Quantitative dynamic-contrast MR imaging; Diffusion weighted imaging; Molecular imaging
ID sarcoma; therapy; target; response; pathway; kinase; family; growth; cell; gene
AB Sarcomas are a heterogeneous group of rare connective tissue tumors, representing 1% of adult and 15% of childhood cancers for which biological and pathological information is still incomplete. In bone tumors patients with metastatic disease at onset, those who relapse and those with post-surgical secondary lesions still have a dismal outcome because of poor response to current therapies. Different molecular biology approaches have identified activated cell signalling pathways or specific molecular endpoints that may be considered potential drug targets or markers useful for diagnosis/prognosis in musculoskeletal pathology. Recently, advances in the field of molecular imaging allow visualization of cell and metabolic functions with the use of targets that include cell membrane receptors, enzymes of intracellular transport. Moreover advanced non-invasive newer imaging techniques like 18-FDG PET, quantitative dynamic-contrast MR imaging, diffusion weighted imaging have all shown a potential in distinguish malignant from benign lesions, in revealing the efficacy of therapy in tumors, the onset of recurrence and a good reliability in reckoning the percentage of necrosis in Ewing sarcoma and osteosarcoma. Thus, in vivo detection of imaging cancer biomarkers may be useful to better characterize those complex pathologic processes, such as apoptosis, proliferation and angiogenesis that determine tumor aggressiveness, providing not only complementary information of prognostic metabolic indicators, but also data in real-time on the efficacy of the treatment through the modulation of the cell metabolism. (C) 2011 Elsevier Ireland Ltd. All rights reserved.
C1 [Benassi, Maria Serena; Balladelli, Alba; Ghinelli, Cristina; Magagnoli, Giovanna] Ist Ortoped Rizzoli, Lab Expt Oncol, I-40136 Bologna, Italy.
   [Rimondi, Eugenio] Ist Ortoped Rizzoli, I-40136 Bologna, Italy.
   [Vanel, Daniel] Ist Ortoped Rizzoli, Bone Tumor Ctr, I-40136 Bologna, Italy.
RP Benassi, MS (通讯作者)，Ist Ortoped Rizzoli, Lab Expt Oncol, Via Barbiano 1-10, I-40136 Bologna, Italy.
EM mariaserena.benassi@ior.it; eugenio.rimondi@ior.it; alba.balladelli@ior.it; cristina.ghinelli@ior.it; giovanna.magagnoli@ior.it; daniel.vanel@ior.it
CR Bahr C, 2005, GROWTH FACTORS, V23, P1, DOI 10.1080/08977190400020229
   Bovee JVMG, 2010, NAT REV CANCER, V10, P481, DOI 10.1038/nrc2869
   Bovee JVMG, 2005, LANCET ONCOL, V6, P599, DOI 10.1016/S1470-2045(05)70282-5
   Castellano D, 2011, ONCOLOGIST, V16, P136, DOI 10.1634/theoncologist.2010-0154
   Dyke JP, 2003, RADIOLOGY, V228, P271, DOI 10.1148/radiol.2281011651
   Espina V, 2004, EXPERT OPIN BIOL TH, V4, P83, DOI 10.1517/14712598.4.1.83
   Hawkins DS, 2005, J CLIN ONCOL, V23, P8828, DOI 10.1200/JCO.2005.01.7079
   Hayashida Y, 2006, EUR RADIOL, V16, P2637, DOI 10.1007/s00330-006-0342-y
   Helman LJ, 2003, NAT REV CANCER, V3, P685, DOI 10.1038/nrc1168
   Hicks RODNEYJ, 2005, CANCER IMAGING, V5, P58, DOI 10.1102/1470-7330.2005.0007
   Hicks RODNEYJ, 2005, CANCER IMAGING, V5, P66, DOI 10.1102/1470-7330.2005.0008
   Hwang S, 2009, RADIOL CLIN N AM, V47, P435, DOI 10.1016/j.rcl.2008.12.002
   Karchevsky M, 2008, SKELETAL RADIOL, V37, P791, DOI 10.1007/s00256-008-0503-y
   Lee JA, 2011, PEDIATR BLOOD CANCER, V56, P738, DOI 10.1002/pbc.22720
   Li X, 2005, INT J CANCER, V116, P385, DOI 10.1002/ijc.21010
   Lonardo F, 1997, CANCER, V79, P1541, DOI 10.1002/(SICI)1097-0142(19970415)79:8<1541::AID-CNCR15>3.0.CO;2-Y
   Magenau JM, 2008, CURR OPIN ONCOL, V20, P400, DOI 10.1097/CCO.0b013e328303671d
   Osullivan PJ, 2008, RADIOL CLIN N AM, V46, P475, DOI 10.1016/j.rcl.2008.02.004
   Osullivan PJ, 2008, RADIOL CLIN N AM, V6, P0
   Rubin BP, 2002, J CLIN ONCOL, V20, P3586, DOI 10.1200/JCO.2002.01.027
   Shah C, 2009, CLIN CANCER RES, V15, P4712, DOI 10.1158/1078-0432.CCR-08-2635
   Thomas D, 2010, LANCET ONCOL, V11, P275, DOI 10.1016/S1470-2045(10)70010-3
   Toguchida J, 2009, CANCER SCI, V100, P1573, DOI 10.1111/j.1349-7006.2009.01232.x
   Tuveson DA, 2001, CURR OPIN ONCOL, V13, P249, DOI 10.1097/00001622-200107000-00007
   Van DERMEELR, 2010, DRUG DISCOV TODAY, V15, P102, DOI 10.1016/j.drudis.2009.12.003
   Wai DH, 2000, ONCOGENE, V19, P906, DOI 10.1038/sj.onc.1203396
NR 26
TC 3
Z9 4
U1 0
U2 19
PU ELSEVIER IRELAND LTD
PI CLARE
PA ELSEVIER HOUSE, BROOKVALE PLAZA, EAST PARK SHANNON, CO, CLARE, 00000, IRELAND
SN 0720-048X
EI 1872-7727
J9 EUR J RADIOL
JI Eur. J. Radiol.
PD DEC 15
PY 2013
VL 82
IS 12
BP 2115
EP 2123
DI 10.1016/j.ejrad.2011.11.031
PG 9
WC Radiology, Nuclear Medicine & Medical Imaging
SC Radiology, Nuclear Medicine & Medical Imaging
GA 248GB
UT WOS:000326683100036
PM 22197732
DA 2022-07-08
ER

PT J
AU Husmann, Knut
   Arlt, MJE
   Muff, Roman
   Langsam, Bettina
   Bertz, Josefine
   Born, Walter
   Fuchs, Bruno
AF Husmann, Knut
   Arlt, Matthias
   Muff, Roman
   Langsam, Bettina
   Bertz, Josefine
   Born, Walter
   Fuchs, Bruno
TI Matrix Metalloproteinase 1 promotes tumor formation and lung metastasis in an intratibial injection osteosarcoma mouse model
SO BIOCHIMICA ET BIOPHYSICA ACTA-MOLECULAR BASIS OF DISEASE
LA English
DT Article
DE Osteosarcoma; Metastasis; MMP-1; In vivo; Intratibial mouse model
ID breast-cancer metastasis; poor-prognosis; expression; cell; bone; collagenase; gene
AB Proteolytic degradation of the extracellular matrix (ECM) is an important process during tumor invasion. Matrix Metalloproteinase 1 (MMP-1) is one of the proteases that degrade collagen type I, a major component of bone ECM. In the present study, the biological relevance of MMP-1 in osteosarcoma (OS) tumor growth and metastasis was investigated in vitro and in vivo. Human OS cells in primary culture expressed MMP-1 encoding mRNA at considerably higher levels than normal human bone cells. In addition, MMP-1 mRNA and protein expression in the highly metastatic human osteosarcoma 143-B cell line was remarkably higher than in the non-metastatic parental HOS cell line. Stable shRNA-mediated downregulation of MMP-1 in 143-B cells impaired adhesion to collagen I and anchorage-independent growth, reflected by a reduced ability to grow in soft agar. Upon intratibial injection into SOD mice, 143-B cells with shRNA-downregulated MMP-1 expression formed smaller primary tumors and significantly lower numbers of lung micro- and macrometastases than control cells. Conversely, HOS cells stably overexpressing MMP-1 showed an enhanced adhesion capability to collagen I and accelerated anchorage-independent growth compared to empty vector-transduced control cells. Furthermore, and most importantly, individual MMP-1 overexpression in HOS cells enabled the formation of osteolytic primary tumors and lung metastasis while the HOS control cells did not develop any tumors or metastases after intratibial injection. The findings of the present study reveal an important role of MMP-1 in OS primary tumor and metastasis formation to the lung, the major organ of OS metastasis. (C) 2012 Elsevier B.V. All rights reserved.
C1 [Husmann, Knut; Arlt, Matthias J. E.; Muff, Roman; Langsam, Bettina; Bertz, Josefine; Born, Walter; Fuchs, Bruno] Univ Zurich, Lab Orthoped Res, Dept Orthoped, Balgrist Univ Hosp, CH-8008 Zurich, Switzerland.
RP Husmann, K (通讯作者)，Univ Zurich, Lab Orthoped Res, Dept Orthoped, Balgrist Univ Hosp, Forchstr 340, CH-8008 Zurich, Switzerland.
EM research@balgrist.ch
FU Swiss National Science Foundation SNF; Schweizerischer Verein Balgrist; University of Zurich; Krebsliga Zurich; Walter L. and Johanna Wolf Foundation, Zurich, Switzerland; HSM program for Muskuloskeletal Oncology of the Kanton Zurich
CR Abramoff MD, 2004, BIOPHOTONICS INT, V11, P36, DOI 10.1117/1.3589100
   Ala-aho R, 2005, BIOCHIMIE, V87, P273, DOI 10.1016/j.biochi.2004.12.009
   Arlt MJE, 2011, J ORTHOP RES, V29, P938, DOI 10.1002/jor.21304
   Berlin O, 1993, CANCER RES, V53, P4890
   Bjornland K, 2005, J SURG RES, V127, P151, DOI 10.1016/j.jss.2004.12.016
   Brinckerhoff CE, 2000, CLIN CANCER RES, V6, P4823
   Brooks SA, 2010, ACTA HISTOCHEM, V112, P3, DOI 10.1016/j.acthis.2008.11.022
   Buijs JT, 2009, CANCER LETT, V273, P177, DOI 10.1016/j.canlet.2008.05.044
   Cowan RW, 2009, BONE, V44, P865, DOI 10.1016/j.bone.2009.01.393
   Deryugina EI, 2006, CANCER METAST REV, V25, P9, DOI 10.1007/s10555-006-7886-9
   Eck SM, 2009, BREAST CANCER RES TR, V116, P79, DOI 10.1007/s10549-008-0085-3
   Egeblad M, 2002, NAT REV CANCER, V2, P161, DOI 10.1038/nrc745
   Eltarhouny SA, 2008, EXPERIMENTAL ONCOLOGY, V30, P91
   Ferrari C, 2004, ACTA ORTHOP SCAND, V75, P487, DOI 10.1080/00016470410001295-1
   Fuchs B, 2002, CLIN ORTHOP RELAT R, V0, P40
   Giuliani N, 2007, LEUKEMIA LYMPHOMA, V48, P2323, DOI 10.1080/10428190701648281
   Gorlick R, 2010, J BONE MINER RES, V25, P683, DOI 10.1002/jbmr.77
   Husmann K, 2008, MOL CARCINOGEN, V47, P66, DOI 10.1002/mc.20362
   Jawad MU, 2010, PLOS ONE, V5, P0, DOI 10.1371/journal.pone.0014250
   Kang YB, 2003, CANCER CELL, V3, P537, DOI 10.1016/S1535-6108(03)00132-6
   Kawashima A, 1997, GENERAL AND DIAGNOSTIC PATHOLOGY, V142, P129
   Khanna C, 2005, CARCINOGENESIS, V26, P513, DOI 10.1093/carcin/bgh261
   Kimura R, 2011, BBA-MOL CELL RES, V1813, P1543, DOI 10.1016/j.bbamcr.2011.04.008
   Korpi JT, 2011, SURG ONCOL, V20, PE18, DOI 10.1016/j.suronc.2010.08.004
   Livak KJ, 2001, METHODS, V25, P402, DOI 10.1006/meth.2001.1262
   Luu HH, 2005, CLIN EXP METASTAS, V22, P319, DOI 10.1007/s10585-005-0365-9
   Mcallister RM, 1971, CANCER-AM CANCER SOC, V27, P397, DOI 10.1002/1097-0142(197102)27:2<397::AID-CNCR2820270224>3.0.CO;2-X
   Minn AJ, 2005, NATURE, V436, P518, DOI 10.1038/nature03799
   Murray GI, 1996, NAT MED, V2, P461, DOI 10.1038/nm0496461
   Murray GI, 1998, J PATHOL, V185, P256
   Nemeth JA, 2002, J NATL CANCER I, V94, P17
   Nguyen DX, 2009, NAT REV CANCER, V9, P274, DOI 10.1038/nrc2622
   Nikkola J, 2002, INT J CANCER, V97, P432, DOI 10.1002/ijc.1636
   Rhim JS, 1977, INT J CANCER, V19, P505, DOI 10.1002/ijc.2910190411
   Skrzydlewska E, 2005, WORLD J GASTROENTERO, V11, P1251, DOI 10.3748/wjg.v11.i9.1251
   Sternlicht MD, 2001, ANNU REV CELL DEV BI, V17, P463, DOI 10.1146/annurev.cellbio.17.1.463
   Uchibori M, 2006, INT J ONCOL, V28, P33
   Walters DK, 2007, INVEST NEW DRUG, V25, P305, DOI 10.1007/s10637-007-9052-9
   Wyatt CA, 2005, CANCER RES, V65, P11101, DOI 10.1158/0008-5472.CAN-05-2446
   Yuan J, 2005, J ORTHOP RES, V23, P1467, DOI 10.1016/j.orthres.2005.04.004
NR 40
TC 36
Z9 39
U1 0
U2 8
PU ELSEVIER
PI AMSTERDAM
PA RADARWEG 29, 1043 NX AMSTERDAM, NETHERLANDS
SN 0925-4439
EI 1879-260X
J9 BBA-MOL BASIS DIS
JI Biochim. Biophys. Acta-Mol. Basis Dis.
PD FEB 15
PY 2013
VL 1832
IS 2
BP 347
EP 354
DI 10.1016/j.bbadis.2012.11.006
PG 8
WC Biochemistry & Molecular Biology; Biophysics; Cell Biology
SC Biochemistry & Molecular Biology; Biophysics; Cell Biology
GA 077DX
UT WOS:000314009200006
PM 23195950
DA 2022-07-08
ER

PT J
AU Wang, Heng
   Zhou, JW
   Fu, DH
   Zhou, Yang
   Cheng, WZ
   Liu, Zhi-Li
AF Wang, Heng
   Zhou, Ji
   Fu, Da
   Zhou, Yang
   Cheng, Wen
   Liu, Zhi-li
TI Gynura procumbens ethanolic extract suppresses osteosarcoma cell proliferation and metastasis in vitro
SO ONCOLOGY LETTERS
LA English
DT Article
DE Gynura procumbens; osteosarcoma; NF-kappa B; metastasis; chemotherapy
ID nf-kappa-b; matrix metalloproteinase; expression; gelatinase; inhibition; induction
AB Gynura procumbens is a traditional herb used for the treatment of inflammation, rheumatism and viral infections, although the antitumor effect and its potential mechanisms of action remain unclear. In the present study, the antitumor effect of Gynura procumbens ethanolic extract (GPE) on the osteosarcoma (OS) cell line, U2-OS, was investigated in vitro. Cell proliferation and apoptosis were measured by 3-(4,5-dimethylthiazol-2-yl)-2,5-diphenyltetrazolium bromide (MTT) and flow cytometry assays, respectively. Transwell invasion and wound healing assays were performed to investigate the invasion and migration of the U2-OS cells. The results showed that GPE was able to inhibit U2-OS cell proliferation and metastasis and induce cell apoptosis. Furthermore, the expression of the NF-kappa Bp65 protein was detected by western blotting to evaluate the effects of GPE on the nuclear transfer of NF-kappa B. It was demonstrated that the expression of the NF-kappa Bp65 protein was significantly decreased by GPE. This indicated that GPE was able to inhibit the nuclear transfer of NF-kappa B. The study shows that GPE is able to induce apoptosis and suppress proliferation and metastasis in U2-OS cells via the inhibition of the nuclear translocation of NF-kappa B.
C1 [Wang, Heng; Zhou, Ji Wen; Zhou, Yang; Cheng, Wen Zhao; Liu, Zhi-Li] Nanchang Univ, Affiliated Hosp 1, Dept Orthoped, Nanchang 330006, Jiangxi, Peoples R China.
   [Fu, Da Hua] Zhangzhou Hlth Vocat Coll, Zhangzhou 363000, Fujian, Peoples R China.
RP Liu, ZL (通讯作者)，Nanchang Univ, Affiliated Hosp 1, Dept Orthoped, 17 Yong Wai Zheng St, Nanchang 330006, Jiangxi, Peoples R China.
EM zgm7977@163.com
FU Health Department of Jiangxi Province [2011A147]
CR Akowuah GA, 2001, JOURNAL OF TROPICAL MEDICINAL PLANTS, V2, P5
   Akowuah GA, 2002, PHARM BIOL, V40, P405, DOI 10.1076/phbi.40.6.405.8440
   Andela VB, 2003, CLIN ORTHOP RELAT R, V0, PPS75, DOI 10.1097/01.blo.0000093048.96273.aa
   Brown PD, 1993, J NATL CANCER I, V85, P574, DOI 10.1093/jnci/85.7.574
   Davies B, 1993, BRIT J CANCER, V67, P1126, DOI 10.1038/bjc.1993.207
   Davies B, 1993, CANCER RES, V53, P5365
   Egeblad M, 2002, NAT REV CANCER, V2, P161, DOI 10.1038/nrc745
   Felx M, 2006, CLIN SCI, V110, P645, DOI 10.1042/CS20050286
   Finco TS, 1995, IMMUNITY, V3, P263, DOI 10.1016/1074-7613(95)90112-4
   Hoe SZ, 2011, CLINICS, V66, P143, DOI 10.1590/S1807-59322011000100025
   Iskander MN, 2002, PLANT FOOD HUM NUTR, V57, P233, DOI 10.1023/A:1021851230890
   Iwata H, 1996, JPN J CANCER RES, V87, P602, DOI 10.1111/j.1349-7006.1996.tb00266.x
   Jawad MU, 2011, J CANCER RES CLIN, V137, P597, DOI 10.1007/s00432-010-0923-7
   Kim J, 2011, J ETHNOPHARMACOL, V137, P427, DOI 10.1016/j.jep.2011.04.072
   Kim MJ, 2006, J MED FOOD, V9, P587, DOI 10.1089/jmf.2006.9.587
   Longhi A, 2006, CANCER TREAT REV, V32, P423, DOI 10.1016/j.ctrv.2006.05.005
   Meyers PA, 2005, J CLIN ONCOL, V23, P2004, DOI 10.1200/JCO.2005.06.031
   Nawawi A, 1999, PHYTOTHER RES, V13, P37, DOI 10.1002/(SICI)1099-1573(199902)13:1&lt;37::AID-PTR382&gt;3.0.CO;2-S
   Rosidah , 2008, PHARM BIOL, V46, P616, DOI 10.1080/13880200802179642
   Rosidah , 2009, J ETHNOPHARMACOL, V123, P244, DOI 10.1016/j.jep.2009.03.011
   Tokuraku M, 1995, INT J CANCER, V64, P355, DOI 10.1002/ijc.2910640513
   Tsuruda T, 2004, HEART FAIL REV, V9, P53, DOI 10.1023/B:HREV.0000011394.34355.bb
   Werb Z, 1997, CELL, V91, P439, DOI 10.1016/S0092-8674(00)80429-8
   Zhang XF, 2000, SMJ, V41, P9
   Zhang XX, 2012, ENVIRON SCI TECHNOL, V46, P11319, DOI 10.1021/es3024989
NR 25
TC 13
Z9 16
U1 0
U2 12
PU SPANDIDOS PUBL LTD
PI ATHENS
PA POB 18179, ATHENS, 116 10, GREECE
SN 1792-1074
EI 1792-1082
J9 ONCOL LETT
JI Oncol. Lett.
PD JUL 15
PY 2013
VL 6
IS 1
BP 113
EP 117
DI 10.3892/ol.2013.1315
PG 5
WC Oncology
SC Oncology
GA 173KT
UT WOS:000321079100020
PM 23946787
DA 2022-07-08
ER

PT J
AU Meng, Qingbing
   Zheng, Minqian
   Liu, Hongbing
   Song, Changzhi
   Zhang, Wensheng
   Yan, Juan
   Qin, Ling
   Liu, Xiaolan
AF Meng, Qingbing
   Zheng, Minqian
   Liu, Hongbing
   Song, Changzhi
   Zhang, Wensheng
   Yan, Juan
   Qin, Ling
   Liu, Xiaolan
TI SASH1 regulates proliferation, apoptosis, and invasion of osteosarcoma cell
SO MOLECULAR AND CELLULAR BIOCHEMISTRY
LA English
DT Article
DE Osteosarcoma; SASH1; Proliferation; Apoptosis; Invasion
ID tumor-suppressor gene; sam domain; progression; migration; cancer; metastasis; expression; carcinoma; adhesion; growth
AB SASH1, a member of the SLY-family of signal adapter proteins, is a candidate tumor suppressor in breast and colon cancer. The SASH1 protein possesses both the SH3 and SAM domains, indicating that it may play an important role in intracellular signal transduction. Reduced expression of SASH1 is closely related to tumor growth, invasion, metastasis, and poor prognosis. However, the biological role of SASH1 remains unknown in osteosarcoma. To unravel the function of SASH1, we explored the expression of SASH1 in osteosarcoma tissues and its correlation to the clinical pathology of osteosarcoma and analyzed the relationship between SASH1 expression and cell cycle, apoptosis and invasion of osteosarcoma MG-63 cells, using the flow cytometry analysis and transwell invasion chamber experiments. Furthermore, the effect of SASH1 on the expression of cyclin D1, caspase-3, matrix metalloproteinase (MMP)-9 were observed by western blot. Our results showed that the expression rate of SASH1 mRNA in osteosarcoma tissues was significantly lower than that in normal bone tissue (p = 0.000), that the expression rate of SASH1 mRNA in the carcinoma tissues from patients with lung metastasis was significantly lower than that from patients without lung metastasis (p = 0.041), and that the expression rate of SASH1 mRNA also decreased with increasing Enneking stage (p = 0.032). However, the mRNA expression of SASH1 in osteosarcoma was independent of the patient's gender, age, and tumor size (p = 0.983, 0.343, 0.517, respectively). The SASH1 protein displayed a down-regulation in osteosarcoma tissues compared to normal bone tissue (p = 0.000), displayed a down-regulation in osteosarcoma tissues from patients with lung metastasis compared to from patients without lung metastasis (p = 0.000), and displayed a gradual decrease with increasing Enneking stage (p = 0.000). In addition, the MG-63 cells from pcDNA3.1-SASH1 group exhibited significantly reduced cell viability, proliferation, and invasive ability compared to the empty vector group and blank control group (p = 0.023, 0.001, respectively), and there was no difference between the empty vector group and blank control group. The pcDNA3.1-SASH1 group displayed significantly more apoptotic cells than the empty vector group and blank control group (p = 0.004). The expression of cyclin D1, MMP-9 displayed a down-regulation in MG-63 cells from pcDNA3.1-SASH1 group compared to the empty vector group and blank control group (p = 0.000, 0.001, respectively) and the expression levels of caspase-3 displayed an up-regulation in MG-63 cells from pcDNA3.1-SASH1 group compared to the empty vector group and blank control group (p = 0.000). Taken together, these data indicated that the overexpression of SASH1 might be associated with the inhibition of growth, proliferation, and invasion of MG-63 cells and the promotion of apoptosis of MG-63 cells.
C1 [Meng, Qingbing; Zheng, Minqian; Liu, Hongbing; Song, Changzhi; Zhang, Wensheng; Yan, Juan; Qin, Ling; Liu, Xiaolan] Yancheng City 1 Peoples Hosp, Dept Orthoped, Yancheng 224005, Jiangsu, Peoples R China.
RP Meng, QB (通讯作者)，Yancheng City 1 Peoples Hosp, Dept Orthoped, 16 Yue He Rd, Yancheng 224005, Jiangsu, Peoples R China.
EM ycmengqingbing@163.com
CR Alcock HE, 2003, GENE CHROMOSOME CANC, V37, P369, DOI 10.1002/gcc.10201
   Amling M, 1994, PATHOLOGE, V15, P331, DOI 10.1007/s002920050062
   Aviv T, 2003, NAT STRUCT BIOL, V10, P614, DOI 10.1038/nsb956
   Barghorn A, 2001, AM J PATHOL, V158, P1903, DOI 10.1016/S0002-9440(10)64658-5
   Basu-roy U, 2012, CANC LETT, V0, P0
   Bausero MA, 2006, TUMOR BIOL, V27, P17, DOI 10.1159/000090152
   Chen YY, 2010, INT J ONCOL, V36, P1113
   Chetty C, 2012, CELL SIGNAL, V24, P549, DOI 10.1016/j.cellsig.2011.10.008
   Claudio J, 2001, ONCOGENE, V20, P5373, DOI 10.1038/sj.onc.1204698
   Di FIORER, 2012, J CELL BIOCHEM, V113, P3380, DOI 10.1002/jcb.24214
   Harting MATTHEWT, 2006, SEMIN PEDIATR SURG, V15, P25, DOI 10.1053/j.sempedsurg.2005.11.005
   Jia YL, 2011, HEPATOLOGY, V54, P1808, DOI 10.1002/hep.24562
   Kanno T, 2011, ONCOGENE, V0, P0
   Kim CA, 2002, NAT STRUCT BIOL, V9, P453, DOI 10.1038/nsb802
   Koch CA, 1991, SCIENCE, V252, P668, DOI 10.1126/science.1708916
   Kuribayashi K, 2007, J CELL BIOL, V176, P1049, DOI 10.1083/jcb.200607019
   Lemeta S, 2006, HUM PATHOL, V37, P749, DOI 10.1016/j.humpath.2006.02.002
   Luo HS, 2012, BIOCHEM J, V442, P311, DOI 10.1042/BJ20111517
   Ma YY, 2013, CANCER-AM CANCER SOC, V119, P563, DOI 10.1002/cncr.27531
   Martini M, 2011, INT J BIOCHEM CELL B, V43, P1630, DOI 10.1016/j.biocel.2011.07.012
   Qu JT, 2012, J CANCER RES CLIN, V138, P819, DOI 10.1007/s00432-012-1149-7
   Rimkus C, 2006, BRIT J CANCER, V95, P1419, DOI 10.1038/sj.bjc.6603452
   Shen KH, 2010, MOL CELL BIOCHEM, V333, P279, DOI 10.1007/s11010-009-0229-8
   Spradling A, 2001, NATURE, V414, P98, DOI 10.1038/35102160
   Tumbar T, 2004, SCIENCE, V303, P359, DOI 10.1126/science.1092436
   Wittig JC, 2002, AM FAM PHYSICIAN, V65, P1123
   Zeller C, 2003, ONCOGENE, V22, P2972, DOI 10.1038/sj.onc.1206474
   Zhou BHP, 2005, CELL CYCLE, V4, P772, DOI 10.4161/cc.4.6.1744
   Zwaga T, 2008, RADIOGRAPHICS, V28, P277, DOI 10.1148/rg.281075015
NR 29
TC 38
Z9 40
U1 0
U2 11
PU SPRINGER
PI DORDRECHT
PA VAN GODEWIJCKSTRAAT 30, 3311 GZ DORDRECHT, NETHERLANDS
SN 0300-8177
EI 
J9 MOL CELL BIOCHEM
JI Mol. Cell. Biochem.
PD JAN 15
PY 2013
VL 373
IS 1-2
BP 201
EP 210
DI 10.1007/s11010-012-1491-8
PG 10
WC Cell Biology
SC Cell Biology
GA 062QN
UT WOS:000312936000021
PM 23108792
DA 2022-07-08
ER

PT J
AU Li, Xu
   Fan, Shuli
   Li, Leiming
   Wang, Liguo
   Fan, Guangyu
   Zhao, Qun
   Li, Yan
AF Li, Xu
   Fan, Shuli
   Li, Leiming
   Wang, Liguo
   Fan, Guangyu
   Zhao, Qun
   Li, Yan
TI RNA interference-mediated knockdown of Livin suppresses cell proliferation and invasion and enhances the chemosensitivity to cisplatin in human osteosarcoma cells
SO INTERNATIONAL JOURNAL OF ONCOLOGY
LA English
DT Article
DE Livin; osteosarcoma; RNA interference; proliferation; invasion; chemosensitivity
ID nf-kappa-b; apoptosis protein livin; colon-cancer cell; bladder-cancer; hepatocellular-carcinoma; prognostic-significance; therapeutic target; gene-expression; prostate-cancer; cycle arrest
AB Livin is a novel member of the inhibitor of apoptosis protein (IAP) family that has been reported to be overexpressed in a variety of human malignancies, including osteosarcoma. However, the potential roles of Livin in tumorigenesis have not been elucidated. In the present study, we employed RNA interference (RNAi) technology to suppress endogenous Livin expression in osteosarcoma cells and successfully Generated a U2-OS cell line with stably knockdown of Livin. Functional analysis showed that knockdown of Livin significantly reduced cell proliferation, colony formation, and invasion and migration capacities of U2-OS cells in vitro. Moreover, specific downregulation of Livin led to cell cycle arrest at the G0/G1 phase and eventual apoptosis. Meanwhile, western blot analysis revealed that cells with stably knockdown of Livin showed decreased expression levels of Cyclin D1, Bcl-2, matrix metalloproteinase (MMP)-2 and MMP-9, but increased expression levels of activated Caspase-3, Bax and cleaved poly (ADP-ribose) polymerase (PARP) compared to those transfected with a control vector. We also observed that suppression of Livin expression in osteosarcoma cells increased their chemosensitivity to cisplatin. Taken together, our data suggest that Livin is involved in tumorigenesis of human osteosarcoma and may serve as a promising therapeutic target for osteosarcoma.
C1 [Li, Xu; Li, Leiming; Wang, Liguo; Fan, Guangyu; Li, Yan] China Med Univ, Affiliated Hosp 1, Dept Orthopaed Surg, Shenyang 110001, Liaoning Provin, Peoples R China.
   [Fan, Shuli] China Med Univ, Affiliated Hosp 1, Dept Geriatr, Shenyang 110001, Liaoning Provin, Peoples R China.
   [Li, Leiming] Benxi Steel Grp Corp, Gen Hosp, Dept Orthopaed Surg, Benxi 117000, Liaoning, Peoples R China.
   [Zhao, Qun] China Med Univ, Shengjing Hosp, Key Lab Hlth Minist Congenital Malformat, Shenyang 110004, Liaoning, Peoples R China.
RP Li, Y (通讯作者)，China Med Univ, Affiliated Hosp 1, Dept Orthopaed Surg, 155 North Nanjing St, Shenyang 110001, Liaoning Provin, Peoples R China.
EM cmu2hzhaoqun@163.com; cmulhliyan@163.com
FU National Natural Science Foundation of China [30973021, 81272946]
CR Akiyama T, 2008, MOL CANCER THER, V7, P3461, DOI 10.1158/1535-7163.MCT-08-0530
   Augello C, 2009, BMC CANCER, V9, P0, DOI 10.1186/1471-2407-9-125
   Bauvois B, 2012, BBA-REV CANCER, V1825, P29, DOI 10.1016/j.bbcan.2011.10.001
   Chang H, 2007, MOL CANCER THER, V6, P24, DOI 10.1158/1535-7163.MCT-06-0443
   Chen F, 2012, ONCOL REP, V27, P2010, DOI 10.3892/or.2012.1730
   Chen F, 2012, IUBMB LIFE, V64, P274, DOI 10.1002/iub.606
   Chen YS, 2012, INT J CLIN EXP PATHO, V5, P796
   Chou AJ, 2006, EXPERT REV ANTICANC, V6, P1075, DOI 10.1586/14737140.6.7.1075
   Dasgupta A, 2010, BIOCHEM BIOPH RES CO, V400, P53, DOI 10.1016/j.bbrc.2010.08.001
   Ding ZY, 2013, TUMOR BIOL, V34, P683, DOI 10.1007/s13277-012-0596-8
   Fuchs B, 2002, CLIN ORTHOP RELAT R, V0, P40
   Gazzaniga P, 2003, ANN ONCOL, V14, P85, DOI 10.1093/annonc/mdg002
   Kempkensteffen C, 2007, TUMOR BIOL, V28, P132, DOI 10.1159/000103008
   Lazar I, 2012, ONCOLOGY-BASEL, V82, P197, DOI 10.1159/000334234
   Li Y, 2012, CANCER LETT, V320, P14, DOI 10.1016/j.canlet.2012.01.018
   Liang YZ, 2012, CHINESE MED J-PEKING, V125, P3161, DOI 10.3760/cma.j.issn.0366-6999.2012.17.035
   Liston P, 2003, ONCOGENE, V22, P8568, DOI 10.1038/sj.onc.1207101
   Liu H, 2010, MOL MED REP, V3, P903, DOI 10.3892/mmr.2010.355
   Liu XM, 2012, INT J ONCOL, V41, P1021, DOI 10.3892/ijo.2012.1540
   Livak KJ, 2001, METHODS, V25, P402, DOI 10.1006/meth.2001.1262
   Ma D, 2011, PLOS ONE, V6, P0, DOI 10.1371/journal.pone.0028780
   Nachmias B, 2004, SEMIN CANCER BIOL, V14, P231, DOI 10.1016/j.semcancer.2004.04.002
   Nedelcu T, 2008, J CANCER RES CLIN, V134, P237, DOI 10.1007/s00432-007-0276-z
   Ottaviani G, 2009, CANCER TREAT RES, V152, P3, DOI 10.1007/978-1-4419-0284-9_1
   Salvesen GS, 2002, NAT REV MOL CELL BIO, V3, P401, DOI 10.1038/nrm830
   Schimmer AD, 2004, CANCER RES, V64, P7183, DOI 10.1158/0008-5472.CAN-04-1918
   Tabruyn SP, 2007, CELL DEATH DIFFER, V14, P1393, DOI 10.1038/sj.cdd.4402156
   Tanabe H, 2004, LUNG CANCER, V46, P299, DOI 10.1016/j.lungcan.2004.05.002
   Wang H, 2007, ACTA PHARMACOL SIN, V28, P1968, DOI 10.1111/j.1745-7254.2007.00724.x
   Wang R, 2008, CANCER GENE THER, V15, P402, DOI 10.1038/cgt.2008.16
   Wang TS, 2010, BIOMED PHARMACOTHER, V64, P333, DOI 10.1016/j.biopha.2009.06.002
   Wang XD, 2010, CLIN BIOCHEM, V43, P655, DOI 10.1016/j.clinbiochem.2010.02.004
   Xi RC, 2013, J SURG ONCOL, V107, P550, DOI 10.1002/jso.23272
   Xi RC, 2011, ONKOLOGIE, V34, P428, DOI 10.1159/000331132
   Xiang YQ, 2006, LARYNGOSCOPE, V116, P126, DOI 10.1097/01.mlg.0000187392.87904.35
   Yang DY, 2010, BIOSCI BIOTECH BIOCH, V74, P1039, DOI 10.1271/bbb.90934
   Yang DY, 2010, ACTA BIOCH BIOPH SIN, V42, P137, DOI 10.1093/abbs/gmp118
   Ye L, 2011, PROSTATE, V71, P42, DOI 10.1002/pros.21220
   Yu LL, 2009, J HUAZHONG U SCI-MED, V29, P625, DOI 10.1007/s11596-009-0518-1
   Yuan BQ, 2012, J NEURO-ONCOL, V107, P81, DOI 10.1007/s11060-011-0728-9
   Yuan D, 2009, MOL CELL BIOCHEM, V320, P133, DOI 10.1007/s11010-008-9915-1
NR 41
TC 11
Z9 15
U1 1
U2 92
PU SPANDIDOS PUBL LTD
PI ATHENS
PA POB 18179, ATHENS, 116 10, GREECE
SN 1019-6439
EI 
J9 INT J ONCOL
JI Int. J. Oncol.
PD JUL 15
PY 2013
VL 43
IS 1
BP 159
EP 168
DI 10.3892/ijo.2013.1925
PG 10
WC Oncology
SC Oncology
GA 172RR
UT WOS:000321023100019
PM 23632777
DA 2022-07-08
ER

PT J
AU Xu, Xin
   Wang, Bin
   Xu, Yanling
AF Xu, Xin
   Wang, Bin
   Xu, Yanling
TI Expression of lysyl oxidase in human osteosarcoma and its clinical significance: A tumor suppressive role of LOX in human osteosarcoma cells
SO INTERNATIONAL JOURNAL OF ONCOLOGY
LA English
DT Article
DE lysyl oxidase; osteosarcoma; growth; migration; PI3K
ID down-regulation; cyclooxygenase-2 inhibitor; apoptosis; pi3k/akt; proliferation; growth; transformation; activation; tgf-beta-1; phenotype
AB Lysyl oxidase (LOX) is an extracellular matrix (ECM) remodeling enzyme, which is involved in the development and progression of many types of tumors. LOX dysfunction is observed in colorectal, breast and ovarian cancer. However, the precise effects and molecular mechanisms of LOX action in osteosarcoma progression are still unknown. We evaluated the role of LOX in human osteosarcoma cell lines and clinical tumor samples in order to determine the function of this molecule. In our study, we showed that the expression level of LOX mRNA and protein were decreased in human osteosarcoma tissues as compared with normal tissue samples. In addition, we employed adenovirus-mediated overexpression of LOX in U-2OS and HOS cells to investigate the role of LOX in osteosarcoma cell lines. Adenovirus-mediated overexpression of LOX could efficiently increase the expression levels of LOX in osteosarcoma cell lines at both mRNA and protein levels. Increased expression of LOX inhibited the proliferation and migration of human osteosarcoma cells and promoted its apoptosis. Moreover, the Ki-67 and PCNA expression was decreased and MMP-2 and MMP-9 expression was inhibited. These findings also indicated that the effects of LOX may be mediated via the PI3K/AKT signaling pathway since LOX-mediated functions could be blocked by beta-aminopropionitrile (beta-APN), a LOX inhibitor. Taken together, our data indicated that LOX may be a tumor suppressor and could be regarded as a therapeutic target in human osteosarcoma.
C1 [Xu, Xin; Wang, Bin; Xu, Yanling] Shanghai Jiao Tong Univ, Sch Med, Shanghai Peoples Hosp 6, Dept Orthoped Surg, Shanghai 200233, Peoples R China.
RP Xu, YL (通讯作者)，Shanghai Jiao Tong Univ, Sch Med, Shanghai Peoples Hosp 6, Nursing Adm Dept, 600 Yishan Rd, Shanghai 200233, Peoples R China.
EM xuyanling317@163.com
CR Bais MV, 2012, PLOS ONE, V7, P0, DOI 10.1371/journal.pone.0031188
   Baker AM, 2013, CANCER RES, V73, P583, DOI 10.1158/0008-5472.CAN-12-2447
   Barker HE, 2012, NAT REV CANCER, V12, P540, DOI 10.1038/nrc3319
   Bouez C, 2006, CLIN CANCER RES, V12, P1463, DOI 10.1158/1078-0432.CCR-05-1456
   Buchinger B, 2008, CANCER LETT, V265, P45, DOI 10.1016/j.canlet.2008.02.008
   Chugh R, 2010, J NATL COMPR CANC NE, V8, P715, DOI 10.6004/jnccn.2010.0052
   Dai X, 2011, MED SCI MONITOR, V17, PRA177, DOI 10.12659/MSM.881893
   Duan DP, 2012, ONCOL REP, V28, P1693, DOI 10.3892/or.2012.1992
   Erler JT, 2006, NATURE, V440, P1222, DOI 10.1038/nature04695
   Gacheru SN, 1997, J CELL BIOCHEM, V65, P395, DOI 10.1002/(SICI)1097-4644(19970601)65:3<395::AID-JCB9>3.0.CO;2-N
   Giampuzzi M, 2001, J BIOL CHEM, V276, P29226, DOI 10.1074/jbc.M101695200
   Hotfilder M, 2005, BRIT J CANCER, V92, P705, DOI 10.1038/sj.bjc.6602384
   Hurtado PA, 2008, BIOCHEM BIOPH RES CO, V366, P156, DOI 10.1016/j.bbrc.2007.11.116
   Jeay S, 2003, MOL CELL BIOL, V23, P2251, DOI 10.1128/MCB.23.7.2251-2263.2003
   Jin S, 2007, APOPTOSIS, V12, P1317, DOI 10.1007/s10495-007-0062-z
   Kagan HM, 1991, AM J RESP CELL MOL, V5, P206, DOI 10.1165/ajrcmb/5.3.206
   Kamei S, 2009, J ORTHOP RES, V27, P909, DOI 10.1002/jor.20832
   Kim YM, 2011, MOL BIOL REP, V38, P145, DOI 10.1007/s11033-010-0088-0
   Kirschmann DA, 2002, CANCER RES, V62, P4478
   Korpi JT, 2011, SURG ONCOL, V20, PE18, DOI 10.1016/j.suronc.2010.08.004
   Kubista B, 2011, INT ORTHOP, V35, P401, DOI 10.1007/s00264-010-0996-6
   Lapointe J, 2004, P NATL ACAD SCI USA, V101, P811, DOI 10.1073/pnas.0304146101
   Li B, 2012, INT J ONCOL, V41, P1809, DOI 10.3892/ijo.2012.1617
   Liu B, 2008, CELL BIOL INT, V32, P494, DOI 10.1016/j.cellbi.2007.10.008
   Liu ZL, 2012, ONCOL LETT, V4, P878, DOI 10.3892/ol.2012.862
   Novello C, 2013, INT J ONCOL, V42, P667, DOI 10.3892/ijo.2012.1717
   Palamakumbura AH, 2009, ONCOGENE, V28, P3390, DOI 10.1038/onc.2009.203
   Palamakumbura AH, 2004, J BIOL CHEM, V279, P40593, DOI 10.1074/jbc.M406639200
   Payne SL, 2005, CANCER RES, V65, P11429, DOI 10.1158/0008-5472.CAN-05-1274
   Peinado H, 2008, CANCER RES, V68, P4541, DOI 10.1158/0008-5472.CAN-07-6345
   Pez F, 2011, CANCER RES, V71, P1647, DOI 10.1158/0008-5472.CAN-10-1516
   Rasmussen N, 2011, CURR CLIN PHARMACOL, V6, P199, DOI 10.2174/157488411797189389
   Sollazzo MR, 1999, TUMORI, V85, P167, DOI 10.1177/030089169908500304
   Stassar MJJG, 2001, BRIT J CANCER, V85, P1372, DOI 10.1054/bjoc.2001.2074
   Thompson L, 2012, J ORTHOP RES, V30, P831, DOI 10.1002/jor.21585
   Voloshenyuk TG, 2011, CYTOKINE, V55, P90, DOI 10.1016/j.cyto.2011.03.024
   Wu J, 2012, GENET TEST MOL BIOMA, V16, P915, DOI 10.1089/gtmb.2011.0374
   Yu ZY, 2012, PLOS ONE, V7, P0, DOI 10.1371/journal.pone.0033287
   Zhang Y, 2013, FOOD CHEM TOXICOL, V53, P325, DOI 10.1016/j.fct.2012.12.019
NR 39
TC 29
Z9 29
U1 1
U2 10
PU SPANDIDOS PUBL LTD
PI ATHENS
PA POB 18179, ATHENS, 116 10, GREECE
SN 1019-6439
EI 1791-2423
J9 INT J ONCOL
JI Int. J. Oncol.
PD NOV 15
PY 2013
VL 43
IS 5
BP 1578
EP 1586
DI 10.3892/ijo.2013.2067
PG 9
WC Oncology
SC Oncology
GA 225SN
UT WOS:000324982700029
PM 23970168
DA 2022-07-08
ER

PT J
AU Liu, ZL
   Mao, JH
   Peng, AF
   Yin, QS
   Zhou, Yang
   Long, XH
   Huang, SH
AF Liu, Zhi
   Mao, Jian
   Peng, Ai
   Yin, Qing
   Zhou, Yang
   Long, Xin
   Huang, Shan
TI Inhibition of fatty acid synthase suppresses osteosarcoma cell invasion and migration via downregulation of the PI3K/Akt signaling pathway in vitro
SO MOLECULAR MEDICINE REPORTS
LA English
DT Article
DE fatty acid synthase; metastasis; osteosarcoma; PI3K/Akt
ID nf-kappa-b; prostate-cancer; transcription factor; expression; apoptosis; metastasis; activation; carcinoma; akt; overexpression
AB In the present study, the effect of fatty acid synthase (FASN) inhibition on cell invasion and migration in vitro was investigated. A recombinant plasmid containing a microRNA targeting the FASN gene was used to inhibit FASN expression in U2-OS cells. Cell migration and invasion were investigated using wound healing and Transwell invasion assays. We found that cell invasion and migration were suppressed by inhibiting FASN. In addition, the effect of inhibition of FASN on phosphorylation of Akt was investigated by detecting the expression levels of pAkt using western blot analysis. Furthermore, protein expression levels of nuclear factor-kappa B (NF-kappa B; p65) and matrix metalloproteinase (MMP)-2 and -9 were also measured by western blot analysis. Results demonstrated that expression levels of pAkt, NF-kappa B (p65) and MMP-2 and -9 proteins were reduced significantly by inhibiting FASN. Therefore, we confirmed that inhibition of FASN by RNA interference suppresses osteosarcoma cell metastasis via downregulation of the phosphoinositide 3-kinase/Akt/NF-kappa B signaling pathway in vitro.
C1 [Liu, Zhi Li; Mao, Jian Hua; Zhou, Yang; Long, Xin Hua; Huang, Shan Hu] Nanchang Univ, Dept Orthoped, Affiliated Hosp 1, Nanchang 330006, Jiangxi, Peoples R China.
   [Peng, Ai Fen] Jiangxi Univ Tradit Chinese Med, Nanchang 330006, Peoples R China.
   [Yin, Qing Shui] Guangzhou Gen Hosp Guangzhou Mil Reg, Hosp Orthoped Surg, Guangzhou 510080, Guangdong, Peoples R China.
RP Huang, SH (通讯作者)，Nanchang Univ, Dept Orthoped, Affiliated Hosp 1, Yong Wai Zheng St 17, Nanchang 330006, Jiangxi, Peoples R China.
EM hsh869@126.com
FU National Natural Science Foundation of China [81260400]; Natural Science Fundation of Jiangxi Province [20114BAB205093]
CR Alo PL, 2007, ANTICANCER RES, V27, P2523
   Andela VB, 2003, CLIN ORTHOP RELAT R, V0, PPS75, DOI 10.1097/01.blo.0000093048.96273.aa
   Bacci G, 2007, J SURG ONCOL, V96, P118, DOI 10.1002/jso.20628
   Bai XC, 2007, SCIENCE, V318, P977, DOI 10.1126/science.1147379
   Bandyopadhyay S, 2005, ONCOGENE, V24, P5389, DOI 10.1038/sj.onc.1208555
   Carvalho MA, 2008, INT J CANCER, V123, P2557, DOI 10.1002/ijc.23835
   Felx M, 2006, CLIN SCI, V110, P645, DOI 10.1042/CS20050286
   Hegyi M, 2011, PEDIATR BLOOD CANCER, V57, P415, DOI 10.1002/pbc.23172
   Hess D, 2011, EXP BIOL MED, V236, P707, DOI 10.1258/ebm.2011.010265
   Jawad MU, 2011, J CANCER RES CLIN, V137, P597, DOI 10.1007/s00432-010-0923-7
   Kao SJ, 2012, TOXICOL APPL PHARM, V261, P105, DOI 10.1016/j.taap.2012.03.020
   Kuan YH, 2012, FOOD CHEM TOXICOL, V50, P4003, DOI 10.1016/j.fct.2012.08.019
   Li WH, 2012, CELL CYCLE, V11, P2348, DOI 10.4161/cc.20811
   Liu ZL, 2012, MOL MED REP, V5, P326, DOI 10.3892/mmr.2011.661
   Menendez JA, 2004, P NATL ACAD SCI USA, V101, P10715, DOI 10.1073/pnas.0403390101
   Meyers PA, 2005, J CLIN ONCOL, V23, P2004, DOI 10.1200/JCO.2005.06.031
   Mialou V, 2005, CANCER-AM CANCER SOC, V104, P1100, DOI 10.1002/cncr.21263
   Migita T, 2009, JNCI-J NATL CANCER I, V101, P519, DOI 10.1093/jnci/djp030
   Murata S, 2010, CANCER SCI, V101, P1861, DOI 10.1111/j.1349-7006.2010.01596.x
   Notarnicola M, 2011, GENES NUTR, V6, P63, DOI 10.1007/s12263-010-0177-7
   Notarnicola M, 2011, LIPIDS HEALTH DIS, V10, P0, DOI 10.1186/1476-511X-10-10
   Okawa Y, 2008, BRIT J HAEMATOL, V141, P659, DOI 10.1111/j.1365-2141.2008.07114.x
   Orita H, 2008, CLIN CANCER RES, V14, P2458, DOI 10.1158/1078-0432.CCR-07-4177
   Porstmann T, 2005, ONCOGENE, V24, P6465, DOI 10.1038/sj.onc.1208802
   Saati GE, 2011, NUTR CANCER, V63, P790, DOI 10.1080/01635581.2011.570896
   Silva SD, 2010, ORAL DIS, V16, P774, DOI 10.1111/j.1601-0825.2010.01687.x
   Stokkel MPM, 2002, J CANCER RES CLIN, V128, P393, DOI 10.1007/s00432-002-0350-5
   Swinnen JV, 2003, BIOCHEM BIOPH RES CO, V302, P898, DOI 10.1016/S0006-291X(03)00265-1
   Tomek K, 2011, MOL CANCER RES, V9, P1767, DOI 10.1158/1541-7786.MCR-10-0467
   Uddin S, 2008, J CLIN ENDOCR METAB, V93, P4088, DOI 10.1210/jc.2008-0503
   Uddin S, 2011, MOL MED, V17, P635, DOI 10.2119/molmed.2011.00046
   Walter K, 2009, CANCER EPIDEM BIOMAR, V18, P2380, DOI 10.1158/1055-9965.EPI-09-0144
   Wang HQ, 2005, ONCOGENE, V24, P3574, DOI 10.1038/sj.onc.1208463
   Yeh CS, 2006, CANCER LETT, V233, P297, DOI 10.1016/j.canlet.2005.03.050
   Zaytseva YY, 2012, CANCER RES, V72, P1504, DOI 10.1158/0008-5472.CAN-11-4057
   Zecchin KG, 2011, LAB INVEST, V91, P232, DOI 10.1038/labinvest.2010.157
   Zhang XX, 2012, ENVIRON SCI TECHNOL, V46, P11319, DOI 10.1021/es3024989
NR 37
TC 30
Z9 33
U1 1
U2 13
PU SPANDIDOS PUBL LTD
PI ATHENS
PA POB 18179, ATHENS, 116 10, GREECE
SN 1791-2997
EI 
J9 MOL MED REP
JI Mol. Med. Rep.
PD FEB 15
PY 2013
VL 7
IS 2
BP 608
EP 612
DI 10.3892/mmr.2012.1220
PG 5
WC Oncology; Medicine, Research & Experimental
SC Oncology; Research & Experimental Medicine
GA 073TB
UT WOS:000313764300045
PM 23229760
DA 2022-07-08
ER

PT J
AU Tsagaraki, Ioanna
   Phenekos, Constantinos
   Tsilibary, Effie
   Tzinia, Athina
AF Tsagaraki, Ioanna
   Phenekos, Constantinos
   Tsilibary, Effie
   Tzinia, Athina
TI Calcitonin-induced NF-kappa B Activation Up-regulates Fibronectin Expression in MG63 Osteosarcoma Cells
SO ANTICANCER RESEARCH
LA English
DT Article
DE Calcitonin; fibronectin; MG63 cells; matrix metalloproteinase 9; integrins. NF-kappa B activation
ID gene-related peptide; matrix-metalloproteinase-9 expression; signaling pathway; endothelial-cell; epithelial-cell; cancer cell; kinase; growth; proliferation; invasion
AB Salmon calcitonin has been used extensively as a therapeutic tool in the regulation of bone remodeling. However, there is a growing body of evidence indicating that the calcitonin peptides are involved in regulation of cell growth, differentiation, survival and tissue development. In the present study, we investigated the effect of calcitonin in cell matrix interactions in MG63 cell line. Our results demonstrated that calcitonin increases cell growth of MG63 osteosarcoma cells in parallel with serine/threonine protein kinase B (AKT/PKB) activation. Moreover, calcitonin induced up-regulation of fibronectin expression in a nuclear factor-kappa B (NF-kappa B)-dependent manner, accompanied by enhanced enzymatic activity of matrix metalloproteinase-9 (MMP-9) and increased expression of tissue inhibitors of MMP-1 and -2. MMP-9 stimulation with calcitonin was accompanied by an increase in protein expression of the alpha 5 beta 1 integrin receptor. To our knowledge, our results demonstrate, for the first time, that calcitonin is a potent inducer of fibronectin, an extacellular matrix component that is suggested to have a pro-oncogenic and healing effect, in a NF-kappa B-dependent manner.
C1 [Tsagaraki, Ioanna; Tsilibary, Effie; Tzinia, Athina] Natl Ctr Sci Res Demokritos, Inst Biol, Athens, Greece.
   [Phenekos, Constantinos] Red Cross Hosp, Dept Endocrinol Diabet & Metab, Athens, Greece.
RP Tzinia, A (通讯作者)，Natl Ctr Sci Res Demokritos, Inst Biol, Athens, Greece.
EM atzin@bio.demokritos.gr
CR Cheng T, 2013, CONNECT TISSUE RES, V54, P139, DOI 10.3109/03008207.2012.760549
   Farley JR, 1991, CALCIFIED TISSUE INT, V48, P297, DOI 10.1007/BF02556147
   Findlay DM, 2006, CELL MOL BIOL, V52, P3, DOI 10.1170/T713
   Han B, 2006, INT J ONCOL, V28, P807
   Han SW, 2006, ONCOGENE, V25, P4341, DOI 10.1038/sj.onc.1209460
   Han SW, 2006, J BIOL CHEM, V281, P29614, DOI 10.1074/jbc.M604013200
   Horne WC, 1994, TRENDS ENDOCRIN MET, V5, P395, DOI 10.1016/1043-2760(95)92521-J
   Ishikawa Y, 1997, J BONE MINER RES, V12, P356, DOI 10.1359/jbmr.1997.12.3.356
   Jia DS, 2010, BMC CANCER, V10, P0, DOI 10.1186/1471-2407-10-364
   Jin YJ, 2011, CELL SIGNAL, V23, P125, DOI 10.1016/j.cellsig.2010.08.012
   Li XW, 2012, EUR J PHARMACOL, V679, P117, DOI 10.1016/j.ejphar.2012.01.015
   Mapp PI, 2012, BRIT J PHARMACOL, V166, P1261, DOI 10.1111/j.1476-5381.2012.01848.x
   Mosmann T, 1983, J IMMUNOL METHODS, V65, P55, DOI 10.1016/0022-1759(83)90303-4
   Nagase H, 2006, CARDIOVASC RES, V69, P562, DOI 10.1016/j.cardiores.2005.12.002
   Nakamura M, 2007, J MOL ENDOCRINOL, V39, P375, DOI 10.1677/JME-07-0036
   Plotkin LI, 1999, J CLIN INVEST, V104, P1363, DOI 10.1172/JCI6800
   Sabbisetti VS, 2005, INT J CANCER, V117, P551, DOI 10.1002/ijc.21158
   Semplicini A, 2001, J HYPERTENS, V19, P599, DOI 10.1097/00004872-200103001-00012
   Sil H, 2011, ONCOL RES, V19, P335, DOI 10.3727/096504011X13079697132925
   Sondergaard BC, 2006, OSTEOARTHR CARTILAGE, V14, P759, DOI 10.1016/j.joca.2006.01.014
   Tang CH, 2007, J CELL PHYSIOL, V211, P45, DOI 10.1002/jcp.20896
   Thomas S, 2005, CANCER BIOL THER, V4, P1226, DOI 10.4161/cbt.4.11.2093
   Traynor K, 2013, AM J HEALTH-SYST PH, V70, P648, DOI 10.2146/news130028
   Tsagaraki I, 2010, CELL TISSUE RES, V342, P87, DOI 10.1007/s00441-010-1025-1
   Uzan B, 2008, J CELL PHYSIOL, V215, P122, DOI 10.1002/jcp.21294
   Xin X, 2005, DIABETOLOGIA, V48, P2428, DOI 10.1007/s00125-005-1939-4
   Xiong T, 2012, HUM REPROD, V27, P3540, DOI 10.1093/humrep/des330
   Yamashita K, 1996, FEBS LETT, V396, P103, DOI 10.1016/0014-5793(96)01066-6
   Yu XJ, 2009, CELL BIOL INT, V33, P1144, DOI 10.1016/j.cellbi.2009.07.003
   Zaidi M, 2002, BONE, V30, P655, DOI 10.1016/S8756-3282(02)00688-9
   Zeng BX, 2007, J REPROD IMMUNOL, V73, P1, DOI 10.1016/j.jri.2006.05.007
NR 31
TC 5
Z9 5
U1 1
U2 4
PU INT INST ANTICANCER RESEARCH
PI ATHENS
PA EDITORIAL OFFICE 1ST KM KAPANDRITIOU-KALAMOU RD KAPANDRITI, PO BOX 22, ATHENS 19014, GREECE
SN 0250-7005
EI 1791-7530
J9 ANTICANCER RES
JI Anticancer Res.
PD NOV 15
PY 2013
VL 33
IS 11
BP 4901
EP 4906
DI 
PG 6
WC Oncology
SC Oncology
GA 257CW
UT WOS:000327362200026
PM 24222127
DA 2022-07-08
ER

PT J
AU Georges, Steven
   Chesneau, Julie
   Hervouet, Soizic
   Taurelle, Julien
   Gouin, Francois
   Redini, Francoise
   Padrines, Marc
   Heymann, Dominique
   Fortun, Yannick
   Verrecchia, Franck
AF Georges, Steven
   Chesneau, Julie
   Hervouet, Soizic
   Taurelle, Julien
   Gouin, Francois
   Redini, Francoise
   Padrines, Marc
   Heymann, Dominique
   Fortun, Yannick
   Verrecchia, Franck
TI A Disintegrin And Metalloproteinase 12 produced by tumour cells accelerates osteosarcoma tumour progression and associated osteolysis
SO EUROPEAN JOURNAL OF CANCER
LA English
DT Article
DE ADAM; Osteosarcoma; Tumour growth; Bone osteolysis
ID bone-resorption; adam12; growth; differentiation; proliferation; expression
AB Background: Osteosarcoma is the most common primary malignant bone tumour in children and adolescents for whom the prognosis remains unfavourable despite treatment protocols that combine chemotherapy and surgery. Metalloproteinases decisively contribute to cancer development and promotion by regulating cell growth, angiogenesis or inflammation. However, their role in osteosarcoma remains still unknown. Methods: A screening of a large panel of metalloproteinases and their inhibitors, carried out in osteolytic (K7M2 and POS-1) or osteoblastic (MOS-J) mouse osteosarcoma models, shows that a member of a family of cell surface metallopeptidases, A Disintegrin And Metalloproteinase 12 (ADAM12), is highly expressed in the K7M2 and POS-1 cell lines and weakly expressed in the MOS-J cell line. To investigate whether ADAM12, involved in several pathologic conditions characterised by abnormal cell growth, plays a role in osteosarcoma tumour growth, ADAM12 was overexpressed in MOS-J and downregulated in K7M2 cells. Results: In vivo experiments demonstrated that ADAM12 favours tumour growth, leading to a significant modification in animal survival. In vitro assays showed that ADAM12 knockdown in K7M2 cells slows cell proliferation. In addition, the study of microarchitectural parameters, assessed by micro-computed tomography (CT) analysis, showed that ADAM12 favours bone osteolysis, as demonstrated both in an ADAM12 overexpressing (MOS-J) and a knockdown (K7M2) model. Histological analysis showed that ADAM12 inhibited osteoblast activity and therefore enhanced bone resorption. Conclusions: Our study demonstrates that ADAM12 expression not only favours tumour growth but also associates enhanced osteolysis with a significant reduction in animal survival, suggesting that ADAM12 could be a new therapeutic target in osteosarcoma. (C) 2013 Elsevier Ltd. All rights reserved.
C1 [Georges, Steven; Chesneau, Julie; Hervouet, Soizic; Taurelle, Julien; Gouin, Francois; Redini, Francoise; Padrines, Marc; Heymann, Dominique; Fortun, Yannick; Verrecchia, Franck] INSERM, UMR S 957, Nantes, France.
   [Georges, Steven; Chesneau, Julie; Hervouet, Soizic; Taurelle, Julien; Gouin, Francois; Redini, Francoise; Padrines, Marc; Heymann, Dominique; Verrecchia, Franck] Univ Nantes, Lab Physiopathol Resorpt Osseuse & Therapie Tumeu, Nantes, France.
   [Fortun, Yannick] Inst Univ Technol, Angers, France.
   [Georges, Steven; Chesneau, Julie; Hervouet, Soizic; Taurelle, Julien; Gouin, Francois; Redini, Francoise; Padrines, Marc; Heymann, Dominique; Fortun, Yannick; Verrecchia, Franck] CHU Nantes, F-44035 Nantes 01, France.
   [Georges, Steven; Chesneau, Julie; Hervouet, Soizic; Taurelle, Julien; Gouin, Francois; Redini, Francoise; Padrines, Marc; Heymann, Dominique; Fortun, Yannick; Verrecchia, Franck] Equipe Labellise Ligue Canc 2012, Nantes, France.
RP Verrecchia, F (通讯作者)，Fac Med, INSERM, UMR S 957, 1 Rue Gaston Veil, F-44000 Nantes, France.
EM franck.verrecchia@inserm.fr
FU INSERM (Institut Nationale de la Sante Et de la Recherche Medicale); Le Conseil General de Loire-Atlantique
CR Ando K, 2011, EXPERT OPIN PHARMACO, V12, P285, DOI 10.1517/14656566.2011.543129
   Asakura M, 2002, NAT MED, V8, P35, DOI 10.1038/nm0102-35
   Bacci G, 2003, ANN ONCOL, V14, P1126, DOI 10.1093/annonc/mdg286
   Cao Y, 2005, CANCER RES, V65, P1124, DOI 10.1158/0008-5472.CAN-04-2128
   Chien HH, 2000, CALCIFIED TISSUE INT, V67, P141, DOI 10.1007/s00223001128
   Chirgwin JM, 2000, CRIT REV EUKAR GENE, V10, P159
   Duffy MICHAELJ, 2011, CLIN PROTEOMICS, V8, P9, DOI 10.1186/1559-0275-8-9
   Edwards DR, 2008, MOL ASPECTS MED, V29, P258, DOI 10.1016/j.mam.2008.08.001
   Frohlich C, 2006, CLIN CANCER RES, V12, P7359, DOI 10.1158/1078-0432.CCR-06-1066
   Grano M, 2000, BIOCHEM BIOPH RES CO, V270, P1097, DOI 10.1006/bbrc.2000.2569
   Guise TA, 1996, J CLIN INVEST, V98, P1544, DOI 10.1172/JCI118947
   Harting MATTHEWT, 2006, SEMIN PEDIATR SURG, V15, P25, DOI 10.1053/j.sempedsurg.2005.11.005
   Iba K, 2000, J CELL BIOL, V149, P1143, DOI 10.1083/jcb.149.5.1143
   Joliat MJ, 2002, IN VIVO, V16, P223
   Kamijo A, 2002, CANCER LETT, V188, P213, DOI 10.1016/S0304-3835(02)00433-0
   Kodama T, 2004, AM J PATHOL, V165, P1743, DOI 10.1016/S0002-9440(10)63429-3
   Kveiborg M, 2005, CANCER RES, V65, P4754, DOI 10.1158/0008-5472.CAN-05-0262
   Kveiborg M, 2008, INT J BIOCHEM CELL B, V40, P1685, DOI 10.1016/j.biocel.2008.01.025
   Mino N, 2009, J SURG ONCOL, V100, P267, DOI 10.1002/jso.21313
   Mioh H, 1989, J CELL PHYSIOL, V139, P509, DOI 10.1002/jcp.1041390309
   Mochizuki S, 2007, CANCER SCI, V98, P621, DOI 10.1111/j.1349-7006.2007.00434.x
   Mori K, 2006, ONCOL REP, V15, P693
   Moriceau G, 2010, CURR PHARM DESIGN, V16, P2981, DOI 10.2174/138161210793563554
   Narita D, 2012, ACTA HISTOCHEM, V114, P131, DOI 10.1016/j.acthis.2011.03.009
   Oda K, 2005, MOL SYST BIOL, V1, P0, DOI 10.1038/msb4100014
   Pories SE, 2008, CANCER EPIDEM BIOMAR, V17, P1034, DOI 10.1158/1055-9965.EPI-07-0365
   Raisz LG, 1980, ENDOCRINOLOGY, V107, P270, DOI 10.1210/endo-107-1-270
   Rocks N, 2006, BRIT J CANCER, V94, P724, DOI 10.1038/sj.bjc.6602990
   Rousseau J, 2011, J BONE MINER RES, V26, P2452, DOI 10.1002/jbmr.455
   Roy R, 2004, J BIOL CHEM, V279, P51323, DOI 10.1074/jbc.M409565200
   Trichet V, 2006, J IMMUNOL, V177, P6129, DOI 10.4049/jimmunol.177.9.6129
   Yarber JL, 2011, EXPERT OPIN INV DRUG, V20, P973, DOI 10.1517/13543784.2011.577064
   Zhao ZF, 2004, EXP CELL RES, V298, P28, DOI 10.1016/j.yexcr.2004.04.005
NR 33
TC 12
Z9 12
U1 0
U2 7
PU ELSEVIER SCI LTD
PI OXFORD
PA THE BOULEVARD, LANGFORD LANE, KIDLINGTON, OXFORD OX5 1GB, OXON, ENGLAND
SN 0959-8049
EI 1879-0852
J9 EUR J CANCER
JI Eur. J. Cancer
PD JUN 15
PY 2013
VL 49
IS 9
BP 2253
EP 2263
DI 10.1016/j.ejca.2013.02.020
PG 11
WC Oncology
SC Oncology
GA 144YG
UT WOS:000318978000021
PM 23490646
DA 2022-07-08
ER

PT J
AU Leon, IE
   Di virgilio, AL
   Porro, V.
   Muglia, CI
   Naso, LG
   Williams, PAM
   Bollati-fogolin, M.
   Etcheverry, SB
AF Leon, I
   Di virgilio, A
   Porro, V
   Muglia, C
   Naso, L
   Williams, P
   Bollati-fogolin, M
   Etcheverry, S
TI Antitumor properties of a vanadyl(IV) complex with the flavonoid chrysin [VO(chrysin)(2)EtOH](2) in a human osteosarcoma model: the role of oxidative stress and apoptosis
SO DALTON TRANSACTIONS
LA English
DT Article
ID in-vitro; dna-damage; hydrogen-peroxide; sensitive method; growth-factor; comet assay; vanadium; cell; osteoblast; proliferation
AB Flavonoids, a polyphenolic compound family, and the vanadium compounds have interesting biological, pharmacological, and medicinal properties. We report herein the antitumor actions of the complex [VO(chrysin)(2)EtOH](2) (VOchrys) on the MG-63 human osteosarcoma cell line. Oxovanadium(IV), chrysin and VOchrys caused a concentration-dependent inhibition of cell viability. The complex was the strongest antiproliferative agent (p < 0.05). Cytotoxicity and genotoxicity studies also showed a concentration effect. Reactive oxygen species (ROS) and the alterations in the GSH/GSSG ratio underlie the main mechanisms of action of VOchrys. Additions of ROS scavengers (vitamin C plus vitamin E) or GSH to the viability experiments demonstrated beneficial effects (p < 0.01). Besides, the complex triggered apoptosis, disruption of the mitochondria membrane potential (MMP), increased levels of caspase 3 and DNA fragmentation measured by the sub-G1 peak in cell cycle arrest experiments (p < 0.01). Collectively, VOchrys is a cell death modulator and a promissory complex to be used in cancer treatments.
C1 [Leon, I. E.; Di Virgilio, A. L.; Etcheverry, S. B.] Univ Nacl La Plata, Catedra Bioquim Patol, Fac Ciencias Exactas, RA-1900 La Plata, Argentina.
   [Leon, I. E.; Di Virgilio, A. L.; Naso, L. G.; Williams, P. A. M.; Etcheverry, S. B.] Univ Nacl La Plata, Ctr Quim Inorgan CEQUINOR, Fac Ciencias Exactas, RA-1900 La Plata, Argentina.
   [Porro, V.; Bollati-Fogolin, M.] Inst Pasteur Montevideo, Unidad Biol Celular, Montevideo 11400, Uruguay.
   [Muglia, C. I.] Univ Nacl La Plata, Lab Invest Sistema Inmune LISIN, Fac Ciencias Exactas, RA-1900 La Plata, Argentina.
RP Etcheverry, SB (通讯作者)，Univ Nacl La Plata, Catedra Bioquim Patol, Fac Ciencias Exactas, 47 & 115, RA-1900 La Plata, Argentina.
EM etcheverry@biol.unlp.edu.ar
FU UNLP from Argentina [11X/554]; CONICET from Argentina [PIP 1125, 0938]; ANPCyT from Argentina [PICT 2008-2218, PICT-2010-0981]; ANPCyT, Argentina; CONICET, Argentina
CR [anonymous] , 2000, CANCER RES, V0, P0
   Barrio DA, 2006, CAN J PHYSIOL PHARM, V84, P765, DOI 10.1139/Y06-021
   Baumgartner HK, 2007, AM J PHYSIOL-GASTR L, V293, PG296, DOI 10.1152/ajpgi.00103.2007
   Bhuiyan MS, 2009, J PHARMACOL SCI, V110, P1, DOI 10.1254/jphs.09R01CR
   Borenfreund E, 1985, J. TISSUE CULT. METHODS, V9, P7, DOI 10.1007/BF01666038
   Bradford MM, 1976, ANAL BIOCHEM, V72, P248, DOI 10.1016/0003-2697(76)90527-3
   Capella MAM, 2008, CELL BIOL INT, V32, P224
   Cardenas M, 2006, BIOORGAN MED CHEM, V14, P2966, DOI 10.1016/j.bmc.2005.12.021
   Collins AR, 1997, MUTAT RES-FUND MOL M, V375, P183, DOI 10.1016/S0027-5107(97)00013-4
   Cortizo AM, 2000, TOXICOLOGY, V147, P89, DOI 10.1016/S0300-483X(00)00181-5
   Cortizo AM, 1995, MOL CELL BIOCHEM, V145, P97, DOI 10.1007/BF00935481
   Dcruz OJ, 1999, BIOL REPROD, V60, P435, DOI 10.1095/biolreprod60.2.435
   Darzynkiewicz Z, 1982, CANCER RES, V42, P799
   Di VIRGILIOAL, 2011, BIOMETALS, V24, P1153, DOI 10.1007/s10534-011-9474-x
   Djordjevic C, 1995, MET IONS BIOL SYST, V31, P595
   Etcheverry SB, 2009, MED CHEM COPPER VANA, V0, P105
   Etcheverry SB, 2008, J BIOL INORG CHEM, V13, P435, DOI 10.1007/s00775-007-0332-9
   Evangelou AM, 2002, CRIT REV ONCOL HEMAT, V42, P249, DOI 10.1016/S1040-8428(01)00221-9
   Fenech M, 2000, MUTAT RES-FUND MOL M, V455, P81, DOI 10.1016/S0027-5107(00)00065-8
   Fenech M, 1993, MUTAT RES, V285, P35, DOI 10.1016/0027-5107(93)90049-L
   Goncalves AP, 2011, LIFE SCI, V12, P11
   Gong JP, 1994, ANAL BIOCHEM, V218, P314, DOI 10.1006/abio.1994.1184
   Griffiths EJ, 2000, CARDIOVASC RES, V46, P24, DOI 10.1016/S0008-6363(00)00020-1
   Hissin PJ, 1976, ANAL BIOCHEM, V74, P214, DOI 10.1016/0003-2697(76)90326-2
   Hosseini M-J, 2012, ADV BIOSCI BIOTECHNO, V3, P1096, DOI 10.4236/ABB.2012.38134, 10.4236/abb.2012.38134
   Huang CS, 2000, J BIOL CHEM, V275, P32516, DOI 10.1074/jbc.M005366200
   Hwang C, 1992, SCIENCE, V257, P1496, DOI 10.1126/science.1523409
   Jones DP, 2000, FREE RADICAL BIO MED, V28, P625, DOI 10.1016/S0891-5849(99)00275-0
   Kamada S, 1998, P NATL ACAD SCI USA, V95, P8532, DOI 10.1073/pnas.95.15.8532
   Kim R, 2002, CANCER CHEMOTH PHARM, V50, P343, DOI 10.1007/s00280-002-0522-7
   Koc AN, 2005, MYCOSES, V48, P205, DOI 10.1111/j.1439-0507.2005.01128.x
   Kuntic V, 2011, MOLECULES, V16, P1378, DOI 10.3390/molecules16021378
   Leon IE, 2012, METALLOMICS, V4, P1287, DOI 10.1039/c2mt20091k
   Li X, 2011, TOXICOL IN VITRO, V25, P630, DOI 10.1016/j.tiv.2010.12.013
   Liao WJ, 2009, METHODS, V48, P46, DOI 10.1016/j.ymeth.2009.02.016
   Mcnaught AD, 1997, GOLD BOOK, V2nd ed., P0
   Montiel-davalos A, 2012, J APPL TOXICOL, V32, P26, DOI 10.1002/jat.1695
   Mosmann T, 1983, J IMMUNOL METHODS, V65, P55, DOI 10.1016/0022-1759(83)90303-4
   Naso L, 2010, J BIOL INORG CHEM, V15, P889, DOI 10.1007/s00775-010-0652-z
   Ngwa HA, 2009, TOXICOL APPL PHARM, V240, P273, DOI 10.1016/j.taap.2009.07.025
   Nicholson DW, 1995, NATURE, V376, P37, DOI 10.1038/376037a0
   Nicoletti I, 1991, J IMMUNOL METHODS, V139, P271, DOI 10.1016/0022-1759(91)90198-O
   Nielsen FH, 1995, MET IONS BIOL SYST, V31, P543
   Nyska A, 2002, TOXICOL PATHOL, V30, P620, DOI 10.1080/01926230290166724
   Okajima T, 1992, ENDOCRINOLOGY, V130, P2201, DOI 10.1210/en.130.4.2201
   Pietta PG, 2000, J NAT PROD, V63, P1035, DOI 10.1021/np9904509
   Porter AG, 1999, CELL DEATH DIFFER, V6, P99, DOI 10.1038/sj.cdd.4400476
   Rahman I, 2006, BIOCHEM PHARMACOL, V72, P1439, DOI 10.1016/j.bcp.2006.07.004
   Rice-evans CA, 2003, FLAVONOIDS HLTH DIS, V2nd ed., P0
   Rivadeneira J, 2010, MED CHEM, V6, P9, DOI 10.2174/157340610791208754
   Rivadeneira J, 2009, J INORG BIOCHEM, V103, P633, DOI 10.1016/j.jinorgbio.2008.11.009
   Rodriguez-mercado JJ, 2011, TOXICOL IN VITRO, V25, P1996, DOI 10.1016/j.tiv.2011.07.009
   Sabbioni E, 1993, CARCINOGENESIS, V14, P2565, DOI 10.1093/carcin/14.12.2565
   Sakahira H, 1998, NATURE, V391, P96, DOI 10.1038/34214
   Saxena AK, 1993, BIOCHEM PHARMACOL, V45, P539, DOI 10.1016/0006-2952(93)90124-F
   Shioda N, 2009, INT REV NEUROBIOL, V85, P375, DOI 10.1016/S0074-7742(09)85026-5
   Singh NP, 1988, EXP CELL RES, V175, P184, DOI 10.1016/0014-4827(88)90265-0
   Slebodnick C, 1997, STRUCT BOND, V89, P51
   Srivastava AK, 2005, DIABETIC MED, V22, P2, DOI 10.1111/j.1464-5491.2004.01381.x
   Stopper H, 1997, TOXICOL IN VITRO, V11, P661, DOI 10.1016/S0887-2333(97)00084-2
   Sugihara N, 1999, FREE RADICAL BIO MED, V27, P1313, DOI 10.1016/S0891-5849(99)00167-7
   Suzuki H, 1969, J ANTIBIOT, V22, P446, DOI 10.7164/antibiotics.22.446
   Umansky SR, 1981, BIOCHIM BIOPHYS ACTA, V655, P9, DOI 10.1016/0005-2787(81)90060-5
   Valko M, 2005, CURR MED CHEM, V12, P1161, DOI 10.2174/0929867053764635
   Valko M, 2007, INT J BIOCHEM CELL B, V39, P44, DOI 10.1016/j.biocel.2006.07.001
   Villani P, 2007, TOXICOL LETT, V170, P11, DOI 10.1016/j.toxlet.2006.07.343
   Wang CCC, 2008, CANCER LETT, V259, P82, DOI 10.1016/j.canlet.2007.10.005
   Ye JP, 1999, MOL CELL BIOCHEM, V202, P9, DOI 10.1023/A:1007078915585
   Yu XM, 2013, CANCER-AM CANCER SOC, V119, P774, DOI 10.1002/cncr.27742
   Zhang Z, 2001, ARCH BIOCHEM BIOPHYS, V392, P311, DOI 10.1006/abbi.2001.2464
   Zhao YB, 2010, J INORG BIOCHEM, V104, P371, DOI 10.1016/j.jinorgbio.2009.11.007
   Zheng X, 2003, BIOORG MED CHEM LETT, V13, P881, DOI 10.1016/S0960-894X(02)01081-8
NR 72
TC 70
Z9 71
U1 2
U2 26
PU ROYAL SOC CHEMISTRY
PI CAMBRIDGE
PA THOMAS GRAHAM HOUSE, SCIENCE PARK, MILTON RD, CAMBRIDGE CB4 0WF, CAMBS, ENGLAND
SN 1477-9226
EI 1477-9234
J9 DALTON T
JI Dalton Trans.
PD JUN 15
PY 2013
VL 42
IS 33
BP 11868
EP 11880
DI 10.1039/c3dt50524c
PG 13
WC Chemistry, Inorganic & Nuclear
SC Chemistry
GA 192YY
UT WOS:000322525100014
PM 23760674
DA 2022-07-08
ER

PT J
AU Ma, J-
   Liu, L.
   Yang, W-
   Zang, LN
   Xi, Y-
AF Ma, J
   Liu, L
   Yang, W
   Zang, L
   Xi, Y
TI RNAi-mediated knockdown of relaxin decreases in vitro proliferation and invasiveness of osteosarcoma MG-63 cells by inhibition of MMP-9
SO EUROPEAN REVIEW FOR MEDICAL AND PHARMACOLOGICAL SCIENCES
LA English
DT Article
DE Homocysteine (Hcy); Atherosclerosis (AS); Oxidative stress; Lutein
ID up-regulation; tumor-growth; cancer; promote; line
AB PURPOSE: The purpose of this study is to determine the role of relaxin knowdown by siRNA transfection in cellular growth and invasion of osteosarcoma MG-63 cells, and discusses the molecular mechanisms of this action. MATERIALS AND METHODS: The expression of relaxin in MG-63 cell was examined by western blot or RT-PCR. To evaluate the biological role of relaxin, proliferation assay (MTT) and invasion assay (BD Matrigel T), apoptosis assay (TUNEL and ELISA) and cell cycle analysis (flow cytometer) were performed after silencing relaxin using siRNA. MMP-9 expressions were analyzed using RT-PCR, western blot and zymography after silencing relaxin. RESULTS: Results showed that the downregulation of relaxin expression by siRNA in human osteosarcoma MG-63 cells significantly inhibited cell proliferation and invasion in vitro. Furthermore, relaxin knockdown led to cell arrest in the G1/G0 phase of the cell cycle, and eventual apoptosis enhancement in MG-63 cells. We provide evidence in our cell model that the relaxin siRNA down-regulated the expression of MMP-9 and the MMP-9 activity, suggesting that relaxin may promote the proliferation, invasion and metastasis of osteosarcoma cells by regulating the expression of MMP-9 and facilitating ECM degradation. CONCLUSIONS: Therefore, siRNA-directed knockdown of relaxin may represent a viable clinical therapy for osteosarcoma.
C1 [Ma, J. -F.; Xi, Y. -M.] Qingdao Univ, Affiliated Hosp Qingdao Med Coll, Dept Spine, Qingdao 266071, Peoples R China.
   [Liu, L.; Yang, W. -J.] Qingdao Univ, Affiliated Hosp Qingdao Med Coll, Dept Orthoped, Qingdao 266071, Peoples R China.
   [Zang, L. N.] Qingdao Univ, Affiliated Hosp Qingdao Med Coll, Dept Internal Med Cardivasc, Qingdao 266071, Peoples R China.
RP Ma, JF (通讯作者)，Qingdao Univ, Affiliated Hosp Qingdao Med Coll, Dept Spine, Qingdao 266071, Peoples R China.
EM qyfymjf@126.com
FU Shandong Natural Scientific Research found [3702-24A3]
CR Bathgate RA, 2006, PHARMACOL REV, V58, P7, DOI 10.1124/pr.58.1.9
   Binder C, 2002, MOL HUM REPROD, V8, P789, DOI 10.1093/molehr/8.9.789
   Cao WH, 2013, EUR REV MED PHARMACO, V17, P609
   Feng S, 2007, CLIN CANCER RES, V13, P1695, DOI 10.1158/1078-0432.CCR-06-2492
   Ferlin A, 2010, BONE, V46, P504, DOI 10.1016/j.bone.2009.10.007
   Goldsmith LT, 2004, P NATL ACAD SCI USA, V101, P4685, DOI 10.1073/pnas.0400776101
   Guicolamm ML, 1988, ENDOCRINOLOGY, V123, P2479, DOI 10.1210/endo-123-5-2479
   Hombach-klonisch S, 2006, AM J PATHOL, V169, P617, DOI 10.2353/ajpath.2006.050876
   Ma X, 2010, CANCER LETT, V299, P171, DOI 10.1016/j.canlet.2010.08.016
   Sherwood OD, 2004, ENDOCR REV, V25, P205, DOI 10.1210/er.2003-0013
   Siclari VA, 2010, J ORTHOP SURG RES, V5, P0, DOI 10.1186/1749-799X-5-78
   Silvertown JD, 2006, INT J CANCER, V118, P62, DOI 10.1002/ijc.21288
   Silvertown JD, 2003, ENDOCRINOLOGY, V144, P3683, DOI 10.1210/en.2003-0248
   Silvertown JD, 2007, FASEB J, V21, P754, DOI 10.1096/fj.06-6847com
   Zhao L, 1999, ENDOCRINOLOGY, V140, P445, DOI 10.1210/en.140.1.445
NR 15
TC 15
Z9 17
U1 0
U2 3
PU VERDUCI PUBLISHER
PI ROME
PA VIA GREGORIO VII, ROME, 186-00165, ITALY
SN 1128-3602
EI 
J9 EUR REV MED PHARMACO
JI Eur. Rev. Med. Pharmacol. Sci.
PD APR 15
PY 2013
VL 17
IS 8
BP 1102
EP 1109
DI 
PG 8
WC Pharmacology & Pharmacy
SC Pharmacology & Pharmacy
GA 152FY
UT WOS:000319517900015
PM 23661525
DA 2022-07-08
ER

PT J
AU Liu, Yanwu
   Wang, Lingjuan
   Wu, Yaoping
   Lv, Changwei
   Li, Xinkui
   Cao, Xiaorui
   Yang, Min
   Feng, Dapeng
   Luo, Zhuojing
AF Liu, Yanwu
   Wang, Lingjuan
   Wu, Yaoping
   Lv, Changwei
   Li, Xinkui
   Cao, Xiaorui
   Yang, Min
   Feng, Dapeng
   Luo, Zhuojing
TI Pterostilbene exerts antitumor activity against human osteosarcoma cells by inhibiting the JAK2/STAT3 signaling pathway
SO TOXICOLOGY
LA English
DT Article
DE Pterostilbene; Osteosarcoma; JAK2/STAT3 signaling; Antitumor activity
ID pancreatic-cancer cell; in-vitro; a549 cell; apoptosis; stat3; activation; resveratrol; growth; expression; proliferation
AB Osteosarcoma is a high-grade malignant bone tumor. Pterostilbene (PTE) is a natural, dimethylated analog of resveratrol with higher bioavailability. While PTE has been shown to have potent antitumor activity against various types of cancer, the molecular mechanisms underlying the effects of PTE remain largely unknown. The Janus kinase 2/Signal Transducer and Activator of Transcription 3 (JAK2/STAT3) signaling pathway plays a crucial role in tumorigenesis and immune development. In this study, we assessed the antitumor activity of PTE against human osteosarcoma cells and explored the role of JAK2/STAT3 and apoptosis-related signaling pathways on the activity of PTE. PTE treatment resulted in a dose- and time-dependent inhibition of osteosarcoma cell viability. Additionally, PTE exhibited strong antitumor activity, as evidenced not only by reductions in tumor cell adhesion, migration and mitochondrial membrane potential (MMP) but also by increases in the apoptotic index, reactive oxygen species (ROS) and several biochemical parameters. Furthermore, PTE treatment directly inhibited the phosphorylation of JAK2 at Tyr 1007 and the downstream activation of STAT3. PTE also down-regulated the expression of STAT3 target genes, including the anti-apoptotic proteins Bcl-xL and Mcl-1, leading to the up-regulation of mitochondrial apoptosis pathway-related proteins (Bax, Bak, cytosolic Cytochrome c, and cleaved Caspase3) and cyclin-dependent kinase inhibitors such as p21 and p27. PTE, used in combination with a known JAK2/STAT3 inhibitor, AG490, further decreased the viability of osteosarcoma cells. Taken together, PTE is a potent inhibitor of osteosarcoma cell growth that targets the JAK2/STAT3 signaling pathway. These data suggest that inhibition of JAK2/STAT3 signaling is a novel mechanism of action for PTE during therapeutic intervention in osteosarcoma cancers. (C) 2013 Elsevier Ireland Ltd. All rights reserved.
C1 [Liu, Yanwu; Wang, Lingjuan; Wu, Yaoping; Lv, Changwei; Li, Xinkui; Cao, Xiaorui; Yang, Min; Luo, Zhuojing] Fourth Mil Med Univ, Xijing Hosp, Inst Orthopaed, Xian 710032, Peoples R China.
   [Feng, Dapeng] Fourth Mil Med Univ, Xijing Hosp, Dept Anesthesiol, Xian 710032, Peoples R China.
RP Luo, ZJ (通讯作者)，Fourth Mil Med Univ, Xijing Hosp, Inst Orthopaed, 169 Changle West Rd, Xian 710032, Peoples R China.
EM yanwuliu210@126.com
FU National Natural Science Foundation of China [30973052, 81171747]
CR Bill MA, 2012, PLOS ONE, V7, P0, DOI 10.1371/journal.pone.0040724
   Cai QY, 2012, INT J MOL SCI, V13, P6117, DOI 10.3390/ijms13056117
   Chakraborty A, 2012, MOL CELL ENDOCRINOL, V355, P25, DOI 10.1016/j.mce.2012.01.009
   Cheong SM, 2012, EXP CELL RES, V318, P550, DOI 10.1016/j.yexcr.2012.01.013
   Cichocki M, 2008, MOL NUTR FOOD RES, V52, PS62, DOI 10.1002/mnfr.200700466
   Dearmond D, 2003, ONCOGENE, V22, P7781, DOI 10.1038/sj.onc.1206966
   Du W, 2012, J CELL MOL MED, V16, P1878, DOI 10.1111/j.1582-4934.2011.01483.x
   Epling-burnette PK, 2001, J CLIN INVEST, V107, P351, DOI 10.1172/JCI9940
   Fossey SL, 2011, BMC CANCER, V11, P0, DOI 10.1186/1471-2407-11-125
   Han XR, 2012, CELL SIGNAL, V24, P1713, DOI 10.1016/j.cellsig.2012.04.011
   Huang JS, 2007, AM J PHYSIOL-RENAL, V293, PF1072, DOI 10.1152/ajprenal.00020.2007
   Huang PH, 2011, J MOL CELL CARDIOL, V51, P109, DOI 10.1016/j.yjmcc.2011.03.008
   Kandala PK, 2012, DRUG DISCOV THER, V6, P94, DOI 10.5582/ddt.2012.v6.2.94
   Kim JE, 2008, EXP MOL MED, V40, P514, DOI 10.3858/emm.2008.40.5.514
   Kiu H, 2012, GROWTH FACTORS, V30, P88, DOI 10.3109/08977194.2012.660936
   Kostin SF, 2012, J SURG RES, V177, P255, DOI 10.1016/j.jss.2012.04.023
   Li T, 2010, INT IMMUNOPHARMACOL, V10, P18, DOI 10.1016/j.intimp.2009.09.009
   Li XM, 2009, J CANCER RES CLIN, V135, P829, DOI 10.1007/s00432-008-0519-7
   Lin VCH, 2012, J AGR FOOD CHEM, V60, P6399, DOI 10.1021/jf301499e
   Liu J, 2011, J EXP CLIN CANC RES, V30, P0, DOI 10.1186/1756-9966-30-80
   Liu ZJ, 2012, PLOS ONE, V7, P0, DOI 10.1371/journal.pone.0037841
   Ma XIANGTAO, 2003, BEIJING DA XUE XUE BAO YI XUE BAN, V35, P50
   Mccormack D, 2011, AM J SURG, V202, P541, DOI 10.1016/j.amjsurg.2011.06.020
   Mccormack DE, 2012, J GASTROINTEST SURG, V16, P1136, DOI 10.1007/s11605-012-1869-7
   Mena S, 2012, PLOS ONE, V7, P0, DOI 10.1371/journal.pone.0044524
   Mo WH, 2011, PANCREATOLOGY, V11, P601, DOI 10.1159/000333542
   Moon D, 2012, J SURG RES, V0, P0
   Nam S, 2012, MOL ONCOL, V6, P484, DOI 10.1016/j.molonc.2012.05.002
   Nutakul W, 2011, J AGR FOOD CHEM, V59, P10964, DOI 10.1021/jf202846b
   Oshea JJ, 2002, CELL, V109, PS121, DOI 10.1016/S0092-8674(02)00701-8
   Pan MH, 2009, CARCINOGENESIS, V30, P1234, DOI 10.1093/carcin/bgp121
   Park JH, 2012, PLOS ONE, V7, P0, DOI 10.1371/journal.pone.0040531
   Rajendran P, 2011, BRIT J PHARMACOL, V163, P283, DOI 10.1111/j.1476-5381.2010.01187.x
   Roslie H, 2012, J TOXICOL SCI, V37, P13, DOI 10.2131/jts.37.13
   Ruiz MJ, 2009, J AGR FOOD CHEM, V57, P3180, DOI 10.1021/jf803579e
   Sai K, 2012, J NEURO-ONCOL, V107, P487, DOI 10.1007/s11060-011-0786-z
   Shen XJ, 2012, PLOS ONE, V7, P0, DOI 10.1371/journal.pone.0041773
   Su JC, 2010, CLIN EXP PHARMACOL P, V37, P833, DOI 10.1111/j.1440-1681.2010.05397.x
   Thayanithy V, 2012, PLOS ONE, V7, P0, DOI 10.1371/journal.pone.0043720
   Urn HJ, 2012, BIOCHEM BIOPH RES CO, V427, P24, DOI 10.1016/j.bbrc.2012.08.133
   Vanamala J, 2010, BMC CANCER, V10, P0, DOI 10.1186/1471-2407-10-238
   Xiong J, 2009, ENVIRON TOXICOL PHAR, V27, P264, DOI 10.1016/j.etap.2008.11.008
   Yang YP, 2012, J CELL PHYSIOL, V227, P976, DOI 10.1002/jcp.22806
   Yu H, 2004, NAT REV CANCER, V4, P97, DOI 10.1038/nrc1275
   Yu H, 2009, NAT REV CANCER, V9, P798, DOI 10.1038/nrc2734
   Zhang W, 2011, J MED CHEM, V54, P1288, DOI 10.1021/jm101248v
   Zhao YF, 2012, EUR J PHARMACOL, V688, P6, DOI 10.1016/j.ejphar.2012.05.003
   Zhou YH, 2008, INT J CANCER, V123, P2065, DOI 10.1002/ijc.23727
NR 48
TC 46
Z9 49
U1 1
U2 36
PU ELSEVIER IRELAND LTD
PI CLARE
PA ELSEVIER HOUSE, BROOKVALE PLAZA, EAST PARK SHANNON, CO, CLARE, 00000, IRELAND
SN 0300-483X
EI 
J9 TOXICOLOGY
JI Toxicology
PD FEB 8
PY 2013
VL 304
IS 
BP 120
EP 131
DI 10.1016/j.tox.2012.12.018
PG 12
WC Pharmacology & Pharmacy; Toxicology
SC Pharmacology & Pharmacy; Toxicology
GA 111LH
UT WOS:000316522300014
PM 23313376
DA 2022-07-08
ER

PT J
AU Zhang, J.
   Zhang, D-
   Jiao, X-
   Dong, Q.
AF Zhang, J
   Zhang, D
   Jiao, X
   Dong, Q
TI S100A4 regulates migration and invasion in hepatocellular carcinoma HepG2 cells via NF-kappa B-dependent MMP-9 signal
SO EUROPEAN REVIEW FOR MEDICAL AND PHARMACOLOGICAL SCIENCES
LA English
DT Article
DE Hepatocellular carcinoma; Metastasis; S100A4, Nuclear factor- kappa B; MMP-9
ID calcium-binding protein; human prostate-cancer; human breast-cancer; metastatic phenotype; osteosarcoma cell; gene-expression; transduction mechanism; prognostic-significance; pancreatic-cancer; tumor-cell
AB BACKGROUND AND OBJECTIVES: We previously showed that the calcium-binding protein S100A4 is overexpressed and related to metastasis in hepatocellular carcinoma (HCC). However, whether S100A4 participates in the regulation of metastasis and its mechanisms in HCC is mostly unknown. Given the associations of S100A4, nuclear factor-kappa B (NF-kappa B/RelA) and MMP-9 with metastasis in a variety of malignancies, we explored a potential role of S100A4 in HCC metastasis and its mechanism. METHODS: 20 patients with HCC invasion (Lymph node metastasis, microvascular invasion, major portal vein invasion and intrahepatic metastasis) and 20 patients without HCC invasion were included. These tissues were detected for the expression of S100A4, NF-kappa B/RelA and MMP-9 by immunohistochemistry and quantitative real time polymerase chain reaction (Q-PCR). Correlation between the expressions of S100A4, NF-kappa B/RelA and MMP-9 with the invasion was analysed. The expressions of S100A4, nuclear factor-kappa B and MMP-9 was evaluated in HepG2 cells by western blot and immunohistochemistry. HepG2 cells were stably transfected with S100A4-specific small interfering RNA (S100A4 siRNA) to knockdown of S100A4, then transiently transfected with S100A4 cDNA to rescure the S100A4 level and evaluated for effects on invasion and expression analysis for molecules involved in invasion. After the HepG2 cells recurred the S100A4 levels, the HepG2 cells was treated with 5 mu M Pyrrolidine Dithiocarbamate (PDTC) (a selective NF-kappa B inhibitor) to inhibit the NF-kappa B activity, or treated with Batimast (BB94: a MMPs inhibitor) to inhibit the MMP-9 activity. The expression analysis for molecules involved in invasion was analyzed. RESULTS: A significant increase of S100A4, NF-kappa B/RelA and MMP-9 expression in HCC tissues with invasion than that of without invasion. A positive correlation was observed between S100A4, NF-kappa B/RelA, MMP-9 and invasion, respectively. In addition, S100A4 was positively correlated with NF-kappa B and MMP-9. S100A4 siRNA mediated knockdown of S100A4 in HepG2 cells resulted in significant reduction in the NF-kappa B activity and MMP-9 expression, and dramatically decreased its invasion. Moreover, the HepG2 cell metastatic potential was rescued by overexpression of S100A4 completely, at the same time, the NF-kappa B activity and MMP-9 expression was also increased. Pretreatment with PDTC or BB94 was observed to significantly reduce NF-kappa B activity and MMP-9 expression and dramatically decreased S100A4-induced invasion. CONCLUSIONS: Our findings indicate that S100A4 contributes to HCC metastasis by activation of NF-kappa B dependent MMP-9 expression, suggesting S100A4 as a novel diagnostic biomarker and therapeutic target in HCC.
C1 [Zhang, J.; Zhang, D. -L.; Jiao, X. -L.; Dong, Q.] Qingdao Univ, Coll Med, Affiliated Hosp, Dept Surg, Qingdao 266071, Peoples R China.
RP Dong, Q (通讯作者)，Qingdao Univ, Coll Med, Affiliated Hosp, Dept Surg, Qingdao 266071, Peoples R China.
EM qyfyzhang@126.com
CR Algul H, 2002, J GASTROINTEST CANC, V31, P71, DOI 10.1385/IJGC:31:1-3:71
   Ambartsumian N, 1995, GENE, V159, P125, DOI 10.1016/0378-1119(94)00778-Q
   Arlt A, 2003, ONCOGENE, V22, P3243, DOI 10.1038/sj.onc.1206390
   Bjornland K, 1999, CANCER RES, V59, P4702
   Boye K, 2008, INT J CANCER, V123, P1301, DOI 10.1002/ijc.23617
   Cao WH, 2013, EUR REV MED PHARMACO, V17, P609
   Chen D, 2012, WORLD J GASTROENTERO, V18, P915, DOI 10.3748/wjg.v18.i9.915
   Davies BR, 1993, ONCOGENE, V8, P999
   Goyal L, 2013, CLIN CANCER RES, V19, P2310, DOI 10.1158/1078-0432.CCR-12-2791
   Grigorian M, 1996, INT J CANCER, V67, P831, DOI 10.1002/(SICI)1097-0215(19960917)67:6<831::AID-IJC13>3.0.CO;2-4
   Grotterod I, 2010, BMC CANCER, V10, P0, DOI 10.1186/1471-2407-10-241
   Harimaya K, 2000, CLIN EXP METASTAS, V18, P121, DOI 10.1023/A:1006791723233
   He C, 1996, CANCER LETT, V106, P185, DOI 10.1016/0304-3835(96)04318-2
   Helfman DM, 2005, BRIT J CANCER, V92, P1955, DOI 10.1038/sj.bjc.6602613
   Hoshida Y, 2008, NEW ENGL J MED, V359, P1995, DOI 10.1056/NEJMoa0804525
   Hsieh HL, 2004, BIOCHEM BIOPH RES CO, V316, P949, DOI 10.1016/j.bbrc.2004.02.135
   Hua J, 2010, CANCER LETT, V292, P41, DOI 10.1016/j.canlet.2009.11.007
   Huang SY, 2001, ONCOGENE, V20, P4188, DOI 10.1038/sj.onc.1204535
   Jia W, 2013, EUR REV MED PHARMACO, V17, P1495
   Liu ZM, 2013, J INT MED RES, V41, P457, DOI 10.1177/0300060513478086
   Maelandsmo GM, 1996, CANCER RES, V56, P5490
   Marenholz I, 2004, BIOCHEM BIOPH RES CO, V322, P1111, DOI 10.1016/j.bbrc.2004.07.096
   Mazzucchelli L, 2002, AM J PATHOL, V160, P7, DOI 10.1016/S0002-9440(10)64342-8
   Min HS, 2008, MODERN PATHOL, V21, P748, DOI 10.1038/modpathol.2008.51
   Muerkoster S, 2003, INT J CANCER, V104, P469, DOI 10.1002/ijc.10963
   Ninomiya I, 2001, INT J ONCOL, V18, P715
   Pedersen KB, 2002, BRIT J CANCER, V87, P1281, DOI 10.1038/sj.bjc.6600624
   Ricca A, 2000, INT J CANCER, V86, P188, DOI 10.1002/(SICI)1097-0215(20000415)86:2<188::AID-IJC7>3.3.CO;2-N
   Rosty C, 2002, AM J PATHOL, V160, P45, DOI 10.1016/S0002-9440(10)64347-7
   Rudland PS, 2000, CANCER RES, V60, P1595
   Saleem M, 2006, P NATL ACAD SCI USA, V103, P14825, DOI 10.1073/pnas.0606747103
   Sato H, 1993, ONCOGENE, V8, P395
   Sclabas GUIDOM, 2003, INT J GASTROINTEST CANCER, V33, P15, DOI 10.1385/IJGC:33:1:15
   Takenaga K, 1997, ONCOGENE, V14, P331, DOI 10.1038/sj.onc.1200820
   Yammani RR, 2006, ARTHRITIS RHEUM-US, V54, P2901, DOI 10.1002/art.22042
   Yan CH, 2001, J BIOL CHEM, V276, P1164, DOI 10.1074/jbc.M008681200
   Yang P, 2009, HEPATOL RES, V39, P1169, DOI 10.1111/j.1872-034X.2009.00563.x
   Yang XC, 2013, EUR REV MED PHARMACO, V17, P1669
   Yeh MH, 2009, TOXICOL LETT, V184, P204, DOI 10.1016/j.toxlet.2008.11.018
   Yu HB, 2011, J ASIAN NAT PROD RES, V13, P242, DOI 10.1080/10286020.2010.551641
   Zabel U, 1993, EMBO J, V12, P201, DOI 10.1002/j.1460-2075.1993.tb05646.x
   Zhang GY, 2011, ASIAN PAC J CANCER P, V12, P2075
   Zhang K, 2012, DIS ESOPHAGUS, V25, P731, DOI 10.1111/j.1442-2050.2012.01323.x
NR 43
TC 43
Z9 46
U1 0
U2 11
PU VERDUCI PUBLISHER
PI ROME
PA VIA GREGORIO VII, ROME, 186-00165, ITALY
SN 1128-3602
EI 
J9 EUR REV MED PHARMACO
JI Eur. Rev. Med. Pharmacol. Sci.
PD SEP 15
PY 2013
VL 17
IS 17
BP 2372
EP 2382
DI 
PG 11
WC Pharmacology & Pharmacy
SC Pharmacology & Pharmacy
GA 228RJ
UT WOS:000325204600016
PM 24065232
DA 2022-07-08
ER

PT J
AU Yang, Xiao
   Wang, Ya-ping
   Liu, Feng-xiang
   Zeng, Ke
   Qian, Ming-quan
   Chen, Gang
   Shi, Lei
   Zhu, Guo-xing
AF Yang, Xiao
   Wang, Ya-ping
   Liu, Feng-xiang
   Zeng, Ke
   Qian, Ming-quan
   Chen, Gang
   Shi, Lei
   Zhu, Guo-xing
TI Increased invasiveness of osteosarcoma mesenchymal stem cells induced by bone-morphogenetic protein-2
SO IN VITRO CELLULAR & DEVELOPMENTAL BIOLOGY-ANIMAL
LA English
DT Article
DE Osteosarcoma; Mesenchymal stem cell; Bone-morphogenetic protein-2
ID endothelial growth-factor; in-vitro; tumor invasion; stromal cell; inbred mice; marrow; differentiation; matrix-metalloproteinase-9; expression; migration
AB To evaluate the different traits of mesenchymal stem cell (MSC) isolated from osteosarcoma (OS) and normal bone marrow (BM) induced by bone-morphogenetic protein-2 (BMP-2). MSCs from implanted osteosarcoma or femur bone marrow were isolated and cultured. Differentiation potency was verified and phenotypes were evaluated by flow cytometry. Increased or decreased expressions of BMP-2 were delivered by adenovirus and lentivirus vector, respectively. Expressions of VEGF, EMMPRIN, and MMP-9 were examined. Cell cycle, apoptosis, invasiveness, and proliferation assays were performed between the transfected groups and controls. Increased BMP-2 induced over-expression of VEGF, EMMPRIN, and MMP-9 in OS- and BM-MSCs both intra- and extra-cellularly. Decreased BMP-2 expression induced inhibition of the factors. Increased BMP-2 also induced less population of cells at G1 phase, more apoptotic cells, more cells that invade through Transwell membrane, and faster proliferation in OSMSC compared to those in BMMSC. BMP-2 induced higher expression of tumorigenic factors, which could be responsible for promoting the proliferation and aggressiveness of OSMSC over BMMSC.
C1 [Yang, Xiao; Wang, Ya-ping; Zeng, Ke; Qian, Ming-quan; Chen, Gang; Shi, Lei; Zhu, Guo-xing] Nanjing Med Univ, Peoples Hosp Wuxi 2, Div Orthoped, Wuxi 214000, Peoples R China.
   [Liu, Feng-xiang] Shanghai Jiao Tong Univ, Shanghai Peoples Hosp 9, Div Surg, Shanghai 200030, Peoples R China.
RP Zhu, GX (通讯作者)，Nanjing Med Univ, Peoples Hosp Wuxi 2, Div Orthoped, Wuxi 214000, Peoples R China.
EM drzhuguoxing@163.com
FU Wuxi Health Bureau [YGZX1106]
CR Alborzinia H, 2013, J CELL SCI, V126, P117, DOI 10.1242/jcs.109777
   Amado LC, 2005, P NATL ACAD SCI USA, V102, P11474, DOI 10.1073/pnas.0504388102
   Bergers G, 2000, NAT CELL BIOL, V2, P737, DOI 10.1038/35036374
   Cheng HX, 2009, CANCER RES, V69, P1828, DOI 10.1158/0008-5472.CAN-08-3728
   Digirolamo CM, 1999, BRIT J HAEMATOL, V107, P275, DOI 10.1046/j.1365-2141.1999.01715.x
   Dvorak HF, 1995, AM J PATHOL, V146, P1029
   Ghosh-choudhury N, 2000, BBA-MOL CELL RES, V1497, P186, DOI 10.1016/S0167-4889(00)00060-4
   Gouze JN, 2004, METH MOLEC MED, V100, P147
   Guo HM, 1998, GENE, V220, P99, DOI 10.1016/S0378-1119(98)00400-4
   Han J, 2012, WORLD J SURG ONCOL, V10, P0, DOI 10.1186/1477-7819-10-37
   Hardy S, 1997, J VIROL, V71, P1842, DOI 10.1128/JVI.71.3.1842-1849.1997
   Hatakeyama S, 1997, BIOCHEM MOL BIOL INT, V42, P497
   Hicklin DJ, 2005, J CLIN ONCOL, V23, P1011, DOI 10.1200/JCO.2005.06.081
   Igarashi M, 2007, MOL CELL BIOL, V27, P7947, DOI 10.1128/MCB.00813-07
   Ji JF, 2004, STEM CELLS, V22, P415, DOI 10.1634/stemcells.22-3-415
   Kaya M, 2002, BRIT J CANCER, V86, P864, DOI 10.1038/sj.bjc.6600201
   Koc ON, 2001, BONE MARROW TRANSPL, V27, P235, DOI 10.1038/sj.bmt.1702791
   Li Y, 2009, HISTOPATHOLOGY, V54, P677, DOI 10.1111/j.1365-2559.2009.03280.x
   Liotta LA, 1986, CANCER RES, V46, P1
   Liu ZH, 2012, ONCOL LETT, V4, P837, DOI 10.3892/ol.2012.824
   Massague J, 2000, GENE DEV, V14, P627
   Meirelles LD, 2003, BRIT J HAEMATOL, V123, P702, DOI 10.1046/j.1365-2141.2003.04669.x
   Muramatsu T, 2003, HISTOL HISTOPATHOL, V18, P981, DOI 10.14670/HH-18.981
   Nishimura R, 1998, J BIOL CHEM, V273, P1872, DOI 10.1074/jbc.273.4.1872
   Nohe A, 2002, J BIOL CHEM, V277, P5330, DOI 10.1074/jbc.M102750200
   Peister A, 2004, BLOOD, V103, P1662, DOI 10.1182/blood-2003-09-3070
   Phinney DG, 1999, J CELL BIOCHEM, V72, P570
   Picci P, 2010, ANN ONCOL, V21, P1366, DOI 10.1093/annonc/mdp502
   Rastogi S, 2012, INT ORTHOP, V36, P2315, DOI 10.1007/s00264-012-1663-x
   Rodriguez-manzaneque JC, 2001, P NATL ACAD SCI USA, V98, P12485, DOI 10.1073/pnas.171460498
   Satake K, 2004, SPINE, V29, P1971, DOI 10.1097/01.brs.0000138273.02820.0a
   Studeny M, 2004, JNCI-J NATL CANCER I, V96, P1593, DOI 10.1093/jnci/djh299
   Takahashi Y, 1997, ARCH SURG-CHICAGO, V132, P541
   Tuschl T, 1999, GENE DEV, V13, P3191, DOI 10.1101/gad.13.24.3191
   Vogel G, 2002, SCIENCE, V297, P175
   Wynn RF, 2004, BLOOD, V104, P2643, DOI 10.1182/blood-2004-02-0526
   Yan L, 2005, THROMB HAEMOSTASIS, V93, P199, DOI 10.1160/TH04-08-0536
   Zhang GY, 2011, ASIAN PAC J CANCER P, V12, P2075
   Zhou QA, 2011, SURG ONCOL, V20, P13, DOI 10.1016/j.suronc.2009.09.002
NR 39
TC 23
Z9 25
U1 0
U2 8
PU SPRINGER
PI NEW YORK
PA 233 SPRING ST, NEW YORK, NY 10013 USA
SN 1071-2690
EI 
J9 IN VITRO CELL DEV-AN
JI In Vitro Cell. Dev. Biol.-Anim.
PD APR 15
PY 2013
VL 49
IS 4
BP 270
EP 278
DI 10.1007/s11626-013-9598-0
PG 9
WC Cell Biology; Developmental Biology
SC Cell Biology; Developmental Biology
GA 133WE
UT WOS:000318170800004
PM 23519562
DA 2022-07-08
ER

PT J
AU Roomi, MW
   Kalinovsky, Tatiana
   Niedzwiecki, Aleksandra
   Rath, Matthias
AF Roomi, M
   Kalinovsky, Tatiana
   Niedzwiecki, Aleksandra
   Rath, Matthias
TI Modulation of u-PA, MMPs and their inhibitors by a novel nutrient mixture in pediatric human sarcoma cell lines
SO INTERNATIONAL JOURNAL OF ONCOLOGY
LA English
DT Article
DE osteosarcoma MNNG-HOS and U-2OS; rhabdomyosarcoma RD; urokinase plasminogen activator; matrix metalloproteinase-2; matrix metalloproteinase-9; tissue inhibitor of metalloproteinase-2; PMA; nutrient mixture
ID urokinase-plasminogen-activator; green tea; matrix metalloproteinase; ascorbic-acid; cancer-cell; tumor-growth; vitamin-c; human osteosarcoma; n-acetylcysteine; tissue
AB Pediatric sarcomas are highly aggressive tumors that are characterized by high levels of matrix metalloproteinase (MMP)-2 and -9 secretions that degrade the ECM and basement membrane, allowing cancer cells to spread to distal organs. Proteases play a key role in tumor cell invasion and metastasis by digesting the basement membrane and ECM components. Strong clinical and experimental evidence demonstrates association of elevated levels of u-PA and MMPs with cancer progression, metastasis and shortened patient survival. MMP activities are regulated by specific tissue inhibitors of metalloproteinases (TIMPs). Our main objective was to study the effect of a nutrient mixture (NM) on activity of u-PA, MMPs and TIMPs in various human pediatric sarcomas. Human osteosarcoma MNNG-HOS, osteosarcoma U-2OS and rhabdomyosarcoma RD cell lines (ATCC) were cultured in their respective media and treated at confluence with NM at 0, 50, 100, 250, 500 and 1,000 mu g/ml. Analysis of u-PA activity was carried out by fibrin zymography, MMPs by gelatinase zymography and TIMPs by reverse zymography. All sarcoma cell lines studied expressed u-PA, which was inhibited by NM in a dose-dependent manner. On gelatinase zymography, osteosarcoma MNNG-HOS showed a band corresponding to MMP-2 and induction of MMP-9 with PMA (100 ng/ml) treatment. U-2OS osteosarcoma cells showed strong bands corresponding to inactive MMP-2 and MMP-9 and faint bands corresponding to active MMP-2 and MMP-9 dimer; PMA treatment enhanced MMP-9 and MMP-9 dimer activity. Rhabdomyosarcoma showed MMP-2 and faint MMP-9 bands; PMA treatment enhanced MMP-9 expression. NM inhibited their expression in a dose-dependent manner. Activity of TIMPs was upregulated by NM in all cancer cell lines in a dose-dependent manner. Analysis revealed a positive correlation between u-PA and MMPs and a negative correlation between u-PA/MMPs and TIMPs. These findings suggest the therapeutic potential of NM in treatment of pediatric sarcomas.
C1 [Roomi, M. Waheed; Kalinovsky, Tatiana; Niedzwiecki, Aleksandra; Rath, Matthias] Dr Rath Res Inst, Santa Clara, CA 95050 USA.
RP Niedzwiecki, A (通讯作者)，Dr Rath Res Inst, 1260 Memorex Dr, Santa Clara, CA 95050 USA.
EM author@drrath.com
FU Dr Rath Health Foundation (Santa Clara, CA, USA)
CR Amin ARMR, 2009, J CLIN ONCOL, V27, P2712, DOI 10.1200/JCO.2008.20.6235
   Andreasen PA, 1997, INT J CANCER, V72, P1, DOI 10.1002/(SICI)1097-0215(19970703)72:1<1::AID-IJC1>3.0.CO;2-Z
   Anthony HM, 1982, BRIT J CANCER, V46, P354, DOI 10.1038/bjc.1982.211
   Barr FG, 1997, J PEDIAT HEMATOL ONC, V19, P483, DOI 10.1097/00043426-199711000-00001
   Barsky SH, 1983, LAB INVEST, V49, P140
   Benassi MS, 2003, HISTOL HISTOPATHOL, V18, P1035, DOI 10.14670/HH-18.1035
   Bjornland K, 2005, J SURG RES, V127, P151, DOI 10.1016/j.jss.2004.12.016
   Chambers AF, 1997, J NATL CANCER I, V89, P1260, DOI 10.1093/jnci/89.17.1260
   Chen Q, 2005, P NATL ACAD SCI USA, V102, P13604, DOI 10.1073/pnas.0506390102
   Choong PFM, 2003, CLIN ORTHOP RELAT R, V0, PPS46, DOI 10.1097/01.blo.0000093845.72468.bd
   Choong PFM, 1996, INT J CANCER, V69, P268, DOI 10.1002/(SICI)1097-0215(19960822)69:4<268::AID-IJC5>3.0.CO;2-V
   Cooke JP, 1997, ANNU REV MED, V48, P489, DOI 10.1146/annurev.med.48.1.489
   Dano K, 1985, ADV CANCER RES, V44, P139, DOI 10.1016/S0065-230X(08)60028-7
   Diomedi-camassei F, 2004, J PEDIATR SURG, V39, P1673, DOI 10.1016/j.jpedsurg.2004.07.014
   Duffy MJ, 1998, CLIN CHEM, V44, P1177
   Egeblad M, 2002, NAT REV CANCER, V2, P161, DOI 10.1038/nrc745
   Ferrari C, 2004, ACTA ORTHOP SCAND, V75, P487, DOI 10.1080/00016470410001295-1
   Fidler ISAIAHJ, 1997, P135, V0, P0
   Folkman J, 2002, SEMIN ONCOL, V29, P15, DOI 10.1053/sonc.2002.37263
   Hara Y, 2001, HEALTH BENEFITS AND, V0, P0
   Himelstein BP, 1998, MED PEDIATR ONCOL, V31, P471, DOI 10.1002/(SICI)1096-911X(199812)31:6<471::AID-MPO2>3.0.CO;2-M
   Kaste SC, 1999, CANCER-AM CANCER SOC, V86, P1602, DOI 10.1002/(SICI)1097-0142(19991015)86:8<1602::AID-CNCR31>3.0.CO;2-R
   Kawakami S, 2001, ANTICANCER RES, V21, P213
   Kemberling JK, 2003, J UROLOGY, V170, P773, DOI 10.1097/01.ju.0000081278.64511.96
   Kleiner DE, 1999, CANCER CHEMOTH PHARM, V43, PS42, DOI 10.1007/s002800051097
   Koh WS, 1998, ANTICANCER RES, V18, P2487
   Koscielniak E, 1992, MED PEDIATR ONCOL, V20, P209, DOI 10.1002/mpo.2950200305
   Kurbacher CM, 1996, CANCER LETT, V103, P183, DOI 10.1016/0304-3835(96)04212-7
   Liotta LA, 1980, NATURE, V284, P67, DOI 10.1038/284067a0
   Mandell L, 1990, MED PEDIATR ONCOL, V18, P466, DOI 10.1002/mpo.2950180606
   Maramag C, 1997, PROSTATE, V32, P188, DOI 10.1002/(SICI)1097-0045(19970801)32:3<188::AID-PROS5>3.0.CO;2-H
   Morini M, 1999, INT J BIOL MARKER, V14, P268, DOI 10.1177/172460089901400413
   Mukhtar H, 2000, AM J CLIN NUTR, V71, P1698S, DOI 10.1093/ajcn/71.6.1698S
   Naidu KA, 2003, DIGEST DIS SCI, V48, P230, DOI 10.1023/A:1021779624971
   Nelson AR, 2000, J CLIN ONCOL, V18, P1135, DOI 10.1200/JCO.2000.18.5.1135
   Niedzwiecki A, 2010, CANCER METAST REV, V29, P529, DOI 10.1007/s10555-010-9244-1
   Nunez C, 1995, NUTR HOSP, V10, P68
   Patham DM, 2001, MED PATHOL, V14, P506
   Rath M, 1992, J ORTHOMOL MED, V7, P17
   Roebuck MM, 2005, AM J CLIN PATHOL, V123, P405, DOI 10.1309/LK1V7R99JL41WVKP
   Roomi MW, 2010, EXPERIMENTAL ONCOLOGY, V32, P243
   Roomi MW, 2010, ONCOL REP, V24, P747, DOI 10.3892/or_00000917
   Roomi MW, 2006, MED ONCOL, V23, P411, DOI 10.1385/MO:23:3:411
   Sato D, 2003, INT J UROL, V10, P160, DOI 10.1046/j.1442-2042.2003.00587.x
   Stetler-stevenson WG, 2001, SURG ONCOL CLIN N AM, V10, P383
   Stetlerstevenson WG, 1990, CANCER METAST REV, V9, P289, DOI 10.1007/BF00049520
   Sun ZY, 2002, BBA-PROTEIN STRUCT M, V1596, P182, DOI 10.1016/S0167-4838(02)00233-9
   Taniguchi S, 1992, CANCER LETT, V65, P51, DOI 10.1016/0304-3835(92)90212-E
   Taubert H, 2010, BRIT J CANCER, V102, P731, DOI 10.1038/sj.bjc.6605520
   Valcic S, 1996, ANTI-CANCER DRUG, V7, P461, DOI 10.1097/00001813-199606000-00011
   Yang GY, 1998, CARCINOGENESIS, V19, P611, DOI 10.1093/carcin/19.4.611
   Yoon SO, 2001, J BIOL CHEM, V276, P20085, DOI 10.1074/jbc.M101143200
   Yurchenco PD, 1990, FASEB J, V4, P1577, DOI 10.1096/fasebj.4.6.2180767
NR 53
TC 7
Z9 7
U1 0
U2 5
PU SPANDIDOS PUBL LTD
PI ATHENS
PA POB 18179, ATHENS, 116 10, GREECE
SN 1019-6439
EI 1791-2423
J9 INT J ONCOL
JI Int. J. Oncol.
PD OCT 15
PY 2013
VL 43
IS 4
BP 1027
EP 1035
DI 10.3892/ijo.2013.2031
PG 9
WC Oncology
SC Oncology
GA 220RF
UT WOS:000324603900007
PM 23900236
DA 2022-07-08
ER

PT J
AU Han, Ju
   Tian, Rui
   Yong, Bicheng
   Luo, Canqiao
   Tan, Pingxian
   Shen, Jingnan
   Peng, Tingsheng
AF Han, Ju
   Tian, Rui
   Yong, Bicheng
   Luo, Canqiao
   Tan, Pingxian
   Shen, Jingnan
   Peng, Tingsheng
TI Gas6/Axl mediates tumor cell apoptosis, migration and invasion and predicts the clinical outcome of osteosarcoma. patients
SO BIOCHEMICAL AND BIOPHYSICAL RESEARCH COMMUNICATIONS
LA English
DT Article
DE Osteosarcoma; AXL; Apoptosis; Migration and invasion; AKT
ID receptor tyrosine kinase; epidermal-growth-factor; axl; cancer; expression; overexpression; adenocarcinoma; progression; metastasis; survival
AB Dysregulation of the receptor tyrosine kinase Axl and its ligand Gas6 has been shown to promote multiple tumorigenic processes, as well as to correlate with worse prognosis in many different tumor types. However, studies of Axl expression and function in osteosarcoma have rarely been reported. In this study, we report that activated Axl is highly expressed in osteosarcoma cells, and this expression is significantly correlated with the recurrence and lung metastasis of osteosarcoma patients. High expression of activated Axl was an independent predictor for worse prognosis in osteosarcoma. Additionally, we confirmed a strong positive correlation between P-Axl and MMP-9 expression in those osteosarcoma patients. In osteosarcoma cell lines MG63 and U20S, 200 ng/ml rhGas6 could cause obvious increase of P-Axl expression within 30 min, consistent with the expression of P-AKT. In both of the cell lines, Axl activated by rhGas6 could protect the tumor cells from apoptosis caused by serum starvation, and promote tumor cells' migration and invasion in vitro. Together with previous data, these studies suggest that activated Axl participate in the progression of osteosarcoma by resisting tumor cells apoptosis and promoting their migration and invasion, which may be linked to the expression of MMP-9. In the mechanism, AKT signaling pathway may contribute to the function of P-Axl in osteosarcoma rather than ERK pathway. (C) 2013 Elsevier Inc. All rights reserved.
C1 [Han, Ju; Tian, Rui; Luo, Canqiao; Peng, Tingsheng] Sun Yat Sen Univ, Affiliated Hosp 1, Dept Pathol, Guangzhou 510080, Guangdong, Peoples R China.
   [Yong, Bicheng; Tan, Pingxian; Shen, Jingnan] Sun Yat Sen Univ, Affiliated Hosp 1, Musculoskeletal Oncol Dept, Guangzhou 510080, Guangdong, Peoples R China.
RP Peng, TS (通讯作者)，Sun Yat Sen Univ, Affiliated Hosp 1, Dept Pathol, Guangzhou 510080, Guangdong, Peoples R China.
EM christina_531@163.com; zsdxtian@163.com; yongbicheng@hotmail.com; luocanqiao71@yahoo.com; xiant@126.com; shenjingnan@126.com; pengtsh@mail.sysu.edu.cn
FU Guangdong Natural Science Foundation, China [S2012010009375]
CR Bauvois B, 2012, BBA-REV CANCER, V1825, P29, DOI 10.1016/j.bbcan.2011.10.001
   Collett GDM, 2007, CIRC RES, V100, P502, DOI 10.1161/01.RES.0000258854.03388.02
   Gill J, 2013, PHARMACOL THERAPEUT, V137, P89, DOI 10.1016/j.pharmthera.2012.09.003
   Hafizi S, 2006, CYTOKINE GROWTH F R, V17, P295, DOI 10.1016/j.cytogfr.2006.04.004
   He L, 2010, MOL CARCINOGEN, V49, P882, DOI 10.1002/mc.20664
   Korshunov VA, 2012, CLIN SCI, V122, P361, DOI 10.1042/CS20110411
   Linger RMA, 2008, ADV CANCER RES, V100, P35, DOI 10.1016/S0065-230X(08)00002-X
   Messa C, 2000, SCAND J GASTROENTERO, V35, P753, DOI 10.1080/003655200750023444
   Nakano T, 2003, CLIN EXP METASTAS, V20, P665, DOI 10.1023/A:1027355610603
   Obryan JP, 1991, MOL CELL BIOL, V11, P5016, DOI 10.1128/MCB.11.10.5016
   Ou WB, 2011, ONCOGENE, V30, P1643, DOI 10.1038/onc.2010.555
   Papadakis ES, 2011, J INVEST DERMATOL, V131, P509, DOI 10.1038/jid.2010.326
   Rankin EB, 2010, CANCER RES, V70, P7570, DOI 10.1158/0008-5472.CAN-10-1267
   Rubin BP, 2001, CANCER RES, V61, P8118
   Sawabu T, 2007, MOL CARCINOGEN, V46, P155, DOI 10.1002/mc.20211
   Shaw RJ, 2001, DEV CELL, V1, P63, DOI 10.1016/S1534-5807(01)00009-0
   Shieh YS, 2005, NEOPLASIA, V7, P1058, DOI 10.1593/neo.05640
   Song XZ, 2011, CANCER-AM CANCER SOC, V117, P734, DOI 10.1002/cncr.25483
   Stitt TN, 1995, CELL, V80, P661, DOI 10.1016/0092-8674(95)90520-0
   Tail KY, 2008, ONCOGENE, V27, P4044
   Verma A, 2011, MOL CANCER THER, V10, P1763, DOI 10.1158/1535-7163.MCT-11-0116
   Wang SC, 2009, CLIN CANCER RES, V15, P6484, DOI 10.1158/1078-0432.CCR-08-2813
   Yang MH, 2007, ONCOGENE, V26, P1459, DOI 10.1038/sj.onc.1209929
NR 23
TC 78
Z9 81
U1 1
U2 16
PU ACADEMIC PRESS INC ELSEVIER SCIENCE
PI SAN DIEGO
PA 525 B ST, STE 1900, SAN DIEGO, CA 92101-4495 USA
SN 0006-291X
EI 
J9 BIOCHEM BIOPH RES CO
JI Biochem. Biophys. Res. Commun.
PD JUN 7
PY 2013
VL 435
IS 3
BP 493
EP 500
DI 10.1016/j.bbrc.2013.05.019
PG 8
WC Biochemistry & Molecular Biology; Biophysics
SC Biochemistry & Molecular Biology; Biophysics
GA 171DI
UT WOS:000320904900029
PM 23684620
DA 2022-07-08
ER

PT J
AU Jianwei, Z
   Fan, L
   Xiancheng, L
   Enzhong, B
   Shuai, L
   Can, L
AF Jianwei, Zhu
   Fan, Liu
   Xiancheng, Liu
   Enzhong, Bai
   Shuai, Li
   Can, Li
TI MicroRNA 181a improves proliferation and invasion, suppresses apoptosis of osteosarcoma cell
SO TUMOR BIOLOGY
LA English
DT Article
DE Osteosarcoma; MicroRNA; Proliferation; Apoptosis; Invasion
ID epigenetic regulation; gastric-cancer; breast-cancer; expression; metastasis; migration; klf6
AB MicroRNA 181a (miR-181a) was found dysregulated in a variety of human cancers and significantly associated with clinical outcome of cancer patients. However, the direct role of miR-181a has not yet been characterized in osteosarcoma progression. This study was aimed at investigating the effects of miR-181a on osteosarcoma cell biological behavior. First, the expression of miR-181a in osteosarcoma cell lines (MG63, HOS, SaOS-2, and U2OS) and a human osteoblastic cell line (hFOB1.19) was detected by qRT-PCR. Results showed that miR-181a was overexpressed in osteosarcoma cell lines compared to human osteoblastic cell line (hFOB1.19). To investigate the effects of miR-181a on proliferation, apoptosis, and invasion of osteosarcoma cells, we generated human osteosarcoma MG63 cells in which miR-181a was either overexpressed or depleted. The MG63 cell viability, cycle, apoptosis, and invasive ability were analyzed by 3-(4,5-dimethylthiazol-2-yl)-2,5-diphenyltetrazolium bromide staining, propidium iodide (PI) staining, Annexin V-FITC/PI double staining, and Transwell invasion experiment, respectively. The results showed that MG63 cell viability, proliferation, and invasive abilities were suppressed, and the apoptosis was enhanced in the group with underexpression of miR-181a. The viability, proliferation, and invasive abilities were improved, and the apoptosis was inhibited in the group with overexpression of miR-181a. The results from Western blotting indicated that miR-181a might be associated with the up-regulation of bcl-2 and matrix metalloproteinase 9 and the down-regulation of tissue inhibitor of metalloproteinases-3 and p21 in MG63 cells. Taken together, our results suggested that miR-181a might facilitate proliferation and invasion and suppress apoptosis of osteosarcoma cells, which might be a potential target for the treatment of osteosarcoma.
C1 [Zhu Jianwei; Liu Fan; Li Shuai] Nantong Univ, Affiliated Hosp, Dept Orthoped, Nantong 226001, Jiangsu, Peoples R China.
   [Liu Xiancheng] Nantong Univ, Affiliated Hosp, Dept Oncol, Nantong 226001, Jiangsu, Peoples R China.
   [Bai Enzhong] Feicheng Hosp Tradit Chinese Med, Dept Orthoped, Feicheng 271608, Shandong, Peoples R China.
   [Li Can] Shanghai Jiao Tong Univ, Bio X Ctr, Shanghai 200030, Peoples R China.
RP Zhu, JW (通讯作者)，Nantong Univ, Affiliated Hosp, Dept Orthoped, 20 Xishi Rd, Nantong 226001, Jiangsu, Peoples R China.
EM zhujianwei_nt@163.com
FU "Six Talent Peaks Program" of Jiangsu Province of China
CR Baer C, 2013, CANCER RES, V73, P473, DOI 10.1158/0008-5472.CAN-12-3731
   Ciafre SA, 2005, BIOCHEM BIOPH RES CO, V334, P1351, DOI 10.1016/j.bbrc.2005.07.030
   Cui JC, 2011, B CANCER, V98, PE62, DOI 10.1684/bdc.2011.1400
   Endo-munoz L, 2012, BBA-REV CANCER, V1826, P434, DOI 10.1016/j.bbcan.2012.07.003
   Gaal ZSUZSANNA, 2012, ORVOSI HETILAP, V153, P2051, DOI 10.1556/OH.2012.29511
   Gao W, 2010, BIOMED PHARMACOTHER, V64, P399, DOI 10.1016/j.biopha.2010.01.018
   Harting MATTHEWT, 2006, SEMIN PEDIATR SURG, V15, P25, DOI 10.1053/j.sempedsurg.2005.11.005
   Hockenbery D, 1990, NATURE, V348, P334, DOI 10.1038/348334a0
   Hu H, 2012, ONCOL LETT, V4, P1037, DOI 10.3892/ol.2012.866
   Ji JF, 2009, HEPATOLOGY, V50, P472, DOI 10.1002/hep.22989
   Jones KB, 2012, CANCER RES, V72, P1865, DOI 10.1158/0008-5472.CAN-11-2663
   Lin SL, 2013, PLOS ONE, V8, P0, DOI 10.1371/journal.pone.0059532
   Livak KJ, 2001, METHODS, V25, P402, DOI 10.1006/meth.2001.1262
   Meng FY, 2012, J CELL MOL MED, V16, P160, DOI 10.1111/j.1582-4934.2011.01282.x
   Miller TE, 2008, J BIOL CHEM, V283, P29897, DOI 10.1074/jbc.M804612200
   Narla G, 2003, AM J PATHOL, V162, P1047, DOI 10.1016/S0002-9440(10)63901-6
   Neel JC, 2013, CELL SIGNAL, V25, P1556, DOI 10.1016/j.cellsig.2013.03.013
   Poletajew SLAWOMIR, 2011, ORTOP TRAUMATOL REHABIL, V13, P537
   Shi L, 2008, BRAIN RES, V1236, P185, DOI 10.1016/j.brainres.2008.07.085
   Wang B, 2010, ONCOGENE, V29, P1787, DOI 10.1038/onc.2009.468
   Wang HJ, 2010, EUR J CANCER, V46, P2295, DOI 10.1016/j.ejca.2010.05.012
   Wang ZF, 2013, CANCER LETT, V331, P1, DOI 10.1016/j.canlet.2012.12.006
   Yang CC, 2011, J ORAL PATHOL MED, V40, P397, DOI 10.1111/j.1600-0714.2010.01003.x
   Yao C, 2013, CELL BIOCHEM BIOPHYS, V65, P217, DOI 10.1007/s12013-012-9423-5
   Zhang XY, 2012, TUMOR BIOL, V33, P1589, DOI 10.1007/s13277-012-0414-3
NR 25
TC 47
Z9 49
U1 0
U2 12
PU SPRINGER
PI DORDRECHT
PA VAN GODEWIJCKSTRAAT 30, 3311 GZ DORDRECHT, NETHERLANDS
SN 1010-4283
EI 1423-0380
J9 TUMOR BIOL
JI Tumor Biol.
PD DEC 15
PY 2013
VL 34
IS 6
BP 3331
EP 3337
DI 10.1007/s13277-013-0902-0
PG 7
WC Oncology
SC Oncology
GA 270BP
UT WOS:000328292100008
PM 23740615
DA 2022-07-08
ER

PT J
AU Wu, Deyao
   Huang, Ping
   Wang, Linmao
   Zhou, Yunfeng
   Pan, Huixing
   Qu, Ping
AF Wu, Deyao
   Huang, Ping
   Wang, Linmao
   Zhou, Yunfeng
   Pan, Huixing
   Qu, Ping
TI MicroRNA-143 inhibits cell migration and invasion by targeting matrix metalloproteinase 13 in prostate cancer
SO MOLECULAR MEDICINE REPORTS
LA English
DT Article
DE prostate cancer; MMP-13; miR-143
ID noncoding rna; up-regulation; metastasis; osteosarcoma; gene; mmp-2
AB MicroRNA-143 (miR-143) has been previously reported to be downregulated in specific types of cancer, including colorectal, bladder, oral squamous cell, pituitary, cervical, nasopharyngeal, lymphoma and prostate cancer. In the present study, the effects of miR-143 on prostate cancer cell migration and invasion were examined. Following transfection with miR-143, miR-143 expression, cell migration and invasion assays, luciferase assay and western blot analysis were conducted in prostate cancer cell lines. The results indicated that miR-143 inhibits cell migration and invasion in DU145 and PC-3 cells. In addition, to the best of our knowledge, miR-143 was reported for the first time to directly target matrix metalloproteinase 13 (MMP-13) in prostate cancer. The results of the present study demonstrated that miR-143 suppresses cell migration and invasion by targeting MMP-13 in prostate cancer cell lines. These results indicated that miR-143 may be suitable for the development of novel molecular markers and therapeutic approaches to inhibit metastasis in prostate cancer.
C1 [Wu, Deyao; Huang, Ping; Zhou, Yunfeng; Pan, Huixing; Qu, Ping] Yancheng City 1 Peoples Hosp, Nantong Med Coll, Affiliated Hosp 4, Dept Urol, Yancheng 224001, Jiangsu, Peoples R China.
   [Wang, Linmao] Yancheng City 1 Peoples Hosp, Nantong Med Coll, Affiliated Hosp 4, Dept Thorac Surg, Yancheng 224001, Jiangsu, Peoples R China.
RP Qu, P (通讯作者)，Yancheng City 1 Peoples Hosp, Nantong Med Coll, Affiliated Hosp 4, Dept Urol, 15 Yuehe Rd, Yancheng 224001, Jiangsu, Peoples R China.
EM luqiang0405@163.com
CR Ambros V, 2004, NATURE, V431, P350, DOI 10.1038/nature02871
   [anonymous] , 2011, CA-CANCER J CLIN, V61, P212
   Calin GA, 2004, P NATL ACAD SCI USA, V101, P2999, DOI 10.1073/pnas.0307323101
   Calin GA, 2006, NAT REV CANCER, V6, P857, DOI 10.1038/nrc1997
   Clape C, 2009, PLOS ONE, V4, P0, DOI 10.1371/journal.pone.0007542
   Fan LS, 2012, ONCOL LETT, V4, P1225, DOI 10.3892/ol.2012.934
   Friedman RC, 2009, GENOME RES, V19, P92, DOI 10.1101/gr.082701.108
   Gregersen LH, 2012, BMC CANCER, V12, P0, DOI 10.1186/1471-2407-12-232
   He L, 2004, NAT REV GENET, V5, P522, DOI 10.1038/nrg1379
   Iio A, 2010, MOL CANCER, V9, P0, DOI 10.1186/1476-4598-9-136
   Lafleur MA, 2005, INT J CANCER, V114, P544, DOI 10.1002/ijc.20763
   Lewis BP, 2005, CELL, V120, P15, DOI 10.1016/j.cell.2004.12.035
   Liotta LA, 1990, SEMIN CANCER BIOL, V1, P99
   Liotta LA, 1991, CELL, V64, P327, DOI 10.1016/0092-8674(91)90642-C
   Logothetis CJ, 2005, NAT REV CANCER, V5, P21, DOI 10.1038/nrc1528
   Morgia G, 2005, UROL RES, V33, P44, DOI 10.1007/s00240-004-0440-8
   Morrison C, 2011, J BIOL CHEM, V286, P34271, DOI 10.1074/jbc.M111.222513
   Moses MA, 1998, CANCER RES, V58, P1395
   Mundy GR, 2002, NAT REV CANCER, V2, P584, DOI 10.1038/nrc867
   Nelson CJ, 2008, CANCER, V113, P1097, DOI 10.1002/cncr.23658
   Osaki M, 2011, MOL THER, V19, P1123, DOI 10.1038/mt.2011.53
   Pendas AM, 2000, CLIN CHIM ACTA, V291, P137, DOI 10.1016/S0009-8981(99)00225-9
   Peng XS, 2011, PLOS ONE, V6, P0, DOI 10.1371/journal.pone.0020341
   Schickel R, 2008, ONCOGENE, V27, P5959, DOI 10.1038/onc.2008.274
   Stefani G, 2008, NAT REV MOL CELL BIO, V9, P219, DOI 10.1038/nrm2347
   Wu KJ, 2009, ACTA PHARMACOL SIN, V30, P1162, DOI 10.1038/aps.2009.94
   Xu B, 2011, MOL CELL BIOCHEM, V350, P207, DOI 10.1007/s11010-010-0700-6
   Zhang H, 2010, ONCOL REP, V24, P1363, DOI 10.3892/or_00000994
NR 28
TC 50
Z9 53
U1 0
U2 14
PU SPANDIDOS PUBL LTD
PI ATHENS
PA POB 18179, ATHENS, 116 10, GREECE
SN 1791-2997
EI 1791-3004
J9 MOL MED REP
JI Mol. Med. Rep.
PD AUG 15
PY 2013
VL 8
IS 2
BP 626
EP 630
DI 10.3892/mmr.2013.1501
PG 5
WC Oncology; Medicine, Research & Experimental
SC Oncology; Research & Experimental Medicine
GA 190XS
UT WOS:000322377400050
PM 23732700
DA 2022-07-08
ER

PT J
AU Lohberger, Birgit
   Rinner, Beate
   Stuendl, Nicole
   Kaltenegger, Heike
   Steinecker-frohnwieser, Bibiane
   Bernhart, Eva
   Rad, EB
   Weinberg, AM
   Leithner, Andreas
   Bauer, Rudolf
   Kretschmer, Nadine
AF Lohberger, Birgit
   Rinner, Beate
   Stuendl, Nicole
   Kaltenegger, Heike
   Steinecker-frohnwieser, Bibiane
   Bernhart, Eva
   Rad, Ehsan
   Weinberg, Annelie
   Leithner, Andreas
   Bauer, Rudolf
   Kretschmer, Nadine
TI Sesquiterpene Lactones Downregulate G2/M Cell Cycle Regulator Proteins and Affect the Invasive Potential of Human Soft Tissue Sarcoma Cells
SO PLOS ONE
LA English
DT Article
ID endoplasmic-reticulum stress; dehydrocostus lactone; apoptosis; costunolide; inhibition; arrest; line; osteosarcoma; activation; expression
AB Soft tissue sarcomas (STS) represent a rare group of malignant tumors that frequently exhibit chemotherapeutic resistance and increased metastatic potential. Many studies have demonstrated the great potential of plant-derived agents in the treatment of various malignant entities. The present study investigates the effects of the sesquiterpene lactones costunolide and dehydrocostus lactone on cell cycle, MMP expression, and invasive potential of three human STS cell lines of various origins. Both compounds reduced cell proliferation in a time-and dose-dependent manner. Dehydrocostus lactone significantly inhibited cell proliferation, arrested the cells at the G2/M interface and caused a decrease in the expression of the cyclin-dependent kinase CDK2 and the cyclin-dependent kinase inhibitor p27(Kip1). In addition, accumulation of cells at the G2/M phase transition interface resulted in a significant decrease in cdc2 (CDK1) together with cyclin B1. Costunolide had no effect on the cell cycle. Based on the fact that STS tend to form daughter cell nests and metastasize, the expression levels of matrix metalloproteinases (MMPs), which play a crucial role in extracellular matrix degradation and metastasis, were investigated by Luminex (R) technology and real-time RT-PCR. In the presence of costunolide, MMP-2 and -9 levels were significantly increased in SW-982 and TE-671 cells. Dehydrocostus lactone treatment significantly reduced MMP-2 and -9 expression in TE-671 cells, but increased MMP-9 level in SW-982 cells. In addition, the invasion potential was significantly reduced after treatment with both sesquiterpene lactones as investigated by the HTS FluoroBlock (TM) insert system.
C1 [Lohberger, Birgit; Stuendl, Nicole; Kaltenegger, Heike; Weinberg, Annelie Martina; Leithner, Andreas] Med Univ Graz, Dept Orthoped Surg, Graz, Austria.
   [Rinner, Beate] Med Univ Graz, Med Res Ctr, Graz, Austria.
   [Steinecker-Frohnwieser, Bibiane] Ludwig Boltzmann Inst Rehabil Internal Dis, Saalfelden, Austria.
   [Bernhart, Eva] Med Univ Graz, Inst Mol Biol & Biochem, Graz, Austria.
   [Rad, Ehsan Bonyadi] Med Univ Graz, Dept Dermatol, Canc Biol Unit, Graz, Austria.
   [Rad, Ehsan Bonyadi; Weinberg, Annelie Martina] Med Univ Graz, Dept Pediat & Adolescence Surg, Graz, Austria.
   [Bauer, Rudolf; Kretschmer, Nadine] Karl Franzens Univ Graz, Inst Pharmaceut Sci, Dept Pharmacognosy, Graz, Austria.
RP Lohberger, B (通讯作者)，Med Univ Graz, Dept Orthoped Surg, Graz, Austria.
EM birgit.lohberger@medunigraz.at
FU Austrian Science Fond (FWF) [P21114]; Medical University of Graz
CR Allen C, 2004, J GENE MED, V6, P1216, DOI 10.1002/jgm.616
   Amalinei C, 2010, ROM J MORPHOL EMBRYO, V51, P215
   Bargonetti J, 2002, CURR OPIN ONCOL, V14, P86, DOI 10.1097/00001622-200201000-00015
   Bjornland K, 2005, J SURG RES, V127, P151, DOI 10.1016/j.jss.2004.12.016
   Bongiorno MR, 2010, DERMATOL THER, V23, PS33, DOI 10.1111/j.1529-8019.2010.01297.x
   Borden EC, 1990, CANCER, V66, P862, DOI 10.1002/1097-0142(19900901)66:5<862::AID-CNCR2820660509>3.0.CO;2-R
   Bourboulia D, 2010, SEMIN CANCER BIOL, V20, P161, DOI 10.1016/j.semcancer.2010.05.002
   Bunz F, 1998, SCIENCE, V282, P1497, DOI 10.1126/science.282.5393.1497
   Bustin SA, 2009, CLIN CHEM, V55, P611, DOI 10.1373/clinchem.2008.112797
   Choi EJ, 2009, INT J MOL MED, V23, P211, DOI 10.3892/ijmm_00000119
   Choi JH, 2002, JPN J CANCER RES, V93, P1327, DOI 10.1111/j.1349-7006.2002.tb01241.x
   Choi SH, 2005, CANCER LETT, V227, P153, DOI 10.1016/j.canlet.2005.01.011
   Chugh R, 2005, J CLIN ONCOL, V23, P3597, DOI 10.1200/JCO.2005.02.170
   Dobashi Y, 2001, INT J CANCER, V94, P353, DOI 10.1002/ijc.1479
   Duan JA, 2010, NAT PROD COMMUN, V5, P1531
   Duke JA, 1985, MED PLANTS CHINA, V1, P0
   Ferrari C, 2004, ACTA ORTHOP SCAND, V75, P487, DOI 10.1080/00016470410001295-1
   Hsu YL, 2009, J PHARMACOL EXP THER, V329, P808, DOI 10.1124/jpet.108.148395
   Hung JY, 2010, LUNG CANCER, V68, P355, DOI 10.1016/j.lungcan.2009.07.017
   Innocente SA, 1999, P NATL ACAD SCI USA, V96, P2147, DOI 10.1073/pnas.96.5.2147
   Jessus C, 1992, CELL, V68, P323, DOI 10.1016/0092-8674(92)90473-P
   Jiang XL, 2005, J CELL PHYSIOL, V202, P723, DOI 10.1002/jcp.20162
   Jiang XL, 2003, J ORTHOP RES, V21, P1063, DOI 10.1016/S0736-0266(03)00079-2
   Kessenbrock K, 2010, CELL, V141, P52, DOI 10.1016/j.cell.2010.03.015
   Kim EJ, 2008, FOOD CHEM TOXICOL, V46, P3651, DOI 10.1016/j.fct.2008.08.038
   Klein T, 2011, AMINO ACIDS, V41, P271, DOI 10.1007/s00726-010-0689-x
   Ko SG, 2005, CANCER LETT, V220, P11, DOI 10.1016/j.canlet.2004.06.026
   Kretschmer N, 2012, PLANTA MED, V78, P1749, DOI 10.1055/s-0032-1315385
   Mannello F, 2011, BMC MED, V9, P0, DOI 10.1186/1741-7015-9-95
   Morla AO, 1989, CELL, V58, P193, DOI 10.1016/0092-8674(89)90415-7
   Obaya AJ, 2002, CELL MOL LIFE SCI, V59, P126, DOI 10.1007/s00018-002-8410-1
   Pandey MM, 2007, J ETHNOPHARMACOL, V110, P379, DOI 10.1016/j.jep.2006.12.033
   Pazzaglia L, 2004, ANTICANCER RES, V24, P967
   Roomi MW, 2007, MED ONCOL, V24, P394, DOI 10.1007/s12032-007-0022-z
   Roy R, 2009, J CLIN ONCOL, V27, P5287, DOI 10.1200/JCO.2009.23.5556
   Sun CM, 2003, J NAT PROD, V66, P1175, DOI 10.1021/np030147e
   Vandesompele J, 2002, GENOME BIOL, V3, P0, DOI 10.1186/gb-2002-3-7-research0034
   Xing JZ, 2005, CHEM RES TOXICOL, V18, P154, DOI 10.1021/tx049721s
   Yamazaki T, 2003, IN VITRO CELL DEV-AN, V39, P337
   Yuan J, 2005, J ORTHOP RES, V23, P1467, DOI 10.1016/j.orthres.2005.04.004
   Zhang SIYUAN, 2005, CURRENT MEDICINAL CHEMISTRY - ANTI-CANCER AGENTS, V5, P239, DOI 10.2174/1568011053765976
NR 41
TC 16
Z9 17
U1 0
U2 12
PU PUBLIC LIBRARY SCIENCE
PI SAN FRANCISCO
PA 1160 BATTERY STREET, STE 100, SAN FRANCISCO, CA 94111 USA
SN 1932-6203
EI 
J9 PLOS ONE
JI PLoS One
PD JUN 14
PY 2013
VL 8
IS 6
BP 
EP 
DI 10.1371/journal.pone.0066300
PG 9
WC Multidisciplinary Sciences
SC Science & Technology - Other Topics
GA 163UV
UT WOS:000320363300074
PM 23799090
DA 2022-07-08
ER

PT J
AU Jin, Jie
   Cai, Lin
   Liu, Zhi-Ming
   Zhou, Xue-Song
AF Jin, Jie
   Cai, Lin
   Liu, Zhi-ming
   Zhou, Xue-song
TI miRNA-218 Inhibits Osteosarcoma Cell Migration and Invasion by Down-regulating of TIAM1, MMP2 and MMP9
SO ASIAN PACIFIC JOURNAL OF CANCER PREVENTION
LA English
DT Article
DE miRNA-218; osteosarcoma; TIAM1; proliferation; migration; invasion; MMP
ID clinical-application; cancer; microrna; proliferation; growth
AB Deregulated miRNAs participate in osteosarcoma genesis. In this study, the expression of miRNA-218 in human osteosarcomas, adjacent normal tissues and Saos-2 human osteosarcoma cells was first assessed. Then the precise role of miRNA-218 in osteosarcoma cells was investigated. Upon transfection with a miR-218 expression vector, the proliferation of Saos-2 human osteosarcoma cells determined using the ATPlite assay was significantly suppressed, whilw migration of Saos-2 cells detected by wound healing and invasion determined using transwells were dramatically inhibited. Potential target genes of miR-218 were predicted and T-cell lymphoma invasion and metastasis 1 (TIAM1) and matrix metalloproteinase 2 (MMP2) and 9 (MMP9) were identified. This was confirmed by western blotting, which showed that miR-218 expression inhibited TIAM1, MMP2 and MMP9 protein expression. Collectively, these data suggest that miR-218 acts as a tumor suppressor in osteosarcomas by down-regulating TIAM1, MMP2 and MMP9 expression.
C1 [Jin, Jie; Cai, Lin] Wuhan Univ, Zhongnan Hosp, Dept Orthoped, Wuhan 430072, Peoples R China.
   [Liu, Zhi-Ming; Zhou, Xue-Song] Tongren Hosp Wuhan, Dept Orthoped, Wuhan, Peoples R China.
RP Cai, L (通讯作者)，Wuhan Univ, Zhongnan Hosp, Dept Orthoped, Wuhan 430072, Peoples R China.
EM cailin_whu2012@163.com
CR Alajez NM, 2011, CANCER RES, V71, P2381, DOI 10.1158/0008-5472.CAN-10-2754
   Dieckmann KP, 2012, BRIT J CANCER, V107, P1754, DOI 10.1038/bjc.2012.469
   Habets GGM, 1994, CELL, V77, P537, DOI 10.1016/0092-8674(94)90216-X
   Hagman Z, 2013, BRIT J CANCER, V108, P1668, DOI 10.1038/bjc.2013.131
   He XQ, 2012, MOL MED, V18, P1491, DOI 10.2119/molmed.2012.00304
   Jin Y, 2013, DNA CELL BIOL, V32, P302, DOI 10.1089/dna.2013.1977
   Kawauchi T, 2003, EMBO J, V22, P4190, DOI 10.1093/emboj/cdg413
   Kinoshita T, 2012, ONCOTARGET, V3, P1386, DOI 10.18632/oncotarget.709
   Li J, 2012, ONCOL REP, V27, P1835, DOI 10.3892/or.2012.1744
   Liu YW, 2012, ONCOL REP, V28, P1013, DOI 10.3892/or.2012.1902
   Long XH, 2013, EXP THER MED, V5, P1048, DOI 10.3892/etm.2013.959
   Mao JH, 2012, ONCOL LETT, V4, P1125, DOI 10.3892/ol.2012.863
   Nana-sinkam SP, 2013, CLIN PHARMACOL THER, V93, P98, DOI 10.1038/clpt.2012.192
   Osman A, 2012, CLIN LAB, V58, P393
   Ottaviani G, 2009, CANCER TREAT RES, V152, P3, DOI 10.1007/978-1-4419-0284-9_1
   Qin S, 2013, ASIAN PAC J CANCER P, V14, P835, DOI 10.7314/APJCP.2013.14.2.835
   Takahashi M, 2012, PLOS ONE, V7, P0, DOI 10.1371/journal.pone.0046684
   Venkataraman S, 2013, J BIOL CHEM, V288, P1918, DOI 10.1074/jbc.M112.396762
   Wu XY, 2013, INT J MED SCI, V10, P676, DOI 10.7150/ijms.5528
NR 19
TC 108
Z9 114
U1 0
U2 12
PU ASIAN PACIFIC ORGANIZATION CANCER PREVENTION
PI GYEONGGI-DO
PA APJCP HEAD OFFICE, KOREAN NATL CANCER CENTER, 323 ILAN -RO, ILSANDONG-GU, GOYANG-SI, GYEONGGI-DO, 410-769, SOUTH KOREA
SN 1513-7368
EI 
J9 ASIAN PAC J CANCER P
JI Asian Pac. J. Cancer Prev.
PD JUN 15
PY 2013
VL 14
IS 6
BP 3681
EP 3684
DI 10.7314/APJCP.2013.14.6.3681
PG 4
WC Oncology
SC Oncology
GA AB0YG
UT WOS:000331517700050
PM 23886165
DA 2022-07-08
ER

PT J
AU Jia, W.
   Gao, X-
   Zhang, Z-
   Yang, Z-
   Zhang, G.
AF Jia, W
   Gao, X
   Zhang, Z
   Yang, Z
   Zhang, G
TI S100A4 silencing suppresses proliferation, angiogenesis and invasion of thyroid cancer cells through downregulation of MMP-9 and VEGF
SO EUROPEAN REVIEW FOR MEDICAL AND PHARMACOLOGICAL SCIENCES
LA English
DT Article
DE Thyroid cancer; S100A4; Angiogenesis; Metastasis; Apoptosis
ID endothelial growth-factor; mts1 gene overexpression; calcium-binding protein; lymph-node metastasis; human breast-cancer; prognostic-significance; osteosarcoma cell; pancreatic-cancer; carcinoma-cell; messenger-rna
AB BACKGROUND AND AIM: It is well documented that S100A4 is upregulated in many cancers and plays a pivotal role in tumor proliferation, invasion, metastasis and angiogenesis. However, the precise role and mechanism S100A4 exerts in the thyroid cancer have not been fully elucidated to date. In the present study, we investigated the effect of S100A4 on proliferation, invasion, metastasis and angiogenesis in thyroid cancer cells. MATERIALS AND METHODS: A plasmid construct was made that expressed full long S100A4 cDNA. The construct was stably transfected into BCPAP and ML-1 thyroid cancer cells (BCPAP/S100A4 cDNA, ML-1/S100A4 cDNA). S100A4 siRNA was transiently transfected into the DRO cells (DRO/S100A4 siRNA). MMP-9 siRNA or VEGF siRNA was transiently transfected into the BCPAP/S100A4 cDNA, ML-1/S100A4 cDNA cells (BCPAP/S100A4 cDNA/VEGF siRNA, ML-1/S100A4 cDNA/MMP-9 siRNA). RESULTS: We found that the down-regulation of S100A4 by small interfering RNA decreased cell invasion, metastasis, and angiogenesis by using chicken chorioallantoic membrane (CAM), whereas S100A4 overexpression by cDNA transfection led to increased tumor cell invasion, metastasis, and angiogenesis. Consistent with these results, we found that the down-regulation of S100A4 reduced VEGF and MMP-9 expression. Furthermore, Knockdown of MMP-9 by MMP-9 siRNA inhibited cell invasion and metastasis in the BCPAP/S100A4 cDNA, ML-1/S100A4 cDNA cells. Knockdown of VEGF by VEGF siRNA inhibited cell angiogenesis in the BCPAP/S100A4 cDNA, ML-1/S100A4 cDNA cells. We also found that downregulation of S100A4 by small interfering RNA resulted in enhanced cell growth inhibition and apoptosis, and vice versa. Our data suggest S100A4 could be an effective approach for the regulation of proliferation, invasion and angiogenesis. Downregulation of S100A4 could inhibit angiogenesis, proliferation and invasion by regulating the expression of MMP-9 and VEGF. CONCLUSIONS: Our results provide evidence that the downregulation of S100A4 using RNAi technology may provide an effective tool for thyroid cancer therapy.
C1 [Jia, W.; Zhang, Z. -D.] Huaxi Hispital Sichuan Univ, Dept Hepatobiliary & Pancreat Surg, Chengdu 610064, Sichuan, Peoples R China.
   [Gao, X. -J.; Yang, Z. -X.] Zhejiang Univ, Affiliated Hosp 1, Dept Thyroid Surg, Hangzhou, Zhejiang, Peoples R China.
   [Zhang, G.] Zhejiang Univ, Affiliated Hosp 1, Dept Pathol, Hangzhou, Zhejiang, Peoples R China.
RP Zhang, ZD (通讯作者)，Huaxi Hispital Sichuan Univ, Dept Hepatobiliary & Pancreat Surg, Chengdu 610064, Sichuan, Peoples R China.
EM scdxhxyy28@126.com
FU National Institutes of Health Grant [TK2011-037-A6]
CR Ai KX, 2008, WORLD J GASTROENTERO, V14, P1931, DOI 10.3748/wjg.14.1931
   Akslen LA, 2000, HUM PATHOL, V31, P439, DOI 10.1053/1-ip.2000.6548
   Ambartsumian N, 2001, ONCOGENE, V20, P4685, DOI 10.1038/sj.onc.1204636
   Bjornland K, 1999, CANCER RES, V59, P4702
   Boye K, 2008, INT J CANCER, V123, P1301, DOI 10.1002/ijc.23617
   Carmeliet P, 2000, NATURE, V407, P249, DOI 10.1038/35025220
   Chen D, 2012, WORLD J GASTROENTERO, V18, P915, DOI 10.3748/wjg.v18.i9.915
   Cotterill SJ, 2001, EUR J CANCER, V37, P1020, DOI 10.1016/S0959-8049(00)00449-4
   Davies BR, 1993, ONCOGENE, V8, P999
   Donato R, 2003, MICROSC RES TECHNIQ, V60, P540, DOI 10.1002/jemt.10296
   Feng LZ, 2011, J INT MED RES, V39, P1333, DOI 10.1177/147323001103900420
   Garrett SC, 2006, J BIOL CHEM, V281, P677, DOI 10.1074/jbc.R500017200
   Goepfert H, 1994, AM J OTOLARYNG, V15, P167, DOI 10.1016/0196-0709(94)90001-9
   Grigorian M, 1996, INT J CANCER, V67, P831, DOI 10.1002/(SICI)1097-0215(19960917)67:6<831::AID-IJC13>3.0.CO;2-4
   Grigorian M, 2001, J BIOL CHEM, V276, P22699, DOI 10.1074/jbc.M010231200
   Hua J, 2010, CANCER LETT, V292, P41, DOI 10.1016/j.canlet.2009.11.007
   Ikenaga N, 2009, J GASTROINTEST SURG, V13, P1852, DOI 10.1007/s11605-009-0978-4
   Ito Y, 2004, ONCOLOGY-BASEL, V67, P397, DOI 10.1159/000082924
   Kang YG, 2012, J SURG ONCOL, V105, P119, DOI 10.1002/jso.22070
   Levett D, 2002, AM J PATHOL, V160, P693, DOI 10.1016/S0002-9440(10)64889-4
   Lin JD, 2005, CANCER BIOTHER RADIO, V20, P648, DOI 10.1089/cbr.2005.20.648
   Ma X, 2010, CANCER LETT, V299, P171, DOI 10.1016/j.canlet.2010.08.016
   Mackenzie EJ, 2004, MED J AUSTRALIA, V180, P242, DOI 10.5694/j.1326-5377.2004.tb05894.x
   Maelandsmo GM, 1996, CANCER RES, V56, P5490
   Marenholz I, 2006, BBA-MOL CELL RES, V1763, P1282, DOI 10.1016/j.bbamcr.2006.07.013
   Mazzucchelli L, 2002, AM J PATHOL, V160, P7, DOI 10.1016/S0002-9440(10)64342-8
   Min HS, 2008, MODERN PATHOL, V21, P748, DOI 10.1038/modpathol.2008.51
   Patel KEPALN, 2006, CANCER CONTROL, V13, P111
   Rudland PS, 2000, CANCER RES, V60, P1595
   Rudland SDS, 2006, CLIN CANCER RES, V12, P1192, DOI 10.1158/1078-0432.CCR-05-1580
   Saleem M, 2006, P NATL ACAD SCI USA, V103, P14825, DOI 10.1073/pnas.0606747103
   Schmidt-hansen B, 2004, ONCOGENE, V23, P5487, DOI 10.1038/sj.onc.1207720
   Segal K, 2006, OTOLARYNG HEAD NECK, V134, P819, DOI 10.1016/j.otohns.2005.11.040
   Semov A, 2005, J BIOL CHEM, V280, P20833, DOI 10.1074/jbc.M412653200
   Shi YF, 2006, J CLIN ENDOCR METAB, V91, P2373, DOI 10.1210/jc.2006-0155
   Stein U, 2006, GASTROENTEROLOGY, V131, P1486, DOI 10.1053/j.gastro.2006.08.041
   Tabata T, 2009, BIOCHEM BIOPH RES CO, V390, P475, DOI 10.1016/j.bbrc.2009.09.096
   Takenaga K, 1997, ONCOGENE, V14, P331, DOI 10.1038/sj.onc.1200820
   Tsuna M, 2009, ANTICANCER RES, V29, P2547
   Wang YY, 2010, ANN SURG ONCOL, V17, P89, DOI 10.1245/s10434-009-0722-z
   Wang ZW, 2007, CANCER RES, V67, P8293, DOI 10.1158/0008-5472.CAN-07-1265
   Yang H, 2012, J INT MED RES, V40, P475, DOI 10.1177/147323001204000209
   Zhang GY, 2011, ASIAN PAC J CANCER P, V12, P2075
   Zhang HY, 2012, MOL BIOL REP, V39, P199, DOI 10.1007/s11033-011-0726-1
   Zhang K, 2012, DIS ESOPHAGUS, V25, P731, DOI 10.1111/j.1442-2050.2012.01323.x
   Zou M, 2005, BRIT J CANCER, V93, P1277, DOI 10.1038/sj.bjc.6602856
   Zou MJ, 2004, J CLIN ENDOCR METAB, V89, P6146, DOI 10.1210/jc.2004-0418
NR 47
TC 46
Z9 50
U1 0
U2 3
PU VERDUCI PUBLISHER
PI ROME
PA VIA GREGORIO VII, ROME, 186-00165, ITALY
SN 1128-3602
EI 
J9 EUR REV MED PHARMACO
JI Eur. Rev. Med. Pharmacol. Sci.
PD JUN 15
PY 2013
VL 17
IS 11
BP 1495
EP 1508
DI 
PG 14
WC Pharmacology & Pharmacy
SC Pharmacology & Pharmacy
GA 224WW
UT WOS:000324923500009
PM 23771538
DA 2022-07-08
ER

PT J
AU Milone, MR
   Pucci, B.
   Bruzzese, F.
   Carbone, C.
   Piro, G.
   Costantini, S.
   Capone, F.
   Leone, A.
   Di gennaro, E.
   Caraglia, M.
   Budillon, A.
AF Milone, M
   Pucci, B
   Bruzzese, F
   Carbone, C
   Piro, G
   Costantini, S
   Capone, F
   Leone, A
   Di gennaro, E
   Caraglia, M
   Budillon, A
TI Acquired resistance to zoledronic acid and the parallel acquisition of an aggressive phenotype are mediated by p38-MAP kinase activation in prostate cancer cells
SO CELL DEATH & DISEASE
LA English
DT Article
DE P38-MAPK; drug resistance; zoledronic acid; prostate cancer
ID mesenchymal transition; mevalonate pathway; dna-damage; inhibition; bisphosphonate; expression; osteosarcoma; metastasis; vorinostat; mechanism
AB The nitrogen-containing bisphosphonates (N-BP) zoledronic acid (ZOL) inhibits osteoclast-mediated bone resorption, and it is used to prevent skeletal complications from bone metastases. ZOL has also demonstrated anticancer activities in preclinical models and, recently, in cancer patients, highlighting the interest in determining eventual mechanisms of resistance against this agent. In our study, we selected and characterised a resistant subline of prostate cancer (PCa) cells to better understand the mechanisms, by which tumour cells can escape the antitumour effect of ZOL. DU145R80-resistant cells were selected in about 5 months using stepwise increasing concentrations of ZOL from DU145 parental cells. DU145R80 cells showed a resistance index value of 5.5 and cross-resistance to another N-BP, pamidronate, but not to the non-nitrogen containing BP clodronate. Notably, compared with DU145 parental cells, DU145R80 developed resistance to apoptosis and anoikis, as well as overexpressed the anti-apoptotic protein Bcl-2 and oncoprotein c-Myc. Moreover, DU145R80 cells underwent epithelial to mesenchymal transition (EMT) and showed increased expression of the metalloproteases MMP-2/ 9, as well as increased invading capability. Interestingly, compared with DU145, DU145R80 cells also increased the gene expression and protein secretion of VEGF and the cytokines Eotaxin-1 and IL-12. At the molecular level, DU145R80 cells showed strong activation of the p38-MAPK-dependent survival pathway compared with parental sensitive cells. Moreover, using the p38-inhibitor SB203580, we completely reversed the resistance to ZOL, as well as EMT marker expression and invasion. Furthermore, SB203580 treatment reduced the expression of VEGF, Eotaxin-1, IL-12, MMP-9, Bcl-2 and c-Myc. Thus, for the first time, we demonstrate that the p38-MAPK pathway can be activated under continuous extensive exposure to ZOL in PCa cells and that the p38-MAPK pathway has a critical role in the induction of resistance, as well as in the acquisition of a more aggressive and invasive phenotype.
C1 [Milone, M. R.; Pucci, B.; Piro, G.; Costantini, S.; Capone, F.; Budillon, A.] CROM, Mercogliano, Av, Italy.
   [Bruzzese, F.; Carbone, C.; Leone, A.; Di Gennaro, E.; Budillon, A.] IRCCS Ist Nazl Tumori G Pascale, Dept Res, Expt Pharmacol Unit, I-80131 Naples, Italy.
   [Caraglia, M.] Univ Naples 2, Dept Biochem & Biophys, Naples, Italy.
RP Budillon, A (通讯作者)，IRCCS Ist Nazl Tumori G Pascale, Natl Canc Inst Naples, Expt Pharmacol Unit, Via M Semmola, I-80131 Naples, Italy.
EM a.budillon@istitutotumori.na.it
FU nonprofit 'Associazione Italiana per la Ricerca sul Cancro' [AIRC IG 9332]; Italian Ministry of Health (FSN); Novartis Pharmaceuticals (Basel, Switzerland); Italian Ministry of Education, Research and University (PRIN 2009) [2009EHW394]
CR Agarwal M, 2013, PROSTATE, V73, P573, DOI 10.1002/pros.22597
   Brabletz T, 2012, CANCER CELL, V22, P699, DOI 10.1016/j.ccr.2012.11.009
   Brehmer B, 2003, PROSTATE CANCER P D, V6, P217, DOI 10.1038/sj.pcan.4500657
   Bruzzese F, 2011, J CELL PHYSIOL, V226, P2378, DOI 10.1002/jcp.22574
   Bruzzese F, 2009, MOL CANCER THER, V8, P3075, DOI 10.1158/1535-7163.MCT-09-0254
   Caraglia M, 2006, ENDOCR-RELAT CANCER, V13, P7, DOI 10.1677/erc.1.01094
   Caraglia M, 2004, ONCOGENE, V23, P6900, DOI 10.1038/sj.onc.1207814
   Caraglia M, 2007, J CELL PHYSIOL, V211, P533, DOI 10.1002/jcp.20960
   Chuan YC, 2010, ONCOGENE, V29, P1531, DOI 10.1038/onc.2009.442
   Coleman R, 2012, JNCI-J NATL CANCER I, V104, P1059, DOI 10.1093/jnci/djs263
   Cuenda A, 2007, BBA-MOL CELL RES, V1773, P1358, DOI 10.1016/j.bbamcr.2007.03.010
   Dunford JE, 2006, J BONE MINER RES, V21, P684, DOI 10.1359/JBMR.060118
   Evdokimova V, 2009, CANCER CELL, V15, P402, DOI 10.1016/j.ccr.2009.03.017
   Facchini G, 2010, CANCER BIOL THER, V10, P543, DOI 10.4161/cbt.10.6.12611
   Fleischmann A, 2012, PROSTATE, V72, P991, DOI 10.1002/pros.21504
   Gonzalez-moreno O, 2010, EXP CELL RES, V316, P554, DOI 10.1016/j.yexcr.2009.11.020
   Haas GP, 2008, CAN J UROL, V15, P3866
   Hanna M, 2009, J BIOL CHEM, V284, P23125, DOI 10.1074/jbc.M109.019059
   Juric V, 2012, PLOS ONE, V7, P0, DOI 10.1371/journal.pone.0031303
   Kars MD, 2007, ANTICANCER RES, V27, P4031
   Kim L, 2005, J IMMUNOL, V174, P4178, DOI 10.4049/jimmunol.174.7.4178
   Klinke DJ, 2013, FRONT ONCOL, V2, P0, DOI 10.3389/fonc.2012.00202
   Koh CHERYLM, 2010, GENES CANCER, V1, P617, DOI 10.1177/1947601910379132
   Kubo T, 2008, CANCER CHEMOTH PHARM, V62, P111, DOI 10.1007/s00280-007-0580-y
   Ma XK, 2010, BMC CELL BIOL, V11, P0, DOI 10.1186/1471-2121-11-27
   Mahon KL, 2011, ENDOCR-RELAT CANCER, V18, PR103, DOI 10.1530/ERC-10-0343
   Marra M, 2009, INT J CANCER, V125, P2004, DOI 10.1002/ijc.24648
   Merrell MA, 2007, EUR J PHARMACOL, V570, P27, DOI 10.1016/j.ejphar.2007.05.075
   Morii T, 2010, ANTICANCER RES, V30, P3565
   Nauseef JT, 2011, NAT REV UROL, V8, P428, DOI 10.1038/nrurol.2011.85
   Ory B, 2008, J CELL MOL MED, V12, P928, DOI 10.1111/j.1582-4934.2008.00141.x
   Phong MS, 2010, MOL CELL BIOL, V30, P3816, DOI 10.1128/MCB.00949-09
   Rogers MAURICE, 2011, SCOTTISH FORESTRY, V65, P34
   Rokudai A, 2006, BIOL PHARM BULL, V29, P1102, DOI 10.1248/bpb.29.1102
   Santini D, 2006, NAT CLIN PRACT ONCOL, V3, P325, DOI 10.1038/ncponc0520
   Saylor PJ, 2011, J CLIN ONCOL, V29, P3705, DOI 10.1200/JCO.2010.34.4994
   Thurnher M, 2012, CLIN CANCER RES, V18, P3524, DOI 10.1158/1078-0432.CCR-12-0489
   Vindrieux D, 2009, ENDOCR-RELAT CANCER, V16, P663, DOI 10.1677/ERC-09-0109
   Wagner EF, 2009, NAT REV CANCER, V9, P537, DOI 10.1038/nrc2694
   Wolfer A, 2011, CANCER RES, V71, P2034, DOI 10.1158/0008-5472.CAN-10-3776
   Xu L, 2006, ONCOGENE, V25, P2987, DOI 10.1038/sj.onc.1209337
NR 41
TC 49
Z9 49
U1 1
U2 11
PU NATURE PUBLISHING GROUP
PI LONDON
PA MACMILLAN BUILDING, 4 CRINAN ST, LONDON N1 9XW, ENGLAND
SN 2041-4889
EI 
J9 CELL DEATH DIS
JI Cell Death Dis.
PD MAY 15
PY 2013
VL 4
IS 
BP 
EP 
DI 10.1038/cddis.2013.165
PG 11
WC Cell Biology
SC Cell Biology
GA 156LR
UT WOS:000319824100030
PM 23703386
DA 2022-07-08
ER

PT J
AU Liu, Bo
   Wu, Yi
   Peng, Dan
AF Liu, Bo
   Wu, Yi
   Peng, Dan
TI Astrocyte elevated gene-1 regulates osteosarcoma cell invasion and chemoresistance via endothelin-1/endothelin A receptor signaling
SO ONCOLOGY LETTERS
LA English
DT Article
DE astrocyte elevated gene-1; endothelin-1; endothelin A cell invasion; chemoresistance; osteosarcoma; phosphatidylinositol 3-kinase; receptor
ID molecular-mechanism; aeg-1
AB Astrocyte elevated gene-1 (AEG-1) and endothelin-1 (ET-1)/endothelin A receptor (ETAR) signaling have been demonstrated to be important in osteosarcoma (OS) progression. In the present study, we explored the interaction between AEG-1 and ET-1/ETAR signaling in OS cells, and investigated the mechanism(s) through which the functional interaction may impact OS cell invasion and chemoresistance. Overexpression and knockdown of AEG-1 were performed in Saos-2 and MG-63 OS cells, respectively. Overexpression of AEG-1 in Saos-2 cells significantly increased ET-1 expression (at both the mRNA and protein levels), cell invasion, MMP-2 expression and cell survival against cisplatin. These effects were eradicated using a selective phosphatidylinositol 3-kinase (PI3K) inhibitor, LY294002, or a selective ETAR inhibitor, BQ123. Knockdown of AEG-1 in MG-63 cells significantly decreased ET-1 expression (at both the mRNA and protein levels), cell invasion, MMP-2 expression and cell survival against cisplatin. Exogenous ET-1 restored cell invasion and MMP-2 expression levels in MG-63 cells, in which AEG-1 had been knocked down, in the presence of LY294002, but not in the presence of BQ123. However, exogenous ET-1 only partially rescued cell survival against cisplatin-induced apoptosis in the presence of LY294002, in cells in which AEG-1 had been knocked down. In conclusion, we have demonstrated that AEG-1 regulates ET-1 expression at the transcriptional level in a PI3K-dependent manner in OS cells. Downstream of PI3K, ET-1/ETAR signaling primarily mediates the promoting effect of AEG-1 on OS cell invasion, likely through the upregulation of MMP-2 expression, thus, ET-1/ETAR signaling partially, but significantly, mediates the AEG-1-induced chemoresistance in OS cells. To the best of our knowledge, this study has provided the first evidence of a functional association between AEG-1 and ET-1/ETAR signaling in OS cells, which adds novel insights into the molecular mechanism of OS metastasis and chemoresistance.
C1 [Liu, Bo; Wu, Yi; Peng, Dan] Cent S Univ, Dept Orthopaed, Xiangya Hosp 2, Changsha 410011, Hunan, Peoples R China.
RP Peng, D (通讯作者)，Cent S Univ, Dept Orthopaed, Xiangya Hosp 2, 139 Peoples Rd, Changsha 410011, Hunan, Peoples R China.
EM xyeypd@163.com
CR Felx M, 2006, CLIN SCI, V110, P645, DOI 10.1042/CS20050286
   Gorlick R, 2003, CLIN CANCER RES, V9, P5442
   Lee SG, 2006, P NATL ACAD SCI USA, V103, P17390, DOI 10.1073/pnas.0608386103
   Liao WT, 2011, J TRANSL MED, V9, P0, DOI 10.1186/1479-5876-9-205
   Nelson J, 2003, NAT REV CANCER, V3, P110, DOI 10.1038/nrc990
   Ottaviani G, 2009, CANCER TREAT RES, V152, P3, DOI 10.1007/978-1-4419-0284-9_1
   Rosano L, 2011, CLIN CANCER RES, V17, P2350, DOI 10.1158/1078-0432.CCR-10-2325
   Rosenberg B, 1969, NATURE, V222, P385, DOI 10.1038/222385a0
   Su ZZ, 2003, GENE, V306, P67, DOI 10.1016/S0378-1119(03)00404-9
   Sun P, 2006, MOL PHARMACOL, V69, P520, DOI 10.1124/mol.105.019620
   Wang F, 2011, CANCER BIOL THER, V12, P539, DOI 10.4161/cbt.12.6.16301
   Wittig JC, 2002, AM FAM PHYSICIAN, V65, P1123
   Ying Z, 2011, CELL BIOSCI, V1, P0, DOI 10.1186/2045-3701-1-36
   Yoo BK, 2011, PHARMACOL THERAPEUT, V130, P1, DOI 10.1016/j.pharmthera.2011.01.008
   Yoo BK, 2010, CANCER RES, V70, P3249, DOI 10.1158/0008-5472.CAN-09-4009
   Zhang FF, 2013, MOL CARCINOGEN, V52, P603, DOI 10.1002/mc.21894
   Zhao YT, 2011, CLIN ORTHOP RELAT R, V469, P3190, DOI 10.1007/s11999-011-1939-2
NR 17
TC 16
Z9 19
U1 0
U2 2
PU SPANDIDOS PUBL LTD
PI ATHENS
PA POB 18179, ATHENS, 116 10, GREECE
SN 1792-1074
EI 1792-1082
J9 ONCOL LETT
JI Oncol. Lett.
PD FEB 15
PY 2013
VL 5
IS 2
BP 505
EP 510
DI 10.3892/ol.2012.1056
PG 6
WC Oncology
SC Oncology
GA 073TC
UT WOS:000313764400018
PM 23420812
DA 2022-07-08
ER

PT J
AU Lu, Ko-Hsiu
   Yang, Hui-Wen
   Su, Chun-Wen
   Lue, Ko-Huang
   Yang, Shun-Fa
   Hsieh, Yih-Shou
AF Lu, Ko-hsiu
   Yang, Hui-wen
   Su, Chun-wen
   Lue, Ko-huang
   Yang, Shun-fa
   Hsieh, Yih-shou
TI Phyllanthus urinaria suppresses human osteosarcoma cell invasion and migration by transcriptionally inhibiting u-PA via ERK and Akt signaling pathways
SO FOOD AND CHEMICAL TOXICOLOGY
LA English
DT Article
DE Migration; Phyllanthus urinaria; Osteosarcoma; u-PA
ID matrix metalloproteinase-2 and-9; expression; metastasis; mmp-9; invasiveness; epidemiology; inflammation; involvement; arthriti; extract
AB Phyllanthus urinaria is widely used as anti-inflammatory, antiviral, antibacterial, and anti-hepatotoxic medicines in almost every tropical country. However, scientific evidence supporting its use in cancer metastasis is limited, particularly osteosarcoma. We investigated the effect of P. urinaria extract (PUE) on cell viability, invasion, and migration in the human osteosarcoma Saos-2 cell line, and looked at the impact of PUE on several relevant proteases and signaling pathways. This study demonstrates that PUE, at a range of concentrations (from 0 to 100 mu g/ml), concentration-dependently inhibited the migration/invasion capacities of Saos-2 without cytotoxic effects. Zymographic and western blot analyses revealed that PUE inhibited the urokinase-type plasminogen activator (u-PA) and matrix metalloproteinase-2 (MMP-2) enzyme activity, as well as protein expression. Western blot analysis also showed that PUE inhibits phosphorylation of ERK1/2 and Akt. Testing of mRNA level, quantitative real-time PCR, and promoter assays evaluated the inhibitory effects of PUE on u-PA expression in Saos-2 cells. The chromatin immunoprecipitation (ChIP) assay was reactive to the transcription protein SP-1, which was inhibited by PUE. In conclusion, PUE suppresses human osteosarcoma Saos-2 cell invasion and migration by transcriptionally inhibiting u-PA via ERK and Akt signaling pathways. Therefore, PUE produces anti-metastatic activity in Saos-2 cells. (C) 2012 Elsevier Ltd. All rights reserved.
C1 [Lu, Ko-Hsiu] Chung Shan Med Univ Hosp, Dept Orthoped Surg, Taichung, Taiwan.
   [Lu, Ko-Hsiu; Lue, Ko-Huang] Chung Shan Med Univ, Sch Med, Taichung, Taiwan.
   [Lu, Ko-Hsiu; Yang, Shun-Fa] Chung Shan Med Univ Hosp, Dept Med Res, Taichung, Taiwan.
   [Yang, Hui-Wen] Chung Shan Med Univ, Sch Dent, Taichung, Taiwan.
   [Yang, Hui-Wen] Chung Shan Med Univ Hosp, Dept Dent, Taichung, Taiwan.
   [Su, Chun-Wen; Yang, Shun-Fa] Chung Shan Med Univ, Inst Med, Taichung, Taiwan.
   [Yang, Shun-Fa; Hsieh, Yih-Shou] Chung Shan Med Univ, Inst Biochem & Biotechnol, Taichung, Taiwan.
   [Hsieh, Yih-Shou] Chung Shan Med Univ Hosp, Dept Clin Lab, Taichung, Taiwan.
RP Yang, SF (通讯作者)，Chung Shan Med Univ, Inst Biochem & Biotechnol, Taichung, Taiwan.
EM ysf@csmu.edu.tw; csmcysh@csmu.edu.tw
CR Andreasen PA, 2000, CELL MOL LIFE SCI, V57, P25, DOI 10.1007/s000180050497
   Bharali R, 2003, INDIAN JOURNAL OF EXPERIMENTAL BIOLOGY, V41, P1325
   Bjorklund M, 2005, BBA-REV CANCER, V1755, P37, DOI 10.1016/j.bbcan.2005.03.001
   Chen PN, 2005, CHEM-BIOL INTERACT, V156, P141, DOI 10.1016/j.cbi.2005.08.005
   Cheng HY, 2011, EVID-BASED COMPL ALT, V2011, P0, DOI 10.1093/ecam/nep157
   Chu SC, 2006, J RHEUMATOL, V33, P311
   Chudapongse N, 2010, J ETHNOPHARMACOL, V130, P315, DOI 10.1016/j.jep.2010.05.010
   Dorfman HCB, 1998, BONE TUMORS, V0, P128
   Guruvayoorappan C, 2008, IMMUNOPHARM IMMUNOT, V30, P711, DOI 10.1080/08923970802278276, 10.1080/08923970802278276 
   Ha KT, 2004, VASC PHARMACOL, V41, P83, DOI 10.1016/j.vph.2004.05.003
   Hau DKP, 2009, PHYTOMEDICINE, V16, P751, DOI 10.1016/j.phymed.2009.01.008
   Ho HH, 2010, FOOD CHEM TOXICOL, V48, P2508, DOI 10.1016/j.fct.2010.06.024
   Ho ML, 2011, EVID-BASED COMPL ALT, V0, P0, DOI DOI 10.1155/2011/507920
   Hsieh YS, 2006, CLIN ORTHOP RELAT R, V0, PP172, DOI 10.1097/01.blo.0000203473.96549.4e
   Hsieh YS, 2007, CARCINOGENESIS, V28, P977, DOI 10.1093/carcin/bgl221
   Hsieh YS, 2004, ARTHROSCOPY, V20, P482, DOI 10.1016/j.arthro.2004.03.010
   Huang ST, 2006, INT IMMUNOPHARMACOL, V6, P870, DOI 10.1016/j.intimp.2005.12.010
   Huang SHENG-TENG, 2010, CHANG GUNG MED J, V33, P477
   Huang ST, 2004, LIFE SCI, V75, P339, DOI 10.1016/j.lfs.2003.12.013
   Johnsen M, 1998, CURR OPIN CELL BIOL, V10, P667, DOI 10.1016/S0955-0674(98)80044-6
   Kim HJ, 2010, CURR OPIN PEDIATR, V22, P61, DOI 10.1097/MOP.0b013e328334581f
   Lai CH, 2008, J ETHNOPHARMACOL, V118, P522, DOI 10.1016/j.jep.2008.05.022
   Lee M, 2010, INT J RADIAT ONCOL, V76, P1528, DOI 10.1016/j.ijrobp.2009.11.022
   Lee SH, 2011, PLOS ONE, V6, P0, DOI 10.1371/journal.pone.0020994
   Liabakk NB, 1996, CANCER RES, V56, P190
   Lu KH, 2004, CLIN RHEUMATOL, V23, P21, DOI 10.1007/s10067-003-0774-6
   Mackay AR, 1990, CANCER RES, V50, P5997
   Mirabello L, 2009, CANCER-AM CANCER SOC, V115, P1531, DOI 10.1002/cncr.24121
   Montague R, 2004, EUR UROL, V46, P389, DOI 10.1016/j.eururo.2004.04.022
   Nelson AR, 2000, J CLIN ONCOL, V18, P1135, DOI 10.1200/JCO.2000.18.5.1135
   Okada N, 2001, BIOCHEM BIOPH RES CO, V288, P212, DOI 10.1006/bbrc.2001.5741
   Ottaviani G, 2009, CANCER TREAT RES, V152, P3, DOI 10.1007/978-1-4419-0284-9_1
   Paranjape P, 2001, INDIAN MED PLANTS FO, V0, P0
   Rao JS, 2003, NAT REV CANCER, V3, P489, DOI 10.1038/nrc1121
   Sebolt-leopold JS, 2004, NAT REV CANCER, V4, P937, DOI 10.1038/nrc1503
   Tanimura S, 2005, BIOCHEM BIOPH RES CO, V330, P1306, DOI 10.1016/j.bbrc.2005.03.116
   Thyagarajan SP, 1988, LANCET, V2, P764
   Waas ET, 2003, BRIT J SURG, V90, P1556, DOI 10.1002/bjs.4346
   Weis L, 1997, SURG BONE SOFT TISSU, V0, P265
   Westermarck J, 1999, FASEB J, V13, P781, DOI 10.1096/fasebj.13.8.781
   Xu M, 2007, CHEM BIODIVERS, V4, P2246, DOI 10.1002/cbdv.200790183
   Yang SF, 2008, ARCH ORAL BIOL, V53, P287, DOI 10.1016/j.archoralbio.2007.09.001
   Yeh CB, 2012, PLOS ONE, V7, P0, DOI 10.1371/journal.pone.0031055
NR 43
TC 43
Z9 47
U1 0
U2 18
PU PERGAMON-ELSEVIER SCIENCE LTD
PI OXFORD
PA THE BOULEVARD, LANGFORD LANE, KIDLINGTON, OXFORD OX5 1GB, ENGLAND
SN 0278-6915
EI 1873-6351
J9 FOOD CHEM TOXICOL
JI Food Chem. Toxicol.
PD FEB 15
PY 2013
VL 52
IS 
BP 193
EP 199
DI 10.1016/j.fct.2012.11.019
PG 7
WC Food Science & Technology; Toxicology
SC Food Science & Technology; Toxicology
GA 083RG
UT WOS:000314482300026
PM 23201449
DA 2022-07-08
ER

PT J
AU Zhang, Hongtao
   Lin, Haibin
   Mo, Xiaoqiong
   Chen, Guoli
   Lin, Lijun
AF Zhang, Hongtao
   Lin, Haibin
   Mo, Xiaoqiong
   Chen, Guoli
   Lin, Lijun
TI Synergistic relationship between dipeptidyl peptidase IV and neutral endopeptidase expression and the combined prognostic significance in osteosarcoma patients
SO MEDICAL ONCOLOGY
LA English
DT Article
DE Neutral endopeptidase; Dipeptidyl peptidase IV; Clinical pathology; Osteosarcoma; Prognosis
ID cd10 expression; colorectal-cancer; cell carcinoma; marker; cd26; activation; enzyme
AB Neutral endopeptidase (NEP/CD10) and dipeptidyl peptidase IV (DPP IV/CD26) are both ubiquitous glycopeptidases which play important roles in tumor pathogenesis and development. The aim of this study was to investigate the expression patterns and the prognostic significance of CD10 and CD26 in osteosarcoma patients. CD10 and CD26 expression in 116 pairs of primary osteosarcoma and corresponding noncancerous bone tissue samples from the same specimens were detected by immunohistochemistry. The Spearman's correlation was calculated between the expression levels of CD10 and CD26 in osteosarcoma tissues. The associations of CD10 and CD26 expression with the clinicopathologic features and with the prognosis of osteosarcoma were subsequently assessed. Both CD10 expression and CD26 expression in osteosarcoma tissues were significantly higher than those in corresponding noncancerous bone tissue samples (both P < 0.001). Overexpression of CD10 and CD26 were respectively observed in 68.10 % (79/116) and 70.69 % (82/116) of osteosarcoma tissues. A significant correlation was found between CD10 expression and CD26 expression in osteosarcoma tissues (r = 0.83, P < 0.001). In addition, combined overexpression of CD10 and CD26 was observed in 52.59 % (61/116) of osteosarcoma tissues. CD10-high/CD26-high expression was significantly correlated with advanced clinical stage (P = 0.001), positive metastatic status (P = 0.001), shorter overall (P < 0.001) and disease-free (P < 0.001) survival in patients with osteosarcomas. Furthermore, multivariate survival analysis showed that clinical stage, metastatic status, CD10 expression, CD26 expression and combined expression of CD10/CD26 were all independent prognostic factors for predicting both overall and disease-free survival of osteosarcoma patients. Interestingly, combined expression of CD10/CD26 had a better prognostic value than other features. This retrospective study offer the convincing evidence for the first time that the overexpression of CD10 or CD26 may be an important feature of human osteosarcomas, and the combined expression of CD10/CD26 may be an efficient prognostic indicator for this disease.
C1 [Zhang, Hongtao] Zhongshan City Peoples Hosp, Dept Orthoped, Zhongshan 528403, Peoples R China.
   [Lin, Haibin; Chen, Guoli] Putian Univ, Affiliated Hosp, Dept Orthoped, Putian 351100, Peoples R China.
   [Mo, Xiaoqiong] Southern Med Univ, Nanfang Hosp, Dept Oncol, Guangzhou 510515, Guangdong, Peoples R China.
   [Lin, Lijun] Southern Med Univ, Zhujiang Hosp, Dept Orthoped, Guangzhou 510282, Guangdong, Peoples R China.
RP Lin, LJ (通讯作者)，Southern Med Univ, Zhujiang Hosp, Dept Orthoped, Guangzhou 510282, Guangdong, Peoples R China.
EM putianlinlj@126.com
CR Abe M, 2011, BMC CANCER, V11, P0, DOI 10.1186/1471-2407-11-51
   Bachelard-cascales E, 2010, STEM CELLS, V28, P1081, DOI 10.1002/stem.435
   Bakhshi S, 2010, EXPERT REV ANTICANC, V10, P271, DOI 10.1586/era.09.186, 10.1586/ERA.09.186
   Bircan S, 2006, UROL INT, V77, P107, DOI 10.1159/000093901
   Borscheri N, 2001, AM J SURG PATHOL, V25, P1297, DOI 10.1097/00000478-200110000-00011
   Carrel S, 1993, MELANOMA RES, V3, P319, DOI 10.1097/00008390-199310000-00003
   Chu PG, 2000, AM J CLIN PATHOL, V113, P374, DOI 10.1309/8VAV-J2FU-8CU9-EK18
   Cohen AJ, 1996, CANCER RES, V56, P831
   Cordero OJ, 2011, WORLD J CLIN ONCOL, V2, P245, DOI 10.5306/wjco.v2.i6.245
   Cordero OJ, 2009, CANCER IMMUNOL IMMUN, V58, P1725, DOI 10.1007/s00262-009-0728-1
   De Chiara L, 2010, BMC CANCER, V10, P0, DOI 10.1186/1471-2407-10-333
   Del RIOP, 2011, ANN ITAL CHIR, V82, P279
   Diaz-rodriguez L, 2009, ANN NY ACAD SCI, V1173, PE46, DOI 10.1111/j.1749-6632.2009.04950.x
   Dohi O, 2009, HISTOPATHOLOGY, V55, P432, DOI 10.1111/j.1365-2559.2009.03399.x
   Gao YZ, 2012, CANCER BIOMARK, V12, P31, DOI 10.3233/CBM-120290
   Heidarpour M, 2011, J RES MED SCI, V16, P938
   Horiguchi A, 2008, PROSTATE CANCER P D, V11, P79, DOI 10.1038/sj.pcan.4500984
   Huang WB, 2005, JPN J CLIN ONCOL, V35, P245, DOI 10.1093/jjco/hyi076
   Lau CC, 2009, CANCER TREAT RES, V152, P459, DOI 10.1007/978-1-4419-0284-9_26
   Liu AY, 2012, CELL TISSUE RES, V348, P589, DOI 10.1007/s00441-012-1383-y
   Maguer-satta V, 2011, STEM CELLS, V29, P389, DOI 10.1002/stem.592
   Makretsov NA, 2007, MODERN PATHOL, V20, P84, DOI 10.1038/modpathol.3800713
   Matheeussen V, 2012, PHARMACOL THERAPEUT, V136, P267, DOI 10.1016/j.pharmthera.2012.07.012
   Notohara K, 2000, AM J SURG PATHOL, V24, P1361, DOI 10.1097/00000478-200010000-00005
   Ohnuma K, 2011, ADV CLIN CHEM, V53, P51, DOI 10.1016/S0065-2423(11)53003-3
   Pilkington GR, 1989, HISTOPATHOLOGY, V14, P347, DOI 10.1111/j.1365-2559.1989.tb02163.x
   Scholzen TE, 2004, EXP DERMATOL, V13, P22, DOI 10.1111/j.1600-0625.2004.00260.x
   Selvarajah GT, 2010, VET J, V185, P28, DOI 10.1016/j.tvjl.2010.04.010
   Shipkova M, 2012, CLIN CHIM ACTA, V413, P1338, DOI 10.1016/j.cca.2011.11.006
   Sumitomo M, 2005, BBA-PROTEINS PROTEOM, V1751, P52, DOI 10.1016/j.bbapap.2004.11.001
   Ta H, 2009, CANCER METAST REV, V28, P247, DOI 10.1007/s10555-009-9186-7
   Terauchi M, 2005, ONCOLOGY-BASEL, V69, P52, DOI 10.1159/000087476
   Yada K, 2004, AM J DERMATOPATH, V26, P463, DOI 10.1097/00000372-200412000-00004
NR 33
TC 8
Z9 8
U1 1
U2 7
PU HUMANA PRESS INC
PI TOTOWA
PA 999 RIVERVIEW DRIVE SUITE 208, TOTOWA, NJ 07512 USA
SN 1357-0560
EI 1559-131X
J9 MED ONCOL
JI Med. Oncol.
PD SEP 15
PY 2013
VL 30
IS 3
BP 
EP 
DI 10.1007/s12032-013-0608-6
PG 8
WC Oncology
SC Oncology
GA 208FN
UT WOS:000323662900089
PM 23686701
DA 2022-07-08
ER

PT J
AU Brassesco, MS
   Pezuk, JA
   De oliveira, JC
   Valera, ET
   De oliveira, HF
   Scrideli, CA
   Umezawa, Kazuo
   Tone, LG
AF Brassesco, Maria
   Pezuk, Julia
   De oliveira, Jaqueline
   Valera, Elvis
   De oliveira, Harley
   Scrideli, Carlos
   Umezawa, Kazuo
   Tone, Luiz
TI Activator Protein-1 Inhibition by 3-[(Dodecylthiocarbonyl)Methyl]-Glutamaride Impairs Invasion and Radiosensitizes Osteosarcoma Cells In Vitro
SO CANCER BIOTHERAPY AND RADIOPHARMACEUTICALS
LA English
DT Article
DE AP-1; DTCM-g; osteosarcoma; radiation; treatment
ID nf-kappa-b; c-jun; terminal kinase; suppresses growth; tumor-cell; ap-1; expression; transcription; migration; apoptosis
AB Osteosarcoma (OS) is the most common primary malignant bone tumor. Despite advances in neoadjuvant multiagent chemotherapy, the outcome of patients has not significantly improved in the last decades, making the search for more effective therapeutic agents imperative. In the present study, we explored the possibility of using activator protein-1 inhibition by 3-[(dodecylthiocarbonyl)methyl]-glutarimide (DTCM-g) as a new therapeutic strategy in two OS cell lines, HOS and MG-63. Our results showed that low concentrations (2.5, 5, 10, and 20 mu g/mL) of the drug significantly decreased cell proliferation and clonogenic capacity, albeit it did not significantly induce cell death. DTCM-g also decreased cell invasiveness, and inhibited PDPN, MMP-2, TIMP1, and TIMP2 expressions. Moreover, our results showed that DTCM-g synergized with ionizing radiation in both cell lines while chemosensitized MG-63 cells to doxorubicin treatment. Even though additional laboratorial and preclinical tests are still needed to support our data, we demonstrate that DTCM-g inhibits growth in OS cells, increases the cytotoxicity of other commonly used agents, and may possess antimetastatic activity.
C1 [Brassesco, Maria Sol; Valera, Elvis Terci; Scrideli, Carlos Alberto; Tone, Luiz Gonzaga] Univ Sao Paulo, Div Pediat Oncol, Dept Pediat, Fac Med Ribeirao Preto, BR-14049 Ribeirao Preto, Brazil.
   [Pezuk, Julia Alejandra; de Oliveira, Jaqueline Carvalho] Univ Sao Paulo, Dept Genet, Fac Med Ribeirao Preto, BR-14049 Ribeirao Preto, Brazil.
   [de Oliveira, Harley Francisco] Univ Sao Paulo, Div Radiotherapy, Fac Med Ribeirao Preto, Clin Dept, BR-14049 Ribeirao Preto, Brazil.
   [Umezawa, Kazuo] Keio Univ, Fac Sci & Technol, Yokohama, Kanagawa 223, Japan.
RP Brassesco, MS (通讯作者)，Univ Sao Paulo, Pediat Lab, Dept Pediat, Hosp Clin,Fac Med Ribeirao Preto, Bloco G,Bandeirantes 3900, BR-14048900 Ribeirao Preto, SP, Brazil.
EM solbrassesco@usp.br
CR Baek MK, 2008, ONCOL REP, V20, P1569, DOI 10.3892/or_00000181
   Bailey S, 2001, LEUKEMIA, V15, P391, DOI 10.1038/sj.leu.2402039
   Bielack SS, 2002, J CLIN ONCOL, V20, P776, DOI 10.1200/JCO.20.3.776
   Borchiellini D, 2012, CANCER TREAT REV, V38, P737, DOI 10.1016/j.ctrv.2012.02.004
   Briccoli A, 2010, SURG ONCOL, V19, P193, DOI 10.1016/j.suronc.2009.05.002
   Chakraborti S, 2003, MOL CELL BIOCHEM, V253, P269, DOI 10.1023/A:1026028303196
   Chou ALEXANDERJ, 2008, PAEDIATR DRUGS, V10, P315, DOI 10.2165/00148581-200810050-00005
   Chou TC, 1984, ADV ENZYME REGUL, V22, P27, DOI 10.1016/0065-2571(84)90007-4
   Dai X, 2001, MED SCI MONITOR, V17, P0
   Dass CR, 2008, MOL CANCER RES, V6, P1289, DOI 10.1158/1541-7786.MCR-08-0036
   Dass CR, 2008, MOL CANCER THER, V7, P1909, DOI 10.1158/1535-7163.MCT-08-0086
   Dhandapani KM, 2007, J NEUROCHEM, V102, P522, DOI 10.1111/j.1471-4159.2007.04633.x
   Eccles SA, 2007, LANCET, V369, P1742, DOI 10.1016/S0140-6736(07)60781-8
   Franken NAP, 2006, NAT PROTOC, V1, P2315, DOI 10.1038/nprot.2006.339
   Goorin AM, 2003, J CLIN ONCOL, V21, P1574, DOI 10.1200/JCO.2003.08.165
   Grigoriadis AE, 1993, J CELL BIOL, V122, P685, DOI 10.1083/jcb.122.3.685
   Hess J, 2004, J CELL SCI, V117, P5965, DOI 10.1242/jcs.01589
   Hsieh YS, 2007, CARCINOGENESIS, V28, P977, DOI 10.1093/carcin/bgl221
   Ishikawa Y, 2009, BIOORG MED CHEM LETT, V19, P1726, DOI 10.1016/j.bmcl.2009.01.107
   Jaffe N, 2009, CANCER TREAT RES, V152, P239, DOI 10.1007/978-1-4419-0284-9_12
   Johnston SRD, 1999, CLIN CANCER RES, V5, P251
   Jorgensen K, 2006, MODERN PATHOL, V19, P1446, DOI 10.1038/modpathol.3800662
   Kajanne R, 2009, INT J ONCOL, V35, P1175, DOI 10.3892/ijo_00000434
   Kunita A, 2011, AM J PATHOL, V179, P1041, DOI 10.1016/j.ajpath.2011.04.027
   Kwon HK, 2010, BMC CANCER, V10, P0, DOI 10.1186/1471-2407-10-392
   Leaner VD, 2009, AM J PATHOL, V174, P265, DOI 10.2353/ajpath.2009.071006
   Lee Y, 1999, J BIOL CHEM, V274, P19792, DOI 10.1074/jbc.274.28.19792
   Liang CC, 2007, NAT PROTOC, V2, P329, DOI 10.1038/nprot.2007.30
   Livak KJ, 2001, METHODS, V25, P402, DOI 10.1006/meth.2001.1262
   Mathas S, 2002, EMBO J, V21, P4104, DOI 10.1093/emboj/cdf389
   Oertel S, 2010, TUMORI, V96, P582, DOI 10.1177/030089161009600411
   Ozaki T, 2003, J CLIN ONCOL, V21, P334, DOI 10.1200/JCO.2003.01.142
   Ozanne BW, 2007, ONCOGENE, V26, P1, DOI 10.1038/sj.onc.1209759
   Palanki MSS, 2002, CURR MED CHEM, V9, P219, DOI 10.2174/0929867023371265
   Papachristou DJ, 2003, BONE, V32, P364, DOI 10.1016/S8756-3282(03)00026-7
   Potapova O, 2000, MOL CELL BIOL, V20, P1713, DOI 10.1128/MCB.20.5.1713-1722.2000
   Potapova O, 2001, J BIOL CHEM, V276, P28546, DOI 10.1074/jbc.M102075200
   Potapova O, 1997, J BIOL CHEM, V272, P14041, DOI 10.1074/jbc.272.22.14041
   Potapova O, 2000, J BIOL CHEM, V275, P24767, DOI 10.1074/jbc.M904591199
   Raymond AK, 2002, PATHOLOGY GENETICS T, V1st, P264
   Sancho R, 2009, EMBO J, V28, P1843, DOI 10.1038/emboj.2009.153
   Scrideli CA, 2008, J NEURO-ONCOL, V88, P281, DOI 10.1007/s11060-008-9579-4
   Scrideli CA, 2010, LEUKEMIA RES, V34, P32, DOI 10.1016/j.leukres.2009.10.007
   Shen Q, 2008, ONCOGENE, V27, P366, DOI 10.1038/sj.onc.1210643
   Smith LM, 1999, ONCOGENE, V18, P6063, DOI 10.1038/sj.onc.1202989
   Sugioka Y, 2004, INT J CANCER, V109, P867, DOI 10.1002/ijc.20095
   Takada Y, 2008, MOL PHARMACOL, V73, P1549, DOI 10.1124/mol.107.041350
   Takeiri M, 2011, INFLAMM RES, V60, P879, DOI 10.1007/s00011-011-0348-z
   Tan ML, 2001, CANCER CELL INT, V10, P9
   Tao Y, 2007, BRIT J CANCER, V97, P1664, DOI 10.1038/sj.bjc.6604083
   Uchihashi S, 2011, DRUG METAB DISPOS, V39, P803, DOI 10.1124/dmd.110.037952
   Van RIGGELENJ, 2005, J BIOL CHEM, V280, P3286, DOI 10.1074/jbc.M409915200
   Wang ZC, 2006, HETEROCYCLES, V69, P377
   Wang ZQ, 1995, CANCER RES, V55, P6244
   Zhou YM, 2007, BMC CANCER, V7, P0, DOI 10.1186/1471-2407-7-59
NR 55
TC 1
Z9 2
U1 0
U2 6
PU MARY ANN LIEBERT, INC
PI NEW ROCHELLE
PA 140 HUGUENOT STREET, 3RD FL, NEW ROCHELLE, NY 10801 USA
SN 1084-9785
EI 1557-8852
J9 CANCER BIOTHER RADIO
JI Cancer Biother. Radiopharm.
PD MAY 15
PY 2013
VL 28
IS 4
BP 351
EP 358
DI 10.1089/cbr.2012.1305
PG 8
WC Oncology; Medicine, Research & Experimental; Pharmacology & Pharmacy; Radiology, Nuclear Medicine & Medical Imaging
SC Oncology; Research & Experimental Medicine; Pharmacology & Pharmacy; Radiology, Nuclear Medicine & Medical Imaging
GA 145TF
UT WOS:000319039800013
PM 23350896
DA 2022-07-08
ER

PT J
AU Jianwei, Z
   Enzhong, B
   Fan, L
   Jian, L
   Ning, A
AF Jianwei, Zhu
   Enzhong, Bai
   Fan, Liu
   Jian, Liu
   Ning, An
TI Effects of Kruppel-like factor 6 on osteosarcoma cell biological behavior
SO TUMOR BIOLOGY
LA English
DT Article
DE Osteosarcoma; KLF6; Proliferation; Apoptosis; Invasion
ID klf6 tumor-suppressor; hepatocellular-carcinoma; prostate-cancer; pathway; complex; protein; growth; locus; bcl-2
AB Kruppel-like factor 6 (KLF6) is a tumor suppressor gene frequently downregulated in a number of human cancers, including osteosarcoma. However, the role of KLF6 in osteosarcoma remains unclear. This study was aimed at investigating the effects of KLF6 on osteosarcoma cell biological behavior. First, the expression of KLF6 in osteosarcoma cell lines (MG63, SaOS-2, U2OS, and HOS) and a human osteoblastic cell line (hFOB1.19) was detected by Western blotting. Results showed that KLF6 displayed a significant downregulation in osteosarcoma cell lines (MG63, SaOS-2, U2OS, and HOS) compared with human osteoblastic cell line (hFOB1.19). To investigate the role of KLF6 in osteosarcoma cell proliferation, apoptosis, and invasion, we generated human osteosarcoma MG63 cells in which KLF6 was either overexpressed or depleted. The MG63 cell viability, cycle, apoptosis, and invasive ability were analyzed by 3-(4,5-dimethylthiazol-2-yl)-2,5-diphenyltetrazolium bromide staining, propidium iodide (PI) staining, Annexin-V-FITC/PI double staining, and Transwell invasion experiment, respectively. Results showed that the viability, proliferation, and invasive abilities were suppressed, and the apoptosis was enhanced in MG63 cells with overexpression of KLF6. The viability, proliferation, and invasive abilities were improved, and the apoptosis was inhibited in MG63 cells with knockdown of KLF6. At the same time, these molecules, including p21, bcl-2, and MMP-9, associated with the events about cell cycle, apoptosis, and invasion, were detected. Results showed that the expressions of bcl-2 and MMP-9 were downregulated, and the expressions of p21 were upregulated in the MG-63 cells with overexpression of KLF6. Taken together, our results suggested that KLF6 could inhibit proliferation and invasion, and facilitate apoptosis of osteosarcoma cells, which might be a potential target for the treatment of osteosarcoma.
C1 [Zhu Jianwei; Liu Fan] Nantong Univ, Affiliated Hosp, Dept Orthoped, Nantong 226001, Jiangsu, Peoples R China.
   [Bai Enzhong] Feicheng Hosp Tradit Chinese Med, Dept Orthoped, Feicheng 271608, Shandong, Peoples R China.
   [Liu Jian; An Ning] Xinhua Hosp Yili Canton, Dept Orthoped, Yining 835000, Xinjiang Uygur, Peoples R China.
RP Zhu, JW (通讯作者)，Nantong Univ, Affiliated Hosp, Dept Orthoped, 20 Xishi Rd, Nantong 226001, Jiangsu, Peoples R China.
EM zhujianwei_nt@163.com
FU Nantong City Social Development Science and Technology Project [s2010015]; Six Personnel Peak Project of Jiangsu Province [2011-WS-119]
CR Bieker JJ, 2001, J BIOL CHEM, V276, P34355, DOI 10.1074/jbc.R100043200
   Black AR, 2001, J CELL PHYSIOL, V188, P143, DOI 10.1002/jcp.1111
   Chen CS, 2003, AM J PATHOL, V162, P1349, DOI 10.1016/S0002-9440(10)63930-2
   Chen H, 2011, GASTRIC CANCER, V14, P339, DOI 10.1007/s10120-011-0049-x
   Chen K, 2012, INT ORTHOP, V36, P2107, DOI 10.1007/s00264-012-1626-2
   Das A, 2006, J BIOL CHEM, V281, P39105, DOI 10.1074/jbc.M607720200
   Difeo A, 2006, ONCOGENE, V25, P6026, DOI 10.1038/sj.onc.1209611
   Difeo A, 2009, DRUG RESIST UPDATE, V12, P1, DOI 10.1016/j.drup.2008.11.001
   Fleischer M, 2011, GENE CHROMOSOME CANC, V50, P1010, DOI 10.1002/gcc.20914
   Ghiassi-nejad Z, 2013, HEPATOLOGY, V57, P786, DOI 10.1002/hep.26056
   Gong MIAO-ZI, 2011, CHINESE JOURNAL OF PATHOLOGY, V40, P542, DOI 10.3760/cma.j.issn.0529-5807.2011.08.009
   Hanoun N, 2010, J HEPATOL, V53, P880, DOI 10.1016/j.jhep.2010.04.038
   Hartel M, 2008, EUR J CANCER, V44, P1895, DOI 10.1016/j.ejca.2008.06.030
   Harting MATTHEWT, 2006, SEMIN PEDIATR SURG, V15, P25, DOI 10.1053/j.sempedsurg.2005.11.005
   Hockenbery D, 1990, NATURE, V348, P334, DOI 10.1038/348334a0
   Janeway KA, 2010, BONE, V47, P859, DOI 10.1016/j.bone.2010.07.028
   Kiang JG, 2011, CELL BIOSCI, V1, P0, DOI 10.1186/2045-3701-1-21
   Lin HP, 2012, PLOS ONE, V7, P0, DOI [10.1371/journal.pone.0031286, 10.1371/journal.pone.0035240]
   Liu XM, 2012, AM J PATHOL, V181, P1007, DOI 10.1016/j.ajpath.2012.06.008
   Miyaki M, 2006, ONCOLOGY-BASEL, V71, P131, DOI 10.1159/000100523
   Munoz U, 2012, MOL CANCER RES, V10, P1216, DOI 10.1158/1541-7786.MCR-12-0213
   Narla G, 2003, AM J PATHOL, V162, P1047, DOI 10.1016/S0002-9440(10)63901-6
   Narla G, 2001, SCIENCE, V294, P2563, DOI 10.1126/science.1066326
   Posthumadeboer J, 2011, CLIN EXP METASTAS, V28, P493, DOI 10.1007/s10585-011-9384-x
   Ratziu V, 1998, P NATL ACAD SCI USA, V95, P9500, DOI 10.1073/pnas.95.16.9500
   Saunders IW, 2012, EUR J HUM GENET, V20, P91, DOI 10.1038/ejhg.2011.149
   Simmen RCM, 2010, J ENDOCRINOL, V204, P223, DOI 10.1677/JOE-09-0329
   Su Y, 2011, MOL VIS, V17, P1080
   Tarocchi M, 2011, HEPATOLOGY, V54, P522, DOI 10.1002/hep.24413
   Wahab AHAA, 2010, HEPATO-GASTROENTEROL, V57, P1405
   Wang HJ, 2010, EUR J CANCER, V46, P2295, DOI 10.1016/j.ejca.2010.05.012
   Yao C, 2013, CELL BIOCHEM BIOPHYS, V65, P217, DOI 10.1007/s12013-012-9423-5
   Zhang XY, 2012, TUMOR BIOL, V33, P1589, DOI 10.1007/s13277-012-0414-3
NR 33
TC 15
Z9 15
U1 0
U2 8
PU SAGE PUBLICATIONS LTD
PI LONDON
PA 1 OLIVERS YARD, 55 CITY ROAD, LONDON EC1Y 1SP, ENGLAND
SN 1010-4283
EI 1423-0380
J9 TUMOR BIOL
JI Tumor Biol.
PD APR 15
PY 2013
VL 34
IS 2
BP 1097
EP 1105
DI 10.1007/s13277-013-0651-0
PG 9
WC Oncology
SC Oncology
GA 109JX
UT WOS:000316364500057
PM 23322324
DA 2022-07-08
ER

PT J
AU Ishikawa, Tomoki
   Shimizu, Takatsune
   Ueki, Arisa
   Yamaguchi, SI
   Onishi, Nobuyuki
   Sugihara, Eiji
   Kuninaka, Shinji
   Miyamoto, Takeshi
   Morioka, Hideo
   Nakayama, Robert
   Kobayashi, Eisuke
   Toyama, Yoshiaki
   Mabuchi, Yo
   Matsuzaki, Yumi
   Yamaguchi, Rui
   Miyano, Satoru
   Saya, Hideyuki
AF Ishikawa, Tomoki
   Shimizu, Takatsune
   Ueki, Arisa
   Yamaguchi, Sayaka
   Onishi, Nobuyuki
   Sugihara, Eiji
   Kuninaka, Shinji
   Miyamoto, Takeshi
   Morioka, Hideo
   Nakayama, Robert
   Kobayashi, Eisuke
   Toyama, Yoshiaki
   Mabuchi, Yo
   Matsuzaki, Yumi
   Yamaguchi, Rui
   Miyano, Satoru
   Saya, Hideyuki
TI Twist2 functions as a tumor suppressor in murine osteosarcoma cells
SO CANCER SCIENCE
LA English
DT Article
ID differential methylation; tgf-beta; fibulin-5
AB The epithelial-mesenchymal transition (EMT) contributes to the malignant progression of cancer cells including acquisition of the ability to undergo metastasis. However, whereas EMT-related transcription factors (EMT-TF) are known to play an important role in the malignant progression of epithelial tumors, their role in mesenchymal tumors remains largely unknown. We show that expression of the gene for Twist2 is downregulated in human osteosarcoma and correlates inversely with tumorigenic potential in mouse osteosarcoma. Forced expression of Twist2 in highly tumorigenic murine osteosarcoma cells induced a slight inhibition of cell growth in vitro but markedly suppressed tumor formation in vivo. Conversely, knockdown of Twist2 in osteosarcoma cells with a low tumorigenic potential promoted tumor formation in vivo, suggesting that Twist2 functions as a tumor suppressor in osteosarcoma cells. Furthermore, Twist2 induced expression of fibulin-5, which has been reported as a tumor suppressor. Medium conditioned by mouse osteosarcoma cells overexpressing Twist2 inhibited expression of the MMP9 gene as well as invasion in mouse embryonic fibroblasts, and forced expression of Twist2 in osteosarcoma cells suppressed MMP9 gene expression in tumor tissue. Data from the present study suggest that Twist2 inhibits formation of a microenvironment conducive to tumor growth and thereby attenuates tumorigenesis in osteosarcoma.
C1 [Ishikawa, Tomoki; Shimizu, Takatsune; Ueki, Arisa; Yamaguchi, Sayaka I.; Onishi, Nobuyuki; Sugihara, Eiji; Kuninaka, Shinji; Saya, Hideyuki] Keio Univ, Sch Med, Inst Adv Med Res, Div Gene Regulat, Tokyo, Japan.
   [Ishikawa, Tomoki] Daiichi Sankyo Co Ltd, Oncol Res Labs, R&D Div, Tokyo, Japan.
   [Shimizu, Takatsune; Sugihara, Eiji; Saya, Hideyuki] Japan Sci & Technol Agcy, CREST, Tokyo, Japan.
   [Shimizu, Takatsune] Hoshi Univ, Dept Pathophysiol, Sch Pharm & Pharmaceut Sci, Tokyo 142, Japan.
   [Yamaguchi, Sayaka I.; Miyamoto, Takeshi; Morioka, Hideo; Nakayama, Robert; Kobayashi, Eisuke; Toyama, Yoshiaki] Keio Univ, Sch Med, Dept Orthoped Surg, Tokyo, Japan.
   [Mabuchi, Yo; Matsuzaki, Yumi] Keio Univ, Sch Med, Dept Physiol, Tokyo 160, Japan.
   [Yamaguchi, Rui; Miyano, Satoru] Univ Tokyo, Inst Med Sci, Ctr Human Genome, Tokyo, Japan.
RP Saya, H (通讯作者)，Keio Univ, Sch Med, Inst Adv Med Res, Div Gene Regulat, Tokyo, Japan.
EM hsaya@a5.keio.jp
FU Ministry of Education, Culture, Sports, Science, and Technology of Japan; National Institute of Biomedical Innovation of Japan
CR Albig ALLANR, 2005, FUTURE ONCOL, V1, P23, DOI 10.1517/14796694.1.1.23
   Albig AR, 2006, CANCER RES, V66, P2621, DOI 10.1158/0008-5472.CAN-04-4096
   Bialek P, 2004, DEV CELL, V6, P423, DOI 10.1016/S1534-5807(04)00058-9
   Castanon I, 2002, GENE, V287, P11, DOI 10.1016/S0378-1119(01)00893-9
   Celia-terrassa T, 2012, J CLIN INVEST, V122, P1849, DOI 10.1172/JCI59218
   Clark JCM, 2008, J CANCER RES CLIN, V134, P281, DOI 10.1007/s00432-007-0330-x
   Entz-werle N, 2005, INT J CANCER, V117, P349, DOI 10.1002/ijc.21068
   Entz-werle N, 2007, NEOPLASIA, V9, P678, DOI 10.1593/neo.07367
   Ferguson S, 2011, HAEMATOLOGIA, V97, P371
   Guo WJ, 2012, CELL, V148, P1015, DOI 10.1016/j.cell.2012.02.008
   Ikushima H, 2010, NAT REV CANCER, V10, P415, DOI 10.1038/nrc2853
   Isenmann S, 2009, STEM CELLS, V27, P2457, DOI 10.1002/stem.181
   Kalluri R, 2009, J CLIN INVEST, V119, P1420, DOI 10.1172/JCI39104
   Kansara M, 2007, DNA CELL BIOL, V26, P1, DOI 10.1089/dna.2006.0505
   Lee YH, 2008, CARCINOGENESIS, V29, P2243, DOI 10.1093/carcin/bgn199
   Liu X, 2011, STEM CELLS INT, V2011, P0
   Liu YL, 2010, BONE, V47, P916, DOI 10.1016/j.bone.2010.07.022
   Mao YB, 2011, ONCOL REP, V25, P107, DOI 10.3892/or_00001048
   Miraoui H, 2010, GENE, V468, P1, DOI 10.1016/j.gene.2010.07.013
   Moller HD, 2011, MOL CANCER RES, V9, P553, DOI 10.1158/1541-7786.MCR-11-0093
   Peinado H, 2007, NAT REV CANCER, V7, P415, DOI 10.1038/nrc2131
   Raval A, 2005, J CLIN ONCOL, V23, P3877, DOI 10.1200/JCO.2005.02.196
   Rosen ED, 2000, GENE DEV, V14, P1293
   Rosen ED, 2006, NAT REV MOL CELL BIO, V7, P885, DOI 10.1038/nrm2066
   Sanchez-tillo E, 2012, CELL MOL LIFE SCI, V69, P3429, DOI 10.1007/s00018-012-1122-2
   Schiemann WP, 2002, J BIOL CHEM, V277, P27367, DOI 10.1074/jbc.M200148200
   Shimizu T, 2010, ONCOGENE, V29, P5687, DOI 10.1038/onc.2010.312
   Shimizu T, 2012, MOL CANCER RES, V10, P454, DOI 10.1158/1541-7786.MCR-11-0347
   Sullivan KM, 2007, LAB INVEST, V87, P818, DOI 10.1038/labinvest.3700594
   Thiery JP, 2009, CELL, V139, P871, DOI 10.1016/j.cell.2009.11.007
   Timpl R, 2003, NAT REV MOL CELL BIO, V4, P479, DOI 10.1038/nrm1130
   Xie L, 2008, EXP BIOL MED, V233, P155, DOI 10.3181/0706-RM-167
   Zhang Y, 2008, J CELL BIOCHEM, V105, P487, DOI 10.1002/jcb.21844
NR 33
TC 21
Z9 23
U1 0
U2 6
PU WILEY
PI HOBOKEN
PA 111 RIVER ST, HOBOKEN 07030-5774, NJ USA
SN 1347-9032
EI 1349-7006
J9 CANCER SCI
JI Cancer Sci.
PD JUL 15
PY 2013
VL 104
IS 7
BP 880
EP 888
DI 10.1111/cas.12163
PG 9
WC Oncology
SC Oncology
GA 234YJ
UT WOS:000325680000013
PM 23557174
DA 2022-07-08
ER

PT J
AU Li, Xiucheng
   Huang, Tao
   Jiang, Guangjian
   Gong, Weihua
   Qian, Hao
   Zou, Chunping
AF Li, Xiucheng
   Huang, Tao
   Jiang, Guangjian
   Gong, Weihua
   Qian, Hao
   Zou, Chunping
TI Proteasome inhibitor MG132 enhances TRAIL-induced apoptosis and inhibits invasion of human osteosarcoma OS732 cells
SO BIOCHEMICAL AND BIOPHYSICAL RESEARCH COMMUNICATIONS
LA English
DT Article
DE Osteosarcoma; MG132; TRAIL; Apoptosis; Invasion
ID death receptor; neoadjuvant chemotherapy; multiple-myeloma; cancer-cell; in-vitro; pathway; resistance; ligand; growth; methotrexate
AB MG132 as a proteasome inhibitor could induce apoptosis in various cancer cells. This study aimed to discuss the effect of proteasome inhibitor MG132 on the TRAIL-induced apoptosis of human osteosarcoma OS732 cells. MG132 and TRAIL were applied on OS732 cells respectively or jointly. Cell survival rates, changes of cellular shape, cell apoptosis and cell invasion were analyzed, respectively, by 3-(4,5)-dimethylthiahiazo(-z-y1)-2,5-di-phenytetrazoliumromide (MTT) assay, inverted phase contrast microscope, flow cytometry, and transwell invasion chamber methods. The protein levels of DR5, caspase-3, caspase-8, p27(kip1) and MMP-9 were measured by Western blot analysis. The results indicated that combination of MG132 and TRAIL had the effect of up-regulating expression of DR5, caspase-3, caspase-8 and p27(kip1), down-regulating expression of MMP-9 and inducing apoptosis as well as suppressing the ability of invasion of OS732 cells. The survival rate of combined application of 10 mu M MG132 and 100 ng/ml TRAIL on OS732 cells was significantly lower than that of the individual application (p < 0.01). Changes of cellular shape and apoptotic rates also indicated the apoptosis-inducing effect of combined application was much stronger than that of individual application. Cell cycle analysis showed combination of MG132 and TRAIL mostly caused OS732 cells arrested at G2-M-phase. The invasion ability of OS732 cells was restrained significantly in the combined group compared with the individual group and control group. (C) 2013 Elsevier Inc. All rights reserved.
C1 [Li, Xiucheng; Huang, Tao; Qian, Hao; Zou, Chunping] China Med Univ, Affiliated Hosp 1, Dept Orthoped, Shenyang 110001, Liaoning, Peoples R China.
   [Jiang, Guangjian; Gong, Weihua] Harvard Univ, Beth Israel Deaconess Med Ctr, Sch Med, Boston, MA 02215 USA.
RP Huang, T (通讯作者)，China Med Univ, Affiliated Hosp 1, Dept Orthoped, Shenyang 110001, Liaoning, Peoples R China.
EM huangtao@mail.cmu.edu.cn
FU natural science foundation of science and technology department of Liao Ning province [2013021065]
CR Almond JB, 2002, LEUKEMIA, V16, P433, DOI 10.1038/sj.leu.2402417
   An B, 1998, CELL DEATH DIFFER, V5, P1062, DOI 10.1038/sj.cdd.4400436
   Bacci G, 2007, ACTA ORTHOP, V78, P377, DOI 10.1080/17453670710013960
   Bacci G, 2008, J PEDIAT HEMATOL ONC, V30, P908, DOI 10.1097/MPH.0b013e31817e4aee
   Budihardjo I, 1999, ANNU REV CELL DEV BI, V15, P269, DOI 10.1146/annurev.cellbio.15.1.269
   Chen KE, 2012, YICHUAN, V34, P5, DOI 10.3724/SP.J.1005.2012.00005
   Choeyprasert W, 2013, ASIAN PAC J CANCER P, V14, P1101, DOI 10.7314/APJCP.2013.14.2.1101
   Cole PD, 2002, CANCER CHEMOTH PHARM, V50, P111, DOI 10.1007/s00280-002-0478-7
   Demasi M, 2012, CARDIOVASC RES, V95, P183, DOI 10.1093/cvr/cvs128
   Fossati S, 2012, CELL DEATH DIS, V3, P0, DOI 10.1038/cddis.2012.55
   Gerspach J, 2011, RECENT PAT ANTI-CANC, V6, P294, DOI 10.2174/157489211796957739
   Guo W, 1999, CLIN CANCER RES, V5, P621
   Ji LL, 2008, TOXICOL APPL PHARM, V231, P393, DOI 10.1016/j.taap.2008.05.015
   Jiang J, 2006, CELL CYCLE, V5, P2457, DOI 10.4161/cc.5.21.3406
   Katayose Y, 1997, CANCER RES, V57, P5441
   Kinyamu HK, 2005, J MOL ENDOCRINOL, V34, P281, DOI 10.1677/jme.1.01680
   Koschny R, 2010, J NEURO-ONCOL, V97, P171, DOI 10.1007/s11060-009-0010-6
   Landis-piwowar KRISTINR, 2012, CLIN LAB SCI, V25, P38
   Locklin RM, 2007, MOL CANCER THER, V6, P3219, DOI 10.1158/1535-7163.MCT-07-0275
   Meiners S, 2002, CIRCULATION, V105, P483, DOI 10.1161/hc0402.102951
   Milacic V, 2008, CANCER RES, V68, P7283, DOI 10.1158/0008-5472.CAN-07-6246
   Mitsiades CS, 2001, BLOOD, V98, P795, DOI 10.1182/blood.V98.3.795
   Moon MH, 2011, EXP MOL MED, V43, P138, DOI 10.3858/emm.2011.43.3.016
   Mutlu A, 2012, BRIT J HAEMATOL, V159, P565, DOI 10.1111/bjh.12066
   Popat R, 2013, BRIT J HAEMATOL, V160, P714, DOI 10.1111/bjh.12154
   Rasalkar DD, 2011, PEDIATR RADIOL, V41, P227, DOI 10.1007/s00247-010-1809-1
   Rastogi N, 2012, CELL DIV, V26, P7
   Sun J, 2007, CHINESE MED J-PEKING, V120, P400, DOI 10.1097/00029330-200703010-00010
   Szliszka E, 2012, INT J MOL SCI, V13, P15343, DOI 10.3390/ijms131115343
   Ursini-siegel J, 2002, J IMMUNOL, V169, P5505, DOI 10.4049/jimmunol.169.10.5505
   Wang XT, 1997, ONCOGENE, V15, P2991, DOI 10.1038/sj.onc.1201450
   Wessel D, 1984, ANAL BIOCHEM, V138, P141, DOI 10.1016/0003-2697(84)90782-6
   Wong VKW, 2010, J CELL BIOCHEM, V111, P899, DOI 10.1002/jcb.22778
   Yang HJ, 2006, CANCER RES, V66, P4758, DOI 10.1158/0008-5472.CAN-05-4529
   Yang R, 2003, CLIN CANCER RES, V9, P837
   Zanchi C, 2005, CANCER RES, V65, P2364, DOI 10.1158/0008-5472.CAN-04-2495
NR 36
TC 16
Z9 16
U1 2
U2 11
PU ACADEMIC PRESS INC ELSEVIER SCIENCE
PI SAN DIEGO
PA 525 B ST, STE 1900, SAN DIEGO, CA 92101-4495 USA
SN 0006-291X
EI 1090-2104
J9 BIOCHEM BIOPH RES CO
JI Biochem. Biophys. Res. Commun.
PD SEP 20
PY 2013
VL 439
IS 2
BP 179
EP 186
DI 10.1016/j.bbrc.2013.08.066
PG 8
WC Biochemistry & Molecular Biology; Biophysics
SC Biochemistry & Molecular Biology; Biophysics
GA 229YX
UT WOS:000325304900004
PM 23994633
DA 2022-07-08
ER

PT J
AU Lv, Zilan
   Yang, Dandan
   Li, Jie
   Hu, Min
   Luo, Min
   Zhan, Xiaoqin
   Song, Peipei
   Liu, Chen
   Bai, Huili
   Li, Baolin
   Yang, Yang
   Chen, Yingying
   Shi, Qiong
   Weng, Yaguang
AF Lv, Zilan
   Yang, Dandan
   Li, Jie
   Hu, Min
   Luo, Min
   Zhan, Xiaoqin
   Song, Peipei
   Liu, Chen
   Bai, Huili
   Li, Baolin
   Yang, Yang
   Chen, Yingying
   Shi, Qiong
   Weng, Yaguang
TI Bone morphogenetic protein 9 overexpression reduces osteosarcoma cell migration and invasion
SO MOLECULES AND CELLS
LA English
DT Article
DE BMP9; invasion; migration; MMP9; osteosarcoma
ID breast-cancer cell; matrix metalloproteinase; bmp; differentiation; proliferation; receptor; signal; system; role; mmp-9
AB Transforming growth factor-beta (TGF-beta) is known to promote tumor migration and invasion. Bone morphogenetic proteins (BMPs) are members of the TGF-beta family expressed in a variety of human carcinoma cell lines. The role of bone morphogenetic protein 9 (BMP9), the most powerful osteogenic factor, in osteosarcoma (OS) progression has not been fully clarified. The expression of BMP9 and its receptors in OS cell lines was analyzed by RT-PCR. We found that BMP9 and its receptors were expressed in OS cell lines. We further investigated the influence of BMP9 on the biological behaviors of OS cells. BMP9 overexpression in the OS cell lines 143B and MG63 inhibited in vitro cell migration and invasion. We further investigated the expression of a panel of cancer-related genes and found that BMP9 overexpression increased the phosphorylation of Smad1/5/8 proteins, increased the expression of ID1, and reduced the expression and activity of matrix metalloproteinase 9 (MMP9) in OS cells. BMP9 silencing induced the opposite effects. We also found that BMP9 may not affect the chemokine (C-X-C motif) ligand 12 (CXCL12)/C-X-C chemokine receptor type 4 (CXCR4) axis to regulate the invasiveness and metastatic capacity of OS cells. Interestingly, CXCR4 was expressed in both 143B and MG63 cells, while CXCL12 was only detected in MG63 cells. Taken together, we hypothesize that BMP9 inhibits the migration and invasiveness of OS cells through a Smad-dependent pathway by downregulating the expression and activity of MMP9.
C1 [Shi, Qiong] Chongqing Med Univ, Chinese Minist Educ, Key Lab Diagnost Med Designated, Chongqing 400016, Peoples R China.
   Chongqing Med Univ, Sch Clin Diagnost & Lab Med, Chongqing 400016, Peoples R China.
RP Shi, Q (通讯作者)，Chongqing Med Univ, Chinese Minist Educ, Key Lab Diagnost Med Designated, Chongqing 400016, Peoples R China.
EM anniesq8718@yahoo.com.cn; yaguangweng@126.com
FU National Natural Science Foundation of China [30872770, NSFC3087 2770, 31200971, NSFC31200971]; Natural Science Foundation Project of CQ CSTC (CSTC) [2011BB5131]; National Ministry of Education Foundation of China [KJ120327]
CR Bauvois B, 2012, BBA-REV CANCER, V1825, P29, DOI 10.1016/j.bbcan.2011.10.001
   Bielack S, 2009, ANN ONCOL, V20, P137, DOI 10.1093/annonc/mdp154
   Bjornland K, 2005, J SURG RES, V127, P151, DOI 10.1016/j.jss.2004.12.016
   Chen C, 2003, NAT BIOTECHNOL, V21, P294, DOI 10.1038/nbt795
   Chen D, 2004, GROWTH FACTORS, V22, P233, DOI 10.1080/08977190412331279890
   Cho HJ, 2007, J BIOCHEM MOL BIOL, V40, P1069
   David L, 2007, BLOOD, V109, P1953, DOI 10.1182/blood-2006-07-034124
   De Biase P, 2005, INJURY, V36, P43, DOI 10.1016/j.injury.2005.07.034
   Gialeli C, 2011, FEBS J, V278, P16, DOI 10.1111/j.1742-4658.2010.07919.x
   Gill J, 2013, PHARMACOL THERAPEUT, V137, P89, DOI 10.1016/j.pharmthera.2012.09.003
   Gorlick R, 2010, J BONE MINER RES, V25, P683, DOI 10.1002/jbmr.77
   Herrera B, 2009, CANCER RES, V69, P9254, DOI 10.1158/0008-5472.CAN-09-2912
   Kang MH, 2011, EXP CELL RES, V317, P1746, DOI 10.1016/j.yexcr.2011.04.006
   Kang Q, 2004, GENE THER, V11, P1312, DOI 10.1038/sj.gt.3302298
   Katsuno Y, 2008, ONCOGENE, V27, P6322, DOI 10.1038/onc.2008.232
   Kim M, 2011, BMB REP, V44, P619, DOI 10.5483/BMBRep.2011.44.10.619
   Laverdiere C, 2005, CLIN CANCER RES, V11, P2561, DOI 10.1158/1078-0432.CCR-04-1089
   Li Q, 2013, CANCER SCI, V104, P398, DOI 10.1111/cas.12093
   Longhi A, 2006, CANCER TREAT REV, V32, P423, DOI 10.1016/j.ctrv.2006.05.005
   Lopez-coviella I, 2000, SCIENCE, V289, P313, DOI 10.1126/science.289.5477.313
   Luo XJ, 2008, LAB INVEST, V88, P1264, DOI 10.1038/labinvest.2008.98
   Luu HH, 2007, J ORTHOP RES, V25, P665, DOI 10.1002/jor.20359
   Mirabello L, 2009, CANCER-AM CANCER SOC, V115, P1531, DOI 10.1002/cncr.24121
   Miyazono K, 2010, J BIOCHEM, V147, P35, DOI 10.1093/jb/mvp148
   Nohe A, 2004, CELL SIGNAL, V16, P291, DOI 10.1016/j.cellsig.2003.08.011
   Perissinotto E, 2005, CLIN CANCER RES, V11, P490
   Scharpfenecker M, 2007, J CELL SCI, V120, P964, DOI 10.1242/jcs.002949
   Siegel R, 2011, CA-CANCER J CLIN, V61, P212, DOI 10.3322/caac.20121
   Song JJ, 1995, ENDOCRINOLOGY, V136, P4293, DOI 10.1210/en.136.10.4293
   Tan ML, 2009, CANCER BIOL THER, V8, P106, DOI 10.4161/cbt.8.2.7385
   Teicher BA, 2010, CLIN CANCER RES, V16, P2927, DOI 10.1158/1078-0432.CCR-09-2329
   Upton PD, 2009, J BIOL CHEM, V284, P15794, DOI 10.1074/jbc.M109.002881
   Wachtel M, 2010, CANCER TREAT REV, V36, P318, DOI 10.1016/j.ctrv.2010.02.007
   Wang K, 2011, J CANCER RES CLIN, V137, P1687, DOI 10.1007/s00432-011-1047-4
   Ye L, 2008, MOL CANCER RES, V6, P1594, DOI 10.1158/1541-7786.MCR-08-0171
NR 35
TC 26
Z9 31
U1 0
U2 9
PU KOREAN SOC MOLECULAR & CELLULAR  BIOLOGY
PI SEOUL
PA 635-4, YUCKSAM-DONG, GANGNAM-GU, SEOUL 135-703, SOUTH KOREA
SN 1016-8478
EI 0219-1032
J9 MOL CELLS
JI Mol. Cells
PD AUG 15
PY 2013
VL 36
IS 2
BP 119
EP 126
DI 10.1007/s10059-013-0043-8
PG 8
WC Biochemistry & Molecular Biology; Cell Biology
SC Biochemistry & Molecular Biology; Cell Biology
GA 206FN
UT WOS:000323504200004
PM 23807047
DA 2022-07-08
ER

PT J
AU Zhang, Yi
   Song, Lu
   Cal, Lin
   Wei, Renxiong
   Hu, Hao
   Jin, Wei
AF Zhang, Yi
   Song, Lu
   Cal, Lin
   Wei, Renxiong
   Hu, Hao
   Jin, Wei
TI Effects of baicalein on apoptosis, cell cycle arrest, migration and invasion of osteosarcoma cells
SO FOOD AND CHEMICAL TOXICOLOGY
LA English
DT Article
DE Osteosarcoma; Baicalein; Apoptosis; Cell cycle distribution; Invasion; Migration
ID cancer-cell; matrix metalloproteinase; scutellaria-baicalensis; flavonoid-baicalein; oxidative-stress; protein-kinase; pathway; activation; inhibition; growth
AB Baicalein is a bioactive flavonoid that is widely used in ancient China. However, its effects on the most common primary malignant bone tumor, osteosarcoma, remain unknown. In the present study, we investigated the effects of baicalein in osteosarcoma cells. Our results indicate baicalein might be an efficacious anti-osteosarcoma drug. We found that baicalein could inhibit cell proliferation in a time- and dose-dependent manner. Additionally, we demonstrated that baicalein promotes osteosarcoma cell apoptosis, and our mechanistic studies suggest that this is mediated by caspase activation, especially caspase-3. We also showed that the down-regulation of Bcl-2 and concurrent increase in Bax and Bim levels contribute to the apoptosis induced by baicalein. In addition, we observed that baicalein induces G1. cell cycle arrest by decreasing cyclin D1 and cyclin-dependent kinase 4 (CDK4). Furthermore, our data verifies that baicalein can reduce osteosarcoma cell adhesion, migration and invasion in vitro, which indicates its potential to inhibit osteosarcoma metastasis. The decrease in expression of matrix metalloproteinases (MMP)-2 and MMP-9 may contribute to the effects of baicalein. Taken together, our results provide evidence that baicalein plays important roles in anti-osteosarcoma therapy, and thus may serve as a novel and efficient candidate agent for osteosarcoma treatment. (C) 2012 Elsevier Ltd. All rights reserved.
C1 [Zhang, Yi; Cal, Lin; Wei, Renxiong; Jin, Wei] Wuhan Univ, Zhongnan Hosp, Dept Orthoped, Wuhan 430071, Hubei, Peoples R China.
   [Song, Lu] Wuhan Univ, Zhongnan Hosp, Dept Gastroenterol, Wuhan 430071, Hubei, Peoples R China.
   [Hu, Hao] Wuhan Gen Hosp Guangzhou Command, Dept Orthoped, Wuhan, Hubei, Peoples R China.
RP Wei, RX (通讯作者)，Wuhan Univ, Zhongnan Hosp, Dept Orthoped, 169th Donghu Rd, Wuhan 430071, Hubei, Peoples R China.
EM feiyi030@126.com
FU Natural Science Foundation of China [30772185]; Fundamental Research Funds for the Central Universities [303275884, 201130302020010, 2012303020201]; Hubei Provincial Natural Science Foundation [2009CDB288]; Funds of Zhongnan Hospital, Wuhan University [2009-22]
CR Akiyama T, 2009, MOL CANCER THER, V8, P3173, DOI 10.1158/1535-7163.MCT-09-0685
   Albini A, 2007, NAT PROTOC, V2, P504, DOI 10.1038/nprot.2006.466
   Anderson PM, 2010, DRUG TODAY, V46, P327, DOI 10.1358/dot.2010.46.5.1500076
   Bjornland K, 2005, J SURG RES, V127, P151, DOI 10.1016/j.jss.2004.12.016
   Blagosklonny MV, 2002, CELL CYCLE, V1, P103, DOI 10.4161/cc.1.2.108
   Broceno C, 2002, P NATL ACAD SCI USA, V99, P14200, DOI 10.1073/pnas.212519499
   Budihardjo I, 1999, ANNU REV CELL DEV BI, V15, P269, DOI 10.1146/annurev.cellbio.15.1.269
   Caldon CE, 2010, CELL CYCLE, V9, P1918, DOI 10.4161/cc.9.10.11474
   Chang WT, 2011, J CELL BIOCHEM, V112, P2873, DOI 10.1002/jcb.23201
   Chao JI, 2007, MOL CANCER THER, V6, P3039, DOI 10.1158/1535-7163.MCT-07-0281
   Chen YC, 2006, TOXICOL APPL PHARM, V216, P263, DOI 10.1016/j.taap.2006.05.008
   Cheng YH, 2012, TOXICOL APPL PHARM, V263, P360, DOI 10.1016/j.taap.2012.07.010
   Cheng YY, 2004, PEDIATR BLOOD CANCER, V42, P410, DOI 10.1002/pbc.20019
   Cherng JM, 2007, BIOSCI BIOTECH BIOCH, V71, P1500, DOI 10.1271/bbb.70008
   Chiu YW, 2011, TOXICOL APPL PHARM, V255, P316, DOI 10.1016/j.taap.2011.07.008
   Cho HJ, 2007, J BIOCHEM MOL BIOL, V40, P1069
   Dadamo DR, 2011, SEMIN ONCOL, V38, PS19, DOI 10.1053/j.seminoncol.2011.09.004
   Estaquier J, 2012, ADV EXP MED BIOL, V942, P157, DOI 10.1007/978-94-007-2869-1_7
   Gasparri F, 2007, ADV EXP MED BIOL, V604, P137, DOI 10.1007/978-0-387-69116-9_13
   Ghobrial IM, 2005, CA-CANCER J CLIN, V55, P178, DOI 10.3322/canjclin.55.3.178
   Giacinti C, 2006, ONCOGENE, V25, P5220, DOI 10.1038/sj.onc.1209615
   Hanahan D, 2011, CELL, V144, P646, DOI 10.1016/j.cell.2011.02.013
   Himeji M, 2007, CANCER LETT, V245, P269, DOI 10.1016/j.canlet.2006.01.011
   Hu YY, 2012, ADV EXP MED BIOL, V727, P186, DOI 10.1007/978-1-4614-0899-4_14
   Huang WS, 2012, PROTEOMICS, V12, P810, DOI 10.1002/pmic.201100270
   Ishii K, 2010, CANCER INVEST, V28, P220, DOI 10.3109/07357900902744486
   Jin XQ, 2007, BIOL TRACE ELEM RES, V116, P81, DOI 10.1007/BF02685921
   Karadag A, 2004, JNCI-J NATL CANCER I, V96, P956, DOI 10.1093/jnci/djh169
   Kim JM, 2008, J CELL BIOCHEM, V104, P1906, DOI 10.1002/jcb.21760
   Lee EK, 2011, FREE RADICAL RES, V45, P507, DOI 10.3109/10715762.2011.555479
   Li-weber M, 2009, CANCER TREAT REV, V35, P57, DOI 10.1016/j.ctrv.2008.09.005
   Liang RR, 2012, INT J ONCOL, V41, P969, DOI 10.3892/ijo.2012.1510
   Liao CL, 2012, FOOD CHEM TOXICOL, V50, P1734, DOI 10.1016/j.fct.2012.02.033
   Malumbres M, 2009, NAT REV CANCER, V9, P153, DOI 10.1038/nrc2602
   Mcinnes C, 2008, DRUG DISCOV TODAY, V13, P875, DOI 10.1016/j.drudis.2008.06.012
   Mekkawy AH, 2009, FUTURE ONCOL, V5, P1487, DOI 10.2217/FON.09.108
   Merli M, 1999, INT J ONCOL, V14, P1117
   Ola MS, 2011, MOL CELL BIOCHEM, V351, P41, DOI 10.1007/s11010-010-0709-x
   Osborne TS, 2012, J COMP PATHOL, V146, P132, DOI 10.1016/j.jcpa.2011.12.007
   Otsuyama KI, 2007, LEUKEMIA, V21, P187, DOI 10.1038/sj.leu.2404462
   Parajuli P, 2009, PLANTA MED, V75, P41, DOI 10.1055/s-0028-1088364
   Rundhaug JE, 2005, J CELL MOL MED, V9, P267, DOI 10.1111/j.1582-4934.2005.tb00355.x
   Saengsoi W, 2011, ANIM REPROD SCI, V127, P114, DOI 10.1016/j.anireprosci.2011.07.004
   Schwartz GK, 2005, J CLIN ONCOL, V23, P9408, DOI 10.1200/JCO.2005.01.5594
   Shapiro GI, 2006, J CLIN ONCOL, V24, P1770, DOI 10.1200/JCO.2005.03.7689
   Shin SC, 2009, PHARMAZIE, V64, P579, DOI 10.1691/ph.2009.9589
   Takahashi H, 2011, BBA-MOL CELL RES, V1813, P1465, DOI 10.1016/j.bbamcr.2011.05.003
   Taniguchi H, 2008, CANCER RES, V68, P8918, DOI 10.1158/0008-5472.CAN-08-1120
   Tingting REN, 2010, CANCER BIOL THER, V10, P251
   Wachtel M, 2010, CANCER TREAT REV, V36, P318, DOI 10.1016/j.ctrv.2010.02.007
   Wang AM, 2009, J CELL BIOCHEM, V106, P682, DOI 10.1002/jcb.22065
   Wang L, 2010, CANCER LETT, V297, P42, DOI 10.1016/j.canlet.2010.04.022
   Wenzel H, 2000, CANCER RES, V60, P3823
   Youle RJ, 2008, NAT REV MOL CELL BIO, V9, P47, DOI 10.1038/nrm2308
   Zhang B, 2010, ANTI-CANCER DRUG, V21, P288, DOI 10.1097/CAD.0b013e328334da17
   Zhang Y, 2012, ANTI-CANCER DRUG, V23, P212, DOI 10.1097/CAD.0b013e32834e5592
   Zhou QM, 2009, ACTA PHARMACOL SIN, V30, P1648, DOI 10.1038/aps.2009.166
NR 57
TC 47
Z9 55
U1 0
U2 27
PU PERGAMON-ELSEVIER SCIENCE LTD
PI OXFORD
PA THE BOULEVARD, LANGFORD LANE, KIDLINGTON, OXFORD OX5 1GB, ENGLAND
SN 0278-6915
EI 1873-6351
J9 FOOD CHEM TOXICOL
JI Food Chem. Toxicol.
PD MAR 15
PY 2013
VL 53
IS 
BP 325
EP 333
DI 10.1016/j.fct.2012.12.019
PG 9
WC Food Science & Technology; Toxicology
SC Food Science & Technology; Toxicology
GA 198LP
UT WOS:000322924700045
PM 23266503
DA 2022-07-08
ER

PT J
AU Yang, Jia-Sin
   Lin, Chiao-Wen
   Hsieh, Yih-Shou
   Cheng, Hsin-Lin
   Lue, Ko-Huang
   Yang, Shun-Fa
   Lu, Ko-Hsiu
AF Yang, Jia-sin
   Lin, Chiao-wen
   Hsieh, Yih-shou
   Cheng, Hsin-lin
   Lue, Ko-huang
   Yang, Shun-fa
   Lu, Ko-hsiu
TI Selaginella tamariscina (Beauv.) possesses antimetastatic effects on human osteosarcoma cells by decreasing MMP-2 and MMP-9 secretions via p38 and Akt signaling pathways
SO FOOD AND CHEMICAL TOXICOLOGY
LA English
DT Article
DE Metastasis; Selaginella tamariscina; Osteosarcoma; MMP-2; MMP-9
ID matrix metalloproteinase-2 and-9; cancer-cell; colorectal-cancer; liver metastasis; oral-cancer; in-vitro; kappa-b; inhibition; invasion; expression
AB Selaginella tamariscina is a traditional medicinal plant for treatment of some advanced cancers in the Orient. However, the effect of S. tamariscina on metastasis of osteosarcoma and the underlying mechanism remain unclear. We tested the hypothesis that S. tamariscina suppresses cellular motility, invasion and migration and also investigated its signaling pathways. This study demonstrates that S. tamariscina, at a range of concentrations (from 0 to 50 mu g/mL), concentration-dependently inhibited the migration/invasion capacities of three osteosarcoma cell lines without cytotoxic effects. Zymographic and western blot analyses revealed that S. tamariscina inhibited the matrix metalloproteinase (MMP)-2 and MMP-9 enzyme activity, as well as protein expression. Western blot analysis also showed that S. tamariscina inhibits phosphorylation of p38 and Akt. Furthermore, SB203580 (p38 inhibitor) and LY294002 (PI3K inhibitor) showed the similar effects as S. tamariscina in U2OS cells. In conclusion, S. tamariscina possesses an antimetastatic activity in osteosarcoma cells by down-regulating MMP-2 and MMP-9 secretions and increasing TIMP-1 and TIMP-2 expressions through p38 and Akt-dependent pathways. S. tamariscina may be a powerful candidate to develop a preventive agent for osteosarcoma metastasis. (C) 2013 Elsevier Ltd. All rights reserved.
C1 [Yang, Jia-Sin; Cheng, Hsin-Lin; Yang, Shun-Fa] Chung Shan Med Univ, Inst Med, Taichung 402, Taiwan.
   [Lin, Chiao-Wen] Chung Shan Med Univ Hosp, Dept Dent, Taichung, Taiwan.
   [Lin, Chiao-Wen] Chung Shan Med Univ, Inst Oral Sci, Taichung 402, Taiwan.
   [Hsieh, Yih-Shou] Chung Shan Med Univ, Inst Biochem & Biotechnol, Taichung 402, Taiwan.
   [Lue, Ko-Huang; Lu, Ko-Hsiu] Chung Shan Med Univ, Sch Med, Taichung 402, Taiwan.
   [Yang, Shun-Fa] Chung Shan Med Univ, Dept Med Res, Chung Shan Med Univ Hosp, Taichung 402, Taiwan.
   [Lu, Ko-Hsiu] Chung Shan Med Univ, Chung Shan Med Univ Hosp, Dept Orthoped, Taichung 402, Taiwan.
RP Yang, SF (通讯作者)，Chung Shan Med Univ, Inst Med, 110 Chien Kuo N Rd,Sect 1, Taichung 402, Taiwan.
EM ysf@csmu.edu.tw; cshy307@csh.org.tw
CR Ahn SH, 2006, J MED FOOD, V9, P138, DOI 10.1089/jmf.2006.9.138
   Bjorklund M, 2005, BBA-REV CANCER, V1755, P37, DOI 10.1016/j.bbcan.2005.03.001
   Chen PN, 2005, CHEM-BIOL INTERACT, V156, P141, DOI 10.1016/j.cbi.2005.08.005
   Cheong H, 1998, ARCH PHARM RES, V21, P478, DOI 10.1007/BF02974647
   Chien MH, 2013, EXPERT OPIN THER TAR, V17, P203, DOI 10.1517/14728222.2013.740012
   Dai Y, 2005, AM J CHINESE MED, V33, P957, DOI 10.1142/S0192415X05003442
   Guruvayoorappan C, 2008, IMMUNOPHARM IMMUNOT, V30, P711, DOI 10.1080/08923970802278276, 10.1080/08923970802278276 
   Ha KT, 2004, VASC PHARMACOL, V41, P83, DOI 10.1016/j.vph.2004.05.003
   Hsieh YS, 2007, CARCINOGENESIS, V28, P977, DOI 10.1093/carcin/bgl221
   Johnsen M, 1998, CURR OPIN CELL BIOL, V10, P667, DOI 10.1016/S0955-0674(98)80044-6
   Jung HJ, 2007, BIOL PHARM BULL, V30, P1969, DOI 10.1248/bpb.30.1969
   Kim HJ, 2010, CURR OPIN PEDIATR, V22, P61, DOI 10.1097/MOP.0b013e328334581f
   Lee CW, 2008, BIOORGAN MED CHEM, V16, P732, DOI 10.1016/j.bmc.2007.10.036
   Lee IS, 1999, CANCER LETT, V144, P93, DOI 10.1016/S0304-3835(99)00202-5
   Lee M, 2010, INT J RADIAT ONCOL, V76, P1528, DOI 10.1016/j.ijrobp.2009.11.022
   Lee S, 2011, J MED FOOD, V14, P808, DOI 10.1089/jmf.2010.1428
   Liabakk NB, 1996, CANCER RES, V56, P190
   Lu KH, 2013, FOOD CHEM TOXICOL, V52, P193, DOI 10.1016/j.fct.2012.11.019
   Mackay AR, 1990, CANCER RES, V50, P5997
   Miao N, 1996, ZHONGGUO ZHONG YAO ZA ZHI, V21, P493
   Mirabello L, 2009, CANCER-AM CANCER SOC, V115, P1531, DOI 10.1002/cncr.24121
   Montague R, 2004, EUR UROL, V46, P389, DOI 10.1016/j.eururo.2004.04.022
   Nelson AR, 2000, J CLIN ONCOL, V18, P1135, DOI 10.1200/JCO.2000.18.5.1135
   Okada N, 2001, BIOCHEM BIOPH RES CO, V288, P212, DOI 10.1006/bbrc.2001.5741
   Ottaviani G, 2009, CANCER TREAT RES, V152, P3, DOI 10.1007/978-1-4419-0284-9_1
   Pokharel YR, 2006, NITRIC OXIDE-BIOL CH, V15, P217, DOI 10.1016/j.niox.2006.01.001
   Rao JS, 2003, NAT REV CANCER, V3, P489, DOI 10.1038/nrc1121
   Roh EM, 2010, ARCH PHARM RES, V33, P1347, DOI 10.1007/s12272-010-0908-8
   Ruiz PA, 2006, J NUTR, V136, P664, DOI 10.1093/jn/136.3.664
   Sebolt-leopold JS, 2004, NAT REV CANCER, V4, P937, DOI 10.1038/nrc1503
   Shimada Y, 1984, SHOYAKUGAKU ZASSHI, V38, P207
   Tanimura S, 2005, BIOCHEM BIOPH RES CO, V330, P1306, DOI 10.1016/j.bbrc.2005.03.116
   Waas ET, 2003, BRIT J SURG, V90, P1556, DOI 10.1002/bjs.4346
   Westermarck J, 1999, FASEB J, V13, P781, DOI 10.1096/fasebj.13.8.781
   Woo ER, 2006, BIOL PHARM BULL, V29, P976, DOI 10.1248/bpb.29.976
   Yang SF, 2007, J ETHNOPHARMACOL, V110, P483, DOI 10.1016/j.jep.2006.10.010
   Yang SF, 2008, ARCH ORAL BIOL, V53, P287, DOI 10.1016/j.archoralbio.2007.09.001
   Yang SF, 2010, FOOD CHEM TOXICOL, V48, P1052, DOI 10.1016/j.fct.2010.01.019
   Yu YL, 2012, J CELL PHYSIOL, V227, P213, DOI 10.1002/jcp.22719
   Yu YL, 2011, J BIOL CHEM, V286, P9657, DOI 10.1074/jbc.M110.185124
   Yu YL, 2010, J AGR FOOD CHEM, V58, P1630, DOI 10.1021/jf903043r
   Zhang GG, 2012, PLANTA MED, V78, P390, DOI 10.1055/s-0031-1298175
   Zheng HZ, 1998, MODERN STUDY TRADITI, V0, P3033
NR 43
TC 52
Z9 53
U1 0
U2 19
PU PERGAMON-ELSEVIER SCIENCE LTD
PI OXFORD
PA THE BOULEVARD, LANGFORD LANE, KIDLINGTON, OXFORD OX5 1GB, ENGLAND
SN 0278-6915
EI 
J9 FOOD CHEM TOXICOL
JI Food Chem. Toxicol.
PD SEP 15
PY 2013
VL 59
IS 
BP 801
EP 807
DI 10.1016/j.fct.2013.06.028
PG 7
WC Food Science & Technology; Toxicology
SC Food Science & Technology; Toxicology
GA 216JR
UT WOS:000324280000098
PM 23811101
DA 2022-07-08
ER

PT J
AU Rokkaku, Takayoshi
   Kimura, Ryuichiro
   Ishikawa, Chie
   Yasumoto, Takeshi
   Senba, Masachika
   Kanaya, Fuminori
   Mori, Naoki
AF Rokkaku, Takayoshi
   Kimura, Ryuichiro
   Ishikawa, Chie
   Yasumoto, Takeshi
   Senba, Masachika
   Kanaya, Fuminori
   Mori, Naoki
TI Anticancer effects of marine carotenoids, fucoxanthin and its deacetylated product, fucoxanthinol, on osteosarcoma
SO INTERNATIONAL JOURNAL OF ONCOLOGY
LA English
DT Article
DE fucoxanthin; fucoxanthinol; osteosarcoma; Akt; activator protein-1; matrix metalloproteinase-1
ID nf-kappa-b; endothelial-cell; protein; phosphorylation; activation; expression; apoptosis; tax
AB Survival of osteosarcoma patients hinges on prevention or treatment of recurrent and metastatic lesions. Therefore, novel chemotherapeutics for more effective treatment and prevention of this disease are required. Carotenoids are natural pigments and exhibit various biological functions. We evaluated the anti-osteosarcoma properties of several carotenoids. Among carotenoids, fucoxanthin and its metabolite fucoxanthinol, inhibited the cell viability of osteosarcoma cell lines. Fucoxanthinol induced G(1) cell cycle arrest by reducing the expression of cyclin-dependent kinase 4, cyclin-dependent kinase 6 and cyclin E and apoptosis by reducing the expression of survivin, XIAP, Bcl-2 and Bcl-x(L). Apoptosis was associated with activation of caspases-3, -8 and -9. In addition, fucoxanthinol inhibited the phosphorylation of phosphoinositide-dependent kinase 1 and Akt and the downstream glycogen synthase kinase 3 beta, resulting in downregulation of beta-catenin. Fucoxanthinol inhibited the cell migration and invasion of osteosarcoma cells. It also reduced matrix metalloproteinase-1 expression and the activator protein-1 signal. Treatment of mice inoculated with osteosarcoma cells with fucoxanthin inhibited the development of osteosarcoma in mice. Fucoxanthin and fucoxanthinol inhibit cell growth, migration and invasion and induce apoptosis of osteosarcoma cells at least in part by inhibiting Akt and activator protein-1 pathways. Our findings provide a rationale for clinical evaluation of these novel agents in osteosarcoma.
C1 [Rokkaku, Takayoshi; Kimura, Ryuichiro; Ishikawa, Chie; Mori, Naoki] Univ Ryukyus, Grad Sch Med, Dept Microbiol & Oncol, Nishihara, Okinawa 9030215, Japan.
   [Rokkaku, Takayoshi; Kanaya, Fuminori] Univ Ryukyus, Grad Sch Med, Dept Orthoped Surg, Nishihara, Okinawa 9030215, Japan.
   [Kimura, Ryuichiro; Ishikawa, Chie] Univ Ryukyus, Transdisciplinary Res Org Subtrop & Isl Studies, Nishihara, Okinawa 9030213, Japan.
   [Yasumoto, Takeshi] Okinawa Sci & Technol Promot Ctr, Marine Bio Ind Div, Naha, Okinawa 9000029, Japan.
   [Senba, Masachika] Nagasaki Univ, Inst Trop Med, Dept Pathol, Nagasaki 8528523, Japan.
RP Mori, N (通讯作者)，Univ Ryukyus, Grad Sch Med, Dept Microbiol & Oncol, 207 Uehara, Nishihara, Okinawa 9030215, Japan.
EM naokimori50@gmail.com
CR Ali NN, 1999, FEBS LETT, V460, P315, DOI 10.1016/S0014-5793(99)01370-8
   Anninga JK, 2011, EUR J CANCER, V47, P2431, DOI 10.1016/j.ejca.2011.05.030
   Antalis TM, 1991, NUCLEIC ACIDS RES, V19, P4301, DOI 10.1093/nar/19.15.4301
   Asai T, 1998, INT J CANCER, V76, P418, DOI 10.1002/(SICI)1097-0215(19980504)76:3<418::AID-IJC21>3.3.CO;2-E
   Cheng LY, 2000, J BIOL CHEM, V275, P30317, DOI 10.1074/jbc.M005707200
   Dan HC, 2004, J BIOL CHEM, V279, P5405, DOI 10.1074/jbc.M312044200
   Gialeli C, 2011, FEBS J, V278, P16, DOI 10.1111/j.1742-4658.2010.07919.x
   Grossmann M, 2000, EMBO J, V19, P6351, DOI 10.1093/emboj/19.23.6351
   Hayden MS, 2008, CELL, V132, P344, DOI 10.1016/j.cell.2008.01.020
   Hensler PJ, 1994, MOL CELL BIOL, V14, P2291, DOI 10.1128/MCB.14.4.2291
   Iwanaga R, 2001, ONCOGENE, V20, P2055, DOI 10.1038/sj.onc.1204304
   Jawad MU, 2010, PLOS ONE, V5, P0, DOI 10.1371/journal.pone.0014250
   Jin S, 2007, APOPTOSIS, V12, P1317, DOI 10.1007/s10495-007-0062-z
   Kimura R, 2011, BBA-MOL CELL RES, V1813, P1543, DOI 10.1016/j.bbamcr.2011.04.008
   Liang YL, 2003, MOL CELL BIOCHEM, V254, P257, DOI 10.1023/A:1027385417793
   Longhi A, 2006, CANCER TREAT REV, V32, P423, DOI 10.1016/j.ctrv.2006.05.005
   Manning BD, 2007, CELL, V129, P1261, DOI 10.1016/j.cell.2007.06.009
   Marina N, 2004, ONCOLOGIST, V9, P422, DOI 10.1634/theoncologist.9-4-422
   Mori N, 1996, BLOOD, V87, P3410, DOI 10.1182/blood.V87.8.3410.bloodjournal8783410
   Musa-veloso K, 2009, NUTR REV, V67, P527, DOI 10.1111/j.1753-4887.2009.00225.x
   Nicot C, 2000, BLOOD, V96, P275, DOI 10.1182/blood.V96.1.275.013k43_275_281
   Ozes ON, 1999, NATURE, V401, P82
   Pahl HL, 1999, ONCOGENE, V18, P6853, DOI 10.1038/sj.onc.1203239
   Peng J, 2011, MAR DRUGS, V9, P1806, DOI 10.3390/md9101806
   Perissinotto E, 2005, CLIN CANCER RES, V11, P490
   Perkins ND, 2012, NAT REV CANCER, V12, P121, DOI 10.1038/nrc3204
   Pugazhenthi S, 2000, J BIOL CHEM, V275, P10761, DOI 10.1074/jbc.275.15.10761
   Rhim JS, 1977, INT J CANCER, V19, P505, DOI 10.1002/ijc.2910190411
   Savage SHARONA, 2011, SARCOMA, V2011, P548151, DOI 10.1155/2011/548151
   Sherr CJ, 2004, GENE DEV, V18, P2699, DOI 10.1101/gad.1256504
   Stehlik C, 1998, J EXP MED, V188, P211, DOI 10.1084/jem.188.1.211
   Yamamoto K, 2011, CANCER LETT, V300, P225, DOI 10.1016/j.canlet.2010.10.016
   Zahradka P, 2002, J MOL CELL CARDIOL, V34, P1609, DOI 10.1006/jmcc.2002.2111
   Zhang CH, 1996, J IMMUNOL, V157, P3980
   Zhu L, 2001, FEBS LETT, V508, P369, DOI 10.1016/S0014-5793(01)03084-8
NR 35
TC 34
Z9 34
U1 0
U2 19
PU SPANDIDOS PUBL LTD
PI ATHENS
PA POB 18179, ATHENS, 116 10, GREECE
SN 1019-6439
EI 1791-2423
J9 INT J ONCOL
JI Int. J. Oncol.
PD OCT 15
PY 2013
VL 43
IS 4
BP 1176
EP 1186
DI 10.3892/ijo.2013.2019
PG 11
WC Oncology
SC Oncology
GA 220RF
UT WOS:000324603900026
PM 23857515
DA 2022-07-08
ER
