# Supplementary material for: Global scientific trends on matrix metalloproteinase and osteosarcoma: A bibliometric and visualized analysis
Source: Front Oncol. 2023 Feb 6;13:1064815. doi: 10.3389/fonc.2023.1064815 (PMC9939641; doi:10.3389/fonc.2023.1064815)
Supplement: Supplementary file 3 [file DataSheet_1.zip › rawdata/download2014u65.txt]

PT J
AU Leow, Pay-Chin
   Bahety, Priti
   Boon, CP
   Lee, CY
   Tan, KL
   Yang, Tianming
   Ee, PR
AF Leow, Pay-chin
   Bahety, Priti
   Boon, Choon
   Lee, Chong
   Tan, Kheng
   Yang, Tianming
   Ee, Pui-lai
TI Functionalized curcumin analogs as potent modulators of the Wnt/beta-catenin signaling pathway
SO EUROPEAN JOURNAL OF MEDICINAL CHEMISTRY
LA English
DT Article
DE Curcumin analog; Osteosarcoma; Wnt signaling; Invasion; Drug discovery
ID nf-kappa-b; mono-carbonyl analog; i clinical-trial; cancer-cell; chemopreventive agent; human osteosarcoma; pancreatic-cancer; down-regulation; growth-arrest; stat pathway
AB Osteosarcoma is a primary bone malignancy with aggressive metastatic potential and poor prognosis rates. In our earlier work we have investigated the therapeutic potential of curcumin as an anti-invasive agent in osteosarcoma by its ability to regulate the Wnt/beta-catenin signaling pathway. However, the clinical use of curcumin is limited owing to its low potency and poor pharmacokinetic profile. In this study, an attempt was made to achieve more potent Wnt inhibitory activity in osteosarcoma cells by carrying out synthetic chemical modifications of curcumin. We synthesized a total of five series consisting of 43 curcumin analogs and screened in HEK293T cells for inhibition of beta-catenin transcriptional activity. Six promising analogs, which were 6.5- to 60-fold more potent than curcumin in inhibiting Wnt activity, were further assessed for their anti-invasive activity and Wnt inhibitory mechanisms. Western blot analysis showed disruption of beta-catenin protein nuclear translocation following treatment with analogs 2f, 3c and 4f. Using transwell assays, we also found that these compounds were more potent than la (curcumin) in impeding the invasion of osteosarcoma cells, possibly through suppressing MMP-9 activity. Structure-activity-relationship studies revealed that Wnt inhibitory effects could be enhanced by shortening and restraining the flexibility of the 7-carbon linker moiety connecting the terminal aromatic rings of curcumin and substituting both rings with appropriate substituents. Our results demonstrate that the synthesized curcumin analogs are more potent Wnt inhibitors in osteosarcoma cell lines as compared to parental curcumin and are good lead compounds for further development. Future in vivo tests with these compounds will define their therapeutic potentials as promising drug candidates for clinical treatment of osteosarcoma. (C) 2013 Elsevier Masson SAS. All rights reserved.
C1 [Leow, Pay-Chin; Bahety, Priti; Boon, Choon Pei; Lee, Chong Yew; Tan, Kheng Lin; Yang, Tianming; Ee, Pui-Lai Rachel] Natl Univ Singapore, Dept Pharm, Fac Sci, Singapore 117543, Singapore.
RP Ee, PLR (通讯作者)，Natl Univ Singapore, Dept Pharm, Fac Sci, 18 Sci Dr 4, Singapore 117543, Singapore.
EM phaeplr@nus.edu.sg
FU Ministry of Education Academic Research Fund (AcRF) [R148000150112]; National University of Singapore
CR Anand P, 2007, MOL PHARMACEUT, V4, P807, DOI 10.1021/mp700113r
   Arndt CAS, 1999, NEW ENGL J MED, V341, P342, DOI 10.1056/NEJM199907293410507
   Balasubramanian S, 2007, J BIOL CHEM, V282, P6707, DOI 10.1074/jbc.M606003200
   Bharti AC, 2003, J IMMUNOL, V171, P3863, DOI 10.4049/jimmunol.171.7.3863
   Bhattacharyya S, 2007, J BIOL CHEM, V282, P15954, DOI 10.1074/jbc.M608189200
   Blasius R, 2006, BIOCHEM PHARMACOL, V72, P1547, DOI 10.1016/j.bcp.2006.07.029
   Chen K, 2008, PEDIATR BLOOD CANCER, V51, P349, DOI 10.1002/pbc.21595
   Chen Y, 2007, BASIC CLIN PHARMACOL, V101, P427, DOI 10.1111/j.1742-7843.2007.00142.x
   Cheng AL, 2001, ANTICANCER RES, V21, P2895
   Crawford HC, 1999, ONCOGENE, V18, P2883, DOI 10.1038/sj.onc.1202627
   Dass CR, 2006, CLIN EXP METASTAS, V23, P367, DOI 10.1007/s10585-006-9046-6
   Dhillon N, 2008, CLIN CANCER RES, V14, P4491, DOI 10.1158/1078-0432.CCR-08-0024
   Fuchs JR, 2009, BIOORG MED CHEM LETT, V19, P2065, DOI 10.1016/j.bmcl.2009.01.104
   Garcea G, 2005, CANCER EPIDEM BIOMAR, V14, P120
   Guo Y, 2008, CLIN ORTHOP RELAT R, V466, P2039, DOI 10.1007/s11999-008-0344-y
   Guo Y, 2007, J ORTHOP RES, V25, P964, DOI 10.1002/jor.20356
   Haydon RC, 2002, INT J CANCER, V102, P338, DOI 10.1002/ijc.10719
   He TC, 1998, SCIENCE, V281, P1509, DOI 10.1126/science.281.5382.1509
   Hoang BH, 2004, INT J CANCER, V109, P106, DOI 10.1002/ijc.11677
   Iwao K, 1999, JPN J CANCER RES, V90, P205, DOI 10.1111/j.1349-7006.1999.tb00734.x
   Jaiswal AS, 2002, ONCOGENE, V21, P8414, DOI 10.1038/sj.onc.1205947
   Kakarala M, 2010, BREAST CANCER RES TR, V122, P777, DOI 10.1007/s10549-009-0612-x
   Kim HY, 2003, J IMMUNOL, V171, P6072, DOI 10.4049/jimmunol.171.11.6072
   Kirk KL, 2006, CURR TOP MED CHEM, V6, P1447, DOI 10.2174/156802606777951073
   Leow PC, 2010, INVEST NEW DRUG, V28, P766, DOI 10.1007/s10637-009-9311-z
   Li XF, 2009, CHEM-ASIAN J, V4, P540, DOI 10.1002/asia.200800354
   Liang G, 2008, CHEM PHARM BULL, V56, P162, DOI 10.1248/cpb.56.162
   Liang GA, 2009, BIOORGAN MED CHEM, V17, P2623, DOI 10.1016/j.bmc.2008.10.044
   Meyers PA, 1993, J CLIN ONCOL, V11, P449, DOI 10.1200/JCO.1993.11.3.449
   Natarajan C, 2002, J IMMUNOL, V168, P6506, DOI 10.4049/jimmunol.168.12.6506
   Newman DJ, 2007, J NAT PROD, V70, P461, DOI 10.1021/np068054v
   Ohtsu H, 2002, J MED CHEM, V45, P5037, DOI 10.1021/jm020200g
   Park CH, 2005, FEBS LETT, V579, P2965, DOI 10.1016/j.febslet.2005.04.013
   Polakis P, 2000, GENE DEV, V14, P1837
   Qiu X, 2008, BIOORGAN MED CHEM, V16, P8035, DOI 10.1016/j.bmc.2008.07.054
   Rajasingh J, 2006, BIOCHEM BIOPH RES CO, V340, P359, DOI 10.1016/j.bbrc.2005.12.014
   Ryu MJ, 2008, BIOCHEM BIOPH RES CO, V377, P1304, DOI 10.1016/j.bbrc.2008.10.171
   Saydmohammed M, 2010, J CELL BIOCHEM, V110, P447, DOI 10.1002/jcb.22558
   Sharma C, 2006, TOXICOLOGY, V228, P1, DOI 10.1016/j.tox.2006.07.027
   Sharma RA, 2004, CLIN CANCER RES, V10, P6847, DOI 10.1158/1078-0432.CCR-04-0744
   Singh S, 1995, J BIOL CHEM, V270, P24995, DOI 10.1074/jbc.270.42.24995
   Surh YJ, 2003, NAT REV CANCER, V3, P768, DOI 10.1038/nrc1189
   Surh YJ, 2000, BIOFACTORS, V12, P107, DOI 10.1002/biof.5520120117
   Tetsu O, 1999, NATURE, V398, P422, DOI 10.1038/18884
   Vyas A, 2013, CURR PHARM DESIGN, V19, P2047
   Wang ZW, 2006, CANCER-AM CANCER SOC, V106, P2503, DOI 10.1002/cncr.21904
   Yallapu MM, 2012, DRUG DISCOV TODAY, V17, P71, DOI 10.1016/j.drudis.2011.09.009
   Zambre AP, 2006, BIOORGAN MED CHEM, V14, P7196, DOI 10.1016/j.bmc.2006.06.056
   Zhao CG, 2013, CURR PHARM DESIGN, V19, P2114
NR 49
TC 39
Z9 42
U1 2
U2 24
PU ELSEVIER FRANCE-EDITIONS SCIENTIFIQUES MEDICALES ELSEVIER
PI PARIS
PA 23 RUE LINOIS, 75724 PARIS, FRANCE
SN 0223-5234
EI 1768-3254
J9 EUR J MED CHEM
JI Eur. J. Med. Chem.
PD JAN 15
PY 2014
VL 71
IS 
BP 67
EP 80
DI 10.1016/j.ejmech.2013.10.073
PG 14
WC Chemistry, Medicinal
SC Pharmacology & Pharmacy
GA AB0QB
UT WOS:000331496100008
PM 24275249
DA 2022-07-08
ER

PT J
AU Yang, Wu
   He, Maolin
   Zhao, Jinmin
   Wang, Zhe
AF Yang, Wu
   He, Maolin
   Zhao, Jinmin
   Wang, Zhe
TI Association of ITGA3 gene polymorphisms with susceptibility and clinicopathological characteristics of osteosarcoma
SO MEDICAL ONCOLOGY
LA English
DT Article
DE Osteosarcoma; Single nucleotide polymorphisms; Susceptibility; ITGA3
ID tumor-cell; alpha-3-beta-1 integrin; breast-cancer; mmp-9; progression; metastasis; survival; invasion; src
AB Integrin controls cell adhesion to extracellular matrix and plays an important role in regulating the proliferation and apoptosis of cells. In order to explore the role of ITGA3 gene polymorphisms in the pathogenesis and clinicopathological characteristics of osteosarcoma, we embarked on a study including a group of 118 patients and a group of 126 healthy controls. TaqMan PCR genotyping technology was used to detect the genotypes of ITGA3 gene SNPs (rs2230392, rs2285524 and rs16948627) in the peripheral blood. Then, associations of the SNP (rs2230392, rs2285524 and rs16948627) genotypes with the incidence risk and tumor characteristics of osteosarcoma were evaluated. A significant difference (P = 0.02) in the genotype frequency distribution of rs2230392 was observed between case and control groups. The analysis showed that patients carrying AA genotype had a higher risk of osteosarcoma (OR 2.34, 95 % CI 1.18-4.64) than those with GG genotype. Regarding rs2230392, men carrying AA genotype had a higher risk of osteosarcoma (OR 3.37, 95 % CI 1.25-9.11). Compared with those with GG genotype, patients carrying AA genotype had a twofold increased risk of osteosarcoma metastasis (OR 2.46, 95 % CI 1.09-5.57). Survival analysis showed that for rs2230392, survival time of osteosarcoma patients with three different genotypes was significantly different. Polymorphisms of ITGA3 gene rs2230392 may affect the incidence, metastasis and survival of osteosarcoma, which may clinically become a new target for predicting the risk of osteosarcoma, and have prognostic value.
C1 [Yang, Wu; He, Maolin; Wang, Zhe] Guangxi Med Univ, Affiliated Hosp 1, Div Spinal Surg, Nanning 530021, Guangxi Zhuang, Peoples R China.
   [Wang, Zhe] Guangxi Med Univ, Affiliated Hosp 1, Dept Orthoped Trauma & Hand Surg, Nanning 530021, Guangxi Zhuang, Peoples R China.
RP He, MH (通讯作者)，Guangxi Med Univ, Affiliated Hosp 1, Div Spinal Surg, Nanning 530021, Guangxi Zhuang, Peoples R China.
EM 274783289@qq.com
FU National Natural Science Foundation of China [81160323]; Guangxi Innovative Program of Graduate Education [YCSZ2013035]
CR Beliveau A, 2010, GENE DEV, V24, P2800, DOI 10.1101/gad.1990410
   Bojesen SE, 2003, J NATL CANCER I, V95, P1150, DOI 10.1093/jnci/djg005
   Brendle A, 2008, CARCINOGENESIS, V29, P1394, DOI 10.1093/carcin/bgn126
   Brunton VG, 2008, CURR OPIN PHARMACOL, V8, P427, DOI 10.1016/j.coph.2008.06.012
   Caronia D, 2011, PLOS ONE, V6, P0, DOI 10.1371/journal.pone.0026091
   Chia J, 2007, AM J PATHOL, V170, P2135, DOI 10.2353/ajpath.2007.060709
   Choma DP, 2007, J INVEST DERMATOL, V127, P31, DOI 10.1038/sj.jid.5700505
   Chou ALEXANDERJ, 2008, PAEDIATR DRUGS, V10, P315, DOI 10.2165/00148581-200810050-00005
   Coussens LM, 2000, CELL, V103, P481, DOI 10.1016/S0092-8674(00)00139-2
   Foster L, 2007, J BONE JOINT SURG BR, V89B, P1234, DOI 10.1302/0301-620X.89B9.19255, 10.1302/0301-620X.89B9
   Frazer KA, 2007, NATURE, V449, P851, DOI 10.1038/nature06258
   Hao T, 2012, ASIAN PAC J CANCER P, V13, P3821, DOI 10.7314/APJCP.2012.13.8.3821
   Hood JD, 2002, NAT REV CANCER, V2, P91, DOI 10.1038/nrc727
   Kahler AK, 2008, AM J MED GENET B, V147B, P1089, DOI 10.1002/ajmg.b.30726
   Kreidberg JA, 2000, CURR OPIN CELL BIOL, V12, P548, DOI 10.1016/S0955-0674(00)00130-7
   Lamar JM, 2008, CANCER RES, V68, P7371, DOI 10.1158/0008-5472.CAN-08-1080
   Langsenlehner U, 2006, BREAST CANCER RES TR, V97, P67, DOI 10.1007/s10549-005-9089-4
   Liu Y, 2012, PLOS ONE, V7, P0, DOI 10.1371/journal.pone.0041610
   Lu BJ, 2012, MOL MED REP, V5, P1033, DOI 10.3892/mmr.2012.772
   Marinkovich MP, 2007, NAT REV CANCER, V7, P370, DOI 10.1038/nrc2089
   Mccawley LJ, 2001, CURR BIOL, V11, PR25, DOI 10.1016/S0960-9822(00)00038-5
   Mercurio AM, 2001, J MAMMARY GLAND BIOL, V6, P299, DOI 10.1023/A:1011323608064
   Minde DP, 2011, MOL CANCER, V10, P0, DOI 10.1186/1476-4598-10-101
   Morini M, 2000, INT J CANCER, V87, P336, DOI 10.1002/1097-0215(20000801)87:3<336::AID-IJC5>3.0.CO;2-3
   Naumov VA, 2012, B EXP BIOL MED+, V153, P870, DOI 10.1007/s10517-012-1847-9
   Picci P, 2007, ORPHANET J RARE DIS, V2, P0, DOI 10.1186/1750-1172-2-6
   Playford MP, 2004, ONCOGENE, V23, P7928, DOI 10.1038/sj.onc.1208080
   Posthumadeboer J, 2011, CLIN EXP METASTAS, V28, P493, DOI 10.1007/s10585-011-9384-x
   Raymond K, 2011, EMBO J, V30, P1896, DOI 10.1038/emboj.2011.113
   Savage SA, 2013, NAT GENET, V45, P799, DOI 10.1038/ng.2645
   Schneider JG, 2011, BONE, V48, P54, DOI 10.1016/j.bone.2010.09.016
   Schwartz MA, 1995, ANNU REV CELL DEV BI, V11, P549, DOI 10.1146/annurev.cellbio.11.1.549
   Schwartz MA, 2002, NAT CELL BIOL, V4, PE65, DOI 10.1038/ncb0402-e65
   Subbiah V, 2011, CURR OPIN ONCOL, V23, P352, DOI 10.1097/CCO.0b013e3283477a94
   Taddei I, 2003, J MAMMARY GLAND BIOL, V8, P383, DOI 10.1023/B:JOMG.0000017426.74915.b9
   Takada Y, 2007, GENOME BIOL, V8, P0, DOI 10.1186/gb-2007-8-5-215
   Tsuji T, 2004, J MEMBRANE BIOL, V200, P115, DOI 10.1007/s00232-004-0696-5
   Unni KK, 1998, J ORTHOP SCI, V3, P287, DOI 10.1007/s007760050055
   Wang H, 2004, J CELL BIOL, V164, P935, DOI 10.1083/jcb.200309112
NR 39
TC 9
Z9 9
U1 0
U2 10
PU HUMANA PRESS INC
PI TOTOWA
PA 999 RIVERVIEW DRIVE SUITE 208, TOTOWA, NJ 07512 USA
SN 1357-0560
EI 1559-131X
J9 MED ONCOL
JI Med. Oncol.
PD FEB 15
PY 2014
VL 31
IS 2
BP 
EP 
DI 10.1007/s12032-013-0826-y
PG 8
WC Oncology
SC Oncology
GA AB7NS
UT WOS:000331977900011
PM 24381140
DA 2022-07-08
ER

PT J
AU Mortus, JR
   Zhang, Yi
   Hughes, DPM
AF Mortus, Jared
   Zhang, Yi
   Hughes, Dennis
TI Developmental Pathways Hijacked by Osteosarcoma
SO CURRENT ADVANCES IN OSTEOSARCOMA
LA English
DT Article; Book Chapter
DE Osteosarcoma; Organogenesis; Osteoblast; Development; Cancer signaling; ERBB4; RUNX2; Wnt/beta-catenin; FGF; IGF1R; MMP; BMP; TWIST; YAP
ID mesenchymal stem-cell; hippo signaling pathway; bone morphogenetic protein-2; helix transcription factor; growth-factor receptor; breast-cancer cell; organ size control; osteoblast differentiation; tumor-suppressor; promotes apoptosis
AB Cancer of any type often can be described by an arrest, alteration or disruption in the normal development of a tissue or organ, and understanding of the normal counterpart's development can aid in understanding the malignant state. This is certainly true for osteosarcoma and the normal developmental pathways that guide osteoblast development that are changed in the genesis of osteogenic sarcoma. A carefully regulated crescendo-decrescendo expression of RUNX2 accompanies the transition from mesenchymal stem cell to immature osteoblast to mature osteoblast. This pivotal role is controlled by several pathways, including bone morphogenic protein (BMP), Wnt/beta-catenin, fi broblast growth factor (FGF), and protein kinase C (PKC). The HIPPO pathway and its downstream target YAP help to regulate proliferation of immature osteoblasts and their maturation into non-proliferating mature osteoblasts. This pathway also helps regulate expression of the mature osteoblast protein osteocalcin. YAP also regulates expression of MT1-MMP, a membrane-bound matrix metalloprotease responsible for remodeling the extracellular matrix surrounding the osteoblasts. YAP, in turn, can be regulated by the ERBB family protein Her-4. Osteosarcoma may be thought of as a cell held at the immature osteoblast stage, retaining some of the characteristics of that developmental stage. Disruptions of several of these pathways have been described in osteosarcoma, including BMP, Wnt/b-catenin, RUNX2, HIPPO/YAP, and Her-4. Further, PKC can be activated by several receptor tyrosine kinases implicated in osteosarcoma, including the ERBB family (EGFR, Her-2 and Her-4 in osteosarcoma), IGF1R, FGF, and others. Understanding these functions may aid in the understanding the mechanisms underpinning clinical observations in osteosarcoma, including both the lytic and blastic phenotypes of tumors, the invasiveness of the disease, and the tendency for treated tumors to ossify rather than shrink. Through a better understanding of the relationship between normal osteoblast development and osteosarcoma, we may gain insights into novel therapeutic avenues and improved outcomes.
C1 [Mortus, Jared R.] Univ Texas Austin, Coll Nat Sci, Austin, TX 78712 USA.
   [Zhang, Yi; Hughes, Dennis P. M.] Univ Texas MD Anderson Canc Ctr, Childrens Canc Hosp, Houston, TX 77030 USA.
RP Hughes, DPM (通讯作者)，Univ Texas MD Anderson Canc Ctr, Childrens Canc Hosp, Houston, TX 77030 USA.
EM dphughes@mdanderson.org
CR Aqeilan RI, 2005, CANCER RES, V65, P6764, DOI 10.1158/0008-5472.CAN-05-1150
   Aylon Y, 2006, GENE DEV, V20, P2687, DOI 10.1101/gad.1447006
   Bao YJ, 2011, J BIOCHEM, V150, P199, DOI 10.1093/jb/mvr063
   Bergwitz C, 2001, J INHERIT METAB DIS, V24, P648, DOI 10.1023/A:1012758925617
   Berman SD, 2008, P NATL ACAD SCI USA, V105, P11851, DOI 10.1073/pnas.0805462105
   Bhattaram P, 2010, NAT COMMUN, V1, P0, DOI 10.1038/ncomms1008
   Birkedalhansen H, 1993, CRIT REV ORAL BIOL M, V4, P197, DOI 10.1177/10454411930040020401
   Biver E, 2012, BIOCHEM BIOPH RES CO, V427, P737, DOI 10.1016/j.bbrc.2012.09.129
   Bjornland K, 2005, J SURG RES, V127, P151, DOI 10.1016/j.jss.2004.12.016
   Blyth K, 2005, NAT REV CANCER, V5, P376, DOI 10.1038/nrc1607
   Bodo M, 2002, MOL MED, V8, P393, DOI 10.1007/BF03402020
   Bothos J, 2005, CANCER RES, V65, P6568, DOI 10.1158/0008-5472.CAN-05-0862
   Bourgeois P, 1996, MAMM GENOME, V7, P915, DOI 10.1007/s003359900269
   Cao XW, 2008, GENE DEV, V22, P3320, DOI 10.1101/gad.1726608
   Cao Y, 2005, CANCER RES, V65, P1124, DOI 10.1158/0008-5472.CAN-04-2128
   Casalini P, 2004, J CELL PHYSIOL, V200, P343, DOI 10.1002/jcp.20007
   Celli G, 1998, EMBO J, V17, P1642, DOI 10.1093/emboj/17.6.1642
   Chan EH, 2005, ONCOGENE, V24, P2076, DOI 10.1038/sj.onc.1208445
   Chan KM, 2012, DEV CELL, V22, P1176, DOI 10.1016/j.devcel.2012.04.014
   Choi KY, 2005, DEV DYNAM, V233, P115, DOI 10.1002/dvdy.20323
   Citri A, 2006, NAT REV MOL CELL BIO, V7, P505, DOI 10.1038/nrm1962
   Danciu TE, 2012, J CELL BIOCHEM, V113, P70, DOI 10.1002/jcb.23329
   De Craene B, 2013, NAT REV CANCER, V13, P97, DOI 10.1038/nrc3447
   Entz-werle N, 2007, NEOPLASIA, V9, P678, DOI 10.1593/neo.07367
   Ezzat S, 2001, BIOCHEM BIOPH RES CO, V287, P60, DOI 10.1006/bbrc.2001.5546
   Fakhry A, 2005, BONE, V36, P254, DOI 10.1016/j.bone.2004.10.003
   Ferrigno O, 2002, ONCOGENE, V21, P4879, DOI 10.1038/sj.onc.1205623
   Fujii M, 2012, J BIOCHEM, V152, P209, DOI 10.1093/jb/mvs072
   Galindo M, 2005, J BIOL CHEM, V280, P20274, DOI 10.1074/jbc.M413665200
   Ge L, 2011, PLOS ONE, V6, P0, DOI 10.1371/journal.pone.0027529
   Genevet A, 2010, DEV CELL, V18, P300, DOI 10.1016/j.devcel.2009.12.011
   Geryk-hall M, 2010, MOL CANCER THER, V9, P1111, DOI 10.1158/1535-7163.MCT-09-0833
   Gharanei S, 2013, EPIGENETICS, V8, P0
   Gilbert L, 2000, ENDOCRINOLOGY, V141, P3956, DOI 10.1210/en.141.11.3956
   Grusche FA, 2011, DEV BIOL, V350, P255, DOI 10.1016/j.ydbio.2010.11.020
   Gu K, 2004, CELLS TISSUES ORGANS, V176, P28, DOI 10.1159/000075025
   Halder G, 2011, DEVELOPMENT, V138, P9, DOI 10.1242/dev.045500
   Hanneken A, 2001, FEBS LETT, V489, P176, DOI 10.1016/S0014-5793(00)02409-1
   Harding WARRENG, 1934, AMER JOUR CANCER, V21, P787
   Hart M, 1999, CURR BIOL, V9, P207, DOI 10.1016/S0960-9822(99)80091-8
   Harvey KF, 2003, CELL, V114, P457, DOI 10.1016/S0092-8674(03)00557-9
   Hayashi M, 2007, J CELL SCI, V120, P1350, DOI 10.1242/jcs.000067
   Hergovich A, 2012, BREAST CANCER RES, V14, P0, DOI 10.1186/bcr3349
   Hollmen M, 2010, FUTURE ONCOL, V6, P37, DOI 10.2217/fon.09.144
   Hong WJ, 2012, SEMIN CELL DEV BIOL, V23, P785, DOI 10.1016/j.semcdb.2012.05.004
   Horvai AE, 2012, MODERN PATHOL, V25, P1452, DOI 10.1038/modpathol.2012.110
   Hsu JH, 2011, ONCOGENE, V30, P2077, DOI 10.1038/onc.2010.571
   Hua YQ, 2012, CANCER-AM CANCER SOC, V118, P5140, DOI 10.1002/cncr.27496
   Huang JB, 2005, CELL, V122, P421, DOI 10.1016/j.cell.2005.06.007
   Huang ZP, 2012, J BIOL CHEM, V287, P18091, DOI 10.1074/jbc.M111.313163
   Hughes DPM, 2006, PEDIATR BLOOD CANCER, V46, P614, DOI 10.1002/pbc.20454
   Hughes DPM, 2004, CANCER RES, V64, P2047, DOI 10.1158/0008-5472.CAN-03-3096
   Hughes-fulford M, 2011, J ORTHOP SURG RES, V6, P0, DOI 10.1186/1749-799X-6-8
   Husmann K, 2013, BBA-MOL BASIS DIS, V1832, P347, DOI 10.1016/j.bbadis.2012.11.006
   Irvine KD, 2012, SEMIN CELL DEV BIOL, V23, P812, DOI 10.1016/j.semcdb.2012.04.006
   Isenmann S, 2009, STEM CELLS, V27, P2457, DOI 10.1002/stem.181
   Jang JH, 2002, BIOCHEM BIOPH RES CO, V292, P378, DOI 10.1006/bbrc.2002.6668
   Junttila TT, 2005, CANCER RES, V65, P1384, DOI 10.1158/0008-5472.CAN-04-3150
   Junttila TT, 2000, TRENDS CARDIOVAS MED, V10, P304, DOI 10.1016/S1050-1738(01)00065-2
   Kamekura S, 2006, ARTHRITIS RHEUM, V54, P2462, DOI 10.1002/art.22041
   Kang HG, 2007, CANCER RES, V67, P3094, DOI 10.1158/0008-5472.CAN-06-3259
   Keely PJ, 2013, DEV CELL, V25, P325, DOI 10.1016/j.devcel.2013.05.012
   Kim JE, 2013, FRONT ONCOL, V3, P0, DOI 10.3389/fonc.2013.00123
   Kim M, 2013, EMBO J, V32, P1543, DOI 10.1038/emboj.2013.102
   Kim SM, 2012, J ORTHOP RES, V30, P1040, DOI 10.1002/jor.22025
   Komori T, 1998, CURR OPIN GENET DEV, V8, P494, DOI 10.1016/S0959-437X(98)80123-8
   Komuro A, 2003, J BIOL CHEM, V278, P33334, DOI 10.1074/jbc.M305597200
   Konsavage WM, 2012, J BIOL CHEM, V287, P11730, DOI 10.1074/jbc.M111.327767
   Kundu M, 2002, NAT GENET, V32, P639, DOI 10.1038/ng1050
   Kurmasheva RT, 2009, CANCER RES, V69, P7662, DOI 10.1158/0008-5472.CAN-09-1693
   Lallemand D, 2003, GENE DEV, V17, P1090, DOI 10.1101/gad.1054603
   Lee JS, 2006, J BONE MINER RES, V21, P921, DOI 10.1359/JBMR.060303
   Lee MS, 1999, J CELL BIOCHEM, V75, P566, DOI 10.1002/(SICI)1097-4644(19991215)75:4<566::AID-JCB3>3.0.CO;2-0
   Leung CY, 2013, NAT COMMUN, V4, P0, DOI 10.1038/ncomms3251
   Li XD, 2010, J CELL BIOCHEM, V111, P933, DOI 10.1002/jcb.22782
   Li Y, 2007, J BONE MINER RES, V22, P646, DOI 10.1359/JBMR.070121
   Lian I, 2010, GENE DEV, V24, P1106, DOI 10.1101/gad.1903310
   Lian JB, 2003, CONNECT TISSUE RES, V44, P141, DOI 10.1080/03008200390152232
   Liao CL, 2012, FOOD CHEM TOXICOL, V50, P1734, DOI 10.1016/j.fct.2012.02.033
   Lin CAROLH, 2013, SARCOMA, V2013, P147541, DOI 10.1155/2013/147541
   Lind M, 1996, BONE, V18, P53, DOI 10.1016/8756-3282(95)00423-8
   Loeser RF, 2013, OSTEOARTHR CARTILAGE, V21, P1436, DOI 10.1016/j.joca.2013.05.020
   Louvi A, 2012, SEMIN CELL DEV BIOL, V23, P473, DOI 10.1016/j.semcdb.2012.02.005
   Lu KH, 2013, FOOD CHEM TOXICOL, V52, P193, DOI 10.1016/j.fct.2012.11.019
   Luk F, 2011, CANCER INVEST, V29, P521, DOI 10.3109/07357907.2011.606252
   Maeda K, 2013, J MOL MED, V91, P15, DOI 10.1007/s00109-012-0974-0
   Martin JW, 2011, SARCOMA, V2011, P282745, DOI 10.1155/2011/282745
   Martin TA, 2005, ANN SURG ONCOL, V12, P488, DOI 10.1245/ASO.2005.04.010
   Mcclatchey AI, 1998, GENE DEV, V12, P1121, DOI 10.1101/gad.12.8.1121
   Mclarrent FW, 2001, J BIOL CHEM, V276, P1578, DOI 10.1074/jbc.M007629200
   Merimsky O, 2003, ONCOL REP, V10, P1593
   Miraoui H, 2010, J CELL BIOCHEM, V110, P1147, DOI 10.1002/jcb.22628
   Miyazono K, 2005, CYTOKINE GROWTH F R, V16, P251, DOI 10.1016/j.cytogfr.2005.01.009
   Monroe DG, 2010, BMC MUSCULOSKEL DIS, V11, P0, DOI 10.1186/1471-2474-11-104
   Morrison NA, 1989, SCIENCE, V246, P1158, DOI 10.1126/science.2588000
   Muraoka-cook RS, 2006, MOL BIOL CELL, V17, P4118, DOI 10.1091/mbc.E06-02-0101
   Muraoka-cook RS, 2009, MOL CELL BIOL, V29, P4935, DOI 10.1128/MCB.01705-08
   Nakashima K, 2003, TRENDS GENET, V19, P458, DOI 10.1016/S0168-9525(03)00176-8
   Nishioka N, 2009, DEV CELL, V16, P398, DOI 10.1016/j.devcel.2009.02.003
   Nissen-meyer LSH, 2007, J CELL SCI, V120, P2785, DOI 10.1242/jcs.003855
   Noel D, 2004, STEM CELLS, V22, P74, DOI 10.1634/stemcells.22-1-74
   Okada T, 2005, J CELL BIOL, V171, P361, DOI 10.1083/jcb.200503165
   Okada Y, 1995, LAB INVEST, V72, P311
   Olfa G, 2010, BONE, V46, P901, DOI 10.1016/j.bone.2009.12.027
   Ornitz DM, 2002, GENE DEV, V16, P1446, DOI 10.1101/gad.990702
   Otto F, 2003, J CELL BIOCHEM, V89, P9, DOI 10.1002/jcb.10491
   Overholtzer M, 2006, P NATL ACAD SCI USA, V103, P12405, DOI 10.1073/pnas.0605579103
   Ozaki T, 2013, CELL DEATH DIS, V4, P0, DOI 10.1038/cddis.2013.127
   Pan DJ, 2010, DEV CELL, V19, P491, DOI 10.1016/j.devcel.2010.09.011
   Pantalacci S, 2003, NAT CELL BIOL, V5, P921, DOI 10.1038/ncb1051
   Park HR, 2004, PATHOL RES PRACT, V200, P439, DOI 10.1016/j.prp.2004.04.006
   Peters K, 1994, EMBO J, V13, P3296, DOI 10.1002/j.1460-2075.1994.tb06631.x
   Phillips C, 1935, RADIOLOGY, V24, P728, DOI 10.1148/24.6.728, 10.1148/24.6.728
   Pittenger MF, 1999, SCIENCE, V284, P143, DOI 10.1126/science.284.5411.143
   Polakis P, 2012, CSH PERSPECT BIOL, V4, P0, DOI 10.1101/cshperspect.a008052
   Praskova M, 2008, CURR BIOL, V18, P311, DOI 10.1016/j.cub.2008.02.006
   Puisieux A, 2006, BRIT J CANCER, V94, P13, DOI 10.1038/sj.bjc.6602876
   Ramalho-santos M, 2002, SCIENCE, V298, P597, DOI 10.1126/science.1072530
   Rao TP, 2010, CIRC RES, V106, P1798, DOI 10.1161/CIRCRESAHA.110.219840
   Richter AM, 2012, ONCOGENESIS, V1, P0, DOI 10.1038/oncsis.2012.18
   Rodda SJ, 2006, DEVELOPMENT, V133, P3231, DOI 10.1242/dev.02480
   Rokavec M, 2007, CLIN CANCER RES, V13, P7506, DOI 10.1158/1078-0432.CCR-07-0457
   Ruan J, 2013, BONE, V57, P10, DOI 10.1016/j.bone.2013.07.024
   Salinas-souza C, 2013, HUM PATHOL, V44, P2188, DOI 10.1016/j.humpath.2013.04.013
   Sardi SP, 2006, CELL, V127, P185, DOI 10.1016/j.cell.2006.07.037
   Schneider MR, 2009, TRENDS ENDOCRIN MET, V20, P517, DOI 10.1016/j.tem.2009.06.008
   Song H, 2012, EMBO J, V31, P1147, DOI 10.1038/emboj.2011.480
   Sonomoto K, 2012, ARTHRITIS RHEUM-US, V64, P3355, DOI 10.1002/art.34555
   St JOHNMAR, 1999, NAT GENET, V21, P182, DOI 10.1038/5965
   Stanger BZ, 2008, CELL CYCLE, V7, P318, DOI 10.4161/cc.7.3.5348
   Steensma MR, 2013, PLOS ONE, V8, P0, DOI 10.1371/journal.pone.0069101
   Stein GS, 2003, CONNECT TISSUE RES, V44, P149, DOI 10.1080/03008900390152241
   Tang N, 2009, J CELL MOL MED, V13, P2448, DOI 10.1111/j.1582-4934.2008.00569.x
   Tang Y, 2013, DEV CELL, V25, P402, DOI 10.1016/j.devcel.2013.04.011
   Taniguchi CM, 2006, NAT REV MOL CELL BIO, V7, P85, DOI 10.1038/nrm1837
   Tapon N, 2002, CELL, V110, P467, DOI 10.1016/S0092-8674(02)00824-3
   Thiede MA, 1994, ENDOCRINOLOGY, V135, P929, DOI 10.1210/en.135.3.929
   Thomas DM, 2004, J CELL BIOL, V167, P925, DOI 10.1083/jcb.200409187
   Tschop K, 2011, GENE DEV, V25, P814, DOI 10.1101/gad.2000211
   Tumaneng K, 2012, NAT CELL BIOL, V14, P1322, DOI 10.1038/ncb2615
   Udan RS, 2003, NAT CELL BIOL, V5, P914, DOI 10.1038/ncb1050
   Valta MP, 2006, ENDOCRINOLOGY, V147, P2171, DOI 10.1210/en.2005-1502
   Van DERDEENM, 2012, J BIOL CHEM, V287, P4503, DOI 10.1074/jbc.M111.287771
   Vaskovsky A, 2000, J NEUROCHEM, V74, P979, DOI 10.1046/j.1471-4159.2000.0740979.x
   Veikkolainen V, 2011, CELL CYCLE, V10, P2647, DOI 10.4161/cc.10.16.17194
   Wan Y, 2013, BONE, V55, P258, DOI 10.1016/j.bone.2012.12.052
   Wang CY, 2013, J BONE MINER METAB, V31, P381, DOI 10.1007/s00774-013-0428-y
   Wang WQ, 2011, J BIOL CHEM, V286, P4364, DOI 10.1074/jbc.C110.205401
   Wang Y, 2013, EXP CELL RES, V319, P160, DOI 10.1016/j.yexcr.2012.07.019
   Wang YH, 2012, J SURG ONCOL, V105, P235, DOI 10.1002/jso.22077
   Watanabe T, 2013, PLOS GENET, V9, P0, DOI 10.1371/journal.pgen.1003132
   Wlodarski KRZYSZTOFH, 2013, POL ORTHOP TRAUMATOL, V78, P151
   Wu JH, 2014, MOL CARCINOGEN, V53, P440, DOI 10.1002/mc.21991
   Wu KJ, 2011, BIOSCIENCE REP, V31, P449, DOI 10.1042/BSR20100114
   Wu S, 2003, CELL, V114, P445, DOI 10.1016/S0092-8674(03)00549-X
   Wu ZH, 2011, PLOS ONE, V6, P0, DOI 10.1371/journal.pone.0014648
   Xu S, 2008, J SURG ONCOL, V97, P44, DOI 10.1002/jso.20892
   Yang DC, 2011, PLOS ONE, V6, P0, DOI 10.1371/journal.pone.0023965
   Yang N, 2012, CELL CYCLE, V11, P2922, DOI 10.4161/cc.21386
   Yousfi M, 2002, BIOCHEM BIOPH RES CO, V297, P641, DOI 10.1016/S0006-291X(02)02260-X
   Yu FX, 2013, GENE DEV, V27, P1223, DOI 10.1101/gad.219402.113
   Yu FX, 2013, GENE DEV, V27, P355, DOI 10.1101/gad.210773.112
   Yu LC, 2011, BONE, V49, P1131, DOI 10.1016/j.bone.2011.08.016
   Zhang L, 2008, DEV CELL, V14, P377, DOI 10.1016/j.devcel.2008.01.006
   Zhang RR, 2013, BONE, V52, P145, DOI 10.1016/j.bone.2012.09.029
   Zhang W, 2012, CELL BIOCHEM FUNCT, V30, P297, DOI 10.1002/cbf.2801
   Zhao B, 2007, GENE DEV, V21, P2747, DOI 10.1101/gad.1602907
   Zhao B, 2012, GENE DEV, V26, P54, DOI 10.1101/gad.173435.111
   Zhao B, 2011, NAT CELL BIOL, V13, P877, DOI 10.1038/ncb2303
   Zhao B, 2008, CURR OPIN CELL BIOL, V20, P638, DOI 10.1016/j.ceb.2008.10.001
   Zhu J, 2011, J CELL BIOCHEM, V112, P1749, DOI 10.1002/jcb.23094
NR 171
TC 25
Z9 31
U1 0
U2 10
PU SPRINGER-VERLAG BERLIN
PI BERLIN
PA HEIDELBERGER PLATZ 3, D-14197 BERLIN, GERMANY
SN 0065-2598
EI 2214-8019
J9 ADV EXP MED BIOL
JI Adv.Exp.Med.Biol.
PD JUN 15
PY 2014
VL 804
IS 
BP 93
EP 118
DI 10.1007/978-3-319-04843-7_5
PG 26
WC Oncology; Cell Biology
SC Oncology; Cell Biology
GA BB1YV
UT WOS:000341485500006
PM 24924170
DA 2022-07-08
ER

PT J
AU Zhao, Dongxu
   Yuan, Hongping
   Yi, Fei
   Meng, Chunyang
   Zhu, Qingsan
AF Zhao, Dongxu
   Yuan, Hongping
   Yi, Fei
   Meng, Chunyang
   Zhu, Qingsan
TI Autophagy prevents doxorubicin-induced apoptosis in osteosarcoma
SO MOLECULAR MEDICINE REPORTS
LA English
DT Article
DE doxorubicin; osteosarcoma; autophagy; apoptosis
ID molecular machinery; cell-line; beclin 1; therapy; cancer; cleavage; yeast
AB Autophagy is a process of selective degradation of cellular components. Autophagy is an adaptive process in the majority of tumor cells; it provides sufficient nutrients by degrading cellular components to enhance the survival of tumors. Osteosarcoma is the most common type of primary malignant bone tumor in children and adolescents. Identification of an improved therapeutic strategy for the treatment of osteosarcoma is urgently required. Osteosarcoma has been primarily treated by chemotherapy and the phenomena of resistance to the therapy has become increasingly common. Doxorubicin (Dox) is a classic chemotherapeutic drug for the treatment of osteosarcoma, and certain studies have suggested that Dox induces autophagy. On the basis of the protective effect of autophagy for tumors, the present study investigated whether U2OS and Saos-2 osteosarcoma cells activate autophagy to reduce Dox-induced apoptosis. Dox was observed to inhibit the growth of U2OS and Saos-2 osteosarcoma cells in a concentration-dependent manner. The results of the western blot analysis demonstrated that Dox induced increased expression levels of the apoptosis-related proteins cleaved caspase-3 and cytochrome c and loss of mitochondrial membrane potential (MMP) in the U2OS and Saos-2 osteosarcoma cells. Furthermore, the results of the western blot analysis also revealed that Dox increased the expression levels of the autophagy-related protein microtubule-associated protein 1 light chain 3 and reduced those of p62 in the U2OS and Saos-2 osteosarcoma cells. In order to determine the effect of autophagy on the apoptosis induced by Dox in the U2OS and Saos-2 osteosarcoma cells, autophagy-related protein (Atg)7 small interfering (si) RNA or the autophagy inhibitor 3-methyladenine (3-MA) alone or combined with Dox was used in U2OS and Saos-2 osteosarcoma cells. The results identified that Atg7 siRNA and the autophagy inhibitor 3-MA significantly elevated the levels of growth inhibition by Dox and markedly increased the expression levels of the apoptosis-related proteins cleaved caspase-3 and cytochrome c, and reduced the levels of MMP in the U2OS and Saos-2 osteosarcoma cells, which were treated with Dox. These results indicated that autophagy was the protective mechanism used by U2OS and Saos-2 osteosarcoma against Dox-induced apoptosis. The inhibition of autophagy notably increases the levels of apoptosis induced by Dox. This suggested that Dox used in combination with autophagy inhibitors may effectively treat osteosarcoma.
C1 [Zhao, Dongxu; Yi, Fei; Meng, Chunyang; Zhu, Qingsan] Jilin Univ, Bethune Hosp 1, Dept Spine Surg, Changchun 130021, Jilin, Peoples R China.
   [Yuan, Hongping] Jilin Univ, Bethune Hosp 4, Dept Nephrol, Changchun 130021, Jilin, Peoples R China.
RP Zhu, QS (通讯作者)，Jilin Univ, Bethune Hosp 1, Dept Spine Surg, 71 Xinmin St, Changchun 130021, Jilin, Peoples R China.
EM dr.qszhu@gmail.com
CR Chang ZX, 2013, INT J MOL MED, V31, P1449, DOI 10.3892/ijmm.2013.1351
   Chou AJ, 2005, CANCER-AM CANCER SOC, V104, P2214, DOI 10.1002/cncr.21417
   Del BELLOB, 2013, PLOS ONE, V8, P0, DOI 10.1371/journal.pone.0057236
   Djavaheri-mergny M, 2010, ONCOGENE, V29, P1717, DOI 10.1038/onc.2009.519
   Fimia GM, 2010, CELL MOL LIFE SCI, V67, P1581, DOI 10.1007/s00018-010-0284-z
   Fong MY, 2012, PLOS ONE, V7, P0, DOI 10.1371/journal.pone.0042265
   Gill J, 2013, PHARMACOL THERAPEUT, V137, P89, DOI 10.1016/j.pharmthera.2012.09.003
   Hippert MM, 2006, CANCER RES, V66, P9349, DOI 10.1158/0008-5472.CAN-06-1597
   Hou W, 2010, AUTOPHAGY, V6, P891, DOI 10.4161/auto.6.7.13038
   Huang WP, 2002, CELL STRUCT FUNCT, V27, P409, DOI 10.1247/csf.27.409
   Janeway KA, 2010, LANCET ONCOL, V11, P670, DOI 10.1016/S1470-2045(10)70062-0
   Kabeya Y, 2000, EMBO J, V19, P5720, DOI 10.1093/emboj/19.21.5720
   Kang R, 2011, CELL DEATH DIFFER, V18, P571, DOI 10.1038/cdd.2010.191
   Klionsky DJ, 2005, J CELL SCI, V118, P7, DOI 10.1242/jcs.01620
   Levine B, 2004, DEV CELL, V6, P463, DOI 10.1016/S1534-5807(04)00099-1
   Li HY, 2013, CELL BIOCHEM FUNCT, V31, P427, DOI 10.1002/cbf.2917
   Lowe SW, 1993, CELL, V74, P957, DOI 10.1016/0092-8674(93)90719-7
   Luo S, 2010, CELL DEATH DIFFER, V17, P268, DOI 10.1038/cdd.2009.121
   Mizushima N, 2005, CELL DEATH DIFFER, V12, P1535, DOI 10.1038/sj.cdd.4401728
   Nakase M, 2005, MOL CANCER THER, V4, P625, DOI 10.1158/1535-7163.MCT-04-0196
   Radetzki S, 2002, ONCOGENE, V21, P227, DOI 10.1038/sj/onc/1205010
   Rubinsztein DC, 2007, NAT REV DRUG DISCOV, V6, P304, DOI 10.1038/nrd2272
   Spina A, 2013, J CELL PHYSIOL, V228, P198, DOI 10.1002/jcp.24124
   Tarquini F, 2014, CELL BIOCHEM FUNCT, V32, P87, DOI 10.1002/cbf.2975
   Thorburn A, 2008, APOPTOSIS, V13, P1, DOI 10.1007/s10495-007-0154-9
   Yang ZF, 2010, NAT CELL BIOL, V12, P814, DOI 10.1038/ncb0910-814
   Yu R, 1996, CANCER LETT, V107, P73, DOI 10.1016/0304-3835(96)04345-5
   Zhong JT, 2012, CANCER LETT, V323, P180, DOI 10.1016/j.canlet.2012.04.009
NR 28
TC 28
Z9 34
U1 0
U2 23
PU SPANDIDOS PUBL LTD
PI ATHENS
PA POB 18179, ATHENS, 116 10, GREECE
SN 1791-2997
EI 1791-3004
J9 MOL MED REP
JI Mol. Med. Rep.
PD MAY 15
PY 2014
VL 9
IS 5
BP 1975
EP 1981
DI 10.3892/mmr.2014.2055
PG 7
WC Oncology; Medicine, Research & Experimental
SC Oncology; Research & Experimental Medicine
GA AJ3HR
UT WOS:000337557600069
PM 24639013
DA 2022-07-08
ER

PT J
AU Verma, Anupriya
   Rizvi, SMD
   Shaikh, Sibhghatulla
   Ansari, MA
   Shakil, Shazi
   Ghazal, Fauzia
   Siddiqui, MH
   Haneef, Mohd
   Rehman, Ajijur
AF Verma, Anupriya
   Rizvi, Syed
   Shaikh, Sibhghatulla
   Ansari, Mohd
   Shakil, Shazi
   Ghazal, Fauzia
   Siddiqui, Mohd
   Haneef, Mohd
   Rehman, Ajijur
TI Compounds isolated from Ageratum houstonianum inhibit the activity of matrix metalloproteinases (MMP-2 and MMP-9): An oncoinformatics study
SO PHARMACOGNOSY MAGAZINE
LA English
DT Article
DE Ageratum houstonianum; docking; matrix metalloproteinases; matrix metalloproteinase 2; matrix metalloproteinase 9; oncoinformatics; (1; 4-cyclohexylphenyl) ethanone
ID matrix-metalloproteinase-9 mmp-9; osteosarcoma; squalene; plant
AB Background: In osteosarcoma tissue, both MMP-2 and MMP-9 are over expressed compared to their expression in non-affected stromal tissue. Hence, gelatinases are attractive targets for anti-osteosarcoma drugs. Objective: To study the inhibitory activity of compounds isolated from Ageratum houstonianum against MMP-2 and MMP-9 by in-silico approach. Material and Methods: We performed docking study using Autodock 4.2 between 1,2-benzenedicarboxylic acid-bis (2-ethylhexyl) ester; squalene; 3,5-bis (1,1-dimethylethyl) phenol; pentamethyl tetrahydro-5H-chromene; (1, 4-cyclohexylphenyl) ethanone and 6-vinyl-7-methoxy-2,2-dimethylchromene with MMP-2 and MMP-9. Results: Among all six compounds isolated from Ageratum houstonianum, (1, 4-cyclohexylphenyl) ethanone showed the maximum potential as a putative inhibitor of both MMP-2 and MMP-9 enzymes with reference to G (7.95 and 8.2 kcal/mol, respectively) and Ki (1.48 and 0.98 M, respectively) values. Total intermolecular energy of docking for (1, 4-cyclohexylphenyl) ethanone-MMP catalytic domain-interaction was found to be 8.55 kcal/mol for MMP-2 and 9.21 kcal/mol for MMP-9. Conclusion: This study explores molecular interactions between human MMPs (MMP-2 and MMP-9) and six natural compounds. This study predicts that (1,4-cyclohexylphenyl) ethanone is a more efficient inhibitor of human MMP-2 and MMP-9 enzymes compared to the other natural compounds used in this study with reference to Ki and G values.
C1 [Verma, Anupriya; Shakil, Shazi; Siddiqui, Mohd Haris; Haneef, Mohd] Integral Univ, Dept Bioengn, Lucknow 226026, Uttar Pradesh, India.
   [Rizvi, Syed Mohd Danish; Shaikh, Sibhghatulla; Ansari, Mohd Afaque; Ghazal, Fauzia; Rehman, Ajijur] Integral Univ, Dept Biosci, Lucknow 226026, Uttar Pradesh, India.
RP Shakil, S (通讯作者)，Integral Univ, Dept Bioengn, Lucknow 226026, Uttar Pradesh, India.
EM shazibiotech@gmail.com
CR Al-said MS, 2011, EUR J MED CHEM, V46, P137, DOI 10.1016/j.ejmech.2010.10.024
   Auffray B, 2007, INTERNATIONAL JOURNAL OF COSMETIC SCIENCE, V29, P23, DOI 10.1111/j.1467-2494.2007.00360.x
   Bowers WS, 1987, MEMORIAS DO INSTITUTO OSWALDO CRUZ, V82, P51, DOI 10.1590/S0074-02761987000700011
   Encle C, 2004, PLANTA MED, V70, P1006, DOI 10.1055/s-2004-832630
   Felx M, 2006, CLIN SCI, V110, P645, DOI 10.1042/CS20050286
   Grimm T, 2004, FREE RADICAL BIO MED, V36, P811, DOI 10.1016/j.freeradbiomed.2003.12.017
   Himelstein BP, 1998, MED PEDIATR ONCOL, V31, P471, DOI 10.1002/(SICI)1096-911X(199812)31:6<471::AID-MPO2>3.0.CO;2-M
   Hitesh P, 2012, PELAGIA RES LIB DER, V3, P199
   Isikdag I, 2011, TURK J PHARM SCI, V8, P179
   Lee SK, 2007, BIOORGAN MED CHEM, V15, P4085, DOI 10.1016/j.bmc.2007.03.081
   Menut C, 1993, FLAVOUR FRAG J, V8, P1, DOI 10.1002/ffj.2730080102
   Pullaiah T, 1997, FLORA ANDHRA PRADESH, V2, P910
   Seo UK, 2005, J ETHNOPHARMACOL, V97, P101, DOI 10.1016/j.jep.2004.10.022
   Sharma PD, 1995, TOXICOL ENVIRON CHEM, V50, P1
   Smith TJ, 2000, EXPERT OPIN INV DRUG, V9, P1841, DOI 10.1517/13543784.9.8.1841
   Srinivas RK, 2012, J ADV SCI RES, V3, P67
   Tanimura S, 2005, BIOCHEM BIOPH RES CO, V330, P1306, DOI 10.1016/j.bbrc.2005.03.116
   Van DENSTEENPE, 2002, CRIT REV BIOCHEM MOL, V37, P375, DOI 10.1080/10409230290771546
   Verma RP, 2007, BIOORGAN MED CHEM, V15, P2223, DOI 10.1016/j.bmc.2007.01.011
   Zahran MAH, 2009, J CHEM SCI, V121, P455, DOI 10.1007/s12039-009-0054-3
   Zeeshan M, 2012, EXCLI J, V11, P78
NR 21
TC 15
Z9 15
U1 0
U2 5
PU WOLTERS KLUWER MEDKNOW PUBLICATIONS
PI MUMBAI
PA WOLTERS KLUWER INDIA PVT LTD , A-202, 2ND FLR, QUBE, C T S  NO 1498A-2 VILLAGE MAROL, ANDHERI EAST, MUMBAI, 400059, INDIA
SN 0973-1296
EI 0976-4062
J9 PHARMACOGN MAG
JI Pharmacogn. Mag.
PD JAN-MAR 15
PY 2014
VL 10
IS 37
BP 18
EP 26
DI 10.4103/0973-1296.126653
PG 9
WC Chemistry, Medicinal
SC Pharmacology & Pharmacy
GA AA4JT
UT WOS:000331062600003
PM 24695379
DA 2022-07-08
ER

PT J
AU Shang, Hung-Sheng
   Chang, Jin-Biou
   Lin, Ju-Hwa
   Lin, Jing-Pin
   Hsu, Shu-Chun
   Liu, Chi-Ming
   Liu, Jia-You
   Wu, Ping-Ping
   Lu, Hsu-Feng
   Au, Man-Kuan
   Chung, Jing-Gung
AF Shang, Hung-sheng
   Chang, Jin-biou
   Lin, Ju-hwa
   Lin, Jing-pin
   Hsu, Shu-chun
   Liu, Chi-ming
   Liu, Jia-you
   Wu, Ping-ping
   Lu, Hsu-feng
   Au, Man-kuan
   Chung, Jing-gung
TI Deguelin Inhibits the Migration and Invasion of U-2 OS Human Osteosarcoma Cells via the Inhibition of Matrix Metalloproteinase-2/-9 in Vitro
SO MOLECULES
LA English
DT Article
DE deguelin; U-2 OS human osteosarcoma cells; migration; invasion
ID cancer chemopreventive activity; hepatocellular-carcinoma cell; akt inhibitor; ornithine-decarboxylase; lung tumorigenesis; promotes migration; kinase activation; apoptosis; induction; growth
AB Osteosarcoma is the most common malignant primary bone tumor in children and young adults and lung metastasis is the main cause of death in those patients. Deguelin, a naturally occurring rotenoid, is known to be an Akt inhibitor and to exhibit cytotoxic effects, including antiproliferative and anticarcinogenic activities, in several cancers. In the present study, we determined if deguelin would inhibit migration and invasion in U-2 OS human osteosarcoma cells. Deguelin significantly inhibited migration and invasion of U-2 OS human osteosarcoma cells which was associated with a reduction of activities of matrix metalloproteinases-2 (MMP-2) and matrix metalloproteinases-9 (MMP-9). Furthermore, results from western blotting indicated that deguelin decreased the cell proliferation and cell growth-associated protein levels, such as SOS1, PKC, Ras, PI3K, p-AKT(Ser473), IRE-1 alpha, MEKK3, iNOS, COX2, p-ERK1/2, p-JNK1/2, p-p38; the cell motility and focal adhesion-associated protein levels, such as Rho A, FAK, ROCK-1; the invasion-associated protein levels, such as TIMP1, uPA, MMP-2. MMP-9, MMP-13, MMP-1 and VEGF in U-2 OS cells. Confocal microscopy revealed that deguelin reduced NF-kappa B p65, Rho A and ROCK-1 protein levels in cytosol. MMP-7, MMP-9 and Rho A mRNA levels were suppressed by deguelin. These in vitro results provide evidence that deguelin may have potential as a novel anti-cancer agent for the treatment of osteosarcoma and provides the rationale for in vivo studies in animal models.
C1 [Shang, Hung-Sheng; Chang, Jin-Biou] Triserv Gen Hosp, Dept Pathol, Natl Def Med Ctr, Div Clin Pathol, Taipei 114, Taiwan.
   [Chang, Jin-Biou] Yuanpei Univ, Dept Med Lab Sci & Biotechnol, Hsinchu 300, Taiwan.
   [Lin, Ju-Hwa; Hsu, Shu-Chun; Chung, Jing-Gung] China Med Univ, Dept Biol Sci & Technol, Taichung 404, Taiwan.
   [Lin, Jing-Pin] China Med Univ, Sch Chinese Med, Taichung 404, Taiwan.
   [Liu, Chi-Ming] Cheng Hsin Gen Hosp, Dept Res & Educ, Taipei 112, Taiwan.
   [Liu, Jia-You; Lu, Hsu-Feng] Cheng Hsin Gen Hosp, Dept Clin Pathol, Taipei 112, Taiwan.
   [Wu, Ping-Ping] China Med Univ, Sch Pharm, Taichung 404, Taiwan.
   [Lu, Hsu-Feng] Fu Jen Catholic Univ, Dept Restaurant Hotel & Inst Management, New Taipei City 242, Taiwan.
   [Au, Man-Kuan] Cheng Hsin Gen Hosp, Dept Orthoped Surg, Taipei 112, Taiwan.
   [Chung, Jing-Gung] Asia Univ, Dept Biotechnol, Taichung 413, Taiwan.
RP Au, MK (通讯作者)，Cheng Hsin Gen Hosp, Dept Orthoped Surg, Taipei 112, Taiwan.
EM ch6200@chgh.org.tw; jgchung@mail.cmu.edu.tw
CR Benayahu D, 2002, J CELL BIOCHEM, V84, P108, DOI 10.1002/jcb.1270
   Berge G, 2011, INT J CANCER, V129, P780, DOI 10.1002/ijc.25735
   Bianchi-smiraglia A, 2013, ONCOGENE, V32, P3049, DOI 10.1038/onc.2012.320
   Boreddy SR, 2013, ONCOGENE, V32, P3980, DOI 10.1038/onc.2012.413
   Campbell PG, 1994, J CELL PHYSIOL, V159, P1, DOI 10.1002/jcp.1041590102
   Chang YWE, 2006, CANCER RES, V66, P11700, DOI 10.1158/0008-5472.CAN-06-1818
   Chen KT, 2011, INT J ONCOL, V39, P611, DOI 10.3892/ijo.2011.1071
   Chiu YJ, 2011, J ORTHOP RES, V29, P1448, DOI 10.1002/jor.21398
   Chueh FS, 2011, ENVIRON TOXICOL, V29, P21
   Fishman DA, 2001, CANCER RES, V61, P3194
   Fuchs B, 2002, CLIN ORTHOP RELAT R, V0, P40
   Geller DAVIDS, 2010, CLIN ADV HEMATOL ONCOL, V8, P705
   Gerhauser C, 1997, CANCER RES, V57, P3429
   Gerhauser C, 1995, NAT MED, V1, P260, DOI 10.1038/nm0395-260
   Hsu SC, 2007, ANTICANCER RES, V27, P2377
   Huang WW, 2010, MOL NUTR FOOD RES, V54, P1585, DOI 10.1002/mnfr.201000005
   Huang YT, 2002, INT J CANCER, V99, P505, DOI 10.1002/ijc.10373
   Huh WW, 2012, HEAD NECK-J SCI SPEC, V34, P981, DOI 10.1002/hed.21850
   Ji BC, 2012, ONCOL REP, V27, P959, DOI 10.3892/or.2012.1622
   Kang HW, 2012, DIGEST DIS SCI, V57, P2873, DOI 10.1007/s10620-012-2237-x
   Kaste SC, 2011, RADIOL CLIN N AM, V49, P749, DOI 10.1016/j.rcl.2011.05.006
   Korpi JT, 2011, SURG ONCOL, V20, PE18, DOI 10.1016/j.suronc.2010.08.004
   Kwon SH, 2010, BIOORG MED CHEM LETT, V20, P6435, DOI 10.1016/j.bmcl.2010.09.073
   Lee HY, 2005, J NATL CANCER I, V97, P1695, DOI 10.1093/jnci/dji377
   Lee HY, 2004, CLIN CANCER RES, V10, P1074, DOI 10.1158/1078-0432.CCR-0833-3
   Li QT, 2002, NAT REV IMMUNOL, V2, P725, DOI 10.1038/nri910
   Liao CL, 2012, FOOD CHEM TOXICOL, V50, P1734, DOI 10.1016/j.fct.2012.02.033
   Marina N, 2004, ONCOLOGIST, V9, P422, DOI 10.1634/theoncologist.9-4-422
   Mayoral R, 2005, CARCINOGENESIS, V26, P753, DOI 10.1093/carcin/bgi022
   Mehta R, 2013, PLOS ONE, V8, P0, DOI 10.1371/journal.pone.0065113
   Murillo G, 2003, INT J CANCER, V104, P7, DOI 10.1002/ijc.10901
   Murillo G, 2002, EUR J CANCER, V38, P2446, DOI 10.1016/S0959-8049(02)00192-2
   Nair AS, 2006, J IMMUNOL, V177, P5612, DOI 10.4049/jimmunol.177.8.5612
   Oktay M, 1999, J CELL BIOL, V145, P1461, DOI 10.1083/jcb.145.7.1461
   Olson MF, 2010, CELL CYCLE, V9, P4417, DOI 10.4161/cc.9.22.14049
   Pilcher BK, 1997, J CELL BIOL, V137, P1445, DOI 10.1083/jcb.137.6.1445
   Sanders MA, 2004, AM J PHYSIOL-GASTR L, V286, PG547, DOI 10.1152/ajpgi.00262.2003
   Sangle NA, 2012, ARCH PATHOL LAB MED, V136, P572, DOI 10.5858/arpa.2011-0204-RS
   Shen J, 2012, CANCER LETT, V318, P106, DOI 10.1016/j.canlet.2011.12.008
   Smeds S, 1991, APMIS, V99, P898, DOI 10.1111/j.1699-0463.1991.tb01277.x
   Sun DH, 2011, CELL BIOL INT, V35, P569, DOI 10.1042/CBI20100431
   Thayanithy V, 2012, PLOS ONE, V7, P0, DOI 10.1371/journal.pone.0043720
   Thompson L, 2012, J ORTHOP RES, V30, P831, DOI 10.1002/jor.21585
   Tingting REN, 2010, CANCER BIOL THER, V10, P251
   Toth MARTA, 2012, METHODS MOL BIOL, V878, P121, DOI 10.1007/978-1-61779-854-2_8
   Udeani GO, 1997, CANCER RES, V57, P3424
   Wang MY, 2010, J ETHNOPHARMACOL, V130, P424, DOI 10.1016/j.jep.2010.05.024
   Wiedmann MW, 2011, CURR CANCER DRUG TAR, V11, P714
   Yan Y, 2005, NEOPLASIA, V7, P1053, DOI 10.1593/neo.05532
   Yang YL, 2013, PLOS ONE, V8, P0, DOI [10.1371/journal.pone.0054736, 10.1371/journal.pone.0067755, 10.1371/journal.pone.0055384]
NR 50
TC 43
Z9 44
U1 1
U2 10
PU MDPI
PI BASEL
PA ST ALBAN-ANLAGE 66, CH-4052 BASEL, SWITZERLAND
SN 1420-3049
EI 
J9 MOLECULES
JI Molecules
PD OCT 15
PY 2014
VL 19
IS 10
BP 16588
EP 16608
DI 10.3390/molecules191016588
PG 21
WC Biochemistry & Molecular Biology; Chemistry, Multidisciplinary
SC Biochemistry & Molecular Biology; Chemistry
GA AS7SX
UT WOS:000344456100069
PM 25322282
DA 2022-07-08
ER

PT J
AU Hu, Yong
   Xu, Shenglin
   Jin, Wensen
   Yi, Qiyi
   Wei, Wei
AF Hu, Yong
   Xu, Shenglin
   Jin, Wensen
   Yi, Qiyi
   Wei, Wei
TI Effect of the PTEN gene on adhesion, invasion and metastasis of osteosarcoma cells
SO ONCOLOGY REPORTS
LA English
DT Article
DE osteosarcoma; PTEN; adhesion; migration; invasion
ID nf-kappa-b; of-the-art; up-regulation; down-regulation; matrix metalloproteinase; therapeutic target; poor-prognosis; migration; kinase; activation
AB The phosphatase and tensin homolog (PTEN) gene, an important tumor-suppressor gene, has been demonstrated to have the potential for inhibiting proliferation, migration and invasion in various types of cancer cells. The aim of the present study was to investigate the effect of PTEN expression on osteosarcoma (OS) cells. The wild-type PTEN plasmid was transfected into OS U2-OS cells. The effects of PTEN on the adhesion, migration and invasion of U2-OS cells were evaluated by cell adhesion analysis, in vitro scratch and Transwell assays, respectively. The levels of MMP-2 and MMP-9, and focal adhesion kinase (FAK) protein regulated by PTEN were detected via western blot analysis. Meanwhile, the level of intracellular FAK phosphorylation was observed. The results from the present study showed that overexpression of PTEN transcription and protein were observed in U2-OS cells following PTEN transfection. Furthermore, the migration, invasion and adhesion capabilities of the cells with PTEN transfection were significantly decreased compared to these capacities in the cells without PTEN. Meanwhile, it was shown that there was downregulation of MMP-9, FAK and p-FAK concomitant with the elevation of the intracellular PTEN level. It is therefore evident that the upregulation of PTEN may attenuate the adhesion, migration and invasion capabilities of OS cells. The mechanisms of the effects of PTEN on OS cells may be correlated with a reduction in the related genes by PTEN regulation.
C1 [Hu, Yong; Wei, Wei] Anhui Med Univ, Inst Clin Pharmacol, Educ Minist China, Hefei 230032, Anhui, Peoples R China.
   [Hu, Yong; Wei, Wei] Anhui Med Univ, Key Lab Antiinflammatory & Immunopharmacol, Educ Minist China, Hefei 230032, Anhui, Peoples R China.
   [Hu, Yong; Xu, Shenglin] Anhui Med Univ, Affiliated Hosp 1, Dept Orthoped, Hefei 230022, Anhui, Peoples R China.
   [Jin, Wensen; Yi, Qiyi] Anhui Med Univ, Teaching & Res Sect Nucl Med, Hefei 230022, Anhui, Peoples R China.
RP Wei, W (通讯作者)，Anhui Med Univ, Inst Clin Pharmacol, Educ Minist China, 81 Mei Shan Rd, Hefei 230032, Anhui, Peoples R China.
EM aydweiw@126.com
FU National Natural Science Foundation of China [81173075]
CR Alimonti A, 2010, NAT GENET, V42, P454, DOI 10.1038/ng.556
   Aoyama D, 2013, PLOS ONE, V8, P0, DOI 10.1371/journal.pone.0081133
   Bacci G, 2006, CANCER-AM CANCER SOC, V106, P1154, DOI 10.1002/cncr.21724
   Baranwal S, 2011, J NATL CANCER I, V103, P1513, DOI 10.1093/jnci/djr350
   Bianchi E, 2013, INT J IMMUNOPATH PH, V26, P621, DOI 10.1177/039463201302600306
   Cai CZ, 2011, ORAL ONCOL, V47, P847, DOI 10.1016/j.oraloncology.2011.06.502
   Caino MC, 2013, J CLIN INVEST, V123, P2907, DOI 10.1172/JCI67841
   Carver BS, 2009, NAT GENET, V41, P619, DOI 10.1038/ng.370
   Castillo-sanchez R, 2013, CELL BIOL TOXICOL, V29, P303, DOI 10.1007/s10565-013-9254-1
   Colangelo T, 2013, NEOPLASIA, V15, P1204, DOI 10.1593/neo.13998
   Crompton BD, 2013, CANCER RES, V73, P2873, DOI 10.1158/0008-5472.CAN-12-1944
   Dasari VR, 2010, PLOS ONE, V5, P0, DOI 10.1371/journal.pone.0010350
   Davies EJ, 2014, J PATHOL, V233, P27, DOI 10.1002/path.4312
   Dey N, 2008, CANCER RES, V68, P1862, DOI 10.1158/0008-5472.CAN-07-1182
   Durban VM, 2014, AM J PATHOL, V184, P86, DOI 10.1016/j.ajpath.2013.10.003
   Fayda M, 2012, ACTA CHIR BELG, V112, P378, DOI 10.1080/00015458.2012.11680856
   Garcia-carracedo D, 2013, CLIN CANCER RES, V19, P6830, DOI 10.1158/1078-0432.CCR-13-0624
   Germani A, 2014, CANCER LETT, V344, P110, DOI 10.1016/j.canlet.2013.10.035
   Golubovskaya VM, 2010, FRONT BIOSCI-LANDMRK, V15, P901, DOI 10.2741/3653
   Gu JG, 1999, J CELL BIOL, V146, P389, DOI 10.1083/jcb.146.2.389
   Hanna SC, 2013, J CLIN INVEST, V123, P2078, DOI 10.1172/JCI66715
   Ji HF, 2013, J CANCER RES CLIN, V139, P429, DOI 10.1007/s00432-012-1342-8
   Kessenbrock K, 2010, CELL, V141, P52, DOI 10.1016/j.cell.2010.03.015
   Ko BS, 2013, ANTI-CANCER AGENT ME, V13, P555, DOI 10.2174/1871520611313040004
   Krausch M, 2011, HORM METAB RES, V43, P865, DOI 10.1055/s-0031-1291333
   Leinonen KA, 2013, CANCER EPIDEM BIOMAR, V22, P2333, DOI 10.1158/1055-9965.EPI-13-0333-T
   Li YQ, 2009, MOL CANCER THER, V8, P376, DOI 10.1158/1535-7163.MCT-08-0627
   Li ZH, 2012, PATHOL ONCOL RES, V18, P657, DOI 10.1007/s12253-011-9491-7
   Lu XS, 2013, INT J ONCOL, V42, P2103, DOI 10.3892/ijo.2013.1897
   Luetke A, 2014, CANCER TREAT REV, V40, P523, DOI 10.1016/j.ctrv.2013.11.006
   Luo XJ, 2008, CLIN ORTHOP RELAT R, V466, P2060, DOI 10.1007/s11999-008-0361-x
   Matsuda SATORU, 2013, OPEN MED CHEM J, V7, P23, DOI 10.2174/1874104501307010023
   Matsumoto Y, 2001, JPN J CANCER RES, V92, P429, DOI 10.1111/j.1349-7006.2001.tb01113.x
   Metcalfe C, 2013, CANCER RES, V73, P7034, DOI 10.1158/0008-5472.CAN-13-1222
   Mierke CT, 2013, PHYS BIOL, V10, P0, DOI 10.1088/1478-3975/10/6/065005
   Miwa S, 2012, ANTICANCER RES, V32, P3643
   Muhlbradt ERIN, 2013, GENES CANCER, V4, P535, DOI 10.1177/1947601913506009
   Namlos HM, 2012, PLOS ONE, V7, P0, DOI 10.1371/journal.pone.0048086
   Pal S, 2013, CELL COMMUN ADHES, V20, P105, DOI 10.3109/15419061.2013.833193
   Paul P, 2013, PLOS ONE, V8, P0, DOI 10.1371/journal.pone.0072570
   Poudel B, 2014, ONCOL LETT, V7, P215, DOI 10.3892/ol.2013.1655
   Provenzano PP, 2008, AM J PATHOL, V173, P1551, DOI 10.2353/ajpath.2008.080308
   Rainusso N, 2013, CURR ONCOL REP, V15, P296, DOI 10.1007/s11912-013-0321-9
   Ritter J, 2010, ANN ONCOL, V21, P320, DOI 10.1093/annonc/mdq276
   Rogers HA, 2013, CLIN CANCER RES, V19, P6450, DOI 10.1158/1078-0432.CCR-13-0222
   Sarkar S, 2013, AM J CANCER RES, V3, P465
   Schneider E, 2011, INT J ONCOL, V38, P823, DOI 10.3892/ijo.2010.893
   Sekine S, 2013, EUR SURG RES, V51, P108, DOI 10.1159/000355675
   Shih YW, 2010, CELL BIOCHEM BIOPHYS, V58, P31, DOI 10.1007/s12013-010-9091-2
   Shukla S, 2013, CANCER RES, V73, P6563, DOI 10.1158/0008-5472.CAN-13-0298
   Song MS, 2012, NAT REV MOL CELL BIO, V13, P283, DOI 10.1038/nrm3330
   Sze KMF, 2011, HEPATOLOGY, V53, P1558, DOI 10.1002/hep.24232
   Tamura M, 1999, CANCER RES, V59, P442
   Yui Y, 2010, CLIN EXP METASTAS, V27, P619, DOI 10.1007/s10585-010-9352-x
NR 54
TC 22
Z9 25
U1 3
U2 13
PU SPANDIDOS PUBL LTD
PI ATHENS
PA POB 18179, ATHENS, 116 10, GREECE
SN 1021-335X
EI 1791-2431
J9 ONCOL REP
JI Oncol. Rep.
PD OCT 15
PY 2014
VL 32
IS 4
BP 1741
EP 1747
DI 10.3892/or.2014.3362
PG 7
WC Oncology
SC Oncology
GA AQ1FV
UT WOS:000342528200057
PM 25069680
DA 2022-07-08
ER

PT J
AU Kojima, Toshio
   Wang, Xiaofei
   Fujiwara, Kyoko
   Osaka, Shunzo
   Yoshida, Yukihiro
   Osaka, Eiji
   Taniguchi, Masashi
   Ueno, Takahiro
   Fukuda, Noboru
   Soma, Masayoshi
   Tokuhashi, Yasuaki
   Nagase, Hiroki
AF Kojima, Toshio
   Wang, Xiaofei
   Fujiwara, Kyoko
   Osaka, Shunzo
   Yoshida, Yukihiro
   Osaka, Eiji
   Taniguchi, Masashi
   Ueno, Takahiro
   Fukuda, Noboru
   Soma, Masayoshi
   Tokuhashi, Yasuaki
   Nagase, Hiroki
TI Inhibition of Human Osteosarcoma Cell Migration and Invasion by a Gene Silencer, Pyrrole-Imidazole Polyamide, Targeted at the Human MMP9 NF-kappa B Binding Site
SO BIOLOGICAL & PHARMACEUTICAL BULLETIN
LA English
DT Article
DE pyrrole-imidazole polyamide; matrix metalloproteinase 9; osteosarcoma
ID matrix metalloproteinase-9; nuclear-localization; duocarmycin-a; tumor-cell; expression; dna; metastasis; rat
AB Osteosarcoma is one of the most prevalent bone tumors, occurring mostly in adolescence. However, no noticeable progress has been achieved in developing new therapeutic agents for this disease. Matrix metalloproteinase 9 (MMP9), a type IV collagenase, is a known anticancer target and is overexpressed in osteosarcomas. MMPs can degrade components of the extracellular matrix and are known to be involved in tumor invasion and metastasis. In the present study, we designed and synthesized a pyrrole-imidazole polyamide (HN.49), a gene-silencing agent that specifically targets the nuclear factor-kappa B (NF-kappa B) binding site of the human MMP9 promoter. We then examined the effect of HN.49 on the enzyme activity of MMP9 and the migration activity of osteosarcoma cells in vitro. It was clearly shown that HN.49 polyamide reduced the expression level of MMP9 mRNA and the enzymatic activity of MMP-9 in SaOS-2 cells. Moreover, HN.49 polyamide inhibited migration and invasion by SaOS-2 cells in in vitro wound-closure and matrigel-invasion assays. These results indicate that HN.49 may be a potential therapeutic agent for inhibiting the invasion and metastasis of osteosarcoma.
C1 [Kojima, Toshio; Osaka, Shunzo; Yoshida, Yukihiro; Osaka, Eiji; Taniguchi, Masashi; Tokuhashi, Yasuaki] Nihon Univ Sch Med, Dept Orthoped Surg, Tokyo 1018308, Japan.
   [Kojima, Toshio; Wang, Xiaofei; Nagase, Hiroki] Nihon Univ Sch Med, Dept Adv Med Sci, Div Canc Genet, Tokyo 1018308, Japan.
   [Fujiwara, Kyoko; Ueno, Takahiro; Fukuda, Noboru; Soma, Masayoshi; Nagase, Hiroki] Nihon Univ Sch Med, Nihon Univ Res Inst Med Sci, Innovat Therapy Res Grp, Tokyo 1018308, Japan.
   [Fujiwara, Kyoko; Soma, Masayoshi] Nihon Univ Sch Med, Dept Med, Div Gen Med, Tokyo 1018308, Japan.
   [Ueno, Takahiro; Fukuda, Noboru] Nihon Univ Sch Med, Div Nephrol Hypertens & Endocrinol, Dept Med, Tokyo 1018308, Japan.
   [Wang, Xiaofei; Nagase, Hiroki] Nihon Univ, Adv Res Inst Sci & Humanities, Tokyo 1028251, Japan.
   [Nagase, Hiroki] Chiba Canc Ctr Res Inst, Div Canc Genet, Chiba 2608717, Japan.
RP Nagase, H (通讯作者)，Nihon Univ Sch Med, Dept Adv Med Sci, Div Canc Genet, Tokyo 1018308, Japan.
EM hnagase@chiba-cc.jp
FU Ministry of Education, Culture, Sports, Science and Technology (MEXT) of Japan; MEXT
CR Arcamone F, 1964, NATURE, V203, P1064, DOI 10.1038/2031064a0
   Bacci G, 2006, CANCER-AM CANCER SOC, V106, P1154, DOI 10.1002/cncr.21724
   Bando T, 2006, ACCOUNTS CHEM RES, V39, P935, DOI 10.1021/ar030287f
   Best TP, 2003, P NATL ACAD SCI USA, V100, P12063, DOI 10.1073/pnas.2035074100
   Dorfman HD, 1995, CANCER, V75, P203, DOI 10.1002/1097-0142(19950101)75:1+<203::AID-CNCR2820751308>3.0.CO;2-V
   Foukas AF, 2002, J BONE JOINT SURG BR, V84B, P706, DOI 10.1302/0301-620X.84B5.12512
   Fujimoto K, 2002, NUCLEIC ACIDS RES, V30, P3748, DOI 10.1093/nar/gkf486
   Fukasawa A, 2009, BIOPHARM DRUG DISPOS, V30, P81, DOI 10.1002/bdd.648
   Gottesfeld JM, 1997, NATURE, V387, P202, DOI 10.1038/387202a0
   Himelstein BP, 1998, MED PEDIATR ONCOL, V31, P471, DOI 10.1002/(SICI)1096-911X(199812)31:6<471::AID-MPO2>3.0.CO;2-M
   Hong S, 2005, J BIOL CHEM, V280, P25202, DOI 10.1074/jbc.M413985200
   Katori H, 2006, J SURG ONCOL, V93, P80, DOI 10.1002/jso.20386
   Kawashima A, 1994, VIRCHOWS ARCH, V424, P547
   Kido A, 1999, JPN J CANCER RES, V90, P333, DOI 10.1111/j.1349-7006.1999.tb00752.x
   Lakka SS, 2005, J BIOL CHEM, V280, P21882, DOI 10.1074/jbc.M408520200
   Lee CW, 2007, AM J PHYSIOL-LUNG C, V292, PL799, DOI 10.1152/ajplung.00311.2006
   Mark C, 2008, ORTHOPAEDIC KNOWLEDG, V0, P801
   Mccawley LJ, 2000, MOL MED TODAY, V6, P149, DOI 10.1016/S1357-4310(00)01686-5
   Meyers PA, 2011, CANCER-AM CANCER SOC, V117, P1736, DOI 10.1002/cncr.25744
   Moses MA, 1997, STEM CELLS, V15, P180, DOI 10.1002/stem.150180
   Nickols NG, 2007, NUCLEIC ACIDS RES, V35, P363, DOI 10.1093/nar/gkl1042
   Rucker VC, 2003, J AM CHEM SOC, V125, P1195, DOI 10.1021/ja021011q
   Sato H, 1993, ONCOGENE, V8, P395
   Takahashi I, 1988, J ANTIBIOT, V41, P1915, DOI 10.7164/antibiotics.41.1915
   Tao ZF, 1999, NUCLEOS NUCLEOT, V18, P1615, DOI 10.1080/07328319908044799
   Trauger JW, 1996, CHEM BIOL, V3, P369, DOI 10.1016/S1074-5521(96)90120-9
   Wang XF, 2010, CANCER SCI, V101, P759, DOI 10.1111/j.1349-7006.2009.01435.x
   Whelan JS, 1997, EUR J CANCER, V33, P1611, DOI 10.1016/S0959-8049(97)00251-7
   Xin ZF, 2009, J EXP CLIN CANC RES, V28, P0, DOI 10.1186/1756-9966-28-105
NR 29
TC 10
Z9 13
U1 0
U2 9
PU PHARMACEUTICAL SOC JAPAN
PI TOKYO
PA 2-12-15 SHIBUYA, SHIBUYA-KU, TOKYO, 150-0002, JAPAN
SN 0918-6158
EI 
J9 BIOL PHARM BULL
JI Biol. Pharm. Bull.
PD SEP 15
PY 2014
VL 37
IS 9
BP 1460
EP 1465
DI 10.1248/bpb.b14-00147
PG 6
WC Pharmacology & Pharmacy
SC Pharmacology & Pharmacy
GA AO1HB
UT WOS:000341062100007
PM 25177029
DA 2022-07-08
ER

PT J
AU Wang, Qiang
   Cai, Jun
   Wang, Jingcheng
   Xiong, Chuanzhi
   Zhao, Jianning
AF Wang, Qiang
   Cai, Jun
   Wang, Jingcheng
   Xiong, Chuanzhi
   Zhao, Jianning
TI MiR-143 inhibits EGFR-signaling-dependent osteosarcoma invasion
SO TUMOR BIOLOGY
LA English
DT Article
DE Osteosarcoma; Epidermal growth factor receptor; miR-143; MMP9
ID foxo1 nuclear exclusion; in-vitro; cell line; growth; cancer; mmp-9; phosphorylation; glioblastoma; macrophage; metastasis
AB The molecular regulation of the invasion of osteosarcoma (OS) remains elusive. Here, we reported significant lower level of miR-143 and significant levels of phosphorylated EGFR and MMP9 in the resected OS from the patients, compared to the adjacent normal tissue. Moreover, strong correlation was detected among these three factors. We thus hypothesized existence of a causal link, which prompted us to use two human OS cell lines to study the interaction of miR-143, MMP9, and activation of EGFR signaling. We found that EGF-induced EGFR phosphorylation in both lines activated MMP9, and consequently cancer invasiveness. Both an inhibitor for EGFR phosphorylation and an inhibitor for ERK1/2 phosphorylation significantly inhibited the EGF-induced activation of MMP9. Moreover, miR-143 levels did not alter by EGF-induced EGFR phosphorylation, while overexpression of miR-143 antagonized EGF-induced MMP9 activation without affecting EGFR phosphorylation. Taken together, our data suggest that miR-143 inhibits EGFR signaling through its downstream ERK/MAPK signaling cascades to control MMP9 expression in OS. Thus, miR-143, EGFR, and MMP9 are therapeutic targets for inhibiting OS invasion.
C1 [Wang, Qiang; Zhao, Jianning] Southern Med Univ, Jinling Hosp, Dept Orthoped, Nanjing 210002, Jiangsu, Peoples R China.
   [Wang, Qiang; Cai, Jun; Wang, Jingcheng; Xiong, Chuanzhi] Subei Peoples Hosp, Dept Orthoped, Yangzhou 225001, Peoples R China.
RP Zhao, JN (通讯作者)，Southern Med Univ, Jinling Hosp, Dept Orthoped, Nanjing 210002, Jiangsu, Peoples R China.
EM jianning_zhao@163.com
CR Buddingh EP, 2011, CLIN CANCER RES, V17, P2110, DOI 10.1158/1078-0432.CCR-10-2047
   Chen J, 2014, TUMOR BIOL, V35, P7195, DOI 10.1007/s13277-014-1913-1
   Di LEVAG, 2013, CURR OPIN GENET DEV, V23, P3, DOI 10.1016/j.gde.2013.01.004
   Ding H, 2014, TUMOUR BIOL, V0, P0
   Endo-munoz L, 2012, BBA-REV CANCER, V1826, P434, DOI 10.1016/j.bbcan.2012.07.003
   Fantin VR, 2013, CELL, V154, P1184, DOI 10.1016/j.cell.2013.08.040
   Ferrari C, 2004, ACTA ORTHOP SCAND, V75, P487, DOI 10.1080/00016470410001295-1
   Grimer RJ, 2003, EUR J CANCER, V39, P157, DOI 10.1016/S0959-8049(02)00478-1
   Kido A, 1999, CANCER LETT, V137, P209, DOI 10.1016/S0304-3835(98)00368-1
   Kim SM, 2012, J ORTHOP RES, V30, P1040, DOI 10.1002/jor.22025
   Li SY, 2014, TUMOR BIOL, V35, P5593, DOI 10.1007/s13277-014-1739-x
   Liu G, 2014, TUMOUR BIOL, V0, P0
   Mcallister RM, 1971, CANCER-AM CANCER SOC, V27, P397, DOI 10.1002/1097-0142(197102)27:2<397::AID-CNCR2820270224>3.0.CO;2-X
   Mei Q, 2014, CANCER SCI, V105, P755, DOI 10.1111/cas.12436
   Pei J, 2014, TUMOR BIOL, V35, P6673, DOI 10.1007/s13277-014-1850-z
   Pereira DM, 2013, DRUG DISCOV TODAY, V18, P282, DOI 10.1016/j.drudis.2012.10.002
   Ponten J, 1967, INT J CANCER, V2, P434, DOI 10.1002/ijc.2910020505
   Roomi MW, 2014, INT J ONCOL, V44, P27, DOI 10.3892/ijo.2013.2159
   Shen J, 2013, NATURE, V497, P383, DOI 10.1038/nature12080
   Tsuchiya H, 1998, ANTICANCER RES, V18, P657
   Wang F, 2014, TUMOUR BIOL, V0, P0
   Wei YJ, 2013, CELL, V154, P1269, DOI 10.1016/j.cell.2013.08.015
   Xiao XW, 2014, P NATL ACAD SCI USA, V111, PE1211, DOI 10.1073/pnas.1321347111
   Yang JL, 2013, CURR OPIN ONCOL, V25, P398, DOI 10.1097/CCO.0b013e3283622c1b
NR 24
TC 50
Z9 54
U1 0
U2 4
PU SPRINGER
PI DORDRECHT
PA VAN GODEWIJCKSTRAAT 30, 3311 GZ DORDRECHT, NETHERLANDS
SN 1010-4283
EI 1423-0380
J9 TUMOR BIOL
JI Tumor Biol.
PD DEC 15
PY 2014
VL 35
IS 12
BP 12743
EP 12748
DI 10.1007/s13277-014-2600-y
PG 6
WC Oncology
SC Oncology
GA AX3UI
UT WOS:000346863700124
PM 25227664
DA 2022-07-08
ER

PT J
AU Odagiri, Haruki
   Kadomatsu, Tsuyoshi
   Endo, Motoyoshi
   Masuda, Tetsuro
   Morioka, MS
   Fukuhara, Shigetomo
   Miyamoto, Takeshi
   Kobayashi, Eisuke
   Miyata, Keishi
   Aoi, Jun
   Horiguchi, Haruki
   Nishimura, Naotaka
   Terada, Kazutoyo
   Yakushiji, Toshitake
   Manabe, Ichiro
   Mochizuki, Naoki
   Mizuta, Hiroshi
   Oike, Yuichi
AF Odagiri, Haruki
   Kadomatsu, Tsuyoshi
   Endo, Motoyoshi
   Masuda, Tetsuro
   Morioka, Masaki
   Fukuhara, Shigetomo
   Miyamoto, Takeshi
   Kobayashi, Eisuke
   Miyata, Keishi
   Aoi, Jun
   Horiguchi, Haruki
   Nishimura, Naotaka
   Terada, Kazutoyo
   Yakushiji, Toshitake
   Manabe, Ichiro
   Mochizuki, Naoki
   Mizuta, Hiroshi
   Oike, Yuichi
TI The Secreted Protein ANGPTL2 Promotes Metastasis of Osteosarcoma Cells Through Integrin alpha 5 beta 1, p38 MAPK, and Matrix Metalloproteinases
SO SCIENCE SIGNALING
LA English
DT Article
ID angiopoietin-like protein-2; tumor-suppressor; gene-expression; microenvironmental regulation; lung metastasis; cancer; inflammation; angiogenesis; metabolism; junction
AB The tumor microenvironment can enhance the invasive capacity of tumor cells. We showed that expression of angiopoietin-like protein 2 (ANGPTL2) in osteosarcoma (OS) cell lines increased and the methylation of its promoter decreased with time when grown as xenografts in mice compared with culture. Compared with cells grown in normal culture conditions, the expression of genes encoding DNA demethylation-related enzymes increased in tumor cells implanted into mice or grown in hypoxic, serum-starved culture conditions. ANGPTL2 expression in OS cell lines correlated with increased tumor metastasis and decreased animal survival by promoting tumor cell intravasation mediated by the integrin a5b1, p38 mitogen-activated protein kinase, and matrix metalloproteinases. The tolloid-like 1 (TLL1) protease cleaved ANGPTL2 into fragments in vitro that did not enhance tumor progression when overexpressed in xenografts. Expression of TLL1 was weak in OS patient tumors, suggesting that ANGPTL2 may not be efficiently cleaved upon secretion from OS cells. These findings demonstrate that preventing ANGPTL2 signaling stimulated by the tumor microenvironment could inhibit tumor cell migration and metastasis.
C1 [Odagiri, Haruki; Kadomatsu, Tsuyoshi; Endo, Motoyoshi; Masuda, Tetsuro; Miyata, Keishi; Aoi, Jun; Horiguchi, Haruki; Nishimura, Naotaka; Terada, Kazutoyo; Oike, Yuichi] Kumamoto Univ, Grad Sch Med Sci, Dept Med Genet, Chuo Ku, Kumamoto 8608556, Japan.
   [Odagiri, Haruki; Masuda, Tetsuro; Yakushiji, Toshitake; Mizuta, Hiroshi] Kumamoto Univ, Grad Sch Med Sci, Dept Orthoped Surg, Kumamoto 8608556, Japan.
   [Morioka, Masaki Suimye; Manabe, Ichiro] Univ Tokyo, Grad Sch Med, Dept Cardiovasc Med, Bunkyo Ku, Tokyo 1138655, Japan.
   [Fukuhara, Shigetomo; Mochizuki, Naoki] Natl Cerebral & Cardiovasc Ctr, Res Inst, Dept Cell Biol, Suita, Osaka 5658565, Japan.
   [Miyamoto, Takeshi; Kobayashi, Eisuke] Keio Univ, Sch Med, Dept Orthoped Surg, Shinjuku Ku, Tokyo 1608582, Japan.
   [Oike, Yuichi] Japan Sci & Technol Agcy, Core Res Evolut Sci & Technol, Chiyoda Ku, Tokyo 1020075, Japan.
RP Oike, Y (通讯作者)，Kumamoto Univ, Grad Sch Med Sci, Dept Med Genet, Chuo Ku, 1-1-1 Honjo, Kumamoto 8608556, Japan.
EM oike@gpo.kumamoto-u.ac.jp
FU Japan Society for the Promotion of Science (JSPS) through the "Funding Program for World-Leading Innovative R&D on Science and Technology (FIRST Program)" [LS098]; Core Research for Evolutional Science and Technology (CREST) program of Japan Science and Technology Agency, by JSPS KAKENHI [25870543]; Takeda Science Foundation and the Yasuda Medical Foundation; Grants-in-Aid for Scientific Research [25461192] Funding Source: KAKEN
CR Ando K, 2013, J CELL BIOL, V202, P901, DOI 10.1083/jcb.201301115
   Aoi J, 2011, CANCER RES, V71, P7502, DOI 10.1158/0008-5472.CAN-11-1758
   Audic S, 1997, GENOME RES, V7, P986, DOI 10.1101/gr.7.10.986
   Barbolina MV, 2007, J BIOL CHEM, V282, P4924, DOI 10.1074/jbc.M608428200
   Bernert B, 2011, J BIOL CHEM, V286, P42349, DOI 10.1074/jbc.M111.278598
   Berry R, 2010, FEBS LETT, V584, P657, DOI 10.1016/j.febslet.2009.12.050
   Bjornland K, 2005, J SURG RES, V127, P151, DOI 10.1016/j.jss.2004.12.016
   Branco MR, 2012, NAT REV GENET, V13, P7, DOI 10.1038/nrg3080
   Carmeliet P, 2000, NATURE, V407, P249, DOI 10.1038/35025220
   Crabtree GR, 2002, CELL, V109, PS67, DOI 10.1016/S0092-8674(02)00699-2
   Denko NC, 2008, NAT REV CANCER, V8, P705, DOI 10.1038/nrc2468
   Endo M, 2012, CANCER RES, V72, P1784, DOI 10.1158/0008-5472.CAN-11-3878
   Ge HF, 2004, J BIOL CHEM, V279, P2038, DOI 10.1074/jbc.M307583200
   Gialeli C, 2011, FEBS J, V278, P16, DOI 10.1111/j.1742-4658.2010.07919.x
   Guo JU, 2011, CELL, V145, P423, DOI 10.1016/j.cell.2011.03.022
   Haas TL, 1998, J BIOL CHEM, V273, P3604, DOI 10.1074/jbc.273.6.3604
   Hagihara A, 2004, ONCOGENE, V23, P8705, DOI 10.1038/sj.onc.1207783
   Hanahan D, 2011, CELL, V144, P646, DOI 10.1016/j.cell.2011.02.013
   Hato T, 2008, TRENDS CARDIOVAS MED, V18, P6, DOI 10.1016/j.tcm.2007.10.003
   Husmann K, 2013, BBA-MOL BASIS DIS, V1832, P347, DOI 10.1016/j.bbadis.2012.11.006
   Jaenisch R, 2003, NAT GENET, V33, P245, DOI 10.1038/ng1089
   Jirtle RL, 2007, NAT REV GENET, V8, P253, DOI 10.1038/nrg2045
   Jones PA, 2002, NAT REV GENET, V3, P415, DOI 10.1038/nrg816
   Joyce JA, 2009, NAT REV CANCER, V9, P239, DOI 10.1038/nrc2618
   Juncker-jensen A, 2013, CANCER RES, V73, P4196, DOI 10.1158/0008-5472.CAN-12-4495
   Kessenbrock K, 2010, CELL, V141, P52, DOI 10.1016/j.cell.2010.03.015
   Kikuchi R, 2008, CANCER RES, V68, P5067, DOI 10.1158/0008-5472.CAN-08-0062
   Kochetkova M, 2009, CELL DEATH DIFFER, V16, P664, DOI 10.1038/cdd.2008.190
   Korpi JT, 2011, SURG ONCOL, V20, PE18, DOI 10.1016/j.suronc.2010.08.004
   Kubota Y, 2005, P NATL ACAD SCI USA, V102, P13502, DOI 10.1073/pnas.0501902102
   Lei X, 2011, J BIOL CHEM, V286, P0, DOI 10.1074/jbc.M110.217638
   Li LONG-CHENG, 2007, V402, V0, P371
   Lian CG, 2012, CELL, V150, P1135, DOI 10.1016/j.cell.2012.07.033
   Lobry C, 2011, J EXP MED, V208, P1931, DOI 10.1084/jem.20111855
   Ma YJ, 2004, NAT REV CANCER, V4, P966, DOI 10.1038/nrc1505
   Macian F, 2001, ONCOGENE, V20, P2476, DOI 10.1038/sj.onc.1204386
   Mann JR, 2005, NAT CLIN PRACT ONCOL, V2, P202, DOI 10.1038/ncponc0140
   Mantovani A, 2008, NATURE, V454, P436, DOI 10.1038/nature07205
   Okada S, 2008, INT J HEMATOL, V88, P476, DOI 10.1007/s12185-008-0215-z
   Okada T, 2010, AM J PATHOL, V176, P2309, DOI 10.2353/ajpath.2010.090865
   Ono M, 2003, J BIOL CHEM, V278, P41804, DOI 10.1074/jbc.M302861200
   Osaki M, 2011, MOL THER, V19, P1123, DOI 10.1038/mt.2011.53
   Padua D, 2008, CELL, V133, P66, DOI 10.1016/j.cell.2008.01.046
   Paez D, 2012, CLIN CANCER RES, V18, P645, DOI 10.1158/1078-0432.CCR-11-2186
   Psaila B, 2009, NAT REV CANCER, V9, P285, DOI 10.1038/nrc2621
   Quinlan AR, 2010, BIOINFORMATICS, V26, P841, DOI 10.1093/bioinformatics/btq033
   Rawlings ND, 2012, NUCLEIC ACIDS RES, V40, PD343, DOI 10.1093/nar/gkr987, 10.1093/nar/gkt953
   Reitman ZJ, 2011, P NATL ACAD SCI USA, V108, P3270, DOI 10.1073/pnas.1019393108
   Reuben PM, 2006, FRONT BIOSCI-LANDMRK, V11, P1199, DOI 10.2741/1873
   Shimizu T, 2010, ONCOGENE, V29, P5687, DOI 10.1038/onc.2010.312
   Sodek KL, 2008, BMC CANCER, V8, P0, DOI 10.1186/1471-2407-8-223
   Tabata M, 2009, CELL METAB, V10, P178, DOI 10.1016/j.cmet.2009.08.003
   Takai T, 2001, IMMUNOL REV, V181, P215, DOI 10.1034/j.1600-065X.2001.1810118.x
   Tan MJ, 2012, MOL CANCER RES, V10, P677, DOI 10.1158/1541-7786.MCR-11-0519
   Tang BW, 2003, J CLIN INVEST, V112, P1116, DOI 10.1172/JCI200318899
   Tazume H, 2012, ARTERIOSCL THROM VAS, V32, P1400, DOI 10.1161/ATVBAHA.112.247866
   Terzyan SS, 1999, J MOL BIOL, V285, P205, DOI 10.1006/jmbi.1998.2288
   Tian Z, 2013, J MOL CELL CARDIOL, V57, P1, DOI 10.1016/j.yjmcc.2013.01.004
   Trapnell C, 2009, BIOINFORMATICS, V25, P1105, DOI 10.1093/bioinformatics/btp120
   Vlahopoulos SA, 2008, BIOESSAYS, V30, P314, DOI 10.1002/bies.20734
   Williams K, 2012, EMBO REP, V13, P28, DOI 10.1038/embor.2011.233
   You JS, 2012, CANCER CELL, V22, P9, DOI 10.1016/j.ccr.2012.06.008
   Zhang KZ, 2008, NATURE, V454, P455, DOI 10.1038/nature07203
   Zheng JK, 2012, NATURE, V485, P656, DOI 10.1038/nature11095
NR 64
TC 77
Z9 77
U1 0
U2 17
PU AMER ASSOC ADVANCEMENT SCIENCE
PI WASHINGTON
PA 1200 NEW YORK AVE, NW, WASHINGTON, DC 20005 USA
SN 1945-0877
EI 1937-9145
J9 SCI SIGNAL
JI Sci. Signal.
PD JAN 21
PY 2014
VL 7
IS 309
BP 
EP 
DI 10.1126/scisignal.2004612
PG 14
WC Biochemistry & Molecular Biology; Cell Biology
SC Biochemistry & Molecular Biology; Cell Biology
GA 292YL
UT WOS:000329938500001
PM 24448647
DA 2022-07-08
ER

PT J
AU Meng, Qingbing
   Zhao, Jie
   Liu, Hongbing
   Zhou, Guoyou
   Zhang, Wensheng
   Xu, Xingli
   Zheng, Minqian
AF Meng, Qingbing
   Zhao, Jie
   Liu, Hongbing
   Zhou, Guoyou
   Zhang, Wensheng
   Xu, Xingli
   Zheng, Minqian
TI HMGB1 promotes cellular proliferation and invasion, suppresses cellular apoptosis in osteosarcoma
SO TUMOR BIOLOGY
LA English
DT Article
DE HMGB1; Osteosarcoma; RNA interference
ID box 1 hmgb1; targeting hmgb1; ovarian-cancer; in-vitro; growth; cell; expression; metastasis; pathway; adolescent
AB Osteosarcoma is the most common primary malignant bone tumor in children and adolescents. Unfortunately, treatment failures are common due to the metastasis and chemoresistance, but the underlying molecular mechanism remains unclear. Accumulating evidence indicated that the deregulation of DNA-binding protein high-mobility group box 1 (HMGB1) was associated with the development of cancer. This study aimed to explore the expression of HMGB1 in osteosarcoma tissues and its correlation to the clinical pathology of osteosarcoma and to discuss the role of HMGB1 in the development of osteosarcoma. The results from RT-PCR and Western blot showed that the expression rate of HMGB1 messenger RNA (mRNA) and the expression of HMGB1 in the osteosarcoma tissues were significantly higher than those in normal bone tissue (p<0.05), the expression rate of HMGB1 mRNA and the expression of HMGB1 in the carcinoma tissues with positive lung metastasis were significantly higher than those without lung metastasis (p<0.05), and with increasing Enneking stage, the expression rate of HMGB1 mRNA and the expression of HMGB1 also increased (p<0.05). In order to explore the role of HMGB1 in osteosarcoma, the expression of HMGB1 in the human osteosarcoma MG-63 cell line was downregulated by the technique of RNA interference. Western blot results showed that the protein expression of HMGB1 was significantly decreased in the MG-63 cells from HMGB1-siRNA transfection group (p<0.05), which suggested that HMGB1 was successfully downregulated in the MG-63 cells. Then the changes in proliferation, apoptosis, and invasion of MG-63 cells were examined by MTT test, PI staining, annexin V staining, and transwell chamber assay. Results showed that the abilities of proliferation and invasion were suppressed in HMGB1 knockdown MG-63 cells, and the abilities of apoptosis were enhanced in HMGB1 knockdown MG-63 cells. The expression of cyclin D1, MMP-9 was downregulated in HMGB1 knockdown MG-63 cells, and the expression of caspase-3 was upregulated in HMGB1 knockdown MG-63 cells. Taken together, the overexpression of HMGB1 in osteosarcoma might be related to the tumorigenesis, invasion, and metastasis of osteosarcoma, which might be a potential target for the treatment of osteosarcoma.
C1 [Meng, Qingbing; Liu, Hongbing; Zhou, Guoyou; Zhang, Wensheng; Xu, Xingli; Zheng, Minqian] Yancheng City 1 Peoples Hosp, Dept Orthoped, Yancheng 224005, Jiangsu, Peoples R China.
   [Zhao, Jie] Shanghai Jiao Tong Univ Sch Med, Shanghai Peoples Hosp 9, Dept Orthoped, Shanghai 200011, Peoples R China.
RP Zheng, MQ (通讯作者)，Yancheng City 1 Peoples Hosp, Dept Orthoped, 16 Yue He Rd, Yancheng 224005, Jiangsu, Peoples R China.
EM yczhengmq@163.com
FU National Natural Science Foundation of China [81402226]
CR Bielack SS, 2008, CURR TREAT OPTION ON, V9, P67, DOI 10.1007/s11864-008-0057-1
   Chen J, 2012, J CELL PHYSIOL, V227, P3629, DOI 10.1002/jcp.24069
   Chen J, 2012, GYNECOL ONCOL, V126, P109, DOI 10.1016/j.ygyno.2012.03.051
   Chen RC, 2014, MOL CELL BIOCHEM, V390, P271, DOI 10.1007/s11010-014-1978-6
   Chiappetta C, 2014, APPL IMMUNOHISTO M M, V22, P162, DOI 10.1097/PDM.0000000000000033
   Cock-rada AM, 2012, CANCER RES, V72, P810, DOI 10.1158/0008-5472.CAN-11-1052
   Dong YD, 2013, ONCOL REP, V29, P87, DOI 10.3892/or.2012.2070
   Gatla HR, 2014, METHODS MOL BIOL, V1172, P271, DOI 10.1007/978-1-4939-0928-5_25
   Gnanasekar M, 2009, INT J ONCOL, V34, P425, DOI 10.3892/ijo_00000166
   He HT, 2014, ONCOL LETT, V7, P1352, DOI 10.3892/ol.2014.1935
   Hou CH, 2014, BIOCHEM PHARMACOL, V89, P453, DOI 10.1016/j.bcp.2014.03.010
   Hu YA-HUI, 2014, ZHONGGUO SHI YAN XUE YE XUE ZA ZHI, V22, P560, DOI 10.7534/j.issn.1009-2137.2014.02.055
   Jia L, 2014, BLOOD, V123, P1709, DOI 10.1182/blood-2013-10-529610
   Ko YB, 2014, CELL SIGNAL, V26, P777, DOI 10.1016/j.cellsig.2013.12.018
   Li RH, 2014, MOL CELL BIOCHEM, V392, P109, DOI 10.1007/s11010-014-2023-5
   Li ZENG-JUN, 2013, ZHONGHUA ZHONG LIU ZA ZHI, V35, P244, DOI 10.3760/cma.j.issn.0253-3766.2013.04.002
   Liu K, 2014, AUTOPHAGY, V10, P442, DOI 10.4161/auto.27418
   Liu Y, 2012, INT J NONLIN SCI NUM, V13, P1
   Mazumder SUPARNA, 2008, V414, V0, P13
   Mirabello L, 2009, INT J CANCER, V125, P229, DOI 10.1002/ijc.24320
   Mirabello L, 2009, CANCER-AM CANCER SOC, V115, P1531, DOI 10.1002/cncr.24121
   Monga SS, 2014, GENE EXPRESSION, V16, P51, DOI 10.3727/105221614X13919976902138
   Moser B, 2014, PLOS ONE, V9, P0, DOI 10.1371/journal.pone.0094118
   Posthumadeboer J, 2011, CLIN EXP METASTAS, V28, P493, DOI 10.1007/s10585-011-9384-x
   Shen AD, 2012, J SURG ONCOL, V105, P830, DOI 10.1002/jso.23012
   Song B, 2012, CELL BIOCHEM FUNCT, V30, P11, DOI 10.1002/cbf.1811
   Spradling A, 2001, NATURE, V414, P98, DOI 10.1038/35102160
   Srinivasan M, 2014, HORM CANCER-US, V5, P127, DOI 10.1007/s12672-014-0175-0
   Suren D, 2014, MED SCI MONITOR, V20, P530, DOI 10.12659/MSM.890531
   Tumbar T, 2004, SCIENCE, V303, P359, DOI 10.1126/science.1092436
   Weng H, 2013, BMC CANCER, V13, P0, DOI 10.1186/1471-2407-13-311
   Xiao JQ, 2014, PLOS ONE, V9, P0, DOI [10.1371/journal.pone.0090396, 10.1371/journal.pone.0095214]
   Xu YB, 2013, EUR REV MED PHARMACO, V17, P2486
   Yin YP, 2014, MOL MED REP, V9, P1439, DOI 10.3892/mmr.2014.1961
   Yu Y, 2012, AM J BLOOD RES, V2, P36
   Yu YAN, 2008, AI ZHENG, V27, P929
   Zhang J, 2014, INT J ONCOL, V44, P1268, DOI 10.3892/ijo.2014.2285
   Zhang PENG, 2009, ZHONGHUA YI XUE ZA ZHI, V89, P3156
   Zwaga T, 2008, RADIOGRAPHICS, V28, P277, DOI 10.1148/rg.281075015
NR 39
TC 30
Z9 35
U1 0
U2 14
PU SAGE PUBLICATIONS LTD
PI LONDON
PA 1 OLIVERS YARD, 55 CITY ROAD, LONDON EC1Y 1SP, ENGLAND
SN 1010-4283
EI 1423-0380
J9 TUMOR BIOL
JI Tumor Biol.
PD DEC 15
PY 2014
VL 35
IS 12
BP 12265
EP 12274
DI 10.1007/s13277-014-2535-3
PG 10
WC Oncology
SC Oncology
GA AX3UI
UT WOS:000346863700067
PM 25168370
DA 2022-07-08
ER

PT J
AU Zhang, Yong
   Yang, Chao-Qun
   Gao, Yang
   Wang, Ce
   Zhang, Cheng-Lin
   Zhou, Xu-Hui
AF Zhang, Yong
   Yang, Chao-qun
   Gao, Yang
   Wang, Ce
   Zhang, Cheng-lin
   Zhou, Xu-hui
TI Knockdown of CXCR7 inhibits proliferation and invasion of osteosarcoma cells through inhibition of the PI3K/Akt and beta-arrestin pathways
SO ONCOLOGY REPORTS
LA English
DT Article
DE CXCR7; osteosarcoma; growth; invasion
ID chemokine receptor cxcr7; hepatocellular-carcinoma cell; predicts poor survival; human glioma-cell; high expression; signaling pathway; tumor progression; bladder-cancer; cxcl12; metastasis
AB CXC chemokine receptor 7 (CXCR7) has been implicated in tumor development and metastasis in multiple malignancies. Yet, the function and molecular mechanisms of CXCR7 in human osteosarcoma (OS) are still unclear. The aim of the present study was to investigate the role of CXCR7 in human OS. The expression of CXCR7 was assessed by immunohistochemical assay using a tissue microarray procedure in 45 cases of OS tissues. A loss-of-function approach was used to observe the effects of lentiviral vector-mediated CXCR7 siRNA (Lv-siCXCR7) on biological behaviors including proliferative activities and invasive potential, as indicated by MTT and Transwell assays in OS (MG-63 and U-2 OS) cells. The results showed that the expression of CXCR7 protein in OS tissues was significantly increased compared to that in adjacent non-cancerous tissues (68.9 vs. 53.3%, P=0.033), and was correlated with the distant metastasis of the tumors (P=0.004). Knockdown of CXCR7 suppressed proliferation and invasion of OS cells through decreased expression of PI3K, AKT, beta-arrestin, proliferating cell nuclear antigen (PCNA), and matrix metalloproteinase-9 (MMP-9). In addition, the tumor volume in U-2 OS subcutaneous tumor models treated with Lv-siCXCR7 was significantly smaller than the tumor volume in the negative control group (P<0.01). Collectively, our findings indicate that upregulation of CXCR7 expression is correlated with distant metastasis of OS, while knockdown of CXCR7 blocks the development of OS cells through inhibition of the PI3K/AKT and beta-arrestin pathways, suggesting that CXCR7 may serve as a potential therapeutic target for the treatment of cancer.
C1 [Zhang, Yong] Zhabei Dist Cent Hosp, Dept Orthoped Surg, Shanghai 200070, Peoples R China.
   [Yang, Chao-Qun; Gao, Yang; Wang, Ce; Zhang, Cheng-Lin; Zhou, Xu-Hui] Second Mil Med Univ, Changzheng Hosp, Dept Orthoped Surg, Shanghai 200003, Peoples R China.
RP Zhou, XH (通讯作者)，Second Mil Med Univ, Changzheng Hosp, Dept Orthoped Surg, 415 Fengyang Rd, Shanghai 200003, Peoples R China.
EM zhouxuhui201403@163.com
CR Chen X, 2013, CELL PHYSIOL BIOCHEM, V32, P1083, DOI 10.1159/000354508
   Decaillot FM, 2011, J BIOL CHEM, V286, P32188, DOI 10.1074/jbc.M111.277038
   Dong SY, 2013, J TRANSL MED, V11, P0, DOI 10.1186/1479-5876-11-273
   Gahan JC, 2012, J UROLOGY, V187, P827, DOI 10.1016/j.juro.2011.10.150
   Gebauer F, 2011, J SURG ONCOL, V104, P140, DOI 10.1002/jso.21957
   Goguet-surmenian E, 2013, BRIT J CANCER, V109, P1579, DOI 10.1038/bjc.2013.482
   Gosalbez M, 2014, J UROLOGY, V191, P1899, DOI 10.1016/j.juro.2013.11.053
   Guillemot E, 2012, BRIT J CANCER, V107, P1944, DOI 10.1038/bjc.2012.503
   Guo JC, 2013, PLOS ONE, V8, P0, DOI 10.1371/journal.pone.0082910
   Hao MG, 2012, BIOCHEM PHARMACOL, V84, P204, DOI 10.1016/j.bcp.2012.04.007
   Hattermann K, 2013, ANN ANAT, V195, P103, DOI 10.1016/j.aanat.2012.10.013
   Hattermann K, 2012, ONCOL REP, V27, P1348, DOI 10.3892/or.2012.1674
   Hattermann K, 2010, CANCER RES, V70, P3299, DOI 10.1158/0008-5472.CAN-09-3642
   Heinrich EL, 2012, J TRANSL MED, V10, P0, DOI 10.1186/1479-5876-10-68
   Hornebeck W, 2005, BIOCHIMIE, V87, P377, DOI 10.1016/j.biochi.2004.09.022
   Liu FY, 2011, ONCOL REP, V25, P383, DOI 10.3892/or.2010.1090
   Liu Z, 2012, ENDOCR PATHOL, V23, P247, DOI 10.1007/s12022-012-9223-x
   Monnier J, 2012, EUR J CANCER, V48, P138, DOI 10.1016/j.ejca.2011.06.044
   Odemis V, 2012, GLIA, V60, P372, DOI 10.1002/glia.22271
   Risio M, 1992, J CELL BIOCHEM, V0, P79
   Roth M, 2014, CANCER-AM CANCER SOC, V120, P548, DOI 10.1002/cncr.28461
   Schrevel M, 2012, BRIT J CANCER, V106, P1520, DOI 10.1038/bjc.2012.110
   Singh AK, 2013, CYTOKINE GROWTH F R, V24, P41, DOI 10.1016/j.cytogfr.2012.08.007
   Sun XQ, 2010, CANCER METAST REV, V29, P709, DOI 10.1007/s10555-010-9256-x
   Tang T, 2012, ASIAN PAC J CANCER P, V13, P5281, DOI 10.7314/APJCP.2012.13.10.5281
   Tarnowski M, 2010, EUR J HAEMATOL, V85, P472, DOI 10.1111/j.1600-0609.2010.01531.x
   Wang LH, 2012, WORLD J SURG ONCOL, V10, P0, DOI 10.1186/1477-7819-10-212
   Xue TC, 2011, ASIAN PAC J CANCER P, V12, P657
   Yao X, 2011, J INT MED RES, V39, P1253, DOI 10.1177/147323001103900413
   Yates TJ, 2013, CANCER-AM CANCER SOC, V119, P61, DOI 10.1002/cncr.27661
   Zabel BA, 2011, MOL CANCER, V10, P0, DOI 10.1186/1476-4598-10-73
   Zheng K, 2010, J EXP CLIN CANC RES, V29, P0, DOI 10.1186/1756-9966-29-31
NR 32
TC 23
Z9 23
U1 0
U2 7
PU SPANDIDOS PUBL LTD
PI ATHENS
PA POB 18179, ATHENS, 116 10, GREECE
SN 1021-335X
EI 1791-2431
J9 ONCOL REP
JI Oncol. Rep.
PD SEP 15
PY 2014
VL 32
IS 3
BP 965
EP 972
DI 10.3892/or.2014.3290
PG 8
WC Oncology
SC Oncology
GA AM6NZ
UT WOS:000339983200013
PM 24969680
DA 2022-07-08
ER

PT J
AU Araki, Mutsumi
   Kitayoshi, Misaho
   Dong, Yan
   Hirane, Miku
   Ozaki, Shuhei
   Mori, Shiori
   Fukushima, Nobuyuki
   Honoki, Kanya
   Tsujiuchi, Toshifumi
AF Araki, Mutsumi
   Kitayoshi, Misaho
   Dong, Yan
   Hirane, Miku
   Ozaki, Shuhei
   Mori, Shiori
   Fukushima, Nobuyuki
   Honoki, Kanya
   Tsujiuchi, Toshifumi
TI Inhibitory effects of lysophosphatidic acid receptor-5 on cellular functions of sarcoma cells
SO GROWTH FACTORS
LA English
DT Article
DE Lysophosphatidic acid; LPA receptor-5; malignant fibrous histiocytoma; osteosarcoma; tumor progression
ID ovarian-cancer cell; tumor-cell; expression; migration; induction; gene; proliferation; biology; lpa(3); role
AB Lysophosphatidic acid (LPA) is a bioactive lipid that interacts with G protein-coupled LPA receptors (LPA receptor-1 (LPA(1)) to LPA(6)). Here, we investigated the effects of LPA signaling via LPA(5) on cellular functions of sarcoma cells by generating Lpar5 overexpressing and Lpar5 knockdown cells from rat osteosarcoma and malignant fibrous histiocytoma cells, respectively. The cell motility activity of Lpar5 overexpressing cells was significantly lower, while Lpar5 knockdown cells showed high cell motility, compared with respective controls. Gelatin zymography showed that LPA(5) suppressed the activation of matrix metalloproteinase-2. LPA(5) also inhibited the cell motility activity of endothelial cells, correlating with the expression levels of vascular endothelial growth factor genes. These results suggest that LPA signaling via LPA(5) negatively regulates the cellular functions of rat sarcoma cells.
C1 [Araki, Mutsumi; Kitayoshi, Misaho; Dong, Yan; Hirane, Miku; Ozaki, Shuhei; Mori, Shiori; Tsujiuchi, Toshifumi] Kinki Univ, Fac Sci & Engn, Dept Life Sci, Div Canc Biol & Bioinformat, Higashiosaka, Osaka 5778502, Japan.
   [Fukushima, Nobuyuki] Kinki Univ, Fac Sci & Engn, Dept Life Sci, Div Mol Neurobiol, Higashiosaka, Osaka 5778502, Japan.
   [Honoki, Kanya] Nara Med Univ, Dept Orthoped Surg, Kashihara, Nara 634, Japan.
RP Tsujiuchi, T (通讯作者)，Kinki Univ, Fac Sci & Engn, Dept Life Sci, Div Canc Biol & Bioinformat, 3-4-1 Kowakae, Higashiosaka, Osaka 5778502, Japan.
EM ttujiuch@life.kindai.ac.jp
FU Japan Society for the Promotion of Science [24590493]; Ministry of Health, Labor and Welfare of Japan
CR Chen P, 2009, J CELL BIOCHEM, V108, P1233, DOI 10.1002/jcb.22363
   Contos JJA, 2000, MOL PHARMACOL, V58, P1188, DOI 10.1124/mol.58.6.1188
   Dahlin DC, 1968, BONE TUMORS GEN ASPE, V0, P269
   Ferrara N, 2003, NAT MED, V9, P669, DOI 10.1038/nm0603-669
   Folkman J, 1971, NEW ENGL J MED, V285, P1182
   Fukushima N, 2004, J BIOL CHEM, V277, P45428
   Furuta D, 2012, MOL CELL NEUROSCI, V50, P21, DOI 10.1016/j.mcn.2012.03.006
   Goetzl EJ, 1999, CANCER RES, V59, P5370
   Hayashi M, 2012, CANCER LETT, V316, P91, DOI 10.1016/j.canlet.2011.10.030
   Hayashi M, 2011, BIOCHEM BIOPH RES CO, V405, P450, DOI 10.1016/j.bbrc.2011.01.051
   Honoki K, 1998, CANCER LETT, V127, P221, DOI 10.1016/S0304-3835(98)00048-2
   Hu YL, 2001, J NATL CANCER I, V93, P762, DOI 10.1093/jnci/93.10.762
   Ishii I, 2000, MOL PHARMACOL, V58, P895, DOI 10.1124/mol.58.5.895
   Ishii I, 2004, ANNU REV BIOCHEM, V73, P321, DOI 10.1146/annurev.biochem.73.011303.073731
   Kato K, 2012, TUMOR BIOL, V33, P1739, DOI 10.1007/s13277-012-0433-0
   Kato K, 2012, BIOCHEM BIOPH RES CO, V417, P790, DOI 10.1016/j.bbrc.2011.12.036
   Kessenbrock K, 2010, CELL, V141, P52, DOI 10.1016/j.cell.2010.03.015
   Kitayoshi M, 2012, BIOCHEM BIOPH RES CO, V422, P339, DOI 10.1016/j.bbrc.2012.05.012
   Lee CW, 2006, J BIOL CHEM, V281, P23589, DOI 10.1074/jbc.M603670200
   Lin ME, 2012, J BIOL CHEM, V287, P17608, DOI 10.1074/jbc.M111.330183
   Lin ME, 2010, PROSTAG OTH LIPID M, V91, P130, DOI 10.1016/j.prostaglandins.2009.02.002
   Noguchi K, 2009, CURR OPIN PHARMACOL, V9, P15, DOI 10.1016/j.coph.2008.11.010
   Okabe K, 2013, MOL CARCINOGEN, V52, P247, DOI 10.1002/mc.21851
   Okabe K, 2011, CANCER LETT, V309, P236, DOI 10.1016/j.canlet.2011.06.020
   Okabe K, 2011, MOL CARCINOGEN, V50, P635, DOI 10.1002/mc.20750
   Park SY, 2011, ONCOGENE, V30, P1351, DOI 10.1038/onc.2010.517
   Shano S, 2008, BBA-MOL CELL RES, V1783, P748, DOI 10.1016/j.bbamcr.2007.11.013
   Tanabe E, 2012, J RECEPT SIG TRANSD, V32, P328, DOI 10.3109/10799893.2012.738689
   Tsujiuchi T, 2014, HISTOL HISTOPATHOL, V29, P313, DOI 10.14670/HH-29.313
   Weiss SW, 1978, CANCER-AM CANCER SOC, V41, P2250, DOI 10.1002/1097-0142(197806)41:6<2250::AID-CNCR2820410626>3.0.CO;2-W
   Yu SX, 2008, JNCI-J NATL CANCER I, V100, P1630, DOI 10.1093/jnci/djn378
NR 31
TC 11
Z9 11
U1 0
U2 1
PU INFORMA HEALTHCARE
PI LONDON
PA TELEPHONE HOUSE, 69-77 PAUL STREET, LONDON EC2A 4LQ, ENGLAND
SN 0897-7194
EI 1029-2292
J9 GROWTH FACTORS
JI Growth Factors
PD JUN-AUG 15
PY 2014
VL 32
IS 3-4
BP 117
EP 122
DI 10.3109/08977194.2014.911294
PG 6
WC Cell Biology; Endocrinology & Metabolism
SC Cell Biology; Endocrinology & Metabolism
GA AQ7MI
UT WOS:000343001500002
PM 24798396
DA 2022-07-08
ER

PT J
AU Futamura, Naohisa
   Nishida, Yoshihiro
   Urakawa, Hiroshi
   Kozawa, Eiji
   Ikuta, Kunihiro
   Hamada, Shunsuke
   Ishiguro, Naoki
AF Futamura, Naohisa
   Nishida, Yoshihiro
   Urakawa, Hiroshi
   Kozawa, Eiji
   Ikuta, Kunihiro
   Hamada, Shunsuke
   Ishiguro, Naoki
TI EMMPRIN co-expressed with matrix metalloproteinases predicts poor prognosis in patients with osteosarcoma
SO TUMOR BIOLOGY
LA English
DT Article
DE EMMPRIN; Osteosarcoma; Matrix metalloproteinase; Prognosis
ID tumor-cell invasion; osteogenic-sarcoma; single institution; local recurrence; inducer emmprin; carcinoma-cell; melanoma-cell; in-vivo; experience; cd147
AB Several studies have focused on the relationships between the expression of extracellular matrix metalloproteinase inducer (EMMPRIN) and the prognosis of patients with malignant tumors. However, few of these have investigated the expression of EMMPRIN in osteosarcoma. We examined expression levels of EMMPRIN immunohistochemically in 53 cases of high-grade osteosarcoma of the extremities and analyzed the correlation of its expression with patient prognosis. The correlation between matrix metalloproteinases (MMPs) and EMMPRIN expression and the prognostic value of co-expression were also analyzed. Staining positivity for EMMPRIN was negative in 7 cases, low in 17, moderate in 19, and strong in 10. The overall and disease-free survivals (OS and DFS) in patients with higher EMMPRIN expression (strong-moderate) were significantly lower than those in the lower (weak-negative) group (0.037 and 0.024, respectively). In multivariate analysis, age (P = 0.004), location (P = 0.046), and EMMPRIN expression (P = 0.038) were significant prognostic factors for overall survival. EMMPRIN expression (P = 0.024) was also a significant prognostic factor for disease-free survival. Co-expression analyses of EMMPRIN and MMPs revealed that strong co-expression of EMMPRIN and membrane-type 1 (MT1)-MMP had a poor prognostic value (P = 0.056 for DFS, P = 0.006 for OS). EMMPRIN expression and co-expression with MMPs well predict the prognosis of patients with extremity osteosarcoma, making EMMPRIN a possible therapeutic target in these patients.
C1 [Futamura, Naohisa; Nishida, Yoshihiro; Kozawa, Eiji; Ikuta, Kunihiro; Hamada, Shunsuke; Ishiguro, Naoki] Nagoya Univ, Grad Sch, Dept Orthopaed Surg, Showa Ku, Nagoya, Aichi 4668550, Japan.
   [Futamura, Naohisa; Nishida, Yoshihiro; Urakawa, Hiroshi; Kozawa, Eiji; Ikuta, Kunihiro; Hamada, Shunsuke; Ishiguro, Naoki] Sch Med, Nagoya, Aichi 4668550, Japan.
   [Urakawa, Hiroshi] Nagoya Univ, Grad Sch, Dept Clin Oncol & Chemotherapy, Nagoya, Aichi 4668550, Japan.
RP Nishida, Y (通讯作者)，Nagoya Univ, Grad Sch, Dept Orthopaed Surg, Showa Ku, 65 Tsurumai, Nagoya, Aichi 4668550, Japan.
EM ynishida@med.nagoya-u.ac.jp
FU Ministry of Education, Culture, Sports, Science and Technology of Japan [20591751]; Suzuken Memorial Foundation
CR Bacci G, 2006, CANCER-AM CANCER SOC, V106, P1154, DOI 10.1002/cncr.21724
   Bacci G, 2007, J SURG ONCOL, V96, P118, DOI 10.1002/jso.20628
   Bielack SS, 2002, J CLIN ONCOL, V20, P776, DOI 10.1200/JCO.20.3.776
   Biswas C, 1995, CANCER RES, V55, P434
   Boye K, 2012, BRIT J CANCER, V107, P667, DOI 10.1038/bjc.2012.293
   Buergy D, 2009, CANCER-AM CANCER SOC, V115, P4667, DOI 10.1002/cncr.24516
   Donadio AC, 2008, HISTOCHEM CELL BIOL, V130, P1155, DOI 10.1007/s00418-008-0496-6
   Caudroy S, 2002, CLIN EXP METASTAS, V19, P697, DOI 10.1023/A:1021350718226
   Chen TF, 2010, MED ONCOL, V27, P1185, DOI 10.1007/s12032-009-9357-y
   Glasser DB, 1992, CANCER, V69, P698, DOI 10.1002/1097-0142(19920201)69:3<698::AID-CNCR2820690317>3.0.CO;2-G
   Kanekura T, 2002, INT J CANCER, V99, P520, DOI 10.1002/ijc.10390
   Lee JA, 2009, PEDIATR BLOOD CANCER, V52, P340, DOI 10.1002/pbc.21843
   Lu Q, 2013, ONCOL LETT, V5, P201, DOI 10.3892/ol.2012.981
   Mankin HJ, 2004, CLIN ORTHOP RELAT R, V0, PP286, DOI 10.1097/01.blo.0000145991.65770.e6
   Marieb EA, 2004, CANCER RES, V64, P1229, DOI 10.1158/0008-5472.CAN-03-2832
   Meyers PA, 1998, J CLIN ONCOL, V16, P2452, DOI 10.1200/JCO.1998.16.7.2452
   Meyers PA, 1992, J CLIN ONCOL, V10, P5, DOI 10.1200/JCO.1992.10.1.5
   Nabeshima K, 2006, PATHOL INT, V56, P359, DOI 10.1111/j.1440-1827.2006.01972.x
   Newman JR, 2008, ARCH OTOLARYNGOL, V134, P1218, DOI 10.1001/archotol.134.11.1218
   Nishibaba R, 2012, J DERMATOL, V39, P63, DOI 10.1111/j.1346-8138.2011.01304.x
   Picci P, 1994, J CLIN ONCOL, V12, P2699, DOI 10.1200/JCO.1994.12.12.2699
   Qin Z, 2011, LEUKEMIA, V25, P1598, DOI 10.1038/leu.2011.144
   Rundhaug JE, 2005, J CELL MOL MED, V9, P267, DOI 10.1111/j.1582-4934.2005.tb00355.x
   Sameshima T, 2000, CANCER LETT, V157, P177, DOI 10.1016/S0304-3835(00)00485-7
   Sameshima T, 2000, INT J CANCER, V88, P21, DOI 10.1002/1097-0215(20001001)88:1<21::AID-IJC4>3.0.CO;2-S
   Sun JX, 2001, CANCER RES, V61, P2276
   Szendroi M, 2000, J SURG ONCOL, V73, P87, DOI 10.1002/(SICI)1096-9098(200002)73:2<87::AID-JSO6>3.0.CO;2-P
   Toole BP, 2003, CURR TOP DEV BIOL, V54, P371, DOI 10.1016/S0070-2153(03)54015-7
   Toole BP, 2008, DRUG RESIST UPDATE, V11, P110, DOI 10.1016/j.drup.2008.04.002
   Uchibori M, 2006, INT J ONCOL, V28, P33
   Urakawa H, 2009, CLIN ORTHOP RELAT R, V467, P2932, DOI 10.1007/s11999-009-0814-x
   Yang XJ, 2012, CANCER BIOL THER, V13, P85, DOI 10.4161/cbt.13.2.18455
   Yang XJ, 2010, ORAL ONCOL, V46, P755, DOI 10.1016/j.oraloncology.2010.08.008
   Zhou QA, 2011, SURG ONCOL, V20, P13, DOI 10.1016/j.suronc.2009.09.002
   Zhu C, 2011, ONCOL REP, V25, P425, DOI 10.3892/or.2010.1088
NR 35
TC 14
Z9 16
U1 1
U2 3
PU SPRINGER
PI DORDRECHT
PA VAN GODEWIJCKSTRAAT 30, 3311 GZ DORDRECHT, NETHERLANDS
SN 1010-4283
EI 1423-0380
J9 TUMOR BIOL
JI Tumor Biol.
PD JUN 15
PY 2014
VL 35
IS 6
BP 5159
EP 5165
DI 10.1007/s13277-014-1668-8
PG 7
WC Oncology
SC Oncology
GA AI7RW
UT WOS:000337094900013
PM 24481662
DA 2022-07-08
ER

PT J
AU Liu, Bingshan
   Li, Guojun
   Wang, Xiao
   Liu, Yang
AF Liu, Bingshan
   Li, Guojun
   Wang, Xiao
   Liu, Yang
TI A furin inhibitor downregulates osteosarcoma cell migration by downregulating the expression levels of MT1-MMP via the Wnt signaling pathway
SO ONCOLOGY LETTERS
LA English
DT Article
DE osteosarcoma MG-63 and Saos-2; alpha 1-PDX; beta-catenin; MT1-MMP; migration; Wnt
ID membrane-type-1 matrix-metalloproteinase; proprotein-convertase furin; breast-carcinoma cell; beta-catenin; hepatocellular-carcinoma; tumor progression; activation; cancer; propeptide; substrate
AB This study aimed to explore the exact mechanism of the effect of a furin inhibitor on the migration and invasion of MG-63 and Saos-2 osteosarcoma cells. MG-63 and Saos-2 osteosarcoma cells were treated with regular culture medium in the presence or absence of 480 nM alpha 1-antitrypsin Portland (alpha 1-PDX). Wound-healing and Transwell assays were used for the detection of the effects of alpha 1-PDX on MG-63 and Saos-2 osteosarcoma cell migration and invasion. Western blot analysis and reverse transcription-polymerase chain reaction were performed to detect the expression levels of membrane type I matrix metalloproteinase (MT1-MMP), Wnt and beta-catenin. A chromatin immunoprecipitation assay was used for detection of the levels of MT1-MMP gene transcription activity. The results showed that alpha 1-PDX treatment significantly reduced the migration and invasion ability of the cells. Notably, the expression levels of MT1-MMP decreased evidently upon alpha 1-PDX treatment, paralleled with reductions in the expression levels of Wnt and beta-catenin. Further analysis of the transcriptional activity of MT1-MMP revealed that the alpha 1-PDX-induced downregulation of the levels of MT1-MMP was mediated by the Wnt signaling pathway. These data suggest that alpha 1-PDX plays a vital role in inhibiting MG-63 and Saos-2 osteosarcoma cell migration and invasion by downregulating the expression levels of MT1-MMP via the Wnt signaling pathway.
C1 [Liu, Bingshan; Li, Guojun; Wang, Xiao; Liu, Yang] Henan Univ, Huaihe Hosp, Dept Orthopaed, Kaifeng 475001, Henan, Peoples R China.
RP Li, GJ (通讯作者)，Henan Univ, Huaihe Hosp, Dept Orthopaed, 8 West Rd, Kaifeng 475001, Henan, Peoples R China.
EM yongchao12856@126.com
CR Anderson ED, 1997, EMBO J, V16, P1508, DOI 10.1093/emboj/16.7.1508
   Arii S, 1996, HEPATOLOGY, V24, P316
   Creemers JWM, 1995, J BIOL CHEM, V270, P2695, DOI 10.1074/jbc.270.6.2695
   Dangi-garimella S, 2011, CANCER RES, V71, P1019, DOI 10.1158/0008-5472.CAN-10-1855
   de Cicco RL, 2005, CANCER RES, V65, P4162, DOI 10.1158/0008-5472.CAN-04-2820
   Deryugina EI, 2002, J BIOL CHEM, V277, P9749, DOI 10.1074/jbc.M110269200
   Egeblad M, 2002, NAT REV CANCER, V2, P161, DOI 10.1038/nrc745
   Fujisawa T, 2004, GROWTH FACTORS, V22, P51, DOI 10.1080/0897719042000201659
   Gawlik K, 2009, PLOS ONE, V4, P0, DOI 10.1371/journal.pone.0005031
   Harada T, 1998, J HEPATOL, V28, P231, DOI 10.1016/0168-8278(88)80010-2
   Hecht A, 2000, EMBO J, V19, P1839, DOI 10.1093/emboj/19.8.1839
   Holmbeck K, 2004, J CELL PHYSIOL, V200, P11, DOI 10.1002/jcp.20065
   Inagawa S, 2002, CLIN CANCER RES, V8, P450
   Itoh Y, 2006, J CELL PHYSIOL, V206, P1, DOI 10.1002/jcp.20431
   Kahari VM, 1999, ANN MED, V31, P34, DOI 10.3109/07853899909019260
   Kajita M, 2001, J CELL BIOL, V153, P893, DOI 10.1083/jcb.153.5.893
   Katoh M, 2005, ONCOL REP, V14, P1583
   Kessenbrock K, 2010, CELL, V141, P52, DOI 10.1016/j.cell.2010.03.015
   Louagie E, 2008, P NATL ACAD SCI USA, V105, P12319, DOI 10.1073/pnas.0800340105
   Mcmahon AP, 1992, CIBA F SYMP, V165, P199
   Molloy SS, 1994, EMBO J, V13, P18, DOI 10.1002/j.1460-2075.1994.tb06231.x
   Nagase H, 2006, CARDIOVASC RES, V69, P562, DOI 10.1016/j.cardiores.2005.12.002
   Nusse R, 1992, CELL, V69, P1073, DOI 10.1016/0092-8674(92)90630-U
   Overall CM, 2002, MOL BIOTECHNOL, V22, P51, DOI 10.1385/MB:22:1:051
   Polakis P, 2007, CURR OPIN GENET DEV, V17, P45, DOI 10.1016/j.gde.2006.12.007
   Pulyaeva H, 1997, CLIN EXP METASTAS, V15, P111, DOI 10.1023/A:1018444609098
   Sato H, 2005, CANCER SCI, V96, P212, DOI 10.1111/j.1349-7006.2005.00039.x
   Sato H, 1994, NATURE, V370, P61, DOI 10.1038/370061a0
   Seiki M, 2003, CANCER LETT, V194, P1, DOI 10.1016/S0304-3835(02)00699-7
   Smalley MJ, 1999, CANCER METAST REV, V18, P215, DOI 10.1023/A:1006369223282
   Sounni NE, 2005, BIOCHIMIE, V87, P329, DOI 10.1016/j.biochi.2004.07.012
   Takahashi M, 2002, ONCOGENE, V21, P5861, DOI 10.1038/sj.onc.1205755
   Takemaru KI, 2000, J CELL BIOL, V149, P249, DOI 10.1083/jcb.149.2.249
   Thomas G, 2002, NAT REV MOL CELL BIO, V3, P753, DOI 10.1038/nrm934
   Vey M, 1994, J CELL BIOL, V127, P1829, DOI 10.1083/jcb.127.6.1829
   Wang YQ, 2009, MOL CANCER THER, V8, P2103, DOI 10.1158/1535-7163.MCT-09-0282
   Wong CM, 2001, CANCER-AM CANCER SOC, V92, P136, DOI 10.1002/1097-0142(20010701)92:1<136::AID-CNCR1301>3.0.CO;2-R
   Yana I, 2000, MOL BIOL CELL, V11, P2387, DOI 10.1091/mbc.11.7.2387
NR 38
TC 12
Z9 12
U1 0
U2 3
PU SPANDIDOS PUBL LTD
PI ATHENS
PA POB 18179, ATHENS, 116 10, GREECE
SN 1792-1074
EI 1792-1082
J9 ONCOL LETT
JI Oncol. Lett.
PD APR 15
PY 2014
VL 7
IS 4
BP 1033
EP 1038
DI 10.3892/ol.2014.1839
PG 6
WC Oncology
SC Oncology
GA AE9FT
UT WOS:000334311900021
PM 24944664
DA 2022-07-08
ER

PT J
AU Garimella, Rama
   Washington, Laurie
   Isaacson, Janalee
   Vallejo, Julian
   Spence, Madoka
   Tawfik, Ossama
   Rowe, Peter
   Brotto, Marco
   Perez, Raymond
AF Garimella, Rama
   Washington, Laurie
   Isaacson, Janalee
   Vallejo, Julian
   Spence, Madoka
   Tawfik, Ossama
   Rowe, Peter
   Brotto, Marco
   Perez, Raymond
TI Extracellular Membrane Vesicles Derived from 143B Osteosarcoma Cells Contain Pro-Osteoclastogenic Cargo: A Novel Communication Mechanism in Osteosarcoma Bone Microenvironment
SO TRANSLATIONAL ONCOLOGY
LA English
DT Article
ID breast-cancer cell; promote tumor-growth; suppressor-cell; receptor activator; tetraspanin cd9; matrix vesicle; messenger-rna; microvesicle; exosm; expression
AB The bonemicroenvironment (BME) is themain hub of all skeletal related pathological events in osteosarcoma leading to tumor induced bone destruction, and decreasing overall bone quality and bone strength. The role of extra-cellular membrane vesicles (EMVs) as mediators of intercellular communication in modulating osteosarcoma-BME is unknown, and needs to be investigated. It is our hypothesis that osteosarcoma-EMVs contain pro-osteoclastogenic cargo which increases osteoclastic activity, and dysregulated bone remodeling in the osteosarcoma-BME. In this study, EMVs were isolated from the conditioned media of 143B and HOS human osteosarcoma cell cultures using differential ultracentrifugation. Nano-particle tracking analysis determined EMVs in the size range of 50-200 nm in diameter. The EMV yield from 143B cells was relatively higher compared to HOS cells. Transmission electron microscopy confirmed the ultrastructure of 143B-EMVs and detected multivesicular bodies. Biochemical characterization of 143B-EMVs detected the expression of bioactive pro-osteoclastic cargo including matrix metalloproteinases-1 and -13 (MMP-1, -13), transforming growth factor-beta (TGF-beta), CD-9, and receptor activator of nuclear factor kappa-beta ligand (RANKL). Detection of a protein signature that is uniquely pro-osteoclastic in 143B-EMVs is a novel finding, and is significant as EMVs represent an interesting mechanism for potentially mediating bone destruction in the osteosarcoma-BME. This study further demonstrates that 143B cells actively mobilize calciumin the presence of ionomycin, and forskolin, and induce cytoskeleton rearrangements leading to vesicular biogenesis. In conclusion, this study demonstrates that 143B osteosarcoma cells generate EMVs mainly by mechanisms involving increased intracellular calcium or cAMP levels, and contain pro-osteoclastic cargo.
C1 [Garimella, Rama; Washington, Laurie] Univ Kansas, Med Ctr, Div Hematol & Oncol, Kansas City, KS 66103 USA.
   [Garimella, Rama; Washington, Laurie; Rowe, Peter; Perez, Raymond] Univ Kansas, Med Ctr, Dept Internal Med, Kansas City, KS 66103 USA.
   [Garimella, Rama] Univ Kansas, Med Ctr, Dept Orthoped Surg, Kansas City, KS 66103 USA.
   [Garimella, Rama] Univ Kansas, Med Ctr, Dept Nutr & Dietet, Kansas City, KS 66103 USA.
   [Washington, Laurie; Perez, Raymond] Univ Kansas, Med Ctr, Ctr Canc, Kansas City, KS 66103 USA.
   [Isaacson, Janalee; Vallejo, Julian; Spence, Madoka; Brotto, Marco] Univ Missouri, Sch Nursing & Hlth Studies, Muscle Biol Res Grp, Kansas City, KS USA.
   [Tawfik, Ossama] Univ Kansas, Med Ctr, Kansas City, KS 66103 USA.
   [Rowe, Peter] Univ Kansas, Med Ctr, Kidney Inst, Kansas City, KS 66103 USA.
   [Brotto, Marco] Univ Missouri, Sch Med, Kansas City, KS USA.
RP Garimella, R (通讯作者)，Univ Kansas, Med Ctr, Div Hematol & Oncol, Dept Internal Med,Sch Med Primary,Dept Orthoped,S, Kansas City, KS 66160 USA.
EM rgarimella@kumc.edu
FU Division of Hematology and Oncology, Department of Internal Medicine, School of Health Professions, The University of Kansas Cancer Center; National Institutes of Health (NIH)-National Institutes of Aging [P01 AG039355-01-A1]; Thompson Endowment Fund
CR Akuthota P, 2012, AM J RESP CELL MOL, V46, P188, DOI 10.1165/rcmb.2010-0335OC
   Ancha HR, 2007, INT J BIOCHEM CELL B, V39, P2143, DOI 10.1016/j.biocel.2007.06.003
   Anderson HC, 2010, LAB INVEST, V90, P1549, DOI 10.1038/labinvest.2010.152
   Asagiri M, 2007, BONE, V40, P251, DOI 10.1016/j.bone.2006.09.023
   Baj-krzyworzeka M, 2006, CANCER IMMUNOL IMMUN, V55, P808, DOI 10.1007/s00262-005-0075-9
   Bjornland K, 2005, J SURG RES, V127, P151, DOI 10.1016/j.jss.2004.12.016
   Bobrie A, 2013, ONCOIMMUNOLOGY, V2, P0, DOI 10.4161/onci.22565
   Casimiro S, 2013, PLOS ONE, V8, P0, DOI 10.1371/journal.pone.0063153
   Castellana D, 2009, CANCER RES, V69, P785, DOI 10.1158/0008-5472.CAN-08-1946
   Celotti F, 2006, WOUND REPAIR REGEN, V14, P195, DOI 10.1111/j.1743-6109.2006.00110.x
   Cho JA, 2012, INT J ONCOL, V40, P130, DOI 10.3892/ijo.2011.1193
   Clayton A, 2004, FASEB J, V18, P977, DOI 10.1096/fj.03-1094fje
   Danilin S, 2012, ONCOIMMUNOLOGY, V1, P1484, DOI 10.4161/onci.21990
   Dolo V, 1999, ANN NY ACAD SCI, V878, P497, DOI 10.1111/j.1749-6632.1999.tb07707.x
   Dougall WILLIAMC, 2007, CURR OPIN SUPPORT PALLIAT CARE, V1, P317, DOI 10.1097/SPC.0b013e3282f335be
   Dragovic RA, 2011, NANOMED-NANOTECHNOL, V7, P780, DOI 10.1016/j.nano.2011.04.003
   Ferrari C, 2004, ACTA ORTHOP SCAND, V75, P487, DOI 10.1080/00016470410001295-1
   Fox SW, 2008, BIOCHEM BIOPH RES CO, V366, P123, DOI 10.1016/j.bbrc.2007.11.120
   Garimella R, 2013, J BONE ONCOL, V2, P11, DOI 10.1016/j.jbo.2012.12.005
   Ginestra A, 1998, ANTICANCER RES, V18, P3433
   Graner MW, 2009, FASEB J, V23, P1541, DOI 10.1096/fj.08-122184
   Graves LE, 2004, CANCER RES, V64, P7045, DOI 10.1158/0008-5472.CAN-04-1800
   Grynkiewicz G, 1985, J BIOL CHEM, V260, P3440
   Gutierrez-martin Y, 2011, J BIOL CHEM, V286, P11370, DOI 10.1074/jbc.M110.139410
   Hernandez M, 2006, J PERIODONTOL, V77, P1863, DOI 10.1902/jop.2006.050461
   Herr MJ, 2013, PLOS ONE, V8, P0, DOI 10.1371/journal.pone.0067766
   Hood JL, 2011, CANCER RES, V71, P3792, DOI 10.1158/0008-5472.CAN-10-4455
   Husmann K, 2013, BBA-MOL BASIS DIS, V1832, P347, DOI 10.1016/j.bbadis.2012.11.006
   Ikeda T, 2003, J BIOL CHEM, V278, P47217, DOI 10.1074/jbc.M304636200
   Ishii M, 2006, J BONE MINER RES, V21, P965, DOI 10.1359/JBMR.060308
   Islam A, 2008, J BIOL CHEM, V283, P25364, DOI 10.1074/jbc.M804966200
   Kim CW, 2002, CANCER RES, V62, P6312
   Kischel P, 2012, ANTICANCER RES, V32, P5211
   Kovalenko OV, 2004, BIOCHEM J, V377, P407, DOI 10.1042/BJ20031037
   Lamoureux F, 2008, MOL CANCER THER, V7, P3389, DOI 10.1158/1535-7163.MCT-08-0497
   Lamoureux F, 2007, CANCER RES, V67, P7308, DOI 10.1158/0008-5472.CAN-06-4130
   Lee TH, 2011, SEMIN IMMUNOPATHOL, V33, P455, DOI 10.1007/s00281-011-0250-3
   Liu CR, 2006, J IMMUNOL, V176, P1375, DOI 10.4049/jimmunol.176.3.1375
   Mensah KA, 2010, J CELL PHYSIOL, V223, P76, DOI 10.1002/jcp.22012
   Muralidharan-chari V, 2010, J CELL SCI, V123, P1603, DOI 10.1242/jcs.064386
   Nahar NN, 2008, J BONE MINER METAB, V26, P514, DOI 10.1007/s00774-008-0859-z
   Osaki M, 2011, MOL THER, V19, P1123, DOI 10.1038/mt.2011.53
   Ota K, 2013, BONE, V57, P68, DOI 10.1016/j.bone.2013.07.023
   Pan ZUI, 2012, J VIS EXP, V0, P0, DOI DOI 10.3791/3415
   Peinado H, 2012, NAT MED, V18, P883, DOI 10.1038/nm.2753
   Ratajczak J, 2006, LEUKEMIA, V20, P847, DOI 10.1038/sj.leu.2404132
   Savina A, 2005, TRAFFIC, V6, P131, DOI 10.1111/j.1600-0854.2004.00257.x
   Sawant A, 2013, CANCER RES, V73, P672, DOI 10.1158/0008-5472.CAN-12-2202
   Skog J, 2008, NAT CELL BIOL, V10, P1470, DOI 10.1038/ncb1800
   Takai E, 2012, J CELL SCI, V125, P5051, DOI 10.1242/jcs.104976
   Tanio Y, 1999, EXP HEMATOL, V27, P853, DOI 10.1016/S0301-472X(99)00011-9
   Taraboletti G, 2006, NEOPLASIA, V8, P96, DOI 10.1593/neo.05583
   Thery CLOTILDE, 2011, F1000 BIOL REP, V3, P15, DOI 10.3410/B3-15
   Thouverey C, 2011, J PROTEOMICS, V74, P1123, DOI 10.1016/j.jprot.2011.04.005
   Uchibori M, 2006, INT J ONCOL, V28, P33
   Uy HL, 1995, ENDOCRINOLOGY, V136, P3207, DOI 10.1210/en.136.8.3207
   Webber J, 2013, J EXTRACELL VESICLES, V2, P0, DOI 10.3402/jev.v2i0.19861
   Webber J, 2010, CANCER RES, V70, P9621, DOI 10.1158/0008-5472.CAN-10-1722
   Wigner NA, 2012, INJURY, V43, P274, DOI 10.1016/j.injury.2011.05.038
   Wysoczynski M, 2009, INT J CANCER, V125, P1595, DOI 10.1002/ijc.24479
   Xiang XY, 2009, INT J CANCER, V124, P2621, DOI 10.1002/ijc.24249
   Yi TG, 2006, BIOCHEM BIOPH RES CO, V347, P178, DOI 10.1016/j.bbrc.2006.06.061
   Yin JJ, 1999, J CLIN INVEST, V103, P197, DOI 10.1172/JCI3523
   Zong WJ, 2010, OBSTET GYNECOL, V115, P953, DOI 10.1097/AOG.0b013e3181da7946
NR 64
TC 34
Z9 37
U1 1
U2 8
PU ELSEVIER SCIENCE INC
PI NEW YORK
PA STE 800, 230 PARK AVE, NEW YORK, NY 10169 USA
SN 1936-5233
EI 
J9 TRANSL ONCOL
JI Transl. Oncol.
PD JUN 15
PY 2014
VL 7
IS 3
BP 331
EP 340
DI 10.1016/j.tranon.2014.04.011
PG 10
WC Oncology
SC Oncology
GA AQ3IV
UT WOS:000342686400002
PM 25180057
DA 2022-07-08
ER

PT J
AU Miao, Jin-Hao
   Wang, Shu-Qiang
   Zhang, Ming-Hui
   Yu, Feng-Bin
   Zhang, Lei
   Yu, Zhong-Xiang
   Kuang, Yong
AF Miao, Jin-hao
   Wang, Shu-qiang
   Zhang, Ming-hui
   Yu, Feng-bin
   Zhang, Lei
   Yu, Zhong-xiang
   Kuang, Yong
TI Knockdown of galectin-1 suppresses the growth and invasion of osteosarcoma cells through inhibition of the MAPK/ERK pathway
SO ONCOLOGY REPORTS
LA English
DT Article
DE galectin-1; osteosarcoma; growth; invasion
ID poor-prognosis; cancer cell; proliferation; carcinoma; biomarker; marker; progression; expression; adhesion
AB Galectin-1 (GAL1), a widely expressed beta-galactoside-binding protein, exerts pleiotropic biological functions. GAL1 has been found to be upregulated in many malignancies; yet the role of GAL1 in the pathophysiology of human osteosarcoma (OS) remains uncertain. The present study was carried out to investigate the expression of GAL1 in human OS tissues and to explore its effects on the growth and invasion of OS cells. OS and corresponding adjacent non-cancerous tissues (ANCT) were collected from 30 consecutive cases. The expression of GAL1 was detected by immunohistochemical assay through tissue microarray procedure. Using small hairpin RNA (shRNA)-mediated GAL1 knockdown (Lv-shGAL1) in OS (MG-63 and U-2 OS) cells, we observed the changes in the malignant phenotype in OS cells in vitro and in vivo. As a consequence, the positive expression of GAL1 was significantly higher in OS tissues than that in the ANCT (63.3 vs. 36.7%, P=0.029), and was positively correlated with distant metastasis in the OS patients (P=0.022). Knockdown of GAL1 suppressed cell proliferative activities and invasive potential and induced apoptosis in OS cells with decreased expression of p38MAPK, p-ERK, Ki-67 and matrix metallopeptidase-9 (MMP-9) and increased expression of caspase-3. In addition, the tumor volume in the MG-63 subcutaneous tumor models treated with Lv-shGAL1 was significantly smaller than that in the negative control (NC) group (P<0.01). Altogether, our findings indicate that high expression of GAL1 is associated with distant metastasis of OS patients, and knockdown of GAL1 inhibits growth and invasion of OS cells possibly through inhibition of the MAPK/ERK pathway, suggesting that GAL1 may represent a potential target for the treatment of cancer.
C1 [Miao, Jin-Hao; Wang, Shu-Qiang; Zhang, Lei; Yu, Zhong-Xiang; Kuang, Yong] Shanghai Univ Tradit Chinese Med, Shuguang Hosp, Dept Orthopaed Surg, Shanghai 201203, Peoples R China.
   [Zhang, Ming-Hui] Harbin Med Univ, Affiliated Hosp 3, Dept Med Oncol, Harbin, Heilongjiang, Peoples R China.
   [Yu, Feng-Bin] 98 Hosp PLA, Dept Orthopaed Surg, Huzhou, Zhejiang, Peoples R China.
RP Kuang, Y (通讯作者)，Shanghai Univ Tradit Chinese Med, Shuguang Hosp, Dept Orthopaed Surg, 528 Zhangheng Rd, Shanghai 201203, Peoples R China.
EM spinemiao@126.com
CR Alves PM, 2011, PATHOL RES PRACT, V207, P236, DOI 10.1016/j.prp.2011.02.004
   Barrow H, 2011, CLIN CANCER RES, V17, P7035, DOI 10.1158/1078-0432.CCR-11-1462
   Barrow H, 2011, INT J CANCER, V129, P1, DOI 10.1002/ijc.25945
   Bielack SS, 2002, J CLIN ONCOL, V20, P776, DOI 10.1200/JCO.20.3.776
   Carlsson MC, 2012, BBA-GEN SUBJECTS, V1820, P1366, DOI 10.1016/j.bbagen.2012.01.007
   Carrle D, 2006, INT ORTHOP, V30, P445, DOI 10.1007/s00264-006-0192-x
   Cawston TE, 2006, BEST PRACT RES CL RH, V20, P983, DOI 10.1016/j.berh.2006.06.007
   Cedeno-laurent F, 2012, BLOOD, V119, P3534, DOI 10.1182/blood-2011-12-396457
   Cedeno-laurent F, 2012, J IMMUNOL, V188, P3127, DOI 10.4049/jimmunol.1103433
   Chandhanayingyong CHANDHANARAT, 2012, SARCOMA, V2012, P404810, DOI 10.1155/2012/404810
   Chung LY, 2012, CLIN CANCER RES, V18, P4037, DOI 10.1158/1078-0432.CCR-11-3348
   Dhondge A, 2012, ENVIRON SCI POLLUT R, V19, P4030, DOI 10.1007/s11356-012-0879-z
   Espelt MV, 2011, HEPATOLOGY, V53, P2097, DOI 10.1002/hep.24294
   Gomez-brouchet A, 2010, HUM PATHOL, V41, P1220, DOI 10.1016/j.humpath.2009.10.028
   Ito K, 2012, CANCER METAST REV, V31, P763, DOI 10.1007/s10555-012-9388-2
   Kamper P, 2011, BLOOD, V117, P6638, DOI 10.1182/blood-2010-12-327346
   Kim HJ, 2012, EUR J CANCER, V48, P1914, DOI 10.1016/j.ejca.2012.02.005
   Kuo PL, 2012, J BIOL CHEM, V287, P9753, DOI 10.1074/jbc.M111.321190
   Mathieu V, 2012, J INVEST DERMATOL, V132, P2245, DOI 10.1038/jid.2012.142
   Mirzoeva OK, 2009, CANCER RES, V69, P565, DOI 10.1158/0008-5472.CAN-08-3389
   Roy SANJITK, 2010, J MOL SIGNAL, V5, P10, DOI 10.1186/1750-2187-5-10
   Satelli A, 2011, CANCER LETT, V301, P38, DOI 10.1016/j.canlet.2010.10.027
   Tajima Y, 2006, CLIN CANCER RES, V12, P6469, DOI 10.1158/1078-0432.CCR-06-1339
   Tang CE, 2010, ONCOL REP, V24, P495, DOI 10.3892/or_00000884
   Tsimaratou K, 2007, J PATHOL, V211, P331, DOI 10.1002/path.2095
   Wu H, 2012, J GASTROEN HEPATOL, V27, P1312, DOI 10.1111/j.1440-1746.2012.07130.x
   Wu MH, 2011, CLIN CANCER RES, V17, P1306, DOI 10.1158/1078-0432.CCR-10-1824
   Xue XF, 2011, PANCREAS, V40, P832, DOI 10.1097/MPA.0b013e318217945e
NR 28
TC 21
Z9 21
U1 0
U2 10
PU SPANDIDOS PUBL LTD
PI ATHENS
PA POB 18179, ATHENS, 116 10, GREECE
SN 1021-335X
EI 1791-2431
J9 ONCOL REP
JI Oncol. Rep.
PD OCT 15
PY 2014
VL 32
IS 4
BP 1497
EP 1504
DI 10.3892/or.2014.3358
PG 8
WC Oncology
SC Oncology
GA AQ1FV
UT WOS:000342528200024
PM 25069486
DA 2022-07-08
ER

PT J
AU Wu, Dajiang
   Chen, Kai
   Bai, Yushu
   Zhu, Xiaodong
   Chen, Ziqiang
   Wang, Chuanfeng
   Zhao, Yingchuan
   Li, Ming
AF Wu, Dajiang
   Chen, Kai
   Bai, Yushu
   Zhu, Xiaodong
   Chen, Ziqiang
   Wang, Chuanfeng
   Zhao, Yingchuan
   Li, Ming
TI Screening of diagnostic markers for osteosarcoma
SO MOLECULAR MEDICINE REPORTS
LA English
DT Article
DE osteosarcoma; diagnosis; COL1A2; COL5A2; collagen
ID i collagen; localized osteosarcoma; cancer-cell; tgf-beta; retinoblastoma; cytoscape; invasion; gene; differentiation; expression
AB Osteosarcoma, which is the most common type of highly malignant bone tumor in children and adolescents, has poor diagnosis and 2-year survival rates of 15-20% following surgery or radiotherapy, and has therefore generated marked attention. In order to investigate the potential biomarkers for diagnosing osteosarcoma, the expression profiling data from normal and disease tissues were compared, respectively, and the differentially-expressed genes were analyzed by three different statistical tests. Interacting proteins were determined and an interaction, network was constructed by Search Tool for the Retrieval of Interacting Genes database. Subsequently, the protein interaction network was decomposed and Gene Otology annotation using Cytoscape, Mcode and Bingo, was conducted on the function modules. Finally, three differentially-expressed genes GJA1, COL1A2 and COL5A2 were identified, and an interaction network was successfully generated with COL1A2 and COL5A2 at the core. From the results, it was observed that COL1A2 and COL5A2 interact with a number of genes of the matrix metalloprotease (MMP) family, including MMP1, MMP2, MMP3 and MMP14, TGF beta and RUNX2. Furthermore, these genes have been confirmed to be important in the tumorigenesis of osteosarcoma. It was hypothesized that the upregulation of the COL gene family may be considered as a diagnostic marker for osteosarcoma and collagen may be administered as a therapy.
C1 [Wu, Dajiang; Chen, Kai; Bai, Yushu; Zhu, Xiaodong; Chen, Ziqiang; Wang, Chuanfeng; Zhao, Yingchuan; Li, Ming] Changhai Hosp, Dept Orthoped, Shanghai 200433, Peoples R China.
RP Li, M (通讯作者)，Changhai Hosp, Dept Orthoped, 168 Changhai Rd, Shanghai 200433, Peoples R China.
EM liminglimingdoctor@hotmail.com
CR Abramson DH, 1984, OPHTHALMOLOGY, V91, P1351
   Ayerza MA, 2006, CLIN ORTHOP RELAT R, V0, PP231, DOI 10.1097/01.blo.0000229314.58878.88
   Benjamini Y, 1995, J R STAT SOC B, V57, P289, DOI 10.1111/j.2517-6161.1995.tb02031.x
   Bielack SS, 2002, J CLIN ONCOL, V20, P776, DOI 10.1200/JCO.20.3.776
   Blobe GC, 2000, NEW ENGL J MED, V342, P1350, DOI 10.1056/NEJM200005043421807
   Bramer JAM, 2005, EUR J CANCER, V41, P2846, DOI 10.1016/j.ejca.2005.07.024
   Branton MH, 1999, MICROBES INFECT, V1, P1349, DOI 10.1016/S1286-4579(99)00250-6
   Chen PN, 2006, CHEM-BIOL INTERACT, V163, P218, DOI 10.1016/j.cbi.2006.08.003
   Chen SJ, 1999, J INVEST DERMATOL, V112, P49, DOI 10.1046/j.1523-1747.1999.00477.x
   Ferrari S, 2005, J CLIN ONCOL, V23, P8845, DOI 10.1200/JCO.2004.00.5785
   Fletcher CD, 2002, IARC WHO CLASSIFICAT, V0, P0
   Fujita A, 2006, BMC BIOINFORMATICS, V7, P0, DOI 10.1186/1471-2105-7-469
   Ghosh AK, 2002, EXP BIOL MED, V227, P301, DOI 10.1177/153537020222700502
   Holmbeck K, 1999, CELL, V99, P81, DOI 10.1016/S0092-8674(00)80064-1
   Hung J, 1997, ACTA ORTHOP SCAND, V68, P68, DOI 10.1080/17453674.1997.11744705
   Itoh Y, 2006, J CELL PHYSIOL, V206, P1, DOI 10.1002/jcp.20431
   Jeon DG, 2006, J SURG ONCOL, V94, P592, DOI 10.1002/jso.20607
   Kitchin FD, 1974, J MED GENET, V11, P244, DOI 10.1136/jmg.11.3.244
   Ladanyi M, 2000, PEDIATR PATHOL MOL M, V19, P391, DOI 10.1080/15513810009168647
   Maere S, 2005, BIOINFORMATICS, V21, P3448, DOI 10.1093/bioinformatics/bti551
   Makareeva E, 2010, CANCER RES, V70, P4366, DOI 10.1158/0008-5472.CAN-09-4057
   Mignatti P, 1993, PHYSIOL REV, V73, P161, DOI 10.1152/physrev.1993.73.1.161
   Miller CW, 1996, J CANCER RES CLIN, V122, P559, DOI 10.1007/BF01213553
   Mori K, 2009, INT J ONCOL, V34, P1593, DOI 10.3892/ijo_00000289
   Nabha SM, 2008, INT J CANCER, V122, P2482, DOI 10.1002/ijc.23431
   Nobletopham SE, 1996, J ORTHOPAED RES, V14, P700, DOI 10.1002/jor.1100140504
   Olsen BR, 1995, BONE, V17, PS45, DOI 10.1016/8756-3282(95)00208-U
   Paoloni M, 2009, BMC GENOMICS, V10, P0, DOI 10.1186/1471-2164-10-625
   Pollard KS, 2005, STAT BIOL HLTH, V2005, P249
   Pratap J, 2003, CANCER RES, V63, P5357
   Prockop DJ, 1995, ANNU REV BIOCHEM, V64, P403, DOI 10.1146/annurev.biochem.64.1.403
   Rivera CG, 2010, BMC BIOINFORMATICS, V11, P0, DOI 10.1186/1471-2105-11-S1-S61
   Smoot ME, 2011, BIOINFORMATICS, V27, P431, DOI 10.1093/bioinformatics/btq675
   Szklarczyk D, 2011, NUCLEIC ACIDS RES, V39, PD561, DOI 10.1093/nar/gkq973
   Thomas DM, 2004, J CELL BIOL, V167, P925, DOI 10.1083/jcb.200409187
   Thomas DM, 2001, MOL CELL, V8, P303, DOI 10.1016/S1097-2765(01)00327-6
   Troyanskaya O, 2001, BIOINFORMATICS, V17, P520, DOI 10.1093/bioinformatics/17.6.520
   Vikkula M, 1994, ANN MED, V26, P107
   Yong HY, 2007, ARCH PHARM RES, V30, P75, DOI 10.1007/BF02977781
NR 39
TC 31
Z9 33
U1 2
U2 12
PU SPANDIDOS PUBL LTD
PI ATHENS
PA POB 18179, ATHENS, 116 10, GREECE
SN 1791-2997
EI 1791-3004
J9 MOL MED REP
JI Mol. Med. Rep.
PD NOV 15
PY 2014
VL 10
IS 5
BP 2415
EP 2420
DI 10.3892/mmr.2014.2546
PG 6
WC Oncology; Medicine, Research & Experimental
SC Oncology; Research & Experimental Medicine
GA AS7GB
UT WOS:000344424000029
PM 25199469
DA 2022-07-08
ER

PT J
AU Ender, SA
   Dallmer, Andrea
   Laessig, Florian
   Lendeckel, Uwe
   Wolke, Carmen
AF Ender, Stephan
   Dallmer, Andrea
   Laessig, Florian
   Lendeckel, Uwe
   Wolke, Carmen
TI Expression and function of the ACE2/angiotensin(1-7)/Mas axis in osteosarcoma cell lines U-2 OS and MNNG-HOS
SO MOLECULAR MEDICINE REPORTS
LA English
DT Article
DE osteosarcoma; renin-angiotensin-system; angiotensin(1-7); Mas; U-2 OS; MNNG-HOS
ID gene insertion/deletion polymorphism; endothelial growth-factor; ii type-1 receptor; gastric-cancer; in-vivo; carcinoma-cell; tumor-growth; lung-cancer; angiotensin-(1-7); angiogenesis
AB The renin-angiotensin-system (RAS), via its classical angiotensin-converting enzyme (ACE)/angiotensin II/angiotensin II type 1 receptor (AT1R)-axis, is associated with proliferation and metastasis of numerous types of solid tumor. AT1R blockers reduce tumor volume and decrease liver and lung metastasis in murine models of osteosarcoma. Expression and function of the alternative ACE2/Ang(1-7)/Mas axis in osteosarcoma is yet to be studied. In the present study, the basic and interleukin (IL)-1 beta-stimulated expression of components of this alternative RAS axis were analyzed and the impact of Mas on proliferation and/or migration of U-2 OS and MNNG-HOS osteosarcoma cells was studied. Quantitative polymerase chain reaction revealed that the two cell lines expressed the Ang(1-7)-generating peptidases ACE2, neutral endopeptidase 24.11 and prolyl-endopeptidase together with the putative receptor for Ang(1-7), Mas. IL-1 beta provoked an induction of Mas mRNA and protein expression which was associated with a reduction of proliferation and migration. By contrast, small interfering RNA-mediated knockdown of Mas expression led to increased cell proliferation. In conclusion, osteosarcoma cells express a functional active alternative ACE2/Ang(1-7)/Mas axis. The induction and reinforcement of this axis may be beneficial for the treatment of osteosarcoma by reducing growth and preventing cancer metastasis. These effects may be achieved directly by the administration of Mas agonists or, indirectly, via blocking the classical AngII RAS axis via ACE inhibitors or AT1R antagonists.
C1 [Ender, Stephan Albrecht] Univ Med Greifswald, Dept Orthopaed & Orthopaed Surg, D-17475 Greifswald, Germany.
   [Dallmer, Andrea; Laessig, Florian; Lendeckel, Uwe; Wolke, Carmen] Univ Med Greifswald, Inst Med Biochem & Mol Biol, D-17475 Greifswald, Germany.
RP Wolke, C (通讯作者)，Univ Med Greifswald, Inst Med Biochem & Mol Biol, DZ 7 Ferdinand Sauerbruch Str, D-17475 Greifswald, Germany.
EM carmen.wolke@uni-greifswald.de
CR Alenina N, 2008, EXP PHYSIOL, V93, P528, DOI 10.1113/expphysiol.2007.040345
   Chilukoti RK, 2013, INT J CARDIOL, V168, P2100, DOI 10.1016/j.ijcard.2013.01.007
   Cifuentes M, 2011, J CELL PHYSIOL, V226, P1425, DOI 10.1002/jcp.22668
   Costelloe CM, 2009, J NUCL MED, V50, P340, DOI 10.2967/jnumed.108.058461
   Deshayes F, 2005, TRENDS ENDOCRIN MET, V16, P293, DOI 10.1016/j.tem.2005.07.009
   Ebert MPA, 2005, CANCER EPIDEM BIOMAR, V14, P2987, DOI 10.1158/1055-9965.EPI-05-0411
   Feng Y, 2011, ONCOL REP, V26, P1157, DOI 10.3892/or.2011.1394
   Franzius C, 2002, J NUCL MED, V43, P1012
   Friis S, 2001, CANCER-AM CANCER SOC, V92, P2462, DOI 10.1002/1097-0142(20011101)92:9<2462::AID-CNCR1596>3.0.CO;2-L
   Fujita M, 2002, BIOCHEM BIOPH RES CO, V294, P441, DOI 10.1016/S0006-291X(02)00496-5
   Gallagher PE, 2004, CARCINOGENESIS, V25, P2045, DOI 10.1093/carcin/bgh236
   Giani JF, 2009, AM J PHYSIOL-ENDOC M, V296, PE262, DOI 10.1152/ajpendo.90678.2008
   Honicke AS, 2012, INT J ONCOL, V41, P753, DOI 10.3892/ijo.2012.1498
   Lever AF, 1998, LANCET, V352, P179, DOI 10.1016/S0140-6736(98)03228-0
   Liu C, 2012, ACTA DIABETOL, V49, P291, DOI 10.1007/s00592-011-0348-z
   Neo JH, 2007, J GASTROEN HEPATOL, V22, P577, DOI 10.1111/j.1440-1746.2006.04797.x
   Ni L, 2012, ONCOL REP, V27, P783, DOI 10.3892/or.2011.1554
   Otani A, 2001, DIABETES, V50, P867, DOI 10.2337/diabetes.50.4.867
   Peach MJ, 1977, PHYSIOL REV, V57, P313, DOI 10.1152/physrev.1977.57.2.313
   Pupilli C, 1999, J AM SOC NEPHROL, V10, P245
   Qian YR, 2013, ONCOL REP, V29, P2408, DOI 10.3892/or.2013.2370
   Rocken C, 2005, CLIN CANCER RES, V11, P2526, DOI 10.1158/1078-0432.CCR-04-1922
   Rocken C, 2007, CANCER EPIDEM BIOMAR, V16, P1206, DOI 10.1158/1055-9965.EPI-05-0934
   Santos RAS, 2003, P NATL ACAD SCI USA, V100, P8258, DOI 10.1073/pnas.1432869100
   Suganuma T, 2005, CLIN CANCER RES, V11, P2686, DOI 10.1158/1078-0432.CCR-04-1946
   Tamarat R, 2002, LAB INVEST, V82, P747, DOI 10.1097/01.LAB.0000017372.76297.EB
   Warburg O, 1956, SCIENCE, V123, P309, DOI 10.1126/science.123.3191.309
   Wasa J, 2011, ANTICANCER RES, V31, P123
   Wu WH, 2013, ACTA BIOCH BIOPH SIN, V45, P18, DOI 10.1093/abbs/gms104
   Yasumatsu R, 2004, J CANCER RES CLIN, V130, P567, DOI 10.1007/s00432-004-0582-7
   Young D, 1986, CELL, V45, P711, DOI 10.1016/0092-8674(86)90785-3
NR 31
TC 14
Z9 15
U1 0
U2 12
PU SPANDIDOS PUBL LTD
PI ATHENS
PA POB 18179, ATHENS, 116 10, GREECE
SN 1791-2997
EI 1791-3004
J9 MOL MED REP
JI Mol. Med. Rep.
PD AUG 15
PY 2014
VL 10
IS 2
BP 804
EP 810
DI 10.3892/mmr.2014.2266
PG 7
WC Oncology; Medicine, Research & Experimental
SC Oncology; Research & Experimental Medicine
GA AL4TL
UT WOS:000339127600035
PM 24858078
DA 2022-07-08
ER

PT J
AU Roomi, MW
   Kalinovsky, T.
   Rath, M.
   Niedzwiecki, A.
AF Roomi, M
   Kalinovsky, T
   Rath, M
   Niedzwiecki, A
TI In vitro modulation of MMP-2 and MMP-9 in pediatric human sarcoma cell lines by cytokines, inducers and inhibitors
SO INTERNATIONAL JOURNAL OF ONCOLOGY
LA English
DT Article
DE matrix metalloproteinases; osteosarcoma; rhabdomyosarcoma; cytokines; inducers; inhibitors
ID endothelial growth-factor; cancer-cell; matrix metalloproteinase; tumor invasion; serum-level; vitamin-c; green tea; nutrient mixture; n-acetylcysteine; carcinoma cell
AB The highly aggressive pediatric sarcomas are characterized by high levels of matrix metalloproteinase (MMP)-2 and MMP-9, which play crucial roles in tumor invasion and metastasis by degradation of the extracellular membrane leading to cancer cell spread to distal organs. We examined the effects of cytokines, mitogens, inducers and inhibitors on MMP-2 and -9 expression in osteosarcoma (U2OS) and rhabdomyosarcoma (RD). The selected compounds included natural cytokines and growth factors, as well as chemical compounds applied in therapy of sarcoma and natural compounds that have demonstrated anticancer therapeutic potential. These cell lines were cultured in their respective media to near confluence and the cells were washed with PBS and incubated in serum-free medium with various concentrations of several cytokines, mitogens and inhibitors. After 24 h the media were removed and analyzed for MMP-2 and -9 by gelatinase zymography and quantitated by densitometry. Osteosarcoma and rhabdomyosarcoma showed bands corresponding to MMP-2 and -9 with dose-dependent enhancement of MMP-9 with phorbol 12-myristate 13-acetate (PMA) treatment. Tumor necrosis factor-, interleukin-1 and LPS enhanced osteosarcoma U2OS MMP-9 secretion but had no effect on MMP-2 secretion. Tumor necrosis factor- stimulated rhabdomyosarcoma MMP-2 expression, but had no effect on MMP-9 secretion. Doxycycline, epigallocatechin gallate, nutrient mixture (NM), actinomycin-D, cyclohex-amide, retinoic acid and dexamethasone inhibited MMP-2 and -9 in U2OS osteosarcoma cells. PMA-treated RD cells showed dose-response inhibition of MMP-9 by doxycycline and epigallocatechin gallate and both MMPs by NM. Dexamethasone and actinomycin-D showed inhibition of MMP-2 secretion of RD cells. Our results show that cytokines, mitogens and inducers show variable upregulation of U2OS osteosarcoma and RD rhabdomyosarcoma MMP-2 and -9 secretion, and inhibitors demonstrate downregulation under stimulatory conditions, suggesting the application of these agents for the development of effective therapies in pediatric sarcomas.
C1 [Roomi, M. W.; Kalinovsky, T.; Rath, M.; Niedzwiecki, A.] Dr Rath Res Inst, Santa Clara, CA 95050 USA.
RP Niedzwiecki, A (通讯作者)，Dr Rath Res Inst, 1260 Memorex Dr, Santa Clara, CA 95050 USA.
EM author@drrath.com
FU Dr Rath Health Foundation (Santa Clara, CA, USA)
CR Anthony HM, 1982, BRIT J CANCER, V46, P354, DOI 10.1038/bjc.1982.211
   Apodaca G, 1990, CANCER RES, V50, P2322
   Benassi MS, 2001, ANN ONCOL, V12, P75, DOI 10.1023/A:1008318614461
   Bjornland K, 2005, J SURG RES, V127, P151, DOI 10.1016/j.jss.2004.12.016
   Chen Q, 2005, P NATL ACAD SCI USA, V102, P13604, DOI 10.1073/pnas.0506390102
   Cooke JP, 1997, ANNU REV MED, V48, P489, DOI 10.1146/annurev.med.48.1.489
   Diomedi-camassei F, 2004, J PEDIATR SURG, V39, P1673, DOI 10.1016/j.jpedsurg.2004.07.014
   Ferrari C, 2004, ACTA ORTHOP SCAND, V75, P487, DOI 10.1080/00016470410001295-1
   Graeven U, 1999, J CANCER RES CLIN, V125, P577, DOI 10.1007/s004320050319
   Hara Y, 2001, GREEN TEA HLTH BENEF, V0, P0
   Harvey P, 2000, BRIT J CANCER, V83, P1147, DOI 10.1054/bjoc.2000.1445
   Himelstein BP, 1998, MED PEDIATR ONCOL, V31, P471, DOI 10.1002/(SICI)1096-911X(199812)31:6<471::AID-MPO2>3.0.CO;2-M
   Kaste SC, 1999, CANCER-AM CANCER SOC, V86, P1602, DOI 10.1002/(SICI)1097-0142(19991015)86:8<1602::AID-CNCR31>3.0.CO;2-R
   Kawakami S, 2001, ANTICANCER RES, V21, P213
   Koh WS, 1998, ANTICANCER RES, V18, P2487
   Koscielniak E, 1992, MED PEDIATR ONCOL, V20, P209, DOI 10.1002/mpo.2950200305
   Kurbacher CM, 1996, CANCER LETT, V103, P183, DOI 10.1016/0304-3835(96)04212-7
   Linder C, 1998, ANTICANCER RES, V18, P2063
   Liotta LA, 1980, NATURE, V284, P67, DOI 10.1038/284067a0
   Liu ZW, 2001, INT J CANCER, V91, P638, DOI 10.1002/1097-0215(200002)9999:9999<::AID-IJC1102>3.0.CO;2-Y
   Mandell L, 1990, MED PEDIATR ONCOL, V18, P466, DOI 10.1002/mpo.2950180606
   Maramag C, 1997, PROSTATE, V32, P188, DOI 10.1002/(SICI)1097-0045(19970801)32:3<188::AID-PROS5>3.0.CO;2-H
   Morini M, 1999, INT J BIOL MARKER, V14, P268, DOI 10.1177/172460089901400413
   Mukhtar H, 2000, AM J CLIN NUTR, V71, P1698S, DOI 10.1093/ajcn/71.6.1698S
   Naidu KA, 2003, DIGEST DIS SCI, V48, P230, DOI 10.1023/A:1021779624971
   Nelson AR, 2000, J CLIN ONCOL, V18, P1135, DOI 10.1200/JCO.2000.18.5.1135
   Niedzwiecki A, 2010, CANCER METAST REV, V29, P529, DOI 10.1007/s10555-010-9244-1
   Nunez MARTINC, 1995, NUTR HOSP, V10, P368
   Patham DM, 2001, MED PATHOL, V14, P506
   Pyke C, 1991, AM J PATHOL, V138, P1059
   Rath M, 1992, J ORTHOMOL MED, V7, P17
   Ray JM, 1994, EUR RESPIR J, V7, P2062
   Roebuck MM, 2005, AM J CLIN PATHOL, V123, P405, DOI 10.1309/LK1V7R99JL41WVKP
   Roomi MW, 2010, EXPERIMENTAL ONCOLOGY, V32, P243
   Roomi MW, 2010, ONCOL REP, V24, P747, DOI 10.3892/or_00000917
   Rutkowski P, 2003, J SURG ONCOL, V84, P151, DOI 10.1002/jso.10305
   Rutkowski P, 2002, INT J CANCER, V100, P463, DOI 10.1002/ijc.10496
   Sato T, 2004, GYNECOL ONCOL, V92, P47, DOI 10.1016/j.ygyno.2003.09.012
   Stetler-stevenson WG, 2001, SURG ONCOL CLIN N AM, V10, P383
   Stetlerstevenson WG, 1990, CANCER METAST REV, V9, P289, DOI 10.1007/BF00049520
   Sun ZY, 2002, BBA-PROTEIN STRUCT M, V1596, P182, DOI 10.1016/S0167-4838(02)00233-9
   Taniguchi S, 1992, CANCER LETT, V65, P51, DOI 10.1016/0304-3835(92)90212-E
   Valcic S, 1996, ANTI-CANCER DRUG, V7, P461, DOI 10.1097/00001813-199606000-00011
   Vincenti MP, 1996, CRIT REV EUKAR GENE, V6, P391, DOI 10.1615/CritRevEukarGeneExpr.v6.i4.40
   Yang GY, 1998, CARCINOGENESIS, V19, P611, DOI 10.1093/carcin/19.4.611
   Yoon SO, 2001, J BIOL CHEM, V276, P20085, DOI 10.1074/jbc.M101143200
NR 49
TC 26
Z9 28
U1 0
U2 9
PU SPANDIDOS PUBL LTD
PI ATHENS
PA POB 18179, ATHENS, 116 10, GREECE
SN 1019-6439
EI 1791-2423
J9 INT J ONCOL
JI Int. J. Oncol.
PD JAN 15
PY 2014
VL 44
IS 1
BP 27
EP 34
DI 10.3892/ijo.2013.2159
PG 8
WC Oncology
SC Oncology
GA AA0LI
UT WOS:000330786200003
PM 24190483
DA 2022-07-08
ER

PT J
AU Long, Feng
   Cai, Xinyan
   Luo, Wei
   Chen, Liang
   Li, Kanghua
AF Long, Feng
   Cai, Xinyan
   Luo, Wei
   Chen, Liang
   Li, Kanghua
TI Role of aldolase A in osteosarcoma progression and metastasis: In vitro and in vivo evidence
SO ONCOLOGY REPORTS
LA English
DT Article
DE aldolase A; osteosarcoma; metastasis; cell invasion; matrix metalloproteinase-2; cell survival; apoptosis; orthotopic xenograft
ID expression; growth; cell
AB Aldolase A (ALDOA) has been reported to be negative survival marker of osteosarcoma (OS) and may be implicated in OS development and progression. In the present study, we assessed for the first time the functional role of ALDOA in OS cell invasion and survival in vitro and in vivo, using human OS cell lines and an orthotopic xenograft nude mouse model. Overexpression and knockdown of ALDOA were respectively performed in MG-63 and U-2 OS cells, which showed relatively low and high constitutive ALDOA expression levels, respectively. Overexpression of ALDOA in MG-63 cells significantly increased in vitro cell invasion, matrix metalloproteinase (MMP)-2 expression, and cell survival against cisplatin-induced apoptosis. On the other hand, knockdown of ALDOA in U-2 cells markedly decreased in vitro cell invasion, MMP-2 expression, and cell survival against cisplatin-induced apoptosis. In an orthotopic xenograft nude mouse model, intra-tibial injection of MG-63 cells overexpressing ALDOA led to significantly increased primary tumor volume and pulmonary metastasis as well as decreased cell apoptosis in the primary tumors, compared with the controls. In contrast, intra-tibial injection of U-2 cells with knockdown of ALDOA led to markedly decreased primary tumor volume and pulmonary metastasis as well as increased cell apoptosis in the primary tumors, compared with the controls. In conclusion, our in vitro data indicate that ALDOA promotes OS cell invasion and survival, and our in vivo data demonstrate an important role of ALDOA in promoting OS tumor growth and metastasis. The present study provides the first in vitro and in vivo evidence supporting a critical functional role of ALDOA in OS progression and metastasis, suggesting that ALDOA could serve as a novel therapeutic target in OS. Additionally, our results suggest that ALDOA is involved in the development of OS chemoresistance.
C1 [Long, Feng; Luo, Wei; Chen, Liang; Li, Kanghua] Cent S Univ, Dept Orthopaed, Xiangya Hosp, Changsha 410078, Hunan, Peoples R China.
   [Cai, Xinyan] Cent S Univ, Dept Neonatol, Xiangya Hosp, Changsha 410078, Hunan, Peoples R China.
RP Li, KH (通讯作者)，Cent S Univ, Dept Orthopaed, Xiangya Hosp, 87 Xiangya Rd, Changsha 410078, Hunan, Peoples R China.
EM lkh8738@sina.com
CR Bacci G, 2003, ANN ONCOL, V14, P1126, DOI 10.1093/annonc/mdg286
   Chen X, 2012, MOL CARCINOG, V0, P0
   Dass CR, 2006, CLIN EXP METASTAS, V23, P367, DOI 10.1007/s10585-006-9046-6
   Ek ETH, 2007, CLIN EXP METASTAS, V24, P93, DOI 10.1007/s10585-007-9062-1
   Gatenby RA, 2004, NAT REV CANCER, V4, P891, DOI 10.1038/nrc1478
   Gorlick R, 2003, CLIN CANCER RES, V9, P5442
   Hopkin K, 2002, MOL BIOL CELL, V0, P1324
   Kager L, 2003, J CLIN ONCOL, V21, P2011, DOI 10.1200/JCO.2003.08.132
   Li Y, 2012, MOL MED REP, V5, P1391, DOI 10.3892/mmr.2012.842
   Marin-hernandez A, 2006, FEBS J, V273, P1975, DOI 10.1111/j.1742-4658.2006.05214.x
   Ottaviani G, 2009, CANCER TREAT RES, V152, P3, DOI 10.1007/978-1-4419-0284-9_1
   Peng SY, 2008, ONCOL REP, V19, P1045
   Pilones KA, 2009, CLIN CANCER RES, V15, P597, DOI 10.1158/1078-0432.CCR-08-1277
   Rosenberg B, 1969, NATURE, V222, P385, DOI 10.1038/222385a0
   Sakakibara M, 1989, BIOCHIM BIOPHYS ACTA, V1007, P334, DOI 10.1016/0167-4781(89)90156-5
   Scatena R, 2008, EXPERT OPIN INV DRUG, V17, P1533, DOI 10.1517/13543784.17.10.1533, 10.1517/13543784.17.10.1533 
   Ta H, 2009, CANCER METAST REV, V28, P247, DOI 10.1007/s10555-009-9186-7
   Wittig JC, 2002, AM FAM PHYSICIAN, V65, P1123
NR 18
TC 24
Z9 25
U1 0
U2 7
PU SPANDIDOS PUBL LTD
PI ATHENS
PA POB 18179, ATHENS, 116 10, GREECE
SN 1021-335X
EI 1791-2431
J9 ONCOL REP
JI Oncol. Rep.
PD NOV 15
PY 2014
VL 32
IS 5
BP 2031
EP 2037
DI 10.3892/or.2014.3473
PG 7
WC Oncology
SC Oncology
GA AQ3SO
UT WOS:000342714000035
PM 25215901
DA 2022-07-08
ER

PT J
AU Zhai, Mo
   Cong, Lin
   Han, Yaxin
   Tu, Guanjun
AF Zhai, Mo
   Cong, Lin
   Han, Yaxin
   Tu, Guanjun
TI CIP2A is overexpressed in osteosarcoma and regulates cell proliferation and invasion
SO TUMOR BIOLOGY
LA English
DT Article
DE CIP2A; Osteosarcoma; Proliferation; Invasion; c-Myc
ID c-myc; induced apoptosis; carcinoma-cell; prostate-cancer; poor-prognosis; expression; survival; association; progression; metastasis
AB Cancerous inhibitor of protein phosphatase 2A (CIP2A) is a newly characterized oncoprotein involved in a variety of malignant tumors. However, its expression pattern and biological functions in osteosarcoma remain unclear. In the present study, CIP2A expression was analyzed in 51 human osteosarcoma specimens using immunohistochemistry. CIP2A siRNA was used in the MG-63 cell line, and the effect of CIP2A depletion on cell proliferation and invasion was evaluated. We found that CIP2A was overexpressed in 76.5 % (39/51) of osteosarcoma tissues, while normal bone tissues showed negative CIP2A expression. In addition, the positive rate of CIP2A expression was higher in stage IIB osteosarcoma than stage IIA cases. Knockdown of the CIP2A expression significantly reduced osteosarcoma cell proliferation and invasion, with decreased c-Myc expression and p-AKT expression. CIP2A depletion also facilitated apoptosis and inhibited MMP9 mRNA expression. Taken together, our data identified CIP2A as a critical oncoprotein involved in cell proliferation and invasion, which could serve as a therapeutic target in osteosarcoma.
C1 [Zhai, Mo; Cong, Lin; Han, Yaxin; Tu, Guanjun] China Med Univ, Dept Orthopaed, Hosp 1, Shenyang 110001, Peoples R China.
RP Tu, GJ (通讯作者)，China Med Univ, Dept Orthopaed, Hosp 1, 155 Nanjingbei St, Shenyang 110001, Peoples R China.
EM gjtu_cmu@126.com
CR Basile JR, 2010, CANCER BIOL THER, V10, P700, DOI 10.4161/cbt.10.7.13151
   Baudino TA, 2002, GENE DEV, V16, P2530, DOI 10.1101/gad.1024602
   Bin CHOK, 2010, CANCER LETT, V293, P230, DOI 10.1016/j.canlet.2010.01.013
   Bockelman C, 2011, BRIT J CANCER, V105, P989, DOI 10.1038/bjc.2011.346
   Bockelman C, 2010, CANCER BIOL THER, V13, P289
   Cenni V, 2004, INT J ONCOL, V25, P1599
   Chen JS, 2009, HEPATOL RES, V39, P177, DOI 10.1111/j.1872-034X.2008.00449.x
   Chen KF, 2010, ONCOGENE, V29, P6257, DOI 10.1038/onc.2010.357
   Chuan YC, 2010, ONCOGENE, V29, P1531, DOI 10.1038/onc.2009.442
   Come C, 2009, CLIN CANCER RES, V15, P5092, DOI 10.1158/1078-0432.CCR-08-3283
   Diaz-montero CM, 2006, EUR J CANCER, V42, P1491, DOI 10.1016/j.ejca.2006.03.007
   Dong QZ, 2011, ANN SURG ONCOL, V18, P857, DOI 10.1245/s10434-010-1313-8
   Fang YY, 2012, TUMOR BIOL, V33, P2299, DOI 10.1007/s13277-012-0492-2
   Fujiwara M, 2011, TUMOR BIOL, V32, P611, DOI 10.1007/s13277-011-0160-y
   Gordan JD, 2007, CANCER CELL, V11, P335, DOI 10.1016/j.ccr.2007.02.006
   Heare T, 2009, CURR OPIN PEDIATR, V21, P365, DOI 10.1097/MOP.0b013e32832b1111
   Hoo LS, 2002, ONCOGENE, V21, P5006, DOI 10.1038/sj.onc.1205625
   Hu SM, 2013, BLOOD, V121, P4021, DOI 10.1182/blood-2012-10-460063
   Hua YQ, 2011, TUMOR BIOL, V32, P1013, DOI 10.1007/s13277-011-0203-4
   Huang LP, 2010, CANCER BIOMARK, V8, P309, DOI 10.3233/CBM-2011-0220
   Inoue R, 2005, BRIT J PHARMACOL, V146, P633, DOI 10.1038/sj.bjp.0706373
   Junttila MR, 2007, CELL, V130, P51, DOI 10.1016/j.cell.2007.04.044
   Katomongkolgit R, 2008, ORAL ONCOL, V44, P587, DOI 10.1016/j.oraloncology.2007.08.005
   Katz J, 2010, CANCER BIOL THER, V10, P694, DOI 10.4161/cbt.10.7.12895
   Laurenti E, 2008, CELL STEM CELL, V3, P611, DOI 10.1016/j.stem.2008.09.005
   Lee J, 2012, RHEUMATOL INT, V32, P2023, DOI 10.1007/s00296-011-1927-6
   Levings PP, 2009, CANCER RES, V69, P5648, DOI 10.1158/0008-5472.CAN-08-3580
   Li WJ, 2008, CLIN CANCER RES, V14, P3722, DOI 10.1158/1078-0432.CCR-07-4137
   Lin YC, 2012, ORAL ONCOL, V48, P585, DOI 10.1016/j.oraloncology.2012.01.012
   Liu Y, 2012, TUMOR BIOL, V33, P241, DOI 10.1007/s13277-011-0272-4
   Miwa S, 2011, INT J ONCOL, V39, P465, DOI 10.3892/ijo.2011.1051
   Ottaviani G, 2009, CANCER TREAT RES, V152, P3, DOI 10.1007/978-1-4419-0284-9_1
   Qu W, 2012, MED ONCOL, V29, P113, DOI 10.1007/s12032-010-9768-9
   Ren J, 2011, BRIT J CANCER, V105, P1905, DOI 10.1038/bjc.2011.492
   Robanus-maandag EC, 2003, J PATHOL, V201, P75, DOI 10.1002/path.1385
   Sharili AS, 2011, TUMOR BIOL, V32, P515, DOI 10.1007/s13277-010-0146-1
   Teng HW, 2012, J GASTROINTEST SURG, V16, P1037, DOI 10.1007/s11605-012-1828-3
   Vaarala MH, 2010, J EXP CLIN CANC RES, V29, P0, DOI 10.1186/1756-9966-29-136
   Wang L, 2013, TUMOR BIOL, V34, P2309, DOI 10.1007/s13277-013-0775-2
   Wang XQ, 2012, TUMOR BIOL, V33, P1745, DOI 10.1007/s13277-012-0434-z
NR 40
TC 20
Z9 25
U1 1
U2 6
PU SAGE PUBLICATIONS LTD
PI LONDON
PA 1 OLIVERS YARD, 55 CITY ROAD, LONDON EC1Y 1SP, ENGLAND
SN 1010-4283
EI 1423-0380
J9 TUMOR BIOL
JI Tumor Biol.
PD FEB 15
PY 2014
VL 35
IS 2
BP 1123
EP 1128
DI 10.1007/s13277-013-1150-z
PG 6
WC Oncology
SC Oncology
GA AB8FT
UT WOS:000332026300034
PM 24014087
DA 2022-07-08
ER

PT J
AU Wang, Xiao-fang
   Wang, Jun
AF Wang, Xiao-fang
   Wang, Jun
TI Icaritin suppresses the proliferation of human osteosarcoma cells in vitro by increasing apoptosis and decreasing MMP expression
SO ACTA PHARMACOLOGICA SINICA
LA English
DT Article
DE osteosarcoma; icaritin; apoptosis; MMP-2; MMP-9; caspase-3; zVAD-fmk
ID embryonic stem-cell; tumor microenvironment; signaling pathway; estrogen-receptor; inhibition; differentiation; invasiveness; carcinoma; knockdown; s100a4
AB Aim: To explore whether icaritin, a prenylflavonoid derivative of the Chinese tonic herb Epimedium, could suppress the proliferation of human osteosarcoma cells in vitro, and to elucidate the mechanisms of the action. Methods: Human osteosarcoma SaOS(2) cell line was used in the present study. The proliferation of the cells was examined using MTT assay and immunofluorescence DAPI staining. Cell motility was studied with the scratch assay. Cell apoptosis was determined by Annexin V-FITC and PI double staining using flow cytometry. Western blotting and RT-PCR were used to measure the expression of mRNAs and proteins in the cells. Results: Icaritin (5-15 mu mol/L) suppressed the proliferation of SaOS(2) cells in vitro in a dose-dependent manner. Furthermore, the cell motility was significantly decreased after exposure to icaritin. Moreover, icaritin (5 mu mol/L) time-dependently induced the apoptosis of SaOS(2) cells, markedly suppressed MMP-2 and MMP-9 expression, upregulated caspase-3 and caspase-9 expression, and increased the level of cleaved caspase-3 in the cells. Co-exposure to the caspase-3 inhibitor zVAD-fmk (10 mu mol/L) compromised the icaritininduced caspase-3 expression and apoptosis in SaOS(2) cells. Conclusion: Icaritin suppresses the proliferation of SaOS(2) human osteosarcoma cells by increasing apoptosis and downregulating MMP expression.
C1 [Wang, Xiao-fang] Beijing Army Gen Hosp, Dept Pharm, Beijing 100700, Peoples R China.
   [Wang, Jun] Tsinghua Univ, Med Ctr, Dept Traumatol, Beijing 100035, Peoples R China.
RP Wang, J (通讯作者)，Tsinghua Univ, Med Ctr, Dept Traumatol, Beijing 100035, Peoples R China.
EM pkuwj2010@sina.cn
FU Department of Orthopedics, Peking University Third Hospital in China
CR Adamski J, 2013, PLOS ONE, V8, P0, DOI 10.1371/journal.pone.0065304
   Blattmann C, 2013, STRAHLENTHER ONKOL, V189, P957, DOI 10.1007/s00066-013-0372-8
   Blyth K, 2010, BLOOD CELL MOL DIS, V45, P117, DOI 10.1016/j.bcmd.2010.05.007
   Chen MF, 2010, AMINO ACIDS, V38, P1505, DOI 10.1007/s00726-009-0366-0
   Chen Z, 2012, ACTA PHARMACOL SIN, V33, P101, DOI 10.1038/aps.2011.164
   Guo YM, 2011, EUR J PHARMACOL, V658, P114, DOI 10.1016/j.ejphar.2011.02.005
   Han J, 2013, BIOCHEM BIOPH RES CO, V435, P493, DOI 10.1016/j.bbrc.2013.05.019
   Hazawa M, 2012, INVEST NEW DRUG, V30, P862, DOI 10.1007/s10637-010-9623-z
   He J, 2010, PLANTA MED, V76, P1834, DOI 10.1055/s-0030-1250042
   Huang J, 2007, LIFE SCI, V81, P832, DOI 10.1016/j.lfs.2007.07.015
   Huang X, 2007, EUR J PHARMACOL, V564, P26, DOI 10.1016/j.ejphar.2007.02.039
   Kessenbrock K, 2010, CELL, V141, P52, DOI 10.1016/j.cell.2010.03.015
   Kim SJ, 2013, CELL DEATH DIS, V4, P0, DOI 10.1038/cddis.2013.238
   Kosa JP, 2011, BONE, V48, P1052, DOI 10.1016/j.bone.2011.01.017
   Li J, 2012, INT J WEB SERV RES, V9, P23, DOI 10.4018/jwsr.2012070102
   Liu J, 2004, J PHARMACEUT BIOMED, V36, P365, DOI 10.1016/j.jpba.2004.06.021
   Liu Z, 2010, BMC CANCER, V10, P0, DOI 10.1186/1471-2407-10-270
   Ma JF, 2013, EUR REV MED PHARMACO, V17, P1102
   Ma X, 2010, CANCER LETT, V299, P171, DOI 10.1016/j.canlet.2010.08.016
   Ma YM, 2013, BIOCHEM BIOPH RES CO, V431, P274, DOI 10.1016/j.bbrc.2012.12.118
   Moss LAS, 2012, AM J PATHOL, V181, P1895, DOI 10.1016/j.ajpath.2012.08.044
   Perdigao J, 2013, J ESTHET RESTOR DENT, V25, P219, DOI 10.1111/jerd.12016, 10.1111/jerd.12045
   Reeves C, 2013, TOXINS, V5, P315, DOI 10.3390/toxins5020315
   Roomi MW, 2013, INT J ONCOL, V43, P1027, DOI 10.3892/ijo.2013.2031
   Schulz JB, 1999, ANN NEUROL, V45, P421, DOI 10.1002/1531-8249(199904)45:4<421::AID-ANA2>3.0.CO;2-Q
   Sharili AS, 2013, CANCER LETT, V333, P170, DOI 10.1016/j.canlet.2013.01.027
   Sheng H, 2013, INT J MED SCI, V10, P782, DOI 10.7150/ijms.6084
   Stetler-stevenson WG, 2008, CANCER METAST REV, V27, P57, DOI 10.1007/s10555-007-9105-8
   Tong JS, 2011, PLOS ONE, V6, P0, DOI 10.1371/journal.pone.0016781
   Wang J, 2012, NEUROSCIENCE, V210, P467, DOI 10.1016/j.neuroscience.2012.03.016
   Wang J, 2012, NEUROCHEM RES, V37, P2814, DOI 10.1007/s11064-012-0883-1
   Wang Z, 2007, NEUROSCIENCE, V145, P911, DOI 10.1016/j.neuroscience.2006.12.059
   Wang ZQ, 2009, CHEM-BIOL INTERACT, V179, P375, DOI 10.1016/j.cbi.2008.12.007
   Wo YB, 2008, J CELL BIOCHEM, V103, P1536, DOI 10.1002/jcb.21541
   Xu LH, 2013, CANCER CELL INT, V13, P0, DOI 10.1186/1475-2867-13-81
   Yang JS, 2013, FOOD CHEM TOXICOL, V59, P801, DOI 10.1016/j.fct.2013.06.028
   Yao D, 2012, PLOS ONE, V7, P0, DOI 10.1371/journal.pone.0041264
   Zhang YP, 2008, CHROMATOGRAPHIA, V68, P245, DOI 10.1365/s10337-008-0685-4
   Zhu JF, 2011, PLOS ONE, V6, P0, DOI 10.1371/journal.pone.0023720
   Zhu L, 2013, J DERMATOL SCI, V72, P311, DOI 10.1016/j.jdermsci.2013.07.005
NR 40
TC 26
Z9 30
U1 1
U2 29
PU ACTA PHARMACOLOGICA SINICA
PI SHANGHAI
PA 294 TAI-YUAN RD, SHANGHAI, 200031, PEOPLES R CHINA
SN 1671-4083
EI 1745-7254
J9 ACTA PHARMACOL SIN
JI Acta Pharmacol. Sin.
PD APR 15
PY 2014
VL 35
IS 4
BP 531
EP 539
DI 10.1038/aps.2013.178
PG 9
WC Chemistry, Multidisciplinary; Pharmacology & Pharmacy
SC Chemistry; Pharmacology & Pharmacy
GA AF0PW
UT WOS:000334417500011
PM 24608674
DA 2022-07-08
ER

PT J
AU Li, Mei
   Zhu, Ye
   Zhang, Hongbin
   Li, Lihua
   He, Peng
   Xia, Hong
   Zhang, Yu
   Mao, Chuanbin
AF Li, Mei
   Zhu, Ye
   Zhang, Hongbin
   Li, Lihua
   He, Peng
   Xia, Hong
   Zhang, Yu
   Mao, Chuanbin
TI Delivery of inhibitor of growth 4 (ING4) gene significantly inhibits proliferation and invasion and promotes apoptosis of human osteosarcoma cells
SO SCIENTIFIC REPORTS
LA English
DT Article
ID nf-kappa-b; tumor-suppressor gene; lung-cancer; targeted therapy; osteogenic-sarcoma; cdk inhibitor; human-melanoma; bone sarcoma; cycle control; stem-cell
AB Growing evidence has suggested that inhibitor of growth 4 (ING4), a novel member of ING family proteins, plays a critical role in the development and progression of different tumors via multiple pathways. However, the function of ING4 in human osteosarcoma remains unclear. To understand its potential roles and mechanisms in inhibiting osteosarcoma, we constructed an expression vector pEGFP-ING4 and transfected the human osteosarcoma cells using this vector. We then studied the effects of over-expressed ING4 in the transfected cells on the proliferation, apoptosis and invasion of the osteosarcoma cells. The up-regulation of ING4 in the osteosarcoma cells, arising from the stable pEGFP-ING4 gene transfection, was found to significantly inhibit the cell proliferation by the cell cycle alteration with S phase reduction and G0/G1 phase arrest, induce cell apoptosis via the activation of the mitochondria pathway, and suppress cell invasion through the down-regulation of the matrix metalloproteinase 2 (MMP-2) and MMP-9 expression. In addition, increased ING4 level evoked the blockade of NF-kappa B signaling pathway and down-regulation of its target proteins. Our work suggests that ING4 can suppress osteosarcoma progression through signaling pathways such as mitochondria pathway and NF-kappa B signaling pathway and ING4 gene therapy is a promising approach to treating osteosarcoma.
C1 [Li, Mei; Li, Lihua; He, Peng; Xia, Hong; Zhang, Yu] Guangzhou Gen Hosp, Guangzhou Mil Command, Guangdong Key Lab Orthopaed Technol & Implant, Dept Orthoped, Guangzhou 510010, Guangdong, Peoples R China.
   [Zhang, Hongbin] Guangzhou Gen Hosp, Guangzhou Mil Command, Guangdong Key Lab Orthopaed Technol & Implant, Dept Med Res, Guangzhou 510010, Guangdong, Peoples R China.
   [Zhu, Ye; Mao, Chuanbin] Univ Oklahoma, Stephenson Life Sci Res Ctr, Dept Chem & Biochem, Norman, OK 73019 USA.
RP Zhang, Y (通讯作者)，Guangzhou Gen Hosp, Guangzhou Mil Command, Guangdong Key Lab Orthopaed Technol & Implant, Dept Orthoped, 111 Liuhua Rd, Guangzhou 510010, Guangdong, Peoples R China.
EM luck_2001@126.com; cbmao@ou.edu
FU National Natural Science Foundation of China [81271957]; National Basic Research Program of China [2012CB619106]; National Science Foundation [CBET-0854414, CMMI-1234957, DMR-0847758]; National Institutes of Health [1R21EB015190]; Department of Defense Peer Reviewed Medical Research Program [W81XWH-12-1-0384]; Oklahoma Center for the Advancement of Science and Technology [HR14-160]; Oklahoma Center for Adult Stem Cell Research [434003]; NATIONAL INSTITUTE OF BIOMEDICAL IMAGING AND BIOENGINEERING [R21EB015190] Funding Source: NIH RePORTER; Direct For Mathematical & Physical Scien [0847758] Funding Source: National Science Foundation
CR Abbineni G, 2010, MOL PHARMACEUT, V7, P1629, DOI 10.1021/mp100052y
   Byron SA, 2012, PLOS ONE, V7, P0, DOI 10.1371/journal.pone.0046823
   Campos EI, 2004, CELL MOL LIFE SCI, V61, P2597, DOI 10.1007/s00018-004-4199-4
   Cao BR, 2014, ADV MATER, V26, P4627, DOI 10.1002/adma.201401550
   Cheng EHYA, 2001, MOL CELL, V8, P705, DOI 10.1016/S1097-2765(01)00320-3
   Coles AH, 2009, J CELL PHYSIOL, V218, P45, DOI 10.1002/jcp.21583
   Cottam DW, 1992, INVEST OPHTH VIS SCI, V33, P1923
   Eberhardt W, 2000, J IMMUNOL, V165, P5788, DOI 10.4049/jimmunol.165.10.5788
   Fang F, 2009, CANCER EPIDEM BIOMAR, V18, P409, DOI 10.1158/1055-9965.EPI-08-0575
   Gandra N, 2013, ANGEW CHEM INT EDIT, V52, P11278, DOI 10.1002/anie.201301113
   Garkavtsev I, 2004, NATURE, V428, P328, DOI 10.1038/nature02329
   Gartel AL, 2002, MOL CANCER THER, V1, P639
   Gaspar NATHALIE, 2012, SARCOMA, V2012, P301975, DOI 10.1155/2012/301975
   Gunduz M, 2008, CURR CANCER DRUG TAR, V8, P275, DOI 10.2174/156800908784533454
   Guo Y, 2013, PLOS ONE, V8, P0, DOI 10.1371/journal.pone.0071453
   Han YP, 2001, J CELL SCI, V114, P131
   Heymann DOMINIQUE, 2013, BONEKEY REP, V2, P378, DOI 10.1038/bonekey.2013.112
   Huang HJS, 1988, SCIENCE, V242, P1563, DOI 10.1126/science.3201247
   Hwang JH, 2001, INT J RADIAT ONCOL, V50, P13, DOI 10.1016/S0360-3016(00)01558-3
   Janardhanan SK, 2010, MOL CANCER THER, V9, P2524, DOI 10.1158/1535-7163.MCT-10-0253
   Jiang MC, 2001, BIOCHEM BIOPH RES CO, V282, P671, DOI 10.1006/bbrc.2001.4637
   Karczmarek-borowska B, 2006, LUNG CANCER, V51, P61, DOI 10.1016/j.lungcan.2005.08.010
   Kawauchi K, 2008, NAT CELL BIOL, V10, P611, DOI 10.1038/ncb1724
   Klironomos G, 2010, BRAIN PATHOL, V20, P490, DOI 10.1111/j.1750-3639.2009.00325.x
   Li J, 2008, CARCINOGENESIS, V29, P1373, DOI 10.1093/carcin/bgn086
   Li SJ, 2013, MOL BIOL REP, V40, P5723, DOI 10.1007/s11033-013-2675-3
   Li XH, 2011, ORAL ONCOL, V47, P217, DOI 10.1016/j.oraloncology.2011.01.004
   Liu YL, 2012, J CANCER RES CLIN, V138, P647, DOI 10.1007/s00432-011-1099-5
   Livak KJ, 2001, METHODS, V25, P402, DOI 10.1006/meth.2001.1262
   Lou C, 2012, TUMOR BIOL, V33, P2357, DOI 10.1007/s13277-012-0498-9
   Maclachlan TK, 1995, CRIT REV EUKAR GENE, V5, P127, DOI 10.1615/CritRevEukarGeneExpr.v5.i2.20
   Malik S, 2014, J NEUROIMMUNE PHARM, V9, P340, DOI 10.1007/s11481-014-9523-7
   Massague J, 2004, NATURE, V432, P298, DOI 10.1038/nature03094
   Misra SANJUKTA, 2013, J ASSOC PHYSICIANS INDIA, V61, P127
   Moreno A, 2014, ONCOGENE, V33, P1945, DOI 10.1038/onc.2013.145
   Moynagh PN, 2005, TRENDS IMMUNOL, V26, P469, DOI 10.1016/j.it.2005.06.009
   Ozer A, 2005, P NATL ACAD SCI USA, V102, P7481, DOI 10.1073/pnas.0502716102
   Perkins ND, 2004, TRENDS CELL BIOL, V14, P64, DOI 10.1016/j.tcb.2003.12.004
   Picci P, 2007, ORPHANET J RARE DIS, V2, P0, DOI 10.1186/1750-1172-2-6
   Raho G, 2007, ONCOGENE, V26, P5247, DOI 10.1038/sj.onc.1210335
   Rehman KK, 2005, GENE THER, V12, P1313, DOI 10.1038/sj.gt.3302530
   Ryan KM, 2000, NATURE, V404, P892, DOI 10.1038/35009130
   Scotlandi K, 2009, CURR CANCER DRUG TAR, V9, P843, DOI 10.2174/156800909789760410
   Sergi C, 2008, EXP GERONTOL, V43, P1039, DOI 10.1016/j.exger.2008.09.009
   Shen JC, 2007, CANCER RES, V67, P2552, DOI 10.1158/0008-5472.CAN-06-3870
   Shiseki M, 2003, CANCER RES, V63, P2373
   Soliman MA, 2007, TRENDS BIOCHEM SCI, V32, P509, DOI 10.1016/j.tibs.2007.08.006
   Tane S, 2014, BIOCHEM BIOPH RES CO, V443, P1105, DOI 10.1016/j.bbrc.2013.12.109
   Tang Y, 2014, CARCINOGENESIS, V35, P86, DOI 10.1093/carcin/bgt346
   Vermeulen K, 2003, CELL PROLIFERAT, V36, P131, DOI 10.1046/j.1365-2184.2003.00266.x
   Vincenti MP, 1998, ARTHRITIS RHEUM, V41, P1987, DOI 10.1002/1529-0131(199811)41:11<1987::AID-ART14>3.3.CO;2-#
   Wang QS, 2010, HISTOPATHOLOGY, V57, P271, DOI 10.1111/j.1365-2559.2010.03623.x
   Wang Z, 2003, GENE THER, V10, P2105, DOI 10.1038/sj.gt.3302133
   Wei QJ, 2012, ONCOL LETT, V4, P438, DOI 10.3892/ol.2012.744
   Xu M, 2015, TECHNOL CANCER RES T, V14, P617, DOI 10.7785/tcrt.2012.500424
   Yarber JL, 2011, EXPERT OPIN INV DRUG, V20, P973, DOI 10.1517/13543784.2011.577064
   Yoon MK, 2012, BIOCHEM SOC T, V40, P981, DOI 10.1042/BST20120092
   You Q, 2011, PATHOL ONCOL RES, V17, P473, DOI 10.1007/s12253-010-9301-7
   Zhang X, 2005, BIOCHEM BIOPH RES CO, V331, P1032, DOI 10.1016/j.bbrc.2005.04.023
   Zhu Y, 2011, CANCER GENE THER, V18, P627, DOI 10.1038/cgt.2011.31
NR 60
TC 25
Z9 28
U1 0
U2 3
PU NATURE PUBLISHING GROUP
PI LONDON
PA MACMILLAN BUILDING, 4 CRINAN ST, LONDON N1 9XW, ENGLAND
SN 2045-2322
EI 
J9 SCI REP-UK
JI Sci Rep
PD DEC 9
PY 2014
VL 4
IS 
BP 
EP 
DI 10.1038/srep07380
PG 10
WC Multidisciplinary Sciences
SC Science & Technology - Other Topics
GA AW4UD
UT WOS:000346274900010
PM 25490312
DA 2022-07-08
ER

PT J
AU Zhang, Cheng-Lin
   Wang, Ce
   Yan, Wang-Jun
   Gao, Rui
   Li, Yong-Hua
   Zhou, Xu-Hui
AF Zhang, Cheng-lin
   Wang, Ce
   Yan, Wang-jun
   Gao, Rui
   Li, Yong-hua
   Zhou, Xu-hui
TI Knockdown of TNFAIP1 inhibits growth and induces apoptosis in osteosarcoma cells through inhibition of the nuclear factor-kappa B pathway
SO ONCOLOGY REPORTS
LA English
DT Article
DE TNFAIP1; osteosarcoma; growth; apoptosis
ID high-grade osteosarcoma; prognostic-factor; tumor progression; expression; gene; activation; proliferation; induction; carcinoma; disease
AB Tumor necrosis factor-alpha-inducible protein-1 (TNFAIP1) plays a role in DNA synthesis, DNA repair, cell apoptosis and human diseases including cancer, and may be involved in tumor progression and metastases. However, little is known concerning the function of TNFAIP1 in human osteosarcoma (OS). The aim of the present study was to investigate the function and underlying mechanisms of TNFAIP1 in human OS. The expression of TNFAIP1 was examined by immunohistochemical assay using a tissue microarray procedure. A loss-of-function experiment was performed to explore the effects of lentiviral-mediated TNFAIP1 siRNA (siTNFAIP1) on cell proliferation, invasive potential and apoptosis by MTT and Transwell assays and flow cytometric analysis in OS (MG-63 and U-2 OS) cells. The results showed that the expression of TNFAIP1 protein was significantly increased in OS tissues compared with that in adjacent non-cancerous tissues (ANCTs) (73.3 vs. 48.9%, P=0.018), and was correlated with the distant metastasis of the patients with OS (P=0.029). Knockdown of TNFAIP1 suppressed cell proliferation and invasion, and induced cell apoptosis in the OS cells together with the downregulation of p65 nuclear factor-kappa B (NF-kappa B), proliferating cell nuclear antigen (PCNA) and matrix metalloproteinase-2 (MMP-2) and upregulation of caspase-3. Collectively, our findings indicate that high expression of TNFAIP1 is associated with distant metastasis of OS, and knockdown of TNFAIP1 inhibits the growth and invasion, and induces apoptosis in OS cells through inhibition of the NF-kappa B pathway, suggesting that TNFAIP1 may act as a potential therapeutic target for the treatment of cancer.
C1 [Zhang, Cheng-Lin; Wang, Ce; Yan, Wang-Jun; Gao, Rui; Zhou, Xu-Hui] Second Mil Med Univ, Changzheng Hosp, Dept Orthoped Surg, Shanghai 200003, Peoples R China.
   [Li, Yong-Hua] Second Mil Med Univ, Changzheng Hosp, Dept Anesthesiol, Shanghai 200003, Peoples R China.
RP Zhou, XH (通讯作者)，Second Mil Med Univ, Changzheng Hosp, Dept Orthoped Surg, 415 Fengyang Rd, Shanghai 200003, Peoples R China.
EM liyonghua201403@163.com; zhouxuhui2014033@163.com
CR Bacci G, 2006, CANCER-AM CANCER SOC, V106, P1154, DOI 10.1002/cncr.21724
   Buddingh EP, 2010, PEDIATR BLOOD CANCER, V54, P216, DOI 10.1002/pbc.22293
   Chen CC, 2014, ONCOGENE, V33, P3648, DOI 10.1038/onc.2013.345
   Chen LC, 2011, MODERN PATHOL, V24, P175, DOI 10.1038/modpathol.2010.193
   Cheng YH, 2011, J MOL ENDOCRINOL, V46, P139, DOI 10.1530/JME-10-0064
   Dumon K, 1998, LANGENBECKS ARCH CHIR SUPPL KONGRESSBD, V115, P387
   Grinchuk OV, 2010, BMC GENOMICS, V11, P0, DOI 10.1186/1471-2164-11-S1-S9
   Gupta J, 2010, J CELL BIOCHEM, V111, P944, DOI 10.1002/jcb.22783
   Hornebeck W, 2005, BIOCHIMIE, V87, P377, DOI 10.1016/j.biochi.2004.09.022
   Hu X, 2012, MOL BIOL REP, V39, P9911, DOI 10.1007/s11033-012-1858-7
   Javelaud D, 2002, INT J CANCER, V98, P193, DOI 10.1002/ijc.10192
   Javelaud D, 2001, ONCOGENE, V20, P4365, DOI 10.1038/sj.onc.1204570
   Kim DM, 2009, INT J CANCER, V125, P2520, DOI 10.1002/ijc.24617
   Kondratiev S, 2011, AM J SURG PATHOL, V35, P1531, DOI 10.1097/PAS.0b013e31822bd476
   Kuijjer ML, 2014, BMC MED GENOMICS, V7, P0, DOI 10.1186/1755-8794-7-4
   Lin MC, 2005, WORLD J GASTROENTERO, V11, P7564, DOI 10.3748/wjg.v11.i48.7564
   Link CD, 2003, NEUROBIOL AGING, V24, P397, DOI 10.1016/S0197-4580(02)00224-5
   Liu XW, 2004, WORLD J GASTROENTERO, V10, P2701, DOI 10.3748/wjg.v10.i18.2701
   Moalic-juge S, 2002, INT J ONCOL, V20, P1255
   Philip S, 2001, J BIOL CHEM, V276, P44926, DOI 10.1074/jbc.M103334200
   Risio M, 1992, J CELL BIOCHEM, V0, P79
   Rusiniak ME, 2000, CANCER RES, V60, P1824
   Savage SA, 2013, NAT GENET, V45, P799, DOI 10.1038/ng.2645
   Shah SJ, 2005, EXP BIOL MED, V230, P235
   Sparks AB, 2001, CALCIFIED TISSUE INT, V68, P151, DOI 10.1007/s002230001211
   Xu Y, 2013, PLOS ONE, V8, P0, DOI 10.1371/journal.pone.0064973
   Yang LP, 2010, MOL BIOL REP, V37, P2967, DOI 10.1007/s11033-009-9863-1
   Zhang XT, 2013, ONCOL LETT, V6, P1427, DOI 10.3892/ol.2013.1534
   Zhou C, 2013, INT J ONCOL, V42, P635, DOI 10.3892/ijo.2012.1737
   Zhou JL, 2005, J EXP ZOOL PART A, V303A, P227, DOI 10.1002/jez.a.150
   Zhu Y, 2014, ONCOGENE, V33, P3246, DOI 10.1038/onc.2013.299
NR 31
TC 23
Z9 24
U1 1
U2 11
PU SPANDIDOS PUBL LTD
PI ATHENS
PA POB 18179, ATHENS, 116 10, GREECE
SN 1021-335X
EI 1791-2431
J9 ONCOL REP
JI Oncol. Rep.
PD SEP 15
PY 2014
VL 32
IS 3
BP 1149
EP 1155
DI 10.3892/or.2014.3291
PG 7
WC Oncology
SC Oncology
GA AM6NZ
UT WOS:000339983200036
PM 24969828
DA 2022-07-08
ER

PT J
AU Tsai, Hsiao-Chi
   Su, Hong-Lin
   Huang, Chun-Yin
   Fong, Yi-Chin
   Hsu, Chin-Jung
   Tang, Chih-Hsin
AF Tsai, Hsiao-chi
   Su, Hong-lin
   Huang, Chun-yin
   Fong, Yi-chin
   Hsu, Chin-jung
   Tang, Chih-hsin
TI CTGF increases matrix metalloproteinases expression and subsequently promotes tumor metastasis in human osteosarcoma through down-regulating miR-519d
SO ONCOTARGET
LA English
DT Article
DE Osteosarcoma; MicroRNA; MMP; CTGF; Metastasis
ID tissue growth-factor; hepatocellular-carcinoma; cell invasion; cancer; microrna; motility; suppresse; mechanism; migration; pathway
AB Osteosarcoma, the most common primary malignant bone tumor, shows potent capacity for local invasion and distant metastasis. Connective tissue growth factor (CTGF/CCN2), a secreted protein, binds to integrins, modulates invasive behavior of certain human cancer cells. Effect of CTGF in metastasis of human osteosarcoma is unknown. We found overexpression of CTGF increasing matrix metalloproteinases (MMPs)-2 and MMP-3 expression as well as promoting cell migration. MicroRNA (miRNA) analysis of CTGF-overexpressed osteosarcoma versus control cells probed mechanisms of CTGF-mediated promotion of migration. Among miRNAs regulated by CTGF, miR-519d was most downregulated after CTGF treatment. Co-transfection with miR-519d mimic reversed CTGF-mediated MMPs expression and cell migration. Also, MEK and ERK inhibitors or mutants reduced CTGF-increased cell migration and miR-519d suppression. By contrast, knockdown of CTGF diminished lung metastasis in vivo. Clinical samples indicate CTGF expression as linked with clinical stage and tumor metastasis. Taken together, data show CTGF elevating MMPs expression and subsequently promoting tumor metastasis in human osteosarcoma, down-regulating miR-519d via MEK and ERK pathways, making CTGF a new molecular therapeutic target in osteosarcoma metastasis.
C1 [Tsai, Hsiao-Chi; Su, Hong-Lin] Natl Chung Hsing Univ, Dept Life Sci, Taichung 40227, Taiwan.
   [Huang, Chun-Yin] China Med Univ, Dept Orthopaed Surg, Beigang Hosp, Taichung, Yun Lin County, Taiwan.
   [Huang, Chun-Yin] China Med Univ, Grad Inst Clin Med Sci, Taichung, Yun Lin County, Taiwan.
   [Fong, Yi-Chin; Hsu, Chin-Jung] China Med Univ, Sch Chinese Med, Coll Chinese Med, Taichung, Yun Lin County, Taiwan.
   [Fong, Yi-Chin; Hsu, Chin-Jung] China Med Univ Hosp, Dept Orthoped Surg, Taichung, Taiwan.
   [Tang, Chih-Hsin] China Med Univ, Grad Inst Basic Med Sci, Taichung, Yun Lin County, Taiwan.
   [Tang, Chih-Hsin] China Med Univ, Sch Med, Dept Pharmacol, Taichung, Yun Lin County, Taiwan.
   [Tang, Chih-Hsin] Asia Univ, Dept Biotechnol, Coll Hlth Sci, Taichung, Taiwan.
RP Tang, CH (通讯作者)，China Med Univ, Grad Inst Basic Med Sci, Taichung, Yun Lin County, Taiwan.
EM chtang@mail.cmu.edu.tw
FU National Science Council of Taiwan [NSC100-2320-B-039-028-MY3, NSC101-2320-B-715-002-MY3]; China Medical University Hospital [DMR-97-072]
CR Ai X, 2013, CANC BIOL THERAPY, V14, P0
   Broadhead MATTHEWL, 2011, SARCOMA, V2011, P959248, DOI 10.1155/2011/959248
   Chang C, 2013, FILM COMMENT, V49, P73
   Chang CC, 2004, JNCI-J NATL CANCER I, V96, P364, DOI 10.1093/jnci/djh059
   Chen JC, 2013, BIOMED RES INT, V2013, P0, DOI 10.1155/2013/396839
   Chen PS, 2007, J CELL SCI, V120, P2053, DOI 10.1242/jcs.03460
   Chen PS, 2012, J BIOMED SCI, V19, P0, DOI 10.1186/1423-0127-19-90
   Chen PC, 2014, BIOMED RES INT, V2014, P0, DOI 10.1155/2014/437096
   Chintala H, 2012, J BIOL CHEM, V287, P40570, DOI 10.1074/jbc.M112.386565
   Chu CY, 2008, J BIOMED SCI, V15, P675, DOI 10.1007/s11373-008-9264-9
   Chuang JY, 2011, INT IMMUNOPHARMACOL, V11, P948, DOI 10.1016/j.intimp.2011.02.008
   Davidson ENB, 2006, ARTHRITIS RHEUM-US, V54, P1653, DOI 10.1002/art.21795
   Deryugina EI, 2006, CANCER METAST REV, V25, P9, DOI 10.1007/s10555-006-7886-9
   Dhar A, 2010, EXPERIMENTAL ONCOLOGY, V32, P2
   Esquela-kerscher A, 2006, NAT REV CANCER, V6, P259, DOI 10.1038/nrc1840
   Finger EC, 2013, ONCOGENE, V0, P0
   Fingleton B, 2006, FRONT BIOSCI-LANDMRK, V11, P479, DOI 10.2741/1811
   Fornari F, 2012, J PATHOL, V227, P275, DOI 10.1002/path.3995
   Garzon R, 2010, NAT REV DRUG DISCOV, V9, P775, DOI 10.1038/nrd3179
   Geho DH, 2005, PHYSIOLOGY, V20, P194, DOI 10.1152/physiol.00009.2005
   Hadler-olsen E, 2013, TUMOR BIOL, V34, P2041, DOI 10.1007/s13277-013-0842-8
   Hattinger CM, 2010, EXPERT OPIN EMERG DR, V15, P615, DOI 10.1517/14728214.2010.505603
   Hayden JB, 2006, ORTHOP CLIN N AM, V37, P1, DOI 10.1016/j.ocl.2005.06.004
   Hou CH, 2011, BIOCHEM PHARMACOL, V81, P1286, DOI 10.1016/j.bcp.2011.03.016
   Hou YY, 2011, CANCER LETT, V307, P182, DOI 10.1016/j.canlet.2011.04.002
   Huang GX, 2012, CANCER RES, V72, P908, DOI 10.1158/0008-5472.CAN-11-1460
   Iorio MV, 2009, J CLIN ONCOL, V27, P5848, DOI 10.1200/JCO.2009.24.0317
   Jacobson A, 2012, FIBROGENESIS TISSUE, V5, P0, DOI 10.1186/1755-1536-5-S1-S8
   Kim S, 2009, PHYTOMEDICINE, V16, P573, DOI 10.1016/j.phymed.2008.11.006
   Korpi JT, 2011, SURG ONCOL, V20, PE18, DOI 10.1016/j.suronc.2010.08.004
   Li L, 2013, CANC BIOL THERAPY, V14, P0
   Link MP, 1986, NEW ENGL J MED, V314, P1600, DOI 10.1056/NEJM198606193142502
   Liu LH, 2011, BIOCHEM BIOPH RES CO, V416, P31, DOI 10.1016/j.bbrc.2011.10.117
   Lu H, 2013, ANN HEMATOLOGY, V0, P0
   Luft FC, 2008, J MOL MED-JMM, V86, P1, DOI 10.1007/s00109-007-0287-x
   Maeta N, 2007, ONCOLOGY-BASEL, V73, P118, DOI 10.1159/000121000
   Meyers PA, 2009, EXPERT REV ANTICANC, V9, P1035, DOI 10.1586/era.09.69, 10.1586/ERA.09.69
   Minamitani KAZUHITO, 2000, KURUME MEDICAL JOURNAL, V47, P115
   Montanini L, 2012, CELL ONCOL, V35, P29, DOI 10.1007/s13402-011-0059-z
   Nicoloso MS, 2009, NAT REV CANCER, V9, P293, DOI 10.1038/nrc2619
   Osaki M, 2011, MOL THER, V19, P1123, DOI 10.1038/mt.2011.53
   Osborne TS, 2012, J COMP PATHOL, V146, P132, DOI 10.1016/j.jcpa.2011.12.007
   Romao LF, 2013, PLOS ONE, V8, P0, DOI 10.1371/journal.pone.0055605
   Ryu B, 2009, CHEM-BIOL INTERACT, V179, P192, DOI 10.1016/j.cbi.2009.01.006
   Tan TW, 2009, J CELL BIOCHEM, V107, P345, DOI 10.1002/jcb.22132
   Tang CH, 2012, BIOMEDICINE-TAIWAN, V2, P92, DOI 10.1016/j.biomed.2012.01.001
   Tsubaki M, 2012, TOXICOL APPL PHARM, V259, P402, DOI 10.1016/j.taap.2012.01.024
   Wu ZY, 2011, MED ONCOL, V28, P1469, DOI 10.1007/s12032-010-9563-7
   Xiu M, 2012, WORLD J GASTROENTERO, V18, P7070, DOI 10.3748/wjg.v18.i47.7070
   Yang JL, 2013, CURR OPIN ONCOL, V25, P398, DOI 10.1097/CCO.0b013e3283622c1b
   Yang MH, 2012, ONCOGENE, V31, P2401, DOI 10.1038/onc.2011.423
   Yin MC, 2012, BIOMEDICINE-TAIWAN, V2, P2, DOI 10.1016/j.biomed.2011.12.001
   Zhang Q, 2013, BIOMEDICINE-TAIWAN, V3, P34, DOI 10.1016/j.biomed.2013.01.001
   Zhen Y, 2013, PLOS ONE, V8, P0, DOI 10.1371/journal.pone.0064976
NR 54
TC 81
Z9 83
U1 0
U2 8
PU IMPACT JOURNALS LLC
PI ORCHARD PARK
PA 6666 E QUAKER ST, STE 1, ORCHARD PARK, NY 14127 USA
SN 
EI 1949-2553
J9 ONCOTARGET
JI Oncotarget
PD JUN 15
PY 2014
VL 5
IS 11
BP 3800
EP 3812
DI 10.18632/oncotarget.1998
PG 13
WC Oncology; Cell Biology
SC Oncology; Cell Biology
GA AL3UG
UT WOS:000339054500031
PM 25003330
DA 2022-07-08
ER

PT J
AU Alcantara, MB
   Nemazannikova, Natalie
   Elahy, Mina
   Dass, CR
AF Alcantara, Marice
   Nemazannikova, Natalie
   Elahy, Mina
   Dass, Crispin
TI Pigment epithelium-derived factor upregulates collagen I and downregulates matrix metalloproteinase 2 in osteosarcoma cells, and colocalises to collagen I and heat shock protein 47 in fetal and adult bone
SO JOURNAL OF PHARMACY AND PHARMACOLOGY
LA English
DT Article
DE bone; cancer; collagen I; matrix metalloproteinase; pigment epithelium-derived factor
ID angiogenesis; localization; mt1-mmp; growth; pedf
AB ObjectivePigment epithelium-derived factor (PEDF) has proven anti-osteosarcoma activity. However, the mechanism(s) underpinning its ability to reduce primary bone tumour (osteosarcoma) metastasis is unknown. MethodsAdult and fetal murine bone were immunostained for PEDF, collagen I (major protein in bone) and its processing proteins, heat shock protein 47 (HSP47, a chaperone protein for collagen I), membrane type I matrix metalloproteinase (MT1-MMP, a collagenase), and matrix metalloproteinase 2 (MMP-2, which is activated by MT1-MMP). Immunoblotting and immunocytochemistry were used to observe levels of the above biomarkers when human osteosarcoma cells were treated with PEDF. Key findingsImmunohistochemical staining in adult and fetal bone mirrors collagen I. PEDF localised to ridges of trabecular bone in tibial cortex and to megakaryocytes within bone marrow. Second, we observed that PEDF upregulates collagen I, HSP47 and MT1-MMP, while downregulating MMP-2 in osteosarcoma cells in vitro. ConclusionPEDF is a promising antagonist to osteosarcoma cell metastasis via downregulation of MMP-2, and can induce tumour cells to further adopt differentiative properties, thereby possibly reducing their aggressive growth in vitro and in vivo.
C1 [Alcantara, Marice B.; Nemazannikova, Natalie; Elahy, Mina] Victoria Univ, Coll Hlth & Biomed, St Albans, Australia.
   [Dass, Crispin R.] Curtin Univ, Biosci Res Precinct, Bentley, WA, Australia.
   [Dass, Crispin R.] Curtin Univ, Sch Pharm, Bentley, WA, Australia.
RP Dass, CR (通讯作者)，Curtin Univ, Sch Pharm, GPO Box U1987, Perth, WA 6845, Australia.
EM Crispin.Dass@curtin.edu.au
FU Curtin University; Victoria University
CR Akiyama T, 2010, BIOCHEM BIOPH RES CO, V391, P789, DOI 10.1016/j.bbrc.2009.11.139
   Beeton CA, 2006, BONE, V39, P985, DOI 10.1016/j.bone.2006.06.004
   Bogan R, 2013, J BONE MINER RES, V28, P1531, DOI 10.1002/jbmr.1892
   Bonfil RD, 2007, AM J PATHOL, V170, P2100, DOI 10.2353/ajpath.2007.060720
   Broadhead ML, 2011, BRIT J CANCER, V105, P1503, DOI 10.1038/bjc.2011.410
   Broadhead ML, 2001, BRIT J CANCER, V105, P1503
   Ciovacco WA, 2010, J CELL BIOCHEM, V109, P774, DOI 10.1002/jcb.22456
   Clarke EP, 1993, J CELL BIOL, V121, P193, DOI 10.1083/jcb.121.1.193
   Ek ETH, 2007, CANCER GENE THER, V14, P616, DOI 10.1038/sj.cgt.7701044
   Ek ETH, 2007, CLIN EXP METASTAS, V24, P93, DOI 10.1007/s10585-007-9062-1
   Filiz G, 2012, PHARMAZIE, V67, P1010, DOI 10.1691/ph.2012.2067
   Holmbeck K, 1999, CELL, V99, P81, DOI 10.1016/S0092-8674(00)80064-1
   Ingvarsen S, 2008, BIOL CHEM, V389, P943, DOI 10.1515/BC.2008.097
   Kulkarni RN, 2012, BIOCHEM BIOPH RES CO, V417, P824, DOI 10.1016/j.bbrc.2011.12.045
   Ladhani O, 2011, NEOPLASIA, V13, P633, DOI 10.1593/neo.11446
   Lieu S, 2011, DIS MODEL MECH, V4, P203, DOI 10.1242/dmm.006304
   Mala JGS, 2010, LIFE SCI, V87, P579, DOI 10.1016/j.lfs.2010.09.024
   Masuda H, 1998, CELL STRESS CHAPERON, V3, P256, DOI 10.1379/1466-1268(1998)003<0256:EALOCB>2.3.CO;2
   Meyer C, 2002, J BIOL CHEM, V277, P45400, DOI 10.1074/jbc.M208339200
   Quan GMY, 2005, CALCIFIED TISSUE INT, V76, P146, DOI 10.1007/s00223-004-0068-2
   Tan ML, 2010, BIOCHEM BIOPH RES CO, V398, P613, DOI 10.1016/j.bbrc.2010.05.098
   Tombran-tink J, 2004, BIOCHEM BIOPH RES CO, V316, P573, DOI 10.1016/j.bbrc.2004.02.076
NR 22
TC 11
Z9 11
U1 0
U2 7
PU WILEY
PI HOBOKEN
PA 111 RIVER ST, HOBOKEN 07030-5774, NJ USA
SN 0022-3573
EI 2042-7158
J9 J PHARM PHARMACOL
JI J. Pharm. Pharmacol.
PD NOV 15
PY 2014
VL 66
IS 11
BP 1586
EP 1592
DI 10.1111/jphp.12289
PG 7
WC Pharmacology & Pharmacy
SC Pharmacology & Pharmacy
GA AR9UC
UT WOS:000343922100008
PM 25175851
DA 2022-07-08
ER

PT J
AU Yue, B.
   Ren, Q-X.
   Su, T.
   Wang, L-N
   Zhang, L.
AF Yue, B
   Ren, Q-x
   Su, T
   Wang, L-n
   Zhang, L
TI ERK5 silencing inhibits invasion of human osteosarcoma cell via modulating the Slug/MMP-9 pathway
SO EUROPEAN REVIEW FOR MEDICAL AND PHARMACOLOGICAL SCIENCES
LA English
DT Article
DE Osteosarcoma; Invasion; ERK5; Slug; MMP-9
ID mesenchymal transition; transcription factor; pancreatic-cancer; signaling pathway; progenitor cell; slug; expression; snail; activation; twist
AB OBJECTIVE: ERK5 is over expressed in a many of human cancers and this overexpression has been associated with metastasis and invasion. Furthermore, ERK5 silencing inhibits aggressive phenotypes of cancer cells. However, mechanisms by which ERK5 regulates tumour progression or metastasis have not been elucidated. In this study, using human osteosarcoma cell lines U2OS as a model, we explored the involvement of ERK5 silencing on invasiveness of U2OS cells. MATERIALS AND METHODS: ERK5 siRNA targeting ERK5 was stably transfected into the human osteosarcoma cell lines U2OS. ERK5 knocked-down U2OS cells was then transfected with Slug cDNA or MMP-9 cDNA plasmid to re-express Slug or MMP-9. Cell proliferation was detected by MTT assay. Cell invasion and metastasis was detected by Matrigel invasion and wound healing assay. An orthotopic nude mouse model of U2OS was applied for in vivo lung metastasis experiments. ERK5, Slug, MMP-9 and E-cadherin were analyzed by real-time PCR, and Western blotting. RESULTS: ERK5 silencing by siRNA in U2OS cells decreased Slug and MMP-9 expression. Compared with the vector-transfected cells, ERK5 knocked-down cells showed reduced migration and invasion in vitro, as well as decreased metastatic potential in experimental metastasis. Re-expression of Slug or MMP-9 in ERK5 knocked-down cells restored the invasive phenotypes. We also discovered that Re-expression of Slug in ERK5 knocked-down cells restored the MMP-9 expression, and re-expression of MMP-9 in ERK5 knocked-down cells did not affect Slug and ERK5 expression. CONCLUSIONS: Our data suggest that ERK5 knockdown inhibits aggressive behaviour of human U2OS cells through modulating Slug signaling and MMP-9 expression.
C1 [Yue, B.] Qingdao Univ, Affiliated Hosp, Dept Spine, Qingdao 266071, Peoples R China.
   [Ren, Q-X.; Su, T.] Peoples Hosp Rizhao, Dept Clin Lab, Rizhao, Peoples R China.
   [Wang, L-N] Qingdao Sanat Shandong Prov, Dept Clin Lab, Qingdao, Peoples R China.
   [Zhang, L.] Qingdao Women & Childrens Hosp, Dept Hematol, Qingdao, Peoples R China.
RP Yue, B (通讯作者)，Qingdao Univ, Affiliated Hosp, Dept Spine, Qingdao 266071, Peoples R China.
EM Revisedyb@126.com
CR Alves CC, 2009, FRONT BIOSCI-LANDMRK, V14, P3041, DOI 10.2741/3433
   Arnoux V, 2008, MOL BIOL CELL, V19, P4738, DOI 10.1091/mbc.E07-10-1078
   Buschbeck M, 2005, J BIOL CHEM, V280, P2659, DOI 10.1074/jbc.M412599200
   Carl TF, 1999, DEV BIOL, V213, P101, DOI 10.1006/dbio.1999.9320
   Catalano A, 2004, J BIOL CHEM, V279, P46706, DOI 10.1074/jbc.M406696200
   Egeblad M, 2002, NAT REV CANCER, V2, P161, DOI 10.1038/nrc745
   Hayashi M, 2004, J CLIN INVEST, V113, P1138, DOI 10.1172/JCI200419890
   Hotz B, 2007, CLIN CANCER RES, V13, P4769, DOI 10.1158/1078-0432.CCR-06-2926
   Inoue A, 2002, CANCER CELL, V2, P279, DOI 10.1016/S1535-6108(02)00155-1
   Kajita M, 2004, MOL CELL BIOL, V24, P7559, DOI 10.1128/MCB.24.17.7559-7566.2004
   Kang YB, 2004, CELL, V118, P277, DOI 10.1016/j.cell.2004.07.011
   Kim SM, 2012, J ORTHOP RES, V30, P1040, DOI 10.1002/jor.22025
   Korsching E, 2005, J PATHOL, V206, P451, DOI 10.1002/path.1797
   Lochhead PA, 2012, BIOCHEM SOC T, V40, P251, DOI 10.1042/BST20110663
   Mikami S, 2011, LAB INVEST, V91, P1443, DOI 10.1038/labinvest.2011.111
   Nieto MA, 2002, NAT REV MOL CELL BIO, V3, P155, DOI 10.1038/nrm757
   Savagner P, 1998, DEV DYNAM, V213, P182, DOI 10.1002/(SICI)1097-0177(199810)213:2<182::AID-AJA3>3.0.CO;2-C
   Suzaki Y, 2002, J BIOL CHEM, V277, P9614, DOI 10.1074/jbc.M111790200
   Unni KK, 2010, DAHLINS BONE TUMORS, V6th, P122, DOI 10.1136/JCP.2010.078501, 10.1136/jcp.2010.078501
   Wang X, 2006, CELL SIGNAL, V18, P753, DOI 10.1016/j.cellsig.2005.11.003
   Watson FL, 2001, NAT NEUROSCI, V4, P981, DOI 10.1038/nn720
   Zhang KJ, 2011, LAB INVEST, V91, P426, DOI 10.1038/labinvest.2010.201
NR 22
TC 19
Z9 21
U1 1
U2 5
PU VERDUCI PUBLISHER
PI ROME
PA VIA GREGORIO VII, ROME, 186-00165, ITALY
SN 1128-3602
EI 
J9 EUR REV MED PHARMACO
JI Eur. Rev. Med. Pharmacol. Sci.
PD SEP 15
PY 2014
VL 18
IS 18
BP 2640
EP 2647
DI 
PG 8
WC Pharmacology & Pharmacy
SC Pharmacology & Pharmacy
GA CF0BY
UT WOS:000352208700011
PM 25317798
DA 2022-07-08
ER

PT J
AU Jiang, Liangdong
   He, Aiyong
   Zhang, Qing
   Tao, Cheng
AF Jiang, Liangdong
   He, Aiyong
   Zhang, Qing
   Tao, Cheng
TI miR-126 inhibits cell growth, invasion, and migration of osteosarcoma cells by downregulating ADAM-9
SO TUMOR BIOLOGY
LA English
DT Article
DE MicroRNA-126; A disintegrin and metalloprotease 9 (ADAM-9); Osteosarcoma
ID factor binding protein-5; tumor-suppressor; cancer cell; proliferation; expression; microrna; disintegrin; osteoblast
AB Osteosarcoma (OS) has become one of the most common primary malignant tumors in the children and adolescents with a poor prognosis mainly due to high metastasis. A disintegrin and metalloprotease 9 (ADAM-9) plays a role in tumorigenesis, invasion, and metastasis in several tumors. miR-126 has been reported to be downregulated in OS tumor. However, the involvement of ADAM-9 in the pathology of OS and the relationship between miR-126 and ADAM-9 in OS cells remain unclear. In this study, using quantitative reverse-transcribed PCR (qRT-PCR) analysis on 37 pairs of OS tumors and matched adjacent normal bone tissues, we found that ADAM-9 is significantly upregulated, while miR-126 is downregulated in human OS tumors. Association analysis revealed that upregulation of ADAM-9 and downregulation of miR-126 are significantly involved in advanced clinical stage development and distant metastasis. Luciferase reporter assay revealed that miR-126 could directly target ADAM-9 3' untranslated region (UTR) and inhibit its expression in U2OS and MG-63 cells. Functional experiments revealed that downregulating ADAM-9 by miR-126 inhibited cellular growth, invasion, and migration in U2OS and MG-63 cells. In rescue experiments, restored ADAM-9 expression attenuated miR-126-mediated suppression, while knockdown of ADAM-9 by small interfering RNA (siRNA) represented similar results with miR-126-mediated tumor suppression in U2OS cells. Taken together, our data indicated that miR-126 inhibits cell growth, invasion, and migration of OS cells by downregulating ADAM-9.
C1 [Jiang, Liangdong; He, Aiyong; Zhang, Qing; Tao, Cheng] Cent S Univ, Xiangya Hosp 2, Dept Orthoped, Changsha 410011, Hunan, Peoples R China.
RP Tao, C (通讯作者)，Cent S Univ, Xiangya Hosp 2, Dept Orthoped, 139 Middle Renmin Rd, Changsha 410011, Hunan, Peoples R China.
EM jiangliangdong@sina.com; aiyinghe@126.com; zhangqing201405@163.com; taocheng201405@163.com
FU Central South University [2013zzts096]
CR Alfandari D, 2009, SEMIN CELL DEV BIOL, V20, P153, DOI 10.1016/j.semcdb.2008.09.006
   Bartel DP, 2009, CELL, V136, P215, DOI 10.1016/j.cell.2009.01.002
   Bartel DP, 2004, CELL, V116, P281, DOI 10.1016/S0092-8674(04)00045-5
   Duffy MJ, 2009, CLIN CANCER RES, V15, P1140, DOI 10.1158/1078-0432.CCR-08-1585
   Ebrahimi F, 2014, EXP MOL PATHOL, V96, P98, DOI 10.1016/j.yexmp.2013.12.004
   Edwards DR, 2008, MOL ASPECTS MED, V29, P258, DOI 10.1016/j.mam.2008.08.001
   Govoni KE, 2006, GROWTH HORM IGF RES, V16, P49, DOI 10.1016/j.ghir.2005.10.001
   Hamada S, 2012, MOL CANCER RES, V10, P3, DOI 10.1158/1541-7786.MCR-11-0272
   Kager L, 2010, THER CLIN RISK MANAG, V6, P279
   Li J, 2013, J INVEST SURG, V0, P0
   Liu LH, 2011, BIOCHEM BIOPH RES CO, V416, P31, DOI 10.1016/j.bbrc.2011.10.117
   Liu YL, 2014, INT J ONCOL, V44, P203, DOI 10.3892/ijo.2013.2168
   Mazzocca A, 2005, CANCER RES, V65, P4728, DOI 10.1158/0008-5472.CAN-04-4449
   Mohan S, 2002, BIOCHEMISTRY-US, V41, P15394, DOI 10.1021/bi026458q
   Namlos HM, 2012, PLOS ONE, V7, P0, DOI 10.1371/journal.pone.0048086
   Sung SY, 2006, CANCER RES, V66, P9519, DOI 10.1158/0008-5472.CAN-05-4375
   Wolfsberg TG, 1995, J CELL BIOL, V131, P275, DOI 10.1083/jcb.131.2.275
   Wu XY, 2013, INT J MED SCI, V10, P676, DOI 10.7150/ijms.5528
   Xu JQ, 2013, TUMOR BIOL, V34, P3871, DOI 10.1007/s13277-013-0974-x
   Yang CL, 2014, INT J MOL SCI, V15, P423, DOI 10.3390/ijms15010423
   Zhang BH, 2007, DEV BIOL, V302, P1, DOI 10.1016/j.ydbio.2006.08.028
   Zhang H, 2010, ONCOL REP, V24, P1363, DOI 10.3892/or_00000994
   Zhang J, 2013, ONCOL LETT, V5, P1461, DOI 10.3892/ol.2013.1209
   Zhang Y, 2013, NAT CELL BIOL, V15, P284, DOI 10.1038/ncb2690
   Zhao HF, 2013, PLOS ONE, V8, P0, DOI 10.1371/journal.pone.0083571
NR 25
TC 31
Z9 34
U1 0
U2 5
PU SPRINGER
PI DORDRECHT
PA VAN GODEWIJCKSTRAAT 30, 3311 GZ DORDRECHT, NETHERLANDS
SN 1010-4283
EI 1423-0380
J9 TUMOR BIOL
JI Tumor Biol.
PD DEC 15
PY 2014
VL 35
IS 12
BP 12645
EP 12654
DI 10.1007/s13277-014-2588-3
PG 10
WC Oncology
SC Oncology
GA AX3UI
UT WOS:000346863700112
PM 25213697
DA 2022-07-08
ER

PT J
AU Liu, Tielong
   Zhou, Weiwei
   Zhang, Fei
   Shi, Guodong
   Teng, Honglin
   Xiao, Jianru
   Wang, Yan
AF Liu, Tielong
   Zhou, Weiwei
   Zhang, Fei
   Shi, Guodong
   Teng, Honglin
   Xiao, Jianru
   Wang, Yan
TI Knockdown of IRX2 inhibits osteosarcoma cell proliferation and invasion by the AKT/MMP9 signaling pathway
SO MOLECULAR MEDICINE REPORTS
LA English
DT Article
DE osteosarcoma; IRX2; proliferation; invasion; prognosis
ID metastasis; expression; growth; cancer
AB Osteosarcoma is the most common type of human primary malignant bone tumor with a potential propensity for local invasion and distant metastasis. Thus, this study focused on the expression and roles of IRX2 in the development of osteosarcoma. The mRNA expression levels of IRX2 in tissue samples of 69 cases of human osteosarcoma were detected by a quantitative polymerase chain reaction assay. The associations between the expression levels of IRX2 and the pathological features of the tumor tissues were analyzed. Functional studies were performed by MTT and Matrigel invasion assays following IRX2 knockdown with a lentivirus vector. Western blotting was used to assay the protein expression levels of IRX2, p-AKT and matrix metalloproteinases (MMP). The results revealed that the expression levels of IRX2 were significantly increased in the primary human osteosarcoma tissues compared with those in the normal tissues, and the increase was significantly correlated with the tumor progression and prognosis of the patients. Furthermore, the proliferation and invasion of the cells were suppressed following IRX2 knockdown. Additionally, the mechanism by which IRX2 promoted cell proliferation and invasion by activating AKT and MMP9 was detected. In conclusion, these results indicated that IRX2 promotes proliferation and invasion in osteosarcoma and implicated the potential of IRX2 in cancer therapy.
C1 [Liu, Tielong; Shi, Guodong; Xiao, Jianru] Second Mil Med Univ, Dept Orthoped, Changzheng Hosp, Shanghai 200003, Peoples R China.
   [Zhou, Weiwei] Second Mil Med Univ, Dept Radiol, Changzheng Hosp, Shanghai 200003, Peoples R China.
   [Zhang, Fei] Ningbo Dev Zone Ctr Hosp, Dept Orthoped, Ningbo 315800, Zhejiang, Peoples R China.
   [Teng, Honglin] Wenzhou Med Univ, Affiliated Hosp 1, Dept Orthoped, Wenzhou 325000, Zhejiang, Peoples R China.
   [Wang, Yan] Chinese Peoples Liberat Army Gen Hosp, Dept Orthoped, Beijing 100853, Peoples R China.
RP Xiao, JR (通讯作者)，Second Mil Med Univ, Dept Orthoped, Changzheng Hosp, 415 Fengyang Rd, Shanghai 200003, Peoples R China.
EM jianru321xiao@163.com; yanwangarmy@163.com
CR Adamowicz M, 2006, GENE CHROMOSOME CANC, V45, P829, DOI 10.1002/gcc.20343
   Ando T, 2005, J ORTHOP RES, V23, P964, DOI 10.1016/j.orthres.2005.01.010
   Broadhead MATTHEWL, 2011, SARCOMA, V2011, P959248, DOI 10.1155/2011/959248
   Fang YX, 2012, HEPATOLOGY, V55, P1852, DOI 10.1002/hep.25576
   Gustin JA, 2004, J BIOL CHEM, V279, P1615, DOI 10.1074/jbc.M306976200
   Gvozdenovic A, 2013, J BONE MINER RES, V28, P838, DOI 10.1002/jbmr.1817
   Kadota M, 2009, CANCER RES, V69, P7357, DOI 10.1158/0008-5472.CAN-09-0064
   Kang HN, 2012, BLOOD, V119, P1872, DOI 10.1182/blood-2011-10-382861
   Kansara M, 2007, DNA CELL BIOL, V26, P1, DOI 10.1089/dna.2006.0505
   Khanna C, 2004, NAT MED, V10, P182, DOI 10.1038/nm982
   Kim SM, 2012, J ORTHOP RES, V30, P1040, DOI 10.1002/jor.22025
   Liu XZ, 2011, J ORTHOP RES, V29, P1259, DOI 10.1002/jor.21403
   Lu YB, 2005, J LEUKOCYTE BIOL, V78, P259, DOI 10.1189/jlb.0904498
   Rauch TA, 2012, TUMOR BIOL, V33, P287, DOI 10.1007/s13277-011-0282-2
   Stamenkovic I, 2000, SEMIN CANCER BIOL, V10, P415, DOI 10.1006/scbi.2000.0379
   Su Y, 2011, ONCOGENE, V30, P3907, DOI 10.1038/onc.2011.97
   Teranishi F, 2009, CANCER SCI, V100, P770, DOI 10.1111/j.1349-7006.2009.01084.x
   Wang SW, 2012, PLOS ONE, V7, P0, DOI 10.1371/journal.pone.0035101
   Xue GD, 2012, CANCER DISCOV, V2, P248, DOI 10.1158/2159-8290.CD-11-0270
   Zhang PY, 2008, CLIN CANCER RES, V14, P2962, DOI 10.1158/1078-0432.CCR-07-1992
NR 20
TC 22
Z9 22
U1 0
U2 1
PU SPANDIDOS PUBL LTD
PI ATHENS
PA POB 18179, ATHENS, 116 10, GREECE
SN 1791-2997
EI 1791-3004
J9 MOL MED REP
JI Mol. Med. Rep.
PD JUL 15
PY 2014
VL 10
IS 1
BP 169
EP 174
DI 10.3892/mmr.2014.2215
PG 6
WC Oncology; Medicine, Research & Experimental
SC Oncology; Research & Experimental Medicine
GA AJ5XW
UT WOS:000337764600026
PM 24806332
DA 2022-07-08
ER

PT J
AU Fukushima, Eriko
   Monoi, Noriyuki
   Mikoshiba, Shigeo
   Hirayama, Yutaka
   Serizawa, Tetsushi
   Adachi, Kiyo
   Koide, Misao
   Ohdera, Motoyasu
   Murakoshi, Michiaki
   Kato, Hisanori
AF Fukushima, Eriko
   Monoi, Noriyuki
   Mikoshiba, Shigeo
   Hirayama, Yutaka
   Serizawa, Tetsushi
   Adachi, Kiyo
   Koide, Misao
   Ohdera, Motoyasu
   Murakoshi, Michiaki
   Kato, Hisanori
TI Protective Effects of Acetaminophen on Ibuprofen-Induced Gastric Mucosal Damage in Rats with Associated Suppression of Matrix Metalloproteinase
SO JOURNAL OF PHARMACOLOGY AND EXPERIMENTAL THERAPEUTICS
LA English
DT Article
ID nonsteroidal antiinflammatory drug; oxidative stress; gene-expression; indomethacin; paracetamol; pathogenesis; inhibition; aspirin; lesion; injury
AB Nonsteroidal anti-inflammatory drugs (NSAIDs) are known to cause gastric mucosal damage as a side effect. Acetaminophen, widely used as an analgesic and antipyretic drug, has gastroprotective effects against gastric lesions induced by absolute ethanol and certain NSAIDs. However, the mechanisms that underlie the gastroprotective effects of acetaminophen have not yet been clarified. In the present study, we examined the role and protective mechanism of acetaminophen on ibuprofen-induced gastric damage in rats. Ibuprofen and acetaminophen were administered orally, and the gastric mucosa was macroscopically examined 4 hours later. Acetaminophen decreased ibuprofen-induced gastric damage in a dose-dependent manner. To investigate the mechanisms involved, transcriptome analyses of the ibuprofen-damaged gastric mucosa were performed in the presence and absence of acetaminophen. Ingenuity pathway analysis (IPA) software revealed that acetaminophen suppressed the pathways related to cellular assembly and inflammation, whereas they were highly activated by ibuprofen. On the basis of gene classifications from the IPA Knowledge Base, we identified the following five genes that were related to gastric damage and showed significant changes in gene expression: interleukin-1 beta (IL-1 beta), chemokine (C-C motif) ligand 2 (CCL2), matrix metalloproteinase-10 (MMP-10), MMP-13, and FBJ osteosarcoma oncogene (FOS). Expression of these salient genes was confirmed using real-time polymerase chain reaction. The expression of MMP-13 was the most reactive to the treatments, showing strong induction by ibuprofen and suppression by acetaminophen. Moreover, MMP-13 inhibitors decreased ibuprofen-induced gastric damage. In conclusion, these results suggest that acetaminophen decreases ibuprofen-induced gastric mucosal damage and that the suppression of MMP-13 may play an important role in the gastroprotective effects of acetaminophen.
C1 [Fukushima, Eriko; Monoi, Noriyuki; Mikoshiba, Shigeo; Hirayama, Yutaka; Serizawa, Tetsushi; Adachi, Kiyo; Koide, Misao; Ohdera, Motoyasu; Murakoshi, Michiaki] Lion Corp, Res & Dev Headquarters, Odawara, Kanagawa 2560811, Japan.
   [Kato, Hisanori] Univ Tokyo, Org Interdisciplinary Res Projects, Tokyo, Japan.
RP Fukushima, E (通讯作者)，Lion Corp, Res & Dev Headquarters, 100 Tajima, Odawara, Kanagawa 2560811, Japan.
EM eriko-f@lion.co.jp
CR Anderson BJ, 2008, PEDIATR ANESTH, V18, P915, DOI 10.1111/j.1460-9592.2008.02764.x
   Barksby HE, 2006, ARTHRITIS RHEUM-US, V54, P3244, DOI 10.1002/art.22167
   Chakraborti S, 2003, MOL CELL BIOCHEM, V253, P269, DOI 10.1023/A:1026028303196
   Chen JM, 2000, J AM CHEM SOC, V122, P9648, DOI 10.1021/ja001547g
   Deshmane SL, 2009, J INTERF CYTOK RES, V29, P313, DOI 10.1089/jir.2008.0027
   Egeblad M, 2002, NAT REV CANCER, V2, P161, DOI 10.1038/nrc745
   Fanjul-fernandez M, 2010, BBA-MOL CELL RES, V1803, P3, DOI 10.1016/j.bbamcr.2009.07.004
   Funatsu T, 2007, EUR J PHARMACOL, V554, P53, DOI 10.1016/j.ejphar.2006.10.023
   Hernandez-diaz S, 2002, J CLIN EPIDEMIOL, V55, P157, DOI 10.1016/S0895-4356(01)00461-9
   Hofmann UB, 2000, J INVEST DERMATOL, V115, P337, DOI 10.1046/j.1523-1747.2000.00068.x
   Konturek SJ, 1982, GUT, V23, P536, DOI 10.1136/gut.23.6.536
   Kwiecien S, 2012, J PHYSIOL PHARMACOL, V63, P143
   Lanza FL, 1998, AM J GASTROENTEROL, V93, P1051
   Lempinen M, 2000, EUR SURG RES, V32, P169, DOI 10.1159/000008759
   Naito Y, 2007, J CLIN BIOCHEM NUTR, V41, P202, DOI 10.3164/jcbn.2007029
   Naito Y, 2006, REDOX REP, V11, P243, DOI 10.1179/135100006X155021
   Okada M, 1989, DIGEST DIS SCI, V34, P694, DOI 10.1007/BF01540340
   Oneill GP, 1993, FEBS LETT, V330, P156, DOI 10.1016/0014-5793(93)80263-T
   Ren K, 2009, BRAIN RES REV, V60, P57, DOI 10.1016/j.brainresrev.2008.12.020
   Seegers AJ, 1980, ADV PROSTAGLANDIN THROMBOXANE RES, V8, P1547
   Sengupta N, 2007, PHYSIOLOGY, V22, P401, DOI 10.1152/physiol.00027.2007
   Shahin M, 2001, MICROSC RES TECHNIQ, V53, P396, DOI 10.1002/jemt.1108
   Shiozawa S, 2009, CELL CYCLE, V8, P1539, DOI 10.4161/cc.8.10.8411
   Singh LP, 2011, J PINEAL RES, V51, P61, DOI 10.1111/j.1600-079X.2010.00845.x
   Stern AI, 1984, GASTROENTEROLOGY, V86, P728
   Swarnakar S, 2005, J BIOL CHEM, V280, P9409, DOI 10.1074/jbc.M413398200
   Takeuchi K, 2012, WORLD J GASTROENTERO, V18, P2147, DOI 10.3748/wjg.v18.i18.2147
   Takeuchi K, 2011, J PHARMACOL EXP THER, V338, P850, DOI 10.1124/jpet.111.183293
   Tanaka A, 2001, J PHYSIOLOGY-PARIS, V95, P21, DOI 10.1016/S0928-4257(01)00005-5
   Vankolfschoten AA, 1983, TOXICOL APPL PHARM, V69, P37, DOI 10.1016/0041-008X(83)90116-3
   Vankolfschoten AA, 1981, J PHARM PHARMACOL, V33, P462
   Wallace JL, 1993, AM J PHYSIOL, V265, PG993, DOI 10.1152/ajpgi.1993.265.5.G993
   Wallace JL, 2000, GASTROENTEROLOGY, V119, P706, DOI 10.1053/gast.2000.16510
   Yan CH, 2007, J CELL PHYSIOL, V211, P19, DOI 10.1002/jcp.20948
   Yoon YJ, 2012, KOREAN J FAM MED, V33, P262, DOI 10.4082/kjfm.2012.33.5.262
NR 35
TC 5
Z9 5
U1 0
U2 10
PU AMER SOC PHARMACOLOGY EXPERIMENTAL THERAPEUTICS
PI BETHESDA
PA 9650 ROCKVILLE PIKE, BETHESDA, MD 20814-3995 USA
SN 0022-3565
EI 1521-0103
J9 J PHARMACOL EXP THER
JI J. Pharmacol. Exp. Ther.
PD APR 15
PY 2014
VL 349
IS 1
BP 165
EP 173
DI 10.1124/jpet.113.210021
PG 9
WC Pharmacology & Pharmacy
SC Pharmacology & Pharmacy
GA AD3XN
UT WOS:000333179900018
PM 24496494
DA 2022-07-08
ER

PT J
AU Zheng, Ying
   Wang, Xuemei
   Wang, Haidong
   Yan, Wei
   Zhang, Quan
   Chang, Xin
AF Zheng, Ying
   Wang, Xuemei
   Wang, Haidong
   Yan, Wei
   Zhang, Quan
   Chang, Xin
TI Expression of the lysyl oxidase propeptide in hepatocellular carcinoma and its clinical relevance
SO ONCOLOGY REPORTS
LA English
DT Article
DE extracellular signal-regulated kinase; lysyl oxidase propeptide; growth; hepatocellular carcinoma; migration
ID poor-prognosis; cancer cell; osteosarcoma; growth; progression; apoptosis; promote; binding; virus; kappa
AB Lysyl oxidase is an important extracellular matrix remodeling enzyme and plays critical roles in tumor progression and development. Its tumor-suppressor activity has been shown to depend on the propeptide region. Previous studies have reported that the expression levels of lysyl oxidase propeptide (LOX-PP) are associated with cancer of the breast, pancreas, lung, prostate and gastrointestinal system. However, to date, the exact effects and molecular mechanisms of LOX-PP in hepatocellular carcinoma progression are still unclear. The present study aimed to investigate the expression and clinical significance of LOX-PP in human hepatocellular carcinoma. First, 42 cases of hepatocellular carcinoma and corresponding adjacent non-cancerous tissues (ANCTs) were collected, and the expression of LOX-PP in these samples was assessed by immunohistochemistry (IHC). The clinicopathological characteristics of all patients were recorded. Next, in in vitro studies, recombinant adenovirus LOX (ad-LOX-PP) was used to infect hepatocellular carcinoma cell lines to determine the function of LOX-PP. To determine whether ad-LOX-PP affects hepatocellular carcinoma cell survival, cell viability was examined by CCK-8 assay, and cell cycle progression was assessed by flow cytometry. We also investigated the effects of LOX-PP on the expression of cell cycle regulators (cyclin D1 and cyclin E) by western blot analysis. The migration and invasion capacities of hepatocellular carcinoma cells were observed by wound-healing and Tranwell invasion assays. To further investigate how LOX-PP affects migration levels of matrix metallopeptidase (MMP)-2 and MMP-9 were assessed by western blot analysis. Additionally, markers of the PI3K and MAPK signaling pathway were detected to further confirm the mechanisms of LOX-PP. As a result, reduced expression of LOX-PP was found in hepatocellular carcinoma tissues, when compared with that in the ANCTs (15 vs. 83%, P<0.01), and its expression was associated with tumor stage and distant metastasis (each P<0.05). Proliferation in hepatocellular carcinoma cells was significantly decreased in the ad-LOX-PP group as indicated by CCK-8 assay. LOX-PP significantly reduced the expression of Ki-67, while prominent increases in the rate of apoptosis and cell cycle arrest were observed. Similarly, cell migration was significantly inhibited in the ad-LOX-PP group as evidenced by Transwell invasion and wound-healing assays. The expression levels of MMP-2 and MMP-9 were attenuated in the ad-LOX-PP group, suggesting that LOX-PP inhibits hepatocellular carcinoma cell migration via down-regulation of MMPs expression. When LOX-PP expression was potentiated by an adenovirus containing LOX-PP, the expression of p-ERK was significantly downregulated, indicating that LOX-PP inhibits hepatocellular carcinoma cell proliferation and induces its apoptosis probably through downregulation of the MAPK/ERK pathway.
C1 [Zheng, Ying] Nanjing Med Univ, Huaian Peoples Hosp 1, Dept Anesthesia, Huaian 223300, Jiangsu, Peoples R China.
   [Wang, Xuemei] Fudan Univ, Dept Ultrasound, Obstet & Gynecol Hosp, Shanghai 200011, Peoples R China.
   [Wang, Haidong] Nanjing Med Univ, Huaian Peoples Hosp 1, Dept Obstet & Gynecol, Huaian 223300, Jiangsu, Peoples R China.
   [Yan, Wei] Nanjing Med Univ, Huaian Peoples Hosp 1, Dept Gastroenterol, Huaian 223300, Jiangsu, Peoples R China.
   [Zhang, Quan] Nanjing Med Univ, Huaian Peoples Hosp 1, Dept Oncol, Huaian 223300, Jiangsu, Peoples R China.
   [Chang, Xin] Nanjing Med Univ, Huaian Peoples Hosp 1, Dept Imaging Med Ctr, Huaian 223300, Jiangsu, Peoples R China.
RP Chang, X (通讯作者)，Nanjing Med Univ, Huaian Peoples Hosp 1, Dept Imaging Med Ctr, 6 Beijing Rd West, Huaian 223300, Jiangsu, Peoples R China.
EM changxin317@126.com
CR Aigelsreiter A, 2013, BRIT J CANCER, V108, P1830, DOI 10.1038/bjc.2013.165
   Bais MV, 2012, PLOS ONE, V7, P0, DOI 10.1371/journal.pone.0031188
   Barcellos-hoff MH, 2000, CANCER RES, V60, P1254
   Barker HE, 2012, NAT REV CANCER, V12, P540, DOI 10.1038/nrc3319
   Chen YL, 2013, PLOS ONE, V8, P0, DOI 10.1371/journal.pone.0070324
   Chiu CC, 2005, APOPTOSIS, V10, P643, DOI 10.1007/s10495-005-1898-8
   Edmondson HA, 1954, CANCER-AM CANCER SOC, V7, P462, DOI 10.1002/1097-0142(195405)7:3<462::AID-CNCR2820070308>3.0.CO;2-E
   El-serag HB, 2007, GASTROENTEROLOGY, V132, P2557, DOI 10.1053/j.gastro.2007.04.061
   Gu X, 2012, CELL DEATH DIFFER, V19, P397, DOI 10.1038/cdd.2011.103
   Hsu HC, 2000, AM J PATHOL, V157, P763, DOI 10.1016/S0002-9440(10)64590-7
   Hsu HC, 1994, HEPATOLOGY, V19, P122, DOI 10.1002/hep.1840190120
   Hurtado PA, 2008, BIOCHEM BIOPH RES CO, V366, P156, DOI 10.1016/j.bbrc.2007.11.116
   Jeng YM, 2008, HEPATOLOGY, V48, P1118, DOI 10.1002/hep.22459
   Kagan HM, 1991, AM J RESP CELL MOL, V5, P206, DOI 10.1165/ajrcmb/5.3.206
   Kamei S, 2009, J ORTHOP RES, V27, P909, DOI 10.1002/jor.20832
   Kim YM, 2011, MOL BIOL REP, V38, P145, DOI 10.1007/s11033-010-0088-0
   Korpi JT, 2011, SURG ONCOL, V20, PE18, DOI 10.1016/j.suronc.2010.08.004
   Li B, 2012, INT J ONCOL, V41, P1809, DOI 10.3892/ijo.2012.1617
   Liu ZL, 2012, ONCOL LETT, V4, P878, DOI 10.3892/ol.2012.862
   Min CY, 2007, CANCER RES, V67, P1105, DOI 10.1158/0008-5472.CAN-06-3867
   Min CY, 2010, J CELL BIOCHEM, V111, P1160, DOI 10.1002/jcb.22828
   Novello C, 2013, INT J ONCOL, V42, P667, DOI 10.3892/ijo.2012.1717
   Oka K, 2013, BIOCHEM BIOPH RES CO, V435, P120, DOI 10.1016/j.bbrc.2013.04.052
   Palamakumbura AH, 2009, ONCOGENE, V28, P3390, DOI 10.1038/onc.2009.203
   Palamakumbura AH, 2004, J BIOL CHEM, V279, P40593, DOI 10.1074/jbc.M406639200
   Peng L, 2013, ONCOL REP, V29, P571, DOI 10.3892/or.2012.2165
   Rasmussen N, 2011, CURR CLIN PHARMACOL, V6, P199, DOI 10.2174/157488411797189389
   Sanchez-morgan N, 2011, MOL CELL BIOL, V31, P3286, DOI 10.1128/MCB.01426-10
   Thompson L, 2012, J ORTHOP RES, V30, P831, DOI 10.1002/jor.21585
   Van WAESC, 2007, CLIN CANCER RES, V13, P1076, DOI 10.1158/1078-0432.CCR-06-2221
   Wiseman BS, 2002, SCIENCE, V296, P1046, DOI 10.1126/science.1067431
   Yang YH, 2013, APOPTOSIS, V18, P1363, DOI 10.1007/s10495-013-0867-x
   Yoon JH, 2011, APMIS, V119, P762, DOI 10.1111/j.1600-0463.2011.02802.x
   Yu ZY, 2012, PLOS ONE, V7, P0, DOI 10.1371/journal.pone.0033287
   Yuan JM, 1999, CANCER, V86, P936, DOI 10.1002/(SICI)1097-0142(19990915)86:6<936::AID-CNCR7>3.0.CO;2-T
   Zhang Y, 2013, FOOD CHEM TOXICOL, V53, P325, DOI 10.1016/j.fct.2012.12.019
NR 36
TC 20
Z9 22
U1 0
U2 10
PU SPANDIDOS PUBL LTD
PI ATHENS
PA POB 18179, ATHENS, 116 10, GREECE
SN 1021-335X
EI 1791-2431
J9 ONCOL REP
JI Oncol. Rep.
PD APR 15
PY 2014
VL 31
IS 4
BP 1669
EP 1676
DI 10.3892/or.2014.3044
PG 8
WC Oncology
SC Oncology
GA AE9RF
UT WOS:000334345600023
PM 24573150
DA 2022-07-08
ER

PT J
AU Poudel, Barun
   Kim, Do-Kuk
   Ki, Hyeon-Hui
   Kwon, Young-Bae
   Lee, Young-Mi
   Kim, Dae-Ki
AF Poudel, Barun
   Kim, Do-kuk
   Ki, Hyeon-hui
   Kwon, Young-bae
   Lee, Young-mi
   Kim, Dae-ki
TI Downregulation of ERK signaling impairs U2OS osteosarcoma cell migration in collagen matrix by suppressing MMP9 production
SO ONCOLOGY LETTERS
LA English
DT Article
DE U2OS; osteosarcoma; extracellular signal-regulated kinase; matrix metalloproteinase 9; PD98059
ID prostate-cancer; expression; metalloproteinase; promote; tumor; metastasis; inhibitor
AB The present study investigated the role of extracellular signal-regulated kinase (ERK) activation in the migratory phenotype of human U2OS osteosarcoma (OS) cells in a collagen matrix. The activation of ERK was inhibited by PD98059, a specific inhibitor of ERK kinase. Additionally, no significant differences were observed in the adhesion and proliferation of the cells with or without PD98059 treatment in collagen-coated dishes. The migratory capacity of the U2OS cells was then examined in non-coated and collagen-coated dishes, and the results depicted that collagen I enhanced the migration of the U2OS cells, the effect of which was significantly blocked by the treatment of the cells with PD98059. Furthermore, enhanced gene and protein expression of matrix metalloproteinase 9 (MMP9), but not MMP2, was observed to be involved in the enhanced migratory phenotype of the U20S cells in the collagen-coated plates. This effect was partially abolished by the treatment of the cells in the collagen-coated dishes with ERK inhibitor. Collectively, the data demonstrate that ERK signaling is important for the migration of U2OS cells through the extracellular matrix (ECM), which is comprised mostly of collagen, by enhancing MMP9 production. These results may contribute to the regulation of MMP9 production in metastatic OS.
C1 [Poudel, Barun; Ki, Hyeon-Hui; Kim, Dae-Ki] Chonbuk Natl Univ Med Sch, Dept Immunol, Jeonju 561756, Jeonbuk, South Korea.
   [Poudel, Barun; Ki, Hyeon-Hui; Kim, Dae-Ki] Chonbuk Natl Univ Med Sch, Inst Med Sci, Jeonju 561756, Jeonbuk, South Korea.
   [Kim, Do-Kuk; Lee, Young-Mi] Wonkwang Univ, Coll Pharm, Dept Oriental Pharm, Iksan 570749, South Korea.
   [Kwon, Young-Bae] Chonbuk Natl Univ Med Sch, Dept Pharmacol, Jeonju 561756, South Korea.
RP Kim, DK (通讯作者)，Chonbuk Natl Univ Med Sch, Dept Immunol, Jeonju 561756, Jeonbuk, South Korea.
EM daekim@jbnu.ac.kr
FU Ministry of Trade, Industry and Energy (MOTIE); Korea Institute for Advancement of Technology (KIAT); Honam Institute for Regional Program Evaluation through the Leading Industry Development for Economic Region [R000153801_00197752]
CR Bjornland K, 2005, J SURG RES, V127, P151, DOI 10.1016/j.jss.2004.12.016
   Cho HJ, 2007, J BIOCHEM MOL BIOL, V40, P1069
   Coussens LM, 2002, SCIENCE, V295, P2387, DOI 10.1126/science.1067100
   Cowan RW, 2009, BONE, V44, P865, DOI 10.1016/j.bone.2009.01.393
   Egeblad M, 2002, NAT REV CANCER, V2, P161, DOI 10.1038/nrc745
   Fallica B, 2012, PLOS ONE, V7, P0, DOI 10.1371/journal.pone.0048024
   Husmann K, 2013, BBA-MOL BASIS DIS, V1832, P347, DOI 10.1016/j.bbadis.2012.11.006
   Khanna C, 2005, CARCINOGENESIS, V26, P513, DOI 10.1093/carcin/bgh261
   Kim SM, 2012, J ORTHOP RES, V30, P1040, DOI 10.1002/jor.22025
   Korpi JT, 2011, SURG ONCOL, V20, PE18, DOI 10.1016/j.suronc.2010.08.004
   Liotta LA, 1991, CELL, V64, P327, DOI 10.1016/0092-8674(91)90642-C
   Mehta PB, 2003, ONCOGENE, V22, P1381, DOI 10.1038/sj.onc.1206154
   Ramsay AK, 2011, BRIT J CANCER, V104, P664, DOI 10.1038/sj.bjc.6606062
   Shintani Y, 2008, AM J RESP CELL MOL, V38, P95, DOI 10.1165/rcmb.2007-0071OC
   Sternlicht MD, 2001, ANNU REV CELL DEV BI, V17, P463, DOI 10.1146/annurev.cellbio.17.1.463
   Tsuchiya Y, 1994, INT J CANCER, V56, P46
NR 16
TC 23
Z9 23
U1 0
U2 4
PU SPANDIDOS PUBL LTD
PI ATHENS
PA POB 18179, ATHENS, 116 10, GREECE
SN 1792-1074
EI 1792-1082
J9 ONCOL LETT
JI Oncol. Lett.
PD JAN 15
PY 2014
VL 7
IS 1
BP 215
EP 218
DI 10.3892/ol.2013.1655
PG 4
WC Oncology
SC Oncology
GA AA0KG
UT WOS:000330783400041
PM 24348851
DA 2022-07-08
ER

PT J
AU Li, Xin-Xiang
   Zheng, Hong-Tu
   Huang, Li-Yong
   Shi, De-Bing
   Peng, Jun-Jie
   Liang, Lei
   Cai, San-Jun
AF Li, Xin-xiang
   Zheng, Hong-tu
   Huang, Li-yong
   Shi, De-bing
   Peng, Jun-jie
   Liang, Lei
   Cai, San-jun
TI Silencing of CXCR7 gene represses growth and invasion and induces apoptosis in colorectal cancer through ERK and beta-arrestin pathways
SO INTERNATIONAL JOURNAL OF ONCOLOGY
LA English
DT Article
DE CXCR7; colorectal cancer; growth; invasion
ID chemokine receptor cxcr7; hepatocellular-carcinoma cell; human glioma-cell; signaling pathway; bladder-cancer; expression; progression; cxcl12; osteosarcoma; metastasis
AB The CXC chemokine receptor 7 (CXCR7) has been reported to be involved in cell growth, metastasis and apoptosis in certain cancers. However, the function and molecular mechanisms of CXCR7 in human colorectal cancer (CRC) are still undefined. In the present study, sixty-eight cases of CRC tissues and corresponding adjacent non-cancer tissues (ANCT) were collected, and the expression of CXCR7 was assessed using immunohistochemistry (IHC) in biopsy samples. Furthermore, CXCR7 gene was silenced by small hairpin RNA-mediated lentiviral vector (Lv-shCXCR7), by transfection into human CRC cells (SW480 and HT-29). The levels of p-ERK, beta-arrestin, proliferating cell nuclear antigen (PCNA), matrix metallopeptidase-2 (MMP-2) and caspase-3 (CAS-3) were detected by western blotting. Cell proliferative activities and invasive capability were respectively measured by MTT and Transwell assays. Cell apoptosis was analyzed by flow cytometry. The results demonstrated that CXCR7 expression was significantly upregulated in CRC tissues compared with the ANCT (54.4 vs. 36.8%, P=0.041), and correlated with Dukes staging and depth of invasion (P=0.007; P=0.002). Silencing of CXCR7 gene suppressed cell proliferation and invasion, and induced cell apoptosis in CRC cells with decreased expression of p-ERK, beta-arrestin, PCNA and MMP-2 but increased expression of CAS-3. The tumor volumes in the SW480 subcutaneous tumor models treated with Lv-shCXCR7 were significantly smaller than those of the negative control (NC) and PBS groups (P<0.01). In conclusion, our findings indicate that upregulation of CXCR7 expression is associated with tumor invasion, and silencing of the CXCR7 gene represses the development of CRC cells through ERK and beta-arrestin pathways, suggesting that CXCR7 may serve as a potential therapeutic target for the treatment of CRC.
C1 [Li, Xin-Xiang; Zheng, Hong-Tu; Huang, Li-Yong; Shi, De-Bing; Peng, Jun-Jie; Liang, Lei; Cai, San-Jun] Fudan Univ, Dept Colorectal Surg, Shanghai Canc Ctr, Shanghai 200032, Peoples R China.
   [Li, Xin-Xiang; Zheng, Hong-Tu; Huang, Li-Yong; Shi, De-Bing; Peng, Jun-Jie; Liang, Lei; Cai, San-Jun] Fudan Univ, Dept Oncol, Shanghai Med Coll, Shanghai 200032, Peoples R China.
RP Li, XX (通讯作者)，Fudan Univ, Dept Colorectal Surg, Shanghai Canc Ctr, 270 Dongan Rd, Shanghai 200032, Peoples R China.
EM lixinxiang2014@163.com
CR Baumhoer D, 2012, MODERN PATHOL, V25, P522, DOI 10.1038/modpathol.2011.193
   Devarajan E, 2002, ONCOGENE, V21, P8843, DOI 10.1038/sj.onc.1206044
   Dong SY, 2013, J TRANSL MED, V11, P0, DOI 10.1186/1479-5876-11-273
   Ehrlich A, 2013, BIOCHEM PHARMACOL, V86, P1263, DOI 10.1016/j.bcp.2013.08.019
   Gahan JC, 2012, J UROLOGY, V187, P827, DOI 10.1016/j.juro.2011.10.150
   Gebauer F, 2011, J SURG ONCOL, V104, P140, DOI 10.1002/jso.21957
   Goguet-surmenian E, 2013, BRIT J CANCER, V109, P1579, DOI 10.1038/bjc.2013.482
   Guillemot E, 2012, BRIT J CANCER, V107, P1944, DOI 10.1038/bjc.2012.503
   Guo JC, 2013, PLOS ONE, V8, P0, DOI 10.1371/journal.pone.0082910
   Hao MG, 2012, BIOCHEM PHARMACOL, V84, P204, DOI 10.1016/j.bcp.2012.04.007
   Hattermann K, 2013, ANN ANAT, V195, P103, DOI 10.1016/j.aanat.2012.10.013
   Hattermann K, 2012, ONCOL REP, V27, P1348, DOI 10.3892/or.2012.1674
   Hattermann K, 2010, CANCER RES, V70, P3299, DOI 10.1158/0008-5472.CAN-09-3642
   Heinrich EL, 2012, J TRANSL MED, V10, P0, DOI 10.1186/1479-5876-10-68
   Kheirelseid EAH, 2013, J GASTROINTEST ONCOL, V4, P144, DOI 10.3978/j.issn.2078-6891.2013.010
   Liabakk NB, 1996, CANCER RES, V56, P190
   Liao YX, 2013, INT J MOL MED, V32, P1239, DOI 10.3892/ijmm.2013.1521
   Liu L, 2013, MOL MED REP, V8, P140, DOI 10.3892/mmr.2013.1477
   Liu Z, 2012, ENDOCR PATHOL, V23, P247, DOI 10.1007/s12022-012-9223-x
   Maussang D, 2013, J BIOL CHEM, V288, P29562, DOI 10.1074/jbc.M113.498436
   Mcginn OJ, 2012, J CELL SCI, V125, P5467, DOI 10.1242/jcs.109488
   Monnier J, 2012, EUR J CANCER, V48, P138, DOI 10.1016/j.ejca.2011.06.044
   Odemis V, 2012, GLIA, V60, P372, DOI 10.1002/glia.22271
   Ratajczak MZ, 2012, SCI WORLD J, V0, P0, DOI DOI 10.1100/2012/758512
   Ray P, 2012, INT J BIOCHEM CELL B, V44, P669, DOI 10.1016/j.biocel.2012.01.007
   Risio M, 1992, J CELL BIOCHEM, V0, P79
   Schrevel M, 2012, BRIT J CANCER, V106, P1520, DOI 10.1038/bjc.2012.110
   Tang T, 2012, ASIAN PAC J CANCER P, V13, P5281, DOI 10.7314/APJCP.2012.13.10.5281
   Wang LH, 2012, WORLD J SURG ONCOL, V10, P0, DOI 10.1186/1477-7819-10-212
   Wani HA, 2013, J BIOL REG HOMEOS AG, V27, P297
   Wijtmans M, 2012, EUR J MED CHEM, V51, P184, DOI 10.1016/j.ejmech.2012.02.041
   Zabel BA, 2011, MOL CANCER, V10, P0, DOI 10.1186/1476-4598-10-73
   Zheng K, 2010, J EXP CLIN CANC RES, V29, P0, DOI 10.1186/1756-9966-29-31
NR 33
TC 24
Z9 24
U1 0
U2 9
PU SPANDIDOS PUBL LTD
PI ATHENS
PA POB 18179, ATHENS, 116 10, GREECE
SN 1019-6439
EI 1791-2423
J9 INT J ONCOL
JI Int. J. Oncol.
PD OCT 15
PY 2014
VL 45
IS 4
BP 1649
EP 1657
DI 10.3892/ijo.2014.2547
PG 9
WC Oncology
SC Oncology
GA AQ1FT
UT WOS:000342528000035
PM 25051350
DA 2022-07-08
ER

PT J
AU Li, Yi
   Zhang, Zhen-Ni
   Zhao, Hong-Mou
   Tong, Zhi-Chao
   Yang, Jie
   Wang, Hu
   Liang, Xiao-Jun
AF Li, Yi
   Zhang, Zhen-ni
   Zhao, Hong-mou
   Tong, Zhi-chao
   Yang, Jie
   Wang, Hu
   Liang, Xiao-jun
TI Matrine inhibits the invasive properties of human osteosarcoma cells by downregulating the ERK-NF-kappa B pathway
SO ANTI-CANCER DRUGS
LA English
DT Article
DE extracellular signal-regulated kinase; invasion; matrine; matrix metalloproteinase; NF-kappa B; osteosarcoma
ID akt signaling pathway; colon-cancer cell; prognostic-factor; hepatocellular-carcinoma; antitumor mechanism; in-vitro; metastasis; proliferation; expression; induction
AB Matrine has been used in anti-inflammatory and anticancer therapies for a long time. However, the antimetastatic effect and molecular mechanism(s) of matrine on osteosarcoma are still unclear. Therefore, the aim of this study was to assess the effects of matrine and related mechanism(s) on osteosarcoma cells. In the study, we found that matrine inhibited the proliferation of osteosarcoma cells in vivo and in vitro and inhibited tumor cell metastasis in vitro at cytotoxic doses. Matrine also decreased the expression of the matrix metalloproteinases-2 and 9, decreased p50 and p65 nuclear translocation, and decreased the phosphorylated level of I-kappa-B (I.B)-beta. In addition, matrine reduced the phosphorylated levels of extracellular signal-regulated kinase 1/2 proteins, which regulate the invasion of poorly differentiated cancer cells. Finally, when U2OS cells were grown as xenografts in nude mice, intragastric administration of matrine induced a significant dose-dependent decrease in tumor growth. These results show the anticancer properties of matrine, which include the inhibition of invasion and proliferation of human osteosarcoma cells. Anti-Cancer Drugs 25:1035-1043 (C) 2014 Wolters Kluwer Health vertical bar Lippincott Williams & Wilkins.
C1 [Li, Yi; Zhao, Hong-Mou; Tong, Zhi-Chao; Yang, Jie; Wang, Hu; Liang, Xiao-Jun] Xi An Jiao Tong Univ, Coll Med, Hong Hui Hosp, Hosp Dept Foot & Ankle Surg, Xian 710054, Peoples R China.
   [Zhang, Zhen-Ni] Xi An Jiao Tong Univ, Sch Med, Affiliated Hosp 2, Anesthesia Dept, Xian 710054, Peoples R China.
RP Liang, XJ (通讯作者)，Xi An Jiao Tong Univ, Coll Med, Hong Hui Hosp, Hosp Dept Foot & Ankle Surg, 76 Nanguo Rd, Xian 710054, Peoples R China.
EM hhgkscisubmit@126.com
FU Shaanxi Science and Technology Plan Projects Nature Funds [2013JM4059, 2013K12-14-02]
CR Ben-david D, 2012, INFLAMM RES, V61, P673, DOI 10.1007/s00011-012-0461-7
   Chang C, 2013, ONCOL LETT, V6, P699, DOI 10.3892/ol.2013.1449
   Che Q, 2014, BIOCHEM BIOPH RES CO, V446, P167, DOI 10.1016/j.bbrc.2014.02.080
   Chen HJ, 2013, ONCOL REP, V30, P925, DOI 10.3892/or.2013.2490
   Chen KL, 2013, PLOS ONE, V8, P0, DOI 10.1371/journal.pone.0072927
   Chiu YW, 2011, TOXICOL APPL PHARM, V255, P316, DOI 10.1016/j.taap.2011.07.008
   Felx M, 2006, CLIN SCI, V110, P645, DOI 10.1042/CS20050286
   Gialeli C, 2011, FEBS J, V278, P16, DOI 10.1111/j.1742-4658.2010.07919.x
   Guo LEI, 2012, ZHONGGUO DANG DAI ER KE ZA ZHI, V14, P780
   Hoshino R, 1999, ONCOGENE, V18, P813, DOI 10.1038/sj.onc.1202367
   Huang CY, 2009, J CELL PHYSIOL, V221, P204, DOI 10.1002/jcp.21846
   Li HL, 2010, AM J CHINESE MED, V38, P1115, DOI 10.1142/S0192415X10008512
   Li XB, 2010, J PHARM PHARMACOL, V62, P514, DOI 10.1211/jpp.62.04.0015
   Li Y, 2007, BASIC CLIN PHARMACOL, V101, P1, DOI 10.1111/j.1742-7843.2006.00040.x
   Liang CZ, 2012, CANCER CHEMOTH PHARM, V69, P317, DOI 10.1007/s00280-011-1699-4
   Liang RR, 2012, INT J ONCOL, V41, P969, DOI 10.3892/ijo.2012.1510
   Liu SQ, 2012, INT J COLORECTAL DIS, V27, P1569, DOI 10.1007/s00384-012-1510-y
   Lu KH, 2013, FOOD CHEM TOXICOL, V52, P193, DOI 10.1016/j.fct.2012.11.019
   Lu KW, 2011, HUM EXP TOXICOL, V30, P406, DOI 10.1177/0960327110372405
   Luo C, 2012, MOL BIOL REP, V39, P5459, DOI 10.1007/s11033-011-1346-5
   Ma ZJ, 2013, EVID-BASED COMPL ALT, V2013, P0, DOI 10.1155/2013/186573
   Min DL, 2013, ASIA-PAC J CLIN ONCO, V9, P71, DOI 10.1111/j.1743-7563.2012.01560.x
   Quo L, 2013, PANMINERVA MED, V55, P291
   Shao HM, 2013, ONCOL LETT, V6, P517, DOI 10.3892/ol.2013.1399
   Si HP, 2012, INT J ONCOL, V40, P1291, DOI 10.3892/ijo.2011.1303
   Tan CH, 2013, ONCOL REP, V30, P2529, DOI 10.3892/or.2013.2727
   Tsubaki M, 2012, TOXICOL APPL PHARM, V259, P402, DOI 10.1016/j.taap.2012.01.024
   Wang HY, 2013, PHARM BIOL, V51, P844, DOI 10.3109/13880209.2013.767363
   Wang XF, 2004, ONCOGENE, V23, P1885, DOI 10.1038/sj.onc.1207312
   Whelan JS, 2012, ANN ONCOL, V23, P1607, DOI 10.1093/annonc/mdr491
   Wu PK, 2009, JPN J CLIN ONCOL, V39, P514, DOI 10.1093/jjco/hyp057
   Yang JS, 2013, FOOD CHEM TOXICOL, V59, P801, DOI 10.1016/j.fct.2013.06.028
   Yeh CB, 2012, PLOS ONE, V7, P0, DOI 10.1371/journal.pone.0031055
   Yu HB, 2011, J ASIAN NAT PROD RES, V13, P242, DOI 10.1080/10286020.2010.551641
   Yu PF, 2009, CYTOTECHNOLOGY, V59, P219, DOI 10.1007/s10616-009-9225-9
   Zai HONGYAN, 2012, ZHONG NAN DA XUE XUE BAO YI XUE BAN, V37, P883
   Zhang JW, 2013, TUMOR BIOL, V34, P2433, DOI 10.1007/s13277-013-0794-z
   Zhang SH, 2012, PLOS ONE, V7, P0, DOI 10.1371/journal.pone.0046853
   Zhang WEI, 2008, ZHONGGUO ZHONG XI YI JIE HE ZA ZHI, V28, P907
   Zhang XJ, 2013, PLOS ONE, V8, P0, DOI 10.1371/journal.pone.0057692
   Zhao ZQ, 2014, CANCER LETT, V342, P150, DOI 10.1016/j.canlet.2013.08.042
NR 41
TC 24
Z9 27
U1 1
U2 20
PU LIPPINCOTT WILLIAMS & WILKINS
PI PHILADELPHIA
PA TWO COMMERCE SQ, 2001 MARKET ST, PHILADELPHIA, PA 19103 USA
SN 0959-4973
EI 1473-5741
J9 ANTI-CANCER DRUG
JI Anti-Cancer Drugs
PD OCT 15
PY 2014
VL 25
IS 9
BP 1035
EP 1043
DI 10.1097/CAD.0000000000000136
PG 9
WC Oncology; Pharmacology & Pharmacy
SC Oncology; Pharmacology & Pharmacy
GA AO7LM
UT WOS:000341534700007
PM 24999836
DA 2022-07-08
ER

PT J
AU Zhou, Xuhui
   Yuan, Bo
   Yuan, Wen
   Wang, Ce
   Gao, Rui
   Wang, Junyan
AF Zhou, Xuhui
   Yuan, Bo
   Yuan, Wen
   Wang, Ce
   Gao, Rui
   Wang, Junyan
TI The expression and clinical significance of high mobility group nucleosome binding domain 5 in human osteosarcoma
SO TUMOR BIOLOGY
LA English
DT Article
DE Nucleosome binding protein; Osteosarcoma; Proliferation; Invasion; AKT
ID group chromosomal-protein; cell-cycle; apoptosis; overexpression; growth; cancer; chemotherapy; pathway; nsbp1
AB The high mobility group nucleosome binding domain 5 (HMGN5) is a member of the high mobility group proteins family and highly expressed in multiple malignancies. Nevertheless, the role of HMGN5 in osteosarcoma remains unclear. This study aimed to investigate the expression and clinical significance of HMGN5 in human osteosarcoma, confirm the oncogenic role of HMGN5 and explore the mechanism by which HMGN5 contributes to invasion and metastasis. HMGN5 expression was detected in osteosarcoma tissues and corresponding adjacent non-cancerous tissues (ANCTs) from 52 patients by immunohistochemical (IHC) assay and the clinicopathologic characteristics of all patients were also recorded. Next, osteosarcoma cells were transfected by HMGN5 RNA interference and cell viability, apoptosis and invasion were detected by cell vitality test, flow cytometry and transwell assay, respectively. As a result, IHC assay showed strong immunized activity of HMGN5 in the nucleus in all osteosarcoma tissues compared with the ANCT (53.5 +/- 4.3 % vs. 17.0 +/- 3.9 %, P < 0.01). HMGN5 expression level was associated with pathologic staging and TNM staging. Knockdown of HMGN5 induced cell cycle arrest, inhibited invasion and increased sensitivity to doxorubicin-induced cell apoptosis in U2-OS and SaO2 cells. Western blot analysis demonstrated that there were increased expressions of cleaved caspase-3, cleaved PARP and decreased expressions of PCNA, PI3Kp85 alpha, p-AKT, MMP-9, and cyclin B1 in U2-OS and SaO2 cells depleted of HMGN5. HMGN5 plays oncogenic role in osteosarcoma by promoting cell proliferation and invasion, and could be exploited as a target for therapy in osteosarcoma.
C1 [Zhou, Xuhui; Yuan, Wen; Wang, Ce; Gao, Rui; Wang, Junyan] Second Mil Med Univ, Changzheng Hosp, Dept Orthoped Surg, Shanghai 200003, Peoples R China.
   [Yuan, Bo] Xinchang Peoples Hosp, Dept Orthoped Surg, Xinchang 312500, Zhejiang, Peoples R China.
RP Gao, R (通讯作者)，Second Mil Med Univ, Changzheng Hosp, Dept Orthoped Surg, 415 Fengyang Rd, Shanghai 200003, Peoples R China.
EM ruigao311@163.com; wangjunyan318@163.com
CR Bustin M, 1999, MOL CELL BIOL, V19, P5237
   Bustin M, 1996, PROG NUCLEIC ACID RE, V54, P35, DOI 10.1016/S0079-6603(08)60360-8
   Chiu CC, 2005, APOPTOSIS, V10, P643, DOI 10.1007/s10495-005-1898-8
   Evan GI, 2001, NATURE, V411, P342, DOI 10.1038/35077213
   Gill M, 1988, LANCET, V1, P689
   Green J, 2006, BRIT J CANCER, V94, P1446, DOI 10.1038/sj.bjc.6603135
   Harper JW, 1993, CELL, V75, P805
   Hock R, 2007, TRENDS CELL BIOL, V17, P72, DOI 10.1016/j.tcb.2006.12.001
   Huang CHEN, 2008, ZHONGHUA YI XUE ZA ZHI, V88, P657
   Huang J, 2012, CANCER RES, V72, P230, DOI 10.1158/0008-5472.CAN-11-2001
   Ji SQ, 2012, J EXP CLIN CANC RES, V31, P0, DOI 10.1186/1756-9966-31-22
   King LM, 2001, GENOMICS, V71, P163, DOI 10.1006/geno.2000.6443
   Li B, 2012, INT J ONCOL, V41, P1809, DOI 10.3892/ijo.2012.1617
   Li DQ, 2006, EUR J CANCER, V42, P3274, DOI 10.1016/j.ejca.2006.07.008
   Liu SY, 2012, APOPTOSIS, V17, P1156, DOI 10.1007/s10495-012-0758-6
   Meyers PA, 2008, J CLIN ONCOL, V26, P633, DOI 10.1200/JCO.2008.14.0095
   Nielsen-preiss SM, 2003, J CELL BIOCHEM, V90, P964, DOI 10.1002/jcb.10709
   Pines J, 1991, J CELL BIOL, V115, P1, DOI 10.1083/jcb.115.1.1
   Pritsker M, 2006, P NATL ACAD SCI USA, V103, P6946, DOI 10.1073/pnas.0509861103
   Rochman M, 2010, BBA-GENE REGUL MECH, V1799, P86, DOI 10.1016/j.bbagrm.2009.09.012
   Symonds H, 1994, CELL, V78, P703, DOI 10.1016/0092-8674(94)90534-7
   Tang WY, 2008, ENDOCRINOLOGY, V149, P5922, DOI 10.1210/en.2008-0682
   Wahafu W, 2011, TUMOR BIOL, V32, P931, DOI 10.1007/s13277-011-0195-0
   Wittig JC, 2002, AM FAM PHYSICIAN, V65, P1123
   Yang YH, 2013, APOPTOSIS, V18, P1363, DOI 10.1007/s10495-013-0867-x
NR 25
TC 24
Z9 24
U1 0
U2 3
PU SAGE PUBLICATIONS LTD
PI LONDON
PA 1 OLIVERS YARD, 55 CITY ROAD, LONDON EC1Y 1SP, ENGLAND
SN 1010-4283
EI 1423-0380
J9 TUMOR BIOL
JI Tumor Biol.
PD JUL 15
PY 2014
VL 35
IS 7
BP 6539
EP 6547
DI 10.1007/s13277-014-1825-0
PG 9
WC Oncology
SC Oncology
GA AM3EU
UT WOS:000339736300048
PM 24687550
DA 2022-07-08
ER

PT J
AU Wang, Jir-You
   Wu, Po-Kuei
   Chen, PC
   Yen, Chuen-Chuan
   Hung, Giun-Yi
   Chen, Cheng-Fong
   Hung, Shih-Chieh
   Tsai, Shih-Fen
   Liu, Chien-Lin
   Chen, Tain-Hsiung
   Chen, Wei-Ming
AF Wang, Jir-you
   Wu, Po-kuei
   Chen, Paul
   Yen, Chuen-chuan
   Hung, Giun-yi
   Chen, Cheng-fong
   Hung, Shih-chieh
   Tsai, Shih-fen
   Liu, Chien-lin
   Chen, Tain-hsiung
   Chen, Wei-ming
TI Manipulation Therapy Prior to Diagnosis Induced Primary Osteosarcoma Metastasis-From Clinical to Basic Research
SO PLOS ONE
LA English
DT Article
ID alternative medicine; cell-proliferation; massage therapy; mouse epidermi; tumor-growth; promote; complementary
AB Osteosarcoma (OS) patients who suffer manipulation therapy (MT) prior to diagnosis resulted in poor prognosis with increasing metastasis or recurrence rate. The aim of the study is to establish an in vivo model to identify the effects of MT on OS. The enrolled 235 OS patients were followed up in this study. In vivo nude mice model with tibia injection of GFP-labeled human OS cells were randomly allocated into MT(+) that with repeated massage on tumor site twice a week and no treatment as MT(2) group. The five-year survival, metastasis and recurrence rates were recorded in clinical subjects. X-ray plainfilm, micro-PET/CT scan, histopathology, serum metalloproteinase 2 (MMP2), metalloproteinase 9 (MMP9) level and human kinase domain insert receptor (KDR) pattern were assayed in mice model. The results showed that patient with MT decreased 5-year survival and higher recurrence or metastasis rate. Compatible with clinical findings, the decreased body weight (30.5 +/- 60.65 g) and an increased tumor volume (8.3 +/- 61.18 mm(3)) in MT(+) mice were observed. The increasing signal intensity over lymph node region of hind limb by micro-PET/CT and the tumor cells were detected in lung and bilateral lymph nodes only in MT(+) group. MMP2 (2.14 +/- 9.8 ng/ml) and MMP9 (25.5 +/- 1.81 ng/ml) were higher in MT(+) group than in MT(2) group (165 +/- 7.8 ng/ml and 16.9 +/- 1.40 ng/ml, individually) as well as KDR expression. Taking clinical observations and in vivo evidence together, MT treatment leads to poor prognosis of primary osteosarcoma; physicians should pay more attention on patients who seek MT before diagnosis.
C1 [Wang, Jir-You; Wu, Po-Kuei; Chen, Cheng-Fong; Hung, Shih-Chieh; Liu, Chien-Lin; Chen, Tain-Hsiung; Chen, Wei-Ming] Taipei Vet Gen Hosp, Dept Orthopaed, Taipei, Taiwan.
   [Wang, Jir-You; Wu, Po-Kuei; Chen, Paul Chih-Hsueh; Yen, Chuen-Chuan; Hung, Giun-Yi; Chen, Cheng-Fong; Hung, Shih-Chieh; Tsai, Shih-Fen; Liu, Chien-Lin; Chen, Tain-Hsiung; Chen, Wei-Ming] Taipei Vet Gen Hosp, Dept Orthopaed, Therapeut & Res Ctr Musculoskeletal Tumor, Taipei, Taiwan.
   [Wang, Jir-You; Hung, Shih-Chieh] Natl Yang Ming Univ, Sch Med, Inst Tradit Med, Taipei 112, Taiwan.
   [Wu, Po-Kuei; Chen, Cheng-Fong; Hung, Shih-Chieh; Liu, Chien-Lin; Chen, Tain-Hsiung; Chen, Wei-Ming] Natl Yang Ming Univ, Dept Surg, Taipei 112, Taiwan.
   [Wu, Po-Kuei; Chen, Cheng-Fong; Hung, Shih-Chieh; Liu, Chien-Lin; Chen, Tain-Hsiung; Chen, Wei-Ming] Natl Yang Ming Univ, Sch Med, Inst Clin, Taipei 112, Taiwan.
   [Chen, Paul Chih-Hsueh] Taipei Vet Gen Hosp, Dept Pathol & Lab Med, Taipei, Taiwan.
   [Yen, Chuen-Chuan] Taipei Vet Gen Hosp, Dept Med, Div Hematol & Oncol, Taipei, Taiwan.
   [Hung, Giun-Yi] Taipei Vet Gen Hosp, Dept Pediat, Taipei, Taiwan.
   [Hung, Shih-Chieh] Natl Yang Ming Univ, Inst Clin Med, Taipei 112, Taiwan.
   [Hung, Shih-Chieh] Natl Yang Ming Univ, Dept Pharmacol, Taipei 112, Taiwan.
   [Tsai, Shih-Fen] Natl Hlth Res Inst, Div Mol & Genom Med, Zhunan, Miaoli, Taiwan.
RP Chen, WM (通讯作者)，Taipei Vet Gen Hosp, Dept Orthopaed, Taipei, Taiwan.
EM wmchen@vghtpe.gov.tw
FU Taipei Veterans General Hospital [V100C-108]
CR Ando KOSEI, 2012, SARCOMA, V2012, P523432, DOI 10.1155/2012/523432
   Bertsch S, 1976, CELL TISSUE KINET, V9, P445, DOI 10.1111/j.1365-2184.1976.tb01295.x
   Bjornland K, 2005, J SURG RES, V127, P151, DOI 10.1016/j.jss.2004.12.016
   Broadhead MATTHEWL, 2011, SARCOMA, V2011, P959248, DOI 10.1155/2011/959248
   Calenda ELAINE, 2006, CURR PAIN HEADACHE REP, V10, P270, DOI 10.1007/s11916-006-0031-1
   Cassileth BR, 2004, J PAIN SYMPTOM MANAG, V28, P244, DOI 10.1016/j.jpainsymman.2003.12.016
   Chandwani KD, 2012, EVID-BASED COMPL ALT, V2012, P0, DOI 10.1155/2012/979213
   Cleton-jansen AM, 2009, BRIT J CANCER, V101, P2064, DOI 10.1038/sj.bjc.6605482
   Collinge WILLIAM, 2012, SEMIN ONCOL NURS, V28, P45, DOI 10.1016/j.soncn.2011.11.005
   Diaz NM, 2004, AM J SURG PATHOL, V28, P1641, DOI 10.1097/00000478-200412000-00014
   Eisenberg DM, 1993, NEW ENGL J MED, V328, P246, DOI 10.1056/NEJM199301283280406
   Ferrari C, 2004, ACTA ORTHOP SCAND, V75, P487, DOI 10.1080/00016470410001295-1
   Han J, 2012, WORLD J SURG ONCOL, V10, P0, DOI 10.1186/1477-7819-10-37
   Hodgson NA, 2012, EVID-BASED COMPL ALT, V2012, P0, DOI 10.1155/2012/456897
   Jane SW, 2009, J PAIN SYMPTOM MANAG, V37, P754, DOI 10.1016/j.jpainsymman.2008.04.021
   Keir ST, 2011, SUPPORT CARE CANCER, V19, P711, DOI 10.1007/s00520-010-1032-5
   Khanna C, 2001, CANCER RES, V61, P3750
   Knox LC, 1922, ANN SURG, V75, P129, DOI 10.1097/00000658-192202000-00001
   Li IH, 2010, NEUROIMAGE, V49, P1259, DOI 10.1016/j.neuroimage.2009.07.072
   Liu F, 2002, HEPATOLOGY, V35, P1314, DOI 10.1053/jhep.2002.33467
   Luo XJ, 2008, LAB INVEST, V88, P1264, DOI 10.1038/labinvest.2008.98
   Ma KH, 2009, NEUROIMAGE, V45, P687, DOI 10.1016/j.neuroimage.2008.12.060
   Marks F, 1979, CANCER RES, V39, P4183
   Mialou V, 2005, CANCER-AM CANCER SOC, V104, P1100, DOI 10.1002/cncr.21263
   Park SY, 2012, J KOREAN SURG SOC, V82, P356, DOI 10.4174/jkss.2012.82.6.356
   Sergi C, 2008, EXP GERONTOL, V43, P1039, DOI 10.1016/j.exger.2008.09.009
   Sherman KARENJ, 2005, BMC COMPLEMENT ALTERN MED, V5, P13, DOI 10.1186/1472-6882-5-13
   Snoeks TJA, 2011, BONE, V49, P1264, DOI 10.1016/j.bone.2011.09.037
   Su Y, 2011, ONCOGENE, V30, P3907, DOI 10.1038/onc.2011.97
   Sweetnam R, 1982, BRIT J HOSP MED, V28, P112
   Teng ZZ, 2012, ATHEROSCLEROSIS, V223, P321, DOI 10.1016/j.atherosclerosis.2012.06.015
   Thurber GM, 2010, J SURG ONCOL, V102, P758, DOI 10.1002/jso.21735
   Tindle HA, 2005, ALTERN THER HEALTH M, V11, P42
   Tomlinson RE, 2013, BONE, V52, P212, DOI 10.1016/j.bone.2012.09.035
   Turner RR, 2005, AM J SURG PATHOL, V29, P1254, DOI 10.1097/01.pas.0000173022.95099.ca
   Wanchai A, 2012, NURS HEALTH SCI, V14, P339, DOI 10.1111/j.1442-2018.2012.00730.x
   Witt F, 2013, TISSUE ENG A, V0, P0
   Wu PK, 2010, J BONE JOINT SURG BR, V92B, P1580, DOI 10.1302/0301-620X.92B11.24706
   Xu WT, 2009, CANCER LETT, V281, P32, DOI 10.1016/j.canlet.2009.02.022
   Yu ST, 2010, CANCER RES, V70, P2585, DOI 10.1158/0008-5472.CAN-09-3841
NR 40
TC 11
Z9 11
U1 0
U2 3
PU PUBLIC LIBRARY SCIENCE
PI SAN FRANCISCO
PA 1160 BATTERY STREET, STE 100, SAN FRANCISCO, CA 94111 USA
SN 1932-6203
EI 
J9 PLOS ONE
JI PLoS One
PD MAY 7
PY 2014
VL 9
IS 5
BP 
EP 
DI 10.1371/journal.pone.0096571
PG 9
WC Multidisciplinary Sciences
SC Science & Technology - Other Topics
GA AG9HB
UT WOS:000335728900072
PM 24804772
DA 2022-07-08
ER

PT J
AU Salvatore, Viviana
   Teti, Gabriella
   Bolzani, Silvia
   Focaroli, Stefano
   Durante, Sandra
   Mazzotti, MC
   Falconi, Mirella
AF Salvatore, Viviana
   Teti, Gabriella
   Bolzani, Silvia
   Focaroli, Stefano
   Durante, Sandra
   Mazzotti, Maria
   Falconi, Mirella
TI Simulating tumor microenvironment: changes in protein expression in an in vitro co-culture system
SO CANCER CELL INTERNATIONAL
LA English
DT Article
DE Tumor microenvironment; Co-cultures; Cell-cell contacts; YKL-40; VEGF; MMP1; Osteosarcoma cell line; Human fibroblast cells
ID human cartilage gp-39; cell; cancer; ykl-40; inflammation; fibroblast; chi3l1; member; gene
AB Background: The role of the microenvironment during the initiation and progression of carcinogenesis is thought to be of critical importance, both for the enhanced understanding of fundamental cancer biology as well as for improving molecular diagnostics and therapeutics. The aim of this study was to establish an in vitro model based on a co-culture of healthy human fibroblasts (HFs) and human osteosarcoma cells (MG-63s) to simulate the microenvironment including tumor and healthy cells. Methods: The HFs and MG-63s were in vitro co-cultured for a period of time ranging from 24 h to 7 days. Cell morphology and organization were studied using phase contrast microscopy while the expression of Human Cartilage Glycoprotein 39 (YKL-40), Vascular Endothelial Growth Factor (VEGF) and Matrix Metalloprotease 1 (MMP1) was investigated by Real Time PCR and Western Blotting. Results: The results showed a characteristic disposition of tumor and healthy co-cultured cells in columns which are not visible in tumor and healthy cells grown singularly. The expression of YKL-40, VEGF and MMP1 significantly changed in co-cultured cells compared to HFs and MG-63s separately cultured. Conclusions: We concluded that the tumor microenvironment has an influence on the protein expression of the healthy surrounding tissues and the process of tumorigenicity.
C1 [Salvatore, Viviana; Teti, Gabriella; Bolzani, Silvia; Focaroli, Stefano; Durante, Sandra; Mazzotti, Maria Carla; Falconi, Mirella] Univ Bologna, Dept Biomed & Neuromotor Sci DIBINEM, I-40126 Bologna, Italy.
RP Falconi, M (通讯作者)，Univ Bologna, Dept Biomed & Neuromotor Sci DIBINEM, Via Irnerio 48, I-40126 Bologna, Italy.
EM mirella.falconi@unibo.it
FU Italian Ministry of Research and Technology (MURST); FIRB grant [RBAP10MLK7_005]; PRIN; Fondazione del Monte di Bologna and Ravenna grant
CR Basset P, 1990, NATURE, V348, P699, DOI 10.1038/348699a0
   Bissell MJ, 2001, NAT REV CANCER, V1, P46, DOI 10.1038/35094059
   Catalano V, 2013, SEMIN CANCER BIOL, V23, P522, DOI 10.1016/j.semcancer.2013.08.007
   Coussens LM, 2002, NATURE, V420, P860, DOI 10.1038/nature01322
   Csermely P, 2013, SEMIN CANCER BIOL, V23, P209, DOI 10.1016/j.semcancer.2013.06.011
   Faibish M, 2011, MOL CANCER THER, V10, P742, DOI 10.1158/1535-7163.MCT-10-0868
   Fauquette W, 1997, BIOL CELL, V89, P453, DOI 10.1016/S0248-4900(97)89316-1
   Ferrara N, 2003, NAT MED, V9, P669, DOI 10.1038/nm0603-669
   Francescone RA, 2011, J BIOL CHEM, V286, P15332, DOI 10.1074/jbc.M110.212514
   Gregoire M, 1995, CANCER METAST REV, V14, P339, DOI 10.1007/BF00690602
   Hakala BE, 1993, J BIOL CHEM, V268, P25803
   Hanahan D, 2000, CELL, V100, P57, DOI 10.1016/S0092-8674(00)81683-9
   Johansen JS, 2006, CANCER EPIDEM BIOMAR, V15, P194, DOI 10.1158/1055-9965.EPI-05-0011
   Johansen JS, 1992, J BONE MINER RES, V7, P501
   Johansen JS, 2009, FUTURE ONCOL, V5, P1065, DOI 10.2217/FON.09.66
   Kalluri R, 2006, NAT REV CANCER, V6, P392, DOI 10.1038/nrc1877
   Lee CG, 2011, ANNU REV PHYSIOL, V73, P479, DOI 10.1146/annurev-physiol-012110-142250
   Liotta LA, 2001, NATURE, V411, P375, DOI 10.1038/35077241
   Mazor R, 2013, J BIOL CHEM, V288, P598, DOI 10.1074/jbc.M112.417451
   Mbeunkui F, 2009, CANCER CHEMOTH PHARM, V63, P571, DOI 10.1007/s00280-008-0881-9
   Ngernyuang N, 2014, INT J BIOCHEM CELL B, V51, P45, DOI 10.1016/j.biocel.2014.03.021
   Nishikawa KC, 2003, EXP CELL RES, V287, P79, DOI 10.1016/S0014-4827(03)00069-7
   Recklies AD, 2002, BIOCHEM J, V365, P119, DOI 10.1042/BJ20020075
   Rehli M, 1997, GENOMICS, V43, P221, DOI 10.1006/geno.1997.4778
   Ronnovjessen L, 1996, PHYSIOL REV, V76, P69, DOI 10.1152/physrev.1996.76.1.69
   Sauter W, 2008, CANCER EPIDEM BIOMAR, V17, P1127, DOI 10.1158/1055-9965.EPI-07-2840
   Shao R, 2009, ONCOGENE, V28, P4456, DOI 10.1038/onc.2009.292
   Shao R, 2013, FRONT PHYSIOL, V4, P0, DOI 10.3389/fphys.2013.00122
   Wang H, 1998, CIRC RES, V83, P832, DOI 10.1161/01.RES.83.8.832
   Yan W, 2008, MOL BIOL CELL, V19, P2278, DOI 10.1091/mbc.E07-10-1068
NR 30
TC 8
Z9 9
U1 0
U2 7
PU BMC
PI LONDON
PA CAMPUS, 4 CRINAN ST, LONDON N1 9XW, ENGLAND
SN 1475-2867
EI 
J9 CANCER CELL INT
JI Cancer Cell Int.
PD MAY 13
PY 2014
VL 14
IS 
BP 
EP 
DI 10.1186/1475-2867-14-40
PG 8
WC Oncology
SC Oncology
GA AI3JR
UT WOS:000336757800001
PM 24883044
DA 2022-07-08
ER

PT J
AU Wen, Xiaoyang
   Liu, Hui
   Yu, Kailong
   Liu, Yang
AF Wen, Xiaoyang
   Liu, Hui
   Yu, Kailong
   Liu, Yang
TI 被撤回的出版物: Matrix metalloproteinase 2 expression and survival of patients with osteosarcoma: a meta-analysis (Retracted article)
SO TUMOR BIOLOGY
LA English
DT Article; Retracted Publication
DE Matrix metalloproteinase 2; Osteosarcoma; Meta-analysis
ID association
AB A number of studies investigated the impact of matrix metalloproteinase 2 (MMP2) expression on the survival of patients with osteosarcoma, but no consistent results were reported. To derive a more precise estimate of the prognostic role of MMP2 expression in patients with osteosarcoma, we systematically reviewed the published studies and carried out a meta-analysis. Cohort studies assessing the prognostic role of MMP2 expression in patients with osteosarcoma were included. Pooled risk ratio (RR) with 95 % confidence intervals (95%CI) was used to assess the prognostic role of MMP2 expression. Five cohort studies were eligible in the meta-analysis. Overall, high MMP2 expression was associated with increased risk of mortality in patients with osteosarcoma during the follow-up (fixed effects RR = 2.14, 95%CI 1.66-2.75, P < 0.001). Sensitivity analysis suggested that the pooled RR was stable and omitting a single study did not change the significance of the pooled RR. There was some possibility of publication bias risk in the meta-analysis. In conclusion, the meta-analysis suggests that osteosarcoma patients with high MMP2 expression have poorer prognosis compared with those with low MMP2 expression.
C1 [Wen, Xiaoyang; Liu, Hui; Yu, Kailong; Liu, Yang] Xinyu Peoples Hosp, Dept Orthoped Surg, Xinyu 338025, Jiangxi, Peoples R China.
RP Liu, Y (通讯作者)，Xinyu Peoples Hosp, Dept Orthoped Surg, Xinyu 338025, Jiangxi, Peoples R China.
EM liuyxinyuj@126.com
CR Balamuth NJ, 2010, LANCET ONCOL, V11, P184, DOI 10.1016/S1470-2045(09)70286-4
   Dersimonian R, 1986, CONTROL CLIN TRIALS, V7, P177, DOI 10.1016/0197-2456(86)90046-2
   Dong W, 2011, ACTA BIOCH BIOPH SIN, V43, P840, DOI 10.1093/abbs/gmr085
   Egeblad M, 2002, NAT REV CANCER, V2, P161, DOI 10.1038/nrc745
   Egger M, 1997, BMJ-BRIT MED J, V315, P629, DOI 10.1136/bmj.315.7109.629
   Grimer RJ, 2005, LANCET ONCOL, V6, P85, DOI 10.1016/S1470-2045(05)01734-1
   Higgins JPT, 2003, BRIT MED J, V327, P557, DOI 10.1136/bmj.327.7414.557
   Kessenbrock K, 2010, CELL, V141, P52, DOI 10.1016/j.cell.2010.03.015
   Kushlinsky NE, 2010, B EXP BIOL MED+, V149, P233, DOI 10.1007/s10517-010-0914-3
   Li WX, 2006, ZHEJIANG MED J, V28, P691
   Malats W, 2005, LANCET ONCOL, V6, P678
   Mantel N, 1959, J NATL CANCER I, V22, P719
   Morrison CJ, 2009, CURR OPIN CELL BIOL, V21, P645, DOI 10.1016/j.ceb.2009.06.006
   Nelson AR, 2000, J CLIN ONCOL, V18, P1135, DOI 10.1200/JCO.2000.18.5.1135
   Osborne TS, 2012, J COMP PATHOL, V146, P132, DOI 10.1016/j.jcpa.2011.12.007
   Poletajew SLAWOMIR, 2011, ORTOP TRAUMATOL REHABIL, V13, P537
   Ritter J, 2010, ANN ONCOL, V21, P320, DOI 10.1093/annonc/mdq276
   Sun C, 2010, MED RECAPITULATE, V16, P3833
   Ta H, 2009, CANCER METAST REV, V28, P247, DOI 10.1007/s10555-009-9186-7
   Toomey EC, 2010, ONCOGENE, V29, P4504, DOI 10.1038/onc.2010.205
   Uchibori M, 2006, INT J ONCOL, V28, P33
   Xu J, 2010, CHINESE CLIN ONCOLOG, V15, P222
   Yamamura T, 2002, LUNG CANCER-J IASLC, V35, P249, DOI 10.1016/S0169-5002(01)00431-7
   Zintzaras E, 2008, J CLIN EPIDEMIOL, V61, P634, DOI 10.1016/j.jclinepi.2007.12.011
NR 24
TC 28
Z9 30
U1 0
U2 7
PU SAGE PUBLICATIONS LTD
PI LONDON
PA 1 OLIVERS YARD, 55 CITY ROAD, LONDON EC1Y 1SP, ENGLAND
SN 1010-4283
EI 1423-0380
J9 TUMOR BIOL
JI Tumor Biol.
PD JAN 15
PY 2014
VL 35
IS 1
BP 845
EP 848
DI 10.1007/s13277-013-1116-1
PG 4
WC Oncology
SC Oncology
GA AA4UE
UT WOS:000331091000108
PM 24037915
DA 2022-07-08
ER

PT J
AU Murty, Surya
   Gilliland, Taylor
   Qiao, Peter
   Tabtieng, Tate
   Higbee, Elizabeth
   Al zaki, Ajlan
   Pure, Ellen
   Tsourkas, Andrew
AF Murty, Surya
   Gilliland, Taylor
   Qiao, Peter
   Tabtieng, Tate
   Higbee, Elizabeth
   Al zaki, Ajlan
   Pure, Ellen
   Tsourkas, Andrew
TI Nanoparticles Functionalized with Collagenase Exhibit Improved Tumor Accumulation in a Murine Xenograft Model
SO PARTICLE & PARTICLE SYSTEMS CHARACTERIZATION
LA English
DT Article
ID human osteosarcoma xenograft; solid tumor; increase; cancer; hyaluronidase; spheroid
AB Nanoparticles have garnered widespread interest for both the imaging and treatment of cancer due to their unique and tunable pharmacokinetics and their ability to carry a high payload of diverse compounds. However, despite these favorable attributes, the extent of tumor accumulation can be severely restricted due to the dense stroma surrounding the often-permeable blood vessel wall and high intratumoral pressure. In this study, it is investigated whether modifying the surface of pegylated gold nanoparticles (AuNPs) with collagenase could improve the accumulation of nanoparticles within a murine tumor xenograft. It is determined that collagenase remains active after surface conjugation and the presence of collagenase has no measureable effect on cell proliferation in vitro. Following intravenous injection, the largest fractions of collagenase-labeled AuNPs are found in the liver and spleen. Histological analysis reveals no signs of toxicity in either of these organs. Blood chemistry reveals normal levels of liver enzymes, but a slightly elevated level of total bilirubin. Within the tumor, AuNPs labeled with collagenase exhibit a 35% increase in accumulation compared with unlabeled AuNPs. Therefore, these studies provide preliminary evidence that the functionalization of nanoparticles with collagenase represents an effective and safe approach to improve tumor accumulation.
C1 [Murty, Surya; Gilliland, Taylor; Qiao, Peter; Tabtieng, Tate; Higbee, Elizabeth; Al Zaki, Ajlan; Tsourkas, Andrew] Univ Penn, Sch Engn & Appl Sci, Dept Bioengn, Philadelphia, PA 19104 USA.
   [Pure, Ellen] Univ Penn, Sch Vet Med, Dept Anim Biol, Philadelphia, PA 19104 USA.
RP Murty, S (通讯作者)，Univ Penn, Sch Engn & Appl Sci, Dept Bioengn, Philadelphia, PA 19104 USA.
EM atsourk@seas.upenn.edu
FU NIH/NIBIB [R21EB013754, R01EB012065]; NIH/NCI [R01CA157766]; NATIONAL CANCER INSTITUTE [R01CA157766, P30CA016520] Funding Source: NIH RePORTER; NATIONAL INSTITUTE OF BIOMEDICAL IMAGING AND BIOENGINEERING [R21EB013754, R01EB012065] Funding Source: NIH RePORTER
CR Brekken C, 2000, ANTICANCER RES, V20, P3513
   Chang H, 2013, AESTHET PLAST SURG, V37, P802, DOI 10.1007/s00266-013-0156-7
   Cheng J, 2007, MOL THER, V15, P1982, DOI 10.1038/sj.mt.6300264
   Cheng ZL, 2012, SCIENCE, V338, P903, DOI 10.1126/science.1226338
   Crayton SH, 2012, BIOMATERIALS, V33, P1509, DOI 10.1016/j.biomaterials.2011.10.077
   Davis ME, 2008, NAT REV DRUG DISCOV, V7, P771, DOI 10.1038/nrd2614
   Eikenes L, 2004, CANCER RES, V64, P4768, DOI 10.1158/0008-5472.CAN-03-1472
   Eikenes L, 2010, ANTICANCER RES, V30, P359
   Erikson A, 2008, ANTICANCER RES, V28, P3557
   Goodman TT, 2007, INT J NANOMED, V2, P265
   Jain RK, 2010, NAT REV CLIN ONCOL, V7, P653, DOI 10.1038/nrclinonc.2010.139
   Kano MR, 2007, P NATL ACAD SCI USA, V104, P3460, DOI 10.1073/pnas.0611660104
   Kuzmin A, 2010, BIOCONJUGATE CHEM, V21, P2076, DOI 10.1021/bc100306u
   Mandl I, 1982, ARZNEIMITTELFORSCH, V32-2, P1381
   Obrien MER, 2004, ANN ONCOL, V15, P440, DOI 10.1093/annonc/mdh097
   Ota-tsuzuki C, 2010, ANAEROBE, V16, P38, DOI 10.1016/j.anaerobe.2009.03.008
   Peimer CA, 2013, J HAND SURG-AM, V38A, P2370, DOI 10.1016/j.jhsa.2013.08.114
   Sykes EA, 2014, NAT COMMUN, V5, P0, DOI 10.1038/ncomms4796
   Turkevich J, 1951, DISCUSS FARADAY SOC, V0, PP55, DOI 10.1039/df9511100055
   Zhang L, 2008, CLIN PHARMACOL THER, V83, P761, DOI 10.1038/sj.clpt.6100400
NR 20
TC 41
Z9 44
U1 6
U2 45
PU WILEY-V C H VERLAG GMBH
PI WEINHEIM
PA POSTFACH 101161, 69451 WEINHEIM, GERMANY
SN 0934-0866
EI 1521-4117
J9 PART PART SYST CHAR
JI Part. Part. Syst. Charact.
PD DEC 15
PY 2014
VL 31
IS 12
BP 1307
EP 1312
DI 10.1002/ppsc.201400169
PG 6
WC Chemistry, Physical; Nanoscience & Nanotechnology; Materials Science, Multidisciplinary
SC Chemistry; Science & Technology - Other Topics; Materials Science
GA AX1JZ
UT WOS:000346704700012
PM 26380538
DA 2022-07-08
ER

PT J
AU Sun, Y-W
   Chen, Y-F
   Li, J.
   Huo, Y-M
   Liu, D-J
   Hua, R.
   Zhang, J-F
   Liu, W.
   Yang, J-Y
   Fu, X-L
   Yan, T.
   Hong, J.
   Cao, H.
AF Sun, Y-w
   Chen, Y-f
   Li, J
   Huo, Y-m
   Liu, D-j
   Hua, R
   Zhang, J-f
   Liu, W
   Yang, J-y
   Fu, X-l
   Yan, T
   Hong, J
   Cao, H
TI A novel long non-coding RNA ENST00000480739 suppresses tumour cell invasion by regulating OS-9 and HIF-1 alpha in pancreatic ductal adenocarcinoma
SO BRITISH JOURNAL OF CANCER
LA English
DT Article
DE pancreatic ductal adenocarcinoma; long non-coding RNA; invasion OS-9; HIF-1 alpha
ID hypoxia-inducible factor-1-alpha; matrix-metalloproteinase; cancer statistics; carcinoma; metastasis; activation; repression; evolution; survival; reveal
AB Background: Invasion and metastasis are the distinct biologic characteristics of cancer, resulting in an exceptionally low 5-year survival rate in pancreatic ductal adenocarcinoma (PDAC). Understanding in detail the mechanisms underlying PDAC metastasis is critical for prevention and effective interventions. Long non-coding RNAs (lncRNAs) have been documented as having a critical role in cancer development and progression. Methods: We examined the expression levels of lncRNA ENST00000480739 and osteosarcoma amplified-9 (OS-9) mRNA in a cohort of 35 PDAC patients. Cell proliferation, invasion and migration were examined with and without ENST00000480739 overexpression in PDAC cells. Results: We determined that the ENST00000480739 expression level was remarkably decreased in tumorous tissues compared with their corresponding non-tumorous tissues. The expression of ENST00000480739 was negatively associated with tumour node metastasis stage and lymph node metastasis. In addition, ENST0000048073 was an independent prognostic factor of survival time in PDAC patients following surgery. Besides, enforced expression of ENST00000480739 suppressed PDAC cells' invasion in vitro. Overexpression of ENST00000480739 significantly increased both mRNA and protein levels of OS-9, and the luciferase assays confirmed that ENST00000480739 positively regulates OS-9 by activating the transcription level of the OS-9 promoter. We further found that ENST00000480739 may target hypoxia-inducible factor-1 alpha (HIF-1 alpha) expression by upregulating OS-9. Conclusions: These findings suggest that the frequently downregulated ENST00000480739 in PDAC contributes to tumour metastasis and progression by regulating HIF-1 alpha. Long non-coding RNA ENST00000480739 may provide not only a therapeutic potential to suppress metastasis but it may also be a novel biomarker for risk prognostication and personal therapy screening of PDAC patients.
C1 [Sun, Y-W; Chen, Y-F; Li, J.; Huo, Y-M; Liu, D-J; Hua, R.; Zhang, J-F; Liu, W.; Yang, J-Y; Fu, X-L; Cao, H.] Shanghai Jiao Tong Univ, Sch Med, Renji Hosp, Dept Gen Surg, Shanghai 200127, Peoples R China.
   [Yan, T.; Hong, J.] Shanghai Jiao Tong Univ, Sch Med, Renji Hosp, Inst Digest Dis, Shanghai 200127, Peoples R China.
RP Hong, J (通讯作者)，Shanghai Jiao Tong Univ, Sch Med, Renji Hosp, Inst Digest Dis, Shanghai 200127, Peoples R China.
EM jiehong97@gmail.com; caohuishcn@hotmail.com
CR Baek JH, 2005, MOL CELL, V17, P503, DOI 10.1016/j.molcel.2005.01.011
   Brooks PC, 1996, CELL, V85, P683, DOI 10.1016/S0092-8674(00)81235-0
   Cai Z, 2010, MOL CELL PROTEOMICS, V9, P2617, DOI 10.1074/mcp.M110.000661
   Fujiwara S, 2007, INT J ONCOL, V30, P793
   Gibb EA, 2011, MOL CANCER, V10, P0, DOI 10.1186/1476-4598-10-38
   Gupta RA, 2010, NATURE, V464, P1071, DOI 10.1038/nature08975
   Guttman M, 2009, NATURE, V458, P223, DOI 10.1038/nature07672
   Hashimoto O, 2011, PATHOBIOLOGY, V78, P181, DOI 10.1159/000325538
   Hezel AF, 2006, GENE DEV, V20, P1218, DOI 10.1101/gad.1415606
   Huarte M, 2010, CELL, V142, P409, DOI 10.1016/j.cell.2010.06.040
   Hung T, 2011, NAT GENET, V43, P621, DOI 10.1038/ng.848
   Iacobuzio-donahue CA, 2009, J CLIN ONCOL, V27, P1806, DOI 10.1200/JCO.2008.17.7188
   Jemal A, 2009, CA-CANCER J CLIN, V59, P225, DOI 10.3322/caac.20006
   Ji P, 2003, ONCOGENE, V22, P8031, DOI 10.1038/sj.onc.1206928
   Jones S, 2008, SCIENCE, V321, P1801, DOI 10.1126/science.1164368
   Koong AC, 2000, INT J RADIAT ONCOL, V48, P919, DOI 10.1016/S0360-3016(00)00803-8
   Lin MF, 2011, BIOINFORMATICS, V27, PI275, DOI 10.1093/bioinformatics/btr209
   Lin R, 2007, ONCOGENE, V26, P851, DOI 10.1038/sj.onc.1209846
   Luebeck EG, 2010, NATURE, V467, P1053, DOI 10.1038/4671053a
   Maruyama R, 2012, BMB REP, V45, P604, DOI 10.5483/BMBRep.2012.45.11.227
   Mazur PK, 2012, GUT, V61, P1488, DOI 10.1136/gutjnl-2011-300756
   Muders MH, 2006, CANCER RES, V66, P10264, DOI 10.1158/0008-5472.CAN-06-2321
   Muller PAJ, 2009, CELL, V139, P1327, DOI 10.1016/j.cell.2009.11.026
   Muller-tidow C, 2004, LUNG CANCER, V45, PS145, DOI 10.1016/j.lungcan.2004.07.000
   Nagano T, 2011, CELL, V145, P178, DOI 10.1016/j.cell.2011.03.014
   Orom UA, 2010, CELL, V143, P46, DOI 10.1016/j.cell.2010.09.001
   Petrella BL, 2005, ONCOGENE, V24, P1043, DOI 10.1038/sj.onc.1208305
   Ponting CP, 2009, CELL, V136, P629, DOI 10.1016/j.cell.2009.02.006
   Prensner JR, 2011, CANCER DISCOV, V1, P391, DOI 10.1158/2159-8290.CD-11-0209
   Qiu WL, 2011, ONCOTARGET, V2, P862
   Ramos-desimone N, 1999, J BIOL CHEM, V274, P13066, DOI 10.1074/jbc.274.19.13066
   Semenza GL, 2003, NAT REV CANCER, V3, P721, DOI 10.1038/nrc1187
   Siegel R, 2012, CA-CANCER J CLIN, V62, P10, DOI 10.3322/caac.20138
   Sun L, 2013, NUCLEIC ACIDS RES, V41, P0, DOI 10.1093/nar/gkt646
   Tahira AC, 2011, MOL CANCER, V10, P0, DOI 10.1186/1476-4598-10-141
   Tian D, 2010, CELL, V143, P390, DOI 10.1016/j.cell.2010.09.049
   Wan J, 2011, J EXP CLIN CANC RES, V30, P0, DOI 10.1186/1756-9966-30-77
   Wilusz JE, 2009, GENE DEV, V23, P1494, DOI 10.1101/gad.1800909
   Yamada K, 2006, CANCER SCI, V97, P106, DOI 10.1111/j.1349-7006.2006.00147.x
   Yokoyama Y, 2009, SURG TODAY, V39, P466, DOI 10.1007/s00595-008-3904-6
   Yuan SX, 2012, HEPATOLOGY, V56, P2231, DOI 10.1002/hep.25895
   Zhang H, 2012, ONCOGENE, V31, P1757, DOI 10.1038/onc.2011.365
   Zhang H, 2000, CLIN EXP METASTAS, V18, P343
   Zhang HF, 2007, CANCER CELL, V11, P407, DOI 10.1016/j.ccr.2007.04.001
NR 44
TC 81
Z9 85
U1 0
U2 21
PU NATURE PUBLISHING GROUP
PI LONDON
PA MACMILLAN BUILDING, 4 CRINAN ST, LONDON N1 9XW, ENGLAND
SN 0007-0920
EI 1532-1827
J9 BRIT J CANCER
JI Br. J. Cancer
PD NOV 25
PY 2014
VL 111
IS 11
BP 2131
EP 2141
DI 10.1038/bjc.2014.520
PG 11
WC Oncology
SC Oncology
GA AU4QW
UT WOS:000345597700013
PM 25314054
DA 2022-07-08
ER

PT J
AU Liu, Bo
   Wu, Yi
   Zhou, Yu
   Peng, Dan
AF Liu, Bo
   Wu, Yi
   Zhou, Yu
   Peng, Dan
TI Endothelin A Receptor Antagonism Enhances Inhibitory Effects of Anti-Ganglioside GD2 Monoclonal Antibody on Invasiveness and Viability of Human Osteosarcoma Cells
SO PLOS ONE
LA English
DT Article
ID breast-cancer cell; down-regulation; migration; ganglioside; invasion; growth
AB Endothelin-1 (ET-1)/endothelin A receptor (ETAR) signaling is important for osteosarcoma (OS) progression. Monoclonal antibodies (mAbs) targeting ganglioside GD2 reportedly inhibit tumor cell viability independent of the immune system. A recent study suggests that ganglioside GD2 may play an important role in OS progression. In the present study, we for the first time explored the effects of anti-GD2 mAb alone or in combination with ETAR antagonist on OS cell invasiveness and viability. Human OS cell lines Saos-2, MG-63 and SJSA-1 were treated with control IgG (PK136 mAb, 50 mu g/mL), anti-GD2 14G2a mAb (50 mu g/mL), selective ETAR antagonist BQ123 (5 mu M), or 14G2a (50 mu g/mL)+BQ123 (5 mu M). Cells with knockdown of ETAR (ETAR-shRNA) with or without 14G2a mAb treatment were also tested. Cells treated with selective phosphatidylinositide 3-kinase (PI3K) inhibitor BKM120 (50 mu M) were used as a positive control. Our results showed that BQ123, ETAR-shRNA and 14G2a mAb individually decreased cell invasion and viability, matrix metalloproteinase-2 (MMP-2) expression and activity, PI3k activity, and phosphorylation at serine 473 (ser473) of Akt in OS cells. 14G2a mAb in combination with BQ123 or ETAR-shRNA showed significantly stronger inhibitory effects compared with each individual treatment. In all three cell lines tested, 14G2a mAb in combination with BQ123 showed the strongest inhibitory effects. In conclusion, we provide the first in vitro evidence that anti-ganglioside GD2 14G2a mAb effectively inhibits cell invasiveness, MMP-2 expression and activity, and cell viability in human OS cells. ETAR antagonist BQ123 significantly enhances the inhibitory effects of 14G2a mAb, likely mainly through inhibiting the PI3K/Akt pathway. This study adds novel insights into OS treatment, which will serve as a solid basis for future in vivo studies on the effects of combined treatment of OS with anti-ganglioside GD2 mAbs and ETAR antagonists.
C1 [Liu, Bo; Zhou, Yu; Peng, Dan] Cent S Univ, Xiangya Hosp 2, Dept Orthopaed, Changsha, Hunan, Peoples R China.
   [Wu, Yi] Hunan Prov Hlth Bur, Changsha, Hunan, Peoples R China.
RP Peng, D (通讯作者)，Cent S Univ, Xiangya Hosp 2, Dept Orthopaed, Changsha, Hunan, Peoples R China.
EM Xyeypd@163.com
CR Ahmed M, 2013, J PEDIAT HEMATOL ONC, V0, P0
   Cao CM, 2010, CIRCULATION, V121, P2565, DOI 10.1161/CIRCULATIONAHA.110.954628
   Cazet A, 2012, GLYCOBIOLOGY, V22, P806, DOI 10.1093/glycob/cws049
   Cochonneau D, 2013, CANCER LETT, V333, P194, DOI 10.1016/j.canlet.2013.01.032
   Felx M, 2006, CLIN SCI, V110, P645, DOI 10.1042/CS20050286
   Feng YK, 2011, EUR J CANCER, V47, P2353, DOI 10.1016/j.ejca.2011.05.006
   Fos C, 2008, J IMMUNOL, V181, P1969, DOI 10.4049/jimmunol.181.3.1969
   Gorlick R, 2003, CLIN CANCER RES, V9, P5442
   Horwacik I, 2013, CANCER LETT, V341, P248, DOI 10.1016/j.canlet.2013.08.018
   Jo YK, 2011, BIOCHEM BIOPH RES CO, V404, P1039, DOI 10.1016/j.bbrc.2010.12.106
   Li B, 2012, INT J ONCOL, V41, P1809, DOI 10.3892/ijo.2012.1617
   Li Y, 2012, MOL MED REP, V5, P1391, DOI 10.3892/mmr.2012.842
   Liu ZL, 2013, MOL MED REP, V7, P608, DOI 10.3892/mmr.2012.1220
   Navid F, 2010, CURR CANCER DRUG TAR, V10, P200, DOI 10.2174/156800910791054167
   Nelson J, 2003, NAT REV CANCER, V3, P110, DOI 10.1038/nrc990
   Ottaviani G, 2009, CANCER TREAT RES, V152, P3, DOI 10.1007/978-1-4419-0284-9_1
   Qazi H, 2011, PLOS ONE, V6, P0, DOI 10.1371/journal.pone.0020348
   Qin J, 2013, LIFE SCI, V93, P655, DOI 10.1016/j.lfs.2013.09.002
   Roth M, 2014, CANCER-AM CANCER SOC, V120, P548, DOI 10.1002/cncr.28461
   Ruf P, 2012, J TRANSL MED, V10, P0, DOI 10.1186/1479-5876-10-219
   Song NR, 2014, FOOD CHEM, V142, P66, DOI 10.1016/j.foodchem.2013.07.002
   Sun P, 2006, MOL PHARMACOL, V69, P520, DOI 10.1124/mol.105.019620
   Todeschini AR, 2008, BBA-GEN SUBJECTS, V1780, P421, DOI 10.1016/j.bbagen.2007.10.008
   Wang B, 2009, J HEPATOL, V50, P528, DOI 10.1016/j.jhep.2008.10.025
   Wang TF, 2013, BIOCHEM BIOPH RES CO, V440, P229, DOI 10.1016/j.bbrc.2013.09.024
   Wittig JC, 2002, AM FAM PHYSICIAN, V65, P1123
   Zhao GY, 2013, PLOS ONE, V8, P0, DOI 10.1371/journal.pone.0053906
   Zhao YT, 2011, CLIN ORTHOP RELAT R, V469, P3190, DOI 10.1007/s11999-011-1939-2
   Zheng YH, 2012, J MOL MED, V90, P695, DOI 10.1007/s00109-011-0849-9
NR 29
TC 14
Z9 14
U1 0
U2 5
PU PUBLIC LIBRARY SCIENCE
PI SAN FRANCISCO
PA 1160 BATTERY STREET, STE 100, SAN FRANCISCO, CA 94111 USA
SN 1932-6203
EI 
J9 PLOS ONE
JI PLoS One
PD APR 11
PY 2014
VL 9
IS 4
BP 
EP 
DI 10.1371/journal.pone.0093576
PG 10
WC Multidisciplinary Sciences
SC Science & Technology - Other Topics
GA AI3CI
UT WOS:000336736200020
PM 24727660
DA 2022-07-08
ER

PT J
AU Ma, Ji
   Wu, Qi
   Zhang, Yue
   Li, Jinghua
   Yu, Yongchun
   Pan, Qiuhui
   Sun, Fenyong
AF Ma, Ji
   Wu, Qi
   Zhang, Yue
   Li, Jinghua
   Yu, Yongchun
   Pan, Qiuhui
   Sun, Fenyong
TI microRNA sponge blocks the tumor-suppressing functions of microRNA-122 in human hepatoma and osteosarcoma cells
SO ONCOLOGY REPORTS
LA English
DT Article
DE microRNA sponge; microRNA-122; cell proliferation; cell cycle; migration; tumorigenesis
ID in-vivo; expression; mir-122; cancer; inhibition; mirna; metastasis; oncogene; virus
AB microRNAs (miRNAs), as gene expression regulators, have been identified to be closely associated with tumorigenesis. Thus a loss-of-function study is more likely to reveal the biological roles of endogenous miRNAs. Genetic knockout, antisense oligonucleotide inhibitors, and miRNA sponge (miR-SP) are usually performed to inhibit the activities of miRNAs of interest. In the present study, we utilized the miR-SP method, which has long-term rather than short-term effects of antisense oligonucleotide inhibitors, to generate a microRNA-122 sponge (miR-122-SP) mediated by lentivirus, and identified its silencing role in the Huh7 hepatoma cell line and U2OS osteosarcoma cell line. The results showed that miR-122-SP effectively sequestered ectopic miR-122 and restored the expression of miR-122 which targets cyclin G1 (CCNG1), Bcl-w and disintegrin and metalloprotease 10. Moreover, miR-122-SP overexpression rescued the effects of ectopic miR-122 on suppressing proliferation, inhibiting cell migration and invasion, arresting cell cycle at G1 phase, and activating caspase-3/7, not only in Huh7 human hepatoma cells, but also in U2OS osteosarcoma cells. miR-122-SP also knocked down endogenous miR-122 expression in Huh7 and promoted tumorigenesis in vivo. miR-122-SP therefore is a useful tool that may be utilized to study the functions of miR-122 with regard to liver development and tumorigenesis in vitro and in vivo.
C1 [Ma, Ji; Zhang, Yue; Li, Jinghua; Yu, Yongchun; Pan, Qiuhui] Tongji Univ, Cent Lab, Shanghai Peoples Hosp 10, Shanghai 200072, Peoples R China.
   [Wu, Qi; Sun, Fenyong] Tongji Univ, Dept Lab Med, Shanghai Peoples Hosp 10, Shanghai 200072, Peoples R China.
RP Sun, FY (通讯作者)，Tongji Univ, Dept Lab Med, Shanghai Peoples Hosp 10, 301 Middle Yanchang Rd, Shanghai 200072, Peoples R China.
EM panqiuhui@263.net; sunfenyong2012@gmail.com
FU National Natural Science Foundation of China [81301704, 81071524]
CR Ahmed FE, 2007, EXPERT REV MOL DIAGN, V7, P569, DOI 10.1586/14737159.7.5.569
   Bai SM, 2009, J BIOL CHEM, V284, P32015, DOI 10.1074/jbc.M109.016774
   Barbato C, 2010, J NEUROCHEM, V113, P591, DOI 10.1111/j.1471-4159.2009.06560.x
   Bonci D, 2008, NAT MED, V14, P1271, DOI 10.1038/nm.1880
   Brown BD, 2009, NAT REV GENET, V10, P578, DOI 10.1038/nrg2628
   Bushati N, 2007, ANNU REV CELL DEV BI, V23, P175, DOI 10.1146/annurev.cellbio.23.090506.123406
   Calin GA, 2006, NAT REV CANCER, V6, P857, DOI 10.1038/nrc1997
   Chen CZ, 2005, NEW ENGL J MED, V353, P1768, DOI 10.1056/NEJMp058190
   Croce CM, 2008, NEW ENGL J MED, V358, P502, DOI 10.1056/NEJMra072367
   Davis S, 2006, NUCLEIC ACIDS RES, V34, P2294, DOI 10.1093/nar/gkl183
   Ebert MS, 2007, NAT METHODS, V4, P721, DOI 10.1038/NMETH1079
   Ebert MS, 2010, RNA, V16, P2043, DOI 10.1261/rna.2414110
   Garzon R, 2006, TRENDS MOL MED, V12, P580, DOI 10.1016/j.molmed.2006.10.006
   Gentner B, 2009, NAT METHODS, V6, P63, DOI 10.1038/NMETH.1277, 10.1038/nmeth.1277
   Girard M, 2008, J HEPATOL, V48, P648, DOI 10.1016/j.jhep.2008.01.019
   Gramantieri L, 2007, CANCER RES, V67, P6092, DOI 10.1158/0008-5472.CAN-06-4607
   Huang J, 2010, STEM CELLS, V28, P357, DOI 10.1002/stem.288
   Jopling CL, 2006, COLD SPRING HARB SYM, V71, P369, DOI 10.1101/sqb.2006.71.022
   Jopling CL, 2008, BIOCHEM SOC T, V36, P1220, DOI 10.1042/BST0361220
   Kloosterman WP, 2007, PLOS BIOL, V5, P1738, DOI 10.1371/journal.pbio.0050203
   Krutzfeldt J, 2005, NATURE, V438, P685, DOI 10.1038/nature04303
   Kutay H, 2006, J CELL BIOCHEM, V99, P671, DOI 10.1002/jcb.20982
   Lagos-quintana M, 2002, CURR BIOL, V12, P735, DOI 10.1016/S0960-9822(02)00809-6
   Landgraf P, 2007, CELL, V129, P1401, DOI 10.1016/j.cell.2007.04.040
   Lin CJF, 2008, BIOCHEM BIOPH RES CO, V375, P315, DOI 10.1016/j.bbrc.2008.07.154
   Loya CM, 2009, NAT METHODS, V6, P897, DOI 10.1038/nmeth.1402
   Ma LN, 2010, CANCER BIOL THER, V9, P554, DOI 10.4161/cbt.9.7.11267
   Meister G, 2004, RNA, V10, P544, DOI 10.1261/rna.5235104
   Obad S, 2011, NAT GENET, V43, P371, DOI 10.1038/ng.786
   Orom UA, 2006, GENE, V372, P137, DOI 10.1016/j.gene.2005.12.031
   Otaegi G, 2012, FRONT NEUROSCI-SWITZ, V6, P0, DOI 10.3389/fnins.2011.00146
   Papapetrou EP, 2010, STEM CELLS, V28, P287, DOI 10.1002/stem.257
   Park CY, 2010, HUM MOL GENET, V19, PR169, DOI 10.1093/hmg/ddq367
   Sahu SC, 2012, J APPL TOXICOL, V32, P739, DOI 10.1002/jat.2768
   Tsai WC, 2009, HEPATOLOGY, V49, P1571, DOI 10.1002/hep.22806
   Valastyan S, 2009, CELL, V137, P1032, DOI 10.1016/j.cell.2009.03.047
   Valencia-sanchez MA, 2006, GENE DEV, V20, P515, DOI 10.1101/gad.1399806
   Wang SF, 2012, HEPATOLOGY, V55, P730, DOI 10.1002/hep.24809
   Zeng Y, 2006, ONCOGENE, V25, P6156, DOI 10.1038/sj.onc.1209908
NR 39
TC 9
Z9 10
U1 1
U2 14
PU SPANDIDOS PUBL LTD
PI ATHENS
PA POB 18179, ATHENS, 116 10, GREECE
SN 1021-335X
EI 1791-2431
J9 ONCOL REP
JI Oncol. Rep.
PD DEC 15
PY 2014
VL 32
IS 6
BP 2744
EP 2752
DI 10.3892/or.2014.3517
PG 9
WC Oncology
SC Oncology
GA AT4JE
UT WOS:000344904900057
PM 25269820
DA 2022-07-08
ER

PT J
AU Kidani, Teruki
   Nakamura, Atsushi
   Kamei, Setsuya
   Norimatsu, Yoshiaki
   Miura, Hiromasa
   Masuno, Hiroshi
AF Kidani, Teruki
   Nakamura, Atsushi
   Kamei, Setsuya
   Norimatsu, Yoshiaki
   Miura, Hiromasa
   Masuno, Hiroshi
TI Overexpression of cytoplasmic beta-catenin inhibits the metastasis of the murine osteosarcoma cell line LM8
SO CANCER CELL INTERNATIONAL
LA English
DT Article
DE LM8 murine osteosarcoma cells; Metastatic potential; beta Catenin; Genistein; Matrix metalloproteinase 2
ID induced antigen retrieval; tyrosine phosphorylation; e-cadherin; neoadjuvant chemotherapy; endometrial carcinoma; pulmonary metastasis; topical formulation; adhesion system; tumor-growth; nude-mice
AB Background: Previously, we found that treatment of LM8 murine osteosarcoma cells with genistein, an isoflavone found in soy, increased the cellular level of beta-catenin and decreased its invasive and motile potential. The purpose of this study is to investigate whether the expression of beta-catenin in LM8 cells is associated with metastatic potential in nude mice. To this end, we used untreated and genistein-treated LM8 cells. Methods: LM8 cells were treated for 3 days with or without 50 mu M genistein and harvested by trypsinization. Untreated (the control group) and genistein-treated (the genistein group) cells were subcutaneously inoculated into the backs of male nude mice. After 25 days of inoculation, the tumors, lungs, and livers were excised, fixed in 10% formalin, and embedded in paraffin. The sections of formalin-fixed, paraffin-embedded lungs and livers were stained with hematoxylin-eosin (H&E) to confirm the absence or presence of metastatic tumors. The expression of beta-catenin within the primary tumor was immunohistochemically examined. Results: All mice in the control group (n = 8) exhibited large primary tumors, while in the genistein group (n = 8), one mouse showed no tumor formation and the remaining seven mice exhibited smaller primary tumors compared with the control group. The tumor mass of the genistein group was 23% of that of the control group. In the control group, multiple metastatic tumors were found in the lung and/or liver and the metastatic incidence was 100% in the lung and 87.5% in the liver. Six of seven tumor-bearing mice in the genistein group developed no metastatic tumors in the lung or liver, and this group was termed the genistein/metastasis(-) subgroup. Positive beta-catenin immunostaining was observed in the cytoplasm of tumor cells, and the beta-catenin-labeling index was higher in the genistein/metastasis(-) subgroup than in the control group. The intensity of cytoplasmic beta-catenin immunostaining was stronger in the genistein/metastasis(-) subgroup compared with the control group, and the beta-catenin-labeling score was 1.9-times higher in the former subgroup than in the latter group. Conclusions: Overexpression of cytoplasmic beta-catenin in LM8 cells causes inhibition of the growth of primary tumors and loss of the metastatic potential to the lung and liver.
C1 [Kidani, Teruki; Nakamura, Atsushi; Kamei, Setsuya; Miura, Hiromasa] Ehime Univ, Grad Sch Med, Dept Bone & Joint Surg, Toon, Ehime 7910295, Japan.
   [Nakamura, Atsushi; Norimatsu, Yoshiaki; Masuno, Hiroshi] Ehime Prefectural Univ Hlth Sci, Fac Hlth Sci, Dept Med Technol, Tobe, Ehime 7912101, Japan.
RP Masuno, H (通讯作者)，Ehime Prefectural Univ Hlth Sci, Fac Hlth Sci, Dept Med Technol, Tobe, Ehime 7912101, Japan.
EM hmasuno@epu.ac.jp
FU Ehime Prefectural University of Health Sciences
CR Aizawa J, 2010, BMC CANCER, V10, P0, DOI 10.1186/1471-2407-10-51
   Akiyama T, 1987, J BIOL CHEM, V262, P5592
   Asai T, 1998, INT J CANCER, V76, P418, DOI 10.1002/(SICI)1097-0215(19980504)76:3<418::AID-IJC21>3.3.CO;2-E
   Athanassiadou P, 2007, INT J GYNECOL CANCER, V17, P697, DOI 10.1111/j.1525-1438.2007.00845.x
   Bacci G, 2000, ONCOL REP, V7, P339
   Bacci G, 2006, CANCER-AM CANCER SOC, V106, P1154, DOI 10.1002/cncr.21724
   Bruzzese F, 2011, J CELL PHYSIOL, V226, P2378, DOI 10.1002/jcp.22574
   Ciardiello F, 2001, CLIN CANCER RES, V7, P2958
   Dome JS, 1997, CANCER TREAT RES, V92, P215
   Emoto K, 2005, J HISTOCHEM CYTOCHEM, V53, P1311, DOI 10.1369/jhc.5C6627.2005
   Ferguson WS, 2001, CANCER INVEST, V19, P292, DOI 10.1081/CNV-100102557
   Hamaguchi M, 1993, EMBO J, V12, P307, DOI 10.1002/j.1460-2075.1993.tb05658.x
   Hirohashi S, 1998, AM J PATHOL, V153, P333, DOI 10.1016/S0002-9440(10)65575-7
   Hugh TJ, 1999, INT J CANCER, V82, P504, DOI 10.1002/(SICI)1097-0215(19990812)82:4<504::AID-IJC6>3.0.CO;2-6
   Iwaya K, 2003, CLIN EXP METASTAS, V20, P525, DOI 10.1023/A:1025821229013
   Joo YE, 2002, J CLIN GASTROENTEROL, V35, P35, DOI 10.1097/00004836-200207000-00009
   Joo YE, 2001, DIGESTION, V64, P111, DOI 10.1159/000048849
   Kamei S, 2009, J ORTHOP RES, V27, P909, DOI 10.1002/jor.20832
   Kashima T, 2003, INT J CANCER, V104, P147, DOI 10.1002/ijc.10931
   Kashima T, 1999, AM J PATHOL, V155, P1549, DOI 10.1016/S0002-9440(10)65471-5
   Kinch MS, 1995, J CELL BIOL, V130, P461, DOI 10.1083/jcb.130.2.461
   Kleiner DE, 1999, CANCER CHEMOTH PHARM, V43, PS42, DOI 10.1007/s002800051097
   Matrisian LM, 1999, CURR BIOL, V9, PR776, DOI 10.1016/S0960-9822(00)80011-1
   Matsuyoshi N, 1992, J CELL BIOL, V118, P703, DOI 10.1083/jcb.118.3.703
   Morris C, 2006, J NUTR, V136, P1166, DOI 10.1093/jn/136.5.1166
   Muller T, 1999, J BIOL CHEM, V274, P10173, DOI 10.1074/jbc.274.15.10173
   Nakamura A, 2012, BMC CELL BIOL, V13, P0, DOI 10.1186/1471-2121-13-24
   Naviglio S, 2009, EXPERT OPIN THER TAR, V13, P83, DOI 10.1517/14728220802602349
   Norimatsu Y, 2008, CANCER CYTOPATHOL, V114, P155, DOI 10.1002/cncr.23495
   Polkowski K, 2000, ACTA POL PHARM, V57, P135
   Record IR, 1997, INT J CANCER, V72, P860, DOI 10.1002/(SICI)1097-0215(19970904)72:5&lt;860::AID-IJC24&gt;3.0.CO;2-B
   Saeter G, 1995, CANCER-AM CANCER SOC, V75, P1084, DOI 10.1002/1097-0142(19950301)75:5<1084::AID-CNCR2820750506>3.0.CO;2-F
   Sakayama K, 2004, J ORTHOP RES, V22, P1168, DOI 10.1016/j.orthres.2004.03.015
   Shi SR, 1995, J HISTOCHEM CYTOCHEM, V43, P193, DOI 10.1177/43.2.7822775
   Singh AV, 2006, CANCER RES, V66, P1851, DOI 10.1158/0008-5472.CAN-05-1332
   Spina A, 2013, ONCOL REP, V29, P1689, DOI 10.3892/or.2013.2306
   Stetlerstevenson WG, 1993, ANNU REV CELL BIOL, V9, P541, DOI 10.1146/annurev.cb.09.110193.002545
   Yamashita S, 2005, J HISTOCHEM CYTOCHEM, V53, P13, DOI 10.1369/jhc.4C6323.2005
NR 38
TC 5
Z9 5
U1 1
U2 4
PU BMC
PI LONDON
PA CAMPUS, 4 CRINAN ST, LONDON N1 9XW, ENGLAND
SN 1475-2867
EI 
J9 CANCER CELL INT
JI Cancer Cell Int.
PD APR 2
PY 2014
VL 14
IS 
BP 
EP 
DI 10.1186/1475-2867-14-31
PG 9
WC Oncology
SC Oncology
GA AF3PT
UT WOS:000334625100001
PM 24690154
DA 2022-07-08
ER

PT J
AU Zhou, Xu-Hui
   Yang, Chao-Qun
   Zhang, Cheng-Lin
   Gao, Yang
   Yuan, Hong-Bin
   Wang, Ce
AF Zhou, Xu-hui
   Yang, Chao-qun
   Zhang, Cheng-lin
   Gao, Yang
   Yuan, Hong-bin
   Wang, Ce
TI RASSF5 inhibits growth and invasion and induces apoptosis in osteosarcoma cells through activation of MST1/LATS1 signaling
SO ONCOLOGY REPORTS
LA English
DT Article
DE RASSF5; osteosarcoma; growth; invasion; apoptosis
ID putative tumor-suppressor; hippo pathway; nore1a; gene; cancer; methylation
AB Ras association (Ra1GDS/AF-6) domain family member RASSF5 has been implicated in a variety of key biological processes, including cell proliferation, cell cycle regulation and apoptosis. It is believed to play an important role in tumorigenesis as a tumor suppressor in a number of malignancies. Yet, little is known concerning the function and underlying mechanisms of RASSF5 in human osteosarcoma (OS). The expression of RASSF5 was examined by immunohistochemical assay using a tissue microarray in 45 cases of OS tissues. A gain-of-function approach was used to observe the effects of lentiviral vector-mediated overexpression of RASSF5 (Lv-RASSF5) on cell growth, invasion and apoptosis, respectively, as indicated by MTT, Transwell and flow cytometry assays, and the expression levels of mammalian sterile 20-like (MST1) kinase, large tumor suppressor 1 (LATS1), proliferating cell nuclear antigen (PCNA), matrix metallopeptidase-9 (MMP-9) and p53 were detected by real-time PCR and western blot assays in OS cells (MG-63 and U-2 OS). The results indicated that the expression of RASSF5 protein was significantly downregulated in OS tissues compared to that in adjacent non-cancerous tissues (ANCT) (40.0 vs. 73.3%, P=0.002), and had a negative correlation with distant metastasis of the tumor (P=0.01). Overexpression of RASSF5 markedly suppressed cell proliferation and invasion, and induced cell apoptosis in the OS cell lines with increased expression of MST1, LATS1 and p53 and decreased expression of PCNA and MMP-9. Taken together, our findings demonstrate that RASSF5 expression is negatively correlated with distant metastasis of OS, and RASSF5 may function as a tumor suppressor in OS cells through activation of the MST1/LATS1 pathway.
C1 [Zhou, Xu-Hui; Yang, Chao-Qun; Zhang, Cheng-Lin; Gao, Yang; Wang, Ce] Second Mil Med Univ, Changzheng Hosp, Dept Orthoped Surg, Shanghai 200003, Peoples R China.
   [Yuan, Hong-Bin] Second Mil Med Univ, Changzheng Hosp, Dept Anesthesiol, Shanghai 200003, Peoples R China.
RP Wang, C (通讯作者)，Second Mil Med Univ, Changzheng Hosp, Dept Orthoped Surg, 415 Fengyang Rd, Shanghai 200003, Peoples R China.
EM yuanhongbin20144@163.com; wc201404@163.com
CR Aoyama Y, 2004, ONCOGENE, V23, P3426, DOI 10.1038/sj.onc.1207486
   Avruch J, 2006, METHOD ENZYMOL, V407, P290, DOI 10.1016/S0076-6879(05)07025-4
   Brinckerhoff CE, 2000, CLIN CANCER RES, V6, P4823
   Calvisi DF, 2012, MOL BIOL INT, V2012, P0
   Chan JIAJIA, 2013, ADVANCES IN BIOLOGICAL REGULATION, V53, P258, DOI 10.1016/j.jbior.2013.07.008, 10.1016/j.jbior.2012.12.001
   Chan SW, 2011, J CELL PHYSIOL, V226, P928, DOI 10.1002/jcp.22435
   Chen JD, 2003, CANCER CELL, V4, P405, DOI 10.1016/S1535-6108(03)00269-1
   Djos A, 2012, MOL CANCER, V11, P0, DOI 10.1186/1476-4598-11-40
   Ehrkamp ANJA, 2013, CANCERS (BASEL), V5, P639, DOI 10.3390/cancers5020639
   Fernandes MS, 2013, INT J CANCER, V132, P251, DOI 10.1002/ijc.27696
   Foukakis T, 2006, J CLIN ENDOCR METAB, V91, P1143, DOI 10.1210/jc.2005-1372
   Geli J, 2008, INT J CANCER, V123, P389, DOI 10.1002/ijc.23533
   Geli J, 2007, ENDOCR-RELAT CANCER, V14, P125, DOI 10.1677/ERC-06-0031
   Grigorian M, 2003, GENETIKA, V39, P900
   Guo C, 2007, CURR BIOL, V17, P700, DOI 10.1016/j.cub.2007.02.055
   Hanahan D, 2011, CELL, V144, P646, DOI 10.1016/j.cell.2011.02.013
   Hesson L, 2003, ONCOGENE, V22, P947, DOI 10.1038/sj.onc.1206191
   Lee CK, 2010, BMC CANCER, V10, P0, DOI 10.1186/1471-2407-10-577
   Macheiner D, 2006, J HEPATOL, V45, P81, DOI 10.1016/j.jhep.2005.12.017
   Macheiner D, 2009, CANCER RES, V69, P235, DOI 10.1158/0008-5472.CAN-08-2144
   Meng W, 2012, MOL BIOL INT, V2012, P70181
   Nakamura N, 2005, LAB INVEST, V85, P1065, DOI 10.1038/labinvest.3700306
   Naryzhny SN, 2008, CELL MOL LIFE SCI, V65, P3789, DOI 10.1007/s00018-008-8305-x
   Ng YK, 2013, FEBS LETT, V587, P496, DOI 10.1016/j.febslet.2013.01.018
   Ottaviani G, 2009, CANCER TREAT RES, V152, P3, DOI 10.1007/978-1-4419-0284-9_1
   Richter AM, 2009, BBA-REV CANCER, V1796, P114, DOI 10.1016/j.bbcan.2009.03.004
   Shinmura K, 2011, LUNG CANCER, V71, P19, DOI 10.1016/j.lungcan.2010.04.006
   Steinmann K, 2009, ONCOL REP, V22, P1519, DOI 10.3892/or_00000596
   Ta H, 2009, CANCER METAST REV, V28, P247, DOI 10.1007/s10555-009-9186-7
   Tan ML, 2009, CANCER BIOL THER, V8, P106, DOI 10.4161/cbt.8.2.7385
   Tommasi S, 2002, ONCOGENE, V21, P2713, DOI 10.1038/sj.onc.1205365
   Trieb K, 2001, INT J BIOCHEM CELL B, V33, P11, DOI 10.1016/S1357-2725(00)00066-2
   Vazquez A, 2008, NAT REV DRUG DISCOV, V7, P979, DOI 10.1038/nrd2656
   Vos MD, 2003, J BIOL CHEM, V278, P21938, DOI 10.1074/jbc.M211019200
   Zeng Q, 2008, CANCER CELL, V13, P188, DOI 10.1016/j.ccr.2008.02.011
NR 35
TC 18
Z9 19
U1 0
U2 12
PU SPANDIDOS PUBL LTD
PI ATHENS
PA POB 18179, ATHENS, 116 10, GREECE
SN 1021-335X
EI 1791-2431
J9 ONCOL REP
JI Oncol. Rep.
PD OCT 15
PY 2014
VL 32
IS 4
BP 1505
EP 1512
DI 10.3892/or.2014.3387
PG 8
WC Oncology
SC Oncology
GA AQ1FV
UT WOS:000342528200025
PM 25109282
DA 2022-07-08
ER

PT J
AU Liang, Wenqing
   Gao, Bo
   Xu, Guojian
   Weng, Dong
   Xie, Minghua
   Qian, Yu
AF Liang, Wenqing
   Gao, Bo
   Xu, Guojian
   Weng, Dong
   Xie, Minghua
   Qian, Yu
TI Possible contribution of aminopeptidase N (APN/CD13) to migration and invasion of human osteosarcoma cell lines
SO INTERNATIONAL JOURNAL OF ONCOLOGY
LA English
DT Article
DE osteosarcoma; metastasis; aminopeptidase N; matrix metalloproteinase
ID human osteoblastic cell; map kinase pathway; signaling pathway; mmp-9 expression; beta-catenin; metastasis; cancer; inhibition; interleukin-6; growth
AB Osteosarcoma is the most common primary malignancy of the bone. Aminopeptidase N (APN/CD13), a Zn+2-dependent ectopeptidase localized on the cell surface, is widely considered to influence the invasion mechanism. This study explores the potential involvement of APN in migration and invasion of human osteosarcoma cells in vitro using inhibitors and activators of APN. Cells treated with APN inhibitor bestatin displayed decreased migration and invasion in a Boyden chamber Transwell assay. Western blotting revealed reduced levels of mitogen-activated protein kinase (MAPK) and phosphatidylinositol 3-kinase (PI3K) pathway proteins, reduced phosphorylation of p38, ERK1/2 and JNK and decreased levels of NF-kappa B. Bestatin treatment also lowered APN, matrix metalloproteinase (MMP)-2 and -9 enzymatic activity and their mRNA expression. Reduced MMP-2 and -9 protein levels were also observed. By comparison, cells treated with cytokine interleukin-6 (IL-6), a stimulator of APN, displayed increased migration and invasion. Western blotting revealed increased levels of MAPK and PI3K pathway proteins, phosphorylated p38, ERK1/2 and JNK, and NF-kappa B. IL-6 treatment also increased APN and MMP-2 and -9 enzymatic activity. An increase of APN, MMP-2 and -9 mRNA levels, and MMP-2 and -9 protein levels was also observed. Together these experiments reveal potential enzymatic and signalling roles for APN in osteosarcoma and establish a starting point for an in-depth analysis of the role of APN in regulating invasiveness. A deeper knowledge about the regulatory mechanisms of APN may contribute to the development of anti-metastatic therapies.
C1 [Liang, Wenqing; Xu, Guojian; Weng, Dong; Xie, Minghua; Qian, Yu] Shaoxing Peoples Hosp, Dept Orthoped, Shaoxing 312000, Zhejiang, Peoples R China.
   [Gao, Bo] 306th Hosp PLA, Dept Orthoped, Beijing 100101, Peoples R China.
RP Qian, Y (通讯作者)，Shaoxing Peoples Hosp, Dept Orthoped, 568 Zhongxing North Rd, Shaoxing 312000, Zhejiang, Peoples R China.
EM doctorqy@126.com
FU Natural Science Foundation of Zhejiang province [LY13H060005]; Public Technology Applied Research Projects of Zhejiang province [2014C33254]; General Foundation of Zhejiang province [2013KYA201]; General Research Plan B of Zhejiang province [2012KYB213]; Shaoxing Science Project [2013B70081]
CR Balkwill F, 2005, CANCER CELL, V7, P211, DOI 10.1016/j.ccr.2005.02.013
   Bauvois B, 2006, MED RES REV, V26, P88, DOI 10.1002/med.20044
   Bauvois B, 2004, ONCOGENE, V23, P317, DOI 10.1038/sj.onc.1207124
   Bellido T, 1998, J BIOL CHEM, V273, P21137, DOI 10.1074/jbc.273.33.21137
   Berdiaki A, 2010, IUBMB LIFE, V62, P377, DOI 10.1002/iub.320
   Bond M, 2001, CARDIOVASC RES, V50, P556, DOI 10.1016/S0008-6363(01)00220-6
   Carl-mcgrath S, 2006, HISTOL HISTOPATHOL, V21, P1339, DOI 10.14670/HH-21.1339
   Chen YY, 2010, INT J ONCOL, V36, P1113
   Cheng YY, 2004, PEDIATR BLOOD CANCER, V42, P410, DOI 10.1002/pbc.20019
   Chiang JH, 2011, CHEM RES TOXICOL, V24, P20, DOI 10.1021/tx100248s
   Cho HJ, 2007, J BIOCHEM MOL BIOL, V40, P1069
   Dass CR, 2005, CLIN EXP METASTAS, V22, P643, DOI 10.1007/s10585-006-9004-3
   Dobashi Y, 2006, J PATHOL, V208, P44, DOI 10.1002/path.1878
   Engin F, 2009, HUM MOL GENET, V18, P1464, DOI 10.1093/hmg/ddp057
   Fan DG, 2009, CELL BIOL INT, V33, P1263, DOI 10.1016/j.cellbi.2009.08.014
   Ferrari C, 2004, ACTA ORTHOP SCAND, V75, P487, DOI 10.1080/00016470410001295-1
   Foukas AF, 2002, J BONE JOINT SURG BR, V84B, P706, DOI 10.1302/0301-620X.84B5.12512
   Franchimont N, 1997, ENDOCRINOLOGY, V138, P5248, DOI 10.1210/en.138.12.5248
   Fromigue O, 2011, J BONE MINER RES, V26, P1533, DOI 10.1002/jbmr.343
   Fujii H, 1995, CLIN EXP METASTAS, V13, P337
   Gullu IH, 2000, BRIT J CANCER, V82, P249
   Haydon RC, 2002, INT J CANCER, V102, P338, DOI 10.1002/ijc.10719
   Hennessy BT, 2005, NAT REV DRUG DISCOV, V4, P988, DOI 10.1038/nrd1902
   Himelstein BP, 1998, MED PEDIATR ONCOL, V31, P471, DOI 10.1002/(SICI)1096-911X(199812)31:6<471::AID-MPO2>3.0.CO;2-M
   Hitzerd SM, 2014, AMINO ACIDS, V46, P793, DOI 10.1007/s00726-013-1648-0
   Hong DY, 2009, CLIN EXP OTORHINOLAR, V2, P186, DOI 10.3342/ceo.2009.2.4.186
   Hughes DPM, 2009, CANCER TREAT RES, V152, P479, DOI 10.1007/978-1-4419-0284-9_28
   Iwaya K, 2003, CLIN EXP METASTAS, V20, P525, DOI 10.1023/A:1025821229013
   Jilka RL, 1998, J BONE MINER RES, V13, P793, DOI 10.1359/jbmr.1998.13.5.793
   Kehlen A, 2003, CANCER RES, V63, P8500
   Kehlen A, 1998, CLIN EXP IMMUNOL, V111, P435
   Kido A, 1999, CLIN EXP METASTAS, V17, P857, DOI 10.1023/A:1006794617406
   Korpi JT, 2011, SURG ONCOL, V20, PE18, DOI 10.1016/j.suronc.2010.08.004
   Lai KC, 2010, J AGR FOOD CHEM, V58, P2935, DOI 10.1021/jf9036694
   Leow PC, 2010, INVEST NEW DRUG, V28, P766, DOI 10.1007/s10637-009-9311-z
   Li YG, 2012, FEBS J, V279, P2247, DOI 10.1111/j.1742-4658.2012.08607.x
   Liao CL, 2012, FOOD CHEM TOXICOL, V50, P1734, DOI 10.1016/j.fct.2012.02.033
   Lin CC, 2009, ONCOL REP, V22, P1033, DOI 10.3892/or_00000532
   Lin YM, 2013, CANCER LETT, V328, P135, DOI 10.1016/j.canlet.2012.08.029
   Liu KC, 2011, ONCOL REP, V26, P177, DOI 10.3892/or.2011.1264
   Lo CW, 2011, CANCER RES, V71, P424, DOI 10.1158/0008-5472.CAN-10-1496
   Loo WTY, 2007, BIOMED PHARMACOTHER, V61, P548, DOI 10.1016/j.biopha.2007.08.012
   Mina-osorio P, 2008, TRENDS MOL MED, V14, P361, DOI 10.1016/j.molmed.2008.06.003
   Mizutani K, 2000, SURG TODAY, V30, P614, DOI 10.1007/s005950070101
   Niinaka Y, 2010, CANCER RES, V70, P9483, DOI 10.1158/0008-5472.CAN-09-3880
   Nishimura R, 1998, J BONE MINER RES, V13, P777, DOI 10.1359/jbmr.1998.13.5.777
   Ottaviani G, 2009, CANCER TREAT RES, V152, P3, DOI 10.1007/978-1-4419-0284-9_1
   Petrovic N, 2007, BLOOD, V110, P142, DOI 10.1182/blood-2006-02-002931
   Qi MS, 2005, J CELL SCI, V118, P3569, DOI 10.1242/jcs.02470
   Sung L, 2004, EUR J CANCER, V40, P1878, DOI 10.1016/j.ejca.2004.04.005
   Tang CH, 2011, J BIOL CHEM, V286, P11056, DOI 10.1074/jbc.M110.204081
   Tu B, 2012, CANCER LETT, V325, P80, DOI 10.1016/j.canlet.2012.06.006
   Wan X, 2009, ONCOGENE, V28, P3401, DOI 10.1038/onc.2009.206
   Wen YF, 2010, BIOCHEM PHARMACOL, V79, P389, DOI 10.1016/j.bcp.2009.09.011
   Xin ZF, 2009, J EXP CLIN CANC RES, V28, P0, DOI 10.1186/1756-9966-28-105
   Yang R, 2007, INT J CANCER, V121, P943, DOI 10.1002/ijc.22749
NR 56
TC 20
Z9 23
U1 0
U2 21
PU SPANDIDOS PUBL LTD
PI ATHENS
PA POB 18179, ATHENS, 116 10, GREECE
SN 1019-6439
EI 1791-2423
J9 INT J ONCOL
JI Int. J. Oncol.
PD DEC 15
PY 2014
VL 45
IS 6
BP 2475
EP 2485
DI 10.3892/ijo.2014.2664
PG 11
WC Oncology
SC Oncology
GA AS3TJ
UT WOS:000344200700033
PM 25340499
DA 2022-07-08
ER

PT J
AU Trencsenyi, Gyorgy
   Marian, Terez
   Bako, Fruzsina
   Emri, Miklos
   Nagy, Gabor
   Kertai, Pal
   Banfalvi, Gaspar
AF Trencsenyi, Gyorgy
   Marian, Terez
   Bako, Fruzsina
   Emri, Miklos
   Nagy, Gabor
   Kertai, Pal
   Banfalvi, Gaspar
TI Metastatic Hepatocarcinoma He/De Tumor Model in Rat
SO JOURNAL OF CANCER
LA English
DT Article
DE transplantation; metastatic models; tumor diagnostics; subrenal capsule model; miniPET; immunohistochemistry
ID positron-emission-tomography; parathymic lymph-node; glucose-transporter; invasion; osteosarcoma; cell; metalloproteinase; behavior; liver
AB The aim of this study is to select among potential tumor models that could be suitable to follow the metastatic spead of tumor cells. (18)FDG-PET tumor diagnostic test has been adapted to investigate tumor growth in vivo in local and metastatic rat models. Materials and Methods. The expression of glucose transporters was traced by immunohistological analysis, followed by the uptake of (18)FDG and visualized by MiniPET scanner. After s.c. administration of hepatocarcinoma (He/De) cells intensive local tumor growth and (18)FDG uptake were measured. Results: Whole body (18)FDG-PET imaging supported by histological analysis have shown that subcutaneously growing tumors did not project metastases to other sites from the injected area. To avoid local tumor formation i.v. injection was chosen, but did not improve the safety of tumor cell administration. Tumor formation after i.v. injection took a longer time than after s.c. administration. Tumors upon i.v. generation were smaller and detectable in liver and lung, but not in other organs or tissues. iii) Subrenally implanted He/De cells spread from the retroperitoneal primary tumor of the kidney to thoracal paratymic lymph nodes (PTNs). The spread from primary site to metastatic tumors in PTNs was confirmed by post mortem surgery and histological examinations. Conclusion: Among the three methods applied: a) Local s.c. administration of tumor cells generated local tumors unsuitable to study metastasis. b) Intravenous administration causing unpredicatable location of tumor formation is not regarded a reliable metastatic tumor model. c) Subreanal implantation model proved to be a suitable model to follow the metastatic process in rats.
C1 [Trencsenyi, Gyorgy; Marian, Terez; Bako, Fruzsina; Emri, Miklos] Univ Debrecen, Dept Nucl Med, Debrecen, Hungary.
   [Nagy, Gabor; Banfalvi, Gaspar] Univ Debrecen, Dept Microbial Biotechnol & Cell Biol, Debrecen, Hungary.
   [Kertai, Pal] Univ Debrecen, Dept Prevent Med, Debrecen, Hungary.
RP Banfalvi, G (通讯作者)，Dept Microbial Biotechnol & Cell Biol, 1 Egyet Sq, H-4010 Debrecen, Hungary.
EM bgaspar@unideb.hu
FU National Science Research Foundation of the Hungarian Academy of Sciences OTKA grant [T42762]
CR Banfalvi G, 1975, ACTA PHARM HUNG, V45, P215
   Banfalvi G, 1972, ACTA PHARM HUNG, V42, P25
   Banfalvi G, 2012, CANCER METAST REV, V31, P815, DOI 10.1007/s10555-012-9392-6
   Banfalvi G, 2012, CANCER METAST REV, V31, P89, DOI 10.1007/s10555-011-9331-y
   Berlin O, 1993, CANCER RES, V53, P4890
   Blau JN, 1968, IMMUNOLOGY, V14, P763
   Bobek V, 2011, CANCER INVEST, V29, P692, DOI 10.3109/07357907.2011.606247
   Bogenmann E, 1996, INT J CANCER, V67, P379, DOI 10.1002/(SICI)1097-0215(19960729)67:3<379::AID-IJC12>3.3.CO;2-G
   Deisboeck TS, 2009, BIOESSAYS, V31, P190, DOI 10.1002/bies.200800084
   Duffy MJ, 2000, BREAST CANCER RES, V2, P252, DOI 10.1186/bcr65
   Fidler IJ, 2003, NAT REV CANCER, V3, P453, DOI 10.1038/nrc1098
   Fidler IJ, 1977, SCIENCE, V197, P893, DOI 10.1126/science.887927
   Fidler IJ, 1977, JNCI-J NATL CANCER I, V58, P1867, DOI 10.1093/jnci/58.6.1867
   Goldfarb RH, 1986, SEMIN THROMB HEMOST, V12, P294, DOI 10.1055/s-2007-1003570
   Gomez MID, 1986, J NATL CANCER I, V76, P1133
   Gordon JR, 1986, INT J CANCER, V38, P437, DOI 10.1002/ijc.2910380321
   Gu J, 2006, DIGEST DIS SCI, V51, P2198, DOI 10.1007/s10620-006-9428-2
   Hahn T, 1996, EARLY PREGNANCY, V2, P168
   Hamacher K, 1986, J NUCL MED, V27, P235
   Heppner GH, 1993, STEM CELLS, V11, P199, DOI 10.1002/stem.5530110306
   James TN, 1983, BRIT HEART J, V49, P122
   Khanna C, 2000, CLIN EXP METASTAS, V18, P261, DOI 10.1023/A:1006767007547
   Khanna C, 2004, NAT MED, V10, P182, DOI 10.1038/nm982
   Kugler A, 1999, ANTICANCER RES, V19, P1589
   Lajtos I, 2013, NUCL INSTRUM METH A, V707, P26, DOI 10.1016/j.nima.2012.12.079
   Lucignani G, 2004, NUCL MED COMMUN, V25, P651, DOI 10.1097/01.mnm.0000134329.30912.49
   Macheda ML, 2005, J CELL PHYSIOL, V202, P654, DOI 10.1002/jcp.20166
   Magee PN, 1962, J PATHOL BACTERIOL, V84, P19, DOI 10.1002/path.1700840103
   Man YG, 2013, J CANCER, V4, P84, DOI 10.7150/jca.5482
   Marco AJ, 1992, LAB ANIM, V26, P200, DOI 10.1258/002367792780740549
   Mueckler M, 1990, DIABETES, V39, P6, DOI 10.2337/diabetes.39.1.6
   Murakami T, 1992, J BIOL CHEM, V267, P9300
   Muraoka RS, 2002, J CLIN INVEST, V109, P1551, DOI 10.1172/JCI200215234
   Naito S, 1987, J NATL CANCER I, V78, P377
   Paget S, 1889, LANCET, V1, P571, DOI 10.1016/S0140-6736(00)49915-0, 10.1016/S0140-6736(00)49915-0
   Patronas NJ, 1982, RADIOLOGY, V144, P885, DOI 10.1148/radiology.144.4.6981123
   Price JE, 1990, CANCER RES, V50, P717
   Rastogi S, 2007, CANCER LETT, V257, P244, DOI 10.1016/j.canlet.2007.07.021
   Rozsa D, 2009, HISTOL HISTOPATHOL, V24, P1367, DOI 10.14670/HH-24.1367
   Schackert HK, 1989, INT J CANCER, V44, P177, DOI 10.1002/ijc.2910440131
   Sharkey FE, 1984, CANCER METAST REV, V3, P341, DOI 10.1007/BF00051459
   Slagel DE, 1985, CANCER TREAT REP, V69, P717
   Trencsenyi G, 2014, LEUKEMIA RES, V38, P586, DOI 10.1016/j.leukres.2014.02.006
   Trencsenyi G, 2010, HISTOL HISTOPATHOL, V25, P309, DOI 10.14670/HH-25.309
   Trencsenyi G, 2009, ANTICANCER RES, V29, P2121
   Uzvolgyi E, 1990, CANCER LETT, V51, P1, DOI 10.1016/0304-3835(90)90222-J
   Wahl RL, 1996, J NUCL MED, V37, P1038
   Waki A, 1998, NUCL MED BIOL, V25, P593, DOI 10.1016/S0969-8051(98)00038-9
   Wolf HJ, 1993, HISTOCHEMISTRY, V100, P379, DOI 10.1007/BF00268936
   Workman P, 1988, BRIT J CANCER, V77, P1
   Zhao L, 2013, CIRCULATION, V128, P1214, DOI 10.1161/CIRCULATIONAHA.113.004136
NR 51
TC 6
Z9 6
U1 0
U2 5
PU IVYSPRING INT PUBL
PI LAKE HAVEN
PA PO BOX 4546, LAKE HAVEN, NSW 2263, AUSTRALIA
SN 1837-9664
EI 
J9 J CANCER
JI J. Cancer
PD JUN 15
PY 2014
VL 5
IS 7
BP 548
EP 558
DI 10.7150/jca.9315
PG 11
WC Oncology
SC Oncology
GA AT8ZI
UT WOS:000345217100006
PM 25057306
DA 2022-07-08
ER

PT J
AU Li, Hui
   Zhang, Kun
   Liu, Li-hong
   Ouyang, Yurong
   Bu, Jie
   Guo, Hong-bin
   Xiao, Tao
AF Li, Hui
   Zhang, Kun
   Liu, Li-hong
   Ouyang, Yurong
   Bu, Jie
   Guo, Hong-bin
   Xiao, Tao
TI A systematic review of matrix metalloproteinase 9 as a biomarker of survival in patients with osteosarcoma
SO TUMOR BIOLOGY
LA English
DT Article
DE Matrix metalloproteinase 9; Osteosarcoma; Prognosis; Meta-analysis
ID matrix metalloproteinase; prognostic value; expression; cancer; metaanalysis; mmp-9
AB Matrix metalloproteinase 9 (MMP-9) plays an important role in the progression of several types of cancer by increasing tumor growth, migration, invasion, and metastasis and is associated with poor disease prognosis. The possible prognostic value of MMP-9 in osteosarcoma has also been examined, but due to inconsistent results between studies, it has not been possible to draw firm conclusions. To clarify this issue, we conducted a meta-analysis of published studies to provide a comprehensive evaluation of the effect of high MMP-9 expression on the survival outcomes of osteosarcoma patients. Seven studies with a total of 339 patients with osteosarcoma were examined. The pooled odds ratio (OR) with corresponding 95 % confidence interval (95 % CI) was calculated to evaluate the effect of MMP-9 expression on overall survival. Meta-analysis showed that patients with high MMP-9 expression were significantly associated with lower overall survival when compared to their counterparts with low or undetectable MMP-9 expression (OR = 6.13, 95 % CI 3.45-10.89, P < 0.001). Sensitivity analysis suggested the pooled OR was stable and not significantly changed when a single study was removed. The results from the systematic review and meta-analysis show that MMP-9 is an effective biomarker for predicting survival of patients with osteosarcoma.
C1 [Li, Hui; Zhang, Kun; Liu, Li-hong; Ouyang, Yurong; Bu, Jie; Guo, Hong-bin; Xiao, Tao] Cent South Univ, Xiangya Hosp 2, Dept Orthoped, Changsha 410011, Hunan, Peoples R China.
RP Xiao, T (通讯作者)，Cent South Univ, Xiangya Hosp 2, Dept Orthoped, Changsha 410011, Hunan, Peoples R China.
EM xiaotaoxyl@163.com
FU National Natural Science Foundation of China [81372871]; Hunan Provincial Innovation Foundation For Postgraduate [CX2012B096]
CR [陈雷 CHENLEI], 2004, 中华实验外科杂志 CHINESE JOURNAL OF EXPERIMENTAL SURGERY, V21, P1522
   Dersimonian R, 1986, CONTROL CLIN TRIALS, V7, P177, DOI 10.1016/0197-2456(86)90046-2
   Egeblad M, 2002, NAT REV CANCER, V2, P161, DOI 10.1038/nrc745
   Egger M, 1997, BMJ-BRIT MED J, V315, P629, DOI 10.1136/bmj.315.7109.629
   Foukas AF, 2002, J BONE JOINT SURG BR, V84B, P706, DOI 10.1302/0301-620X.84B5.12512
   Fu HL, 2013, TUMOR BIOL, V34, P3817, DOI 10.1007/s13277-013-0966-x
   Gao XH, 2013, ASIAN PAC J CANCER P, V14, P5055, DOI 10.7314/APJCP.2013.14.9.5055
   Geller DAVIDS, 2010, CLIN ADV HEMATOL ONCOL, V8, P705
   Hameed M, 2011, SEMIN DIAGN PATHOL, V28, P86, DOI 10.1053/j.semdp.2011.02.002
   Harting MT, 2006, J PEDIATR SURG, V41, P194, DOI 10.1016/j.jpedsurg.2005.10.089
   Higgins JPT, 2003, BRIT MED J, V327, P557, DOI 10.1136/bmj.327.7414.557
   Huang Y, 2009, J PRACT ONCOL, V23, P35
   Jaffe N, 2009, CANCER TREAT RES, V152, P239, DOI 10.1007/978-1-4419-0284-9_12
   Kobayashi EISUKE, 2012, SARCOMA, V2012, P359739, DOI 10.1155/2012/359739
   Kushlinsky NE, 2010, B EXP BIOL MED+, V149, P233, DOI 10.1007/s10517-010-0914-3
   Li CY, 2013, TUMOR BIOL, V34, P735, DOI 10.1007/s13277-012-0601-2
   Li WX, 2006, ZHEJIANG MED J, V28, P691
   Liotta LA, 1980, NATURE, V284, P67, DOI 10.1038/284067a0
   Luo XZ, 2006, J CLIN RES, V23, P682
   Mantel N, 1959, J NATL CANCER I, V22, P719
   Nagase H, 2006, CARDIOVASC RES, V69, P562, DOI 10.1016/j.cardiores.2005.12.002
   Peng WJ, 2012, CLIN CHIM ACTA, V413, P1121, DOI 10.1016/j.cca.2012.03.012
   Song J, 2013, ASIAN PAC J CANCER P, V14, P1615, DOI 10.7314/APJCP.2013.14.3.1615
   Stetlerstevenson WG, 1990, CANCER METAST REV, V9, P289, DOI 10.1007/BF00049520
   Uchibori M, 2006, INT J ONCOL, V28, P33
   Vilen ST, 2013, SCI WORLD J, V0, P0, DOI DOI 10.1155/2013/920595
   Viros D, 2013, ORAL ONCOL, V49, P322, DOI 10.1016/j.oraloncology.2012.10.005
   Weeden S, 2001, EUR J CANCER, V37, P39, DOI 10.1016/S0959-8049(00)00362-2
   Zhang QW, 2012, ASIAN PAC J CANCER P, V13, P2903, DOI 10.7314/APJCP.2012.13.6.2903
NR 29
TC 54
Z9 58
U1 2
U2 21
PU SAGE PUBLICATIONS LTD
PI LONDON
PA 1 OLIVERS YARD, 55 CITY ROAD, LONDON EC1Y 1SP, ENGLAND
SN 1010-4283
EI 1423-0380
J9 TUMOR BIOL
JI Tumor Biol.
PD JUN 15
PY 2014
VL 35
IS 6
BP 5487
EP 5491
DI 10.1007/s13277-014-1717-3
PG 5
WC Oncology
SC Oncology
GA AI7RW
UT WOS:000337094900055
PM 24577891
DA 2022-07-08
ER

PT J
AU Wang, Dewei
   Bi, Zhenggang
AF Wang, Dewei
   Bi, Zhenggang
TI Bufalin inhibited the growth of human osteosarcoma MG-63 cells via down-regulation of Bcl-2/Bax and triggering of the mitochondrial pathway
SO TUMOR BIOLOGY
LA English
DT Article
DE Bufalin; apoptosis; mitochondrial transmembrane potential; osteosarcoma
ID hepatocellular-carcinoma cell; cancer cell; induced apoptosis; oxidative stress; death; expression; pi3k/akt; receptor
AB Cinobufacini (Huachansu), a Chinese medicine prepared from the skin of Bufo bufo gargarizans Cantor (Bufonidae), has potent anti-tumor activity in vitro and in vivo. However, the molecular mechanism of cell apoptosis induced by Bufalin remains elusive. Here, we investigated the apoptosis in Bufalin-treated human osteosarcoma MG-63 cells. The results showed that Bufalin could inhibit cell proliferation and induce apoptosis in a dose- and time-dependent manner. Further investigation revealed that a disruption of mitochondrial transmembrane potential (MMP) and an up-regulation of reactive oxygen species (ROS) in Bufalin-treated cells. By western blot analysis, we found that the up-regulation of Apaf-1, cleaved PARP, cleaved caspase-3, cleaved caspase-9, and Bax/Bcl-2, varies with different concentration of Bufalin. These protein interactions may play a pivotal role in the regulation of apoptosis. Taken together, these results overall indicate that Bufalin could be used as an effective anti-tumor agent in therapy of osteosarcoma targets the mitochondrial-dependent signaling pathway.
C1 [Wang, Dewei; Bi, Zhenggang] Harbin Med Univ, Affiliated Hosp 1, Dept Orthopaed, Harbin 150001, Heilongjiang, Peoples R China.
RP Bi, ZG (通讯作者)，Harbin Med Univ, Affiliated Hosp 1, Dept Orthopaed, 23 Youzheng St, Harbin 150001, Heilongjiang, Peoples R China.
EM zhenggang_bi@163.com
CR Amano Y, 2009, J STEROID BIOCHEM, V114, P144, DOI 10.1016/j.jsbmb.2009.01.022
   Arndt CAS, 1999, NEW ENGL J MED, V341, P342, DOI 10.1056/NEJM199907293410507
   Bacci G, 2005, J PEDIAT HEMATOL ONC, V27, P129, DOI 10.1097/01.mph.0000155860.38641.83
   Ek ETH, 2006, EXPERT REV ANTICANC, V6, P225, DOI 10.1586/14737140.6.2.225
   Hirsch T, 1997, BIOSCIENCE REP, V17, P67, DOI 10.1023/A:1027339418683
   Hsiao YP, 2012, EVID-BASED COMPL ALT, V2012, P0, DOI 10.1155/2012/591241
   Iannolo G, 2008, CRIT REV ONCOL HEMAT, V66, P42, DOI 10.1016/j.critrevonc.2007.09.004
   Jiang YT, 2010, CYTOTECHNOLOGY, V62, P573, DOI 10.1007/s10616-010-9310-0
   Li D, 2009, ANTI-CANCER DRUG, V20, P59, DOI 10.1097/CAD.0b013e3283160fd6
   Li HX, 2011, ONCOL REP, V25, P825, DOI 10.3892/or.2010.1120
   Li M, 2000, J BIOL CHEM, V275, P39702, DOI 10.1074/jbc.M007369200
   Mohamad N, 2005, BIOCELL, V29, P149
   Orrenius S, 2007, ANNU REV PHARMACOL, V47, P143, DOI 10.1146/annurev.pharmtox.47.120505.105122
   Qi FH, 2011, CANCER SCI, V102, P951, DOI 10.1111/j.1349-7006.2011.01900.x
   Qi FH, 2011, INT IMMUNOPHARMACOL, V11, P342, DOI 10.1016/j.intimp.2010.12.007
   Sun SY, 2004, JNCI-J NATL CANCER I, V96, P662, DOI 10.1093/jnci/djh123
   Takahashi A, 2004, BRAIN RES BULL, V62, P497, DOI 10.1016/j.brainresbull.2003.07.009
   Thompson RC, 2002, CLIN ORTHOP RELAT R, V0, P240
   Wittenburg LA, 2011, CANCER CHEMOTH PHARM, V67, P83, DOI 10.1007/s00280-010-1287-z
   Xie CM, 2011, FREE RADICAL BIO MED, V51, P1365, DOI 10.1016/j.freeradbiomed.2011.06.016
   Yang C, 2011, CANCER CHEMOTH PHARM, V67, P439, DOI 10.1007/s00280-010-1344-7
   Yang C, 2009, CANCER CHEMOTH PHARM, V64, P607, DOI 10.1007/s00280-008-0912-6
   Yin XM, 2000, CELL RES, V10, P161, DOI 10.1038/sj.cr.7290045
   Yu CH, 2008, CANCER SCI, V99, P2467, DOI 10.1111/j.1349-7006.2008.00966.x
   Zhu ZT, 2012, INT J MOL SCI, V13, P2025, DOI 10.3390/ijms13022025
NR 25
TC 34
Z9 39
U1 0
U2 21
PU SPRINGER
PI DORDRECHT
PA VAN GODEWIJCKSTRAAT 30, 3311 GZ DORDRECHT, NETHERLANDS
SN 1010-4283
EI 1423-0380
J9 TUMOR BIOL
JI Tumor Biol.
PD MAY 15
PY 2014
VL 35
IS 5
BP 4885
EP 4890
DI 10.1007/s13277-014-1640-7
PG 6
WC Oncology
SC Oncology
GA AG9SL
UT WOS:000335759800108
PM 24570183
DA 2022-07-08
ER

PT J
AU Zhao, Ren
   Ni, Dongjing
   Tian, Yi
   Ni, Bing
   Wang, Aimin
AF Zhao, Ren
   Ni, Dongjing
   Tian, Yi
   Ni, Bing
   Wang, Aimin
TI Aberrant ADAM10 expression correlates with osteosarcoma progression
SO EUROPEAN JOURNAL OF MEDICAL RESEARCH
LA English
DT Article
DE ADAM10; CD31; Multinucleated giant cell; Notch1; Osteoclast; Osteosarcoma; Tumor progression
ID growth-factor receptor; cell-migration; beta 3; cancer; metastasis; activation; pathway; contribute; inhibition; invasion
AB Background: Osteosarcoma is the most common type of bone cancer and is notorious for its rapid progression. The Notch signaling pathway has recently been shown to be involved in osteosarcoma. As a major sheddase of Notch receptors, ADAM10 has been implicated in many types of cancers, but its role in osteosarcoma has not been investigated. Previous studies have shown that the expression of CD31 was significantly elevated in metastatic osteosarcoma; however, its expression in nonmetastatic groups is not known. In addition, the mysterious multinucleated giant cell in giant cell-rich osteosarcoma was previously regarded as an osteoclast-like cell, but its exact identity is unclear. Method: Tissue chip samples from 40 cases of nonmetastatic osteosarcoma were stained for cytoplasmic ADAM10, activated Notch1 and CD31. Osteoclasts in tumor sections were also stained for tartrate-resistant acid phosphatase (TRAP). Results: Immunofluorescence staining revealed that ADAM10 expression significantly increased with the progression of osteosarcoma as well as in osteoblastic osteosarcoma, whereas the expression of the Notch intracellular domain (NICD) and CD31 was not significantly altered between different pathological stages. In addition, multinucleated giant cells in giant cell-rich osteosarcoma were also found to coexpress CD31, ADAM10 and NICD, but were negative for TRAP staining. Conclusions: Our results highlight the importance of ADAM10 in the progression of osteosarcoma and suggest that the protein might be a potential therapeutic target in osteosarcoma treatment. This study also demonstrates that the multinucleated giant cell is an angiogenic tumor cell, rather than an osteoclast, and involves ADAM10/Notch1 signaling activation.
C1 [Zhao, Ren; Wang, Aimin] Third Mil Med Univ, Daping Hosp, Dept Orthoped, Chongqing 400042, Peoples R China.
   [Ni, Dongjing; Tian, Yi; Ni, Bing] Third Mil Med Univ, Inst Immunol PLA, Chongqing 400038, Peoples R China.
RP Ni, B (通讯作者)，Third Mil Med Univ, Inst Immunol PLA, 30 Gaotanyan St, Chongqing 400038, Peoples R China.
EM nibingxi@yahoo.com; trauma2@163.com
CR Arihiro K, 2001, PATHOL INT, V51, P100, DOI 10.1046/j.1440-1827.2001.01164.x
   Arribas J, 2006, CANCER METAST REV, V25, P57, DOI 10.1007/s10555-006-7889-6
   Bolos V, 2013, BREAST CANCER RES, V15, P0, DOI 10.1186/bcr3447
   Bozkulak EC, 2009, MOL CELL BIOL, V29, P5679, DOI 10.1128/MCB.00406-09
   Buckley CD, 1996, J CELL SCI, V109, P437
   Carl-mcgrath S, 2005, INT J ONCOL, V26, P17
   Connor KM, 2009, NAT PROTOC, V4, P1565, DOI 10.1038/nprot.2009.187
   Dejana E, 1996, HAEMOSTASIS, V26, P210
   Engin FZ, 2008, NAT MED, V14, P299, DOI 10.1038/nm1712
   Engin F, 2009, HUM MOL GENET, V18, P1464, DOI 10.1093/hmg/ddp057
   Guo JL, 2012, ONCOL REP, V28, P1709, DOI 10.3892/or.2012.2003
   Hughes DPM, 2009, CANCER TREAT RES, V152, P479, DOI 10.1007/978-1-4419-0284-9_28
   Ko SY, 2007, CANCER LETT, V245, P33, DOI 10.1016/j.canlet.2005.10.019
   Lanza P, 1997, BLOOD CELL MOL DIS, V23, P230, DOI 10.1006/bcmd.1997.0140
   Lee SB, 2010, J INVEST DERMATOL, V130, P763, DOI 10.1038/jid.2009.335
   Messerschmitt PJ, 2009, J AM ACAD ORTHOP SUR, V17, P515, DOI 10.5435/00124635-200908000-00005
   Mochizuki S, 2007, CANCER SCI, V98, P621, DOI 10.1111/j.1349-7006.2007.00434.x
   Muller WA, 1993, J EXP MED, V178, P449, DOI 10.1084/jem.178.2.449
   Santiago-josefat B, 2007, J BIOL CHEM, V282, P8325, DOI 10.1074/jbc.M608826200
   Stuiver I, 1996, J CELL PHYSIOL, V168, P521, DOI 10.1002/(SICI)1097-4652(199609)168:3<521::AID-JCP4>3.0.CO;2-R
   Tanaka M, 2009, BRIT J CANCER, V100, P1957, DOI 10.1038/sj.bjc.6605060
   Van TETERINGG, 2009, J BIOL CHEM, V284, P31018, DOI 10.1074/jbc.M109.006775
   Wang CS, 2013, RADIOL MED, V118, P1324, DOI 10.1007/s11547-013-0936-9
   Zhang P, 2012, ONCOGENE, V31, P4732, DOI 10.1038/onc.2012.429
   Zhang P, 2010, ONCOGENE, V29, P2916, DOI 10.1038/onc.2010.62
   Zhang PY, 2008, CLIN CANCER RES, V14, P2962, DOI 10.1158/1078-0432.CCR-07-1992
NR 26
TC 6
Z9 7
U1 0
U2 3
PU BIOMED CENTRAL LTD
PI LONDON
PA 236 GRAYS INN RD, FLOOR 6, LONDON WC1X 8HL, ENGLAND
SN 0949-2321
EI 2047-783X
J9 EUR J MED RES
JI Eur. J. Med. Res.
PD FEB 18
PY 2014
VL 19
IS 
BP 
EP 
DI 10.1186/2047-783X-19-9
PG 8
WC Medicine, Research & Experimental
SC Research & Experimental Medicine
GA AF1KP
UT WOS:000334473100001
PM 24548763
DA 2022-07-08
ER

PT J
AU Di, Weihua
   Khan, Muhammad
   Rasul, Azhar
   Sun, Meiyan
   Sui, Yujie
   Zhong, Lili
   Yang, Longfei
   Zhu, Qi
   Feng, Liangtao
   Ma, Tonghui
AF Di, Weihua
   Khan, Muhammad
   Rasul, Azhar
   Sun, Meiyan
   Sui, Yujie
   Zhong, Lili
   Yang, Longfei
   Zhu, Qi
   Feng, Liangtao
   Ma, Tonghui
TI Isoalantolactone inhibits constitutive NF-kappa B activation and induces reactive oxygen species-mediated apoptosis in osteosarcoma U2OS cells through mitochondrial dysfunction
SO ONCOLOGY REPORTS
LA English
DT Article
DE isoalantolactone; osteosarcoma; apoptosis pathways; DR5; Bcl-2; Bax
ID trail-induced apoptosis; sesquiterpene lactone; death domain; receptor 1; induction; fadd; proliferation; protein; arrest; interact
AB Human osteosarcoma is an aggressive tumor which frequently resists chemotherapy; therefore, the search for new agents for its treatment is of great importance. Isoalantolactone, isolated from Inula spp., has been reported to inhibit the growth of several types of cancer cells. However, no prior research has been conducted to demonstrate the antiproliferative potential of isoalantolactone on osteosarcoma. The present study is the first to investigate the effects of isoalantolactone on cell viability in human osteosarcoma U2OS, MG-63 and Saos-2 cells, and its mechanism of action in U2OS cells. Our results demonstrated that isoalantolactone triggered S and mainly G2/M cell cycle phase arrest, accompanied by the downregulation of the expression of cyclin B1 at the protein and mRNA levels. Moreover, isoalantolactone induced apoptosis that was associated with reactive oxygen species (ROS) generation and the dissipation of mitochondrial membrane potential (MMP). Furthermore, our results indicated that this compound upregulated DRS, FADD and cleaved caspase-8, increased the interation between DRS and FADD, and inhibited the expression of nuclear NF-kappa Bp65. We also found that isoalantolactone-induced apoptosis was associated with the downregulation of Bcl-2 and upregulation of Bax, which finally led to the activation of caspase-3 and its downstream substrate, PARP, in osteosarcoma U2OS cells. Isoalantolactone-induced apoptosis was markedly abrogated when the cells were pretreated with N-acetylcysteine (NAC), a specific ROS inhibitor, suggesting that the apoptosis-inducing effect of isoalantolactone in osteosarcoma cells was mediated by reactive oxygen species. Taken together, our data demonstrated that isoalantolactone induces ROS-dependent apoptosis in U2OS cells via a novel mechanism involving inhibition of NF-kappa Bp65 and provide the rationale for further in vivo and preclinical investigation of isoalantolactone against osteosarcoma.
C1 [Di, Weihua; Sun, Meiyan; Sui, Yujie; Zhong, Lili; Yang, Longfei; Zhu, Qi] Jilin Univ, Bethune Hosp 2, Cent Res Lab, Changchun 130023, Jilin, Peoples R China.
   [Di, Weihua; Feng, Liangtao] Binzhou Med Coll, Affiliated Hosp, Dept Pain Treatment, Binzhou, Shandong, Peoples R China.
   [Khan, Muhammad; Ma, Tonghui] Dalian Med Univ, Coll Basic Med Sci, Dalian 116044, Liaoning, Peoples R China.
   [Rasul, Azhar] Univ Sargodha Subcampus Bhakkar, Dept Biol Sci, Punjab, Pakistan.
RP Ma, TH (通讯作者)，Dalian Med Univ, Coll Basic Med Sci, Dalian 116044, Liaoning, Peoples R China.
EM tonghuima@dlmedu.edu.cn
CR Bharti AC, 2003, BLOOD, V101, P1053, DOI 10.1182/blood-2002-05-1320
   Bodmer JL, 2000, NAT CELL BIOL, V2, P241, DOI 10.1038/35008667
   Broadhead MATTHEWL, 2011, SARCOMA, V2011, P959248, DOI 10.1155/2011/959248
   Chaudhary PM, 1997, IMMUNITY, V7, P821, DOI 10.1016/S1074-7613(00)80400-8
   Danial NN, 2007, CLIN CANCER RES, V13, P7254, DOI 10.1158/1078-0432.CCR-07-1598
   Juan ME, 2008, J AGR FOOD CHEM, V56, P4813, DOI 10.1021/jf800175a
   Felty Q, 2005, BIOCHEMISTRY-US, V44, P6900, DOI 10.1021/bi047629p
   Frenzel A, 2009, APOPTOSIS, V14, P584, DOI 10.1007/s10495-008-0300-z
   Fulda S, 2006, ONCOGENE, V25, P4798, DOI 10.1038/sj.onc.1209608
   Gaeta ML, 2000, LAB INVEST, V80, P1185, DOI 10.1038/labinvest.3780126
   Gamet-payrastre L, 2000, CANCER RES, V60, P1426
   Ghantous A, 2010, DRUG DISCOV TODAY, V15, P668, DOI 10.1016/j.drudis.2010.06.002
   Gu JQ, 2002, J NAT PROD, V65, P532, DOI 10.1021/np010545m
   Guicciardi ME, 2009, FASEB J, V23, P1625, DOI 10.1096/fj.08-111005
   Hsu HL, 1996, CELL, V84, P299, DOI 10.1016/S0092-8674(00)80984-8
   Jabs T, 1999, BIOCHEM PHARMACOL, V57, P231, DOI 10.1016/S0006-2952(98)00227-5
   Jeong SY, 2008, BMB REP, V41, P11, DOI 10.1146/annurev-genet-102108-134850
   Kamachi M, 2002, J EXP MED, V196, P1213, DOI 10.1084/jem.20021167
   Kempf-bielack B, 2005, J CLIN ONCOL, V23, P559, DOI 10.1200/JCO.2005.04.063
   Khan M, 2012, IUBMB LIFE, V64, P783, DOI 10.1002/iub.1068
   Khan M, 2012, INT J BIOL SCI, V8, P533, DOI 10.7150/ijbs.3753
   Koch E, 2001, BIOCHEM PHARMACOL, V62, P795, DOI 10.1016/S0006-2952(01)00714-6
   Konishi T, 2002, BIOL PHARM BULL, V25, P1370, DOI 10.1248/bpb.25.1370
   Lee SM, 2008, PHYTOTHER RES, V22, P752, DOI 10.1002/ptr.2355
   Li Q, 2005, EUR SURG RES, V37, P105, DOI 10.1159/000084541
   Lu YJ, 2007, TOXICOL IN VITRO, V21, P90, DOI 10.1016/j.tiv.2006.09.008
   Lyss G, 1998, J BIOL CHEM, V273, P33508, DOI 10.1074/jbc.273.50.33508
   Macewan DJ, 2002, BRIT J PHARMACOL, V135, P855, DOI 10.1038/sj.bjp.0704549
   Marina N, 2004, ONCOLOGIST, V9, P422, DOI 10.1634/theoncologist.9-4-422
   Mirabello L, 2009, CANCER-AM CANCER SOC, V115, P1531, DOI 10.1002/cncr.24121
   Muhlethaler-mottet A, 2004, ONCOGENE, V23, P5415, DOI 10.1038/sj.onc.1207704
   Murray AW, 2004, CELL, V116, P221, DOI 10.1016/S0092-8674(03)01080-8
   Nam NH, 2006, MINI-REV MED CHEM, V6, P945, DOI 10.2174/138955706777934937
   Orren DK, 1997, MOL BIOL CELL, V8, P1129, DOI 10.1091/mbc.8.6.1129
   Ramaswamy M, 2004, ONCOGENE, V23, P6083, DOI 10.1038/sj.onc.1207804
   Rasul A, 2013, ARCH PHARM RES, V36, P1262, DOI 10.1007/s12272-013-0217-0
   Rasul A, 2013, MOLECULES, V18, P9382, DOI 10.3390/molecules18089382
   Rasul A, 2012, ONCOL REP, V27, P1481, DOI 10.3892/or.2012.1694
   Schumacker PT, 2006, CANCER CELL, V10, P175, DOI 10.1016/j.ccr.2006.08.015
   Scott FL, 2009, NATURE, V457, P1019, DOI 10.1038/nature07606
   Seo JY, 2009, J MED FOOD, V12, P1038, DOI 10.1089/jmf.2009.0072
   Sheikh MS, 2000, LEUKEMIA, V14, P1509, DOI 10.1038/sj.leu.2401865
   Shen HM, 2009, APOPTOSIS, V14, P348, DOI 10.1007/s10495-009-0315-0
   Stanger BZ, 1995, CELL, V81, P513, DOI 10.1016/0092-8674(95)90072-1
   Tang DM, 2000, J BIOL CHEM, V275, P9303, DOI 10.1074/jbc.275.13.9303
   Torres K, 1998, CANCER RES, V58, P3620
   Wei W, 2013, APOPTOSIS, V18, P1060, DOI 10.1007/s10495-013-0854-2
   Wu MJ, 2013, PLOS ONE, V8, P0, DOI 10.1371/journal.pone.0076000
NR 48
TC 25
Z9 28
U1 0
U2 11
PU SPANDIDOS PUBL LTD
PI ATHENS
PA POB 18179, ATHENS, 116 10, GREECE
SN 1021-335X
EI 1791-2431
J9 ONCOL REP
JI Oncol. Rep.
PD OCT 15
PY 2014
VL 32
IS 4
BP 1585
EP 1593
DI 10.3892/or.2014.3368
PG 9
WC Oncology
SC Oncology
GA AQ1FV
UT WOS:000342528200036
PM 25109871
DA 2022-07-08
ER

PT J
AU Wang, Fen
   Ke, Zun-Fu
   Wang, Ran
   Wang, Yue-Feng
   Huang, Lei-lei
   Wang, Lian-Tang
AF Wang, Fen
   Ke, Zun-fu
   Wang, Ran
   Wang, Yue-feng
   Huang, Lei-lei
   Wang, Lian-tang
TI Astrocyte elevated gene-1 (AEG-1) promotes osteosarcoma cell invasion through the JNK/c-Jun/MMP-2 pathway
SO BIOCHEMICAL AND BIOPHYSICAL RESEARCH COMMUNICATIONS
LA English
DT Article
DE AEG-1; Osteosarcoma; Invasion; JNX; C-Jun; MMP-2
ID rapid subtraction hybridization; activated protein-kinase; epithelial-cell; breast-cancer; h-ra; c-jun; metastasis; expression; progression; matrix-metalloproteinase-9
AB Osteosarcoma is the most common primary malignant bone tumour in children and adolescents and is characterised by high malignant and metastatic potentials. However, the molecular mechanism underlying this invasiveness remains unclear. In this study, we determined that PD98059 and SP600125, the two mitogen-activated protein kinase (MAPK) family inhibitors, decreased the osteosarcoma cell U2OS-AEG-1 migration and invasion that was enhanced by astrocyte elevated gene-1 (AEG-1) in an in vitro wound-healing and Matrigel invasion assay independently of cell viability. These findings indicate that AEG-1 promoted osteosarcoma cell invasion is relevant to the MAPK pathways. The up-regulation of AEG-1 increased the levels of phosphor-c-Jun N-terminal kinase (JNK) and phosphor-c-Jun; however, there were no marked changes in the levels of phosphor-extracellular regulated kinase (ERK) 1/2 or phosphor-c-Fos due to the activation of AEG-1 in U2OS. SP600125 (a JNK inhibitor) decreased phosphor-c-Jun and MMP-2 in U2OS-AEG-1, while PD98059 (a ERK1/2 inhibitor) had no influence on the levels of phosphor-c-Jun or MMP-2 in U2OS-AEG-1. Further study revealed that the down-regulation of phosphor-c-Jun not only obviously decreased the MMP-2 protein level and the MMP-2 transcriptional activity that were up-regulated by AEG-1 in Western-blot and luciferase reporter assays, but also inhibited the migration and invasion abilities of the U2OS-AEG-1 cells, which suggests that AEG-1 mediated U2OS invasion at least partially via the JNK/c-Jun/MMP-2 pathway. Consistent with these observations, immunohistochemical (IHC) staining revealed that AEG-1 expression was associated with the protein levels of phosphor-c-Jun and MMP-2 in needle biopsy paraffin-embedded archival human osteosarcoma tissues. Taken together, our findings suggest that AEG-1 plays a crucial role in the aggressiveness of osteosarcoma via the JNK/c-Jun/MMP-2 pathway. (C) 2014 Elsevier Inc. All rights reserved.
C1 [Wang, Fen; Ke, Zun-Fu; Wang, Ran; Wang, Yue-Feng; Huang, Lei-lei; Wang, Lian-Tang] Sun Yat Sen Univ, Dept Pathol, Affiliated Hosp 1, Guangzhou 510080, Guangdong, Peoples R China.
RP Wang, LT (通讯作者)，Sun Yat Sen Univ, Dept Pathol, Affiliated Hosp 1, Guangzhou 510080, Guangdong, Peoples R China.
EM wanglt@mail.sysu.edu.cn
FU Guangdong Province Natural Science Fund [S2013040016077, S2012010008389]
CR Aksamitiene E, 2012, BIOCHEM SOC T, V40, P139, DOI 10.1042/BST20110609
   Angel P, 1991, BIOCHIM BIOPHYS ACTA, V1072, P129, DOI 10.1016/0304-419X(91)90011-9
   Bacci G, 2008, J SURG ONCOL, V98, P415, DOI 10.1002/jso.21140
   Bielack SS, 2008, CURR TREAT OPTION ON, V9, P67, DOI 10.1007/s11864-008-0057-1
   Binetruy B, 1991, NATURE, V351, P122, DOI 10.1038/351122a0
   Britt DE, 2004, EXP CELL RES, V300, P134, DOI 10.1016/j.yexcr.2004.06.026
   Brown DM, 2004, CANCER CELL, V5, P365, DOI 10.1016/S1535-6108(04)00079-0
   Chambers AF, 1997, J NATL CANCER I, V89, P1260, DOI 10.1093/jnci/89.17.1260
   Chen PN, 2005, CHEM-BIOL INTERACT, V156, P141, DOI 10.1016/j.cbi.2005.08.005
   Chueh FS, 2014, ENVIRON TOXICOL, V29, P21, DOI 10.1002/tox.20769
   Damron TA, 2007, CLIN ORTHOP RELAT R, V0, PP40, DOI 10.1097/BLO.0b013e318059b8c9
   Deng TL, 1994, NATURE, V371, P171, DOI 10.1038/371171a0
   Emdad L, 2006, CANCER RES, V66, P1509, DOI 10.1158/0008-5472.CAN-05-3029
   Emdad L, 2010, MOL CANCER THER, V9, P79, DOI 10.1158/1535-7163.MCT-09-0752
   Fromigue O, 2008, J BIOL CHEM, V283, P30549, DOI 10.1074/jbc.M801436200
   Hsieh YS, 2007, CARCINOGENESIS, V28, P977, DOI 10.1093/carcin/bgl221
   Hu GH, 2009, CANCER CELL, V15, P9, DOI 10.1016/j.ccr.2008.11.013
   Huang CS, 1998, P NATL ACAD SCI USA, V95, P156, DOI 10.1073/pnas.95.1.156
   Huang SC, 2005, BIOCHEM PHARMACOL, V69, P221, DOI 10.1016/j.bcp.2004.09.019
   Huang SJ, 2014, BIOCHEM BIOPH RES CO, V444, P338, DOI 10.1016/j.bbrc.2014.01.046
   Hughes DPM, 2009, EXPERT OPIN DRUG DEL, V6, P1311, DOI 10.1517/17425240903280422
   Klein G, 2004, CRIT REV ONCOL HEMAT, V50, P87, DOI 10.1016/j.critevonc.2003.09.001
   Krishna M, 2008, CELL MOL LIFE SCI, V65, P3525, DOI 10.1007/s00018-008-8170-7
   Li J, 2008, CLIN CANCER RES, V14, P3319, DOI 10.1158/1078-0432.CCR-07-4054
   Liu B, 2013, ONCOL LETT, V5, P505, DOI 10.3892/ol.2012.1056
   Liu LP, 2010, CANCER RES, V70, P3750, DOI 10.1158/0008-5472.CAN-09-3838
   Messerschmitt PJ, 2009, J AM ACAD ORTHOP SUR, V17, P515, DOI 10.5435/00124635-200908000-00005
   Moon A, 2000, INT J CANCER, V85, P176, DOI 10.1002/(SICI)1097-0215(20000115)85:2<176::AID-IJC5>3.0.CO;2-E
   Ortega N, 2003, ANN NY ACAD SCI, V995, P109, DOI 10.1111/j.1749-6632.2003.tb03214.x
   Reuben PM, 2006, FRONT BIOSCI-LANDMRK, V11, P1199, DOI 10.2741/1873
   Segrelles C, 2004, CARCINOGENESIS, V25, P1137, DOI 10.1093/carcin/bgh132
   Song LB, 2009, J PATHOL, V219, P317, DOI 10.1002/path.2595
   Su ZZ, 2003, J NEUROVIROL, V9, P372, DOI 10.1080/13550280390201263
   Su ZZ, 2003, GENE, V306, P67, DOI 10.1016/S0378-1119(03)00404-9
   Wang F, 2011, CANCER BIOL THER, V12, P539, DOI 10.4161/cbt.12.6.16301
   Wang X, 2006, CELL SIGNAL, V18, P753, DOI 10.1016/j.cellsig.2005.11.003
   Woo JH, 2004, ONCOGENE, V23, P1845, DOI 10.1038/sj.onc.1207307
   Yoo BK, 2009, J CLIN INVEST, V119, P465, DOI 10.1172/JCI36460
   Zhang Y, 2014, ONCOL REP, V32, P965, DOI 10.3892/or.2014.3290
NR 39
TC 29
Z9 30
U1 0
U2 8
PU ACADEMIC PRESS INC ELSEVIER SCIENCE
PI SAN DIEGO
PA 525 B ST, STE 1900, SAN DIEGO, CA 92101-4495 USA
SN 0006-291X
EI 1090-2104
J9 BIOCHEM BIOPH RES CO
JI Biochem. Biophys. Res. Commun.
PD OCT 3
PY 2014
VL 452
IS 4
BP 933
EP 939
DI 10.1016/j.bbrc.2014.09.009
PG 7
WC Biochemistry & Molecular Biology; Biophysics
SC Biochemistry & Molecular Biology; Biophysics
GA AR1NC
UT WOS:000343350900010
PM 25204501
DA 2022-07-08
ER

PT J
AU Chueh, Fu-Shin
   Chen, Ya-Yin
   Huang, An-Cheng
   Ho, Heng-Chien
   Liao, Ching-Lung
   Yang, Jai-Sing
   Kuo, Chao-Lin
   Chung, Jing-Gung
AF Chueh, Fu-shin
   Chen, Ya-yin
   Huang, An-cheng
   Ho, Heng-chien
   Liao, Ching-lung
   Yang, Jai-sing
   Kuo, Chao-lin
   Chung, Jing-gung
TI Bufalin-Inhibited Migration and Invasion in Human Osteosarcoma U-2 OS Cells Is Carried Out by Suppression of the Matrix Metalloproteinase-2, ERK, and JNK Signaling Pathways
SO ENVIRONMENTAL TOXICOLOGY
LA English
DT Article
DE bufalin; migration and invasion; human osteosarcoma U-2 OS cells; matrix metalloproteinases; traditional Chinese medicine
ID human hepatocellular-carcinoma; human leukemia-cell; organ microenvironment; liver metastasis; topoisomerase-ii; cancer cell; apoptosis; and-9; mmp-2; cinobufagin
AB Bufalin has been shown to exhibit multiple pharmacological activities, including induction of apoptosis in many types of cancer cell lines. Osteosarcoma is a type of cancer which is difficult to treat and the purpose of this study was to investigate the effects of bufalin on the migration and invasion of human osteosarcoma U-2 OS cells. The wound healing assay and Boyden chamber transwell assay were used for examining the migration of U-2 OS cells. Western blotting and gelatin zymography assays were used for theexpression and activities of metalloproteinase (MMP)-2, MMP-7 or MMP-9 levels. Western blotting analysis also was used for measuring the levels of growth factor receptor-bound protein 2 (GRB2), son of sevenless homolog 1 (SOS1), c-Jun N-terminal kinases 1/2 (JNK1/2), extracellular signal-regulated kinase 1/2 (ERK1/2), and p38 in bufalin-treated U-2 OS cells. Bufalin inhibited the cell migration and invasion of U-2 OS cells in vitro. Moreover, bufalin reduced MMP-2 and MMP-9 enzyme activities of U-2 OS cells. Bufalin also suppressed the protein level of MMP-2 and reduced the levels of mitogen-activated protein kinases (MAPKs) such as JNK1/2 and ERK1/2 signals in U-2 OS cells. Our results suggest that signaling pathways for bufalin-inhibited migration and invasion of U-2 OS cells might be mediated through blocking MAPK signaling and resulting in the inhibition of MMP-2. Bufalin could be a useful agent to develop as a novel antitumor agent by virtue of its ability to inhibit tumor cell migration and invasion. (c) 2011 Wiley Periodicals, Inc. Environ Toxicol 29: 21-29, 2014.
C1 [Chueh, Fu-Shin] Asia Univ, Dept Hlth & Nutr Biotechnol, Taichung 413, Taiwan.
   [Chen, Ya-Yin] Chung Shan Med Univ Hosp, Dept Chinese Western Med Integrat, Taichung 402, Taiwan.
   [Chen, Ya-Yin] Chung Shan Med Univ, Sch Med, Taichung 402, Taiwan.
   [Huang, An-Cheng] St Marys Med Nursing & Management Coll, Dept Nursing, Yilan 266, Taiwan.
   [Ho, Heng-Chien] China Med Univ, Dept Biochem, Taichung 404, Taiwan.
   [Liao, Ching-Lung] China Med Univ, Grad Inst Chinese Med, Taichung 404, Taiwan.
   [Yang, Jai-Sing] China Med Univ, Dept Pharmacol, Taichung 404, Taiwan.
   [Kuo, Chao-Lin] China Med Univ, Sch Chinese Pharmaceut Sci & Chinese Med Resource, Taichung 404, Taiwan.
   [Chung, Jing-Gung] China Med Univ, Dept Biol Sci & Technol, Taichung 404, Taiwan.
   [Chung, Jing-Gung] Asia Univ, Dept Biotechnol, Taichung 413, Taiwan.
RP Chung, JG (通讯作者)，China Med Univ, Dept Biol Sci & Technol, Taichung 404, Taiwan.
EM clkuo@mail.cmu.edu.tw; jgchung@mail.cmu.edu.tw
FU China Medical University, Taichung, Taiwan [CMU99-ASIA-22]
CR Arndt CAS, 1999, NEW ENGL J MED, V341, P342, DOI 10.1056/NEJM199907293410507
   Bagrov AY, 1993, EUR J PHARMACOL, V234, P165, DOI 10.1016/0014-2999(93)90950-M
   Barhoumi R, 1993, CYTOMETRY, V14, P747, DOI 10.1002/cyto.990140707
   Chakraborti S, 2003, MOL CELL BIOCHEM, V253, P1, DOI 10.1023/A:1026025113423
   Chen YY, 2010, INT J ONCOL, V36, P1113
   Chiang JH, 2011, CHEM RES TOXICOL, V24, P20, DOI 10.1021/tx100248s
   Coussens LM, 1996, CHEM BIOL, V3, P895, DOI 10.1016/S1074-5521(96)90178-7
   Datta P, 2000, THER DRUG MONIT, V22, P155, DOI 10.1097/00007691-200004000-00002
   Duffy MJ, 2008, J PATHOL, V214, P283, DOI 10.1002/path.2282
   Everts V, 1992, J CELL PHYSIOL, V150, P221, DOI 10.1002/jcp.1041500202
   Fidler IJ, 2002, DIFFERENTIATION, V70, P498, DOI 10.1046/j.1432-0436.2002.700904.x
   Fidler IJ, 2007, J CELL BIOCHEM, V101, P927, DOI 10.1002/jcb.21148
   Gullu IH, 2000, BRIT J CANCER, V82, P249
   Guruvayoorappan C, 2008, IMMUNOPHARM IMMUNOT, V30, P711, DOI 10.1080/08923970802278276, 10.1080/08923970802278276 
   Han KQ, 2007, WORLD J GASTROENTERO, V13, P3374, DOI 10.3748/wjg.v13.i24.3374
   Hashimoto S, 1997, LEUKEMIA RES, V21, P875, DOI 10.1016/S0145-2126(97)00061-1
   Hassan MAIA, 2006, CANCER GENE THER, V13, P1105, DOI 10.1038/sj.cgt.7700984
   Ho YT, 2009, CANCER LETT, V279, P155, DOI 10.1016/j.canlet.2009.01.033
   Hong WK, 1997, SCIENCE, V278, P1073, DOI 10.1126/science.278.5340.1073
   Huang WW, 2010, MOL NUTR FOOD RES, V54, P1585, DOI 10.1002/mnfr.201000005
   Jiang YT, 2010, CYTOTECHNOLOGY, V62, P573, DOI 10.1007/s10616-010-9310-0
   Jung H, 2008, ONCOGENE, V27, P2635, DOI 10.1038/sj.onc.1210914
   Kilian M, 2006, PROSTAG LEUKOTR ESS, V75, P429, DOI 10.1016/j.plefa.2006.08.004
   Krenn L, 1998, PHYTOCHEMISTRY, V48, P1, DOI 10.1016/S0031-9422(97)00426-3
   Lee DY, 1996, LIFE SCI, V60, P127, DOI 10.1016/S0024-3205(96)00602-9
   Lee JK, 2009, FEBS LETT, V583, P711, DOI 10.1016/j.febslet.2009.01.014
   Li GR, 2010, J BIOL CHEM, V285, P5461, DOI 10.1074/jbc.M109.037127
   Liu KC, 2011, ONCOL REP, V26, P177, DOI 10.3892/or.2011.1264
   Lu CC, 2010, MOL NUTR FOOD RES, V54, P967, DOI 10.1002/mnfr.200900265
   Meikle MC, 1992, J CELL SCI, V103, P1093
   Mendes O, 2007, CLIN EXP METASTAS, V24, P341, DOI 10.1007/s10585-007-9071-0
   Mizutani K, 2000, SURG TODAY, V30, P614, DOI 10.1007/s005950070101
   Oh SJ, 2010, J BIOL CHEM, V285, P14610, DOI 10.1074/jbc.M109.043935
   Okada N, 2001, BIOCHEM BIOPH RES CO, V288, P212, DOI 10.1006/bbrc.2001.5741
   Ortega N, 2003, ANN NY ACAD SCI, V995, P109, DOI 10.1111/j.1749-6632.2003.tb03214.x
   Pastor N, 2002, MUTAT RES-GEN TOX EN, V515, P171, DOI 10.1016/S1383-5718(02)00011-6
   Peng LR, 2009, MOL CANCER, V8, P0, DOI 10.1186/1476-4598-8-110
   Qi FH, 2011, CANCER SCI, V102, P951, DOI 10.1111/j.1349-7006.2011.01900.x
   Suh HN, 2010, AM J PHYSIOL-CELL PH, V298, PC1159, DOI 10.1152/ajpcell.00496.2009
   Thompson RC, 2002, CLIN ORTHOP RELAT R, V0, P240
   Tsuji T, 2002, CLIN EXP METASTAS, V19, P127, DOI 10.1023/A:1014573204062
   Waas ET, 2003, BRIT J SURG, V90, P1556, DOI 10.1002/bjs.4346
   Watabe M, 1996, J BIOL CHEM, V271, P14067, DOI 10.1074/jbc.271.24.14067
   Wu CL, 2011, J ORTHOP RES, V29, P1199, DOI 10.1002/jor.21350
   Yeh JY, 2003, PROSTATE, V54, P112, DOI 10.1002/pros.10172
   Yin JQ, 2007, ACTA PHARMACOL SIN, V28, P712, DOI 10.1111/j.1745-7254.2007.00559.x
   Yu CH, 2008, CANCER SCI, V99, P2467, DOI 10.1111/j.1349-7006.2008.00966.x
   Zhang L, 2004, PROSTATE CANCER P D, V7, P327, DOI 10.1038/sj.pcan.4500750
   Zhang LS, 1992, CANCER RES, V52, P4634
NR 49
TC 29
Z9 31
U1 1
U2 29
PU WILEY
PI HOBOKEN
PA 111 RIVER ST, HOBOKEN 07030-5774, NJ USA
SN 1520-4081
EI 1522-7278
J9 ENVIRON TOXICOL
JI Environ. Toxicol.
PD JAN 15
PY 2014
VL 29
IS 1
BP 21
EP 29
DI 10.1002/tox.20769
PG 9
WC Environmental Sciences; Toxicology; Water Resources
SC Environmental Sciences & Ecology; Toxicology; Water Resources
GA 273OQ
UT WOS:000328545400003
PM 21922632
DA 2022-07-08
ER

PT J
AU Prasad, NB
   Fischer, AC
   Chuang, AY
   Wright, JM
   Yang, Ting
   Tsai, Hua-Ling
   Westra, WH
   Liegeois, NJ
   Hess, AD
   Tufaro, AP
AF Prasad, Nijaguna
   Fischer, Anne
   Chuang, Alice
   Wright, Jerry
   Yang, Ting
   Tsai, Hua-ling
   Westra, William
   Liegeois, Nanette
   Hess, Allan
   Tufaro, Anthony
TI Differential expression of degradome components in cutaneous squamous cell carcinomas
SO MODERN PATHOLOGY
LA English
DT Article
DE cutaneous squamous cell carcinoma; degradome; gene expression
ID nonmelanoma skin-cancer; cysteine-rich protein; matrix-metalloproteinase regulator; kazal motifs reck; prostate-cancer; gene-expression; clinical-significance; microarray analysis; united-states; lung-cancer
AB Although the cure rate for cutaneous squamous cell carcinoma is high, the diverse spectrum of squamous cell carcinoma has made it difficult for early diagnosis, particularly the aggressive tumors that are highly associated with mortality. Therefore, molecular markers are needed as an adjunct to current staging methods for diagnosing high-risk lesions, and stratifying those patients with aggressive tumors. To identify such biomarkers, we have examined a comprehensive set of 200 histologically defined squamous cell carcinoma and normal skin samples by using a combination of microarray, QRT-PCR and immunohistochemistry analyses. A characteristic and distinguishable profile including matrix metalloproteinase (MMP) as well as other degradome components was differentially expressed in squamous cell carcinoma compared with normal skin samples. The expression levels of some of these genes including matrix metallopeptidase 1 (MMP1), matrix metallopeptidase 10 (MMP10), parathyroid hormone-like hormone (PTHLH), cyclin-dependent kinase inhibitor 2A (CDKN2A), A disintegrin and metalloproteinase with thrombospondin motifs 1 (ADAMTS1), FBJ osteosarcoma oncogene (FOS), interleukin 6 (IL6) and reversion-inducing-cysteine-rich protein with kazal motifs (RECK) were significantly differentially expressed (P <= 0.02) in squamous cell carcinoma compared with normal skin. Furthermore, based on receiver operating characteristic analyses, the mRNA and protein levels of MMP1 are significantly higher in aggressive tumors compared with non-aggressive tumors. Given that MMPs represent the most prominent family of proteinases associated with tumorigenesis, we believe that they may have an important role in modulating the tumor microenvironment of squamous cell carcinoma.
C1 [Prasad, Nijaguna B.; Tufaro, Anthony P.] Johns Hopkins Univ, Sch Med, Dept Plast & Reconstruct Surg, Baltimore, MD 21205 USA.
   [Fischer, Anne C.] Univ Texas SW Med Ctr Dallas, Dept Surg, Dallas, TX 75390 USA.
   [Chuang, Alice Y.; Hess, Allan D.; Tufaro, Anthony P.] Johns Hopkins Univ, Sch Med, Dept Oncol, Baltimore, MD 21205 USA.
   [Wright, Jerry M.] Johns Hopkins Univ, Sch Med, Dept Physiol, Baltimore, MD 21205 USA.
   [Yang, Ting; Tsai, Hua-Ling] Johns Hopkins Univ, Sch Med, Dept Biostat, Baltimore, MD 21205 USA.
   [Westra, William H.] Johns Hopkins Univ, Sch Med, Dept Pathol, Baltimore, MD 21205 USA.
   [Liegeois, Nanette J.] Univ Maryland, Dept Dermatol, Baltimore, MD 21201 USA.
RP Prasad, NB (通讯作者)，Johns Hopkins Univ, Sch Med, Dept Plast & Reconstruct Surg, Ross Res Bldg,Suite 755,720 Rutland Ave, Baltimore, MD 21205 USA.
EM nprasad1@jhmi.edu; aptufaro@jhmi.edu
FU NATIONAL CANCER INSTITUTE [P30CA006973] Funding Source: NIH RePORTER; NCI NIH HHS [P30 CA006973] Funding Source: Medline
CR Alam M, 2001, NEW ENGL J MED, V344, P975, DOI 10.1056/NEJM200103293441306
   Arora A, 2009, SURG CLIN N AM, V89, P703, DOI 10.1016/j.suc.2009.03.007
   Baren JP, 2012, BRIT J CANCER, V107, P143, DOI 10.1038/bjc.2012.239
   Bolstad BM, 2003, BIOINFORMATICS, V19, P185, DOI 10.1093/bioinformatics/19.2.185
   Cherpelis BS, 2002, DERMATOL SURG, V28, P268, DOI 10.1046/j.1524-4725.2002.01169.x
   Clark JCM, 2011, CANCER-AM CANCER SOC, V117, P3517, DOI 10.1002/cncr.25757
   Dallas PB, 2005, BMC GENOMICS, V6, P0, DOI 10.1186/1471-2164-6-59
   Diepgen TL, 2002, BRIT J DERMATOL, V146, P1, DOI 10.1046/j.1365-2133.146.s61.2.x
   Dooley TP, 2003, BIOCHEM BIOPH RES CO, V306, P1026, DOI 10.1016/S0006-291X(03)01099-4
   Duffy MJ, 2009, CLIN CANCER RES, V15, P1140, DOI 10.1158/1078-0432.CCR-08-1585
   Edge SB, 2010, AJCC CANC STAGING MA, V0, P301
   Efird JT, 2002, ANN EPIDEMIOL, V12, P469, DOI 10.1016/S1047-2797(01)00276-9
   Egeblad M, 2002, NAT REV CANCER, V2, P161, DOI 10.1038/nrc745
   Eisen MB, 1998, P NATL ACAD SCI USA, V95, P14863, DOI 10.1073/pnas.95.25.14863
   Ekins S, 2007, METH MOL B, V356, P319
   Farasat S, 2011, J AM ACAD DERMATOL, V64, P1051, DOI 10.1016/j.jaad.2010.08.033
   Friedman GD, 2000, CANCER CAUSE CONTROL, V11, P891, DOI 10.1023/A:1026591016153
   Furumoto K, 2001, HEPATOLOGY, V33, P189, DOI 10.1053/jhep.2001.21048
   Haider AS, 2006, J INVEST DERMATOL, V126, P869, DOI 10.1038/sj.jid.5700157
   Hida Y, 2012, ANTI-CANCER AGENT ME, V12, P744, DOI 10.2174/187152012802650156
   Hong DS, 2007, CANCER-AM CANCER SOC, V110, P1911, DOI 10.1002/cncr.22999
   Housman TS, 2003, DERMATOL SURG, V29, P700, DOI 10.1046/j.1524-4725.2003.29185.x
   Housman TS, 2003, J AM ACAD DERMATOL, V48, P425, DOI 10.1067/mjd.2003.186
   Hudson LG, 2010, MOL CARCINOGEN, V49, P619, DOI 10.1002/mc.20636
   Kerkela E, 2003, EXP DERMATOL, V12, P109, DOI 10.1034/j.1600-0625.2003.120201.x
   Lederle W, 2011, INT J CANCER, V128, P2803, DOI 10.1002/ijc.25621
   Leiter U, 2008, ADV EXP MED BIOL, V624, P89, DOI 10.1007/978-0-387-77574-6_8
   Masui T, 2003, CLIN CANCER RES, V9, P1779
   Meng N, 2008, HISTOL HISTOPATHOL, V23, P1003, DOI 10.14670/HH-23.1003
   Namwat N, 2011, J GASTROENTEROL, V46, P664, DOI 10.1007/s00535-010-0345-y
   Nelson AR, 2000, J CLIN ONCOL, V18, P1135, DOI 10.1200/JCO.2000.18.5.1135
   Nindl I, 2006, MOL CANCER, V5, P0, DOI 10.1186/1476-4598-5-30
   Noda M, 2003, CANCER METAST REV, V22, P167, DOI 10.1023/A:1023043315031
   Noda M, 2007, CANCER SCI, V98, P1659, DOI 10.1111/j.1349-7006.2007.00588.x
   Oh J, 2001, CELL, V107, P789, DOI 10.1016/S0092-8674(01)00597-9
   Ponten F, 2003, DERMATOLOGY, V0, P1627
   Prasad NB, 2012, THYROID, V22, P275, DOI 10.1089/thy.2011.0169
   Puente XS, 2003, NAT REV GENET, V4, P544, DOI 10.1038/nrg1111
   Ra SH, 2011, MODERN PATHOL, V24, P963, DOI 10.1038/modpathol.2011.39
   Rabien A, 2007, EUR UROL, V51, P1259, DOI 10.1016/j.eururo.2006.05.050
   Rabien A, 2012, PROSTATE, V72, P948, DOI 10.1002/pros.21498
   Rhee JS, 2002, TRENDS CELL BIOL, V12, P209, DOI 10.1016/S0962-8924(02)02280-8
   Riddick ACP, 2005, BRIT J CANCER, V92, P2171, DOI 10.1038/sj.bjc.6602630
   Rocks N, 2008, BIOCHIMIE, V90, P369, DOI 10.1016/j.biochi.2007.08.008
   Rogers HW, 2010, ARCH DERMATOL, V146, P283, DOI 10.1001/archdermatol.2010.19
   Shen BO, 2011, ZHONGHUA SHI YAN HE LIN CHUANG BING DU XUE ZA ZHI, V25, P364
   Skrzydlewska E, 2005, WORLD J GASTROENTERO, V11, P1251, DOI 10.3748/wjg.v11.i9.1251
   Song SY, 2006, EUR J CANCER, V42, P101, DOI 10.1016/j.ejca.2005.09.016
   Span PN, 2003, CANCER, V97, P2710, DOI 10.1002/cncr.11395
   Stokes A, 2010, CLIN CANCER RES, V16, P2022, DOI 10.1158/1078-0432.CCR-09-2525
   Takenaka K, 2004, EUR J CANCER, V40, P1617, DOI 10.1016/j.ejca.2004.02.028
   Tufaro A, 2011, SKIN BIOPSY PERSPECT, V0, P197
   Tusher VG, 2001, P NATL ACAD SCI USA, V98, P5116, DOI 10.1073/pnas.091062498
   Ulrich C, 2008, AM J TRANSPLANT, V8, P2192, DOI 10.1111/j.1600-6143.2008.02386.x
   Van DERJAGTMFP, 2006, CANCER LETT, V237, P289, DOI 10.1016/j.canlet.2005.06.009
   Zhang XY, 2007, ANTICANCER RES, V27, P2791
   Zhang Y, 2012, CANCER SCI, V103, P1084, DOI 10.1111/j.1349-7006.2012.02265.x
NR 57
TC 13
Z9 13
U1 0
U2 7
PU NATURE PUBLISHING GROUP
PI NEW YORK
PA 75 VARICK ST, 9TH FLR, NEW YORK, NY 10013-1917 USA
SN 0893-3952
EI 1530-0285
J9 MODERN PATHOL
JI Mod. Pathol.
PD JUL 15
PY 2014
VL 27
IS 7
BP 945
EP 957
DI 10.1038/modpathol.2013.217
PG 13
WC Pathology
SC Pathology
GA AK4OE
UT WOS:000338403200004
PM 24356192
DA 2022-07-08
ER

PT J
AU Roomi, MW
   Kalinovsky, T.
   Rath, M.
   Niedzwiecki, A.
AF Roomi, M
   Kalinovsky, T
   Rath, M
   Niedzwiecki, A
TI Effect of a nutrient mixture on matrix metalloproteinase-9 dimers in various human cancer cell lines
SO INTERNATIONAL JOURNAL OF ONCOLOGY
LA English
DT Article
DE MMP-9 dimers; nutrient mixture; human cancer cell lines
ID green tea; vitamin-c; n-acetylcysteine; tumor invasion; metastasis; growth; plasminogen; inhibition; prevention; apoptosis
AB Strong clinical and experimental evidence demonstrates association of elevated levels of matrix metalloproteinase MMP-9 with cancer progression, metastasis and shortened patient survival, as it plays a key role in tumor cell invasion and metastasis by digesting the basement membrane and ECM components. MMP-9 is secreted in both the monomeric and dimeric form. Although there is little research on MMP-9 dimers, some studies have shown the dimer to be associated with more aggressive tumor progression. Our objective was to study the relative secretion patterns of MMP-9 monomer and dimer in a variety of cancer cell lines and the effect of a nutrient mixture (NM) containing lysine, proline, ascorbic acid and green tea extract on MMP-9 secretion. The cancer cell lines were grown in their respective media, supplemented with 10% FBS, penicillin (100 U/ml) and streptomycin (100 mu g/ml) in 24-well tissue culture plates. At near confluence, the cells were treated with NM at 0,10, 50, 100, 500 and 1000 mu g/ml. Parallel sets of cultures were treated with PMA (100 ng/ml) for induction of MMP-9. Cell MMP-9 secretion was assayed by gelatinase zymography. MMP-9 dimer secretion patterns of cancer cells fell into different categories. We observed no MMP-9 dimer in prostate DU-145 and PC-3, pancreatic MIA-Pa-Ca2, colon HCT-116, bladder T-24, head and neck FaDu, glioblastoma A-172, T-98 and LN-18 and leukemia HL-60, Jurkat, and Raji cell lines. MMP-dimer secretion only with PMA induction was seen in breast MCF-7 and MDA-MB-231, uterine SK-UT-1, lung A-549, tongue SC-25, melanoma A2058, osteosarcoma U-2OS, rhabdomyosarcoma, fibrosarcoma HT-1080, chondrosarcoma SW-1350 and liposarcoma SW-872. Cervical HeLa and DoTc 2 4510, renal 786-0 and HCC SK-Hep-1 cells exhibited MMP-9 dimer without PMA treatment and increased secretion with PMA treatment. Sarcomas had the highest levels of MMP-9 monomer and dimer with and without PMA among these cancer cell lines. Cervical, uterine and male breast cancer cell lines showed the next highest levels of MMP-9, followed by breast cancer cell lines. Melanoma, renal, lung, head and neck and HCC showed lower levels and prostate, glioblastoma, bladder and leukemia cell lines the lowest. NM showed dose-dependent inhibition of MMP-9 monomer and dimer in all cell lines tested. In conclusion, high MMP-9 and dimer secretion levels correlated with the most aggressive cancer cell lines. NM was effective in inhibiting MMP-9 and dimer secretion in all cell lines tested, suggesting its therapeutic potential as an antimetastatic agent.
C1 [Roomi, M. W.; Kalinovsky, T.; Rath, M.; Niedzwiecki, A.] Dr Rath Res Inst, Santa Clara, CA 95050 USA.
RP Niedzwiecki, A (通讯作者)，Dr Rath Res Inst, 1260 Memorex Dr, Santa Clara, CA 95050 USA.
EM author@drrath.com
FU Dr. Rath Health Foundation (Santa Clara, CA, USA)
CR Amin ARMR, 2009, J CLIN ONCOL, V27, P2712, DOI 10.1200/JCO.2008.20.6235
   Andreasen PA, 1997, INT J CANCER, V72, P1, DOI 10.1002/(SICI)1097-0215(19970703)72:1<1::AID-IJC1>3.0.CO;2-Z
   Anthony HM, 1982, BRIT J CANCER, V46, P354, DOI 10.1038/bjc.1982.211
   Barsky SH, 1983, LAB INVEST, V49, P140
   Bjorklund M, 2005, BBA-REV CANCER, V1755, P37, DOI 10.1016/j.bbcan.2005.03.001
   Chen Q, 2005, P NATL ACAD SCI USA, V102, P13604, DOI 10.1073/pnas.0506390102
   Cooke JP, 1997, ANNU REV MED, V48, P489, DOI 10.1146/annurev.med.48.1.489
   Dufour A, 2010, J BIOL CHEM, V285, P35944, DOI 10.1074/jbc.M109.091769
   Hara Y, 2001, GREEN TEA HLTH BENEF, V0, P0
   Harakeh S, 2007, ANTICANCER RES, V27, P289
   Kawakami S, 2001, ANTICANCER RES, V21, P213
   Kemberling JK, 2003, J UROLOGY, V170, P773, DOI 10.1097/01.ju.0000081278.64511.96
   Kleiner DE, 1999, CANCER CHEMOTH PHARM, V43, PS42, DOI 10.1007/s002800051097
   Koh WS, 1998, ANTICANCER RES, V18, P2487
   Kurbacher CM, 1996, CANCER LETT, V103, P183, DOI 10.1016/0304-3835(96)04212-7
   Liotta LA, 1980, NATURE, V284, P67, DOI 10.1038/284067a0
   Maramag C, 1997, PROSTATE, V32, P188, DOI 10.1002/(SICI)1097-0045(19970801)32:3<188::AID-PROS5>3.0.CO;2-H
   Morini M, 1999, INT J BIOL MARKER, V14, P268, DOI 10.1177/172460089901400413
   Mukhtar H, 2000, AM J CLIN NUTR, V71, P1698S, DOI 10.1093/ajcn/71.6.1698S
   Naidu KA, 2003, DIGEST DIS SCI, V48, P230, DOI 10.1023/A:1021779624971
   Niedzwiecki A, 2010, CANCER METAST REV, V29, P529, DOI 10.1007/s10555-010-9244-1
   Nunez MARTINC, 1995, NUTR HOSP, V10, P368
   Rath M, 1992, J ORTHOMOL MED, V7, P17
   Sato D, 2003, INT J UROL, V10, P160, DOI 10.1046/j.1442-2042.2003.00587.x
   Stetler-stevenson WG, 2001, SURG ONCOL CLIN N AM, V10, P383
   Stetlerstevenson WG, 1990, CANCER METAST REV, V9, P289, DOI 10.1007/BF00049520
   Sun ZY, 2002, BBA-PROTEIN STRUCT M, V1596, P182, DOI 10.1016/S0167-4838(02)00233-9
   Taniguchi S, 1992, CANCER LETT, V65, P51, DOI 10.1016/0304-3835(92)90212-E
   Valcic S, 1996, ANTI-CANCER DRUG, V7, P461, DOI 10.1097/00001813-199606000-00011
   Yang GY, 1998, CARCINOGENESIS, V19, P611, DOI 10.1093/carcin/19.4.611
   Yoon SO, 2001, J BIOL CHEM, V276, P20085, DOI 10.1074/jbc.M101143200
   Yurchenco PD, 1990, FASEB J, V4, P1577, DOI 10.1096/fasebj.4.6.2180767
NR 32
TC 9
Z9 10
U1 1
U2 10
PU SPANDIDOS PUBL LTD
PI ATHENS
PA POB 18179, ATHENS, 116 10, GREECE
SN 1019-6439
EI 1791-2423
J9 INT J ONCOL
JI Int. J. Oncol.
PD MAR 15
PY 2014
VL 44
IS 3
BP 986
EP 992
DI 10.3892/ijo.2013.2235
PG 7
WC Oncology
SC Oncology
GA AI5GZ
UT WOS:000336894900041
PM 24378964
DA 2022-07-08
ER

PT J
AU Chen, Yang
   Han, Xiang-Zhen
   Wang, Wei
   Zhao, Ren-Tao
   Li, Xiao
AF Chen, Yang
   Han, Xiang-zhen
   Wang, Wei
   Zhao, Ren-tao
   Li, Xiao
TI Withaferin A inhibits osteosarcoma cells through inactivation of Notch-1 signalling
SO BANGLADESH JOURNAL OF PHARMACOLOGY
LA English
DT Article
DE Notch-1; Osteosarcoma; Withaferin A; Withanolide
ID cancer cell; withania-somnifera; prognostic-factor; apoptosis; contribute; growth; withanolide; invasion
AB Human osteosarcoma cells were treated with withaferin A and the anti-proliferative activity was evaluated by the 3-(4, 5 dimethyl-thiazol-2-yl)-2, 5-diphenyltetrazolium bromide (MTT) assays. Real-time RT-PCR and western blot were used to investigate whether the down-regulation of Notch-1 contributes to withaferin A-induced inhibition of proliferation in osteosarcoma cells. The results showed that withaferin A caused marked inhibition of osteosarcoma cell growth and G2/M phase cell cycle arrest. This was associated with concomitant attenuation of Notch-1 and down-regulation of its downstream genes, such as matrix metalloproteinases. These results suggest that antitumor activity of withaferin A is mediated through a novel mechanism involving inactivation of the Notch-1 signalling pathway. Our data provide the first evidence that the down regulation of Notch-1 by withaferin A may be an effective approach for the treatment of osteosarcoma.
C1 [Chen, Yang; Han, Xiang-Zhen; Wang, Wei; Zhao, Ren-Tao; Li, Xiao] Linyi Peoples Hosp, Dept Bone Tumor, Linyi 276003, Shandong, Peoples R China.
RP Li, X (通讯作者)，Linyi Peoples Hosp, Dept Bone Tumor, Linyi 276003, Shandong, Peoples R China.
EM lixiao2765@gmail.com
CR Arndt CAS, 1999, NEW ENGL J MED, V341, P342, DOI 10.1056/NEJM199907293410507
   Bielack SS, 2002, J CLIN ONCOL, V20, P776, DOI 10.1200/JCO.20.3.776
   Engin F, 2009, HUM MOL GENET, V18, P1464, DOI 10.1093/hmg/ddp057
   Hughes DPM, 2009, CANCER TREAT RES, V152, P479, DOI 10.1007/978-1-4419-0284-9_28
   Ichikawa H, 2006, MOL CANCER THER, V5, P1434, DOI 10.1158/1535-7163.MCT-06-0096
   Jang MS, 2004, J CELL PHYSIOL, V199, P418, DOI 10.1002/jcp.10467
   Jayaprakasam B, 2003, TETRAHEDRON, V59, P841, DOI 10.1016/S0040-4020(02)01601-0
   Kaileh M, 2007, J BIOL CHEM, V282, P4253, DOI 10.1074/jbc.M606728200
   Katoh M, 2007, INT J ONCOL, V30, P247
   Koduru S, 2010, MOL CANCER THER, V9, P202, DOI 10.1158/1535-7163.MCT-09-0771
   Leong KG, 2006, BLOOD, V107, P2223, DOI 10.1182/blood-2005-08-3329
   Li JL, 2005, CANCER CELL, V8, P1, DOI 10.1016/j.ccr.2005.06.013
   Petrilli AS, 2006, J CLIN ONCOL, V24, P1161, DOI 10.1200/JCO.2005.03.5352
   Ramdass B, 2007, GYNECOL ONCOL, V104, P352, DOI 10.1016/j.ygyno.2006.08.054
   Srinivasan S, 2007, CANCER RES, V67, P246, DOI 10.1158/0008-5472.CAN-06-2430
   Stan SD, 2008, CANCER RES, V68, P7661, DOI 10.1158/0008-5472.CAN-08-1510
   Subbaraju GV, 2006, J NAT PROD, V69, P1790, DOI 10.1021/np060147p
   Tanaka M, 2009, BRIT J CANCER, V100, P1957, DOI 10.1038/sj.bjc.6605060
   Wang ZW, 2006, MOL CANCER THER, V5, P483, DOI 10.1158/1535-7163.MCT-05-0299
   Zhang PY, 2008, CLIN CANCER RES, V14, P2962, DOI 10.1158/1078-0432.CCR-07-1992
NR 20
TC 5
Z9 5
U1 0
U2 5
PU BANGLADESH PHARMACOLOGICAL SOC
PI SHAHBAH
PA BANGABANDHU SHEIKH MUJIB MED UNIV, DEPT PHARMACOL, SHAHBAH, DHAKA 1000, BANGLADESH
SN 1991-007X
EI 1991-0088
J9 BANGL J PHARMACOL
JI Bangladesh J. Pharmacol.
PD JUN 15
PY 2014
VL 9
IS 3
BP 364
EP 370
DI 10.3329/bjp.v9i3.19568
PG 7
WC Pharmacology & Pharmacy
SC Pharmacology & Pharmacy
GA AQ8YN
UT WOS:000343126700020
DA 2022-07-08
ER

PT J
AU Dong, Yan
   Hirane, Miku
   Araki, Mutsumi
   Fukushima, Nobuyuki
   Honoki, Kanya
   Tsujiuchi, Toshifumi
AF Dong, Yan
   Hirane, Miku
   Araki, Mutsumi
   Fukushima, Nobuyuki
   Honoki, Kanya
   Tsujiuchi, Toshifumi
TI Lysophosphatidic acid receptor-5 negatively regulates cell motile and invasive activities of human sarcoma cell lines
SO MOLECULAR AND CELLULAR BIOCHEMISTRY
LA English
DT Article
DE Lysophosphatidic acid; LPA receptor-5; Cell motility; Invasion; Sarcoma
ID lpa receptor; migration; role; gene
AB LPA signaling via LPA receptors [LPA receptor-1 (LPA(1))-LPA(6)] mediates the several cellular responses in cancer cells, including cell motility and invasion. In the present study, to investigate a role of LPA(5) in the cell motile and invasive activities of sarcoma cells, LPAR5 knockdown (HOSL5 and HT1080L5) cells were generated from human osteosarcoma HOS and fibrosarcoma HT1080 cells, respectively. In cell motility assays with cell culture inserts, HOSL5 and HT1080L5 cells indicated the high cell motile activities, compared with control cells. The cell invasive activities of HOSL5 and HT1080L5 cells were significantly higher than those of control cells. Moreover, the activities of matrix metalloproteinase (MMP)-2 and MMP-9 were measured by gelatin zymography. MMP-2 was significantly activated in HOSL5 cells, but not MMP-9. The elevated activities of MMP-2 and MMP-9 were found in HT1080L5 cells, in comparison with control cells. These results suggest that LPA signaling via LPA(5) negatively regulates the cell motile and invasive activities of human sarcoma cells.
C1 [Dong, Yan; Hirane, Miku; Araki, Mutsumi; Tsujiuchi, Toshifumi] Kinki Univ, Fac Sci & Engn, Dept Life Sci, Div Canc Biol & Bioinformat, Osaka 5778502, Japan.
   [Fukushima, Nobuyuki] Kinki Univ, Div Mol Neurobiol, Dept Life Sci, Fac Sci & Engn, Osaka 5778502, Japan.
   [Honoki, Kanya] Nara Med Univ, Dept Orthoped Surg, Kashihara, Nara 6348521, Japan.
RP Tsujiuchi, T (通讯作者)，Kinki Univ, Fac Sci & Engn, Dept Life Sci, Div Canc Biol & Bioinformat, 3-4-1 Kowakae, Osaka 5778502, Japan.
EM ttujiuch@life.kindai.ac.jp
FU Japan Society for the Promotion of Science [24590493]; Ministry of Health, Labor and Welfare of Japan
CR Chen P, 2009, J CELL BIOCHEM, V108, P1233, DOI 10.1002/jcb.22363
   Dahlin DC, 1986, BONE TUMORS GENERAL, V0, P269
   Fischer DJ, 2001, MOL PHARMACOL, V60, P776
   Hayashi M, 2012, CANCER LETT, V316, P91, DOI 10.1016/j.canlet.2011.10.030
   Hayashi M, 2011, BIOCHEM BIOPH RES CO, V405, P450, DOI 10.1016/j.bbrc.2011.01.051
   Hirane M, 2013, BIOCHEM BIOPH RES CO, V441, P47, DOI 10.1016/j.bbrc.2013.10.009
   Kato K, 2012, TUMOR BIOL, V33, P1739, DOI 10.1007/s13277-012-0433-0
   Kessenbrock K, 2010, CELL, V141, P52, DOI 10.1016/j.cell.2010.03.015
   Lee CW, 2006, J BIOL CHEM, V281, P23589, DOI 10.1074/jbc.M603670200
   Lin ME, 2012, J BIOL CHEM, V287, P17608, DOI 10.1074/jbc.M111.330183
   Lin ME, 2010, PROSTAG OTH LIPID M, V91, P130, DOI 10.1016/j.prostaglandins.2009.02.002
   Noguchi K, 2009, CURR OPIN PHARMACOL, V9, P15, DOI 10.1016/j.coph.2008.11.010
   Okabe K, 2013, MOL CARCINOGEN, V52, P247, DOI 10.1002/mc.21851
   Okabe K, 2011, MOL CARCINOGEN, V50, P635, DOI 10.1002/mc.20750
   Park SY, 2011, ONCOGENE, V30, P1351, DOI 10.1038/onc.2010.517
   Shano S, 2008, BBA-MOL CELL RES, V1783, P748, DOI 10.1016/j.bbamcr.2007.11.013
   Shida D, 2004, EXP CELL RES, V301, P168, DOI 10.1016/j.yexcr.2004.08.008
   Shida D, 2003, CANCER RES, V63, P1706
   Tanabe E, 2012, J RECEPT SIG TRANSD, V32, P328, DOI 10.3109/10799893.2012.738689
   Tsujino M, 2010, VIRCHOWS ARCH, V457, P669, DOI 10.1007/s00428-010-0960-2
   Tsujiuchi T, 2014, J RECEPT SIG TRANSD, V34, P149, DOI 10.3109/10799893.2013.876042
   Tsujiuchi T, 2014, HISTOL HISTOPATHOL, V29, P313, DOI 10.14670/HH-29.313
   Yamada T, 2009, BIOCHEM BIOPH RES CO, V378, P424, DOI 10.1016/j.bbrc.2008.11.044
   Yu SX, 2008, JNCI-J NATL CANCER I, V100, P1630, DOI 10.1093/jnci/djn378
   Zaslavsky A, 2006, BBA-MOL CELL BIOL L, V1761, P1200, DOI 10.1016/j.bbalip.2006.08.011
NR 25
TC 9
Z9 10
U1 0
U2 1
PU SPRINGER
PI DORDRECHT
PA VAN GODEWIJCKSTRAAT 30, 3311 GZ DORDRECHT, NETHERLANDS
SN 0300-8177
EI 1573-4919
J9 MOL CELL BIOCHEM
JI Mol. Cell. Biochem.
PD AUG 15
PY 2014
VL 393
IS 1-2
BP 17
EP 22
DI 10.1007/s11010-014-2042-2
PG 6
WC Cell Biology
SC Cell Biology
GA AK3TX
UT WOS:000338348700003
PM 24676544
DA 2022-07-08
ER

PT J
AU Rasmussen, NR
   Debebe, Zufan
   Wright, TM
   Brooks, SA
   Sendor, AB
   Brannon, AR
   Hakimi, AA
   Hsieh, JJ
   Choueiri, TK
   Tamboli, Pheroze
   Maranchie, JK
   Hinds, Peter
   Wallen, EM
   Simpson, Catherine
   Norris, JL
   Janzen, WP
   Rathmell, WK
AF Rasmussen, Neal
   Debebe, Zufan
   Wright, Tricia
   Brooks, Samira
   Sendor, Adam
   Brannon, A
   Hakimi, A
   Hsieh, James
   Choueiri, Toni
   Tamboli, Pheroze
   Maranchie, Jodi
   Hinds, Peter
   Wallen, Eric
   Simpson, Catherine
   Norris, Jacqueline
   Janzen, William
   Rathmell, W
TI Expression of Ror2 Mediates Invasive Phenotypes in Renal Cell Carcinoma
SO PLOS ONE
LA English
DT Article
ID epithelial-mesenchymal transition; receptor tyrosine kinase; brachydactyly type-b; tumor; metalloproteinase; osteosarcoma; pseudokinase; melanoma; disease; cancer
AB Ror2 is a Wnt ligand receptor that is overexpressed in a variety of tumors including clear cell renal cell carcinoma (ccRCC). Here we demonstrate that expression of wild type Ror2 results in increased tumorigenic properties in in vitro cell culture and in vivo xenograft models. In addition, Ror2 expression produced positive changes in both cell migration and invasion, which were dependent on matrix metalloprotease 2 (MMP2) activity. Mutations in key regions of the kinase domain of Ror2 resulted in the abrogation of increased tumor growth, cell migration, and cell invasion observed with expression of wild-type Ror2. Finally, we examined Ror2 expression as a prognostic biomarker for ccRCC utilizing the TCGA ccRCC dataset. High expression of Ror2 showed a significant correlation with higher clinical stage, nuclear grade, and tumor stage. Furthermore, high expression of Ror2 in ccRCC patients correlated with significant lower overall survival, cancer specific survival, and recurrence free survival. Together, these findings suggest that Ror2 plays a central role in influencing the ccRCC phenotype, and can be considered as a negative prognostic biomarker and potential therapeutic target in this cancer.
C1 [Rasmussen, Neal R.; Wright, Tricia M.; Brannon, A. Rose] Univ N Carolina, Curriculum Genet & Mol Biol, Chapel Hill, NC 27599 USA.
   [Rasmussen, Neal R.; Debebe, Zufan; Wright, Tricia M.; Brooks, Samira A.; Sendor, Adam B.; Brannon, A. Rose; Rathmell, W. Kimryn] Univ N Carolina, Lineberger Comprehens Canc Ctr, Chapel Hill, NC 27599 USA.
   [Brooks, Samira A.] Univ N Carolina, Curriculum Toxicol, Chapel Hill, NC 27599 USA.
   [Brannon, A. Rose; Hakimi, A. Ari; Hsieh, James J.] Mem Sloan Kettering Canc Ctr, Human Oncol & Pathogenesis Program, New York, NY 10065 USA.
   [Hakimi, A. Ari; Hsieh, James J.] Mem Sloan Kettering Canc Ctr, Dept Surg, Urol Serv, New York, NY 10065 USA.
   [Choueiri, Toni K.] Dana Farber Canc Inst, Dept Med Oncol, Boston, MA 02215 USA.
   [Choueiri, Toni K.] Dana Farber Canc Inst, Kidney Canc Ctr, Boston, MA 02215 USA.
   [Tamboli, Pheroze] Univ Texas Houston, MD Anderson Canc Ctr, Dept Pathol, Houston, TX 77030 USA.
   [Maranchie, Jodi K.; Hinds, Peter] Univ Pittsburgh, Med Ctr, Dept Urol Oncol, Pittsburgh, PA 15219 USA.
   [Wallen, Eric M.] Univ N Carolina, Dept Urol, Chapel Hill, NC 27599 USA.
   [Wallen, Eric M.] Univ N Carolina, Dept Epidemiol, Chapel Hill, NC 27599 USA.
   [Simpson, Catherine; Norris, Jacqueline L.; Janzen, William P.] Univ N Carolina, Ctr Integrat Chem Biol & Drug Discovery, Chapel Hill, NC 27599 USA.
   [Rathmell, W. Kimryn] Univ N Carolina, Dept Med, Chapel Hill, NC 27599 USA.
   [Rathmell, W. Kimryn] Univ N Carolina, Dept Genet, Chapel Hill, NC 27599 USA.
RP Rathmell, WK (通讯作者)，Univ N Carolina, Lineberger Comprehens Canc Ctr, Chapel Hill, NC 27599 USA.
EM Rathmell@med.unc.edu
FU American Cancer Society Research Scholar [RSG-10-192-01]; National Heart, Lung, and Blood Institute [T32 HL069768-09]; National Cancer Institute [5T32CA160001]; NATIONAL CANCER INSTITUTE [T32CA160001] Funding Source: NIH RePORTER; NATIONAL HEART, LUNG, AND BLOOD INSTITUTE [T32HL069768] Funding Source: NIH RePORTER; NATIONAL INSTITUTE OF ENVIRONMENTAL HEALTH SCIENCES [T32ES007126] Funding Source: NIH RePORTER
CR Afzal AR, 2000, NAT GENET, V25, P419, DOI 10.1038/78107
   [anonymous] , 2013, NATURE, V499, P43
   Brannon AROSE, 2010, GENES CANCER, V1, P152
   Brooks SA, 2014, EUROPEAN UROLOGY, V0, P0
   Choi H, 2010, CANCER RES, V70, P10101, DOI 10.1158/0008-5472.CAN-10-0505
   Edris B, 2012, J PATHOL, V227, P223, DOI 10.1002/path.3986
   Eggener SE, 2006, J CLIN ONCOL, V24, P3101, DOI 10.1200/JCO.2005.04.8280
   Enomoto M, 2009, ONCOGENE, V28, P3197, DOI 10.1038/onc.2009.175
   Gentile A, 2011, CANCER RES, V71, P3132, DOI 10.1158/0008-5472.CAN-10-2662
   Gupta K, 2008, CANCER TREAT REV, V34, P193, DOI 10.1016/j.ctrv.2007.12.001
   Iliopoulos O, 1995, NAT MED, V1, P822, DOI 10.1038/nm0895-822
   Kobayashi M, 2009, ORAL SURG ORAL MED O, V107, P398, DOI 10.1016/j.tripleo.2008.08.018
   Kubo T, 2009, CARCINOGENESIS, V30, P1857, DOI 10.1093/carcin/bgp206
   Lai SS, 2012, CANCER GENET-NY, V205, P552, DOI 10.1016/j.cancergen.2012.09.002
   Li B, 2011, BMC BIOINFORMATICS, V12, P0, DOI 10.1186/1471-2105-12-323
   Li X, 2013, GENES CELLS, V18, P608, DOI 10.1111/gtc.12064
   Liotta LA, 1990, SEMIN CANCER BIOL, V1, P99
   Lu BJ, 2012, MOL MED REP, V5, P1033, DOI 10.3892/mmr.2012.772
   Mei H, 2014, BIOCH BIOPHYSICAL RE, V0, P0
   Mendrola JM, 2013, BIOCHEM SOC T, V41, P1029, DOI 10.1042/BST20130104
   Morioka K, 2009, CANC SCI, V0, P0
   Oconnell MP, 2010, ONCOGENE, V29, P34, DOI 10.1038/onc.2009.305
   Oconnell MP, 2013, CANCER DISCOV, V3, P1378, DOI 10.1158/2159-8290.CD-13-0005
   Oconnell MP, 2009, ONCOGENE, V0, P0
   Ohta H, 2009, BRIT J CANCER, V100, P389, DOI 10.1038/sj.bjc.6604846
   Oldridge M, 2000, NAT GENET, V24, P275, DOI 10.1038/73495
   Rasmussen NR, 2013, J BIOL CHEM, V0, P0
   Ren DY, 2011, GENES CELLS, V16, P304, DOI 10.1111/j.1365-2443.2011.01487.x
   Takeuchi S, 2000, GENES CELLS, V5, P71, DOI 10.1046/j.1365-2443.2000.00300.x
   Wright TM, 2009, ONCOGENE, V28, P2513, DOI 10.1038/onc.2009.116
   Yamagata K, 2012, J BIOL CHEM, V287, P1588, DOI 10.1074/jbc.M111.315127
   Yamamoto H, 2010, ONCOGENE, V29, P2036, DOI 10.1038/onc.2009.496
NR 32
TC 18
Z9 19
U1 0
U2 6
PU PUBLIC LIBRARY SCIENCE
PI SAN FRANCISCO
PA 1160 BATTERY STREET, STE 100, SAN FRANCISCO, CA 94111 USA
SN 1932-6203
EI 
J9 PLOS ONE
JI PLoS One
PD DEC 26
PY 2014
VL 9
IS 12
BP 
EP 
DI 10.1371/journal.pone.0116101
PG 19
WC Multidisciplinary Sciences
SC Science & Technology - Other Topics
GA AX9RO
UT WOS:000347239900141
PM 25542006
DA 2022-07-08
ER

PT J
AU Alper, Meltem
   Kockar, Feray
AF Alper, Meltem
   Kockar, Feray
TI IL-6 upregulates a disintegrin and metalloproteinase with thrombospondin motifs 2 (ADAMTS-2) in human osteosarcoma cells mediated by JNK pathway
SO MOLECULAR AND CELLULAR BIOCHEMISTRY
LA English
DT Article
DE ADAM; ADAMTS; Interleukin; Osteoblasts; Jun N terminal kinase (JNK); Extracellular matrix proteins
ID gene-expression; bone-resorption; interleukin-6; promoter; beta; binding; family; differentiation; activation; mechanism
AB ADAMTS-2 and ADAMTS-3 (a disintegrin and metalloproteinase with thrombospondin type 1 motif 2) belong to the procollagen aminoproteinase subfamily of ADAMTS proteases. They play crucial roles in the collagen metabolism. To understand the regulation of ADAMTS-2 gene expression in osteoblastic cells, we have cloned a functional 760 bp of human ADAMTS-2 promoter. Sequence analysis of the ADAMTS-2 promoter region showed the absence of a TATA box, but identified a GC box, a CpG island, several GAGA boxes and several transcriptional factor binding sites, which may be valuable in the regulation of ADAMTS-2 transcription. We also elucidated that Interleukin 6 (IL-6) increases ADAMTS-2 and ADAMTS-3 mRNA and protein levels in different osteosarcoma cell lines namely, MG-63 and Saos-2. IL-6 also increases the transcriptional activation of the ADAMTS-2 gene promoter. Pathway inhibition studies revealed that ADAMTS-2 upregulation by IL-6 was mediated by JNK pathway.
C1 [Alper, Meltem; Kockar, Feray] Balikesir Univ, Fac Sci & Literature, Dept Biol, TR-10145 Balikesir, Turkey.
   [Alper, Meltem] Aksaray Univ, Fac Sci & Letters, Dept Biol, TR-68100 Aksaray, Turkey.
RP Kockar, F (通讯作者)，Balikesir Univ, Fac Sci & Literature, Dept Biol, TR-10145 Balikesir, Turkey.
EM feraykockar@hotmail.com
FU Scientific and Technological Research Council of Turkey (TUBITAK) [212T200]; Balikesir University Scientific Research Projects Unit (BAP) [2010/39]
CR Bellido T, 1996, J CLIN INVEST, V97, P431, DOI 10.1172/JCI118432
   Bord S, 1998, BONE, V23, P7, DOI 10.1016/S8756-3282(98)00064-7
   Bossone SA, 1992, P NATL ACAD SCI USA, V89, P7452, DOI 10.1073/pnas.89.16.7452
   Cal S, 2002, GENE, V283, P49, DOI 10.1016/S0378-1119(01)00861-7
   Cartharius K, 2005, BIOINFORMATICS, V21, P2933, DOI 10.1093/bioinformatics/bti473
   Doyle KMH, 2004, MOL ENDOCRINOL, V18, P2463, DOI 10.1210/me.2003-0380
   Eliceiri KW, 2005, PHOTOCHEM PHOTOBIOL, V81, P1116, DOI 10.1562/2004-11-22-IR-377
   Erlebacher A, 1995, CELL, V80, P371, DOI 10.1016/0092-8674(95)90487-5
   Filanti C, 2000, J BONE MINER RES, V15, P2154, DOI 10.1359/jbmr.2000.15.11.2154
   Franchimont N, 1997, ENDOCRINOLOGY, V138, P5248, DOI 10.1210/en.138.12.5248
   Hatipoglu OF, 2009, J BIOL CHEM, V284, P16325, DOI 10.1074/jbc.M109.001313
   Heinrich PC, 2003, BIOCHEM J, V374, P1, DOI 10.1042/BJ20030407
   Hernandez-barrantes S, 2000, J BIOL CHEM, V275, P12080, DOI 10.1074/jbc.275.16.12080
   Hughes TR, 2002, J BIOL CHEM, V277, P11097, DOI 10.1074/jbc.M106774200
   Inoue D, 1998, J BIOL CHEM, V273, P4180, DOI 10.1074/jbc.273.7.4180
   Jensen ED, 2010, BIOFACTORS, V36, P25, DOI 10.1002/biof.72
   Kishimoto T, 2005, ANNU REV IMMUNOL, V23, P1, DOI 10.1146/annurev.immunol.23.021704.115806
   Knauper V, 1996, J BIOL CHEM, V271, P17124, DOI 10.1074/jbc.271.29.17124
   Kockar FT, 2001, NUCLEIC ACIDS RES, V29, P362, DOI 10.1093/nar/29.2.362
   Laemmli UK, 1970, NATURE, V227, P680, DOI 10.1038/227680a0
   Le GOFFB, 2010, JOINT BONE SPINE, V77, P201, DOI 10.1016/j.jbspin.2010.03.002
   Lee SB, 1997, J BIOL CHEM, V272, P19059, DOI 10.1074/jbc.272.30.19059
   전은영 , 2006, INTERNATIONAL JOURNAL OF ORAL BIOLOGY, V31, P93
   Li Y, 2008, CYTOKINE, V43, P165, DOI 10.1016/j.cyto.2008.05.007
   Lind T, 2005, BONE, V36, P408, DOI 10.1016/j.bone.2004.11.008
   Livak KJ, 2001, METHODS, V25, P402, DOI 10.1006/meth.2001.1262
   Malaval L, 2005, J CELL PHYSIOL, V204, P585, DOI 10.1002/jcp.20312
   Matsumoto S, 2010, J IMMUNOL, V184, P1543, DOI 10.4049/jimmunol.0801217
   Miles RR, 2000, ENDOCRINOLOGY, V141, P4533, DOI 10.1210/en.141.12.4533
   Mimata Y, 2012, INT J RHEUM DIS, V15, P36, DOI 10.1111/j.1756-185X.2011.01656.x
   Mizui Y, 2000, MOL BIOL REP, V27, P167, DOI 10.1023/A:1007253930568
   Naugler WE, 2008, TRENDS MOL MED, V14, P109, DOI 10.1016/j.molmed.2007.12.007
   Orimo HIDEO, 2010, JOURNAL OF NIPPON MEDICAL SCHOOL, V77, P4
   Pautke C, 2004, ANTICANCER RES, V24, P3743
   Pfeilschifter J, 1990, J BONE MINER RES, V5, P825
   Porter S, 2005, BIOCHEM J, V386, P15, DOI 10.1042/BJ20040424
   Salter RC, 2010, J MOL MED, V88, P1203, DOI 10.1007/s00109-010-0654-x
   Sandelin A, 2007, NAT REV GENET, V8, P424, DOI 10.1038/nrg2026
   Stroup GB, 2001, J BONE MINER RES, V16, P1739, DOI 10.1359/jbmr.2001.16.10.1739
   Taguchi Y, 1998, P ASSOC AM PHYSICIAN, V110, P559
   Tang BL, 2001, INT J BIOCHEM CELL B, V33, P33, DOI 10.1016/S1357-2725(00)00061-3
   Tawara KEN, 2011, CANCER MANAG RES, V3, P177, DOI 10.2147/CMR.S18101
   Teitelbaum SL, 2000, SCIENCE, V289, P1504, DOI 10.1126/science.289.5484.1504
   Thirunavukkarasu K, 2007, MOL BIOL REP, V34, P225, DOI 10.1007/s11033-006-9037-3
   Thirunavukkarasu K, 2006, BIOCHEM BIOPH RES CO, V345, P197, DOI 10.1016/j.bbrc.2006.04.023
   Wang WM, 2003, J BIOL CHEM, V278, P19549, DOI 10.1074/jbc.M300767200
   Weber JA, 1997, MOL CELL BIOL, V17, P3799, DOI 10.1128/MCB.17.7.3799
   Wyse BD, 2000, J MOL ENDOCRINOL, V25, P97, DOI 10.1677/jme.0.0250097
   Yamagiwa H, 1999, BONE, V25, P197, DOI 10.1016/S8756-3282(99)00157-X
   Yeh LCC, 2002, J CELL PHYSIOL, V190, P322, DOI 10.1002/jcp.10064
   Yildirim H, 2009, CELL BIOL INT, V33, P1002, DOI 10.1016/j.cellbi.2009.05.005
NR 51
TC 20
Z9 22
U1 0
U2 4
PU SPRINGER
PI DORDRECHT
PA VAN GODEWIJCKSTRAAT 30, 3311 GZ DORDRECHT, NETHERLANDS
SN 0300-8177
EI 1573-4919
J9 MOL CELL BIOCHEM
JI Mol. Cell. Biochem.
PD AUG 15
PY 2014
VL 393
IS 1-2
BP 165
EP 175
DI 10.1007/s11010-014-2056-9
PG 11
WC Cell Biology
SC Cell Biology
GA AK3TX
UT WOS:000338348700017
PM 24752352
DA 2022-07-08
ER

PT J
AU Ye, Z
   Jingzhong, L
   Yangbo, L
   Lei, C
   Jiandong, Y
AF Ye, Zhang
   Jingzhong, Li
   Yangbo, Liu
   Lei, Chen
   Jiandong, Yuan
TI Propofol Inhibits Proliferation and Invasion of Osteosarcoma Cells by Regulation of MicroRNA-143 Expression
SO ONCOLOGY RESEARCH
LA English
DT Article
DE Propofol; Osteosarcoma; miR-143; Matrix metalloproteinase 13 (MMP-13); Proliferation; Invasion
AB Propofol is one of the extensively commonly used intravenous anesthetic agents. Previous studies have indicated that propofol has the ability to influence the biological behavior of several human cancer cells. However, the effect of propofol on osteosarcoma and its related molecular mechanisms are still not clear. Here we found that propofol significantly elevated the expression of miR-143, inhibited cell proliferation and invasion, and promoted apoptosis in osteosarcoma cell line MG63. Propofol also efficiently decreased protein expression of matrix metalloproteinase 13 (MMP-13). Moreover, the overexpression of miR-143 decreased MMP-13 protein level. Finally, the neutralization of miR-143 by anti-miR-143 antibody reversed the effect of propofol on cell proliferation, apoptosis, and invasion and upregulated MMP-13 expression in MG63 cells. Taken together, propofol may have antitumor potential in osteosarcoma, which is partly due to the downregulation of MMP-13 expression by miR-143.
C1 [Zhang Ye; Li Jingzhong] 161 Hosp PLA, Dept Orthoped, Huangpu Rd, Wuhan, Hubei, Peoples R China.
   [Liu Yangbo; Chen Lei; Yuan Jiandong] First Affiliated Hosp Wen Zhou Med Univ, Dept Orthoped, 2 Fuxue Rd, Wenzhou 325000, Peoples R China.
RP Yuan, JD (通讯作者)，First Affiliated Hosp Wen Zhou Med Univ, Dept Orthoped, 2 Fuxue Rd, Wenzhou 325000, Peoples R China.
EM manuyuanjd@163.com
CR Altenburg JD, 2011, BIOCHEM BIOPH RES CO, V411, P427, DOI 10.1016/j.bbrc.2011.06.172
   Bacci G, 2000, J CLIN ONCOL, V18, P4016, DOI 10.1200/JCO.2000.18.24.4016
   Brennecke J, 2005, PLOS BIOL, V3, P404, DOI 10.1371/journal.pbio.0030085
   Egeblad M, 2002, NAT REV CANCER, V2, P161, DOI 10.1038/nrc745
   Enomoto M, 2009, ONCOGENE, V28, P3197, DOI 10.1038/onc.2009.175
   Ferguson WS, 2001, CANCER INVEST, V19, P292, DOI 10.1081/CNV-100102557
   Gregersen LH, 2012, BMC CANCER, V12, P0, DOI 10.1186/1471-2407-12-232
   Inada T, 2011, J ANESTH, V25, P569, DOI 10.1007/s00540-011-1163-y
   Iorio MV, 2007, CANCER RES, V67, P8699, DOI 10.1158/0008-5472.CAN-07-1936
   Ishikawa M, 2012, ANESTHESIOLOGY, V117, P1245, DOI 10.1097/ALN.0b013e3182746676
   Kobayashi EISUKE, 2012, SARCOMA, V2012, P359739, DOI 10.1155/2012/359739
   Krek A, 2005, NAT GENET, V37, P495, DOI 10.1038/ng1536
   Lui WO, 2007, CANCER RES, V67, P6031, DOI 10.1158/0008-5472.CAN-06-0561
   Lulla RISHIR, 2011, SARCOMA, V2011, P732690, DOI 10.1155/2011/732690
   Ma O, 2009, CANCER RES, V69, P2559, DOI 10.1158/0008-5472.CAN-08-2929
   Mammoto T, 2002, CANCER LETT, V184, P165, DOI 10.1016/S0304-3835(02)00210-0
   Marina N, 2004, ONCOLOGIST, V9, P422, DOI 10.1634/theoncologist.9-4-422
   Miao YF, 2010, BIOMED PHARMACOTHER, V64, P583, DOI 10.1016/j.biopha.2010.03.006
   Michael MZ, 2003, MOL CANCER RES, V1, P882
   Mirabello L, 2009, CANCER-AM CANCER SOC, V115, P1531, DOI 10.1002/cncr.24121
   Osaki M, 2011, MOL THER, V19, P1123, DOI 10.1038/mt.2011.53
   Porkka KP, 2007, CANCER RES, V67, P6130, DOI 10.1158/0008-5472.CAN-07-0533
   Rundhaug JE, 2003, CLIN CANCER RES, V9, P551
   Siddiqui RA, 2005, BREAST CANCER RES, V7, PR645, DOI 10.1186/bcr1036
   Tuckermann JP, 2001, DIFFERENTIATION, V69, P49, DOI 10.1046/j.1432-0436.2001.690105.x
   Wu DY, 2013, MOL MED REP, V8, P626, DOI 10.3892/mmr.2013.1501
   Wu RSC, 2013, ENVIRON TOXICOL, V28, P471, DOI 10.1002/tox.20742
   Yamagata K, 2012, J BIOL CHEM, V287, P1588, DOI 10.1074/jbc.M111.315127
   Zhang BH, 2007, DEV BIOL, V302, P1, DOI 10.1016/j.ydbio.2006.08.028
   Zhang J, 2013, HEPATOB PANCREAT DIS, V12, P305, DOI 10.1016/S1499-3872(13)60048-X
   Zhang J, 2013, CELL BIOL INT, V37, P227, DOI 10.1002/cbin.10034
   Zhao GY, 2013, PLOS ONE, V8, P0, DOI 10.1371/journal.pone.0053906
   Zhou GX, 2013, J INT MED RES, V41, P1, DOI 10.1177/0300060513475959
NR 33
TC 53
Z9 57
U1 1
U2 13
PU COGNIZANT COMMUNICATION CORP
PI PUTNAM VALLEY
PA 18 PEEKSKILL HOLLOW RD, PO BOX 37, PUTNAM VALLEY, NY 10579 USA
SN 0965-0407
EI 1555-3906
J9 ONCOL RES
JI Oncol. Res.
PD JUN 15
PY 2014
VL 21
IS 4
BP 201
EP 207
DI 10.3727/096504014X13890370410203
PG 7
WC Oncology
SC Oncology
GA VJ5DX
UT WOS:000604870700001
PM 24762226
DA 2022-07-08
ER

PT J
AU Guan, Jiemin
   Lai, Xiaoping
   Wang, Xinna
   Leung, AW
   Zhang, Hongwei
   Xu, Chuanshan
AF Guan, Jiemin
   Lai, Xiaoping
   Wang, Xinna
   Leung, Albert
   Zhang, Hongwei
   Xu, Chuanshan
TI Photodynamic action of methylene blue in osteosarcoma cells in vitro
SO PHOTODIAGNOSIS AND PHOTODYNAMIC THERAPY
LA English
DT Article
DE Photodynamic action; Methylene blue; Osteosarcoma cells; Cell death; Apoptosis; Mitochondrial membrane potential
ID chemotherapy-induced apoptosis; prognostic-factor; hypocrellin b; therapy; inhibition; photosensitizer; extremity; ultrasound; resistance; adjuvant
AB Background: Osteosarcoma is a common malignant bone tumor which threatens the life of young people worldwide. To explore alternative strategy for combating osteosarcoma, a tight-emitting diode (LED) that activates methylene blue (MB) was used in the present study to investigate cell death of osteosarcoma-derived UMR106 cells. Materials and methods: Photocytotoxicity in UMR106 cells was investigated 24 h after photodynamic activation of MB using sulforhodamine B (SRB) assay and light microscopy. Apoptosis induction was observed 24 h after photodynamic treatment using a confocal laser scanning microscopy (CLSM) with Hoechst 33342 staining. The change in mitochondrial membrane potential (MMP) was analyzed using a flow cytometry with rhodamine 123 staining. Results: MB under red tight irradiation caused a drug-concentration (0-100 mu M) and light-dose (0-32 J/cm(2)) dependent cytotoxicity in UMR106 cells. The SRB assay and light microscopy observed a significant decrease in the number of UMR106 cells attached to the bottom of culture well after LED light-activated MB (100 mu M, 32 J/cm(2)). Nuclear shrinkage, chromatin condensation and fragmentation were found in the treated cells by nuclear staining. In addition, flow cytometry showed that the MMP in UMR106 cells was rapidly reduced by photo-activated MB (100 mu M, 32 J/cm(2)). Conclusion: Photodynamic action of MB under LED irradiation could remarkably kill osteosarcoma cells and induce cell apoptosis as well as MMP collapse. Crown Copyright (C) 2013 Published by Elsevier B.V. All rights reserved.
C1 [Guan, Jiemin; Wang, Xinna; Leung, Albert Wingnang; Zhang, Hongwei; Xu, Chuanshan] Chinese Univ Hong Kong, Sch Chinese Med, Shatin, Hong Kong, Peoples R China.
   [Lai, Xiaoping] Guangzhou Univ Chinese Med, Sch Chinese Med, Guangzhou, Guangdong, Peoples R China.
RP Lai, XP (通讯作者)，Guangzhou Univ Chinese Med, 232 Outside Loop East Rd, Guangzhou, Guangdong, Peoples R China.
EM laixp88@126.com; awnleung@cuhk.edu.hk; xcshan@163.com
FU Hong Kong RGC [476912]; Innovation and Technology Fund of Shenzhen [CXZZ20120619150627260]; Chinese University of Hong Kong [2030446, 4053026]
CR Bacci G, 2005, EUR J CANCER, V41, P2836, DOI 10.1016/j.ejca.2005.08.026
   Bielack SS, 2002, J CLIN ONCOL, V20, P776, DOI 10.1200/JCO.20.3.776
   Chen YJ, 2008, CANCER SCI, V99, P2019, DOI 10.1111/j.1349-7006.2008.00910.x
   Feril LB, 2005, CANCER LETT, V221, P145, DOI 10.1016/j.canlet.2004.08.034
   Gong HY, 2013, ASIAN PAC J CANCER P, V14, P3351, DOI 10.7314/APJCP.2013.14.5.3351
   Gorlick R, 2003, CLIN CANCER RES, V9, P5442
   Guo XL, 2012, CANCER LETT, V320, P171, DOI 10.1016/j.canlet.2012.03.002
   Guyon L, 2012, PHOTODIAGN PHOTODYN, V9, P16, DOI 10.1016/j.pdpdt.2011.08.003
   Indap MA, 1995, NATIONAL MEDICAL JOURNAL OF INDIA, V8, P65
   Jiang Y, 2012, LASER PHYS, V22, P300, DOI 10.1134/S1054660X11230071
   Jiang Y, 2012, PHOTODIAGN PHOTODYN, V9, P337, DOI 10.1016/j.pdpdt.2012.03.009
   Kakkar P, 2007, MOL CELL BIOCHEM, V305, P235, DOI 10.1007/s11010-007-9520-8
   Korbelik M, 2011, LASER SURG MED, V43, P614, DOI 10.1002/lsm.21068
   Liu L, 2011, LASER PHYS LETT, V8, P150, DOI 10.1002/lapl.201010096
   Matsubara T, 2008, IN VIVO, V22, P297
   Meyers PA, 1992, J CLIN ONCOL, V10, P5, DOI 10.1200/JCO.1992.10.1.5
   Nowak-stepniowska A, 2011, PHOTODIAGN PHOTODYN, V8, P39, DOI 10.1016/j.pdpdt.2010.09.002
   Orth K, 1995, LANCET, V345, P519, DOI 10.1016/S0140-6736(95)90617-7
   Sanovic R, 2011, PHOTODIAGN PHOTODYN, V8, P291, DOI 10.1016/j.pdpdt.2011.04.003
   Separovic D, 2012, ANTICANCER RES, V32, P753
   Tan Y, 2009, LASER PHYS LETT, V6, P321, DOI 10.1002/lapl.200810139
   Tardivo JP, 2004, PHOTODIAGN PHOTODYN, V1, P345, DOI 10.1016/S1572-1000(05)00005-0
   Tardivo JP, 2006, PHOTOMED LASER SURG, V24, P528, DOI 10.1089/pho.2006.24.528
   Tarozzi A, 2012, INT J MOL SCI, V13, P10899, DOI 10.3390/ijms130910899
   Tian ZD, 2010, INTEGR CANCER THER, V9, P365, DOI 10.1177/1534735410379013
   Trindade GS, 2000, CANCER LETT, V151, P161, DOI 10.1016/S0304-3835(99)00408-5
   Wang XN, 2012, ULTRASONICS, V52, P543, DOI 10.1016/j.ultras.2011.11.007
   Whelan JS, 2012, ANN ONCOL, V23, P1607, DOI 10.1093/annonc/mdr491
   Williams JL, 1989, J PHOTOCH PHOTOBIO B, V4, P229, DOI 10.1016/1011-1344(89)80010-7
   Xiang JY, 2011, ULTRASONICS, V51, P390, DOI 10.1016/j.ultras.2010.11.005
   Xu CS, 2010, LASER PHYS LETT, V7, P68, DOI 10.1002/lapl.200910095
   Yang XK, 2004, J CANCER RES CLIN, V130, P423, DOI 10.1007/s00432-004-0556-9
NR 32
TC 21
Z9 22
U1 1
U2 37
PU ELSEVIER SCIENCE BV
PI AMSTERDAM
PA PO BOX 211, 1000 AE AMSTERDAM, NETHERLANDS
SN 1572-1000
EI 1873-1597
J9 PHOTODIAGN PHOTODYN
JI Photodiagnosis Photodyn. Ther.
PD MAR 15
PY 2014
VL 11
IS 1
BP 13
EP 19
DI 10.1016/j.pdpdt.2013.09.003
PG 7
WC Oncology
SC Oncology
GA AE3CX
UT WOS:000333855700003
PM 24629696
DA 2022-07-08
ER

PT J
AU Kushlinskii, NE
   Timofeev, YS
   Solov’ev, YN
   Gerstein, ES
   Lyubimova, NV
   Bulycheva, IV
AF Kushlinskii, N
   Timofeev, Yu
   Solov’ev, Yu
   Gerstein, E
   Lyubimova, N
   Bulycheva, I
TI Components of the RANK/RANKL/OPG System, IL-6, IL-8, IL-16, MMP-2, and Calcitonin in the Sera of Patients with Bone Tumors
SO BULLETIN OF EXPERIMENTAL BIOLOGY AND MEDICINE
LA English
DT Article
DE bone tumors; RANK/RANKL/OPG system; interleukin-16,-6,-8; matrix metalloproteinase-2; calcitonin
ID matrix metalloproteinases 2; tissue inhibitor; pathway; cell
AB Serum levels of sRANKL, RANK, OPG, IL-8, IL-6, IL-16, MMP-2, and calcitonin were measured by ELISA in patients with malignant, borderline, and benign bone tumors and in healthy individuals (control). Serum levels of RANK, OPG, IL-8, IL-6, and the OPG/sRANKL ratio were signifi cantly higher, while the level of MMP-2 was signifi cantly lower in patients with bone tumors than in controls. Serum concentration of IL-16 in osteosarcoma patients was signifi cantly lower than in chondrosarcoma patients. No signifi cant differences between bone sarcomas of different differentiation were detected for any of the studied markers. Calcitonin level depended on the tumor location and type.
C1 [Kushlinskii, N. E.; Timofeev, Yu. S.; Solov'ev, Yu. N.; Gerstein, E. S.; Lyubimova, N. V.; Bulycheva, I. V.] Russian Acad Med Sci, NN Blokhin Russian Canc Res Ctr, Moscow, Russia.
RP Kushlinskii, NE (通讯作者)，Russian Acad Med Sci, NN Blokhin Russian Canc Res Ctr, Moscow, Russia.
EM biochimia@mtu-net.ru
CR [anonymous] , 2008, ASBMR PRIMER METABOL, V0, P537
   Costa-rodrigues J, 2011, CLIN EXP METASTAS, V28, P505, DOI 10.1007/s10585-011-9387-7
   Dougall WC, 2012, CLIN CANCER RES, V18, P326, DOI 10.1158/1078-0432.CCR-10-2507
   Gershtein ES, 2008, B EXP BIOL MED+, V145, P362, DOI 10.1007/s10517-008-0092-8
   Gershtein ES, 2010, B EXP BIOL MED+, V149, P628, DOI 10.1007/s10517-010-1010-4
   Hanahan D, 2011, CELL, V144, P646, DOI 10.1016/j.cell.2011.02.013
   Hsu CJ, 2010, J CELL BIOCHEM, V111, P138, DOI 10.1002/jcb.22677
   Jorgensen HL, 2004, J BONE MINER METAB, V22, P132, DOI 10.1007/s00774-003-0461-3
   Kushlinsky NE, 2010, B EXP BIOL MED+, V149, P233, DOI 10.1007/s10517-010-0914-3
   Lee JA, 2011, PEDIATR BLOOD CANCER, V56, P738, DOI 10.1002/pbc.22720
   Liu B, 2003, J ORAL PATHOL MED, V32, P367, DOI 10.1034/j.1600-0714.2003.00126.x
   Mundy GR, 2002, NAT REV CANCER, V2, P584, DOI 10.1038/nrc867
   Rutkowski P, 2003, J SURG ONCOL, V84, P151, DOI 10.1002/jso.10305
   Terpos E, 2003, BLOOD, V102, P1064, DOI 10.1182/blood-2003-02-0380
NR 14
TC 15
Z9 18
U1 0
U2 3
PU SPRINGER
PI NEW YORK
PA 233 SPRING ST, NEW YORK, NY 10013 USA
SN 0007-4888
EI 1573-8221
J9 B EXP BIOL MED+
JI Bull. Exp. Biol. Med.
PD AUG 15
PY 2014
VL 157
IS 4
BP 520
EP 523
DI 10.1007/s10517-014-2605-y
PG 4
WC Medicine, Research & Experimental
SC Research & Experimental Medicine
GA AN5VY
UT WOS:000340661000028
PM 25110097
DA 2022-07-08
ER

PT J
AU Hong, Honghai
   Zhou, Ti
   Fang, Shuhuan
   Jia, Minghan
   Xu, Zumin
   Dai, Zhiyu
   Li, Cen
   Li, Shuai
   Li, Lei
   Zhang, Ting
   Qi, Weiwei
   Bardeesi, ASA
   Yang, Zhonghan
   Cai, Weibin
   Yang, Xia
   Gao, Guoquan
AF Hong, Honghai
   Zhou, Ti
   Fang, Shuhuan
   Jia, Minghan
   Xu, Zumin
   Dai, Zhiyu
   Li, Cen
   Li, Shuai
   Li, Lei
   Zhang, Ting
   Qi, Weiwei
   Bardeesi, Adham
   Yang, Zhonghan
   Cai, Weibin
   Yang, Xia
   Gao, Guoquan
TI Pigment epithelium-derived factor (PEDF) inhibits breast cancer metastasis by down-regulating fibronectin
SO BREAST CANCER RESEARCH AND TREATMENT
LA English
DT Article
DE Pigment epithelium-derived factor; Metastasis; Laminin receptor; Fibronetin; MMP-2; MMP-9
ID orthotopic osteosarcoma growth; liver metastasis; laminin receptor; expression; cell; overexpression; identification; angiogenesis; invasion; activation
AB Pigment epithelium-derived factor (PEDF) plays an important role in the tumor growth and metastasis inhibition. It has been reported that PEDF expression is significantly reduced in breast cancer, and associated with disease progression and poor patient outcome. However, the exact mechanism of PEDF on breast cancer metastasis including liver and lung metastasis remains unclear. The present study aims to reveal the impact of PEDF on breast cancer. The orthotopic tumor mice model inoculated by MDA-MB-231 cells stably expressing PEDF or control cells was used to assess liver and lung metastasis of breast cancer. In vitro, migration and invasion experiments were used to detect the metastatic abilities of MDA-MB-231 and SKBR3 breast cancer cells with or without overexpression of PEDF. The metastatic-related molecules including EMT makers, fibronectin, and p-AKT and p-ERK were detected by qRT-PCR, Western blot, and Fluorescent immunocytochemistry. PEDF significantly inhibited breast cancer growth and metastasis in vivo and in vitro. Mechanically, PEDF inhibited breast cancer cell migration and invasion by down-regulating fibronectin and subsequent MMP2/MMP9 reduction via p-ERK and p-AKT signaling pathways. However, PEDF had no effect on EMT conversion in the breast cancer cells which was usually involved in cancer metastasis. Furthermore, the study showed that laminin receptor mediated the down-regulation of fibronectin by PEDF. These results reported for the first time that PEDF inhibited breast cancer metastasis by down-regulating fibronectin via laminin receptor/AKT/ERK pathway. Our findings demonstrated PEDF as a dual effector in limiting breast cancer growth and metastasis and highlighted a new avenue to block breast cancer progression.
C1 [Hong, Honghai; Zhou, Ti; Jia, Minghan; Dai, Zhiyu; Li, Cen; Li, Shuai; Zhang, Ting; Qi, Weiwei; Bardeesi, Adham Sameer A.; Yang, Zhonghan; Cai, Weibin; Yang, Xia; Gao, Guoquan] Sun Yat Sen Univ, Zhongshan Sch Med, Dept Biochem, Guangzhou 510080, Guangdong, Peoples R China.
   [Fang, Shuhuan; Bardeesi, Adham Sameer A.] Guangzhou Univ Chinese Med, DME Ctr, Clin Pharmacol Inst, Guangzhou, Guangdong, Peoples R China.
   [Xu, Zumin; Bardeesi, Adham Sameer A.] Guangdong Med Coll, Affiliated Hosp, Ctr Canc, Zhanjiang 524000, Peoples R China.
   [Li, Lei; Bardeesi, Adham Sameer A.] Guangzhou Med Univ, Affiliated Hosp 3, Key Lab Reprod Med Guangdong Prov, Dept Reprod Med Ctr, Guangzhou, Guangdong, Peoples R China.
   [Bardeesi, Adham Sameer A.; Yang, Xia] Sun Yat Sen Univ, China Key Lab Trop Dis Control, Minist Educ, Guangzhou 510080, Guangdong, Peoples R China.
   [Bardeesi, Adham Sameer A.; Gao, Guoquan] Sun Yat Sen Univ, Key Lab Funct Mol Marine Microorganisms, Dept Educ Guangdong Prov, Guangzhou 510275, Guangdong, Peoples R China.
RP Cai, WB (通讯作者)，Sun Yat Sen Univ, Zhongshan Sch Med, Dept Biochem, 74 Zhongshan Rd 2, Guangzhou 510080, Guangdong, Peoples R China.
EM gaolaosao@126.com; zhouti2@mail.sysu.edu.cn; fshkm@126.com; jmh1114chun@gmail.com; james99_2000@tom.com; joeytai2010@gmail.com; licen09@163.com; gundam-speed@163.com; jane-zhangting@hotmail.com; qiww1017@163.com; Bardeesi95@hotmail.com; yangzhh@mail.sysu.edu.cn; caiwb@mail.sysu.edu.cn; yangxia@mail.sysu.edu.cn; gaogq@mail.sysu.edu.cn
FU National Nature Science Foundation of China [30971208, 30973449, 81070746, 81172163, 81272338, 81272515, 81200706, 81470015]; National KeySci-Tech Special Project of China [2009ZX09103-642, 2013ZX09102-053]; Program for Doctoral Station in University [20100171110049, 2011M501364, 20120171110053]; Key Project of Nature Science Foundation of Guangdong Province, China [10251008901000009]; Key Sci-tech Research Project of Guangdong Province, China [2011B031200006]; Guandong Natural Science Fund [10151008901000007, S2012010009250, S2012040006986]; KeySci-tech Research Project of Guangzhou Municipality, China [2011Y1-00017-8, 12A52061519]; Program for Doctoral Station in University, China [20124425120016]; Guangdong Natural Science Fund, China [S2012040006514]; Medical Research Foundation of Guangdong Province, China [B2012151]; Characteristic Key Discipline Construction Fund of Chinese Internal Medicine of Guangzhou University of Chinese Medicine
CR Abe R, 2004, AM J PATHOL, V164, P1225, DOI 10.1016/S0002-9440(10)63210-5
   Aksamitiene E, 2012, BIOCHEM SOC T, V40, P139, DOI 10.1042/BST20110609
   Alberdi E, 1998, BIOCHEMISTRY-US, V37, P10643, DOI 10.1021/bi9802317
   Bae YK, 2013, HUM PATHOL, V44, P2028, DOI 10.1016/j.humpath.2013.03.006
   Becerra SP, 2013, NAT REV CANCER, V13, P258, DOI 10.1038/nrc3484
   Becerra SP, 2006, EXP EYE RES, V82, P739, DOI 10.1016/j.exer.2005.10.016
   Bernard A, 2009, J BIOL CHEM, V284, P10480, DOI 10.1074/jbc.M809259200
   Bilak MM, 1999, J NEUROPATH EXP NEUR, V58, P719, DOI 10.1097/00005072-199907000-00006
   Bouck N, 2002, TRENDS MOL MED, V8, P330, DOI 10.1016/S1471-4914(02)02362-6
   Broadhead ML, 2009, EXPERT OPIN THER TAR, V13, P1429, DOI 10.1517/14728220903307475
   Cai J, 2006, CLIN CANCER RES, V12, P3510, DOI 10.1158/1078-0432.CCR-06-0094
   Cai WB, 2012, PLOS ONE, V7, P0, DOI 10.1371/journal.pone.0053152
   Das S, 2008, LIFE SCI, V82, P467, DOI 10.1016/j.lfs.2007.12.013
   Drasin DJ, 2011, BREAST CANCER RES, V13, P0, DOI 10.1186/bcr3037
   Duan SG, 2010, DIGEST DIS SCI, V55, P2844, DOI 10.1007/s10620-009-1121-9
   Ek ETH, 2007, CANCER GENE THER, V14, P616, DOI 10.1038/sj.cgt.7701044
   Ek ETH, 2007, CLIN EXP METASTAS, V24, P93, DOI 10.1007/s10585-007-9062-1
   Ek ETH, 2006, TRENDS MOL MED, V12, P497, DOI 10.1016/j.molmed.2006.08.009
   Fernandez-garcia B, 2014, HISTOPATHOLOGY, V64, P512, DOI 10.1111/his.12300
   Filleur S, 2009, J CELL BIOCHEM, V106, P769, DOI 10.1002/jcb.22072
   Fitzgerald DP, 2012, CANCER RES, V72, P144, DOI 10.1158/0008-5472.CAN-11-1904
   Giancotti FG, 1999, SCIENCE, V285, P1028, DOI 10.1126/science.285.5430.1028
   Guan M, 2004, CANCER GENE THER, V11, P325, DOI 10.1038/sj.cgt.7700675
   Gupta GP, 2006, CELL, V127, P679, DOI 10.1016/j.cell.2006.11.001
   Hoshina D, 2010, CURR MOL MED, V10, P292, DOI 10.2174/156652410791065327
   Hua P, 2012, AM J PHYSIOL-RENAL, V302, PF1418, DOI 10.1152/ajprenal.00477.2011
   Hynes RO, 1994, CURR OPIN GENET DEV, V4, P569, DOI 10.1016/0959-437X(94)90074-D
   Ioachim E, 2002, EUR J CANCER, V38, P2362, DOI 10.1016/S0959-8049(02)00210-1
   Jan R, 2012, BREAST CANCER RES, V14, P0, DOI 10.1186/bcr3356
   Jemal A, 2011, CA-CANCER J CLIN, V61, P134, DOI 10.3322/caac.20115, 10.3322/caac.20107
   Kondo A, 2013, INT J CLIN ONCOL, V18, P380, DOI 10.1007/s10147-012-0387-7
   Kuncl RW, 2002, J NEUROCHEM, V81, P178, DOI 10.1046/j.1471-4159.2002.00813.x
   Lattier JM, 2013, CLIN EXP METASTAS, V30, P969, DOI 10.1007/s10585-013-9596-3
   Maity G, 2011, TUMOR BIOL, V32, P129, DOI 10.1007/s13277-010-0106-9
   Malik G, 2010, CANCER RES, V70, P4327, DOI 10.1158/0008-5472.CAN-09-3312
   Menard S, 1998, BREAST CANCER RES TR, V52, P137, DOI 10.1023/A:1006171403765
   Mitra AK, 2011, ONCOGENE, V30, P1566, DOI 10.1038/onc.2010.532
   Notari L, 2005, INVEST OPHTH VIS SCI, V46, P2736, DOI 10.1167/iovs.04-1489
   Notari L, 2006, J BIOL CHEM, V281, P38022, DOI 10.1074/jbc.M600353200
   Orgaz JL, 2009, ONCOGENE, V28, P4147, DOI 10.1038/onc.2009.284
   Palena C, 2011, EXP BIOL MED, V236, P537, DOI 10.1258/ebm.2011.010367
   Park K, 2011, MOL CELL BIOL, V31, P3038, DOI 10.1128/MCB.01211-10
   Saini KS, 2013, CANCER TREAT REV, V39, P935, DOI 10.1016/j.ctrv.2013.03.009
   Sawant S, 2004, BIOCHEM BIOPH RES CO, V325, P408, DOI 10.1016/j.bbrc.2004.10.041
   Serra V, 2011, ONCOGENE, V30, P2547, DOI 10.1038/onc.2010.626
   Shibata K, 1998, CANCER RES, V58, P900
   Steele FR, 1993, P NATL ACAD SCI USA, V90, P1526, DOI 10.1073/pnas.90.4.1526
   Takenaka K, 2005, LIFE SCI, V77, P3231, DOI 10.1016/j.lfs.2005.05.048
   Thiery JP, 2006, NAT REV MOL CELL BIO, V7, P131, DOI 10.1038/nrm1835
   Tombrantink J, 1989, INVEST OPHTH VIS SCI, V30, P1700
   Uehara H, 2004, CANCER RES, V64, P3533, DOI 10.1158/0008-5472.CAN-03-3725
   Wang JJ, 2006, DIABETES, V55, P1678, DOI 10.2337/db05-1448
   Weigelt B, 2005, NAT REV CANCER, V5, P591, DOI 10.1038/nrc1670
   Yasuoka H, 2009, AM J PATHOL, V175, P605, DOI 10.2353/ajpath.2009.080991
   Zhou D, 2010, J CANCER RES CLIN, V136, P1719, DOI 10.1007/s00432-010-0830-y
NR 55
TC 36
Z9 40
U1 0
U2 17
PU SPRINGER
PI NEW YORK
PA ONE NEW YORK PLAZA, SUITE 4600, NEW YORK, NY, UNITED STATES
SN 0167-6806
EI 1573-7217
J9 BREAST CANCER RES TR
JI Breast Cancer Res. Treat.
PD NOV 15
PY 2014
VL 148
IS 1
BP 61
EP 72
DI 10.1007/s10549-014-3154-9
PG 12
WC Oncology
SC Oncology
GA AR8DT
UT WOS:000343806400006
PM 25284724
DA 2022-07-08
ER

PT J
AU Tan, ML
   Shao, Peng
   Friedhuber, AM
   Van moorst, Mallory
   Elahy, Mina
   Indumathy, Sivanjah
   Dunstan, DE
   Wei, Yongzhong
   Dass, CR
AF Tan, Mei
   Shao, Peng
   Friedhuber, Anna
   Van moorst, Mallory
   Elahy, Mina
   Indumathy, Sivanjah
   Dunstan, Dave
   Wei, Yongzhong
   Dass, Crispin
TI The potential role of free chitosan in bone trauma and bone cancer management
SO BIOMATERIALS
LA English
DT Article
DE Chitosan; Stem cell; Angiogenesis; Fracture; Osteogenesis; Cancer
ID molecular-weight chitosan; mesenchymal stem-cell; in-vitro; growth-factor; murine model; nanoparticle; differentiation; osteosarcoma; metastasis; activation
AB Bone defects caused by fractures or cancer-mediated destruction are debilitating. Chitosan is commonly used in scaffold matrices for bone healing, but rarely as a free drug. We demonstrate that free chitosan promotes osteoblast proliferation and osteogenesis in mesenchymal stem cells, increases osteopontin and collagen I expression, and reduces osteoclastogenesis. Chitosan inhibits invasion of endothelial cells, downregulating uPA/R, MT1-MMP, cdc42 and Racl. Better healing of bone fractures with greater trabecular bone formation was observed in mice treated with chitosan. Chitosan induces apoptosis in osteotropic prostate and breast cancer cells via caspase-2 and -3 activation, and reduces their establishment in bone. Chitosan is pro-apoptotic in osteosarcoma cells, but not their normal counterpart, osteoblasts, or chondrosarcoma cells. Systemic delivery of chitosan does not perturb angiogenesis, bone volume or instinctive behaviour in pregnant mice, but decreases foetal length and changes pancreatic secretory acini. With certain controls in place, chitosan could be useful for bone trauma management. (C) 2014 Elsevier Ltd. All rights reserved.
C1 [Tan, Mei L.] Univ Melbourne, St Vincents Hlth, Dept Orthopaed, Fitzroy, Vic 3065, Australia.
   [Shao, Peng; Wei, Yongzhong] Nanjing Med Univ, Affiliated Hosp 1, Dept Orthopaed, Nanjing 210029, Jiangsu, Peoples R China.
   [Friedhuber, Anna M.] Univ Melbourne, Dept Pathol, Parkville, Vic 3050, Australia.
   [van Moorst, Mallory; Elahy, Mina; Indumathy, Sivanjah] Victoria Univ, Coll Hlth & Biomed, St Albans, Vic 3021, Australia.
   [Dunstan, Dave E.] Univ Melbourne, Dept Biomol & Chem Engn, Parkville, Vic 3050, Australia.
   [Dass, Crispin R.] Curtin Univ, Sch Pharm, Bentley, WA 6102, Australia.
   [Dass, Crispin R.] Curtin Univ, Biosci Res Precinct, Bentley, WA 6102, Australia.
RP Dass, CR (通讯作者)，Curtin Univ, Sch Pharm, GPO Box U1987, Perth, WA 6845, Australia.
EM Crispin.Dass@curtin.edu.au
FU Curtin University Academic50 scheme grant
CR Ahmadbeigi N, 2011, STEM CELLS DEV, V20, P1337, DOI 10.1089/scd.2010.0266
   Akiyama T, 2010, BIOCHEM BIOPH RES CO, V391, P789, DOI 10.1016/j.bbrc.2009.11.139
   Bruera E, 2003, CANC PAIN ASSESSMENT, V0, P515
   Busilacchi A, 2013, CARBOHYD POLYM, V98, P665, DOI 10.1016/j.carbpol.2013.06.044
   Cheng QY, 2013, REGUL TOXICOL PHARM, V65, P294, DOI 10.1016/j.yrtph.2013.01.003
   Dass CR, 2007, BIOMATERIALS, V28, P3026, DOI 10.1016/j.biomaterials.2007.03.016
   Dass CR, 2006, CLIN EXP METASTAS, V23, P367, DOI 10.1007/s10585-006-9046-6
   De Schauwer C, 2011, THERIOGENOLOGY, V75, P1431, DOI 10.1016/j.theriogenology.2010.11.008
   Ek ETH, 2007, CLIN EXP METASTAS, V24, P93, DOI 10.1007/s10585-007-9062-1
   Fernandes JC, 2011, INT J BIOL MACROMOL, V49, P433, DOI 10.1016/j.ijbiomac.2011.05.032
   Gregory CA, 2004, ANAL BIOCHEM, V329, P77, DOI 10.1016/j.ab.2004.02.002
   Hasegawa M, 2001, JPN J CANCER RES, V92, P459, DOI 10.1111/j.1349-7006.2001.tb01116.x
   Hoemann CD, 2009, PATHOL BIOL, V57, P318, DOI 10.1016/j.patbio.2008.06.004
   Hu LM, 2013, NANOSCALE, V5, P3103, DOI 10.1039/c3nr00338h
   Janssens S, 2005, CELL, V123, P1079, DOI 10.1016/j.cell.2005.09.036
   Leung M, 2013, BIOMACROMOLECULES, V14, P4207, DOI 10.1021/bm4009843
   Lewiecki EM, 2011, NAT REV RHEUMATOL, V7, P631, DOI 10.1038/nrrheum.2011.130
   Li HY, 1999, PHYTOMEDICINE, V6, P305, DOI 10.1016/S0944-7113(99)80050-6
   Maes C, 2012, NAT REV RHEUMATOL, V8, P358, DOI 10.1038/nrrheum.2012.36
   Muzzarelli RAA, 2011, MAR DRUGS, V9, P1510, DOI 10.3390/md9091510
   Naderi-meshkin H, 2014, CELL BIOL INT, V38, P72, DOI 10.1002/cbin.10181
   Nam KS, 2007, J MICROBIOL BIOTECHN, V17, P2042
   Nam KS, 2009, J MICROBIOL BIOTECHN, V19, P629, DOI 10.4014/jmb.0811.603
   Qi LF, 2005, BIOORG MED CHEM LETT, V15, P1397, DOI 10.1016/j.bmcl.2005.01.010
   Qi LF, 2005, WORLD J GASTROENTERO, V11, P5136
   Qi LF, 2006, BIOORG MED CHEM LETT, V16, P4243, DOI 10.1016/j.bmcl.2006.05.078
   Romagnoli C, 2013, CLIN CASES MINER BON, V10, P155, DOI 10.11138/ccmbm/2013.10.3.155
   Roy K, 1999, NAT MED, V5, P387, DOI 10.1038/7385
   Shen KT, 2009, FOOD CHEM TOXICOL, V47, P1864, DOI 10.1016/j.fct.2009.04.044
   Skop NB, 2013, ACTA BIOMATER, V9, P6834, DOI 10.1016/j.actbio.2013.02.043
   Soleimani M, 2009, NAT PROTOC, V4, P102, DOI 10.1038/nprot.2008.221
   Soloveva T, 2013, MAR DRUGS, V11, P2216, DOI 10.3390/md11062216
   Takada I, 2009, NAT REV RHEUMATOL, V5, P442, DOI 10.1038/nrrheum.2009.137
   Tan ML, 2010, J CONTROL RELEASE, V144, P196, DOI 10.1016/j.jconrel.2010.01.011
   Tang T, 2011, BIOMED MATER, V6, P0, DOI 10.1088/1748-6041/6/1/015004
   Tinel A, 2004, SCIENCE, V304, P843, DOI 10.1126/science.1095432
   Torres AL, 2013, ACTA BIOMATER, V9, P6553, DOI 10.1016/j.actbio.2013.01.015
   Wang HB, 2014, BIOMATERIALS, V35, P3986, DOI 10.1016/j.biomaterials.2014.01.021
   Wysolmerski JJ, 2002, J MAMMARY GLAND BIOL, V7, P267, DOI 10.1023/A:1022800716196
   Zhang KX, 2013, ACTA BIOMATER, V9, P7276, DOI 10.1016/j.actbio.2013.03.025
NR 40
TC 36
Z9 38
U1 2
U2 58
PU ELSEVIER SCI LTD
PI OXFORD
PA THE BOULEVARD, LANGFORD LANE, KIDLINGTON, OXFORD OX5 1GB, OXON, ENGLAND
SN 0142-9612
EI 1878-5905
J9 BIOMATERIALS
JI Biomaterials
PD SEP 15
PY 2014
VL 35
IS 27
BP 7828
EP 7838
DI 10.1016/j.biomaterials.2014.05.087
PG 11
WC Engineering, Biomedical; Materials Science, Biomaterials
SC Engineering; Materials Science
GA AL2TF
UT WOS:000338977600014
PM 24947230
DA 2022-07-08
ER

PT J
AU Odri, Guillaume
   Kim, Pui-Pui
   Lamoureux, Francois
   Charrier, Celine
   Battaglia, Severine
   Amiaud, Jerome
   Heymann, Dominique
   Gouin, Francois
   Redini, Francoise
AF Odri, Guillaume
   Kim, Pui-pui
   Lamoureux, Francois
   Charrier, Celine
   Battaglia, Severine
   Amiaud, Jerome
   Heymann, Dominique
   Gouin, Francois
   Redini, Francoise
TI Zoledronic acid inhibits pulmonary metastasis dissemination in a preclinical model of Ewing's sarcoma via inhibition of cell migration
SO BMC CANCER
LA English
DT Article
DE Ewing's sarcoma; Zoledronic acid; Lung metastases; Animal models
ID prognostic-factor; bone; osteosarcoma; tumor; bisphosphonate; survival; risk; rat; alendronate; breast
AB Background: Ewing's sarcoma (ES) is the second most frequent primitive malignant bone tumor in adolescents with a very poor prognosis for high risk patients, mainly when lung metastases are detected (overall survival <15% at 5 years). Zoledronic acid (ZA) is a potent inhibitor of bone resorption which induces osteoclast apoptosis. Our previous studies showed a strong therapeutic potential of ZA as it inhibits ES cell growth in vitro and ES primary tumor growth in vivo in a mouse model developed in bone site. However, no data are available on lung metastasis. Therefore, the aim of this study was to determine the effect of ZA on ES cell invasion and metastatic properties. Methods: Invasion assays were performed in vitro in Boyden's chambers covered with Matrigel. Matrix Metalloproteinase (MMP) activity was analyzed by zymography in ES cell culture supernatant. In vivo, a relevant model of spontaneous lung metastases which disseminate from primary ES tumor was induced by the orthotopic injection of 10(6) human ES cells in the tibia medullar cavity of nude mice. The effect of ZA (50 mu g/kg, 3x/week) was studied over a 4-week period. Lung metastases were observed macroscopically at autopsy and analysed by histology. Results: ZA induced a strong inhibition of ES cell invasion, probably due to down regulation of MMP-2 and -9 activities as analyzed by zymography. In vivo, ZA inhibits the dissemination of spontaneous lung metastases from a primary ES tumor but had no effect on the growth of established lung metastases. Conclusion: These results suggest that ZA could be used early in the treatment of ES to inhibit bone tumor growth but also to prevent the early metastatic events to the lungs.
C1 [Odri, Guillaume; Kim, Pui-Pui; Lamoureux, Francois; Charrier, Celine; Battaglia, Severine; Amiaud, Jerome; Heymann, Dominique; Gouin, Francois; Redini, Francoise] INSERM, Equipe Ligue Canc 2012, UMR 957, F-44035 Nantes, France.
   [Odri, Guillaume; Kim, Pui-Pui; Lamoureux, Francois; Charrier, Celine; Battaglia, Severine; Amiaud, Jerome; Heymann, Dominique; Gouin, Francois; Redini, Francoise] Univ Nantes, Fac Med, Lab Physiopathol Resorpt Osseuse & Therapie Tumeu, EA3822, F-44035 Nantes, France.
   [Odri, Guillaume; Gouin, Francois] CHU Hotel Dieu, Serv Orthopedie, F-44035 Nantes, France.
   [Redini, Francoise] Fac Med, INSERM UMR957, F-44035 Nantes 1, France.
RP Redini, F (通讯作者)，INSERM, Equipe Ligue Canc 2012, UMR 957, F-44035 Nantes, France.
EM francoise.redini@univ-nantes.fr
FU Novartis Pharma (Rueil-Malmaison, France); Liddy Shriver Sarcoma Initiative
CR Boissier S, 2000, CANCER RES, V60, P2949
   Chaturvedi AASHI, 2012, GENES CANCER, V3, P102, DOI 10.1177/1947601912457024
   Coleman RE, 2008, BRIT J CANCER, V98, P1736, DOI 10.1038/sj.bjc.6604382
   Cotterill SJ, 2000, J CLIN ONCOL, V18, P3108, DOI 10.1200/JCO.2000.18.17.3108
   Craft AW, 1997, EUR J CANCER, V33, P1061, DOI 10.1016/S0959-8049(97)00043-9
   Dahlin DC, 1961, J BONE JOINT SURG AM, V43, P185, DOI 10.2106/00004623-196143020-00004
   Donaldson SS, 1998, INT J RADIAT ONCOL, V42, P125, DOI 10.1016/S0360-3016(98)00191-6
   Endo-munoz L, 2010, CANCER RES, V70, P7063, DOI 10.1158/0008-5472.CAN-09-4291
   Esiashvili N, 2008, J PEDIAT HEMATOL ONC, V30, P425, DOI 10.1097/MPH.0b013e31816e22f3
   Heymann D, 2005, BONE, V37, P74, DOI 10.1016/j.bone.2005.02.020
   Heymann D, 2004, TRENDS MOL MED, V10, P337, DOI 10.1016/j.molmed.2004.05.007
   Hiraga T, 2004, CLIN CANCER RES, V10, P4559, DOI 10.1158/1078-0432.CCR-03-0325
   Jenkin RD, 2001, MED PEDIATR ONCOL, V37, P383, DOI 10.1002/mpo.1214
   Kubista B, 2006, J ORTHOP RES, V24, P1145, DOI 10.1002/jor.20129
   Kushner BH, 1995, J CLIN ONCOL, V13, P2796, DOI 10.1200/JCO.1995.13.11.2796
   Maerten A, 2007, J IMMUNOTHER, V30, P370
   Masarachia P, 1996, BONE, V19, P281, DOI 10.1016/8756-3282(96)00182-2
   Meyers PA, 2001, J CLIN ONCOL, V19, P2812, DOI 10.1200/JCO.2001.19.11.2812
   Odri GA, 2010, CANCER RES, V70, P7610, DOI 10.1158/0008-5472.CAN-09-4272
   Ory B, 2005, CANCER-AM CANCER SOC, V104, P2522, DOI 10.1002/cncr.21530
   Paulussen M, 1998, ANN ONCOL, V9, P275, DOI 10.1023/A:1008208511815
   Sato M, 1991, J CLIN INVEST, V88, P2095, DOI 10.1172/JCI115539
   Schleiermacher G, 2003, J CLIN ONCOL, V21, P85, DOI 10.1200/JCO.2003.03.006
   Scotlandi K, 2000, J ORTHOPAED RES, V18, P959, DOI 10.1002/jor.1100180616
   Strauss SJ, 2010, ONCOLOGIST, V15, P627, DOI 10.1634/theoncologist.2010-0093
   Turccarel C, 1983, CR ACAD SCI III-VIE, V296, P1101
   Walter C, 2011, ORAL DIS, V17, P194, DOI 10.1111/j.1601-0825.2010.01720.x
   Wolfe TD, 2011, CLIN EXP METASTAS, V28, P377, DOI 10.1007/s10585-011-9377-9
   Wu L, 2009, EUR J PHARMACOL, V602, P124, DOI 10.1016/j.ejphar.2008.10.043
NR 29
TC 18
Z9 20
U1 0
U2 7
PU BIOMED CENTRAL LTD
PI LONDON
PA 236 GRAYS INN RD, FLOOR 6, LONDON WC1X 8HL, ENGLAND
SN 1471-2407
EI 
J9 BMC CANCER
JI BMC Cancer
PD MAR 10
PY 2014
VL 14
IS 
BP 
EP 
DI 10.1186/1471-2407-14-169
PG 9
WC Oncology
SC Oncology
GA AD7DE
UT WOS:000333421000001
PM 24612486
DA 2022-07-08
ER
