# Supplementary material for: Global scientific trends on matrix metalloproteinase and osteosarcoma: A bibliometric and visualized analysis
Source: Front Oncol. 2023 Feb 6;13:1064815. doi: 10.3389/fonc.2023.1064815 (PMC9939641; doi:10.3389/fonc.2023.1064815)
Supplement: Supplementary file 3 [file DataSheet_1.zip › rawdata/download2015u63.txt]

PT J
AU Jin, Hui
   Wang, Wenbo
AF Jin, Hui
   Wang, Wenbo
TI MicroRNA-539 suppresses osteosarcoma cell invasion and migration in vitro and targeting Matrix metallopeptidase-8
SO INTERNATIONAL JOURNAL OF CLINICAL AND EXPERIMENTAL PATHOLOGY
LA English
DT Article
DE microRNA (miRNA); miR-539; osteosarcoma; Matrix metallopeptidase-8 (MMP-8)
ID expression; metalloproteinase-8; progression; metastasis; mmp-8
AB microRNAs (miRNA) are a class of small, non-coding RNA that involved in different cancer-related processes. Previous studies have been indicated miR-539 as a tumor suppressor during tumorigenesis. However, the role of miR-539 in osteosarcoma is still unclear. In this study, we demonstrate miR-539 was downregulated in osteosarcoma tissues compared to adjacent normal tissue. Functional study suggests miR-539 inhabits the osteosarcoma cell proliferation, invasion and migration. We also identified that MMP8 was a direct target of miR-539 by the luciferase activity assay. These findings provide evidence that miR-539 plays a key role in inhibiting osteosarcoma cell invasion and migration and can regulating MMP8 expression in osteosarcoma cells. These strongly suggest that exogenous miR-539 may have therapeutic value in treating osteosarcoma.
C1 [Jin, Hui; Wang, Wenbo] Harbin Med Univ, Dept Orthoped, Affiliated Hosp 1, Harbin 150001, Heilongjiang Pr, Peoples R China.
RP Wang, WB (通讯作者)，Harbin Med Univ, Dept Orthoped, Affiliated Hosp 1, 23 Youzheng Rd, Harbin 150001, Heilongjiang Pr, Peoples R China.
EM wangwenbo3230@163.com
CR Agarwal D, 2003, DIFFERENTIATION, V71, P114, DOI 10.1046/j.1432-0436.2003.710202.x
   Ameres SL, 2013, NAT REV MOL CELL BIO, V14, P475, DOI 10.1038/nrm3611
   Balbin M, 2003, NAT GENET, V35, P252, DOI 10.1038/ng1249
   Calin GA, 2004, P NATL ACAD SCI USA, V101, P2999, DOI 10.1073/pnas.0307323101
   Cho Y, 2011, CLIN ORTHOP SURG, V3, P48, DOI 10.4055/cios.2011.3.1.48
   Cipolla GA, 2014, FRONT GENET, V5, P0, DOI 10.3389/fgene.2014.00337
   Du JY, 2015, ONCOL REP, V33, P1890, DOI 10.3892/or.2015.3797
   Fang ZD, 2013, PLOS ONE, V8, P0, DOI 10.1371/journal.pone.0054215
   Gutierrez-fernandez A, 2008, CANCER RES, V68, P2755, DOI 10.1158/0008-5472.CAN-07-5154
   Hu H, 2012, ONCOL LETT, V4, P1037, DOI 10.3892/ol.2012.866
   Jones KB, 2012, CANCER RES, V72, P1865, DOI 10.1158/0008-5472.CAN-11-2663
   Lewis VO, 2009, J BONE JOINT SURG AM, V91A, P1546, DOI 10.2106/JBJS.I.00375
   Marina N, 2004, ONCOLOGIST, V9, P422, DOI 10.1634/theoncologist.9-4-422
   Mirabello L, 2009, CANCER-AM CANCER SOC, V115, P1531, DOI 10.1002/cncr.24121
   Montel V, 2004, CANCER RES, V64, P1687, DOI 10.1158/0008-5472.CAN-03-2047
   Muthusamy S, 2014, J BIOL CHEM, V289, P29665, DOI 10.1074/jbc.M114.578682
   Nelson KM, 2008, MOL CANCER THER, V7, P3655, DOI 10.1158/1535-7163.MCT-08-0586
   Palavalli LH, 2009, NAT GENET, V41, P518, DOI 10.1038/ng.340
   Selbach M, 2008, NATURE, V455, P58, DOI 10.1038/nature07228
   Turu MM, 2006, ATHEROSCLEROSIS, V187, P161, DOI 10.1016/j.atherosclerosis.2005.08.039
   Wada T, 1996, ONCOLOGY, V53, P221
   Xiao QZ, 2013, CIRC RES, V112, P35, DOI 10.1161/CIRCRESAHA.112.274019
NR 22
TC 45
Z9 46
U1 0
U2 2
PU E-CENTURY PUBLISHING CORP
PI MADISON
PA 40 WHITE OAKS LN, MADISON, WI 53711 USA
SN 1936-2625
EI 
J9 INT J CLIN EXP PATHO
JI Int. J. Clin. Exp. Pathol.
PD JUN 15
PY 2015
VL 8
IS 7
BP 8075
EP 8082
DI 
PG 8
WC Oncology; Pathology
SC Oncology; Pathology
GA CR7OB
UT WOS:000361538900043
PM 26339374
DA 2022-07-08
ER

PT J
AU Wang, Shan-Tao
   Li, Dan-Zhi
   Li, Jian-Min
   Fang, Jun
   Li, Hua-Zhuang
   Tong, Pei-Jian
   Liu, Fu-Cun
AF Wang, Shan-tao
   Li, Dan-zhi
   Li, Jian-min
   Fang, Jun
   Li, Hua-zhuang
   Tong, Pei-jian
   Liu, Fu-cun
TI Lentivirus-mediated RNA interference targeting UbcH10 reduces cell growth and invasion of human osteosarcoma cells via inhibition of Ki-67 and matrix metalloproteinases
SO ONCOLOGY LETTERS
LA English
DT Article
DE UbcH10; matrix metalloproteinases; osteosarcoma; growth; invasion; Ki-67
ID ubiquitin-conjugating enzyme; protein; overexpression; biomarker
AB Osteosarcoma (OS) is the most commonly diagnosed primary malignancy affecting the bone. UbcH10 is a cancer-related E2-ubiquitin-conjugating enzyme. An overexpression of UbcH10 is significantly associated with tumor grade and cellular proliferation. However, limited evidence exists with regard to the biological function of UbcH10 in OS. The present study created a UbcH10 knockdown OS cell line using lentivirus-mediated RNA interference. The expression of UbcH10 was significantly reduced in UbcH10-targeted small hairpin RNA-expressing lentivirus OS cells. The downregulation of UbcH10 suppressed OS cell proliferation and colony formation ability via decreased Ki-67 expression. UbcH10 knockdown OS cells exhibited impaired invasion and migration abilities. Furthermore, knockdown of UbcH10 led to decreased levels of matrix metalloproteinase-3 and -9 in OS cells. The present study demonstrated the role of UbcH10 in OS cell proliferation, invasion and migration, which suggests that UbcH10 may be a potential candidate for OS therapy.
C1 [Wang, Shan-Tao; Li, Jian-Min] Shandong Univ, Qilu Hosp, Dept Orthoped, Jinan 510012, Shandong, Peoples R China.
   [Wang, Shan-Tao; Li, Dan-Zhi; Fang, Jun; Li, Hua-Zhuang] Yidu Cent Hosp Weifang, Dept Orthoped, Qingzhou 262500, Shandong, Peoples R China.
   [Tong, Pei-Jian; Liu, Fu-Cun] Zhejiang Univ Tradit Chinese Med, Dept Orthoped, Affiliated Hosp 1, Hangzhou 310006, Zhejiang, Peoples R China.
RP Liu, FC (通讯作者)，Zhejiang Univ Tradit Chinese Med, Dept Orthoped, Affiliated Hosp 1, 54 Youdian Rd, Hangzhou 310006, Zhejiang, Peoples R China.
EM dxwzliu@126.com
CR Akiyama T, 2008, MOL CANCER THER, V7, P3461, DOI 10.1158/1535-7163.MCT-08-0530
   Aristarkhov A, 1996, P NATL ACAD SCI USA, V93, P4294, DOI 10.1073/pnas.93.9.4294
   Bacci G, 2006, CANCER-AM CANCER SOC, V106, P1154, DOI 10.1002/cncr.21724
   Chen SM, 2010, CLIN EXP PHARMACOL P, V37, P525, DOI 10.1111/j.1440-1681.2009.05348.x, 10.1111/j.1440-1681.2010.05348.x
   Davies KJ, 2014, INT J BREAST CANC, V2014, P0, DOI 10.1155/2014/839094
   Egeblad M, 2002, NAT REV CANCER, V2, P161, DOI 10.1038/nrc745
   Hao ZL, 2012, TUMOR BIOL, V33, P723, DOI 10.1007/s13277-011-0291-1
   Jiang L, 2010, J CANCER RES CLIN, V136, P211, DOI 10.1007/s00432-009-0651-z
   Kleiner DE, 1999, CANCER CHEMOTH PHARM, V43, PS42, DOI 10.1007/s002800051097
   Lin YQ, 2002, J BIOL CHEM, V277, P21913, DOI 10.1074/jbc.M109398200
   Mirabello L, 2009, CANCER-AM CANCER SOC, V115, P1531, DOI 10.1002/cncr.24121
   Okamoto Y, 2003, CANCER RES, V63, P4167
   Ottaviani G, 2009, CANCER TREAT RES, V152, P15, DOI 10.1007/978-1-4419-0284-9_2, 10.1007/978-1-4419-0284-9_23
   Pallante P, 2013, EUR J CANCER, V49, P1117, DOI 10.1016/j.ejca.2012.09.033
   Rape M, 2006, CELL, V124, P89, DOI 10.1016/j.cell.2005.10.032
   Scholzen T, 2000, J CELL PHYSIOL, V182, P311, DOI 10.1002/(SICI)1097-4652(200003)182:3<311::AID-JCP1>3.0.CO;2-9
   Townsley FM, 1997, P NATL ACAD SCI USA, V94, P2362, DOI 10.1073/pnas.94.6.2362
   Van REEJH, 2010, J CELL BIOL, V188, P83, DOI 10.1083/jcb.200906147
   Wang J, 2014, CLIN CHIM ACTA, V433, P225, DOI 10.1016/j.cca.2014.03.023
   Xie CL, 2014, INT J BIOCHEM CELL B, V47, P113, DOI 10.1016/j.biocel.2013.11.023
NR 20
TC 5
Z9 6
U1 0
U2 2
PU SPANDIDOS PUBL LTD
PI ATHENS
PA POB 18179, ATHENS, 116 10, GREECE
SN 1792-1074
EI 1792-1082
J9 ONCOL LETT
JI Oncol. Lett.
PD MAY 15
PY 2015
VL 9
IS 5
BP 2171
EP 2176
DI 10.3892/ol.2015.3023
PG 6
WC Oncology
SC Oncology
GA CH2IW
UT WOS:000353849900036
PM 26137034
DA 2022-07-08
ER

PT J
AU Park, GB
   Kim, Dae-Jin
   Kim, Yeong-Seok
   Lee, Hyun-Kyung
   Kim, CW
   Hur, DY
AF Park, Ga
   Kim, Dae-jin
   Kim, Yeong-seok
   Lee, Hyun-kyung
   Kim, Chang
   Hur, Dae
TI Silencing of galectin-3 represses osteosarcoma cell migration and invasion through inhibition of FAK/Src/Lyn activation and beta-catenin expression and increases susceptibility to chemotherapeutic agents
SO INTERNATIONAL JOURNAL OF ONCOLOGY
LA English
DT Article
DE galectin-3; FAK; Src; Lyn; beta-catenin; invasion; osteosarcoma
ID src family kinase; tumor progression; signaling pathway; gene-expression; cancer; carcinoma; metastasis; apoptosis; adhesion; mediator
AB Galectin-3 is involved in tumor cell proliferation, adhesion, angiogenesis and metastasis. Galectin-3 promotes beta-catenin/Wnt signaling, and beta-catenin-related oncogenesis has been frequently reported in osteosarcoma. However, the correlation between galectin-3 and beta-catenin signaling in osteosarcoma is poorly defined. We hypothesized that galectin-3 may control the migration and invasion of cancer cells and that silencing of galectin-3 would therefore, suppress motility in osteosarcoma cells. In the present study, we show that galectin-3 silencing in cultured human osteosarcoma cells had decreased cell migration and invasion capabilities; reduced the expression and activation of FAK, Src, Lyn, PI3K/Akt, ERK1/2 and beta-catenin, which are key mediators of invasion; inhibited the expression and secretion of VEGF, MCP-1, IL-8, IL-6, MMP2/9 and phospho-Stat3; and potentiated sensitivity to cisplatin. Our results suggest that galectin-3 may be a feasible therapeutic target for osteosarcoma.
C1 [Park, Ga Bin; Kim, Dae-Jin; Kim, Yeong-Seok; Hur, Dae Young] Inje Univ, Coll Med, Dept Anat, Pusan 614735, South Korea.
   [Park, Ga Bin; Kim, Dae-Jin; Kim, Yeong-Seok; Hur, Dae Young] Inje Univ, Coll Med, Res Ctr Tumor Immunol, Pusan 614735, South Korea.
   [Lee, Hyun-Kyung] Inje Univ, Busan Paik Hosp, Dept Internal Med, Pusan 614735, South Korea.
   [Kim, Chang Wan] Inje Univ, Busan Paik Hosp, Dept Orthoped Surg, Pusan 614735, South Korea.
RP Hur, DY (通讯作者)，Inje Univ, Coll Med, Dept Anat, Bokji Ro 75, Pusan 614735, South Korea.
EM doctor-bluesea@hanmail.net; dyhur@inje.ac.kr
FU Korea Drug Development Fund (KDDF) - Ministry of Science, ICT and Future Planning; Ministry of Trade, Industry Energy; Ministry of Health & Welfare (Republic of Korea) [KDDF-201404-04]; National R&D Program for Cancer Control, Ministry for Health, Welfare and Family Affairs, Republic of Korea [0920040]
CR Aubin JE, 1996, J CELL PHYSIOL, V169, P468, DOI 10.1002/(SICI)1097-4652(199612)169:3<468::AID-JCP7>3.0.CO;2-M
   Bartholomeusz C, 2012, EXPERT OPIN THER TAR, V16, P121, DOI 10.1517/14728222.2011.644788
   Bodine PVN, 2008, CELL RES, V18, P248, DOI 10.1038/cr.2008.13
   Brabletz T, 2000, VERH DEUT G, V84, P175
   Cai HJ, 2011, P NATL ACAD SCI USA, V108, P6579, DOI 10.1073/pnas.1103904108
   Choi YL, 2010, CANCER RES, V70, P2296, DOI 10.1158/0008-5472.CAN-09-3141
   Dieudonne FX, 2010, CANCER RES, V70, P5399, DOI 10.1158/0008-5472.CAN-10-0090
   Federman N, 2009, CURR TREAT OPTION ON, V10, P82, DOI 10.1007/s11864-009-0087-3
   Filer A, 2009, ARTHRITIS RHEUM, V60, P1604, DOI 10.1002/art.24574
   Fukumori T, 2007, DRUG RESIST UPDATE, V10, P101, DOI 10.1016/j.drup.2007.04.001
   Gaur T, 2005, J BIOL CHEM, V280, P33132, DOI 10.1074/jbc.M500608200
   Guan H, 2008, MOL CANCER THER, V7, P1807, DOI 10.1158/1535-7163.MCT-08-0058
   Haydon RC, 2002, INT J CANCER, V102, P338, DOI 10.1002/ijc.10719
   Heijink IH, 2013, THORAX, V68, P709, DOI 10.1136/thoraxjnl-2012-201667
   Henderson NC, 2006, P NATL ACAD SCI USA, V103, P5060, DOI 10.1073/pnas.0511167103
   Hwang YP, 2011, MOL NUTR FOOD RES, V55, P594, DOI 10.1002/mnfr.201000292
   Ishizawar R, 2004, CANCER CELL, V6, P209, DOI 10.1016/j.ccr.2004.09.001
   Khaldoyanidi SK, 2003, J BIOL CHEM, V278, P4127, DOI 10.1074/jbc.M209590200
   Kim J, 2013, PLOS ONE, V8, P0, DOI 10.1371/journal.pone.0074342
   Kim SJ, 2010, GASTROENTEROLOGY, V138, P1035, DOI 10.1053/j.gastro.2009.09.061
   Krzeslak A, 2004, CELL MOL BIOL LETT, V9, P305
   Kuniyasu H, 1999, CLIN CANCER RES, V5, P25
   Lamoureux F, 2007, EXPERT REV ANTICANC, V7, P169, DOI 10.1586/14737140.7.2.169
   Leffler H, 2002, GLYCOCONJUGATE J, V19, P433, DOI 10.1023/B:GLYC.0000014072.34840.04
   Liu FT, 2005, NAT REV CANCER, V5, P29, DOI 10.1038/nrc1527
   Lu KH, 2013, FOOD CHEM TOXICOL, V52, P193, DOI 10.1016/j.fct.2012.11.019
   Macdonald BT, 2012, CSH PERSPECT BIOL, V4, P0, DOI 10.1101/cshperspect.a007880
   Markowska AI, 2010, J EXP MED, V207, P1981, DOI 10.1084/jem.20090121
   Mclean GW, 2005, NAT REV CANCER, V5, P505, DOI 10.1038/nrc1647
   Mirabello L, 2009, CANCER-AM CANCER SOC, V115, P1531, DOI 10.1002/cncr.24121
   Morin PJ, 1999, BIOESSAYS, V21, P1021, DOI 10.1002/(SICI)1521-1878(199912)22:1<1021::AID-BIES6>3.0.CO;2-P
   Nishi YUMIKO, 2007, ALLERGOL INT, V56, P57, DOI 10.2332/allergolint.O-06-449
   Radosavljevic G, 2012, IMMUNOL RES, V52, P100, DOI 10.1007/s12026-012-8286-6
   Santos A, 2010, BIOCHEM BIOPH RES CO, V391, P364, DOI 10.1016/j.bbrc.2009.11.064
   Selvarajah GT, 2009, MOL CANCER, V8, P0, DOI 10.1186/1476-4598-8-72
   Shankar J, 2012, J PATHOL, V228, P56, DOI 10.1002/path.4041
   Shimura T, 2004, CANCER RES, V64, P6363, DOI 10.1158/0008-5472.CAN-04-1816
   Song SM, 2012, PLOS ONE, V7, P0, DOI 10.1371/journal.pone.0042699
   Summy JM, 2003, CANCER METAST REV, V22, P337, DOI 10.1023/A:1023772912750
   Wang LP, 2013, PATHOL ONCOL RES, V19, P461, DOI 10.1007/s12253-013-9603-7
   Wu KL, 2013, J GASTROENTEROL, V48, P350, DOI 10.1007/s00535-012-0663-3
   Xin ZF, 2009, J EXP CLIN CANC RES, V28, P0, DOI 10.1186/1756-9966-28-105
   Ye Q, 2014, ONCOGENE, V33, P1828, DOI 10.1038/onc.2013.122
   Zhang Y, 2014, TUMOR BIOL, V35, P1619, DOI 10.1007/s13277-013-1223-z
NR 44
TC 33
Z9 35
U1 0
U2 17
PU SPANDIDOS PUBL LTD
PI ATHENS
PA POB 18179, ATHENS, 116 10, GREECE
SN 1019-6439
EI 1791-2423
J9 INT J ONCOL
JI Int. J. Oncol.
PD JAN 15
PY 2015
VL 46
IS 1
BP 185
EP 194
DI 10.3892/ijo.2014.2721
PG 10
WC Oncology
SC Oncology
GA AU9BD
UT WOS:000345885900020
PM 25339127
DA 2022-07-08
ER

PT J
AU Zhou, Yanhong
   Hu, Zhaohui
   Li, Ningning
   Jiang, Renjie
AF Zhou, Yanhong
   Hu, Zhaohui
   Li, Ningning
   Jiang, Renjie
TI Interleukin-32 stimulates osteosarcoma cell invasion and motility via AKT pathway-mediated MMP-13 expression
SO INTERNATIONAL JOURNAL OF MOLECULAR MEDICINE
LA English
DT Article
DE interleukin-32; invasion; motility; AKT; matrix metalloproteinase-13; osteosarcoma
ID nf-kappa-b; cancer microenvironment; tumor progression; gastric-cancer; il-32; metastasis; cytokine; angiogenesis; inactivation; sarcoma
AB As a pro-inflammatory cytokine, interleukin-32 (IL-32) is reported to play an important role in tumor development and progression. However, its effects on the invasion and motility of osteosarcoma cells remain elusive. The aim of the present study was to determine the molecular mechanisms of IL-32 in osteosarcoma cells using RT-PCR and western blot analysis. The results showed that IL-32 stimulation dose-dependently promoted the invasion and motility of osteosarcoma cells. Knockdown of endogenous IL-32 by siRNA inhibited osteosarcoma cell invasion and motility. Moreover, IL-32 induced the activation of AKT in a time-dependent manner. IL-32 stimulation was also capable of increasing the expression and secretion of matrix metalloproteinase (MMP)-13, which is involved in tumor invasion and metastasis. In addition, blockade of AKT activation suppressed IL-32-mediated invasion, motility and MMP-13 upregulation in osteosarcoma cells. Taken together, our results suggest that IL-32 stimulation promotes the invasion and motility of osteosarcoma cells, possibly via the activation of AKT and the upregulation of MMP-13 expression. Thus, IL-32 may serve as a marker for diagnosis, as well as for the treatment of osteosarcoma.
C1 [Zhou, Yanhong] Peoples Hosp Liuzhou, Dept Clin Lab, Liuzhou 545006, Peoples R China.
   [Hu, Zhaohui; Li, Ningning; Jiang, Renjie] Peoples Hosp Liuzhou, Dept Spine Surg, Liuzhou 545006, Peoples R China.
RP Hu, ZH (通讯作者)，Peoples Hosp Liuzhou, Dept Spine Surg, 8 Wen Chang Rd, Liuzhou 545006, Peoples R China.
EM zhaohuihulz@163.com
FU National Natural Science Foundation of China [81260274]
CR Balbin M, 1999, APMIS, V107, P45, DOI 10.1111/j.1699-0463.1999.tb01525.x
   Brader S, 2004, TUMORI J, V90, P2, DOI 10.1177/030089160409000102
   Broadhead MATTHEWL, 2011, SARCOMA, V2011, P959248, DOI 10.1155/2011/959248
   Chang CJ, 2011, BIOCHEM BIOPH RES CO, V415, P245, DOI 10.1016/j.bbrc.2011.10.024
   Cho KS, 2010, BIOCHEM BIOPH RES CO, V402, P48, DOI 10.1016/j.bbrc.2010.09.099
   Choi JD, 2009, IMMUNOLOGY, V126, P535, DOI 10.1111/j.1365-2567.2008.02917.x
   Felaco P, 2009, J BIOL REG HOMEOS AG, V23, P141
   Heare T, 2009, CURR OPIN PEDIATR, V21, P365, DOI 10.1097/MOP.0b013e32832b1111
   Ishigami S, 2013, MED ONCOL, V30, P0, DOI 10.1007/s12032-013-0472-4
   Joosten LAB, 2013, CELL MOL LIFE SCI, V70, P3883, DOI 10.1007/s00018-013-1301-9
   Kakhki VRD, 2013, NUCL MED REV, V16, P66, DOI 10.5603/NMR.2013.0037
   Kang YH, 2012, CANCER LETT, V318, P226, DOI 10.1016/j.canlet.2011.12.023
   Kim SH, 2005, IMMUNITY, V22, P131, DOI 10.1016/j.immuni.2004.12.003
   Lee HJ, 2012, ONCOL LETT, V3, P490, DOI 10.3892/ol.2011.511
   Ma O, 2009, CANCER RES, V69, P2559, DOI 10.1158/0008-5472.CAN-08-2929
   Mabilleau G, 2009, PLOS ONE, V4, P0, DOI 10.1371/journal.pone.0004173
   Netea MG, 2005, P NATL ACAD SCI USA, V102, P16309, DOI 10.1073/pnas.0508237102
   Nold-petry CA, 2014, J IMMUNOL, V192, P589, DOI 10.4049/jimmunol.1202802
   Oh JH, 2011, ONCOGENE, V30, P3345, DOI 10.1038/onc.2011.52
   Osaki M, 2011, MOL THER, V19, P1123, DOI 10.1038/mt.2011.53
   Park JS, 2013, CELL ONCOL, V36, P493, DOI 10.1007/s13402-013-0154-4
   Sheu BC, 2008, FRONT BIOSCI-LANDMRK, V13, P6255, DOI 10.2741/3152
   Sorrentino C, 2009, AM J RESP CRIT CARE, V180, P769, DOI 10.1164/rccm.200903-0400OC
   Tsai CY, 2014, CLIN CANCER RES, V20, P2276, DOI 10.1158/1078-0432.CCR-13-1221
   Wilson J, 2002, SEMIN CANCER BIOL, V12, P113, DOI 10.1006/scbi.2001.0419
   Wu PK, 2009, JPN J CLIN ONCOL, V39, P514, DOI 10.1093/jjco/hyp057
   Yagi Y, 2011, INT J MOL MED, V27, P263, DOI 10.3892/ijmm.2010.575
   Ye Z, 2014, ONCOL RES, V21, P201
   Yousif NG, 2013, CYTOKINE, V61, P223, DOI 10.1016/j.cyto.2012.09.022
   Zeng QL, 2014, CYTOKINE, V65, P24, DOI 10.1016/j.cyto.2013.09.017
NR 30
TC 17
Z9 18
U1 1
U2 10
PU SPANDIDOS PUBL LTD
PI ATHENS
PA POB 18179, ATHENS, 116 10, GREECE
SN 1107-3756
EI 1791-244X
J9 INT J MOL MED
JI Int. J. Mol. Med.
PD JUN 15
PY 2015
VL 35
IS 6
BP 1729
EP 1733
DI 10.3892/ijmm.2015.2159
PG 5
WC Medicine, Research & Experimental
SC Research & Experimental Medicine
GA CH5MY
UT WOS:000354081100029
PM 25846944
DA 2022-07-08
ER

PT J
AU Yao, Peng
   Wang, Zhi-Bin
   Ding, Yuan-Yuan
   Ma, Jia-Ming
   Hong, Tao
   Pan, Shi-Nong
   Zhang, Jin
AF Yao, Peng
   Wang, Zhi-bin
   Ding, Yuan-yuan
   Ma, Jia-ming
   Hong, Tao
   Pan, Shi-nong
   Zhang, Jin
TI Regulatory network of differentially expressed genes in metastatic osteosarcoma
SO MOLECULAR MEDICINE REPORTS
LA English
DT Article
DE metastatic osteosarcoma; differentially expressed genes; differential coexpression network; hub genes
ID cdna microarray; cancer; identification; encyclopedia; chemotherapy; pattern; therapy; biology; fusion; window
AB The present study aimed to investigate the possible molecular mechanisms underlying the pathogenesis of metastatib osteosarcoma (OS), by examining the microarray expression profiles of normal samples, and metastatic and non-metastatic OS samples. The GSE9508 gene expression profile was downloaded from the Gene Expression Omnibus database, which included 11 human metastatic OS samples, seven non-metastatic OS samples and five normal samples. Pretreatment of the data was performed using the BioConductor package in R language, and the differentially expressed genes (DEGs) were identified by a t-test. Furthermore, function and pathway enrichment analyses of the DEGs were conducted using a molecule annotation system. A differential co-expression network was also constructed, and the submodules were screened using MCODE in Cytoscape. A total of 965 genes were identified as DEGs in metastatic OS. The DEGs were shown to participate in the regulation of DNA-dependent transcription, the composition of the nucleus, cytoplasm and membrane, and protein and nucleotide binding. Furthermore, the screened DEGs were significantly associated with the ribosome, axon guidance and the cytokine-cytokine receptor interaction pathway. Certain hub genes were identified in the constructed differential co-expression network, including matrix metalloproteinase 1 (MMP1), smoothened (SMO), ewing sarcoma breakpoint region 1 (EWSR1) and fasciculation and elongation protein zeta-1 (FEZ1). Brain selective kinase 2 (BRSK2) and aldo-keto reductase family 1 member B10 (AKRIB10) were present in the screened submodules. The results of the present study suggest that genes, including MMP1, SMO, EWSR1, FEZ1, BRSK2 and AKRIB10, may be potential targets for the diagnosis and treatment of metastatic OS.
C1 [Yao, Peng; Wang, Zhi-Bin; Ding, Yuan-Yuan; Ma, Jia-Ming; Hong, Tao] China Med Univ, Dept Pain Management, Shengjing Hosp, Shenyang 110004, Liaoning, Peoples R China.
   [Pan, Shi-Nong] China Med Univ, Dept Radiol, Shengjing Hosp, Shenyang 110004, Liaoning, Peoples R China.
   [Zhang, Jin] China Med Univ, Dept Anesthesiol, Shengjing Hosp, Shenyang 110004, Liaoning, Peoples R China.
RP Zhang, J (通讯作者)，China Med Univ, Dept Anesthesiol, Shengjing Hosp, 36 Sanhao St, Shenyang 110004, Liaoning, Peoples R China.
EM jinzhangjz@hotmail.com
FU Liaoning Province Science and Technology Plan Project [2012408002]; National Natural Science Foundation [81271538]
CR Antonescu CR, 2010, GENE CHROMOSOME CANC, V49, P1114, DOI 10.1002/gcc.20819
   Ashburner M, 2000, NAT GENET, V25, P25, DOI 10.1038/75556
   Bader GD, 2003, BMC BIOINFORMATICS, V4, P0, DOI 10.1186/1471-2105-4-2
   Barretina J, 2012, NATURE, V483, P603, DOI 10.1038/nature11003
   Bidkhori G, 2013, PLOS ONE, V8, P0, DOI 10.1371/journal.pone.0067552
   Bielack SS, 1999, J CLIN ONCOL, V17, P1164, DOI 10.1200/JCO.1999.17.4.1164
   Bielack SS, 2002, J CLIN ONCOL, V20, P776, DOI 10.1200/JCO.20.3.776
   Bolstad BM, 2013, PREPROCESSCORE COLLE, V0, P0
   Bolstad BM, 2003, BIOINFORMATICS, V19, P185, DOI 10.1093/bioinformatics/19.2.185
   Chen JK, 2002, P NATL ACAD SCI USA, V99, P14071, DOI 10.1073/pnas.182542899
   Chou ALEXANDERJ, 2008, PAEDIATR DRUGS, V10, P315, DOI 10.2165/00148581-200810050-00005
   Debelenko LV, 2011, GENE CHROMOSOME CANC, V50, P1054, DOI 10.1002/gcc.20923
   Derisi J, 1996, NAT GENET, V14, P457
   Dickson BJ, 2002, SCIENCE, V298, P1959, DOI 10.1126/science.1072165
   Endo-munoz L, 2010, CANCER RES, V70, P7063, DOI 10.1158/0008-5472.CAN-09-4291
   Ferguson WS, 2001, J PEDIAT HEMATOL ONC, V23, P340, DOI 10.1097/00043426-200108000-00004
   Guo CJ, 2009, FEBS J, V276, P5163, DOI 10.1111/j.1742-4658.2009.07213.x
   Guo ZK, 2006, BIOCHEM BIOPH RES CO, V347, P867, DOI 10.1016/j.bbrc.2006.06.178
   Hegde P, 2000, BIOTECHNIQUES, V29, P548, DOI 10.2144/00293bi01
   Hirotsu M, 2010, MOL CANCER, V9, P0, DOI 10.1186/1476-4598-9-5
   Housa D, 2006, PHYSIOL RES, V55, P233, DOI 10.33549/physiolres.930848
   Husmann K, 2013, BBA-MOL BASIS DIS, V1832, P347, DOI 10.1016/j.bbadis.2012.11.006
   Ilyin SE, 2000, BRAIN RES BULL, V51, P29, DOI 10.1016/S0361-9230(99)00190-2
   Kager L, 2003, J CLIN ONCOL, V21, P2011, DOI 10.1200/JCO.2003.08.132
   Kanehisa M, 2000, NUCLEIC ACIDS RES, V28, P27, DOI 10.1093/nar/28.1.27
   Kennedy CL, 2013, ONCOGENE, V0, P0
   Kubista B, 2011, INT ORTHOP, V35, P401, DOI 10.1007/s00264-010-0996-6
   Lehmann BD, 2011, J CLIN INVEST, V121, P2750, DOI 10.1172/JCI45014
   Link MP, 1986, NEW ENGL J MED, V314, P1600, DOI 10.1056/NEJM198606193142502
   Luo M, 2010, CANCER LETT, V289, P127, DOI 10.1016/j.canlet.2009.07.005
   Luo Y, 2013, ARCH MED SCI, V9, P569, DOI 10.5114/aoms.2012.30956
   Marina N, 2004, ONCOLOGIST, V9, P422, DOI 10.1634/theoncologist.9-4-422
   Meyer WH, 2001, J CLIN ONCOL, V19, P171, DOI 10.1200/JCO.2001.19.1.171
   Perou CM, 1999, P NATL ACAD SCI USA, V96, P9212, DOI 10.1073/pnas.96.16.9212
   Poola I, 2005, NAT MED, V11, P481, DOI 10.1038/nm1243
   Prasad TSK, 2009, NUCLEIC ACIDS RES, V37, PD767, DOI 10.1093/nar/gkn892
   Romeo S, 2010, VIRCHOWS ARCH, V456, P219, DOI 10.1007/s00428-009-0854-3
   Ruggero D, 2003, NAT REV CANCER, V3, P179, DOI 10.1038/nrc1015
   Smyth GK, 2005, STAT BIOL HEALTH, V0, PP397, DOI 10.1007/0-387-29362-0_23
   Squire JA, 2003, GENE CHROMOSOME CANC, V38, P215, DOI 10.1002/gcc.10273
   Tovar C, 2006, P NATL ACAD SCI USA, V103, P1888, DOI 10.1073/pnas.0507493103
   Trougakos IP, 2010, CANCER GENET CYTOGEN, V196, P109, DOI 10.1016/j.cancergencyto.2009.09.012
   Uchibori M, 2006, INT J ONCOL, V28, P33
   Usadel B, 2009, PLANT CELL ENVIRON, V32, P1633, DOI 10.1111/j.1365-3040.2009.02040.x
   Vecchione A, 2002, AM J PATHOL, V160, P1345, DOI 10.1016/S0002-9440(10)62561-8
   Westermarck J, 1999, FASEB J, V13, P781, DOI 10.1096/fasebj.13.8.781
   Wolf M, 2000, CANCER GENET CYTOGEN, V123, P128, DOI 10.1016/S0165-4608(00)00319-8
   Zhang S, 2009, BMC BIOINFORMATICS, V10, P0, DOI 10.1186/1471-2105-10-402
NR 48
TC 5
Z9 5
U1 0
U2 20
PU SPANDIDOS PUBL LTD
PI ATHENS
PA POB 18179, ATHENS, 116 10, GREECE
SN 1791-2997
EI 1791-3004
J9 MOL MED REP
JI Mol. Med. Rep.
PD MAR 15
PY 2015
VL 11
IS 3
BP 2104
EP 2110
DI 10.3892/mmr.2014.3009
PG 7
WC Oncology; Medicine, Research & Experimental
SC Oncology; Research & Experimental Medicine
GA CD2OA
UT WOS:000350917700078
PM 25434727
DA 2022-07-08
ER

PT J
AU Zhang, Miao
   Zhang, Xuran
AF Zhang, Miao
   Zhang, Xuran
TI Association of MMP-2 expression and prognosis in osteosarcoma patients
SO INTERNATIONAL JOURNAL OF CLINICAL AND EXPERIMENTAL PATHOLOGY
LA English
DT Article
DE MMP-2; osteosarcoma; prognosis
ID scandinavian-sarcoma-group; high-grade osteosarcoma; study-group protocol; matrix metalloproteinase; osteogenic-sarcoma; chemotherapy; extremity; migration; cell; proliferation
AB Objective: Our aim was to investigate the MMP-2 expression and its prognostic value in osteosarcoma patients. Methods: we performed RT-qPCR to detect the expression of MMP-2 in 45 paired osteosarcoma tissues and adjacent noncancerous tissues. Immunohistochemical staining assay was used to verify the expression of MMP-2 protein in osteosarcoma patients. Independent-sample T test was used to analyze the difference of MMP-2 expression level between osteosarcoma and control groups. The relationship between clinicopathologic factors and MMP-2 expression was analyzed by chi-square test. Kaplan-Meier was performed to analyze the association of MMP-2 expression and overall survival rate. The prognostic value of clinicopathologic factors and MMP-2 was estimated via Cox regression analysis. Results: RT-qPCR revealed that the expression of MMP-2 was up-regulated in osteosarcoma group compared with the control group. Besides MMP-2 expression was influenced by pulmonary metastasis (P < 0.05) while gender, age, tumor site and Enneking stage showed no obvious impact (P > 0.05). Kaplan-Meier curve revealed that patients with positive MMP-2 expression had a shorter survival time than those with negative MMP-2 expression, and the survival rates were 18.5% (5/27) and 44.4% (8/18), respectively. Cox regression analysis indicated that pulmonary metastasis and expression of MMP-2 gene were important factors in the prognosis of osteosarcoma. Conclusion: The expression of MMP-2 was associated with pulmonary metastasis, and was related to the prognosis of osteosarcoma. MMP-2 could act as an independent prognostic marker in osteosarcoma patients.
C1 [Zhang, Miao; Zhang, Xuran] Dept Fuxin Cent Hosp, Fuxing, Liaoning Provin, Peoples R China.
RP Zhang, M (通讯作者)，Dept Fuxin Cent Hosp, 74 Zhonghua Rd, Fuxing, Liaoning Provin, Peoples R China.
EM zhmiao523@yeah.net
CR Aljubran AH, 2009, ANN ONCOL, V20, P1136, DOI 10.1093/annonc/mdn731
   Bacci G, 2005, EUR J CANCER, V41, P2079, DOI 10.1016/j.ejca.2005.03.036
   Bielack SS, 2002, J CLIN ONCOL, V20, P776, DOI 10.1200/JCO.20.3.776
   Chen L, 2013, FEBS LETT, V587, P1366, DOI 10.1016/j.febslet.2013.03.007
   Chou ALEXANDERJ, 2008, PAEDIATR DRUGS, V10, P315, DOI 10.2165/00148581-200810050-00005
   Davis AM, 1994, J CLIN ONCOL, V12, P423, DOI 10.1200/JCO.1994.12.2.423
   Egeblad M, 2002, NAT REV CANCER, V2, P161, DOI 10.1038/nrc745
   Ek EUGENETH, 2006, INT SEMIN SURG ONCOL, V3, P7, DOI 10.1186/1477-7800-3-7
   Enneking WF, 2003, CLIN ORTHOP RELAT R, V0, PP4, DOI 10.1097/01.blo.0000093891.12372.0f
   Foukas AF, 2002, J BONE JOINT SURG BR, V84B, P706, DOI 10.1302/0301-620X.84B5.12512
   Fuchs N, 1998, ANN ONCOL, V9, P893, DOI 10.1023/A:1008391103132
   Futamura N, 2014, TUMOR BIOL, V35, P5159, DOI 10.1007/s13277-014-1668-8
   Ham SJ, 1998, EUR J SURG ONCOL, V24, P584, DOI 10.1016/S0748-7983(98)93896-3
   Han I, 2008, CLIN ORTHOP RELAT R, V466, P2107, DOI 10.1007/s11999-008-0333-1
   Hicklin DJ, 2005, J CLIN ONCOL, V23, P1011, DOI 10.1200/JCO.2005.06.081
   Himelstein BP, 1998, MED PEDIATR ONCOL, V31, P471, DOI 10.1002/(SICI)1096-911X(199812)31:6<471::AID-MPO2>3.0.CO;2-M
   Jin J, 2013, ASIAN PAC J CANCER P, V14, P3681, DOI 10.7314/APJCP.2013.14.6.3681
   Kager L, 2003, J CLIN ONCOL, V21, P2011, DOI 10.1200/JCO.2003.08.132
   Lana SE, 2000, AM J VET RES, V61, P111, DOI 10.2460/ajvr.2000.61.111
   Liao CL, 2012, FOOD CHEM TOXICOL, V50, P1734, DOI 10.1016/j.fct.2012.02.033
   Loukopoulos P, 2003, VET PATHOL, V40, P382, DOI 10.1354/vp.40-4-382
   Meyers PA, 1997, PEDIATR CLIN N AM, V44, P973, DOI 10.1016/S0031-3955(05)70540-X
   Meyers PA, 1993, J CLIN ONCOL, V11, P449, DOI 10.1200/JCO.1993.11.3.449
   Nelson AR, 2000, J CLIN ONCOL, V18, P1135, DOI 10.1200/JCO.2000.18.5.1135
   Oh J, 2001, CELL, V107, P789, DOI 10.1016/S0092-8674(01)00597-9
   Pakos EE, 2003, CANCER-AM CANCER SOC, V98, P581, DOI 10.1002/cncr.11546
   Patterson ML, 2001, FEBS LETT, V503, P158, DOI 10.1016/S0014-5793(01)02723-5
   Picci P, 2007, ORPHANET J RARE DIS, V2, P0, DOI 10.1186/1750-1172-2-6
   Saeter G, 1991, J CLIN ONCOL, V9, P1766, DOI 10.1200/JCO.1991.9.10.1766
   Smeland S, 2003, EUR J CANCER, V39, P488, DOI 10.1016/S0959-8049(02)00747-5
   Ulaner GA, 2003, CANCER RES, V63, P1759
   Ward WG, 1994, J CLIN ONCOL, V12, P1849, DOI 10.1200/JCO.1994.12.9.1849
   Zhang J, 2015, INT IMMUNOPHARMACOL, V24, P50, DOI 10.1016/j.intimp.2014.11.012
NR 33
TC 32
Z9 33
U1 0
U2 4
PU E-CENTURY PUBLISHING CORP
PI MADISON
PA 40 WHITE OAKS LN, MADISON, WI 53711 USA
SN 1936-2625
EI 
J9 INT J CLIN EXP PATHO
JI Int. J. Clin. Exp. Pathol.
PD JUN 15
PY 2015
VL 8
IS 11
BP 14965
EP 14970
DI 
PG 6
WC Oncology; Pathology
SC Oncology; Pathology
GA DA9OX
UT WOS:000368140100137
PM 26823829
DA 2022-07-08
ER

PT J
AU Zeng, Heng
   Xu, Xiaotao
AF Zeng, Heng
   Xu, Xiaotao
TI RUNX2 RNA interference inhibits the invasion of osteosarcoma
SO ONCOLOGY LETTERS
LA English
DT Article
DE RUNX2; osteocarsoma; RNA interference; invasion
ID transcription factor runx2; mediated knockdown; cell-proliferation; prostate-cancer; in-vitro; expression; chemotherapy; ossification; chondrocyte; metastasis
AB It has previously been demonstrated that the expression of the RUNX2 gene is increased in osteosarcoma tissues or cell lines; however, there is little research available on the effect of RUNX2 on osteosarcoma invasion. In the present study, small interfering (si)RNA to RUNX2 was designed and synthesized, and then transfected into SAOS-2 cells. The effects of RUNX2 RNA interference on the invasion of osteosarcoma cells were detected by the soft agar colony forming test and Transwell chamber assay. The expression of the associated proteins, vascular endothelial growth factor (VEGF), matrix metalloprotein-2 (MMP-2) and MMP-9, was detected by western blot analysis. The results revealed that the number of cell colonies was reduced dose-dependently by the siRNA and that the number of cells permeating through the filter membrane was decreased following transfection with the siRNA. The inhibition of RUNX2 caused a notable decrease in VEGF, MMP-2 and MMP-9 expression (0.16 +/- 0.04, 0.16 +/- 0.02 and 0.12 +/- 0.02) compared with the empty vector (0.86 +/- 0.22, 0.74 +/- 0.16 and 0.81 +/- 0.16) and blank control (0.78 +/- 0.12, 0.82 +/- 0.18 and 0.78 +/- 0.14) groups, respectively (P<0.01). It can therefore be concluded that RUNX2 siRNA inhibits the invasion of osteosarcoma cells by inhibiting the expression of VEGF, MMP-2 and MMP-9.
C1 [Zeng, Heng] Huazhong Univ Sci & Technol, Tongji Med Coll, Tongji Hosp, Dept Orthoped, Wuhan 430030, Hubei, Peoples R China.
   [Xu, Xiaotao] Wuhan Univ, Renmin Hosp, Dept Oncol, Wuhan 430060, Hubei, Peoples R China.
RP Xu, XT (通讯作者)，Wuhan Univ, Renmin Hosp, Dept Oncol, 238 Jiefang St, Wuhan 430060, Hubei, Peoples R China.
EM xuxiaotao2012@163.com
CR Berg J, 1996, VET CLIN N AM-SMALL, V26, P111, DOI 10.1016/S0195-5616(96)50010-0
   Borowicz S, 2014, JOVE-J VIS EXP, V0, P0, DOI DOI 10.3791/51998
   Carbonare LD, 2012, J CLIN ENDOCR METAB, V97, PE1249, DOI 10.1210/jc.2011-2624
   Ding M, 2012, J CELL PHYSIOL, V227, P3446, DOI 10.1002/jcp.24045
   Duffy MJ, 2008, J PATHOL, V214, P283, DOI 10.1002/path.2282
   Hirata M, 2012, HUM MOL GENET, V21, P1111, DOI 10.1093/hmg/ddr540
   Lucero CMJ, 2013, J CELL PHYSIOL, V228, P714, DOI 10.1002/jcp.24218
   Ma JF, 2013, EUR REV MED PHARMACO, V17, P1102
   Marshall J, 2011, METHODS MOL BIOL, V769, P97, DOI 10.1007/978-1-61779-207-6_8
   Martin JW, 2011, SARCOMA, V2011, P282745, DOI 10.1155/2011/282745
   Merten OW, 2015, PHILOS T R SOC B, V370, P0, DOI 10.1098/rstb.2014.0040
   Mishra S, 2012, INTEGR BIOL-UK, V4, P1498, DOI 10.1039/c2ib20200j
   Nathan SS, 2009, MOL BIOL REP, V36, P153, DOI 10.1007/s11033-008-9378-1
   Niu DF, 2012, LAB INVEST, V92, P1181, DOI 10.1038/labinvest.2012.84
   Ottaviani G, 2009, CANCER TREAT RES, V152, P3, DOI 10.1007/978-1-4419-0284-9_1
   Pei Y, 2006, OSTEOARTHR CARTILAGE, V14, P749, DOI 10.1016/j.joca.2006.01.017
   Pereira BP, 2009, J CELL PHYSIOL, V221, P778, DOI 10.1002/jcp.21921
   Sadikovic B, 2010, BMC CANCER, V10, P0, DOI 10.1186/1471-2407-10-202
   Si HP, 2012, INT J ONCOL, V40, P1291, DOI 10.3892/ijo.2011.1303
   Won KY, 2009, TUMORI J, V95, P311
   Yancopoulos GD, 2010, CELL, V143, P13, DOI 10.1016/j.cell.2010.09.028
   Yu J, 2007, CANCER RES, V67, P10657, DOI 10.1158/0008-5472.CAN-07-2498
   Yun SJ, 2012, PROSTATE CANCER P D, V15, P369, DOI 10.1038/pcan.2012.31
   Zhao QH, 2011, J EXP CLIN CANC RES, V30, P0, DOI 10.1186/1756-9966-30-26
NR 24
TC 11
Z9 12
U1 0
U2 4
PU SPANDIDOS PUBL LTD
PI ATHENS
PA POB 18179, ATHENS, 116 10, GREECE
SN 1792-1074
EI 1792-1082
J9 ONCOL LETT
JI Oncol. Lett.
PD JUN 15
PY 2015
VL 9
IS 6
BP 2455
EP 2458
DI 10.3892/ol.2015.3124
PG 4
WC Oncology
SC Oncology
GA CJ4ZS
UT WOS:000355497800004
PM 26137089
DA 2022-07-08
ER

PT J
AU Mak, IWY
   Singh, Shalini
   Turcotte, Robert
   Ghert, Michelle
AF Mak, Isabella
   Singh, Shalini
   Turcotte, Robert
   Ghert, Michelle
TI The Epigenetic Regulation of SOX9 by miR-145 in Human Chondrosarcoma
SO JOURNAL OF CELLULAR BIOCHEMISTRY
LA English
DT Article
DE CHONDROSARCOMA; SOX9; ETV5; microRNA; MiR-145
ID matrix metalloproteinase-2; transcription factor; up-regulation; bone; osteosarcoma; microrna; cancer; endometrial; sarcoma; tumor
AB Chondrosarcoma is the most common primary bone malignancy in the adult population with a high rate of pulmonary metastasis. Chondrosarcoma is managed with surgical excision as the tumors do not respond well to conventional chemotherapy or radiation therapy. Thus, there exists a dire need to develop systemic treatment options to target chondrosarcoma cells for metastatic spread. We hypothesized that the expression of miR-145 is low in chondrosarcoma, leading to decreased transcriptional control of SOX9 (the master regulator of chondrogenesis), and downstream activation of the transcription factor ETV5. We have previously shown that ETV5 activates MMP-2 expression in chondrosarcoma, which in turn increases local bone matrix resorption. In this study, we confirm high expression of SOX9 in human chondrosarcoma using real-time PCR, Western blotting, and immunofluorescence. An ETV5 promoter-reporter plasmid was transfected into chondrosarcoma cells to determine if SOX9 directly regulates the expression of ETV5. Co-transfection of the ETV5 promoter-plasmid with SOX9 lentivirus significantly increased the luciferase activity derived from the ETV5 promoter, from which the regulatory relationship between SOX9 and ETV5 is established. MiR-145 was found to be down-regulated in chondrosarcoma cell lines, patient samples, and further confirmed with a public sarcoma database. After stable miR-145 lentiviral transfection, the subsequent mRNA expression levels of SOX9, ETV5, and MMP-2 were significantly decreased in chondrosarcoma cells. The results generated by this study may have important clinical significance in the treatment of patients with chondrosarcoma in that targeted miRNA may have the potential to downregulate the upstream activators of proteases such as MMP-2. J. Cell. Biochem. 116: 37-44, 2015. (c) 2014 Wiley Periodicals, Inc.
C1 [Mak, Isabella W. Y.; Singh, Shalini; Ghert, Michelle] McMaster Univ, Dept Surg, Hamilton, ON L8V 1C3, Canada.
   [Mak, Isabella W. Y.; Ghert, Michelle] Hamilton Hlth Sci, Dept Surg, Juravinski Canc Ctr, Hamilton, ON, Canada.
   [Turcotte, Robert] McGill Univ, Ctr Hlth, Dept Orthopaed Surg, Montreal, PQ, Canada.
RP Ghert, M (通讯作者)，McMaster Univ, Dept Surg, 711 Concess St, Hamilton, ON L8V 1C3, Canada.
EM michelle.ghert@jcc.hhsc.ca
FU Juravinski Cancer Centre Foundation; McMaster University Surgical Associates
CR Bobick BE, 2009, BIRTH DEFECTS RES C, V87, P351, DOI 10.1002/bdrc.20167
   Colas E, 2012, ONCOGENE, V31, P4778, DOI 10.1038/onc.2011.632
   Dai X, 2011, MED SCI MONITOR, V17, PRA177, DOI 10.12659/MSM.881893
   Eriksson AI, 1980, CLIN ORTHOP RELAT R, V0, P44
   Fan L, 2012, ACTA BIOCH BIOPH SIN, V44, P407, DOI 10.1093/abbs/gms019
   Fanburg-smith JC, 2010, HUM PATHOL, V41, P653, DOI 10.1016/j.humpath.2009.11.006
   Farazi TA, 2013, ADV EXP MED BIOL, V774, P1, DOI 10.1007/978-94-007-5590-1_1
   Hameed M, 2011, SEMIN DIAGN PATHOL, V28, P86, DOI 10.1053/j.semdp.2011.02.002
   Ikegami D, 2011, DEVELOPMENT, V138, P1507, DOI 10.1242/dev.057802
   Mak IWY, 2012, J BONE MINER RES, V27, P1976, DOI 10.1002/jbmr.1638
   Mak IWY, 2011, PLOS ONE, V6, P0, DOI 10.1371/journal.pone.0019975
   Mak IWY, 2009, BONE, V45, P377, DOI 10.1016/j.bone.2009.04.253
   Martinez-sanchez A, 2012, J BIOL CHEM, V287, P916, DOI 10.1074/jbc.M111.302430
   Miao JL, 2013, TUMOR BIOL, V34, P2093, DOI 10.1007/s13277-013-0940-7
   Monge M, 2007, CANCER RES, V67, P6753, DOI 10.1158/0008-5472.CAN-06-4487
   Nana-sinkam SP, 2013, CLIN PHARMACOL THER, V93, P98, DOI 10.1038/clpt.2012.192
   Oh S, 2012, BBA-REV CANCER, V1826, P1, DOI 10.1016/j.bbcan.2012.02.002
   Planaguma J, 2011, HUM PATHOL, V42, P57, DOI 10.1016/j.humpath.2010.01.025
   Power PF, 2013, J ORTHOP RES, V31, P493, DOI 10.1002/jor.22227
   Reginensi A, 2011, HUM MOL GENET, V20, P1143, DOI 10.1093/hmg/ddq558
   Rizzo M, 2001, CLIN ORTHOP RELAT R, V0, P224
   Sarver AL, 2010, LAB INVEST, V90, P753, DOI 10.1038/labinvest.2010.53
   Soderstrom M, 2002, INT J CANCER, V100, P144, DOI 10.1002/ijc.10457
   Tang MJ, 2013, ONCOTARGETS THER, V6, P833, DOI 10.2147/OTT.S40080
   Versleijen-jonkers YMH, 2014, CRIT REV ONCOL HEMAT, V91, P172, DOI 10.1016/j.critrevonc.2014.02.001
   Yang B, 2011, PLOS ONE, V6, P0, DOI 10.1371/journal.pone.0021679
   Yoshitaka T, 2013, J ORTHOP RES, V31, P1992, DOI 10.1002/jor.22457
NR 27
TC 36
Z9 39
U1 0
U2 14
PU WILEY-BLACKWELL
PI HOBOKEN
PA 111 RIVER ST, HOBOKEN 07030-5774, NJ USA
SN 0730-2312
EI 1097-4644
J9 J CELL BIOCHEM
JI J. Cell. Biochem.
PD JAN 15
PY 2015
VL 116
IS 1
BP 37
EP 44
DI 10.1002/jcb.24940
PG 8
WC Biochemistry & Molecular Biology; Cell Biology
SC Biochemistry & Molecular Biology; Cell Biology
GA AT2YB
UT WOS:000344799200005
PM 25145279
DA 2022-07-08
ER

PT J
AU Niu, Feng
   Zhao, Song
   Xu, Chang-Yan
   Sha, Hui
   Bi, Gui-Bin
   Chen, Lin
   Ye, Long
   Gong, Ping
   Nie, Tian-Hong
AF Niu, Feng
   Zhao, Song
   Xu, Chang-yan
   Sha, Hui
   Bi, Gui-bin
   Chen, Lin
   Ye, Long
   Gong, Ping
   Nie, Tian-hong
TI Potentiation of the antitumor activity of adriamycin against osteosarcoma by cannabinoid WIN-55,212-2
SO ONCOLOGY LETTERS
LA English
DT Article
DE cannabinoid; WIN-55,212-2; adriamycin; combination; osteosarcoma
ID endothelial growth-factor; factor-i receptor; kappa-b activity; matrix metalloproteinase-2; increased expression; signaling pathway; induced apoptosis; cancer cell; invasion; metastasis
AB Osteosarcoma is the most frequent primary malignant bone tumor that occurs in children and adolescents. The present study aimed to identify novel therapeutic strategies for osteosarcoma, by assessing the antitumor activity of the cannabinoid WIN-55,212-2 and its combined effect with adriamycin (ADM) against the MG-63 human osteosarcoma cell line. To evaluate the antiproliferative action of these molecules, a Cell Counting kit-8 (CCK-8) assay was used. The ability of cannabinoid to inhibit the migration, invasion and angiogenic activity of MG-63 cells were assessed by scratch, Transwell chamber and angiogenesis assays, respectively, in vitro. To examine the alterations in expression of targeted genes, quantitative polymerase chain reaction and western blot analysis were used. The administration of cannabinoid combined with ADM was demonstrated to inhibit the growth of MG-63 cells, resulting in a cell viability of 32.12 +/- 3.13%, which was significantly lower (P<0.05) compared with the cell viability following treatment with cannabinoid (70.86 +/- 7.55%) and ADM (62.87 +/- 5.98%) alone. Greater antimetastasis and antiangiogenic activities were also observed following the coadministration of the two agents compared with individual treatments and controls. In addition, the expression levels of Notch-1, matrix metalloproteinase-2 (MMP-2) and vascular endothelial growth factor (VEGF) in MG-63 cells were downregulated following the treatments with cannabinoid alone or in combination with ADM. In conclusion, the present findings demonstrated that cannabinoid WIN-55,212-2 may significantly potentiate the antiproliferative, antimetastasis and antiangiogenic effects of ADM against MG-63 cells via the downregulation of Notch-1, MMP-2 and VEGF. These findings may offer a novel strategy for the treatment of osteosarcoma.
C1 [Niu, Feng; Zhao, Song; Sha, Hui; Bi, Gui-Bin; Chen, Lin; Ye, Long; Gong, Ping; Nie, Tian-Hong] Jilin Univ, Hosp 1, Dept Spine Surg, Changchun 130021, Jilin, Peoples R China.
   [Xu, Chang-Yan] Jilin Univ, Hosp 1, Dept Med Records, Changchun 130021, Jilin, Peoples R China.
RP Zhao, S (通讯作者)，Jilin Univ, Hosp 1, Dept Spine Surg, 71 Xinmin St, Changchun 130021, Jilin, Peoples R China.
EM zaosongh@163.com
CR Artavanis-tsakonas S, 1999, SCIENCE, V284, P770, DOI 10.1126/science.284.5415.770
   Berx G, 1998, CELL ADHES COMMUN, V6, P171, DOI 10.3109/15419069809004474
   Bielack SS, 2002, J CLIN ONCOL, V20, P776, DOI 10.1200/JCO.20.3.776
   Blazquez C, 2006, FASEB J, V20, P2633, DOI 10.1096/fj.06-6638fje
   Caffarel MM, 2006, CANCER RES, V66, P6615, DOI 10.1158/0008-5472.CAN-05-4566
   Carracedo A, 2006, CANCER CELL, V9, P301, DOI 10.1016/j.ccr.2006.03.005
   Carracedo A, 2006, CANCER RES, V66, P6748, DOI 10.1158/0008-5472.CAN-06-0169
   Clark AM, 1996, PHARM RES-DORDR, V13, P1133, DOI 10.1023/A:1016091631721
   Cortes EP, 1974, NEW ENGL J MED, V291, P998, DOI 10.1056/NEJM197411072911903
   Curran S, 2000, EUR J CANCER, V36, P1621, DOI 10.1016/S0959-8049(00)00156-8
   Dong Z, 2005, AM J PATHOL, V166, P1173, DOI 10.1016/S0002-9440(10)62337-1
   Ellert-miklaszewska A, 2005, CELL SIGNAL, V17, P25, DOI 10.1016/j.cellsig.2004.05.011
   Fernandez-ruiz J, 2007, TRENDS PHARMACOL SCI, V28, P39, DOI 10.1016/j.tips.2006.11.001
   Flygare J, 2005, FEBS LETT, V579, P6885, DOI 10.1016/j.febslet.2005.11.020
   Fogli S, 2006, FEBS LETT, V580, P1733, DOI 10.1016/j.febslet.2006.02.024
   Friedman MA, 1972, JOURNAL OF SURGICAL ONCOLOGY, V4, P482, DOI 10.1002/jso.2930040512
   Fujioka S, 2003, ONCOGENE, V22, P1365, DOI 10.1038/sj.onc.1206323
   Guzman M, 2003, NAT REV CANCER, V3, P745, DOI 10.1038/nrc1188
   Hall W, 2005, LANCET ONCOL, V6, P35, DOI 10.1016/S1470-2045(05)70024-3
   Howlett AC, 2002, PHARMACOL REV, V54, P161, DOI 10.1124/pr.54.2.161
   Jaffe N, 1972, CANCER-AM CANCER SOC, V30, P1627, DOI 10.1002/1097-0142(197212)30:6<1627::AID-CNCR2820300631>3.0.CO;2-H
   Jezierska A, 2009, MED SCI MONITOR, V15, P0
   John ANITHA, 2001, PATHOLOGY AND ONCOLOGY RESEARCH, V7, P14
   Joo YOUNGEUN, 2002, KOREAN JOURNAL OF INTERNAL MEDICINE, V17, P153
   Kogan NM, 2006, MOL PHARMACOL, V70, P51, DOI 10.1124/mol.105.021089
   Ligresti A, 2006, J PHARMACOL EXP THER, V318, P1375, DOI 10.1124/jpet.106.105247
   Livak KJ, 2001, METHODS, V25, P402, DOI 10.1006/meth.2001.1262
   Rocha FCM, 2014, J NEURO-ONCOL, V116, P11, DOI 10.1007/s11060-013-1277-1
   Mackie K, 2006, ANNU REV PHARMACOL, V46, P101, DOI 10.1146/annurev.pharmtox.46.120604.141254
   Nagakawa Y, 2002, PANCREAS, V24, P169, DOI 10.1097/00006676-200203000-00008
   Nithipatikom K, 2004, CANCER RES, V64, P8826, DOI 10.1158/0008-5472.CAN-04-3136
   Pertwee RG, 2009, BRIT J PHARMACOL, V156, P397, DOI 10.1111/j.1476-5381.2008.00048.x
   Potterat OLIVIER, 2008, V65, V0, P0
   Preet A, 2008, ONCOGENE, V27, P339, DOI 10.1038/sj.onc.1210641
   Ramer R, 2008, J NATL CANCER I, V100, P59, DOI 10.1093/jnci/djm268
   Ruiz L, 1999, FEBS LETT, V458, P400, DOI 10.1016/S0014-5793(99)01073-X
   Sarfaraz S, 2008, CANCER RES, V68, P339, DOI 10.1158/0008-5472.CAN-07-2785
   Sarfaraz S, 2006, J BIOL CHEM, V281, P39480, DOI 10.1074/jbc.M603495200
   Takeda S, 2012, TOXICOL LETT, V214, P314, DOI 10.1016/j.toxlet.2012.08.029
   Torres S, 2011, MOL CANCER THER, V10, P90, DOI 10.1158/1535-7163.MCT-10-0688
   Wang J, 2011, ONCOL REP, V26, P1295, DOI 10.3892/or.2011.1399
   Wang YH, 2012, J SURG ONCOL, V105, P235, DOI 10.1002/jso.22077
   Wang ZW, 2006, CANCER RES, V66, P2778, DOI 10.1158/0008-5472.CAN-05-4281
   Wey JS, 2005, CANCER-AM CANCER SOC, V104, P427, DOI 10.1002/cncr.21145
   Xiong HQ, 2004, INT J CANCER, V108, P181, DOI 10.1002/ijc.11562
   Zeng HY, 2003, BIOCHEM BIOPH RES CO, V302, P46, DOI 10.1016/S0006-291X(03)00107-4
NR 46
TC 18
Z9 18
U1 0
U2 6
PU SPANDIDOS PUBL LTD
PI ATHENS
PA POB 18179, ATHENS, 116 10, GREECE
SN 1792-1074
EI 1792-1082
J9 ONCOL LETT
JI Oncol. Lett.
PD OCT 15
PY 2015
VL 10
IS 4
BP 2415
EP 2421
DI 10.3892/ol.2015.3525
PG 7
WC Oncology
SC Oncology
GA CT7MT
UT WOS:000362999500084
PM 26622862
DA 2022-07-08
ER

PT J
AU Chen, Bin
   Huang, Zhonglian
   Zhang, Yuantao
   Chen, Youbin
   Li, Zhanchun
AF Chen, Bin
   Huang, Zhonglian
   Zhang, Yuantao
   Chen, Youbin
   Li, Zhanchun
TI MicroRNA-145 Suppresses Osteosarcoma Metastasis via Targeting MMP16
SO CELLULAR PHYSIOLOGY AND BIOCHEMISTRY
LA English
DT Article
DE MiR-145; Osteosarcoma; Metastasis; MMP16
ID extracellular-matrix; gene-expression; cell-migration; breast-cancer; invasion; activation; progression; survival; mt1-mmp; cluster
AB Background: Metastasis is a leading cause of mortality for osteosarcoma (OS) patients, and its molecular pathological mechanisms remain to be elucidated. Previous studies have suggested a significant role of microRNAs (miRNAs) in the control of cancel cell migration and invasion. Methods: Real-time PCR was used to screen the differentially expressed miRNAs between OS with or without metastasis, and miR-145 underexpression was observed in metastatic OS. Luciferase assay was performed to validate the target gene. Results: Further, we identified three genes, MMP16, ADAM17 and metadherin, as possible targets of miR-145. We identified MMP16 as a target gene of miR-145 and ruled out ADAM17 and metadherin as targets in OS using a dual luciferase reporter system. Subsequently, we determined and compared the expression level of MMP16 in human OS samples and showed that the mRNA and protein levels of MMP16 were significantly up-regulated in primary OS with metastasis compared with those without metastasis. We also altered miR-145 expression by transfecting OS cells with miR-145 mimics or inhibitors. MMP16 expression was similarly downregulated in the cells transfected with miR-145 mimics or MMP16-specific siRNA, and the invasive and migratory capability of those cells was significantly suppressed compared with negative controls. MMP16 expression was consistently significantly upregulated in the cells transfected with miR-145 inhibitors, and the invasive and migratory capability of those cells was significantly promoted compared with negative controls. Conclcusion: Our results suggest that miR-145 functions as a tumor metastasis suppressor gene by down-regulating MMP16 and may be a potential target in osteosarcoma treatment. Copyright (C) 2015 S. Karger AG, Basel
C1 [Chen, Bin; Huang, Zhonglian; Zhang, Yuantao; Chen, Youbin] Shantou Univ, Coll Med, Affiliated Hosp 1, Dept Orthoped, Shantou, Peoples R China.
   [Li, Zhanchun] Zhejiang Prov Hosp TCM, Dept Orthopead, Hangzhou 310006, Zhejiang, Peoples R China.
RP Li, ZC (通讯作者)，Zhejiang Prov Hosp TCM, Dept Orthopead, 54 Youdian Rd, Hangzhou 310006, Zhejiang, Peoples R China.
EM DoctorliOS@163.com
CR Al-raawi D, 2011, INT J CLIN EXP MED, V4, P265
   Azzam HS, 1993, J NATL CANCER I, V85, P1758, DOI 10.1093/jnci/85.21.1758
   Bao YP, 2013, ASIAN PAC J CANCER P, V14, P3751, DOI 10.7314/APJCP.2013.14.6.3751
   Bauer KM, 2012, J PROTEOME RES, V11, P4744, DOI 10.1021/pr300600r
   Chou ALEXANDERJ, 2008, PAEDIATR DRUGS, V10, P315, DOI 10.2165/00148581-200810050-00005
   Ferrari S, 2005, J CLIN ONCOL, V23, P8845, DOI 10.1200/JCO.2004.00.5785
   Gao P, 2013, ONCOGENE, V32, P491, DOI 10.1038/onc.2012.61
   He Y, 2014, CELL PHYSIOL BIOCHEM, V34, P1485, DOI 10.1159/000366353
   Huang GX, 2012, CANCER RES, V72, P908, DOI 10.1158/0008-5472.CAN-11-1460
   Huang S, 2012, ONCOL REP, V28, P1831, DOI 10.3892/or.2012.2015
   Lagos-quintana M, 2002, CURR BIOL, V12, P735, DOI 10.1016/S0960-9822(02)00809-6
   Li FF, 2014, CELL PHYSIOL BIOCHEM, V34, P2169, DOI 10.1159/000369660
   Liotta LA, 1986, CANCER RES, V46, P1
   Lu Y, 2012, CARCINOGENESIS, V33, P1046, DOI 10.1093/carcin/bgs100
   Michael MZ, 2003, MOL CANCER RES, V1, P882
   Miles GREGORYD, 2012, BMC RES NOTES, V5, P164, DOI 10.1186/1756-0500-5-164
   Mirabello L, 2009, CANCER-AM CANCER SOC, V115, P1531, DOI 10.1002/cncr.24121
   Planutiene M, 2011, VASC CELL, V3, P0, DOI 10.1186/2045-824X-3-28
   Salinas-souza C, 2013, HUM PATHOL, V44, P2188, DOI 10.1016/j.humpath.2013.04.013
   Speranza MC, 2012, ONCOTARGET, V3, P724
   Stetlerstevenson WG, 1993, ANNU REV CELL BIOL, V9, P541, DOI 10.1146/annurev.cb.09.110193.002545
   Walsh LA, 2007, INT J DEV BIOL, V51, P389, DOI 10.1387/ijdb.062253lw
   Xia HP, 2009, BRAIN RES, V1269, P158, DOI 10.1016/j.brainres.2009.02.037
   Xu Q, 2012, NUCLEIC ACIDS RES, V40, P761, DOI 10.1093/nar/gkr730
   Yun SJ, 2012, INT J ONCOL, V41, P1871, DOI 10.3892/ijo.2012.1622
   Zhang H, 2010, ONCOL REP, V24, P1363, DOI 10.3892/or_00000994
   Zhang J, 2013, ONCOGENE, V32, P61, DOI 10.1038/onc.2012.28
   Zhao HR, 2004, J BIOL CHEM, V279, P8592, DOI 10.1074/jbc.M308708200
   Zhou GX, 2013, J INT MED RES, V41, P1, DOI 10.1177/0300060513475959
NR 29
TC 29
Z9 29
U1 0
U2 6
PU KARGER
PI BASEL
PA ALLSCHWILERSTRASSE 10, CH-4009 BASEL, SWITZERLAND
SN 1015-8987
EI 1421-9778
J9 CELL PHYSIOL BIOCHEM
JI Cell. Physiol. Biochem.
PD JUN 15
PY 2015
VL 37
IS 6
BP 2183
EP 2193
DI 10.1159/000438575
PG 11
WC Cell Biology; Physiology
SC Cell Biology; Physiology
GA DA8RC
UT WOS:000368072800010
PM 26605780
DA 2022-07-08
ER

PT J
AU Chang, Heping
   Dong, Tianhua
   Ma, Xiaoting
   Zhang, Tao
   Chen, Zhaoyu
   Yang, Zongyou
   Zhang, Yingze
AF Chang, Heping
   Dong, Tianhua
   Ma, Xiaoting
   Zhang, Tao
   Chen, Zhaoyu
   Yang, Zongyou
   Zhang, Yingze
TI Spondin 1 promotes metastatic progression through Fak and Src dependent pathway in human osteosarcoma
SO BIOCHEMICAL AND BIOPHYSICAL RESEARCH COMMUNICATIONS
LA English
DT Article
DE Spondin 1; Fak; Src; Osteosarcoma
ID f-spondin; extracellular-matrix; ovarian-cancer; floor plate; protein; cell; differentiation; expression; adhesion; neuron
AB Spondin 1 (SPON1) is cell adhesion protein that involved in attachment of sensory neuron cells and outgrowth of neurites. Its cellular functions and related mechanisms in cancers, however, remain largely unexplored. In this study, we first identified that SPON1 acts a critical factor in the metastatic progression of osteosarcoma through analysis of a GEO dataset Then we demonstrated that SPON1 was significantly up-regulated in 72 osteosarcoma specimens compared with benign osteochondroma samples and elevated SPON1 was positively correlated with MMP9 expression. Knockdown of SPON1 expression in two metastatic osteosarcoma cell lines, HKOS and KRIB, dramatically suppressed cell migration and invasion. Treatment with recombinant SPON1 protein in two non-metastatic osteosarcoma cell lines, HOS and U2OS, significantly promoted cell migration and invasion in vitro. Meanwhile, suppression of SPON1 in KHOS cells resulted in decreased pulmonary metastasis in vivo. Mechanistically, we determined that the effects of SPON1 on osteosarcoma cell motility were primarily mediated through Fak and Src dependent pathway. Taken together, our study provides evidence of the contributions of SPON1 and the Fak and Src signaling to the progression of osteosarcoma and suggests that this axis may represent a potential therapeutic target for osteosarcoma. (C) 2015 Elsevier Inc. All rights reserved.
C1 [Chang, Heping; Dong, Tianhua; Zhang, Tao; Chen, Zhaoyu; Yang, Zongyou; Zhang, Yingze] Hebei Med Univ, Hosp 3, Dept Orthopaed Surg, Shijiazhuang 050051, Hebei Province, Peoples R China.
   [Ma, Xiaoting] Hebei Med Univ, Dept Biochem & Mol Biol, Shijiazhuang 050051, Hebei Province, Peoples R China.
RP Zhang, YZ (通讯作者)，Hebei Med Univ, Hosp 3, 139 Zi Qiang Rd, Shijiazhuang 050051, Hebei Province, Peoples R China.
EM dryzzhang@126.com
CR Arlt MJE, 2011, J ORTHOP RES, V29, P938, DOI 10.1002/jor.21304
   Attur MG, 2009, FASEB J, V23, P79, DOI 10.1096/fj.08-114363
   Bielack SS, 2002, J CLIN ONCOL, V20, P776, DOI 10.1200/JCO.20.3.776
   Broadhead MATTHEWL, 2011, SARCOMA, V2011, P959248, DOI 10.1155/2011/959248
   Burstyn-cohen T, 1999, NEURON, V23, P233, DOI 10.1016/S0896-6273(00)80776-X
   Cheng YC, 2009, J NEUROCHEM, V110, P947, DOI 10.1111/j.1471-4159.2009.06186.x
   Feinstein Y, 1999, DEVELOPMENT, V126, P3637
   Galbraith CG, 2007, SCIENCE, V315, P992, DOI 10.1126/science.1137904
   Gordon N, 2010, J AEROSOL MED PULM D, V23, P189, DOI 10.1089/jamp.2009.0812
   Higashijima S, 1997, DEV BIOL, V192, P211, DOI 10.1006/dbio.1997.8760
   Kitagawa M, 2012, BIOCHEM BIOPH RES CO, V418, P229, DOI 10.1016/j.bbrc.2011.12.155
   Klar A, 1992, CELL, V69, P95, DOI 10.1016/0092-8674(92)90121-R
   Liao CH, 2010, ENDOCR-RELAT CANCER, V17, P99, DOI 10.1677/ERC-09-0050
   Lucarelli G, 2013, J UROLOGY, V190, P2271, DOI 10.1016/j.juro.2013.05.004
   Marulanda GERMANA, 2008, CANCER CONTROL, V15, P13
   Messerschmitt PJ, 2009, J AM ACAD ORTHOP SUR, V17, P515, DOI 10.5435/00124635-200908000-00005
   Miyamoto K, 2001, ARCH BIOCHEM BIOPHYS, V390, P93, DOI 10.1006/abbi.2001.2367
   Palmer GD, 2010, J ORTHOP RES, V28, P1323, DOI 10.1002/jor.21130
   Pyle-chenault RA, 2005, TUMOR BIOL, V26, P245, DOI 10.1159/000087379
   Qian XL, 2012, PLOS ONE, V7, P0, DOI 10.1371/journal.pone.0037225
   Radisky D, 2002, CANCER INVEST, V20, P139, DOI 10.1081/CNV-120000374
   Simon I, 2007, GYNECOL ONCOL, V106, P112, DOI 10.1016/j.ygyno.2007.03.007
   Terai Y, 2001, J CELL PHYSIOL, V188, P394, DOI 10.1002/jcp.1122
   Tzarfati-majar V, 2001, P NATL ACAD SCI USA, V98, P4722, DOI 10.1073/pnas.081062398
   Wong IHN, 2000, CLIN CANCER RES, V6, P2183
NR 25
TC 16
Z9 16
U1 1
U2 5
PU ACADEMIC PRESS INC ELSEVIER SCIENCE
PI SAN DIEGO
PA 525 B ST, STE 1900, SAN DIEGO, CA 92101-4495 USA
SN 0006-291X
EI 1090-2104
J9 BIOCHEM BIOPH RES CO
JI Biochem. Biophys. Res. Commun.
PD AUG 14
PY 2015
VL 464
IS 1
BP 45
EP 50
DI 10.1016/j.bbrc.2015.05.092
PG 6
WC Biochemistry & Molecular Biology; Biophysics
SC Biochemistry & Molecular Biology; Biophysics
GA CO5AY
UT WOS:000359173200008
PM 26032498
DA 2022-07-08
ER

PT J
AU Zhang, Jian
   Zhu, Xiaobing
   Li, Hengyuan
   Li, Binghao
   Sun, Lingling
   Xie, Tao
   Zhu, Ting
   Zhou, Hong
   Ye, Zhaoming
AF Zhang, Jian
   Zhu, Xiaobing
   Li, Hengyuan
   Li, Binghao
   Sun, Lingling
   Xie, Tao
   Zhu, Ting
   Zhou, Hong
   Ye, Zhaoming
TI Piperine inhibits proliferation of human osteosarcoma cells via G2/M phase arrest and metastasis by suppressing MMP-2/-9 expression
SO INTERNATIONAL IMMUNOPHARMACOLOGY
LA English
DT Article
DE Piperine; Osteosarcoma; Cell cycle arrest; Metastasis; Matrix metalloproteinase
ID in-vitro; cancer; invasion; erk; apoptosis; migration; motility; cd147; vivo
AB The piperidine alkaloid piperine, a major ingredient in black pepper, inhibits the growth and metastasis of cancer cells both in vivo and in vitro, although its mechanism of action is unclear. Furthermore, its anticancer activity against osteosarcoma cells has not been reported. In this study, we show that piperine inhibited the growth of HOS and U2OS cells in dose- and time-dependent manners but had a weaker effect on the growth of normal hFOB cells. Piperine inhibited osteosarcoma cell proliferation by causing G2/M phase cell cycle arrest associated with decreased expression of cyclin B1 and increased phosphorylation of Cyclin-dependent kinase-1(CDK1) and checkpoint kinase 2 (Chk2). In addition, piperine treatment inhibited phosphorylation of Akt and activated phosphorylation of c-Jun N-terminal kinase (c-JNK) and p38 mitogen-activated protein kinase (MAPK) in HOS and U2OS cells. Piperine induced colony formation in these two cell types. We proved that piperine could suppress the metastasis of osteosarcoma cells using scratch migration assays and Transwell chamber tests. Moreover, gelatin zymography showed that piperine inhibited the activity of matrix metalloproteinase (MMP)-2/-9 and increased the expression of tissue inhibitor of metalloproteinase (TIMP)-1/-2. Taken together, our results indicate that piperine inhibits proliferation, by inducing G2/M cell cycle arrest, and the migration and invasion of HOS and U2OS cells, via increased expression of TIMP-1/-2 and down-regulation of MMP-2/-9. These findings support further study of piperine as a promising therapeutic agent in the treatment of osteosarcoma. (C) 2014 Elsevier B.V. All rights reserved.
C1 [Zhang, Jian; Zhu, Xiaobing; Li, Hengyuan; Li, Binghao; Sun, Lingling; Xie, Tao; Zhu, Ting; Zhou, Hong; Ye, Zhaoming] Zhejiang Univ, Affiliated Hosp 2, Sch Med, Dept Orthoped, Hangzhou 310009, Zhejiang, Peoples R China.
   [Zhu, Xiaobing] Taizhou Canc Hosp, Dept Orthoped, Taizhou, Peoples R China.
RP Ye, ZM (通讯作者)，Zhejiang Univ, Affiliated Hosp 2, Sch Med, Dept Orthoped, 88 Jiefang Rd, Hangzhou 310009, Zhejiang, Peoples R China.
EM yezhaomingzj@163.com
FU National Natural Science Foundation of China [81172547]
CR Bae GS, 2012, PHYTOTHER RES, V26, P1893, DOI 10.1002/ptr.4649
   Bielack SS, 2002, J CLIN ONCOL, V20, P776, DOI 10.1200/JCO.20.3.776
   Chen FENGSHI, 2009, INTERACT CARDIOVASC THORAC SURG, V9, P649, DOI 10.1510/icvts.2009.212498
   Chen YQ, 2014, INT IMMUNOPHARMACOL, V21, P447, DOI 10.1016/j.intimp.2014.05.026
   Chen ZN, 2001, CELL BIOL INT, V25, P1013, DOI 10.1006/cbir.2001.0753
   Chien CC, 2014, PLOS ONE, V9, P0, DOI 10.1371/journal.pone.0099729
   Chonpathompikunlert P, 2010, FOOD CHEM TOXICOL, V48, P798, DOI 10.1016/j.fct.2009.12.009
   Doucette CD, 2013, J NUTR BIOCHEM, V24, P231, DOI 10.1016/j.jnutbio.2012.05.009
   Eccles SA, 2007, LANCET, V369, P1742, DOI 10.1016/S0140-6736(07)60781-8
   Fang ZQ, 2013, PLOS ONE, V8, P0, DOI 10.1371/journal.pone.0062823
   Fofaria NM, 2014, PLOS ONE, V9, P0, DOI 10.1371/journal.pone.0094298
   Ha KT, 2004, VASC PHARMACOL, V41, P83, DOI 10.1016/j.vph.2004.05.003
   Hsieh YS, 2007, CARCINOGENESIS, V28, P977, DOI 10.1093/carcin/bgl221
   Hwang YP, 2011, TOXICOL LETT, V203, P9, DOI 10.1016/j.toxlet.2011.02.013
   Jia L, 2009, ANN HEMATOL, V88, P753, DOI 10.1007/s00277-008-0678-2
   Kakarala M, 2010, BREAST CANCER RES TR, V122, P777, DOI 10.1007/s10549-009-0612-x
   Kastan MB, 2004, NATURE, V432, P316, DOI 10.1038/nature03097
   Kim D, 2001, FASEB J, V15, P1953, DOI 10.1096/fj.01-0198com
   Lai LH, 2012, ACTA PHARMACOL SIN, V33, P523, DOI 10.1038/aps.2011.209
   Li X, 2010, RECENT PAT ANTI-CANC, V5, P109, DOI 10.2174/157489210790936234
   Lin Y, 2014, TUMOR BIOL, V35, P3305, DOI 10.1007/s13277-013-1433-4
   Liu SS, 2011, J BIOMED SCI, V18, P0, DOI 10.1186/1423-0127-18-58
   Lu HR, 2005, MOL PHARMACOL, V68, P983, DOI 10.1124/mol.105.011544
   Lu KH, 2013, FOOD CHEM TOXICOL, V52, P193, DOI 10.1016/j.fct.2012.11.019
   Marina N, 2004, ONCOLOGIST, V9, P422, DOI 10.1634/theoncologist.9-4-422
   Mittal R, 2000, METHOD FIND EXP CLIN, V22, P271, DOI 10.1358/mf.2000.22.5.796644
   Ononiwu IM, 2002, AFR J MED MED SCI, V31, P293
   Ottaviani G, 2009, CANCER TREAT RES, V152, P3, DOI 10.1007/978-1-4419-0284-9_1
   Platel K, 2000, NAHRUNG, V44, P42, DOI 10.1002/(SICI)1521-3803(20000101)44:1&lt;42::AID-FOOD42&gt;3.0.CO;2-D
   Pradeep CR, 2002, CLIN EXP METASTAS, V19, P703, DOI 10.1023/A:1021398601388
   Roberts PJ, 2007, ONCOGENE, V26, P3291, DOI 10.1038/sj.onc.1210422
   Selvendiran K, 2006, PULM PHARMACOL THER, V19, P107, DOI 10.1016/j.pupt.2005.04.002
   Shulkla S, 2007, INT J CANCER, V121, P1424, DOI 10.1002/ijc.22862
   Taqvi SIH, 2008, J CARDIOVASC PHARM, V52, P452, DOI 10.1097/FJC.0b013e31818d07c0
   Tingting REN, 2010, CANCER BIOL THER, V10, P251
   Tsubaki M, 2012, TOXICOL APPL PHARM, V259, P402, DOI 10.1016/j.taap.2012.01.024
   Yaffe PB, 2014, MOL CARCINOG, V0, P0
   Yang SF, 2010, FOOD CHEM TOXICOL, V48, P1052, DOI 10.1016/j.fct.2010.01.019
   Ying XZ, 2013, INT IMMUNOPHARMACOL, V17, P293, DOI 10.1016/j.intimp.2013.06.025
   Zhou J, 2005, BMC CELL BIOL, V6, P0, DOI 10.1186/1471-2121-6-25
NR 40
TC 68
Z9 70
U1 2
U2 17
PU ELSEVIER
PI AMSTERDAM
PA RADARWEG 29, 1043 NX AMSTERDAM, NETHERLANDS
SN 1567-5769
EI 1878-1705
J9 INT IMMUNOPHARMACOL
JI Int. Immunopharmacol.
PD JAN 15
PY 2015
VL 24
IS 1
BP 50
EP 58
DI 10.1016/j.intimp.2014.11.012
PG 9
WC Immunology; Pharmacology & Pharmacy
SC Immunology; Pharmacology & Pharmacy
GA CA0QN
UT WOS:000348621900007
PM 25479727
DA 2022-07-08
ER

PT J
AU Lamora, Audrey
   Mullard, Mathilde
   Amiaud, Jerome
   Brion, Regis
   Heymann, Dominique
   Redini, Francoise
   Verrecchia, Franck
AF Lamora, Audrey
   Mullard, Mathilde
   Amiaud, Jerome
   Brion, Regis
   Heymann, Dominique
   Redini, Francoise
   Verrecchia, Franck
TI Anticancer activity of halofuginone in a preclinical model of osteosarcoma: inhibition of tumor growth and lung metastases
SO ONCOTARGET
LA English
DT Article
DE halofuginone; osteosarcoma; TGF-beta; metastases; bone remodeling
ID high-grade osteosarcoma; stable overexpression; cancer; progression; activation; therapy; smad7; cell; apoptosis; sarcoma
AB Osteosarcoma is the main malignant primary bone tumor in children and adolescents for whom the prognosis remains poor, especially when metastases are present at diagnosis. Because we recently demonstrated that TGF-beta/Smad cascade plays a crucial role in osteosarcoma metastatic progression, we investigated the effect of halofuginone, identified as an inhibitor of the TGF-beta/Smad3 cascade, on osteosarcoma progression. A preclinical model of osteosarcoma was used to evaluate the impact of halofuginone on tumor growth, tumor microenvironment and metastasis development. In vivo experiments showed that halofuginone reduces primary tumor growth and lung metastases development. In vitro experiments demonstrated that halofuginone decreases cell viability mainly by its ability to induce caspase-3 dependent cell apoptosis. Moreover, halofuginone inhibits the TGF-beta/Smad3 cascade and the response of TGF-beta key targets involved in the metastases dissemination process such as MMP-2. In addition, halofuginone treatment affects the "vicious cycle" established between tumor and bone cells, and therefore the tumor-associated bone osteolysis. Together, these results demonstrate that halofuginone decreased primary osteosarcoma development and associated lung metastases by targeting both the tumor cells and the tumor microenvironment. Using halofuginone may be a promising therapeutic strategy against tumor progression of osteosarcoma specifically against lung metastases dissemination.
C1 [Lamora, Audrey; Mullard, Mathilde; Amiaud, Jerome; Brion, Regis; Heymann, Dominique; Redini, Francoise; Verrecchia, Franck] INSERM, UMR 957, Equipe Labellisee Ligue Canc 2012, Nantes, France.
   [Lamora, Audrey; Mullard, Mathilde; Amiaud, Jerome; Brion, Regis; Heymann, Dominique; Redini, Francoise; Verrecchia, Franck] Univ Nantes, Lab Physiopathol Resorpt Osseuse & Therapie Tumeu, Nantes, France.
   [Lamora, Audrey; Mullard, Mathilde; Amiaud, Jerome; Brion, Regis; Heymann, Dominique; Redini, Francoise; Verrecchia, Franck] CHU Hotel Dieu, Nantes, France.
   [Lamora, Audrey] INSERM, Liliane Bettencourt Sch, F-75654 Paris 13, France.
RP Verrecchia, F (通讯作者)，INSERM, UMR 957, Equipe Labellisee Ligue Canc 2012, Nantes, France.
EM franck.verrecchia@inserm.fr
FU Ligue contre le Cancer; Ecole de l'INSERM; Fondation Bettencourt Schueller
CR Abramovitch RINAT, 1999, NEOPLASIA (NEW YORK), V1, P321, DOI 10.1038/sj.neo.7900043
   Ando KOSEI, 2013, CANCERS (BASEL), V5, P591, DOI 10.3390/cancers5020591
   Anninga JK, 2011, EUR J CANCER, V47, P2431, DOI 10.1016/j.ejca.2011.05.030
   Boyle WJ, 2003, NATURE, V423, P337, DOI 10.1038/nature01658
   Chirgwin JM, 2004, JOURNAL OF MUSCULOSKELETAL & NEURONAL INTERACTIONS, V4, P308
   Chirgwin JM, 2000, CRIT REV EUKAR GENE, V10, P159
   Chou ALEXANDERJ, 2008, PAEDIATR DRUGS, V10, P315, DOI 10.2165/00148581-200810050-00005
   Clark JCM, 2008, J CANCER RES CLIN, V134, P281, DOI 10.1007/s00432-007-0330-x
   Dass CR, 2006, CLIN EXP METASTAS, V23, P367, DOI 10.1007/s10585-006-9046-6
   de Figueiredo-Pontes LL, 2011, PLOS ONE, V6, P0, DOI 10.1371/journal.pone.0026713
   Elkin M, 2000, FASEB J, V14, P2477, DOI 10.1096/fj.00-0292com
   Elmore S, 2007, TOXICOL PATHOL, V35, P495, DOI 10.1080/01926230701320337
   Gavish Z, 2002, PROSTATE, V51, P73, DOI 10.1002/pros.10059
   Grano M, 2000, BIOCHEM BIOPH RES CO, V270, P1097, DOI 10.1006/bbrc.2000.2569
   Grignani G, 2012, ANN ONCOL, V23, P508, DOI 10.1093/annonc/mdr151
   Guise TA, 1996, J CLIN INVEST, V98, P1544, DOI 10.1172/JCI118947
   Halvorson KG, 2006, CLIN J PAIN, V22, P587, DOI 10.1097/01.ajp.0000210902.67849.e6
   Hattinger CM, 2010, EXPERT OPIN EMERG DR, V15, P615, DOI 10.1517/14728214.2010.505603
   Heymann D, 2005, BONE, V37, P74, DOI 10.1016/j.bone.2005.02.020
   Javelaud D, 2005, ONCOGENE, V24, P7624, DOI 10.1038/sj.onc.1208900
   Javelaud D, 2007, CANCER RES, V67, P2317, DOI 10.1158/0008-5472.CAN-06-3950
   Jin ML, 2014, INT J ONCOL, V44, P309, DOI 10.3892/ijo.2013.2157
   Juarez P, 2012, CANCER RES, V72, P6247, DOI 10.1158/0008-5472.CAN-12-1444
   Koon HB, 2011, JAIDS-J ACQ IMM DEF, V56, P64, DOI 10.1097/QAI.0b013e3181fc0141
   Lamora A, 2014, CLIN CANCER RES, V20, P5097, DOI 10.1158/1078-0432.CCR-13-3191
   Leiba M, 2012, BRIT J HAEMATOL, V157, P718, DOI 10.1111/j.1365-2141.2012.09120.x
   Liang ZX, 2004, CANCER RES, V64, P4302, DOI 10.1158/0008-5472.CAN-03-3958
   Meulmeester E, 2011, J PATHOL, V223, P205, DOI 10.1002/path.2785
   Nagler A, 2004, EUR J CANCER, V40, P1397, DOI 10.1016/j.ejca.2003.11.036
   Ottaviani G, 2009, CANCER TREAT RES, V152, P3, DOI 10.1007/978-1-4419-0284-9_1
   Padua D, 2008, CELL, V133, P66, DOI 10.1016/j.cell.2008.01.046
   Patel SJ, 2002, AM J CLIN ONCOL-CANC, V25, P489, DOI 10.1097/00000421-200210000-00014
   Pines M, 1998, GEN PHARMACOL, V30, P445, DOI 10.1016/S0306-3623(97)00307-8
   Pinthus JH, 2005, J UROLOGY, V174, P1527, DOI 10.1097/01.ju.0000179218.16587.d2
   Spector I, 2010, PANCREAS, V39, P1008, DOI 10.1097/MPA.0b013e3181da8aa3
   Van OOSTERWIJKJG, 2013, HEMATOL ONCOL CLIN N, V27, P1021, DOI 10.1016/j.hoc.2013.07.012
   Xavier S, 2004, J BIOL CHEM, V279, P15167, DOI 10.1074/jbc.M309798200
NR 37
TC 33
Z9 36
U1 0
U2 7
PU IMPACT JOURNALS LLC
PI ORCHARD PARK
PA 6666 E QUAKER ST, STE 1, ORCHARD PARK, NY 14127 USA
SN 
EI 1949-2553
J9 ONCOTARGET
JI Oncotarget
PD JUN 10
PY 2015
VL 6
IS 16
BP 14413
EP 14427
DI 10.18632/oncotarget.3891
PG 15
WC Oncology; Cell Biology
SC Oncology; Cell Biology
GA CO2TR
UT WOS:000359010000046
PM 26015407
DA 2022-07-08
ER

PT J
AU Deng, Biyong
   Feng, Youwei
   Deng, Bixiang
AF Deng, Biyong
   Feng, Youwei
   Deng, Bixiang
TI TIPE2 Mediates the Suppressive Effects of Shikonin on MMP13 in Osteosarcoma Cells
SO CELLULAR PHYSIOLOGY AND BIOCHEMISTRY
LA English
DT Article
DE Osteosarcoma (OS); Shikonin; Matrix metalloproteinase (MMP)-13; TIPE2
ID down-regulation; macrophage polarization; tumor-suppressor; up-regulation; proliferation; invasion; metastasis; inhibition; migration; differentiation
AB Background/Aims: Osteosarcoma (OS) is a primary malignant bone tumor in humans, and is notorious mainly for its distal metastases. We have recently shown that Shikonin, an effective constituent extracted from Chinese medicinal herb, inhibits OS cell invasion through suppression of matrix metalloproteinase 13 (MMP13). However, the underlying mechanisms remain unknown. Methods: Here, we studied the levels of tumor necrosis factor (TNF)-alpha-induced protein 8-like 2 (TIPE2) in OS cells upon Shikonin treatment. TIPE2 levels were adapted in OS cell lines through transfection with plasmids carrying transgene or short-hairpin interference RNA (shRNA), and the effects of TIPE2 adaptation on MMP13 and cell invasiveness were evaluated by RT-qPCR, Western blot, ELISA and transwell cell migration assay, respectively. TIPE2 levels in OS specimens from patients were examined and correlated with cancer metastases and patient survival. Results: We found that Shikonin dose-dependently decreased MMP13 levels, and increased TIPE2 levels in two OS cell lines, U2OS and SaOS-2. Overexpression of TIPE2 in U2OS significantly suppressed MMP13 levels and cell invasiveness. Depletion of TIPE2 in SaOS-2 cells significantly increased MMP13 levels and cell invasiveness. Moreover, TIPE2 levels in OS specimens were significantly decreased, compared to adjacent non-cancer bone tissue. Lower TIPE2 levels correlated with higher incidence of metastases and worse 5-year survival. Conclusion: TIPE2 mediates the suppressive effects of Shikonin on MMP13 in osteosarcoma cells, and TIPE2 may be a novel therapeutic target for OS. (C) 2015 The Author(s) Published by S. Karger AG, Basel
C1 [Deng, Biyong; Feng, Youwei; Deng, Bixiang] Guizhou Prov Osteol Hosp, Dept Orthoped, Guiyang 550007, Peoples R China.
RP Deng, BX (通讯作者)，Guizhou Prov Osteol Hosp, Dept Orthoped, 25 Shachong S Rd, Guiyang 550007, Peoples R China.
EM bing_qiu15@163.com
CR Andujar I, 2013, CURR MED CHEM, V20, P2892, DOI 10.2174/09298673113209990008
   Andujar I, 2013, PLANTA MED, V79, P1685, DOI 10.1055/s-0033-1350934
   Cao XL, 2013, MOL CANCER, V12, P0, DOI 10.1186/1476-4598-12-149
   Chang YW, 2013, CELL PHYSIOL BIOCHEM, V32, P180, DOI 10.1159/000350134
   Chen J, 2014, CELL PHYSIOL BIOCHEM, V34, P724, DOI 10.1159/000363037
   Chen X, 2013, CELL PHYSIOL BIOCHEM, V32, P1083, DOI 10.1159/000354508
   Deng BY, 2015, TUMOR BIOL, V36, P9311, DOI 10.1007/s13277-015-3662-1
   Enomoto M, 2009, ONCOGENE, V28, P3197, DOI 10.1038/onc.2009.175
   Fogh J, 1977, J NATL CANCER I, V58, P209, DOI 10.1093/jnci/58.2.209
   Fu ZZ, 2013, BMC CANCER, V13, P0, DOI 10.1186/1471-2407-13-580
   Gus-brautbar Y, 2012, MOL CELL, V45, P610, DOI 10.1016/j.molcel.2012.01.006
   He Y, 2014, CELL PHYSIOL BIOCHEM, V34, P1485, DOI 10.1159/000366353
   Li D, 2009, CLIN IMMUNOL, V133, P422, DOI 10.1016/j.clim.2009.08.014
   Li FF, 2014, CELL PHYSIOL BIOCHEM, V34, P2169, DOI 10.1159/000369660
   Li GD, 2014, CELL PHYSIOL BIOCHEM, V34, P2070, DOI 10.1159/000366402
   Li YX, 2015, BIOCHEM BIOPH RES CO, V457, P43, DOI 10.1016/j.bbrc.2014.12.080
   Lin SS, 2015, CELL PHYSIOL BIOCHEM, V35, P2213, DOI 10.1159/000374026
   Liu WX, 2015, CELL PHYSIOL BIOCHEM, V35, P858, DOI 10.1159/000369743
   Liu Y, 2014, CELL PHYSIOL BIOCHEM, V34, P637, DOI 10.1159/000363029
   Lou YW, 2014, PLOS ONE, V9, P0, DOI 10.1371/journal.pone.0096508
   Luo XJ, 2014, CELL PHYSIOL BIOCHEM, V34, P2180, DOI 10.1159/000369661
   Ma O, 2009, CANCER RES, V69, P2559, DOI 10.1158/0008-5472.CAN-08-2929
   Ma Y, 2013, SCAND J IMMUNOL, V78, P523, DOI 10.1111/sji.12110
   Osaki M, 2011, MOL THER, V19, P1123, DOI 10.1038/mt.2011.53
   Pan BX, 2015, CELL PHYSIOL BIOCHEM, V35, P1062, DOI 10.1159/000373932
   Pan WB, 2014, CELL PHYSIOL BIOCHEM, V33, P402, DOI 10.1159/000356679
   Ponten J, 1967, INT J CANCER, V2, P434, DOI 10.1002/ijc.2910020505
   Ryu B, 2009, CHEM-BIOL INTERACT, V179, P192, DOI 10.1016/j.cbi.2009.01.006
   Shang HS, 2014, MOLECULES, V19, P16588, DOI 10.3390/molecules191016588
   Song XL, 2015, INFLAMMATION, V38, P485, DOI 10.1007/s10753-014-9954-6
   Sun HH, 2008, CELL, V133, P415, DOI 10.1016/j.cell.2008.03.026
   Tsuchiya H, 1998, ANTICANCER RES, V18, P657
   Wang BY, 2015, CELL PHYSIOL BIOCHEM, V36, P1142, DOI 10.1159/000430285
   Wang Q, 2014, TUMOR BIOL, V35, P12743, DOI 10.1007/s13277-014-2600-y
   Wang RB, 2012, EXPERT OPIN THER PAT, V22, P977, DOI 10.1517/13543776.2012.709237
   Xiao Q, 2014, TUMOR BIOL, V35, P7611, DOI 10.1007/s13277-014-2005-y
   Xiao XW, 2014, P NATL ACAD SCI USA, V111, PE1211, DOI 10.1073/pnas.1321347111
   Xu GX, 2014, CELL PHYSIOL BIOCHEM, V33, P1329, DOI 10.1159/000358700
   Xu HD, 2014, CELL PHYSIOL BIOCHEM, V33, P1547, DOI 10.1159/000358718
   Yang JL, 2013, CURR OPIN ONCOL, V25, P398, DOI 10.1097/CCO.0b013e3283622c1b
   Zhang X, 2009, NAT STRUCT MOL BIOL, V16, P89, DOI 10.1038/nsmb.1522
   Zhang Y, 2013, J NANOMATER, V2013, P7, DOI 10.1371/J0URNAL.P0NE.0069715
   Zhang YH, 2015, INT J ONCOL, V46, P254, DOI 10.3892/ijo.2014.2725
   Zhang ZL, 2013, ONCOL LETT, V6, P571, DOI 10.3892/ol.2013.1388
   Zhou YH, 2015, INT J MOL MED, V35, P1729, DOI 10.3892/ijmm.2015.2159
NR 45
TC 22
Z9 23
U1 2
U2 13
PU KARGER
PI BASEL
PA ALLSCHWILERSTRASSE 10, CH-4009 BASEL, SWITZERLAND
SN 1015-8987
EI 1421-9778
J9 CELL PHYSIOL BIOCHEM
JI Cell. Physiol. Biochem.
PD JUN 15
PY 2015
VL 37
IS 6
BP 2434
EP 2443
DI 10.1159/000438596
PG 10
WC Cell Biology; Physiology
SC Cell Biology; Physiology
GA DA8RC
UT WOS:000368072800031
PM 26650545
DA 2022-07-08
ER

PT J
AU Weng, Mingzhe
   Song, Fangbin
   Chen, Jinyu
   Wu, Junyi
   Qin, Jun
   Jin, Tao
   Xu, Junming
AF Weng, Mingzhe
   Song, Fangbin
   Chen, Jinyu
   Wu, Junyi
   Qin, Jun
   Jin, Tao
   Xu, Junming
TI The high-mobility group nucleosome-binding domain 5 is highly expressed in breast cancer and promotes the proliferation and invasion of breast cancer cells
SO TUMOR BIOLOGY
LA English
DT Article
DE High-mobility group nucleosome-binding domain 5; Breast cancer; Proliferation; Invasion; Apoptosis; Autophagy
ID group chromosomal-protein; down-regulation; in-vitro; apoptosis; autophagy; chromatin; overexpression; osteosarcoma; metastasis; death
AB The high-mobility group nucleosome-binding domain 5 (HMGN5) is a member of the high-mobility group proteins family. Previous study found that HMGN5 is required for tumorigenesis in vitro, and aberrations in the expression of HMGN5 were found in human osteosarcoma, prostate cancer, and squamous cell carcinoma. Nevertheless, the role of HMGN5 in breast cancer remains unclear. This study aimed to investigate the expression and clinical significance of HMGN5 in human breast cancer, confirm the oncogenic role of HMGN5, and explore the mechanism by which HMGN5 contributes to invasion and metastasis. HMGN5 expression was detected in breast cancer tissues and corresponding adjacent non-cancerous tissues from 43 patients by immunohistochemistry, and the clinicopathologic characteristics of all patients were also analyzed. Next, knockdown of HMGN5 protein in MDA-MB-231 cells was performed through a small interfering RNA (siRNA) technique, and cell viability, apoptosis, and invasion were detected by cell vitality test, flow cytometry, and transwell assay, respectively. Immunohistostaining showed that HMGN5 were highly expressed in the nucleus in all breast cancer tissues as compared with the adjacent non-cancerous tissues (ANCT;(73.5 +/- 11 vs. 31.0 +/- 5 %, P < 0.01). HMGN5 expression level was associated with the poorly differentiated tumor cells, lymph node involvement tumor, and T4 staging tumor. Knockdown of HMGN5 inhibited cell growth, suppressed invasion, and increased cell apoptosis in human breast cancer MDA-MB-231 cells. Western blot analysis demonstrated that the expressions of PCNA, connective tissue growth factor (CTGF), and MMP-9 were decreased in human breast MDA-MB-231 cells depleted of HMGN5. In addition, the apoptotic markers (cleaved PARP and cleaved caspase-3) were significantly increased by HMGN5 knockdown, but microtubule-associated protein 1 light chain 3-II/I (LC3-II/I) did not alter. HMGN5 plays an oncogenic role in human breast cancer by inhibiting cell proliferation and invasion, and activating apoptosis, which could be exploited as a target for therapy in human breast cancer.
C1 [Weng, Mingzhe; Song, Fangbin; Wu, Junyi; Qin, Jun; Jin, Tao; Xu, Junming] Shanghai Jiao Tong Univ, Shanghai Peoples Hosp 1, Dept Gen Surg, Shanghai 200080, Peoples R China.
   [Chen, Jinyu] Shanghai Jiao Tong Univ, Shanghai Peoples Hosp 1, Dept Endocrinol, Shanghai 200080, Peoples R China.
RP Xu, JM (通讯作者)，Shanghai Jiao Tong Univ, Shanghai Peoples Hosp 1, Dept Gen Surg, 100 Haining Rd, Shanghai 200080, Peoples R China.
EM MZWengdor@163.com; Fangbin_Song@126.com; cjhdoctor@163.com; WJ198228@163.com; JunQin340@163.com; taojinsnp@163.com; xujmsh@163.com
FU Shanghai Science and Technology Committee [14411950205, 14411950200]
CR Birger Y, 2005, CANCER RES, V65, P6711, DOI 10.1158/0008-5472.CAN-05-0310
   Birger Y, 2003, EMBO J, V22, P1665, DOI 10.1093/emboj/cdg142
   Brezniceanu ML, 2003, FASEB J, V17, P1295, DOI 10.1096/fj.02-0621fje
   Bustin M, 1999, MOL CELL BIOL, V19, P5237
   Bustin M, 1996, PROG NUCLEIC ACID RE, V54, P35, DOI 10.1016/S0079-6603(08)60360-8
   Caplan L, 2014, FRONT PUBLIC HEALTH, V2, P0, DOI 10.3389/fpubh.2014.00087
   Casimiro S, 2012, CLIN EXP METASTAS, V29, P155, DOI 10.1007/s10585-011-9438-0
   Chen LC, 2012, BREAST CANCER RES TR, V134, P989, DOI 10.1007/s10549-012-1986-8
   Evan GI, 2001, NATURE, V411, P342, DOI 10.1038/35077213
   Fan SH, 2014, J CELL BIOC IN PRESS, V0, P0
   Gill M, 1988, LANCET, V1, P689
   Green J, 2006, BRIT J CANCER, V94, P1446, DOI 10.1038/sj.bjc.6603135
   Hafeez F, 2013, INT J RADIAT ONCOL, V87, P344, DOI 10.1016/j.ijrobp.2013.05.052
   He Q, 2000, P NATL ACAD SCI USA, V97, P5768, DOI 10.1073/pnas.100108697
   Hock R, 2007, TRENDS CELL BIOL, V17, P72, DOI 10.1016/j.tcb.2006.12.001
   Huang CHEN, 2008, ZHONGHUA YI XUE ZA ZHI, V88, P657
   Jang SY, 2014, ANTICANCER RES, V34, P4127
   Ji SQ, 2012, J EXP CLIN CANC RES, V31, P0, DOI 10.1186/1756-9966-31-22
   Li DQ, 2006, EUR J CANCER, V42, P3274, DOI 10.1016/j.ejca.2006.07.008
   Li L, 2014, ONCOL REP IN PRESS, V0, P0
   Liao XH, 2014, FEBS J, V281, P927, DOI 10.1111/febs.12658
   Maiuri MC, 2007, NAT REV MOL CELL BIO, V8, P741, DOI 10.1038/nrm2239
   Pritsker M, 2006, P NATL ACAD SCI USA, V103, P6946, DOI 10.1073/pnas.0509861103
   Qu JT, 2011, J NEURO-ONCOL, V104, P729, DOI 10.1007/s11060-011-0558-9
   Rattner BP, 2009, MOL CELL, V34, P620, DOI 10.1016/j.molcel.2009.04.014
   Ren SX, 2013, PLOS ONE, V8, P0, DOI 10.1371/journal.pone.0063641
   Rochman M, 2010, BBA-GENE REGUL MECH, V1799, P86, DOI 10.1016/j.bbagrm.2009.09.012
   Stoetzer OJ, 2013, TUMOR BIOL, V34, P81, DOI 10.1007/s13277-012-0513-1
   Tang WY, 2008, ENDOCRINOLOGY, V149, P5922, DOI 10.1210/en.2008-0682
   Thorburn A, 2008, APOPTOSIS, V13, P1, DOI 10.1007/s10495-007-0154-9
   Tong J, 2013, PHYTOTHER RES, V27, P885, DOI 10.1002/ptr.4808
   Wahafu W, 2011, TUMOR BIOL, V32, P931, DOI 10.1007/s13277-011-0195-0
   Wang L, 2014, BIOCHEM BIOPH RES CO, V448, P448, DOI 10.1016/j.bbrc.2014.04.120
   Yang CQ, 2014, TUMOR BIOL, V35, P6357, DOI 10.1007/s13277-014-1833-0
   Yang YH, 2014, FREE RADIC IN PRESS, V0, P0
   Ye L, 2010, CANCER SCI, V101, P2137, DOI 10.1111/j.1349-7006.2010.01648.x
   Zhou R, 2014, HORM METAB IN PRESS, V0, P0
   Zhou XH, 2014, TUMOR BIOL, V35, P6539, DOI 10.1007/s13277-014-1825-0
NR 38
TC 18
Z9 19
U1 0
U2 4
PU SAGE PUBLICATIONS LTD
PI LONDON
PA 1 OLIVERS YARD, 55 CITY ROAD, LONDON EC1Y 1SP, ENGLAND
SN 1010-4283
EI 1423-0380
J9 TUMOR BIOL
JI Tumor Biol.
PD FEB 15
PY 2015
VL 36
IS 2
BP 959
EP 966
DI 10.1007/s13277-014-2715-1
PG 8
WC Oncology
SC Oncology
GA CC6MD
UT WOS:000350478200058
PM 25315189
DA 2022-07-08
ER

PT J
AU Xie, Jie
   Lei, Pengfei
   Hu, Yihe
AF Xie, Jie
   Lei, Pengfei
   Hu, Yihe
TI 被撤回的出版物: Small interfering RNA-induced inhibition of epithelial cell transforming sequence 2 suppresses the proliferation, migration and invasion of osteosarcoma cells (Retracted article. See vol. 22, 2021)
SO EXPERIMENTAL AND THERAPEUTIC MEDICINE
LA English
DT Article; Retracted Publication
DE osteosarcoma; epithelial cell transforming sequence 2; proliferation; apoptosis; invasion
ID rho-gtpase; ect2; amplification; mediate; trio
AB Osteosarcoma (OS) is the most common malignant tumor in bones. Although the five-year survival rate has improved to similar to 60% for patients without metastasis, the prognosis remains poor for patients with metastatic OS. Epithelial cell transforming sequence 2 (ECT2) has been shown to act as an oncogene in human malignancies. More recently, ETC2 was shown to be involved in the development and progression of OS; however, the detailed role of ECT2 in the regulation of cellular biological processes in OS cells remains largely unknown. Therefore, it was investigated in the present study. It was found that the expression of ECT2 was notably increased in OS tissues when compared with that in matched normal adjacent tissues. Furthermore, it was established that the downregulation of ECT2 induced by transfection with ECT2-specific small interfering RNA effectively inhibited OS cell proliferation and induced cell apoptosis. Further investigation revealed that the inhibition of ECT2 expression suppressed OS cell migration and invasion, indicating that the overexpression of ECT2 promotes OS cell migration and invasion, while. In addition, western blotting results indicated that matrix metalloproteinases 2 and 9 may be involved in the ECT2-mediated OS cell invasion. In conclusion, the current study suggested that ECT2 acted as an oncogene in OS, and it may become a promising therapeutic target for the prevention and treatment of OS.
C1 [Xie, Jie; Lei, Pengfei; Hu, Yihe] Cent South Univ, Dept Orthoped, Xiangya Hosp, Changsha 410008, Hunan, Peoples R China.
RP Hu, YH (通讯作者)，Cent South Univ, Dept Orthoped, Xiangya Hosp, 87 Xiangya Rd, Changsha 410008, Hunan, Peoples R China.
EM csuhuyihe@163.com
CR Boettner B, 2002, GENE, V286, P155, DOI 10.1016/S0378-1119(02)00426-2
   Etienne-manneville S, 2002, NATURE, V420, P629, DOI 10.1038/nature01148
   Fields AP, 2010, ADV ENZYME REGUL, V50, P190, DOI 10.1016/j.advenzreg.2009.10.010
   Fortin SP, 2012, MOL CANCER RES, V10, P958, DOI 10.1158/1541-7786.MCR-11-0616
   Hussenet T, 2010, PLOS ONE, V5, P0, DOI 10.1371/journal.pone.0008960
   Iyoda M, 2010, PLOS ONE, V5, P0, DOI 10.1371/journal.pone.0014082
   Jung Y, 2011, CLIN CANCER RES, V17, P700, DOI 10.1158/1078-0432.CCR-10-1300
   Justilien V, 2011, J BIOL CHEM, V286, P8149, DOI 10.1074/jbc.M110.196113
   Liang WQ, 2013, FRONT BIOSCI-LANDMRK, V18, P788, DOI 10.2741/4142
   Miki T, 1993, NATURE, V362, P462, DOI 10.1038/362462a0
   Murata Y, 2014, CANCER SCI, V105, P490, DOI 10.1111/cas.12363
   Nalini V, 2013, BIOINFORM BIOL INSIG, V7, P289, DOI 10.4137/BBI.S12494
   Posthumadeboer J, 2011, CLIN EXP METASTAS, V28, P493, DOI 10.1007/s10585-011-9384-x
   Salhia B, 2008, AM J PATHOL, V173, P1828, DOI 10.2353/ajpath.2008.080043
   Samuel N, 2013, PANCREAS, V42, P1016, DOI 10.1097/MPA.0b013e318287d043
   Sano M, 2006, ONCOL REP, V16, P1093
   Tatsumoto T, 1999, J CELL BIOL, V147, P921, DOI 10.1083/jcb.147.5.921
   Vazquez-mena O, 2012, PLOS ONE, V7, P0, DOI 10.1371/journal.pone.0032667
   Wang Y, 2013, MOL CANCER RES, V11, P1624, DOI 10.1158/1541-7786.MCR-13-0371-T
   Xu JL, 2013, BIOMED PHARMACOTHER, V67, P381, DOI 10.1016/j.biopha.2013.03.013
   Yang YL, 2008, GENE CHROMOSOME CANC, V47, P127, DOI 10.1002/gcc.20514
   Zhang HSQ, 2014, HUM PATHOL, V45, P1430, DOI 10.1016/j.humpath.2014.02.018
NR 22
TC 8
Z9 8
U1 5
U2 7
PU SPANDIDOS PUBL LTD
PI ATHENS
PA POB 18179, ATHENS, 116 10, GREECE
SN 1792-0981
EI 1792-1015
J9 EXP THER MED
JI Exp. Ther. Med.
PD MAY 15
PY 2015
VL 9
IS 5
BP 1881
EP 1886
DI 10.3892/etm.2015.2306
PG 6
WC Medicine, Research & Experimental
SC Research & Experimental Medicine
GA CH2IU
UT WOS:000353849700052
PM 26136909
DA 2022-07-08
ER

PT J
AU Manjunathan, Reji
   Ragunathan, Malathi
AF Manjunathan, Reji
   Ragunathan, Malathi
TI Chicken chorioallantoic membrane as a reliable model to evaluate osteosarcoma-an experimental approach using SaOS2 cell line
SO BIOLOGICAL PROCEDURES ONLINE
LA English
DT Article
DE Osteosarcoma; SaOS2 cells; Angiogenesis; CAM-chicken chorioallantoic membrane
ID in-vivo model; angiogenesis; expression; tumor; metastasis; invasion
AB Background: Osteosarcoma is the most common primary tumor that affects usually children. Due to its cellular complex and osteoid formation it is very difficult to understand the mechanism behind the progressiveness of osteosarcoma. Various animal models are available to study the issue but they are time consuming and costly. We aimed to understand the progressiveness and invasiveness of osteosarcoma induced by SaOS2 cells using chicken chorioallantoic membrane. CAM is a well-established model which allows in vivo studies of tumor induced angiogenesis and the testing of anti angiogenic molecules. However only a few reports showed the tumor forming ability of SaOS2 cells on CAM. Method: Angiogenic ability of SaOS2 cells on CAM was validated by various methods. Angiogenic ability was scored by direct visualization and scanning microscopic analysis. The sprouting ability and growth of the vessel was measured by Angioquant software under different cellular volume. The invasiveness was analyzed by histological staining. Involvement of angiogenic factors at differential stage of progressiveness was confirmed by the molecular and protein level expression analysis. Result: SaOS2 cells induces sprouting angiogenesis on CAM and shows its aggressiveness by rupturing the ectodermal layer of the CAM. Growth and development of osteosarcoma depends mainly on the activation of VEGF165, MMP2 and MMP9. CAM able to reproduce angiogenic response against the stimulation of SaOS2 cells exactly as in other animal models without inflammatory reactions. Conclusion: CAM is an excellent alternative in vivo model for studying the aggressiveness and tumor progression of osteosarcoma using various angiogenic techniques in an easily, faster and affordable way. We further provided insight about the involvement of various angiogenic growth factors on the development of osteosarcoma which will enable to find the suitable therapeutic molecule for the treatment of osteosarcoma. CAM model could provide a wide space using modern techniques like micro array or in situ hybridization to have a better understanding about the progression and invasiveness of osteosarcoma cells to develop suitable therapeutic molecules.
C1 [Manjunathan, Reji; Ragunathan, Malathi] Univ Madras, Dept Genet, Dr ALM PG IBMS, Chennai 600113, Tamil Nadu, India.
RP Ragunathan, M (通讯作者)，Univ Madras, Dept Genet, Dr ALM PG IBMS, Taramani Campus, Chennai 600113, Tamil Nadu, India.
EM rmalathigenetics@gmail.com
FU University Grant commission of India
CR Balke M, 2011, BMC CANCER, V11, P0, DOI 10.1186/1471-2407-11-241
   Balke MAURICE, 2010, BMC RES NOTES, V3, P58, DOI 10.1186/1756-0500-3-58
   Clark JCM, 2008, J CANCER RES CLIN, V134, P281, DOI 10.1007/s00432-007-0330-x
   Deryugina EI, 2005, CANCER RES, V65, P10959, DOI 10.1158/0008-5472.CAN-05-2228
   Deryugina EI, 2008, HISTOCHEM CELL BIOL, V130, P1119, DOI 10.1007/s00418-008-0536-2
   Fergelot P, 2013, ANGIOGENESIS, V16, P181, DOI 10.1007/s10456-012-9311-z
   Giannopoulou E, 2003, FREE RADICAL RES, V37, P1191, DOI 10.1080/10715760310001612559
   Hagedorn M, 2005, P NATL ACAD SCI USA, V102, P1643, DOI 10.1073/pnas.0408622102
   Himelstein BP, 1998, MED PEDIATR ONCOL, V31, P471, DOI 10.1002/(SICI)1096-911X(199812)31:6<471::AID-MPO2>3.0.CO;2-M
   Kaya M, 2000, CLIN CANCER RES, V6, P572
   Kim DH, 2008, J NEUROSCI, V28, P208, DOI 10.1523/JNEUROSCI.3674-07.2008
   Larger E, 2004, DIABETES, V53, P752, DOI 10.2337/diabetes.53.3.752
   Lokman NA, 2012, INT J MOL SCI, V13, P9959, DOI 10.3390/ijms13089959
   Muthusami S, 2011, J CELL BIOCHEM, V112, P1035, DOI 10.1002/jcb.23016
   Navarro C, 2003, ARCHIVES OF PHYSIOLOGY AND BIOCHEMISTRY, V111, P365
   Ozyigit MO, 2005, AVIAN PATHOL, V34, P509, DOI 10.1080/03079450500368508
   Park HR, 2008, PATHOL RES PRACT, V204, P575, DOI 10.1016/j.prp.2008.01.015
   Pipili-synetos E, 2000, BRIT J PHARMACOL, V129, P207, DOI 10.1038/sj.bjp.0702986
   Quan GMY, 2006, CANCER METAST REV, V25, P707, DOI 10.1007/s10555-006-9031-1
   Reizis A, 2005, J EXP BIOL, V208, P2483, DOI 10.1242/jeb.01662
   Rema RB, 2012, VASC CELL, V4, P0, DOI 10.1186/2045-824X-4-8
   Shimizu T, 2010, ONCOGENE, V29, P5687, DOI 10.1038/onc.2010.312
   Shimizu T, 2012, MOL CANCER RES, V10, P454, DOI 10.1158/1541-7786.MCR-11-0347
   Tsuchiya Y, 1994, INT J CANCER, V56, P46
   Tufan AC, 2005, CURR CANCER DRUG TAR, V5, P249, DOI 10.2174/1568009054064624
   Verma K, 2011, PLOS ONE, V6, P223
   Yang EY, 1990, J CELL BIOL, V111, P731, DOI 10.1083/jcb.111.2.731
   Zijlstra A, 2004, J BIOL CHEM, V279, P27633, DOI 10.1074/jbc.M313617200
NR 28
TC 25
Z9 25
U1 0
U2 2
PU BMC
PI LONDON
PA CAMPUS, 4 CRINAN ST, LONDON N1 9XW, ENGLAND
SN 1480-9222
EI 
J9 BIOL PROCED ONLINE
JI Biol. Proced. Online
PD JUN 6
PY 2015
VL 17
IS 
BP 
EP 
DI 10.1186/s12575-015-0022-x
PG 13
WC Biochemical Research Methods
SC Biochemistry & Molecular Biology
GA CL3MS
UT WOS:000356854600001
PM 26109911
DA 2022-07-08
ER

PT J
AU Pei, Jian
   Park, In-Ho
   Ryu, Hyang-Hwa
   Li, Song-Yuan
   Li, Chun-Hao
   Lim, Sa-Hoe
   Wen, Min
   Jang, Woo-Youl
   Jung, Shin
AF Pei, Jian
   Park, In-ho
   Ryu, Hyang-hwa
   Li, Song-yuan
   Li, Chun-hao
   Lim, Sa-hoe
   Wen, Min
   Jang, Woo-youl
   Jung, Shin
TI Sublethal dose of irradiation enhances invasion of malignant glioma cells through p53-MMP 2 pathway in U87MG mouse brain tumor model
SO RADIATION ONCOLOGY
LA English
DT Article
DE Radiation; Glioblastoma; p53; MMP-2; TIMP-2; Sublethal dose
ID limited-volume irradiation; matrix metalloproteinase; ionizing-radiation; p53; glioblastoma; migration; cancer; invasiveness; radiotherapy; progression
AB Background: Glioblastoma is a highly lethal neoplasm that frequently recurs locally after radiotherapy, and most of these recurrences originate from near the irradiated target field. In the present study, we identified the effects of radiation on glioma invasion and p53, TIMP-2, and MMP-2 expression through in vitro and in vivo experiments. Methods: The U87MG (wt p53) and U251 (mt p53) human malignant glioma cell lines were prepared, and the U2OS (wt 53) and Saos2 (del p53) osteosarcoma cell lines were used as p53 positive and negative controls. The four cell lines and p53 knock-downed U87MG cells received radiation (2-6 Gy) and were analyzed for expression of p53 and TIMP-2 by Western blot, and MMP-2 activity was detected by zymography. In addition, the effects of irradiation on directional invasion of malignant glioma were evaluated by implanting nude mice with bioluminescent u87-Fluc in vivo followed by MMP-2, p53, and TIMP-2 immunohisto-chemistry and in situ zymography. Results: MMP-2 activity and p53 expression increased in proportional to the radiation dose in cell lines with wt p53, but not in the cell lines with del or mt p53. TIMP-2 expression did not increase in U87MG cells. MMP-2 activity decreased in p53 knock-downed U87MG cells but increased in the control group. Furthermore, radiation enhanced MMP-2 activity and increased tumor margin invasiveness in vivo. Tumor cells invaded by radiation overexpressed MMP-2 and p53 and revealed high gelatinolytic activity compared with those of non-radiated tumor cells. Conclusion: Radiation-induced upregulation of p53 modulated MMP-2 activity, and the imbalance between MMP-2 and TIMP-2 may have an important role in glioblastoma invasion by degrading the extracellular matrix. Bioluminescent "U87-Fluc" was useful for observing tumor formation without sacrifice after implanting tumor cells in the mouse brain. These findings suggest that the radiotherapy involved field for malignant glioma needs to be reconsidered, and that future trials should investigate concurrent pharmacologic therapies that inhibit invasion associated with radiotherapy.
C1 [Pei, Jian; Park, In-Ho; Lim, Sa-Hoe; Jang, Woo-Youl; Jung, Shin] Chonnam Natl Univ, Hwasun Hosp & Med Sch, Dept Neurosurg, Hwasong 519763, South Korea.
   [Ryu, Hyang-Hwa; Li, Song-Yuan; Li, Chun-Hao; Lim, Sa-Hoe; Wen, Min; Jung, Shin] Chonnam Natl Univ, Hwasun Hosp & Med Sch, Hwasong 519763, South Korea.
   [Park, In-Ho; Li, Song-Yuan; Li, Chun-Hao; Lim, Sa-Hoe; Wen, Min; Jung, Shin] Chonnam Natl Univ, Brain Tumor Res Lab, Res Inst Med Sci, Hwasong 519763, South Korea.
RP Jung, S (通讯作者)，Chonnam Natl Univ, Hwasun Hosp & Med Sch, Dept Neurosurg, 322 Seoyang Ro, Hwasong 519763, South Korea.
EM sjung@jnu.ac.kr
FU Leading Foreign Research Institute Recruitment Program through the National Research Foundation of Korea (NRF) - Ministry of Education, Science, and Technology (MEST) [2011-0030034]
CR Agarwal ML, 1998, J BIOL CHEM, V273, P1, DOI 10.1074/jbc.273.1.1
   Araya J, 2001, AM J PHYSIOL-LUNG C, V280, PL30, DOI 10.1152/ajplung.2001.280.1.L30
   Badiga AV, 2011, PLOS ONE, V6, P0, DOI 10.1371/journal.pone.0020614
   Bian JH, 1997, MOL CELL BIOL, V17, P6330, DOI 10.1128/MCB.17.11.6330
   Canman CE, 1998, ONCOGENE, V17, P3301, DOI 10.1038/sj.onc.1202577
   Cheng L, 1999, CANCER, V85, P2455, DOI 10.1002/(SICI)1097-0142(19990601)85:11<2455::AID-CNCR22>3.0.CO;2-C
   Egeblad M, 2002, NAT REV CANCER, V2, P161, DOI 10.1038/nrc745
   Figarella-branger D, 2011, REV NEUROL-FRANCE, V167, P683, DOI 10.1016/j.neurol.2011.07.006
   Garden AS, 1991, RADIOTHER ONCOL, V20, P99, DOI 10.1016/0167-8140(91)90143-5
   Gladson CL, 2010, ANNU REV PATHOL-MECH, V5, P33, DOI 10.1146/annurev-pathol-121808-102109
   Grelewski PG, 2013, CANCER INVEST, V31, P472, DOI 10.3109/07357907.2013.820320
   He MY, 2013, RADIAT RES, V180, P389, DOI 10.1667/RR3355.1
   Hess CF, 1994, RADIOTHER ONCOL, V30, P146, DOI 10.1016/0167-8140(94)90044-2
   Kil WJ, 2012, RADIAT ONCOL, V7, P0, DOI 10.1186/1748-717X-7-25
   Lee WH, 2012, INT J RADIAT ONCOL, V82, P1559, DOI 10.1016/j.ijrobp.2010.12.032
   Lee YJ, 2006, INT J RADIAT ONCOL, V64, P1466, DOI 10.1016/j.ijrobp.2005.11.033
   Levine AJ, 1991, NATURE, V351, P453, DOI 10.1038/351453a0
   Lowe SCOTTW, 1995, CURRENT OPINION IN ONCOLOGY, V7, P547, DOI 10.1097/00001622-199511000-00013
   Milinkovic V, 2013, PLOS ONE, V8, P0, DOI 10.1371/journal.pone.0082108
   Miller DW, 2005, AM J PATHOL, V167, P1389, DOI 10.1016/S0002-9440(10)61226-6
   Muller PAJ, 2011, J CELL BIOL, V192, P209, DOI 10.1083/jcb.201009059
   Nirmala C, 2000, INT J CANCER, V88, P766, DOI 10.1002/1097-0215(20001201)88:5<766::AID-IJC13>3.0.CO;2-Y
   Ohgaki H, 2004, CANCER RES, V64, P6892, DOI 10.1158/0008-5472.CAN-04-1337
   Okaichi K, 1999, INT J RADIAT ONCOL, V45, P975, DOI 10.1016/S0360-3016(99)00285-0
   Ra HJ, 2007, MATRIX BIOL, V26, P587, DOI 10.1016/j.matbio.2007.07.001
   Sbai O, 2008, MOL CELL NEUROSCI, V39, P549, DOI 10.1016/j.mcn.2008.08.004
   Shiao SL, 2010, J MAMMARY GLAND BIOL, V15, P411, DOI 10.1007/s10911-010-9194-9
   Shieh SY, 1997, CELL, V91, P325, DOI 10.1016/S0092-8674(00)80416-X
   Sternlicht MD, 2001, ANNU REV CELL DEV BI, V17, P463, DOI 10.1146/annurev.cellbio.17.1.463
   Vehlow A, 2013, BBA-REV CANCER, V1836, P236, DOI 10.1016/j.bbcan.2013.07.001
   Wild-bode C, 2001, CANCER RES, V61, P2744
   Yano S, 2014, CELL CYCLE, V13, P953, DOI 10.4161/cc.27818
   Zaboronok A, 2014, J RADIAT RES, V55, P283, DOI 10.1093/jrr/rrt119
   Zheng HW, 2008, NATURE, V455, P1129, DOI 10.1038/nature07443
   Zhou W, 2013, MED HYPOTHESES, V80, P501, DOI 10.1016/j.mehy.2013.01.006
NR 35
TC 24
Z9 25
U1 1
U2 15
PU BIOMED CENTRAL LTD
PI LONDON
PA 236 GRAYS INN RD, FLOOR 6, LONDON WC1X 8HL, ENGLAND
SN 1748-717X
EI 
J9 RADIAT ONCOL
JI Radiat. Oncol.
PD AUG 6
PY 2015
VL 10
IS 
BP 
EP 
DI 10.1186/s13014-015-0475-8
PG 11
WC Oncology; Radiology, Nuclear Medicine & Medical Imaging
SC Oncology; Radiology, Nuclear Medicine & Medical Imaging
GA CO2CE
UT WOS:000358962100001
PM 26245666
DA 2022-07-08
ER

PT J
AU Feng, Xiaolan
   Wang, Pan
   Liu, Quanhong
   Zhang, Ting
   Mai, Bingjie
   Wang, Xiaobing
AF Feng, Xiaolan
   Wang, Pan
   Liu, Quanhong
   Zhang, Ting
   Mai, Bingjie
   Wang, Xiaobing
TI Glycolytic inhibitors 2-deoxyglucose and 3-bromopyruvate synergize with photodynamic therapy respectively to inhibit cell migration
SO JOURNAL OF BIOENERGETICS AND BIOMEMBRANES
LA English
DT Article
DE 2-deoxyglucose; 3-bromopyruvate; Photodynamic therapy; Cell migration; MDA-MB-231 cells
ID cancer-cell; chlorin e6; adhesion; actin; metastasis; induction; invasion; matrix; 2-deoxy-d-glucose; osteosarcoma
AB Most cancer cells have the specially increased glycolytic phenotype, which makes this pathway become an attractive therapeutic target. Although glycolytic inhibitor 2-deoxyglucose (2-DG) has been demonstrated to potentiate the cytotoxicity of photodynamic therapy (PDT), the impacts on cell migration after the combined treatment has never been reported yet. The present study aimed to analyze the influence of glycolytic inhibitors 2-DG and 3-bromopyruvate (3-BP) combined with Ce6-PDT on cell motility of Triple Negative Breast Cancer MDA-MB-231 cells. As determined by 3-(4,5-dimethylthiazol-2-yl)-2,5-diphenyltertrazolium-bromide-Tetraz-olium (MTT) assay, more decreased cell viability was observed in 2-DG + PDT and 3-BP + PDT groups when compared with either monotherapy. Under optimal conditions, synergistic potentiation on cell membrane destruction and the decline of cell adhesion and cells migratory ability were observed in both 2-DG + PDT and 3-BP + PDT by electron microscope observation (SEM), wound healing and trans-well assays. Besides, serious microfilament network collapses as well as impairment of matrix metalloproteinases-9 (MMP-9) were notably improved after the combined treatments by immunofluorescent staining. These results suggest that 2-DG and 3-BP can both significantly potentiated Ce6-PDT efficacy of cell migration inhibition.
C1 [Feng, Xiaolan; Wang, Pan; Liu, Quanhong; Zhang, Ting; Mai, Bingjie; Wang, Xiaobing] Shaanxi Normal Univ, Key Lab Med Resources & Nat Pharmaceut Chem, Natl Engn Lab Resource Developing Endangered Chin, Minist Educ,Coll Life Sci, Xian 710062, Shaanxi, Peoples R China.
RP Wang, XB (通讯作者)，Shaanxi Normal Univ, Key Lab Med Resources & Nat Pharmaceut Chem, Natl Engn Lab Resource Developing Endangered Chin, Minist Educ,Coll Life Sci, Xian 710062, Shaanxi, Peoples R China.
EM wangxiaobing@snnu.edu.cn
FU National Natural Science Foundation of China [81472846]; Fundamental Research Funds for the Central Universities [GK201502009]
CR Agostinis P, 2011, CA-CANCER J CLIN, V61, P250, DOI 10.3322/caac.20114
   Buzoglu HD, 2009, ORAL SURG ORAL MED O, V108, PE121, DOI 10.1016/j.tripleo.2009.07.014
   Chambers AF, 2002, NAT REV CANCER, V2, P563, DOI 10.1038/nrc865
   Chin WWL, 2006, J PHOTOCH PHOTOBIO B, V84, P103, DOI 10.1016/j.jphotobiol.2006.02.002
   Conor C, 2002, DIFFER, V70, P561
   Cooper JA, 1991, ANNU REV PHYSIOL, V53, P585, DOI 10.1146/annurev.physiol.53.1.585
   Correia I, 1999, J CELL BIOL, V146, P831, DOI 10.1083/jcb.146.4.831
   Dahle J, 2001, PHOTOCHEM PHOTOBIOL, V73, P378, DOI 10.1562/0031-8655(2001)073<0378:BEICDI>2.0.CO;2
   Davids LM, 2011, CANCER TREAT REV, V37, P465, DOI 10.1016/j.ctrv.2010.11.007
   Dominguez R, 2011, ANNU REV BIOPHYS, V40, P169, DOI 10.1146/annurev-biophys-042910-155359
   Firczuk M, 2011, FRONT BIOSCI-LANDMRK, V16, P208, DOI 10.2741/3684
   Foda HD, 2001, DRUG DISCOV TODAY, V6, P478, DOI 10.1016/S1359-6446(01)01752-4
   Foultier MT, 1994, J PHOTOCH PHOTOBIO B, V23, P9, DOI 10.1016/1011-1344(93)06975-9
   Friedl P, 2011, CELL, V147, P992, DOI 10.1016/j.cell.2011.11.016
   Gatenby RA, 2003, CANCER RES, V63, P3847
   Golding JP, 2013, BRIT J CANCER, V0, P1
   Gomer CJ, 1987, BRIT J CANCER, V56, P27, DOI 10.1038/bjc.1987.147
   Gupta S, 2009, J CANCER RES THER, V5, P16, DOI 10.4103/0973-1482.55135
   Hammoudi NAIMA, 2011, CHIN J CANCER, V30, P508, DOI 10.5732/cjc.011.10267
   Heiden MGV, 2009, SCIENCE, V324, P1029, DOI 10.1126/science.1160809
   Juarranz A, 2008, CLIN TRANSL ONCOL, V10, P148, DOI 10.1007/s12094-008-0172-2
   Khaitlina SY, 2001, INT REV CYTOL, V202, P35, DOI 10.1016/S0074-7696(01)02003-4
   Kirveliene V, 2003, FEBS LETT, V553, P167, DOI 10.1016/S0014-5793(03)01014-7
   Kochubeev GA, 1988, BIOFIZIKA+, V33, P471
   Lardner A, 2001, J LEUKOCYTE BIOL, V69, P522
   Li H, 2014, TUMOR BIOL, V35, P5487, DOI 10.1007/s13277-014-1717-3
   Majumder M, 2012, PLOS ONE, V7, P0, DOI 10.1371/journal.pone.0035094
   Margaron P, 1997, BBA-MOL CELL RES, V1359, P200, DOI 10.1016/S0167-4889(97)00115-8
   Maschek G, 2004, CANCER RES, V64, P31, DOI 10.1158/0008-5472.CAN-03-3294
   Mcinroy L, 2007, BIOCHEM BIOPH RES CO, V360, P109, DOI 10.1016/j.bbrc.2007.06.036
   Mojzisova H, 2007, BBA-BIOMEMBRANES, V1768, P2748, DOI 10.1016/j.bbamem.2007.07.002
   Murphy G, 2008, MOL ASPECTS MED, V29, P290, DOI 10.1016/j.mam.2008.05.002
   Noodt BB, 1998, INT J CANCER, V75, P941, DOI 10.1002/(SICI)1097-0215(19980316)75:6<941::AID-IJC18>3.3.CO;2-L
   Pedersen PL, 2007, J BIOENERG BIOMEMBR, V39, P211, DOI 10.1007/s10863-007-9094-x
   Pelicano H, 2006, ONCOGENE, V25, P4633, DOI 10.1038/sj.onc.1209597
   Radestock A, 2007, SKIN PHARMACOL PHYS, V20, P3, DOI 10.1159/000096166
   Rousset N, 1999, J PHOTOCH PHOTOBIO B, V52, P65, DOI 10.1016/S1011-1344(99)00104-9
   Schoenenberger CA, 2011, EUR J CELL BIOL, V90, P797, DOI 10.1016/j.ejcb.2011.05.002
   Shapiro SD, 1998, CURR OPIN CELL BIOL, V10, P602, DOI 10.1016/S0955-0674(98)80035-5
   Shevchuk I, 1996, INT J CANCER, V67, P791
   Tallant C, 2010, BBA-MOL CELL RES, V1803, P20, DOI 10.1016/j.bbamcr.2009.04.003
   Uzdensky A, 2005, BBA-GEN SUBJECTS, V1722, P43, DOI 10.1016/j.bbagen.2004.11.011
   Uzdensky AB, 2004, BIOCHEM BIOPH RES CO, V322, P452, DOI 10.1016/j.bbrc.2004.07.132
   Vonarx V, 1995, RES EXP MED, V195, P101, DOI 10.1007/BF02576780
   Ward PS, 2012, CANCER CELL, V21, P297, DOI 10.1016/j.ccr.2012.02.014
   Weiss L, 1983, CANCER METAST REV, V2, P111, DOI 10.1007/BF00048965
   Xiao HJ, 2013, ONCOL REP, V29, P329, DOI 10.3892/or.2012.2085
   Zimcik P, 2004, CESKA SLOV FARM, V53, P219
NR 48
TC 16
Z9 18
U1 1
U2 37
PU SPRINGER/PLENUM PUBLISHERS
PI NEW YORK
PA 233 SPRING ST, NEW YORK, NY 10013 USA
SN 0145-479X
EI 1573-6881
J9 J BIOENERG BIOMEMBR
JI J. Bioenerg. Biomembr.
PD JUN 15
PY 2015
VL 47
IS 3
BP 189
EP 197
DI 10.1007/s10863-015-9604-1
PG 9
WC Biophysics; Cell Biology
SC Biophysics; Cell Biology
GA CH7IE
UT WOS:000354208400001
PM 25631472
DA 2022-07-08
ER

PT J
AU Zhu, Zi-Qiang
   Tang, Jin-Shan
   Gang, Duan
   Wang, Ming-Xing
   Wang, Jian-Qiang
   Lei, Zhou
   Feng, Zhou
   Fang, Ming-Liang
   Yan, Lin
AF Zhu, Zi-qiang
   Tang, Jin-shan
   Gang, Duan
   Wang, Ming-xing
   Wang, Jian-qiang
   Lei, Zhou
   Feng, Zhou
   Fang, Ming-liang
   Yan, Lin
TI Antibody microarray profiling of osteosarcoma cell serum for identifying potential biomarkers
SO MOLECULAR MEDICINE REPORTS
LA English
DT Article
DE antibody microarray; osteosarcoma; cytokines; enzyme-linked immunosorbent assay; clustering analysis
ID pancreatic-cancer; expression; protein; growth; proliferation; progression; identification; chemokine; migration; cytokine
AB The aim of the present study was to identify biomarkers in osteosarcoma (OS) cell serum by antibody microarray profiling, which may be used for OS diagnosis and therapy. An antibody microarray was used to detect the expression levels of cytokines in serum samples from 20 patients with OS and 20 healthy individuals. Significantly expressed cytokines in OS serum were selected when P<0.05 and fold change >2. An enzyme-linked immunosorbent assay (ELISA) was used to validate the antibody microarray results. Finally, classification accuracy was calculated by cluster analysis. Twenty one cytokines were significantly upregulated in OS cell serum samples compared with control samples. Expression of inte-leukin-6, monocyte chemoattractant protein-1, tumor growth factor-, growth-related oncogene, hepatocyte grwoth factor, chemokine ligand 16, Endoglin, matrix metalloproteinase-9 and platelet-derived growth factor-AA was validated by ELISAs. OS serum samples and control samples were distinguished by significantly expressed cytokines with an accuracy of 95%. The results demonstrated that expressed cytokines identified by antibody microarray may be used as biomarkers for OS diagnosis and therapy.
C1 [Zhu, Zi-Qiang; Gang, Duan; Wang, Ming-Xing; Wang, Jian-Qiang; Lei, Zhou; Feng, Zhou; Fang, Ming-Liang; Yan, Lin] Xuzhou Med Coll, Dept Orthoped, Affiliated Hosp 2, Xuzhou 221006, Jiangsu, Peoples R China.
   [Tang, Jin-Shan] Xuzhou Med Coll, Dept Orthoped, Affiliated Huaian Hosp, Huaian 223002, Jiangsu, Peoples R China.
RP Zhu, ZQ (通讯作者)，Xuzhou Med Coll, Dept Orthoped, Affiliated Hosp 2, 32 Meijian Rd, Xuzhou 221006, Jiangsu, Peoples R China.
EM zhuziiq@163.com
CR Bian ZY, 2010, CANCER SCI, V101, P2554, DOI 10.1111/j.1349-7006.2010.01731.x
   Coltella N, 2003, FASEB J, V17, P1162, DOI 10.1096/fj.02-0576fje
   Dhaeseleer P, 2005, NAT BIOTECHNOL, V23, P1499, DOI 10.1038/nbt1205-1499
   Dahlin DC, 1967, J BONE JOINT SURG AM, VA 49, P101, DOI 10.2106/00004623-196749010-00008
   Davidson WF, 1998, J EXP MED, V187, P1825, DOI 10.1084/jem.187.11.1825
   de Hoon MJL, 2004, BIOINFORMATICS, V20, P1453, DOI 10.1093/bioinformatics/bth078
   de Noo ME, 2005, ANAL CHEM, V77, P7232, DOI 10.1021/ac050571f
   Gao WM, 2005, BMC CANCER, V5, P0, DOI 10.1186/1471-2407-5-110
   Gutwein P, 2009, EUR J CANCER, V45, P478, DOI 10.1016/j.ejca.2008.10.023
   Himelstein BP, 1998, MED PEDIATR ONCOL, V31, P471, DOI 10.1002/(SICI)1096-911X(199812)31:6<471::AID-MPO2>3.0.CO;2-M
   Hojo S, 2007, CANCER RES, V67, P4725, DOI 10.1158/0008-5472.CAN-06-3424
   Huang RP, 2001, ANAL BIOCHEM, V294, P55, DOI 10.1006/abio.2001.5156
   Johnson SC, 1967, PSYCHOMETRIKA, V32, P241, DOI 10.1007/BF02289588
   Khan N, 2004, CANCER-AM CANCER SOC, V101, P379, DOI 10.1002/cncr.20377
   Kloen P, 1997, CANCER, V80, P2230
   Lehrke M, 2007, J AM COLL CARDIOL, V49, P442, DOI 10.1016/j.jacc.2006.09.034
   Li B, 2012, INT J ONCOL, V41, P1809, DOI 10.3892/ijo.2012.1617
   Li J, 2005, INT J CANCER, V117, P14, DOI 10.1002/ijc.21074
   Li YT, 2011, CANCER-AM CANCER SOC, V117, P207, DOI 10.1002/cncr.25563
   Lin EY, 2001, J EXP MED, V193, P727, DOI 10.1084/jem.193.6.727
   Lin SK, 2004, ARTHRITIS RHEUM-US, V50, P785, DOI 10.1002/art.20058
   Lu J, 2005, NATURE, V435, P834, DOI 10.1038/nature03702
   Miller JC, 2003, PROTEOMICS, V3, P56, DOI 10.1002/pmic.200390009
   Oh YH, 2007, BIOSENS BIOELECTRON, V22, P1260, DOI 10.1016/j.bios.2006.05.023
   Orchekowski R, 2005, CANCER RES, V65, P11193, DOI 10.1158/0008-5472.CAN-05-1436
   Pitha-rowe I, 2004, CANCER RES, V64, P8109, DOI 10.1158/0008-5472.CAN-03-3938
   Postiglione L, 2005, INT J ONCOL, V26, P1193
   Ritter J, 2010, ANN ONCOL, V21, P320, DOI 10.1093/annonc/mdq276
   Smyth MJ, 2000, J EXP MED, V191, P661, DOI 10.1084/jem.191.4.661
   Sulzbacher I, 2003, MODERN PATHOL, V16, P66, DOI 10.1097/01.MP.0000043522.76788.0A
   Takamori H, 2000, PANCREAS, V21, P52, DOI 10.1097/00006676-200007000-00051
   Tannapfel A, 2003, J PATHOL, V201, P238, DOI 10.1002/path.1420
   Wafa H, 2006, EXPERT REV ANTICANC, V6, P239, DOI 10.1586/14737140.6.2.239
   Wang B, 2006, CANCER RES, V66, P3071, DOI 10.1158/0008-5472.CAN-05-2871
   Wang CC, 2002, J PROTEOME RES, V1, P337, DOI 10.1021/pr0255203
   Wolf STANLEYF, 2000, IMMUNOLOGICAL INVESTIGATIONS, V29, P143, DOI 10.3109/08820130009062298
   Zetter BR, 1993, SEMIN CANCER BIOL, V4, P219
   Zhou HP, 2004, GENOME BIOL, V5, P0, DOI 10.1186/gb-2004-5-4-r28
NR 38
TC 4
Z9 4
U1 0
U2 13
PU SPANDIDOS PUBL LTD
PI ATHENS
PA POB 18179, ATHENS, 116 10, GREECE
SN 1791-2997
EI 1791-3004
J9 MOL MED REP
JI Mol. Med. Rep.
PD JUL 15
PY 2015
VL 12
IS 1
BP 1157
EP 1162
DI 10.3892/mmr.2015.3535
PG 6
WC Oncology; Medicine, Research & Experimental
SC Oncology; Research & Experimental Medicine
GA CN0WJ
UT WOS:000358134400157
PM 25815525
DA 2022-07-08
ER

PT J
AU Duan, Guoqing
   Ren, Chunfeng
   Zhang, Yuanmin
   Feng, Shiqing
AF Duan, Guoqing
   Ren, Chunfeng
   Zhang, Yuanmin
   Feng, Shiqing
TI MicroRNA-26b inhibits metastasis of osteosarcoma via targeting CTGF and Smad1
SO TUMOR BIOLOGY
LA English
DT Article
DE Osteosarcoma; MicroRNA; CTGF; Smad1; MMP2; Metastasis
ID tissue growth-factor; hepatocellular-carcinoma; breast-cancer; cell apoptosis; tumor-growth; ccn family; expression; proliferation; activation; migration
AB Downregulation of miR-26b has been found in various cancers, but it has never been investigated in osteosarcoma. In this study, we demonstrated downregulation of miR-26b in osteosarcoma tissues, negatively correlated with the expression of connective tissue growth factor (CTGF) and Smad1. Luciferase reporter assay confirmed the interaction of miR-26b with the 3' untranslated regions (UTRs) of CTGF and Smad1. Transfection of miR-26b in osteosarcoma cells suppressed the expression of CTGF and Smad1, suggesting CTGF and Smad1 as direct targets of miR-26b. Overexpression of miR-26b inhibited the migration of osteosarcoma cells, which was reversed by overexpression of CTGF or Smad1. Knockdown of CTGF by small interfering RNA (siRNA) interference blocked the activation of Smad1, ERK1/2, and MMP2, which was opposite to the overexpression of CTGF. Differently, Smad1 did not significantly affect CTGF level, but mediated ERK1/2 phosphorylation and MMP2 activation. Furthermore, miR-26b inhibited lung metastasis of osteosarcoma in vivo. Our data indicated that downregulation of miR-26b in osteosarcoma elevated the levels of CTGF and Smad1, facilitating osteosarcoma metastasis.
C1 [Duan, Guoqing; Feng, Shiqing] Tianjin Med Univ, Gen Hosp, Dept Orthoped, Tianjin 300052, Peoples R China.
   [Duan, Guoqing; Zhang, Yuanmin] Jining Med Coll, Affiliated Hosp, Dept Joint & Sports Med, Jining 272029, Peoples R China.
   [Ren, Chunfeng] Jining First Peoples Hosp, Dept Rheumatol, Jining 272111, Shandong, Peoples R China.
RP Feng, SQ (通讯作者)，Tianjin Med Univ, Gen Hosp, Dept Orthoped, Tianjin 300052, Peoples R China.
EM fengsq@hotmail.com
FU Medical Science and Technology Development Program of Jining [2013JNNK23]; Shandong Provincial Science and Technology Development Project [2013ws0339]
CR Bentwich I, 2005, NAT GENET, V37, P766, DOI 10.1038/ng1590
   Bielack SS, 2009, J CLIN ONCOL, V27, P557, DOI 10.1200/JCO.2008.16.2305
   Dhar A, 2010, EXPERIMENTAL ONCOLOGY, V32, P2
   Gao Y, 2014, BIOCHEM BIOPH RES CO, V444, P230, DOI 10.1016/j.bbrc.2014.01.061
   Ji F, 2013, BONE, V56, P220, DOI 10.1016/j.bone.2013.05.020
   Ji JF, 2009, NEW ENGL J MED, V361, P1437, DOI 10.1056/NEJMoa0901282
   Ji YH, 2010, FEBS LETT, V584, P961, DOI 10.1016/j.febslet.2010.01.036
   Jones KB, 2012, CANCER RES, V72, P1865, DOI 10.1158/0008-5472.CAN-11-2663
   Katsuno Y, 2008, ONCOGENE, V27, P6322, DOI 10.1038/onc.2008.232
   Leask A, 2004, J INVEST DERMATOL, V122, P1, DOI 10.1046/j.0022-202X.2003.22133.x
   Leask A, 2006, J CELL SCI, V119, P4803, DOI 10.1242/jcs.03270
   Li J, 2014, INT J CLIN EXP MED, V7, P558
   Liang WQ, 2013, FRONT BIOSCI-LANDMRK, V18, P788, DOI 10.2741/4142
   Lin CH, 2014, ADV EXP MED BIOL, V804, P33, DOI 10.1007/978-3-319-04843-7_2
   Link MP, 1993, CANCER TREAT RES, V62, P383
   Liu J, 2014, CELL DEATH DIS, V5, P0, DOI 10.1038/cddis.2014.324
   Liu SC, 2014, CELL DEATH DIS, V5, P0, DOI 10.1038/cddis.2014.453
   Liu XX, 2011, FEBS LETT, V585, P1363, DOI 10.1016/j.febslet.2011.04.018
   Liu Y, 2014, CELL DEATH DIS, V5, P0, DOI 10.1038/cddis.2014.300
   Lu J, 2005, NATURE, V435, P834, DOI 10.1038/nature03702
   Lv L, 2014, CELL DEATH DIS, V5, P0, DOI 10.1038/cddis.2014.367
   Ma YL, 2011, J CELL MOL MED, V15, P1941, DOI 10.1111/j.1582-4934.2010.01170.x
   Nakerakanti SS, 2011, PLOS ONE, V6, P0, DOI 10.1371/journal.pone.0021911
   Osaki M, 2011, MOL THER, V19, P1123, DOI 10.1038/mt.2011.53
   Palumbo T, 2013, ONCOGENE, V32, P1651, DOI 10.1038/onc.2012.190
   Shen G, 2014, BMC CANCER, V14, P0, DOI 10.1186/1471-2407-14-393
   Tan S, 2014, BREAST CANCER RES, V16, P0, DOI 10.1186/bcr3644
   Tsai HC, 2014, ONCOTARGET, V5, P3800, DOI 10.18632/oncotarget.1998
   Urtasun R, 2011, HEPATOLOGY, V54, P2149, DOI 10.1002/hep.24587
   Verghese ET, 2013, J PATHOL, V231, P388, DOI 10.1002/path.4248
   Volinia S, 2006, P NATL ACAD SCI USA, V103, P2257, DOI 10.1073/pnas.0510565103
   Wu N, 2011, PLOS ONE, V6, P0, DOI 10.1371/journal.pone.0016264
   Xu M, 2015, MOL THER, V23, P89, DOI 10.1038/mt.2014.197
   Yan K, 2012, PLOS ONE, V7, P0, DOI 10.1371/journal.pone.0033778
   Zhao N, 2014, MOL CANCER, V13, P0, DOI 10.1186/1476-4598-13-35
   Zhu JF, 2012, AM J PATHOL, V180, P2440, DOI 10.1016/j.ajpath.2012.02.023
   Zou JW, 2014, BIOCHEM BIOPH RES CO, V452, P186, DOI 10.1016/j.bbrc.2014.06.001
NR 37
TC 23
Z9 23
U1 0
U2 6
PU SPRINGER
PI DORDRECHT
PA VAN GODEWIJCKSTRAAT 30, 3311 GZ DORDRECHT, NETHERLANDS
SN 1010-4283
EI 1423-0380
J9 TUMOR BIOL
JI Tumor Biol.
PD AUG 15
PY 2015
VL 36
IS 8
BP 6201
EP 6209
DI 10.1007/s13277-015-3305-6
PG 9
WC Oncology
SC Oncology
GA CP9DL
UT WOS:000360193800056
PM 25761878
DA 2022-07-08
ER

PT J
AU Ren, X-
   Zhao, H.
   Gong, X-
   Wang, L-
   Ma, J-
AF Ren, X
   Zhao, H
   Gong, X
   Wang, L
   Ma, J
TI RLN2 regulates in vitro invasion and viability of osteosarcoma MG-63 cells via S100A4/MMP-9 signal
SO EUROPEAN REVIEW FOR MEDICAL AND PHARMACOLOGICAL SCIENCES
LA English
DT Article
DE Osteosarcoma; Invasion; Relaxin-2; S100A4; MMP-9
ID cancer cell; relaxin; growth; proliferation; invasiveness; angiogenesis; expression; knockdown; mediator; mmp-9
AB OBJECTIVE: Relaxin-2 (RLN2) increases cell migration, invasiveness and proliferation in vitro of osteosarcoma cells, but the molecular mechanisms of this action are still unknown. In the present study, we identified S100A4/MMP-9 signaling as a major mediator of the actions of RLN2 in osteosarcoma cells in vitro. MATERIALS AND METHODS: We have established stable transfectants of osteosarcoma MG-63 cells using small interfering RNA (siRNA) targeting RLN2. The stable transfectants (MG-63/RLN2 siRNA cells) were treated with 20 mu M BB94 (a kind of MMP-9 activator) or 100 mu M recombinant Human RLN2 (B-29/A-24) for 24 hs or transfected with S100A4 cDNA plasmid for 48 hrs or MMP-9 siRNA for 48 hrs then treated 100 mu M recombinant Human RLN2 (B-29/A-24). Western blot assay was used to detect RLN2, S100A4 and MMP-9 expression. Matrigel invasion assay and wound healing assay was used to detect invasion in vitro. MTT was used to detect cell viability. RESULTS: Knockdown of RLN2 using small interfering RNA decreases S100A4 and MMP-9 expression and inhibits invasion and cell viability in vitro. in MG-63 cells. Treatment with 100 mu M recombinant Human RLN2 (B-29/A-24) for 24 hrs in MG-63/RLN2 siRNA cells increases S100A4 and MMP-9 expression, and increases the invasion and cell viability in vitro in MG-63 cells. Transfection with S100A4 cDNA plasmid in MG-63/RLN2 siRNA cells for 48 hrs increases MMP-9 expression, and increase the invasion and cell viability of MG-63/RLN2 siRNA cells. Treatment with 20 mu M BB94 (MMP-9 activator) for 24 hrs in MG-63/RLN2 siRNA cells increases MMP-9 expression, and increases the invasion and cell viability in vitro. in MG-63 cells. CONCLUSIONS: Our results indicate that RLN2 regulats cell migration, invasiveness and proliferation of osteosarcoma cells in vitro, which may be mediated through S100A4/MMP-9 signaling.
C1 [Ren, X. -F.; Ma, J. -F.] Qingdao Univ, Dept Spine, Affiliated Hosp, Qingdao 266071, Peoples R China.
   [Zhao, H.] Peoples Hosp Rizhao, Dept Pediat Surg, Rizhao, Peoples R China.
   [Gong, X. -C.] Peoples Hosp Zhangqiu, Dept Clin Lab, Jinan, Peoples R China.
   [Wang, L. -N.] Qingdao Sanat Shandong Prov, Dept Clin Lab, Qingdao, Peoples R China.
RP Ren, XF (通讯作者)，Qingdao Univ, Dept Spine, Affiliated Hosp, Qingdao 266071, Peoples R China.
EM renxuanfengqd@126.com
CR Akiyama T, 2008, MOL CANCER THER, V7, P3461, DOI 10.1158/1535-7163.MCT-08-0530
   Binder C, 2002, MOL HUM REPROD, V8, P789, DOI 10.1093/molehr/8.9.789
   Broadhead MATTHEWL, 2011, SARCOMA, V2011, P959248, DOI 10.1155/2011/959248
   Cao CM, 2014, EUR REV MED PHARMACO, V18, P833
   Cao WH, 2013, EUR REV MED PHARMACO, V17, P1345
   Feng S, 2007, CLIN CANCER RES, V13, P1695, DOI 10.1158/1078-0432.CCR-06-2492
   Frati A, 2015, MOL ENDOCRINOL, V29, P53, DOI 10.1210/me.2014-1201
   Garrett SC, 2006, J BIOL CHEM, V281, P677, DOI 10.1074/jbc.R500017200
   Hampel U, 2012, INVEST OPHTH VIS SCI, V53, P7780, DOI 10.1167/iovs.12-10714
   Hombach-klonisch S, 2006, AM J PATHOL, V169, P617, DOI 10.2353/ajpath.2006.050876
   Huang H, 2014, EUR REV MED PHARMACO, V18, P2828
   Jia W, 2013, EUR REV MED PHARMACO, V17, P1495
   Ma JF, 2013, EUR REV MED PHARMACO, V17, P1345
   Ma JF, 2013, EUR REV MED PHARMACO, V17, P1102
   Ma JF, 2013, CANCER CELL INT, V13, P0, DOI 10.1186/1475-2867-13-59
   Mathisen B, 2003, CLIN EXP METASTAS, V20, P701, DOI 10.1023/B:CLIN.0000006819.21361.03
   Pan HZ, 2013, EUR REV MED PHARMACO, V17, P1095
   Radestock Y, 2005, ANN NY ACAD SCI, V1041, P462, DOI 10.1196/annals.1282.070
   Radestock Y, 2010, MOL CANCER RES, V8, P494, DOI 10.1158/1541-7786.MCR-09-0307
   Radestock Y, 2008, BREAST CANCER RES, V10, P0, DOI 10.1186/bcr2136
   Samuel CS, 2007, ADV EXP MED BIOL, V612, P88
   Schneider M, 2008, J MOL MED, V86, P507, DOI 10.1007/s00109-007-0301-3
   Yang XC, 2013, EUR REV MED PHARMACO, V17, P1669
   Zhang GY, 2011, ASIAN PAC J CANCER P, V12, P2075
   Zhang J, 2013, EUR REV MED PHARMACO, V17, P2372
   Zhang W, 2014, EUR REV MED PHARMACO, V18, P1361
NR 26
TC 9
Z9 10
U1 0
U2 0
PU VERDUCI PUBLISHER
PI ROME
PA VIA GREGORIO VII, ROME, 186-00165, ITALY
SN 1128-3602
EI 
J9 EUR REV MED PHARMACO
JI Eur. Rev. Med. Pharmacol. Sci.
PD MAR 15
PY 2015
VL 19
IS 6
BP 1030
EP 1036
DI 
PG 7
WC Pharmacology & Pharmacy
SC Pharmacology & Pharmacy
GA CG8TO
UT WOS:000353585700020
PM 25855929
DA 2022-07-08
ER

PT J
AU Ma, Yongchao
   Zou, Fazhang
   Xiong, Junping
   Wan, Wei
   Yin, Li
   Li, Xianjia
   Bei, Zhanyu
   Yuan, Lei
   Meng, Song
   Wang, Jianguo
   Song, Guohua
AF Ma, Yongchao
   Zou, Fazhang
   Xiong, Junping
   Wan, Wei
   Yin, Li
   Li, Xianjia
   Bei, Zhanyu
   Yuan, Lei
   Meng, Song
   Wang, Jianguo
   Song, Guohua
TI Effect of Matrine on HPAC cell migration by down-regulating the expression of MT1-MMP via Wnt signaling
SO CANCER CELL INTERNATIONAL
LA English
DT Article
DE Matrine; Cell migration; MT1-MMP; Wnt; Human pancreatic cancer
ID human osteosarcoma cell; breast-carcinoma cell; beta-catenin; hepatocellular-carcinoma; tumor progression; cancer; metalloproteinase; adhesion; invasion; pathway
AB Aim: This study sought to explore the exact mechanism of Matrine inhibited migration and invasion of human pancreatic cancer cells. Methods: HPAC or Capan-1 cells were cultured in completed RPMI-1640 medium, contained with 50 mu g/ml Matrine or 0.05 mu g/ml docetaxel, respectively. Cell viability was evaluated by spectrophotometric analysis using MTT assay. Wound healing assay and transwell approach were used to detect the effects of Matrine on HPAC cell migration and invasion. Western Blot and RT-PCR were performed to detect the expressions of MT1-MMP, Wnt and beta-Catenin. CHIP assay was used to detect whether the MT1-MMP transcription activity correlated with Wnt signaling pathway. Results: MTT results indicated that cell proliferration was inhibited by Matrine at a range of concentrations, especially at high dose. We further found that Matrine treatment significantly induced cell migration and invasion decreased. Interestingly, the expression of MT1-MMP decreased evidently upon Matrine treatment, paralleled with the expressions of Wnt and beta-Catenin detected by Western Blot and RT-PCR assay. Further analysis of MT1-MMP transcription activity revealed that Matrine reduced the expression of MT1-MMP mediated by Wnt signaling pathway. Conclusion: Matrine play a vital role in inhibiting HPAC cellular migration and invasion through down-regulating the expression of MT1-MMP via Wnt signaling pathway.
C1 [Ma, Yongchao; Zou, Fazhang; Xiong, Junping; Wan, Wei; Yin, Li; Li, Xianjia; Yuan, Lei; Meng, Song; Wang, Jianguo; Song, Guohua] Luohe Med Coll, Luohe City 462000, Henan Province, Peoples R China.
   [Ma, Yongchao; Zou, Fazhang] Key Lab BioMed Luohe City, Luohe, Peoples R China.
   [Bei, Zhanyu] Chengde Nursing Vocat Coll, Chengde, Peoples R China.
RP Wang, JG (通讯作者)，Luohe Med Coll, Daxue Rd 148, Luohe City 462000, Henan Province, Peoples R China.
EM wr0395@sina.com; lhyzmyc@126.com
FU Foundation of Luohe Medical College [2013-DF-001]; Plan of Science and Technology of Henan Province, P.R.C. [142102310465]
CR Deryugina EI, 2002, J BIOL CHEM, V277, P9749, DOI 10.1074/jbc.M110269200
   Egeblad M, 2002, NAT REV CANCER, V2, P161, DOI 10.1038/nrc745
   Hecht A, 2000, EMBO J, V19, P1839, DOI 10.1093/emboj/19.8.1839
   Inagawa S, 2002, CLIN CANCER RES, V8, P450
   Itoh Y, 2006, J CELL PHYSIOL, V206, P1, DOI 10.1002/jcp.20431
   Kajita M, 2001, J CELL BIOL, V153, P893, DOI 10.1083/jcb.153.5.893
   Katoh M, 2005, ONCOL REP, V14, P1583
   Kessenbrock K, 2010, CELL, V141, P52, DOI 10.1016/j.cell.2010.03.015
   Knopfova L, 2012, MOL CANCER, V11, P0, DOI 10.1186/1476-4598-11-15
   Li Y, 2014, ANTI-CANCER DRUG, V25, P1035, DOI 10.1097/CAD.0000000000000136
   Mu HY, 2014, ONCOL REP, V32, P1087, DOI 10.3892/or.2014.3273
   Nagase H, 2006, CARDIOVASC RES, V69, P562, DOI 10.1016/j.cardiores.2005.12.002
   Pecina-slaus N, 2010, CANCER CELL INT, V10, P0, DOI 10.1186/1475-2867-10-22
   Polakis P, 2007, CURR OPIN GENET DEV, V17, P45, DOI 10.1016/j.gde.2006.12.007
   Pulyaeva H, 1997, CLIN EXP METASTAS, V15, P111, DOI 10.1023/A:1018444609098
   Qiu S, 2014, CHIN J NAT MEDICINES, V12, P401, DOI 10.1016/S1875-5364(14)60063-7
   Sato H, 2005, CANCER SCI, V96, P212, DOI 10.1111/j.1349-7006.2005.00039.x
   Seiki M, 2003, CANCER LETT, V194, P1, DOI 10.1016/S0304-3835(02)00699-7
   Smalley MJ, 1999, CANCER METAST REV, V18, P215, DOI 10.1023/A:1006369223282
   Sounni NE, 2005, BIOCHIMIE, V87, P329, DOI 10.1016/j.biochi.2004.07.012
   Takahashi M, 2002, ONCOGENE, V21, P5861, DOI 10.1038/sj.onc.1205755
   Takemaru KI, 2000, J CELL BIOL, V149, P249, DOI 10.1083/jcb.149.2.249
   Wang YQ, 2009, MOL CANCER THER, V8, P2103, DOI 10.1158/1535-7163.MCT-09-0282
   Wong CM, 2001, CANCER-AM CANCER SOC, V92, P136, DOI 10.1002/1097-0142(20010701)92:1<136::AID-CNCR1301>3.0.CO;2-R
   Yao GY, 2013, CANCER CELL INT, V13, P0, DOI 10.1186/1475-2867-13-98
   Yousef EM, 2014, BMC CANCER, V14, P0, DOI 10.1186/1471-2407-14-609
   Zhang AL, 2014, CANCER CELL INT, V14, P0, DOI 10.1186/1475-2867-14-15
   Zhang JW, 2013, ACTA PHARMACOL SIN, V34, P1084, DOI 10.1038/aps.2013.15
   Zhang LJ, 2007, EUR J PHARMACOL, V563, P69, DOI 10.1016/j.ejphar.2007.01.073
   Zhang Y, 2009, CYTOTECHNOLOGY, V59, P191, DOI 10.1007/s10616-009-9211-2
NR 30
TC 16
Z9 16
U1 1
U2 11
PU BMC
PI LONDON
PA CAMPUS, 4 CRINAN ST, LONDON N1 9XW, ENGLAND
SN 1475-2867
EI 
J9 CANCER CELL INT
JI Cancer Cell Int.
PD JUN 11
PY 2015
VL 15
IS 
BP 
EP 
DI 10.1186/s12935-015-0210-4
PG 7
WC Oncology
SC Oncology
GA CL2GQ
UT WOS:000356762000001
PM 26113801
DA 2022-07-08
ER

PT J
AU Ma, Jinfeng
   Huang, Hai
   Han, Zenggang
   Zhu, Changzheng
   Yue, Bin
AF Ma, Jinfeng
   Huang, Hai
   Han, Zenggang
   Zhu, Changzheng
   Yue, Bin
TI RLN2 Is a Positive Regulator of AKT-2-Induced Gene Expression Required for Osteosarcoma Cells Invasion and Chemoresistance
SO BIOMED RESEARCH INTERNATIONAL
LA English
DT Article
ID nf-kappa-b; epithelial-mesenchymal transition; endothelial growth-factor; cancer-cell; signaling pathway; increases chemosensitivity; matrix metalloproteinase; inhibits proliferation; enhances apoptosis; in-vitro
AB The aim of the study was to determine the effect of H2 relaxin (RLN2) on invasion, migration, and chemosensitivity to cisplatin in human osteosarcoma U2-OS and MG-63 cells and then to investigate the effect of RLN2 on the AKT/NF-kappa B signaling pathway. The expression of RLN2, p-AKT (Ser473), and p-ERK1/2 (Phospho-Thr202/Tyr204) proteins was detected by western blot in OS tissues from 21 patients with pulmonary metastatic disease, and the correlation between RLN2 and p-AKT or RLN2 and p-ERK1/2 expression was investigated. RLN2 expression was inhibited by RLN2 siRNA transfection in the MG-63 cells. RLN2 was overexpressed in the U2-OS cells by treatment with recombinant relaxin. The results showed that positive relation was found between RLN2 and p-AKT expression in tissues of OS. Silencing RLN2 inhibited cell migratory and invasive ability and angiogenesis formation and increased the chemosensitivity to cisplatin in MG-63 cells. RLN2 overexpression promoted migratory and invasive ability and angiogenesis and increased the chemoresistance to cisplatin in U2-OS cells. Silencing RLN2 inhibited the activity of AKT/NF-kappa B signaling pathway in MG-63 cells, and vice versa. Blockage of both pathways by specific inhibitors abrogated RLN2-induced survival and invasion of OS cells, and vice versa. Our results indicated RLN2 confers to migratory and invasive ability, angiogenesis, and chemoresistance to cisplatin via modulating the AKT/NF-kappa B signaling pathway in vitro.
C1 [Ma, Jinfeng; Yue, Bin] Qingdao Univ, Dept Spine, Affiliated Hosp, Qingdao 266071, Peoples R China.
   [Huang, Hai] Linyi Peoples Hosp, Dept Orthoped, Linyi, Shandong, Peoples R China.
   [Han, Zenggang] Zhangqiu Hosp Tradit Chinese Med, Dept Dialysis Room, Jinan, Peoples R China.
   [Zhu, Changzheng] Peoples Hosp Zhangqiu, Dept Neurol, Jinan, Peoples R China.
RP Ma, JF (通讯作者)，Qingdao Univ, Dept Spine, Affiliated Hosp, Qingdao 266071, Peoples R China.
EM qyfymjf@126.com
CR Ahmad N, 2012, MOL CELL ENDOCRINOL, V363, P46, DOI 10.1016/j.mce.2012.07.006
   Akiyama T, 2008, MOL CANCER THER, V7, P3461, DOI 10.1158/1535-7163.MCT-08-0530
   Astuti YONI, 2015, KOBE J MED SCI, V61, P0
   Bartsch O, 2004, J CLIN ENDOCR METAB, V89, P324, DOI 10.1210/jc.2003-030498
   Bartsch O, 2001, MOL HUM REPROD, V7, P799, DOI 10.1093/molehr/7.9.799
   Basseres DS, 2006, ONCOGENE, V25, P6817, DOI 10.1038/sj.onc.1209942
   Bialek J, 2011, MOL CANCER RES, V9, P673, DOI 10.1158/1541-7786.MCR-10-0411
   Bjornland K, 2005, J SURG RES, V127, P151, DOI 10.1016/j.jss.2004.12.016
   Chen D, 2012, INT J MOL SCI, V13, P1186, DOI 10.3390/ijms13011186
   Chen YY, 2010, INT J CANCER, V127, P195, DOI 10.1002/ijc.25025
   Delleva R, 2007, CANCER-AM CANCER SOC, V110, P2007, DOI 10.1002/cncr.23017
   Dilly AK, 2013, INT J CANCER, V133, P1784, DOI 10.1002/ijc.28165
   Ding ZY, 2015, CELL BIOCHEM BIOPHYS, V71, P383, DOI 10.1007/s12013-014-0209-9
   Fahy BN, 2003, BRIT J CANCER, V89, P391, DOI 10.1038/sj.bjc.6601037
   Falasca M, 2010, CURR PHARM DESIGN, V16, P1410, DOI 10.2174/138161210791033950
   Feng S, 2007, CLIN CANCER RES, V13, P1695, DOI 10.1158/1078-0432.CCR-06-2492
   Fu ZY, 2011, BIOMED PHARMACOTHER, V65, P163, DOI 10.1016/j.biopha.2011.02.004
   Fukaya Y, 2005, ONCOL REP, V14, P847
   Himelstein BP, 1998, MED PEDIATR ONCOL, V31, P471, DOI 10.1002/(SICI)1096-911X(199812)31:6<471::AID-MPO2>3.0.CO;2-M
   Hotfilder M, 2005, BRIT J CANCER, V92, P705, DOI 10.1038/sj.bjc.6602384
   Hsu SY, 2002, SCIENCE, V295, P671, DOI 10.1126/science.1065654
   Huang CY, 2009, J CELL PHYSIOL, V221, P204, DOI 10.1002/jcp.21846
   Huber MA, 2004, J CLIN INVEST, V114, P569, DOI 10.1172/JCI200421358
   Inoue R, 2005, BRIT J PHARMACOL, V146, P633, DOI 10.1038/sj.bjp.0706373
   Jeong EK, 2010, INT J ONCOL, V37, P655, DOI 10.3892/ijo_00000714
   Jia D, 2014, NEUROSCIENCE, V258, P228, DOI 10.1016/j.neuroscience.2013.11.016
   Karar J, 2011, FRONT MOL NEUROSCI, V4, P0, DOI 10.3389/fnmol.2011.00051
   Kaur S, 2014, CLIN CANCER RES, V20, P688, DOI 10.1158/1078-0432.CCR-13-2174
   Kumagai J, 2002, J BIOL CHEM, V277, P31283, DOI 10.1074/jbc.C200398200
   Kumar R, 2012, INT ORTHOP, V36, P1669, DOI 10.1007/s00264-012-1564-z
   Kurtz JE, 2012, ANTICANCER RES, V32, P2463
   Li W, 2013, CURR MED CHEM, V20, P4185
   Ma JF, 2013, CANCER CELL INT, V13, P0, DOI 10.1186/1475-2867-13-59
   Mayo MW, 2003, J BIOL CHEM, V278, P18980, DOI 10.1074/jbc.M211695200
   Mei J, 2008, EXPERIMENTAL ONCOLOGY, V30, P29
   Mirabello L, 2009, CANCER-AM CANCER SOC, V115, P1531, DOI 10.1002/cncr.24121
   Mirmohammadsadegh A, 2007, J INVEST DERMATOL, V127, P2207, DOI 10.1038/sj.jid.5700870
   Neschadim A, 2014, ENDOCR-RELAT CANCER, V21, P458, DOI 10.1530/ERC-14-0088
   Pal I, 2012, ACTA PHARMACOL SIN, V33, P1441, DOI 10.1038/aps.2012.72
   Sanceau J, 2003, J BIOL CHEM, V278, P36537, DOI 10.1074/jbc.M304300200
   Sanceau J, 2002, J BIOL CHEM, V277, P35766, DOI 10.1074/jbc.M202959200
   Shabanpoor F, 2009, VITAM HORM, V80, P1, DOI 10.1016/S0083-6729(08)00601-8
   Si HP, 2012, INT J ONCOL, V40, P1291, DOI 10.3892/ijo.2011.1303
   Silvertown JD, 2006, INT J CANCER, V118, P62, DOI 10.1002/ijc.21288
   Song YX, 2013, J CARDIOVASC PHARM T, V18, P560, DOI 10.1177/1074248413503044
   Tong QS, 2006, RESP RES, V7, P0, DOI 10.1186/1465-9921-7-37
   Unemori EN, 2000, WOUND REPAIR REGEN, V8, P361, DOI 10.1111/j.1524-475X.2000.00361.x
   Wang KL, 2012, ARCH BIOCHEM BIOPHYS, V526, P38, DOI 10.1016/j.abb.2012.07.003
   Xiao M, 2013, CELL PHYSIOL BIOCHEM, V32, P1587, DOI 10.1159/000356595
   Yin DZ, 2008, INT J ONCOL, V33, P253, DOI 10.3892/ijo_00000004
   Yoon H, 2011, BIOCHEM BIOPH RES CO, V405, P333, DOI 10.1016/j.bbrc.2010.11.130
   Zhang B, 2010, ANTI-CANCER DRUG, V21, P288, DOI 10.1097/CAD.0b013e328334da17
   Zhang GY, 2011, INT J MOL SCI, V12, P2994, DOI 10.3390/ijms12052994
   Zhang LL, 2013, MOL MED REP, V7, P1387, DOI 10.3892/mmr.2013.1400
   Zhang Q, 2002, J CELL BIOCHEM, V85, P536, DOI 10.1002/jcb.10150
   Zhao GY, 2013, PLOS ONE, V8, P0, DOI 10.1371/journal.pone.0053906
   Zheng CN, 2013, J INT MED RES, V41, P300, DOI 10.1177/0300060512474128
   Zhu LB, 2014, INT J CLIN EXP PATHO, V7, P3984
   Zhu YL, 2014, MOL MED REP, V10, P737, DOI 10.3892/mmr.2014.2314
NR 59
TC 5
Z9 6
U1 0
U2 3
PU HINDAWI LTD
PI LONDON
PA ADAM HOUSE, 3RD FLR, 1 FITZROY SQ, LONDON, W1T 5HF, ENGLAND
SN 2314-6133
EI 2314-6141
J9 BIOMED RES INT
JI Biomed Res. Int.
PD JUN 15
PY 2015
VL 2015
IS 
BP 
EP 
DI 10.1155/2015/147468
PG 12
WC Biotechnology & Applied Microbiology; Medicine, Research & Experimental
SC Biotechnology & Applied Microbiology; Research & Experimental Medicine
GA CM6GE
UT WOS:000357785400001
PM 26229955
DA 2022-07-08
ER

PT J
AU Kostopoulos, Antonios
   Papageorgiou, Efstathia
   Koutsilieris, Michael
   Sivolapenko, Gregory
AF Kostopoulos, Antonios
   Papageorgiou, Efstathia
   Koutsilieris, Michael
   Sivolapenko, Gregory
TI PCK3145 Inhibits Proliferation and Induces Apoptosis in Breast and Colon Cancer Cells
SO ANTICANCER RESEARCH
LA English
DT Article
DE PCK3145; PSP94; breast cancer; colon cancer; prostate cancer; ERK; laminin receptor
ID prostate secretory protein; beta-microseminoprotein; tumor-growth; mmp-9 secretion; expression; psp94; hypercalcemia; malignancy; risk
AB Aim: To explore the effects of PCK3145 beyond prostate cancer. Materials and Methods: Using Trypan blue, MTT proliferation assays, cell cycle and apoptosis analysis, we assessed the effects of PCK3145 on prostate (PC-3). breast (MCF-7) and colon (HT-29) human cancer cell lines and in osteosarcoma (MG-63) cells; any synergistic effects with docetaxel and oxaliplatin were also explored. Results: PCK3145 inhibited proliferation and induced apoptosis of PC-3, MCF-7 and HT-29 cells in a dose- and time-dependent manner but not in the MG-63 cell line, consistent with the low expression of the laminin receptor (LR) in the latter cell line. PCK3145 produced rapid (within 5min) and transient (up to 60 min) activation of MEK and ERK1/2. Synergistic effects were observed with docetaxel and oxaliplatin. Conclusion: PCK3145 can exert anticancer activity not only on prostate but also on breast and colon cancer cells, possibly through LR-mediated activation of MEK and ERK1/2 phosphorylation.
C1 [Kostopoulos, Antonios; Sivolapenko, Gregory] Univ Patras, Dept Pharm, Lab Pharmacokinet, Patras 26504, Greece.
   [Papageorgiou, Efstathia; Koutsilieris, Michael] Univ Athens, Sch Med, Dept Expt Physiol, Athens 11528, Greece.
RP Sivolapenko, G (通讯作者)，Univ Patras, Dept Pharm, Lab Pharmacokinet, Patras 26504, Greece.
EM gsivolap@upatras.gr
FU Aenorasis SA, Athens, Greece [PCK3145]
CR Annabi B, 2005, CLIN EXP METASTAS, V22, P429, DOI 10.1007/s10585-005-2669-1
   Annabi B, 2006, ANTI-CANCER DRUG, V17, P429, DOI 10.1097/01.cad.0000203388.68034.06
   Annabi B, 2006, BIOCHEM BIOPH RES CO, V346, P358, DOI 10.1016/j.bbrc.2006.05.139
   Baijal-gupta M, 2000, J ENDOCRINOL, V165, P425, DOI 10.1677/joe.0.1650425
   *centermm , 2012, EUR UROL, V61, P1079, DOI 10.1016/j.eururo.2012.02.054
   Chetty C, 2014, PLOS ONE, V9, P0, DOI 10.1371/journal.pone.0096268
   Givant-horwitz V, 2005, CANCER LETT, V223, P1, DOI 10.1016/j.canlet.2004.08.030
   Haiman CA, 2013, JNCI-J NATL CANCER I, V105, P237, DOI 10.1093/jnci/djs486
   Hyakutake H, 1993, PROSTATE, V22, P347, DOI 10.1002/pros.2990220409
   Khumalo T, 2013, PLOS ONE, V8, P0, DOI 10.1371/journal.pone.0066297
   Khusal R, 2013, PLOS ONE, V8, P0, DOI 10.1371/journal.pone.0058888
   Lilja H, 1988, PROSTATE, V12, P29, DOI 10.1002/pros.2990120105
   Liu AY, 1993, CANCER LETT, V74, P91, DOI 10.1016/0304-3835(93)90049-F
   Mundle SD, 1991, INDIAN J EXP BIOL, V29, P310
   Omar A, 2012, J MOL BIOL, V419, P102, DOI 10.1016/j.jmb.2012.02.035
   Papageorgiou E, 2008, MOL MED, V14, P403, DOI 10.2119/2008-00021.Papageorgiou
   Rea VEA, 2012, INFEZ MED, V20 Suppl 2, P8
   Sakai H, 1999, PROSTATE, V38, P278
   Scheiman J, 2010, MOL THER, V18, P63, DOI 10.1038/mt.2009.199
   Shukeir N, 2004, CANCER RES, V64, P5370, DOI 10.1158/0008-5472.CAN-04-0788
   Shukeir N, 2003, CANCER RES, V63, P2072
   Sutcliffe S, 2014, PROSTATE, V74, P569, DOI 10.1002/pros.22778
   Vanaja DK, 2003, CANCER RES, V63, P3877
   Weiber H, 1990, AM J PATHOL, V137, P593
   Whitaker HC, 2010, PLOS ONE, V5, P0, DOI 10.1371/journal.pone.0013363
   Yan BX, 2014, ONCOGENE, V33, P5288, DOI 10.1038/onc.2013.466
NR 26
TC 1
Z9 2
U1 0
U2 1
PU INT INST ANTICANCER RESEARCH
PI ATHENS
PA EDITORIAL OFFICE 1ST KM KAPANDRITIOU-KALAMOU RD KAPANDRITI, PO BOX 22, ATHENS 19014, GREECE
SN 0250-7005
EI 1791-7530
J9 ANTICANCER RES
JI Anticancer Res.
PD MAR 15
PY 2015
VL 35
IS 3
BP 1377
EP 1384
DI 
PG 8
WC Oncology
SC Oncology
GA CF3QF
UT WOS:000352462900020
PM 25750288
DA 2022-07-08
ER

PT J
AU Zheng, Zhonghui
   Ding, Muliang
   Ni, Jiangdong
   Song, Deye
   Huang, Jun
   Wang, Junjie
AF Zheng, Zhonghui
   Ding, Muliang
   Ni, Jiangdong
   Song, Deye
   Huang, Jun
   Wang, Junjie
TI miR-142 acts as a tumor suppressor in osteosarcoma cell lines by targeting Rac1
SO ONCOLOGY REPORTS
LA English
DT Article
DE osteosarcoma; microRNA; Rac1; tumor suppressor; miR-142
ID breast-cancer cell; expression; microrna-142-3p; degradation; metastasis; activation; mechanism; carcinoma; gtpase; gene
AB Although the 5-year survival rate of osteosarcoma (OS) has risen to 60-70% a substantial portion of patients still respond poorly to chemotherapy and have a high risk of relapse or metastasis even after curative resection. In this study, we found that the expression of miR-142 was significantly reduced in OS tissues and OS cell lines, while Ras-related C3 botulinum toxin substrate 1 (Rac1) expression was increased in the OS tissues and OS cell lines compared with expression in the controls. We then demonstrated that miR-142 regulated Rac1 expression at the transcriptional and translational levels by directly targeting its 3'-untranslated region (3'UTR). In addition, by loss- and gain-of function experiments, we investigated the role of miR-142 in OS cell lines and found that miR-142 acted as a tumor suppressor in the OS cell lines and inhibited cell proliferation and cell invasion and arrested cell cycle in the S phase. Furthermore, miR-142 inhibited osteosarcoma cell invasion by inducing E-cadherin expression and reducing expression of matrix metalloproteinase 2 (MMP2) and MMP9. Thus, overexpression of miR-142 and/or knockdown of Rac1 would be a novel target for OS therapy in the future.
C1 [Zheng, Zhonghui; Ding, Muliang; Ni, Jiangdong; Song, Deye; Huang, Jun; Wang, Junjie] Cent S Univ, Dept Orthopaed, Xiangya Hosp 2, Changsha 410011, Hunan, Peoples R China.
RP Ding, ML (通讯作者)，Cent S Univ, Dept Orthopaed, Xiangya Hosp 2, 139 Middle Renmin Rd, Changsha 410011, Hunan, Peoples R China.
EM dmldoc@gmail.com
CR Bennani-baiti IM, 2011, EPIGENOMICS-UK, V3, P715, DOI 10.2217/EPI.11.93, 10.2217/epi.11.93
   Bid HK, 2013, MOL CANCER THER, V12, P1925, DOI 10.1158/1535-7163.MCT-13-0164
   Chai S, 2014, ONCOTARGET, V5, P5725, DOI 10.18632/oncotarget.2167
   Chen HH, 2014, ONCOGENE, V21, P0, DOI [10.1038/onc.2014.190, DOI 10.1038/0NC.2014.190]
   Chen RY, 2014, ONCOTARGET, V5, P4406, DOI 10.18632/oncotarget.2030
   Croce CM, 2009, NAT REV GENET, V10, P704, DOI 10.1038/nrg2634
   Dong S, 2014, MOL CANCER, V13, P0, DOI 10.1186/1476-4598-13-76
   Dou LP, 2013, MOL BIOL REP, V40, P6811, DOI 10.1007/s11033-013-2798-6
   Geller DAVIDS, 2010, CLIN ADV HEMATOL ONCOL, V8, P705
   Geng S, 2014, PLOS ONE, V9, P0, DOI 10.1371/journal.pone.0091566
   Gyurko DM, 2013, SEMIN CANCER BIOL, V23, P262, DOI 10.1016/j.semcancer.2013.06.005
   Kobayashi EISUKE, 2012, SARCOMA, V2012, P359739, DOI 10.1155/2012/359739
   Kwanhian W, 2012, CANCER MED-US, V1, P141, DOI 10.1002/cam4.29
   Lane J, 2014, CANCER GENOM PROTEOM, V11, P155
   Lee SJ, 2014, STEM CELLS DEV, V23, P1870, DOI 10.1089/scd.2013.0632
   Lewis BP, 2005, CELL, V120, P15, DOI 10.1016/j.cell.2004.12.035
   Lin CW, 2014, CARCINOGENESIS, V35, P2425, DOI 10.1093/carcin/bgu139
   Lin RJ, 2012, J SURG ONCOL, V105, P175, DOI 10.1002/jso.22066
   Maire G, 2011, CANCER GENET-NY, V204, P138, DOI 10.1016/j.cancergen.2010.12.012
   Miao JL, 2013, TUMOR BIOL, V34, P2093, DOI 10.1007/s13277-013-0940-7
   Namlos HM, 2012, PLOS ONE, V7, P0, DOI 10.1371/journal.pone.0048086
   Nugent M, 2014, CANCER MANAG RES, V6, P15, DOI 10.2147/CMAR.S53928
   Qian S, 2008, BIOCHEM BIOPH RES CO, V377, P668, DOI 10.1016/j.bbrc.2008.10.052
   Su YH, 2013, EUR REV MED PHARMACO, V17, P3213
   Wen XY, 2014, TUMOR BIOL, V35, P845, DOI 10.1007/s13277-013-1116-1
   Wu LF, 2011, FEBS LETT, V585, P1322, DOI 10.1016/j.febslet.2011.03.067
   Yang HG, 2014, ONCOL LETT, V8, P193, DOI 10.3892/ol.2014.2079
   Yukinaga H, 2014, J CELL SCI, V127, P1805, DOI 10.1242/jcs.139733
   Zhang H, 2014, KOREAN J PHYSIOL PHA, V18, P109, DOI 10.4196/kjpp.2014.18.2.109
NR 29
TC 20
Z9 20
U1 0
U2 7
PU SPANDIDOS PUBL LTD
PI ATHENS
PA POB 18179, ATHENS, 116 10, GREECE
SN 1021-335X
EI 1791-2431
J9 ONCOL REP
JI Oncol. Rep.
PD MAR 15
PY 2015
VL 33
IS 3
BP 1291
EP 1299
DI 10.3892/or.2014.3687
PG 9
WC Oncology
SC Oncology
GA CB6KL
UT WOS:000349735800035
PM 25530132
DA 2022-07-08
ER

PT J
AU Chen, Xu
   Hu, Chuanzhen
   Zhang, Weibin
   Shen, Yuhui
   Wang, Jun
   Hu, Fangqiong
   Yu, Pei
AF Chen, Xu
   Hu, Chuanzhen
   Zhang, Weibin
   Shen, Yuhui
   Wang, Jun
   Hu, Fangqiong
   Yu, Pei
TI Metformin inhibits the proliferation, metastasis, and cancer stem-like sphere formation in osteosarcoma MG63 cells in vitro
SO TUMOR BIOLOGY
LA English
DT Article
DE Osteosarcoma; Metformin; Metastasis; Cancer stem-like cells; AMPK/mTOR/S6 signaling pathway
ID human bladder-cancer; down-regulation; breast-cancer; induced apoptosis; carcinoma-cell; growth; invasion; pluripotency; expression; migration
AB Metformin is an oral drug that has been widely used to treat type 2 diabetes mellitus. Interestingly, accumulated evidence indicate that metformin may reduce the risk of cancer in patients with type 2 diabetes and inhibit tumor cell growth and survival in numerous malignancies, including osteosarcoma (OS) cells. In the present study, we aimed to investigate the effects of metformin on the proliferation, migration, invasion, and sphere formation in OS MG63 cells in vitro. Metformin suppressed OS MG63 cell proliferation in a dose- and time-dependent manner and markedly blocked anti-metastatic potentials, migration, and invasion, by downregulating matrix metalloproteinase 2 (MMP2) and MMP9. Besides, we established OS cancer stem-like cell (CSC) model with sarcosphere formation assay and demonstrated that metformin posed damage on CSCs in OS by inhibiting sphere formation and by inducing their stemness loss. The stemness of CSCs in OS such as self-renewal and differentiation potentials was both impaired with a significant decrease of Oct-4 and Nanog activation. Consistent with this, the positive rates of CD90, CD133, and stage-specific embryonic antigen-4 (SSEA-4) were all observed with reductions in response to metformin exposure. In addition, Western blot showed that metformin activated AMPK alpha at Tyr172, followed by a downregulated phosphorylation of mammalian target of rapamycin (mTOR)/S6 and feedback activation of p-AKT Ser(473) in both OS MG63 cells and CSCs. This indicates that AMPK/mTOR/S6 signaling pathway might be involved in the growth inhibition of both OS MG63 cells and CSCs. These results suggest that metformin, a potential anti-neoplastic agent, might make it a novel therapeutic choice for the treatment of OS in the future.
C1 [Chen, Xu; Hu, Chuanzhen; Zhang, Weibin; Shen, Yuhui; Wang, Jun; Hu, Fangqiong] Shanghai Inst Orthoped & Traumatol, Shanghai Key Lab Prevent & Treatment Bone & Joint, Shanghai 20025, Peoples R China.
   [Chen, Xu; Hu, Chuanzhen; Zhang, Weibin; Shen, Yuhui; Yu, Pei] Shanghai Jiao Tong Univ, Ruijin Hosp, Sch Med, Dept Orthopaed, Shanghai 20025, Peoples R China.
   [Chen, Xu] Shanghai Jiao Tong Univ, Ruijin Hosp, Wuxi Xinrui Hosp, Wuxi Branch,Sch Med,Dept Orthopaed, Wuxi 214028, Peoples R China.
RP Zhang, WB (通讯作者)，Shanghai Inst Orthoped & Traumatol, Shanghai Key Lab Prevent & Treatment Bone & Joint, Shanghai 20025, Peoples R China.
EM weibinzhang6462@163.com; yuhuiss@163.com
FU Natural Sciences Foundation of China [81172550]
CR Alakus H, 2008, HISTOL HISTOPATHOL, V23, P917, DOI 10.14670/HH-23.917
   Arndt CAS, 2012, MAYO CLIN PROC, V87, P475, DOI 10.1016/j.mayocp.2012.01.015
   Bacci G, 2001, EUR J CANCER, V37, P32, DOI 10.1016/S0959-8049(00)00361-0
   Bao B, 2014, ANN TRANSL MED, V2, P0, DOI 10.3978/j.issn.2305-5839.2014.06.05
   Bolster DR, 2002, J BIOL CHEM, V277, P23977, DOI 10.1074/jbc.C200171200
   Brodowska K, 2014, INT J ONCOL, V45, P2311, DOI 10.3892/ijo.2014.2650
   Carmignani M, 2014, J BIOL REG HOMEOS AG, V28, P1
   Chambers I, 2004, CLONING STEM CELLS, V6, P386, DOI 10.1089/clo.2004.6.386
   Chambers I, 2003, CELL, V113, P643, DOI 10.1016/S0092-8674(03)00392-1
   Chang YW, 2014, TUMOR BIOL, V35, P1075, DOI 10.1007/s13277-013-1143-y
   Chen KL, 2013, PLOS ONE, V8, P0, DOI 10.1371/journal.pone.0072927
   Chen X, 2014, WORLD J CLIN ONCOL, V5, P1068, DOI 10.5306/wjco.v5.i5.1068
   Clarke MICHAELF, 2006, CANCER RES, V66, P9339, DOI 10.1158/0008-5472.CAN-06-3126
   Duo J, 2013, DNA CELL BIOL, V32, P156, DOI 10.1089/dna.2012.1926
   El-merahbi R, 2014, PLOS ONE, V9, P0, DOI 10.1371/journal.pone.0112453
   Fang ZQ, 2014, MOL MED REP, V9, P2251, DOI 10.3892/mmr.2014.2097
   Gao Y, 2015, INT J ONCOL, V0, P0
   Gassmann P, 2009, NEOPLASIA, V11, P651, DOI 10.1593/neo.09272
   Gibbs CP, 2005, NEOPLASIA, V7, P967, DOI 10.1593/neo.05394
   Giovannucci E, 2010, DIABETES CARE, V33, P1674, DOI 10.2337/dc10-0666
   Gorlick R, 2003, CLIN CANCER RES, V9, P5442
   Gou SM, 2013, PLOS ONE, V8, P0, DOI 10.1371/journal.pone.0063969
   Guan X, 2014, MED SCI MONITOR, V20, P2269, DOI 10.12659/MSM.892413
   Guo JY, 2015, TOXICOL LETT, V234, P201, DOI 10.1016/j.toxlet.2015.02.016
   Han G, 2015, CANCER BIOL THER, V16, P77, DOI 10.4161/15384047.2014.987021
   Hermann PC, 2007, CELL STEM CELL, V1, P313, DOI 10.1016/j.stem.2007.06.002
   Hsieh SC, 2014, AMINO ACIDS, V46, P2809, DOI 10.1007/s00726-014-1838-4
   Jang SY, 2014, ANTICANCER RES, V34, P4127
   Jordan CT, 2006, NEW ENGL J MED, V355, P1253, DOI 10.1056/NEJMra061808
   Kempf-bielack B, 2005, J CLIN ONCOL, V23, P559, DOI 10.1200/JCO.2005.04.063
   Lacorte LM, 2015, BIOCHEM BIOPH RES CO, V457, P538, DOI 10.1016/j.bbrc.2015.01.019
   Lengyel E, 2014, AM J OBSTET GYNECOL, V0, P0
   Ling S, 2014, ONCOL REP, V31, P2611, DOI 10.3892/or.2014.3151
   Liu TL, 2014, MOL MED REP, V10, P169, DOI 10.3892/mmr.2014.2215
   Mahler RJ, 1995, ENDOCR PRACT, V1, P418
   Marshall DC, 2015, PLOS ONE, V10, P0, DOI 10.1371/journal.pone.0127063
   Mitsui K, 2003, CELL, V113, P631, DOI 10.1016/S0092-8674(03)00393-3
   Quattrini I, 2014, ONCOL REP, V31, P370, DOI 10.3892/or.2013.2862
   Quinn BJ, 2013, TRENDS ENDOCRIN MET, V24, P469, DOI 10.1016/j.tem.2013.05.004
   Rice S, 2015, INT J MOL MED, V35, P1088, DOI 10.3892/ijmm.2015.2108
   Roomi MW, 2009, ONCOL REP, V21, P1323, DOI 10.3892/or_00000358
   Sarbassov DD, 2006, MOL CELL, V22, P159, DOI 10.1016/j.molcel.2006.03.029
   Sarbassov DD, 2005, SCIENCE, V307, P1098, DOI 10.1126/science.1106148
   Seront E, 2013, BRIT J CANCER, V109, P1586, DOI 10.1038/bjc.2013.505
   Shank JJ, 2012, GYNECOL ONCOL, V127, P390, DOI 10.1016/j.ygyno.2012.07.115
   So JY, 2014, PLOS ONE, V9, P0, DOI 10.1371/journal.pone.0107616
   Soares HP, 2013, PLOS ONE, V8, P0, DOI 10.1371/journal.pone.0057289
   Sun XJ, 2014, ASIAN PAC J CANCER P, V15, P4019, DOI 10.7314/APJCP.2014.15.9.4019
   Tsai MJ, 2014, LUNG CANCER, V86, P137, DOI 10.1016/j.lungcan.2014.09.012
   Wang HY, 2015, INT J ONCOL, V0, P0
   Wang XF, 2014, ACTA PHARMACOL SIN, V35, P531, DOI 10.1038/aps.2013.178
   Wullschleger S, 2006, CELL, V124, P471, DOI 10.1016/j.cell.2006.01.016
   Yang FQ, 2014, INT J CLIN EXP MED, V7, P3289
   Zhang T, 2014, ANTI-CANCER DRUG, V25, P887, DOI 10.1097/CAD.0000000000000116
   Zi FM, 2015, CANCER LETT, V356, P443, DOI 10.1016/j.canlet.2014.09.050
NR 55
TC 40
Z9 43
U1 0
U2 32
PU SAGE PUBLICATIONS LTD
PI LONDON
PA 1 OLIVERS YARD, 55 CITY ROAD, LONDON EC1Y 1SP, ENGLAND
SN 1010-4283
EI 1423-0380
J9 TUMOR BIOL
JI Tumor Biol.
PD DEC 15
PY 2015
VL 36
IS 12
BP 9873
EP 9883
DI 10.1007/s13277-015-3751-1
PG 11
WC Oncology
SC Oncology
GA CZ8DC
UT WOS:000367329300086
PM 26164004
DA 2022-07-08
ER

PT J
AU Liao, Ching-Lung
   Lin, Ju-Hwa
   Lien, Jin-Cherng
   Hsu, Shu-Chun
   Chueh, Fu-Shin
   Yu, Chien-Chih
   Wu, Ping-Ping
   Huang, Yi-Ping
   Lin, Jaung-Geng
   Chung, Jing-Gung
AF Liao, Ching-lung
   Lin, Ju-hwa
   Lien, Jin-cherng
   Hsu, Shu-chun
   Chueh, Fu-shin
   Yu, Chien-chih
   Wu, Ping-ping
   Huang, Yi-ping
   Lin, Jaung-geng
   Chung, Jing-gung
TI The Crude Extract of Corni Fructus Inhibits the Migration and Invasion of U-2 OS Human Osteosarcoma Cells Through the Inhibition of Matrix Metalloproteinase-2/-9 by MAPK Signaling
SO ENVIRONMENTAL TOXICOLOGY
LA English
DT Article
DE crude extract of Corni Fructus (CECF); U-2 OS human osteosarcoma cells; migration; invasion
ID lung-cancer cell; bone sarcoma; activation; apoptosis; line; expression; pathway; rat; fak; src
AB Osteosarcoma is the most common primary malignancy of the bone cancers. In the Chinese population, the crude extract of Corni Fructus (CECF) has been used as Traditional Chinese medicine to treat several different diseases for hundreds of years. In the present study, effects of CECF on inhibition of migration and invasion in U-2 OS human osteosarcoma cells were examined. CECF significantly inhibited migration and invasion of U-2 OS human osteosarcoma cells. We also found that CECF inhibited activities of matrix metalloproteinases-2 (MMP-2) and matrix metalloproteinases-9 (MMP-9). CECF decreased protein levels of FAK, PKC, SOS1, MKK7, MEKK3, GRB2, NF-B p65, COX-2, HIF-1, PI3K, Rho A, ROCK-1, IRE-1, p-JNK1/2, p-ERK1/2, p-p38, Ras, p-PERK, MMP-2, MMP-9, and VEGF in U-2 OS cells. Results of this study indicate that CECF may have potential as a novel anticancer agent for the treatment of osteosarcoma by inhibiting migration and invasion of cancer cells (c) 2013 Wiley Periodicals, Inc. Environ Toxicol 30: 53-63, 2015.
C1 [Liao, Ching-Lung; Lin, Jaung-Geng] China Med Univ, Grad Inst Chinese Med, Taichung 404, Taiwan.
   [Lin, Ju-Hwa; Hsu, Shu-Chun; Chung, Jing-Gung] China Med Univ, Dept Biol Sci, Taichung 404, Taiwan.
   [Lin, Ju-Hwa; Hsu, Shu-Chun; Chung, Jing-Gung] China Med Univ, Dept Technol, Taichung 404, Taiwan.
   [Lien, Jin-Cherng] China Med Univ, Grad Inst Pharmaceut Chem, Taichung 404, Taiwan.
   [Chueh, Fu-Shin] Asia Univ, Dept Hlth & Nutr Biotechnol, Taichung 413, Taiwan.
   [Yu, Chien-Chih; Wu, Ping-Ping] China Med Univ, Sch Pharm, Taichung 404, Taiwan.
   [Huang, Yi-Ping] China Med Univ, Dept Physiol, Taichung 404, Taiwan.
   [Chung, Jing-Gung] Asia Univ, Dept Biotechnol, Taichung 413, Taiwan.
RP Chung, JG (通讯作者)，China Med Univ, Dept Biol Sci, Taichung 404, Taiwan.
EM jgln@mail.cmu.edu.tw; jgchung@mail.cmu.edu.tw
FU Taiwan Department of Health, China Medical University Hospital Cancer Research Center of Excellence [DOH102-TD-C-111-005]
CR Arpaia E, 2012, ONCOGENE, V31, P884, DOI 10.1038/onc.2011.288
   Benayahu D, 2002, J CELL BIOCHEM, V84, P108, DOI 10.1002/jcb.1270
   Berge G, 2011, INT J CANCER, V129, P780, DOI 10.1002/ijc.25735
   Bianchi-smiraglia A, 2013, ONCOGENE, V32, P3049, DOI 10.1038/onc.2012.320
   Bolos V, 2010, ONCOTARGETS THER, V3, P83
   Campbell PG, 1994, J CELL PHYSIOL, V159, P1, DOI 10.1002/jcp.1041590102
   Chen CC, 2008, J ETHNOPHARMACOL, V117, P483, DOI 10.1016/j.jep.2008.02.032
   Chen KT, 2011, INT J ONCOL, V39, P611, DOI 10.3892/ijo.2011.1071
   Chiu YJ, 2011, J ORTHOP RES, V29, P1448, DOI 10.1002/jor.21398
   Choi WH, 2011, NUTR CANCER, V63, P121, DOI 10.1080/01635581.2010.516475
   Chueh FS, 2014, ENVIRON TOXICOL, V29, P21, DOI 10.1002/tox.20769
   Dittmer KE, 2012, AVIAN DIS, V56, P422, DOI 10.1637/9854-071911-Case.1
   Fossey SL, 2011, BMC CANCER, V11, P0, DOI 10.1186/1471-2407-11-125
   Huang WW, 2010, MOL NUTR FOOD RES, V54, P1585, DOI 10.1002/mnfr.201000005
   Huh WW, 2012, HEAD NECK-J SCI SPEC, V34, P981, DOI 10.1002/hed.21850
   Hwang JH, 2011, KOREAN J PHYSIOL PHA, V15, P43, DOI 10.4196/kjpp.2011.15.1.43
   Ishikawa M, 2012, COMPARATIVE MED, V62, P124
   Kaste SC, 2011, RADIOL CLIN N AM, V49, P749, DOI 10.1016/j.rcl.2011.05.006
   Korpi JT, 2011, SURG ONCOL, V20, PE18, DOI 10.1016/j.suronc.2010.08.004
   Kwon SH, 2010, BIOORG MED CHEM LETT, V20, P6435, DOI 10.1016/j.bmcl.2010.09.073
   Leow PC, 2010, INVEST NEW DRUG, V28, P766, DOI 10.1007/s10637-009-9311-z
   Liao CL, 2012, FOOD CHEM TOXICOL, V50, P1734, DOI 10.1016/j.fct.2012.02.033
   Liu H, 2012, AM J CHINESE MED, V40, P537, DOI 10.1142/S0192415X12500413
   Mohseny AB, 2011, LAB INVEST, V91, P1195, DOI 10.1038/labinvest.2011.72
   Park CH, 2012, EVID-BASED COMPL ALT, V2012, P0, DOI 10.1155/2012/418953
   Park CH, 2011, AM J CHINESE MED, V39, P367, DOI 10.1142/S0192415X11008889
   Poon TYC, 2011, J DIABETES, V3, P184, DOI 10.1111/j.1753-0407.2011.00130.x
   Puri A, 2012, J BONE JOINT SURG BR, V94B, P982, DOI 10.1302/0301-620X.94B7.28916
   Roh C, 2012, INT J MOL SCI, V13, P1710, DOI 10.3390/ijms13021710
   Sangle NA, 2012, ARCH PATHOL LAB MED, V136, P572, DOI 10.5858/arpa.2011-0204-RS
   Shen J, 2012, CANCER LETT, V318, P106, DOI 10.1016/j.canlet.2011.12.008
   Smeds S, 1991, APMIS, V99, P898, DOI 10.1111/j.1699-0463.1991.tb01277.x
   Sun DH, 2011, CELL BIOL INT, V35, P569, DOI 10.1042/CBI20100431
   Sun ZHEN, 2008, ZHONG XI YI JIE HE XUE BAO, V6, P1221, DOI 10.3736/jcim20081203
   Thompson L, 2012, J ORTHOP RES, V30, P831, DOI 10.1002/jor.21585
   Tian YUE-FENG, 2010, ZHONGGUO ZHEN JIU, V30, P933
   Tingting REN, 2010, CANCER BIOL THER, V10, P251
   Toth MARTA, 2012, METHODS MOL BIOL, V878, P121, DOI 10.1007/978-1-61779-854-2_8
   Tsubaki M, 2012, TOXICOL APPL PHARM, V259, P402, DOI 10.1016/j.taap.2012.01.024
   Vrdoljak DV, 2012, COLLEGIUM ANTROPOL, V36, P673
   Wang MY, 2010, J ETHNOPHARMACOL, V130, P424, DOI 10.1016/j.jep.2010.05.024
   Wu Y, 2012, RECENT PAT FOOD NUTR, V5, P57
   Yokozawa T, 2010, DRUG DISCOV THER, V4, P223
NR 43
TC 26
Z9 27
U1 0
U2 22
PU WILEY
PI HOBOKEN
PA 111 RIVER ST, HOBOKEN 07030-5774, NJ USA
SN 1520-4081
EI 1522-7278
J9 ENVIRON TOXICOL
JI Environ. Toxicol.
PD JAN 15
PY 2015
VL 30
IS 1
BP 53
EP 63
DI 10.1002/tox.21894
PG 11
WC Environmental Sciences; Toxicology; Water Resources
SC Environmental Sciences & Ecology; Toxicology; Water Resources
GA AX2LI
UT WOS:000346775000005
PM 23955962
DA 2022-07-08
ER

PT J
AU Alper, Meltem
   Aydemir, AT
   Kockar, Feray
AF Alper, Meltem
   Aydemir, A
   Kockar, Feray
TI Induction of human ADAMTS-2 gene expression by IL-1 alpha is mediated by a multiple crosstalk of MEK/JNK and PI3K pathways in osteoblast like cells
SO GENE
LA English
DT Article
DE ADAMTS-2; ADAMTS-3; IL-1 alpha; Saos-2; MG-63; MEK/JNK/PI3K
ID human osteosarcoma cell; factor-kappa-b; articular-cartilage; matrix metalloproteinase; thrombospondin motif; human chondrocyte; in-vitro; osteoarthriti; arthriti; disintegrin
AB Up-regulation of ADAMTS genes with proinflammatory cytokines is important for some pathological conditions such as osteoarthritis (OA) that is a disease based on ECM degradation in cartilage. IL-1 alpha is a proinflammatory cytokine and important both to normal and pathophysiologic conditions in cartilage and bone. Effects of some proinflammatory cytokines such as TNF-alpha and IL-1 beta on the some members of ADAMTS family have been investigated in some chondrocyte tissues or cell lines. However the effect of the IL-1 alpha on the expression of ADAMTS-2 and ADAMTS-3 gene expression in osteoblast like cell lines, remains unclear. Therefore, the aim of this study is to investigate the effect of IL-1 alpha on ADAMTS-2 and ADAMTS-3 gene expression in osteoblast like cells, Saos-2 and MG-63. The present study, for the first time, demonstrated that IL-1 alpha increases ADAMTS-2 and ADAMTS-3 gene expressions in both Saos-2 and MG-63 cells. Having correlation to mRNA induction, the upregulation of ADAMTS-2,-3 protein levels by IL-1 alpha stimulation is also observed. The inhibition studies showed that this upregulation occurred at the level of transcription, and there was no effect of IL-1 alpha on ADAMTS-2 mRNA half-life in Saos-2 cells. Transactivation potential of IL-1 alpha on ADAMTS-2 promoter was investigated by transient transfection assay. Specifically, IL-1 alpha strongly increased -658/+112 and -530/+112 ADAMTS-2 promoter constructs. Further, we analyzed signaling pathways involved in ADAMTS-2 induction. Pathway inhibition studies revealed that this upregulation depends on the activation of MEK, JNK and PI3K pathways. These findings suggested that IL-1 alpha is a strong positive regulator of ADAMTS-2 and ADAMTS-3 expression. These findings would provide novel insight into the pathophysiology of OA. (C) 2015 Published by Elsevier B.V.
C1 [Alper, Meltem] Aksaray Univ, Aksaray Vocat Sch Tech Sci, TR-68100 Aksaray, Turkey.
   [Aydemir, A. Tugsen; Kockar, Feray] Univ Balikesir, Fac Sci & Literature, Dept Biol, TR-10145 Balikesir, Turkey.
RP Kockar, F (通讯作者)，Univ Balikesir, Fac Sci & Literature, Dept Biol, Mol Biol Sect, Cagis Campus, TR-10145 Balikesir, Turkey.
EM feraykockar@hotmail.com
FU Scientific and Technological Research Council of Turkey (TUBITAK) [212T200]; Balikesir University Scientific Research Projects Unit (BAP) [2010/39]
CR Alper M, 2014, MOL CELL BIOCHEM, V393, P165, DOI 10.1007/s11010-014-2056-9
   [anonymous] , 1999, MOL CELL BIOL, V0, P4798
   Berridge MV, 1993, ARCH BIOCHEM BIOPHYS, V303, P474, DOI 10.1006/abbi.1993.1311
   Bodo M, 1992, ACTA ANAT, V145, P156
   Burrage PS, 2006, FRONT BIOSCI-LANDMRK, V11, P529, DOI 10.2741/1817
   Cal S, 2002, GENE, V283, P49, DOI 10.1016/S0378-1119(01)00861-7
   Cawston TE, 2010, CELL TISSUE RES, V339, P221, DOI 10.1007/s00441-009-0887-6
   Cicuttini FM, 1995, DRUG AGING, V6, P409, DOI 10.2165/00002512-199506050-00007
   Debelec-butuner B, 2014, PLOS ONE, V9, P0, DOI 10.1371/journal.pone.0109868
   Demircan K, 2005, ARTHRITIS RHEUM-US, V52, P1451, DOI 10.1002/art.21010
   Dinarello CA, 1984, REV INFECT DIS, V6, P51, DOI 10.1016/S1359-6101(97)00023-3
   Durigova M, 2011, MATRIX BIOL, V30, P145, DOI 10.1016/j.matbio.2010.10.007
   Eyre D, 2002, ARTHRITIS RES, V4, P30, DOI 10.1186/ar380
   Flannery CR, 1999, BIOCHEM BIOPH RES CO, V260, P318, DOI 10.1006/bbrc.1999.0909
   Foka P, 2003, NUCLEIC ACIDS RES, V31, P6722, DOI 10.1093/nar/gkg861
   Glasson SS, 2005, NATURE, V434, P644, DOI 10.1038/nature03369
   Goldring MB, 2000, ARTHRITIS RHEUM-US, V43, P1916, DOI 10.1002/1529-0131(200009)43:9<1916::AID-ANR2>3.0.CO;2-I
   Goldring MB, 1999, CONNECT TISSUE RES, V40, P1, DOI 10.3109/03008209909005273
   Gowen M, 1984, BIOCHIM BIOPHYS ACTA, V797, P186, DOI 10.1016/0304-4165(84)90121-1
   Hansson GK, 2005, NEW ENGL J MED, V352, P1685, DOI 10.1056/NEJMra043430
   Lawrence RC, 1998, ARTHRITIS RHEUM-US, V41, P778, DOI 10.1002/1529-0131(199805)41:5<778::AID-ART4>3.0.CO;2-V
   Le GOFFB, 2010, JOINT BONE SPINE, V77, P201, DOI 10.1016/j.jbspin.2010.03.002
   Liacini A, 2002, MATRIX BIOL, V21, P251, DOI 10.1016/S0945-053X(02)00007-0
   Lind T, 2005, BONE, V36, P408, DOI 10.1016/j.bone.2004.11.008
   Lu PF, 2011, CSH PERSPECT BIOL, V3, P0, DOI 10.1101/cshperspect.a005058
   Marmiroli S, 1994, J BIOL CHEM, V269, P13
   Martelpelletier J, 1991, J RHEUMATOL, V18, P80
   Mengshol JA, 2000, ARTHRITIS RHEUM, V43, P801, DOI 10.1002/1529-0131(200004)43:4<801::AID-ANR10>3.0.CO;2-4
   Miles RR, 2000, ENDOCRINOLOGY, V141, P4533, DOI 10.1210/en.141.12.4533
   Mori T, 2014, ONCOGENE, V33, P4236, DOI 10.1038/onc.2013.545
   Newby AC, 2005, PHYSIOL REV, V85, P1, DOI 10.1152/physrev.00048.2003
   Pautke C, 2004, ANTICANCER RES, V24, P3743
   Pereira BP, 2009, J CELL PHYSIOL, V221, P778, DOI 10.1002/jcp.21921
   Porter S, 2005, BIOCHEM J, V386, P15, DOI 10.1042/BJ20040424
   Rasband WS, 2009, IMAGEJ, V0, P0
   Rodan SB, 1990, J IMMUNOL, V145, P1231
   Ross J, 1995, MICROBIOL REV, V59, P423, DOI 10.1128/MMBR.59.3.423-450.1995
   Roughley PJ, 2001, ARTHRITIS RES, V3, P342, DOI 10.1186/ar326
   Sandy JD, 1991, J BIOL CHEM, V266, P8683
   Stanton H, 2005, NATURE, V434, P648, DOI 10.1038/nature03417
   Tetsunaga T, 2011, OSTEOARTHR CARTILAGE, V19, P222, DOI 10.1016/j.joca.2010.11.004
   Van DENBERGWB, 2001, ARTHRITIS RES, V3, P18, DOI 10.1186/ar136
   Van DERKELENK, 2009, CRIT REV BIOCHEM MOL, V44, P143, DOI 10.1080/10409230902882090
   Wagsater D, 2008, ATHEROSCLEROSIS, V196, P514, DOI 10.1016/j.atherosclerosis.2007.05.018
   Wang GW, 2010, ARCH ORAL BIOL, V55, P887, DOI 10.1016/j.archoralbio.2010.07.013
NR 45
TC 4
Z9 9
U1 0
U2 18
PU ELSEVIER SCIENCE BV
PI AMSTERDAM
PA PO BOX 211, 1000 AE AMSTERDAM, NETHERLANDS
SN 0378-1119
EI 1879-0038
J9 GENE
JI Gene
PD DEC 1
PY 2015
VL 573
IS 2
BP 321
EP 327
DI 10.1016/j.gene.2015.07.064
PG 7
WC Genetics & Heredity
SC Genetics & Heredity
GA CS7ZH
UT WOS:000362305000018
PM 26232334
DA 2022-07-08
ER

PT J
AU Ji, Hong
   Lu, Hong-Wei
   Li, Yi-Ming
   Lu, Le
   Wang, Jin-Long
   Zhang, Ya-Fei
   Shang, Hao
AF Ji, Hong
   Lu, Hong-wei
   Li, Yi-ming
   Lu, Le
   Wang, Jin-long
   Zhang, Ya-fei
   Shang, Hao
TI Twist promotes invasion and cisplatin resistance in pancreatic cancer cells through growth differentiation factor 15
SO MOLECULAR MEDICINE REPORTS
LA English
DT Article
DE twist; growth differentiation factor 15; pancreatic cancer; invasion; chemoresistance; cisplatin; p38 protein-activated protein kinase; matrix metalloproteinase-2
ID macrophage inhibitory cytokine-1; p38 mapk; phase-ii; expression; osteosarcoma; metaanalysis; activation; model
AB Pancreatic cancer (PC) is an aggressive and devastating disease with a poor prognosis. Cisplatin, a commonly used chemotherapeutic agent for solid tumors, is effective as a single agent or in combination with other drugs for the treatment of PC. Previous studies have suggested that Twist and growth differentiation factor 15 (GDF15) are involved in the progression of PC. However, the role of Twist and GDF15 in PC remains to be elucidated. In the present study, the individual effect of and interaction between Twist and GDF15 in PC cell invasion and chemoresistance to cisplatin was examined. Twist and/or GDF15 were stably overexpressed or knocked down in ASPC-1 and BXPC-3 human PC cells. Overexpression of Twist in the two cell lines markedly increased GDF15 expression, cell invasion, matrix metalloproteinase-2 expression/activity and the half maximal inhibitory concentration (IC50) values of cisplatin, which was eradicated by GDF15 knockdown or the selective p38 mitogen-activated protein kinase (MAPK) inhibitor SB203580 (10 mu M). By contrast, Twist knockdown significantly decreased GDF15 expression, cell invasion, matrix metalloproteinase-2 expression/activity and the IC50 values of cisplatin, which was completely reversed by overexpression of GDF15. In addition, while overexpression and knockdown of Twist increased and decreased p38 MAPK activity, respectively, GDF15 demonstrated no significant effect on p38 MAPK activity in PC cells. In conclusion, the present study, for the first time, to the best of our knowledge, demonstrated that Twist promotes PC cell invasion and cisplatin chemoresistance through inducing GDF15 expression via a p38 MAPK-dependent mechanism. The present study provides new insights into the molecular mechanisms underlying PC progression and chemoresistance.
C1 [Ji, Hong; Lu, Hong-Wei; Li, Yi-Ming; Lu, Le; Wang, Jin-Long; Zhang, Ya-Fei; Shang, Hao] Xi An Jiao Tong Univ, Affiliated Hosp 2, Dept Gen Surg, Xian 710004, Shaanxi, Peoples R China.
RP Lu, HW (通讯作者)，Xi An Jiao Tong Univ, Affiliated Hosp 2, Dept Gen Surg, 157 West Rd, Xian 710004, Shaanxi, Peoples R China.
EM lhwdoc@163.com
CR Bauskin AR, 2006, CANCER RES, V66, P4983, DOI 10.1158/0008-5472.CAN-05-4067
   Breit SN, 2011, GROWTH FACTORS, V29, P187, DOI 10.3109/08977194.2011.607137
   Chen YZ, 2014, DNA CELL BIOL, V33, P370, DOI 10.1089/dna.2013.2237
   Chung TW, 2014, PLOS ONE, V9, P0, DOI 10.1371/journal.pone.0092786
   Cui XP, 2014, DIGEST DIS SCI, V59, P1442, DOI 10.1007/s10620-014-3033-6
   Ding XQ, 2011, ONCOL RES, V19, P303, DOI 10.3727/096504011X13079697132790
   Entz-werle N, 2010, TRANSL ONCOL, V3, P344, DOI 10.1593/tlo.10169
   Feng YK, 2011, EUR J CANCER, V47, P2353, DOI 10.1016/j.ejca.2011.05.006
   Gresham GK, 2014, BMC CANCER, V14, P0, DOI 10.1186/1471-2407-14-471
   Hidalgo M, 2010, NEW ENGL J MED, V362, P1605, DOI 10.1056/NEJMra0901557
   Jiang H, 2014, INT J CLIN EXP PATHO, V7, P3305
   Jo YK, 2011, BIOCHEM BIOPH RES CO, V404, P1039, DOI 10.1016/j.bbrc.2010.12.106
   Khaled YS, 2012, CANCER BIOMARK, V11, P183, DOI 10.3233/CBM-2012-00287
   Koopmann J, 2004, CLIN CANCER RES, V10, P2386, DOI 10.1158/1078-0432.CCR-03-0165
   Leelahavanichkul K, 2014, MOL ONCOL, V8, P105, DOI 10.1016/j.molonc.2013.10.003
   Li Y, 2012, MOL MED REP, V5, P1391, DOI 10.3892/mmr.2012.842
   Lopez R, 2013, ANTICANCER RES, V33, P717
   Matsuo N, 2009, BMC CANCER, V9, P0, DOI 10.1186/1471-2407-9-240
   Mimeault M, 2010, J CELL PHYSIOL, V224, P626, DOI 10.1002/jcp.22196
   Ohuchida K, 2007, INT J CANCER, V120, P1634, DOI 10.1002/ijc.22295
   Ozkan H, 2011, PANCREATOLOGY, V11, P295, DOI 10.1159/000328963
   Pan F, 2013, MOL BIOL REP, V40, P4139, DOI 10.1007/s11033-012-2225-4
   Qazi H, 2011, PLOS ONE, V6, P0, DOI 10.1371/journal.pone.0020348
   Ramfidis VS, 2014, J PANCREAS, V15, P286, DOI 10.6092/1590-8577/2622
   Spano JP, 2008, LANCET, V371, P2101, DOI 10.1016/S0140-6736(08)60661-3
   Wang B, 2009, J HEPATOL, V50, P528, DOI 10.1016/j.jhep.2008.10.025
   Wang X, 2004, MOL PSYCHIATR, V9, P65, DOI 10.1038/sj.mp.4001339
   Wu JH, 2014, MOL CARCINOGEN, V53, P440, DOI 10.1002/mc.21991
NR 28
TC 27
Z9 28
U1 1
U2 17
PU SPANDIDOS PUBL LTD
PI ATHENS
PA POB 18179, ATHENS, 116 10, GREECE
SN 1791-2997
EI 1791-3004
J9 MOL MED REP
JI Mol. Med. Rep.
PD SEP 15
PY 2015
VL 12
IS 3
BP 3841
EP 3848
DI 10.3892/mmr.2015.3867
PG 8
WC Oncology; Medicine, Research & Experimental
SC Oncology; Research & Experimental Medicine
GA CP5OW
UT WOS:000359933900088
PM 26018318
DA 2022-07-08
ER

PT J
AU Tian, Xiangguo
   Wang, Qizhi
   Li, Yan
   Hu, Jinhua
   Wu, Lei
   Ding, Qian
   Zhang, Chunqing
AF Tian, Xiangguo
   Wang, Qizhi
   Li, Yan
   Hu, Jinhua
   Wu, Lei
   Ding, Qian
   Zhang, Chunqing
TI The Expression of S100A4 Protein in Human Intrahepatic Cholangiocarcinoma: Clinicopathologic Significance and Prognostic Value
SO PATHOLOGY & ONCOLOGY RESEARCH
LA English
DT Article
DE Intrahepatic cholangiocarcinoma; Prognosis; S100A4; Matrix metalloproteinase-9 (MMP-9); Immunohistochemistry
ID squamous-cell carcinoma; matrix metalloproteinase; osteosarcoma cell; colorectal-cancer; down-regulation; metastasis; invasion; matrix-metalloproteinase-9; progression; tumorigenesis
AB Intrahepatic cholangiocarcinoma(ICC) is a highly malignant adenocarcinoma arising from bile duct epithelial cells of the intrahepatic biliary system with early hematogenous and lymphatic extrahepatic spread. The current treatment methods for ICC are far from ideal. Identifying novel effective prognostic biomarkers which might be related to the development and progression of ICC may help provide new therapeutic strategies. Both calcium-binding protein S100A4 and Matrix metalloproteinase-9(MMP-9) are correlated with development and progression of many carcinomas. In the present study, we investigated expression of S100A4 as well as MMP-9 in ICC tissues from 65 patients using immunohistochemistry. The correlation of S100A4 and MMP-9 expression with clinicopathological features and prognosis of patients were analyzed. S100A4 and MMP-9 were positively expressed in 32(49.2 %) and 35(53.8 %) patients, respectively. The positive correlation between S100A4 and MMP-9 expression was statistically significant (P = 0.018). S100A4 positive expression was significantly correlated with vascular invasion (P = 0.008), lymph node metastasis (P = 0.029) and the TNM stage (P = 0.008). MMP-9 expression was not found to be correlated with any clinicopathological parameter. Patients with S100A4 positive expression had a significantly poorer overall survival rate than those with S100A4 negative expression (P = 0.000). MMP-9 positive expression was also correlated with poor survival (P = 0.044). However, only S100A4 expression (P = 0.004) and the surgical margin (P = 0.024) were significantly independent prognostic predictors by multivariate analysis. In conclusion, expression of S100A4 is correlated with MMP-9 expression and it could be a useful marker for predicting the progression, metastasis and prognosis of ICC.
C1 [Tian, Xiangguo; Wang, Qizhi; Li, Yan; Hu, Jinhua; Wu, Lei; Ding, Qian; Zhang, Chunqing] Shandong Univ, Prov Hosp, Dept Gastroenterol, Jinan 250021, Peoples R China.
RP Zhang, CQ (通讯作者)，Shandong Univ, Prov Hosp, Dept Gastroenterol, 324 Jingwu Weiqi Rd, Jinan 250021, Peoples R China.
EM zhangchunqing_sdu@163.com
FU Natural Science Foundation of Shandong Province [2007ZRB14001]
CR Ambartsumian N, 2001, ONCOGENE, V20, P4685, DOI 10.1038/sj.onc.1204636
   Bjornland K, 1999, CANCER RES, V59, P4702
   Boye K, 2010, AM J PATHOL, V176, P528, DOI 10.2353/ajpath.2010.090526
   Cardinale V, 2010, WORLD J GASTRO ONCOL, V2, P407, DOI 10.4251/wjgo.v2.i11.407
   Dhanasekaran R, 2013, ONCOL REP, V29, P1259, DOI 10.3892/or.2013.2290
   Fabris L, 2011, HEPATOLOGY, V54, P890, DOI 10.1002/hep.24466
   Gatto M, 2010, DIGEST LIVER DIS, V42, P253, DOI 10.1016/j.dld.2009.12.008
   Gialeli C, 2011, FEBS J, V278, P16, DOI 10.1111/j.1742-4658.2010.07919.x
   Hemandas AK, 2006, J SURG ONCOL, V93, P498, DOI 10.1002/jso.20460
   Huang LY, 2012, ONCOL REP, V27, P917, DOI 10.3892/or.2011.1598
   Jarnagin WR, 2004, SEMIN LIVER DIS, V24, P189, DOI 10.1055/s-2004-828895
   Jia W, 2013, EUR REV MED PHARMACO, V17, P1495
   Kessenbrock K, 2010, CELL, V141, P52, DOI 10.1016/j.cell.2010.03.015
   Khan SA, 2005, LANCET, V366, P1303, DOI 10.1016/S0140-6736(05)67530-7
   Liu ZM, 2013, J INT MED RES, V41, P457, DOI 10.1177/0300060513478086
   Matsumoto K, 2007, UROLOGY, V70, P602, DOI 10.1016/j.urology.2007.04.007
   Mazzucchelli L, 2002, AM J PATHOL, V160, P7, DOI 10.1016/S0002-9440(10)64342-8
   Nagorney DAVIDM, 2006, ADV SURG, V40, P159, DOI 10.1016/j.yasu.2006.05.009
   Nakanuma Y, 2000, WHO CLASSIFICATION T, V0, P0
   Ninomiya I, 2001, INT J ONCOL, V18, P715
   Orre LM, 2013, ONCOGENE, V32, P5531, DOI 10.1038/onc.2013.213
   Platt-higgins AM, 2000, INT J CANCER, V89, P198, DOI 10.1002/(SICI)1097-0215(20000320)89:2<198::AID-IJC16>3.0.CO;2-L
   Rizvi S, 2013, GASTROENTEROLOGY, V145, P1215, DOI 10.1053/j.gastro.2013.10.013
   Saleem M, 2006, P NATL ACAD SCI USA, V103, P14825, DOI 10.1073/pnas.0606747103
   Sato Y, 2013, J GASTROEN HEPATOL, V28, P1422, DOI 10.1111/jgh.12247
   Schmidt-hansen B, 2004, ONCOGENE, V23, P5487, DOI 10.1038/sj.onc.1207720
   Schmidt-hansen B, 2004, J BIOL CHEM, V279, P24498, DOI 10.1074/jbc.M400441200
   Shibahara H, 2004, HEPATOLOGY, V39, P220, DOI 10.1002/hep.20031
   Shirabe K, 1999, SURGERY, V126, P842, DOI 10.1067/msy.2099.99874
   Sirica AE, 2009, CLIN GASTROENTEROL H, V7, PS68, DOI 10.1016/j.cgh.2009.08.023
   Sotiropoulos GC, 2010, LIVER INT, V30, P996, DOI 10.1111/j.1478-3231.2010.02203.x
   Tsukamoto N, 2013, PANCREAS, V42, P1027, DOI 10.1097/MPA.0b013e31828804e7
   Wang YY, 2010, ANN SURG ONCOL, V17, P89, DOI 10.1245/s10434-009-0722-z
   Zhang GY, 2011, ASIAN PAC J CANCER P, V12, P2075
   Zhang HY, 2012, MOL BIOL REP, V39, P199, DOI 10.1007/s11033-011-0726-1
NR 35
TC 16
Z9 16
U1 0
U2 2
PU SPRINGER
PI DORDRECHT
PA VAN GODEWIJCKSTRAAT 30, 3311 GZ DORDRECHT, NETHERLANDS
SN 1219-4956
EI 1532-2807
J9 PATHOL ONCOL RES
JI Pathol. Oncol. Res.
PD JAN 15
PY 2015
VL 21
IS 1
BP 195
EP 201
DI 10.1007/s12253-014-9806-6
PG 7
WC Oncology; Pathology
SC Oncology; Pathology
GA AY8AL
UT WOS:000347776700024
PM 24985031
DA 2022-07-08
ER

PT J
AU Marley, Kevin
   Gullaba, Justine
   Seguin, Bernard
   Gelberg, HB
   Helfand, SC
AF Marley, Kevin
   Gullaba, Justine
   Seguin, Bernard
   Gelberg, Howard
   Helfand, Stuart
TI Dasatinib Modulates Invasive and Migratory Properties of Canine Osteosarcoma and has Therapeutic Potential in Affected Dogs
SO TRANSLATIONAL ONCOLOGY
LA English
DT Article
ID hepatocyte growth-factor; c-met inhibitor; tyrosine kinase; carboplatin; expression; amputation; model
AB BACKGROUND: This investigation sought to elucidate the relationship between hepatocyte growth factor (HGF)induced metastatic behavior and the tyrosine kinase inhibitors (TKIs) crizotinib and dasatinib in canine osteosarcoma (OS). Preliminary evidence of an apparent clinical benefit from adjuvant therapy with dasatinib in four dogs is described. METHODS: The inhibitors were assessed for their ability to block phosphorylation of MET; reduce HGF-induced production of matrix metalloproteinase (MMP); and prevent invasion, migration, and cell viability in canine OS cell lines. Oral dasatinib (0.75 mg/kg) was tested as an adjuvant therapy in four dogs with OS. RESULTS: Constitutive phosphorylation of MET was detected in two cell lines, and this was unaffected by 20-nM incubation with either dasatinib or crizotinib. Incubation of cell lines with HGF (MET ligand) increased cell migration and invasion in both cell lines and increased MMP-9 activity in one. Dasatinib suppressed OS cell viability and HGF-induced invasion and migration, whereas crizotinib reduced migration and MMP-9 production but did not inhibit invasion or viability. CONCLUSIONS: Invasion, migration, and viability of canine OS cell lines are increased by exogenous HGF. HGF induces secretion of different forms of MMP in different cell lines. The HGF-driven increase in viability and metastatic behaviors we observed are more uniformly inhibited by dasatinib. These observations suggest a potential clinical benefit of adjuvant dasatinib treatment for dogs with OS.
C1 [Marley, Kevin; Gullaba, Justine; Seguin, Bernard; Gelberg, Howard B.; Helfand, Stuart C.] Oregon State Univ, Dept Clin Sci, Corvallis, OR 97331 USA.
RP Helfand, SC (通讯作者)，Oregon State Univ, Dept Clin Sci, 105 Magruder Hall, Corvallis, OR 97331 USA.
EM kevin.marley@oregonstate.edu; sch_726@yahoo.com
FU Canine Health Foundation [01726A]
CR Andermarcher E, 1996, DEV GENET, V18, P254, DOI 10.1002/(SICI)1520-6408(1996)18:3<254::AID-DVG6>3.0.CO;2-8
   Bergman PJ, 1996, J VET INTERN MED, V10, P76, DOI 10.1111/j.1939-1676.1996.tb02031.x
   Davis LE, 2013, PEDIATR BLOOD CANCER, V60, P1313, DOI 10.1002/pbc.24512
   De Maria R, 2009, J PATHOL, V218, P399, DOI 10.1002/path.2549
   Fei F, 2009, BRIT J HAEMATOL, V144, P195, DOI 10.1111/j.1365-2141.2008.07433.x
   Fieten H, 2009, VET PATHOL, V46, P869, DOI 10.1354/vp.08-VP-0155-F-FL
   Gherardi E, 2012, NAT REV CANCER, V12, P89, DOI 10.1038/nrc3205
   Grullich C, 2014, RECENT RESULTS CANC, V201, P207, DOI 10.1007/978-3-642-54490-3_12
   Kreutzman A, 2014, ONCOIMMUNOLOGY, V3, P0, DOI 10.4161/onci.28925
   Logan TF, 2013, CURR ONCOL REP, V15, P83, DOI 10.1007/s11912-013-0299-3
   Marley K, 2013, BMC VET RES, V9, P0, DOI 10.1186/1746-6148-9-15
   Mccawley LJ, 1998, J CELL PHYSIOL, V176, P255, DOI 10.1002/(SICI)1097-4652(199808)176:2<255::AID-JCP4>3.0.CO;2-N
   Mccleese JK, 2013, VET COMP ONCOL, V11, P124, DOI 10.1111/j.1476-5829.2011.00309.x
   Michieli P, 2004, CANCER CELL, V6, P61, DOI 10.1016/j.ccr.2004.05.032
   Ohnishi H, 2012, J BIOL CHEM, V287, P13371, DOI 10.1074/jbc.M111.318568
   Philips B, 2009, J AM ANIM HOSP ASSOC, V45, P33, DOI 10.5326/0450033
   Rong S, 1994, P NATL ACAD SCI USA, V91, P4731, DOI 10.1073/pnas.91.11.4731
   Sampson ER, 2011, J BONE MINER RES, V26, P1283, DOI 10.1002/jbmr.336
   Schmidt L, 1997, NAT GENET, V16, P68, DOI 10.1038/ng0597-68
   Shor AC, 2007, CANCER RES, V67, P2800, DOI 10.1158/0008-5472.CAN-06-3469
   Stellrecht CM, 2009, CANCER LETT, V280, P1, DOI 10.1016/j.canlet.2008.10.045
   Tseng JR, 2008, J NUCL MED, V49, P129, DOI 10.2967/jnumed.106.038836
   Wang H, 2000, BIOCHEM BIOPH RES CO, V272, P900, DOI 10.1006/bbrc.2000.2852
   Yang Y, 2012, BLOOD, V120, P4533, DOI 10.1182/blood-2012-02-407163
NR 24
TC 5
Z9 5
U1 0
U2 8
PU ELSEVIER SCIENCE INC
PI NEW YORK
PA STE 800, 230 PARK AVE, NEW YORK, NY 10169 USA
SN 1936-5233
EI 
J9 TRANSL ONCOL
JI Transl. Oncol.
PD AUG 15
PY 2015
VL 8
IS 4
BP 231
EP 238
DI 10.1016/j.tranon.2015.03.006
PG 8
WC Oncology
SC Oncology
GA CQ0HP
UT WOS:000360276400001
PM 26310368
DA 2022-07-08
ER

PT J
AU Lei, Pengfei
   He, Hongbo
   Hu, Yihe
   Liao, Zhan
AF Lei, Pengfei
   He, Hongbo
   Hu, Yihe
   Liao, Zhan
TI Small interfering RNA-induced silencing of galectin-3 inhibits the malignant phenotypes of osteosarcoma in vitro
SO MOLECULAR MEDICINE REPORTS
LA English
DT Article
DE osteosarcoma; galectin-3; proliferation; migration; apoptosis; invasion
ID expression; invasion; migration; knockdown; reduction; cell
AB Osteosarcoma (OS) is the most common malignant tumor of bone. It has recently been demonstrated that galectin-3, a multifunctional beta-galactoside-binding, is significantly upregulated in OS tissues, and is correlated with its progression and metastasis. However, the detailed role of galectin-3 in the regulation of cellular biological processes in OS cells has remained to be elucidated. The present study reported that the mRNA and protein levels of galectin-3 were significantly increased in OS tissues compared to those in their matched normal adjacent tissues. Furthermore, galectin-3 was upregulated in three OS cell lines, Saos-2, MG63 and U2OS, when compared with that in the human osteoblast cell line hFOB1.19. Knockdown of galectin-3 by galectin-3-specific small interfering RNA markedly inhibited OS-cell proliferation and induced cell apoptosis. Furthermore, silencing of galectin-3 expression significantly inhibited OS cell migration and invasion, accompanied with a marked decrease in the protein expression of matrix metalloproteinase 2 and -9. Mechanistic investigation suggested that the mitogen-activated protein kinase kinase/extracellular signal-regulated protein kinase signaling pathway may be involved in the galectin-3-mediated OS cell invasion. In conclusion, the present study was the first to report that silencing of galectin-3 inhibited the malignant phenotypes of osteosarcoma in vitro. Therefore, galectin-3 may serve as a potential therapeutic target for OS.
C1 [Lei, Pengfei; He, Hongbo; Hu, Yihe; Liao, Zhan] Cent S Univ, Xiangya Hosp, Dept Orthoped, Changsha 410008, Hunan, Peoples R China.
RP Liao, Z (通讯作者)，Cent S Univ, Xiangya Hosp, Dept Orthoped, 87 Xiangya Rd, Changsha 410008, Hunan, Peoples R China.
EM csuliaozhan@163.com
CR Diao CY, 2014, ASIAN PAC J CANCER P, V15, P1817, DOI 10.7314/APJCP.2014.15.4.1817
   Eisa NH, 2014, J ONCOL PHARM PRACT, V0, P0
   Fortuna-costa A, 2014, FRONT ONCOL, V4, P0, DOI 10.3389/fonc.2014.00138
   Funasaka T, 2014, GLYCOBIOLOGY, V24, P886, DOI 10.1093/glycob/cwu086
   Gao J, 2013, MOL CELL BIOCHEM, V376, P21, DOI 10.1007/s11010-012-1545-y
   Gao P, 2013, RESP RES, V14, P0, DOI 10.1186/1465-9921-14-136
   Hou F, 2015, MOL MED REP, V11, P4345, DOI 10.3892/mmr.2015.3295
   Huang CX, 2014, GENET MOL RES, V13, P6892, DOI 10.4238/2014.August.29.11
   Kosacka M, 2011, J EXP CLIN CANC RES, V30, P0, DOI 10.1186/1756-9966-30-101
   Laderach DJ, 2013, PROSTATE CANCER, V2013, P0, DOI 10.1155/2013/519436
   Leal MF, 2014, CLIN EXP MED, V0, P0
   Miao JH, 2014, ONCOL REP, V32, P1497, DOI 10.3892/or.2014.3358
   Mirandola L, 2014, INT REV IMMUNOL, V33, P417, DOI 10.3109/08830185.2014.911855
   Song SM, 2012, PLOS ONE, V7, P0, DOI 10.1371/journal.pone.0042699
   Sundblad V, 2011, HISTOL HISTOPATHOL, V26, P247, DOI 10.14670/HH-26.247
   Thompson LDR, 2013, ENT-EAR NOSE THROAT, V92, P288
   Truran PP, 2014, WORLD J SURG, V38, P2845, DOI 10.1007/s00268-014-2700-2
   Tsubaki M, 2012, TOXICOL APPL PHARM, V259, P402, DOI 10.1016/j.taap.2012.01.024
   Van DENBRULEF, 2002, GLYCOCONJUGATE J, V19, P537, DOI 10.1023/B:GLYC.0000014083.48508.6a
   Viguier M, 2014, TISSUE BARRIERS, V2, P0, DOI 10.4161/tisb.29103
   Von KLOTCA, 2014, BMC CLIN PATHOL, V14, P0, DOI 10.1186/1472-6890-14-15
   Wang Y, 2013, ONCOGENE, V32, P5058, DOI 10.1038/onc.2012.528
   Yang JL, 2013, CURR OPIN ONCOL, V25, P398, DOI 10.1097/CCO.0b013e3283622c1b
   Zhang D, 2013, ACTA PHARMACOL SIN, V34, P176, DOI 10.1038/aps.2012.150
   Zheng DT, 2014, ONCOL REP, V32, P411, DOI 10.3892/or.2014.3170
   Zhou XS, 2014, GENE, V546, P403, DOI 10.1016/j.gene.2014.04.066
NR 26
TC 9
Z9 9
U1 4
U2 9
PU SPANDIDOS PUBL LTD
PI ATHENS
PA POB 18179, ATHENS, 116 10, GREECE
SN 1791-2997
EI 1791-3004
J9 MOL MED REP
JI Mol. Med. Rep.
PD OCT 15
PY 2015
VL 12
IS 4
BP 6316
EP 6322
DI 10.3892/mmr.2015.4165
PG 7
WC Oncology; Medicine, Research & Experimental
SC Oncology; Research & Experimental Medicine
GA CT7MR
UT WOS:000362999300100
PM 26238776
DA 2022-07-08
ER

PT J
AU Du, Shuai
   Yang, Liqing
AF Du, Shuai
   Yang, Liqing
TI ClC-3 chloride channel modulates the proliferation and migration of osteosarcoma cells via AKT/GSK3 beta signaling pathway
SO INTERNATIONAL JOURNAL OF CLINICAL AND EXPERIMENTAL PATHOLOGY
LA English
DT Article
DE ClC-3 chloride channel; osteosarcoma; proliferation and migration; AKT/GSK3 beta signaling pathway
ID smooth-muscle-cell; colorectal-cancer; breast-cancer; cycle; akt; expression; metastasis; inhibition; apoptosis; protein
AB In cultured human osteosarcoma (OS) cells, we recently demonstrated that insulin-like growth factors (IGF-1)-induced MG-63 and 143B human OS cells proliferation were consistent with increasing ClC-3 expression, and ClC-3 was up-regulated in cells with high metastatic potency. Blockade of ClC-3 greatly suppressed the phosphorylation activation of Akt/3GSK3 beta. We also found that blockade of ClC-3 effectively down-regulated the expression of cyclin D1 and cyclin E, and caused activation of p27(KIP) and p21(CIP). The synthesized effects on these proteins which play a major role in cell cycle regulation bring about G0/G1 cell cycle arrest in MG-63 cells, and finally abrogate the cell proliferation. Besides, ClC-3 deletion attenuates OS cell migration via down-regulation the expression of MMP-2 and MMP-9. Such information suggests that ClC-3 might be a potential target for anti-OS.
C1 [Du, Shuai; Yang, Liqing] China Med Univ, Shengjing Hosp, Dept Orthoped, Shenyang 110004, Peoples R China.
RP Yang, LQ (通讯作者)，China Med Univ, Shengjing Hosp, Dept Orthoped, 36 Sanhao St, Shenyang 110004, Peoples R China.
EM yan-gliqingsj@163.com
CR Adhikari AS, 2010, CANCER RES, V70, P4602, DOI 10.1158/0008-5472.CAN-09-3463
   Brennecke P, 2014, CLIN EXP METASTAS, V31, P339, DOI 10.1007/s10585-013-9632-3
   Chen LJ, 2014, INT J CLIN EXP PATHO, V7, P3469
   Gong YX, 2014, CANCERS, V6, P1298, DOI 10.3390/cancers6031298
   Gonzalez ME, 2011, CANCER RES, V71, P2360, DOI 10.1158/0008-5472.CAN-10-1933
   Guan YY, 2006, TRENDS PHARMACOL SCI, V27, P290, DOI 10.1016/j.tips.2006.04.008
   Han J, 2014, WORLD J GASTROENTERO, V20, P8139, DOI 10.3748/wjg.v20.i25.8139
   Hassan GS, 2006, AM J PHYSIOL-HEART C, V290, PH2393, DOI 10.1152/ajpheart.01161.2005
   Heron- MILHAVETL, 2009, CLIN CANCER RES, V15, P4538
   Heron-milhavet L, 2006, MOL CELL BIOL, V26, P8267, DOI 10.1128/MCB.00201-06
   Hirotsu M, 2010, MOL CANCER, V9, P0, DOI 10.1186/1476-4598-9-5
   Huang EW, 2012, APOPTOSIS, V17, P1120, DOI 10.1007/s10495-012-0743-0
   Jain AK, 2013, CELL CYCLE, V12, P1598, DOI 10.4161/cc.24741
   Li M, 2013, EUR J GYNAECOL ONCOL, V34, P60
   Loberg RD, 2003, HYPERTENSION, V41, P898, DOI 10.1161/01.HYP.0000061762.58873.2F
   Palanivel K, 2014, TUMOR BIOL, V35, P10159, DOI 10.1007/s13277-014-2286-1
   Renaudo A, 2007, J BIOL CHEM, V282, P2259, DOI 10.1074/jbc.M607915200
   Sangawa A, 2014, INT J CLIN EXP PATHO, V7, P3312
   Shin HS, 2003, CIRC RES, V93, P302, DOI 10.1161/01.RES.0000086803.64109.9E
   Su J, 2013, ANAT REC, V296, P595, DOI 10.1002/ar.22665
   Tang YB, 2008, CELL PROLIFERAT, V41, P775, DOI 10.1111/j.1365-2184.2008.00551.x
   Tsai HC, 2014, ONCOTARGET, V5, P3800, DOI 10.18632/oncotarget.1998
   Vignarajan S, 2014, ONCOTARGET, V5, P6289, DOI 10.18632/oncotarget.2198
   Wang LW, 2012, AM J PHYSIOL-CELL PH, V303, PC14, DOI 10.1152/ajpcell.00145.2011
   Wen XX, 2014, MED ONCOL, V31, P0, DOI 10.1007/s12032-014-0092-7
NR 25
TC 21
Z9 22
U1 0
U2 4
PU E-CENTURY PUBLISHING CORP
PI MADISON
PA 40 WHITE OAKS LN, MADISON, WI 53711 USA
SN 1936-2625
EI 
J9 INT J CLIN EXP PATHO
JI Int. J. Clin. Exp. Pathol.
PD JUN 15
PY 2015
VL 8
IS 2
BP 1622
EP 1630
DI 
PG 9
WC Oncology; Pathology
SC Oncology; Pathology
GA CF2IU
UT WOS:000352371800053
PM 25973047
DA 2022-07-08
ER

PT J
AU Deng, Biyong
   Qiu, Bing
AF Deng, Biyong
   Qiu, Bing
TI Shikonin inhibits invasiveness of osteosarcoma through MMP13 suppression
SO TUMOR BIOLOGY
LA English
DT Article
DE Osteosarcoma (OS); Shikonin; Matrix metalloproteinase (MMP)-13
ID cell-migration; tumor-suppressor; down-regulation; in-vitro; invasion; proliferation; expression; pathway; differentiation; apoptosis
AB Osteosarcoma (OS) is the most common primary malignant bone tumor, notorious for its metastasis. We have recently shown that shikonin, an effective constituent extracted from Chinese medicinal herb, induces necroptosis in OS cells. Nevertheless, the effects of low-dose shikonin on the invasiveness of OS cells are unknown. Here, we showed that shikonin dose-dependently decreased OS cell invasiveness in both scratch wound healing assay and transwell cell migration assay. Moreover, the direct target of shikonin on cell invasiveness was found to be matrix metalloproteinase (MMP)-13. Further, the inhibitory effects of shikonin on cell invasiveness were completely abolished in MMP13-overexpressing OS cells. Together, these data suggest that shikonin may suppress OS invasiveness through MMP13 suppression. Thus, our data highlight a previous unappreciated role for shikonin in suppressing OS cell metastasis.
C1 [Deng, Biyong; Qiu, Bing] Guizhou Prov Osteol Hosp, Dept Orthoped, Guiyang 550007, Peoples R China.
RP Qiu, B (通讯作者)，Guizhou Prov Osteol Hosp, Dept Orthoped, 25 Shachong S Rd, Guiyang 550007, Peoples R China.
EM Bing_qiu15@163.com
CR Andujar I, 2013, CURR MED CHEM, V20, P2892, DOI 10.2174/09298673113209990008
   Andujar I, 2013, PLANTA MED, V79, P1685, DOI 10.1055/s-0033-1350934
   Chang YW, 2013, CELL PHYSIOL BIOCHEM, V32, P180, DOI 10.1159/000350134
   Chen J, 2014, CELL PHYSIOL BIOCHEM, V34, P724, DOI 10.1159/000363037
   Chen X, 2013, CELL PHYSIOL BIOCHEM, V32, P1083, DOI 10.1159/000354508
   Chueh FS, 2014, ENVIRON TOXICOL, V29, P21, DOI 10.1002/tox.20769
   Demuth T, 2004, J NEURO-ONCOL, V70, P217, DOI 10.1007/s11060-004-2751-6
   Enomoto M, 2009, ONCOGENE, V28, P3197, DOI 10.1038/onc.2009.175
   Fu ZZ, 2013, BMC CANCER, V13, P0, DOI 10.1186/1471-2407-13-580
   Futamura N, 2014, TUMOR BIOL, V35, P5159, DOI 10.1007/s13277-014-1668-8
   He Y, 2014, CELL PHYSIOL BIOCHEM, V34, P1485, DOI 10.1159/000366353
   Inoue A, 2010, INT J ONCOL, V37, P1121, DOI 10.3892/ijo_00000764
   Li FF, 2014, CELL PHYSIOL BIOCHEM, V34, P2169, DOI 10.1159/000369660
   Li GD, 2014, CELL PHYSIOL BIOCHEM, V34, P2070, DOI 10.1159/000366402
   Li H, 2014, TUMOR BIOL, V35, P5487, DOI 10.1007/s13277-014-1717-3
   Liang CC, 2007, NAT PROTOC, V2, P329, DOI 10.1038/nprot.2007.30
   Liu Y, 2014, CELL PHYSIOL BIOCHEM, V34, P637, DOI 10.1159/000363029
   Luo XJ, 2014, CELL PHYSIOL BIOCHEM, V34, P2180, DOI 10.1159/000369661
   Ma O, 2009, CANCER RES, V69, P2559, DOI 10.1158/0008-5472.CAN-08-2929
   Meng QB, 2014, TUMOR BIOL, V35, P12265, DOI 10.1007/s13277-014-2535-3
   Osaki M, 2011, MOL THER, V19, P1123, DOI 10.1038/mt.2011.53
   Pan WB, 2014, CELL PHYSIOL BIOCHEM, V33, P402, DOI 10.1159/000356679
   Ponten J, 1967, INT J CANCER, V2, P434, DOI 10.1002/ijc.2910020505
   Ryu B, 2009, CHEM-BIOL INTERACT, V179, P192, DOI 10.1016/j.cbi.2009.01.006
   Shang HS, 2014, MOLECULES, V19, P16588, DOI 10.3390/molecules191016588
   Tsuchiya H, 1998, ANTICANCER RES, V18, P657
   Wang Q, 2014, TUMOR BIOL, V35, P12743, DOI 10.1007/s13277-014-2600-y
   Wang RB, 2012, EXPERT OPIN THER PAT, V22, P977, DOI 10.1517/13543776.2012.709237
   Xiao Q, 2014, TUMOR BIOL, V35, P7611, DOI 10.1007/s13277-014-2005-y
   Xu GX, 2014, CELL PHYSIOL BIOCHEM, V33, P1329, DOI 10.1159/000358700
   Xu HD, 2014, CELL PHYSIOL BIOCHEM, V33, P1547, DOI 10.1159/000358718
   Yang GF, 2010, CHINESE MED J-PEKING, V123, P1768, DOI 10.3760/cma.j.issn.0366-6999.2010.13.028
   Yang JL, 2013, CURR OPIN ONCOL, V25, P398, DOI 10.1097/CCO.0b013e3283622c1b
   Zhai M, 2014, TUMOR BIOL, V35, P1123, DOI 10.1007/s13277-013-1150-z
   Zhou XH, 2014, TUMOR BIOL, V35, P6539, DOI 10.1007/s13277-014-1825-0
   Zhou YH, 2015, INT J MOL MED, V35, P1729, DOI 10.3892/ijmm.2015.2159
   Zhu JW, 2013, TUMOR BIOL, V34, P3331, DOI 10.1007/s13277-013-0902-0
   Zhu JW, 2013, TUMOR BIOL, V34, P1097, DOI 10.1007/s13277-013-0651-0
NR 38
TC 10
Z9 12
U1 3
U2 17
PU SAGE PUBLICATIONS LTD
PI LONDON
PA 1 OLIVERS YARD, 55 CITY ROAD, LONDON EC1Y 1SP, ENGLAND
SN 1010-4283
EI 1423-0380
J9 TUMOR BIOL
JI Tumor Biol.
PD DEC 15
PY 2015
VL 36
IS 12
BP 9311
EP 9317
DI 10.1007/s13277-015-3662-1
PG 7
WC Oncology
SC Oncology
GA CZ8DC
UT WOS:000367329300024
PM 26104765
DA 2022-07-08
ER

PT J
AU Meng, Qingtao
   Ren, Changle
   Wang, Liping
   Zhao, Yujie
   Wang, Shujing
AF Meng, Qingtao
   Ren, Changle
   Wang, Liping
   Zhao, Yujie
   Wang, Shujing
TI Knockdown of ST6Gal-I inhibits the growth and invasion of osteosarcoma MG-63 cells
SO BIOMEDICINE & PHARMACOTHERAPY
LA English
DT Article
DE ST6Gal-I; Osteosarcoma; Proliferation; Invasion; EMT
ID epithelial-mesenchymal transition; n-glycans modulate; hepatocarcinoma cell; carcinoma cell; death receptor; sialic acid; cancer cell; adhesion; expression; apoptosis
AB The upregulation of alpha-2,6-sialyltranferase 1 (ST6Gal-I) has been observed in several malignant tumors, including colon, ovarian and liver cancers, where its expression correlates with the invasion and metastasis of these tumors. However, the roles and molecular mechanisms by which ST6Gal-I mediates the growth and invasion of osteosarcoma cells still remain poorly unknown. In this study, we investigated the expression of ST6Gal-I in osteosarcoma MG-63 and Saos-2 cells which have different metastatic potential, and found that ST6Gal-I was highly expressed in MG-63 cells compared to Saos-2 cells. Downregulation of ST6Gal-I by shRNA in MG-63 cells significantly inhibited their malignant behaviors, including in cell proliferation and soft agar colony formation, as well as migration and invasion properties. In addition, we found that ST6Gal-I knockdown inhibited the expression levels of N-cadherin, vimentin, a-SMA, MMP-2, MMP-9 and VEGF. Together, our results suggest a role for ST6Gal-I to promote the growth and invasion of osteosarcoma cells through modulation of EMT-related molecules, and might be a promising marker for the prognosis and therapy of osteosarcoma. (C) 2015 Elsevier Masson SAS. All rights reserved.
C1 [Meng, Qingtao] Dalian Med Univ, Nondirectly Affiliated Hosp, Peoples Hosp Dalian 3, Dept Orthoped Surg, Dalian 116044, Liaoning, Peoples R China.
   [Ren, Changle] Dalian Med Univ, Nondirectly Affiliated Hosp, Dalian Municipal Cent Hosp, Dept Orthoped Surg, Dalian 116044, Liaoning, Peoples R China.
   [Wang, Liping; Zhao, Yujie; Wang, Shujing] Dalian Med Univ, Inst Glycobiol, Dept Biochem & Mol Biol, Dalian 116044, Liaoning, Peoples R China.
RP Wang, SJ (通讯作者)，Dalian Med Univ, Inst Glycobiol, Dept Biochem & Mol Biol, 9 Western Sect,Lvshun Southern Rd, Dalian 116044, Liaoning, Peoples R China.
EM wangshujing@dlmedu.edu.cn
FU National Natural Science Foundation of China [31470799]; Natural Science Foundation of Liaoning Province [2014023032]
CR Choi YW, 2007, INT J GYNECOL CANCER, V17, P687, DOI 10.1111/j.1525-1438.2007.00834.x
   Christie DR, 2008, J OVARIAN RES, V1, P0, DOI 10.1186/1757-2215-1-3
   Dallolio F, 2004, GLYCOBIOLOGY, V14, P39, DOI 10.1093/glycob/cwh002
   Dallolio FABIO, 2000, GLYCOCONJUGATE JOURNAL, V17, P669, DOI 10.1023/A:1011077000164
   Endo-munoz L, 2012, BBA-REV CANCER, V1826, P434, DOI 10.1016/j.bbcan.2012.07.003
   He HT, 2014, ONCOL LETT, V7, P1352, DOI 10.3892/ol.2014.1935
   Hedlund M, 2008, CANCER RES, V68, P388, DOI 10.1158/0008-5472.CAN-07-1340
   Kannagi R, 2004, CANCER SCI, V95, P377, DOI 10.1111/j.1349-7006.2004.tb03219.x
   Lamoureux F, 2009, CANCER RES, V69, P526, DOI 10.1158/0008-5472.CAN-08-2648
   Lee JM, 2006, J CELL BIOL, V172, P973, DOI 10.1083/jcb.200601018
   Lee M, 2010, ONCOL REP, V23, P757, DOI 10.3892/or_00000695
   Li J, 2014, TUMOR BIOL, V35, P7475, DOI 10.1007/s13277-014-1983-0
   Li YH, 2012, APPL MICROBIOL BIOT, V94, P887, DOI 10.1007/s00253-012-4040-1
   Lin SQ, 2002, EXP CELL RES, V276, P101, DOI 10.1006/excr.2002.5521
   Liu ZY, 2011, J BIOL CHEM, V286, P39654, DOI 10.1074/jbc.M111.276063
   Lu JS, 2014, J BIOL CHEM, V289, P34627, DOI 10.1074/jbc.M114.593392
   Stanley P, 2011, COLD SPRING HARB PER, V3, P3, DOI 10.1101/CSHPERSPECT.A004630
   Sung JY, 2014, CELL DEATH DIS, V5, P0, DOI 10.1038/cddis.2014.189
   Swindall AF, 2013, CANCER RES, V73, P2368, DOI 10.1158/0008-5472.CAN-12-3424
   Swindall AF, 2011, J BIOL CHEM, V286, P22982, DOI 10.1074/jbc.M110.211375
   Tang J, 2014, CELL PROLIFERAT, V47, P427, DOI 10.1111/cpr.12129
   Taniguchi N, 2011, BMB REP, V44, P772, DOI 10.5483/BMBRep.2011.44.12.772
   Tzanakakis GN, 2007, BIOMED CHROMATOGR, V21, P406, DOI 10.1002/bmc.771
   Velinov N, 2010, KHIRURGIIA (SOFIIA), V0, P44
   Wang PH, 2005, GYNECOL ONCOL, V99, P631, DOI 10.1016/j.ygyno.2005.07.016
   Wang SJ, 2015, TUMOR BIOL, V36, P885, DOI 10.1007/s13277-014-2638-x
   Yu SJ, 2012, BIOCHEM BIOPH RES CO, V427, P506, DOI 10.1016/j.bbrc.2012.09.086
   Zhang ZH, 2013, PLOS ONE, V8, P0, DOI 10.1371/journal.pone.0065218
   Zhuo Y, 2008, J BIOL CHEM, V283, P22177, DOI 10.1074/jbc.M8000015200
NR 29
TC 17
Z9 19
U1 1
U2 15
PU ELSEVIER FRANCE-EDITIONS SCIENTIFIQUES MEDICALES ELSEVIER
PI ISSY-LES-MOULINEAUX
PA 65 RUE CAMILLE DESMOULINS, CS50083, 92442 ISSY-LES-MOULINEAUX, FRANCE
SN 0753-3322
EI 1950-6007
J9 BIOMED PHARMACOTHER
JI Biomed. Pharmacother.
PD MAY 15
PY 2015
VL 72
IS 
BP 172
EP 178
DI 10.1016/j.biopha.2015.04.020
PG 7
WC Medicine, Research & Experimental; Pharmacology & Pharmacy
SC Research & Experimental Medicine; Pharmacology & Pharmacy
GA CJ7JF
UT WOS:000355670400026
PM 26054692
DA 2022-07-08
ER

PT J
AU Wu, Zhong
   Zan, Pengfei
   Li, Shaohua
   Liu, Jie
   Wang, Jianguang
   Chen, Dong
   Wang, Hua
   Qian, Yongqiang
   Luo, Linjie
   Huang, Xiang
AF Wu, Zhong
   Zan, Pengfei
   Li, Shaohua
   Liu, Jie
   Wang, Jianguang
   Chen, Dong
   Wang, Hua
   Qian, Yongqiang
   Luo, Linjie
   Huang, Xiang
TI Knockdown of WWP1 inhibits growth and invasion, but induces apoptosis of osteosarcoma cells
SO INTERNATIONAL JOURNAL OF CLINICAL AND EXPERIMENTAL PATHOLOGY
LA English
DT Article
DE WWP1; osteosarcoma; apoptosis; invasion
ID potential molecular target; ubiquitin ligase wwp1; gene; degradation; expression; carcinoma
AB Recent studies have shown that WW domain containing E3 ubiquitin protein ligase 1 (WWP1) is frequently amplified in various cancers. However, the role of WWP1 in osteosarcoma has not yet been studied. Here, we analyzed the mRNA levels of WWP1 in 25 pairs of osteosarcoma and adjacent non-tumorous samples. We found that WWP1 were higher in 88% osteosarcoma tissues as compared with their matched normal bone tissues. Knockdown of WWP1 using small interfering RNA further showed that deficiency of WWP1 blocked cell growth and cell invasion, and caused G1-phase arrest and cell apoptosis in osteosarcoma cells (MG63 and HOS). Furthermore, knocking down WWP1 affected the protein levels of apoptosis (Bcl2 and Bax) and invasion related factor (MMP2, MMP9, beta-catenin and E-cadherin). These results suggest that WWP1 might be an oncogene and shed lights on targeted therapy of osteosarcoma.
C1 [Wu, Zhong; Zan, Pengfei; Li, Shaohua; Liu, Jie; Wang, Jianguang; Chen, Dong; Wang, Hua; Qian, Yongqiang; Luo, Linjie; Huang, Xiang] Tongji Univ, Sch Med, Shanghai Peoples Hosp 10, Dept Orthoped, Shanghai 200072, Peoples R China.
RP Li, SH (通讯作者)，Tongji Univ, Sch Med, Shanghai Peoples Hosp 10, Dept Orthoped, 301 Yanchang Rd, Shanghai 200072, Peoples R China.
EM shaohuali811@163.com; doc-torliujie@126.com
CR Cao XX, 2011, J BIOL CHEM, V286, P33447, DOI 10.1074/jbc.M111.225565
   Chen C, 2007, ONCOGENE, V26, P2386, DOI 10.1038/sj.onc.1210021
   Chen CS, 2007, INT J CANCER, V121, P80, DOI 10.1002/ijc.22653
   Chen CS, 2005, J BIOL CHEM, V280, P41553, DOI 10.1074/jbc.M506183200
   Cheng Q, 2014, BIOCHEM BIOPH RES CO, V448, P248, DOI 10.1016/j.bbrc.2014.04.117
   de Rozieres S, 2000, ONCOGENE, V19, P1691, DOI 10.1038/sj.onc.1203468
   Feng SM, 2009, MOL CELL BIOL, V29, P892, DOI 10.1128/MCB.00595-08
   Ferguson WS, 2001, CANCER INVEST, V19, P292, DOI 10.1081/CNV-100102557
   Fukuchi M, 2002, CANCER RES, V62, P7162
   Hanahan D, 2011, CELL, V144, P646, DOI 10.1016/j.cell.2011.02.013
   Laine A, 2007, ONCOGENE, V26, P1477, DOI 10.1038/sj.onc.1209924
   Li Y, 2009, ONCOGENE, V28, P2948, DOI 10.1038/onc.2009.162
   Lin JH, 2013, OR SURG OR MED OR PA, V116, P221, DOI 10.1016/j.oooo.2013.05.006
   Masuda T, 2002, CANCER RES, V62, P3819
   Ottaviani G, 2009, CANCER TREAT RES, V152, P3, DOI 10.1007/978-1-4419-0284-9_1
   Schmalhofer O, 2009, CANCER METAST REV, V28, P151, DOI 10.1007/s10555-008-9179-y
   Schwartz AL, 1999, ANNU REV MED, V50, P57
   Seiki M, 2003, CANCER LETT, V194, P1, DOI 10.1016/S0304-3835(02)00699-7
   Thiery JP, 2002, NAT REV CANCER, V2, P442, DOI 10.1038/nrc822
   Verdecia MA, 2003, MOL CELL, V11, P249, DOI 10.1016/S1097-2765(02)00774-8
   Wheelock MJ, 2003, ANNU REV CELL DEV BI, V19, P207, DOI 10.1146/annurev.cellbio.19.011102.111135
   Youle RJ, 2008, NAT REV MOL CELL BIO, V9, P47, DOI 10.1038/nrm2308
   Zhao L, 2011, STEM CELLS, V29, P1601, DOI 10.1002/stem.703
NR 23
TC 9
Z9 10
U1 1
U2 3
PU E-CENTURY PUBLISHING CORP
PI MADISON
PA 40 WHITE OAKS LN, MADISON, WI 53711 USA
SN 1936-2625
EI 
J9 INT J CLIN EXP PATHO
JI Int. J. Clin. Exp. Pathol.
PD JUN 15
PY 2015
VL 8
IS 7
BP 7869
EP 7877
DI 
PG 9
WC Oncology; Pathology
SC Oncology; Pathology
GA CR7OB
UT WOS:000361538900020
PM 26339351
DA 2022-07-08
ER

PT J
AU Yang, Lin
   Shu, Taipengfei
   Liang, Yingjian
   Gu, Wenguang
   Wang, Chunlei
   Song, Xuanhe
   Fan, Changdong
   Wang, Wenbo
AF Yang, Lin
   Shu, Taipengfei
   Liang, Yingjian
   Gu, Wenguang
   Wang, Chunlei
   Song, Xuanhe
   Fan, Changdong
   Wang, Wenbo
TI GDC-0152 attenuates the malignant progression of osteosarcoma promoted by ANGPTL2 via PI3K/AKT but not p38MAPK signaling pathway
SO INTERNATIONAL JOURNAL OF ONCOLOGY
LA English
DT Article
DE angiopoietin-like protein 2; GDC-0152; SaOS2 cell; phosphatidyl inositol 3-kinase/protein kinase B; p38 mitogen-activated protein kinase; matrix metalloproteinase-9; matrix metalloproteinase-2
ID angiopoietin-like protein-2; apoptosis protein; matrix metalloproteinase; therapeutic target; inhibitor; cancer; metastasis; carcinogenesis; inflammation; adipocyte
AB Angiopoietin-like protein 2 (ANGPTL2) plays an important role in inflammatory carcinogenesis and tumor metastasis. The compound GDC-0152 is a peptidomimetic small molecule antagonist of inhibitor of apoptosis (IAP) proteins with antitumor activity. However, the interaction between ANGPTL2 and GDC-0152 has not been studied. It has been proven that ANGPTL2 promotes metastasis of osteosarcoma. Therefore, in the present study, the effect of GDC-0152 on the malignant progression of osteosarcoma promoted by ANGPTL2 was investigated. Human osteosarcoma cell line SaOS2 cells were pre-treated or non-treated with GDC-0152 and then exposed to recombinant human ANGPTL2. The viability of SaOS2 cells was determined by MTT assay, the migration of SaOS2 cells was analyzed by chamber migration assay kit, and the SaOS2 cell apoptosis was determined by fluorescence-activated cell sorting (FACS) and nuclear staining. Treatment with ANGPTL2 increased SaOS2 cell growth and migration and decreased cell apoptosis. The increased cell growth and decreased cell apoptosis were significantly attenuated in SaOS2 cells receiving GDC-0152. However, the ANGPTL2-increased SaOS2 cell migration was not inhibited by GDC-0152 treatment. Furthermore, western blot analysis showed that the activation of phosphatidyl inositol 3-kinase (PI3K) (p85), PI3K (p110), protein kinase B (Akt) (Ser473), Akt (Thr308) and p38 mitogen-activated protein kinase (p38MAPK) were upregulated by ANGPTL2. Quantitative real-time polymerase chain reaction (qTR-PCR) and gelatin zymography showed that the mRNA expression and activity of matrix metalloproteinase-9 (MMP-9) and matrix metalloproteinase-2 (MMP-2) were also increased by ANGPTL2. The upregulated activation of PI3K and Akt were significantly suppressed by the treatment of GDC-0152. In contrast, GDC-0152 did not suppress ANGPTL2-induced p38MAPK phosphorylation, MMP-9/MMP-2 mRNA expression or MMP-9/MMP-2 activity. Taken together, these data indicate that GDC-0152 attenuates the malignant progression of osteosarcoma promoted by ANGPTL2 via PI3K/AKT but not p38MAPK signaling pathway. The present study indicated a novel therapeutic strategy to inhibit tumor growth by indirectly preventing ANGPTL2 signaling.
C1 [Yang, Lin; Gu, Wenguang; Wang, Chunlei; Wang, Wenbo] Harbin Med Univ, Dept Orthoped, Affiliated Hosp 1, Harbin 150001, Heilongjiang, Peoples R China.
   [Shu, Taipengfei] Harbin Med Univ, Dept Endocrinol, Affiliated Hosp 1, Harbin 150001, Heilongjiang, Peoples R China.
   [Liang, Yingjian] Harbin Med Univ, Dept Gen Surg, Affiliated Hosp 1, Key Lab Hepatosplen Surg, Harbin 150001, Heilongjiang, Peoples R China.
   [Song, Xuanhe; Fan, Changdong] Harbin Med Univ, Dept Emergency Surg, Affiliated Hosp 1, Harbin 150001, Heilongjiang, Peoples R China.
RP Wang, WB (通讯作者)，Harbin Med Univ, Dept Orthoped, Affiliated Hosp 1, 23 Youzheng St, Harbin 150001, Heilongjiang, Peoples R China.
EM drwangwenbo@l63.com
CR Aoi J, 2014, MOL CANCER RES, V12, P239, DOI 10.1158/1541-7786.MCR-13-0336
   Aoi J, 2011, CANCER RES, V71, P7502, DOI 10.1158/0008-5472.CAN-11-1758
   Cantley LC, 2002, SCIENCE, V296, P1655, DOI 10.1126/science.296.5573.1655
   Endo M, 2012, CANCER RES, V72, P1784, DOI 10.1158/0008-5472.CAN-11-3878
   Erickson RI, 2013, TOXICOL SCI, V131, P247, DOI 10.1093/toxsci/kfs265
   Falk W, 1980, J IMMUNOL METHODS, V33, P239, DOI 10.1016/0022-1759(80)90211-2
   Flygare JA, 2012, J MED CHEM, V55, P4101, DOI 10.1021/jm300060k
   Hosogai N, 2007, DIABETES, V56, P901, DOI 10.2337/db06-0911
   Kessenbrock K, 2010, CELL, V141, P52, DOI 10.1016/j.cell.2010.03.015
   Kikuchi R, 2008, CANCER RES, V68, P5067, DOI 10.1158/0008-5472.CAN-08-0062
   Kim I, 2000, BIOCHEM J, V346, P603, DOI 10.1042/0264-6021:3460603
   Kitazawa M, 2011, ENDOCRINOLOGY, V152, P2558, DOI 10.1210/en.2010-1407
   Kubota Y, 2005, P NATL ACAD SCI USA, V102, P13502, DOI 10.1073/pnas.0501902102
   Kyhseandersen J, 1984, J BIOCHEM BIOPH METH, V10, P203, DOI 10.1016/0165-022X(84)90040-X
   Laemmli UK, 1970, NATURE, V227, P680, DOI 10.1038/227680a0
   Li Q, 2013, DIABETES RES CLIN PR, V100, P385, DOI 10.1016/j.diabres.2013.03.028
   Odagiri H, 2014, SCI SIGNAL, V7, P0, DOI 10.1126/scisignal.2004612
   Oike Y, 2004, INT J HEMATOL, V80, P21, DOI 10.1532/ijh97.04034
   Tabata M, 2009, CELL METAB, V10, P178, DOI 10.1016/j.cmet.2009.08.003
   Tazume H, 2012, ARTERIOSCL THROM VAS, V32, P1400, DOI 10.1161/ATVBAHA.112.247866
   Terzyan SS, 1999, J MOL BIOL, V285, P205, DOI 10.1006/jmbi.1998.2288
   Tian Z, 2013, J MOL CELL CARDIOL, V57, P1, DOI 10.1016/j.yjmcc.2013.01.004
   Varfolomeev E, 2011, FUTURE ONCOL, V7, P633, DOI 10.2217/FON.11.40, 10.2217/fon.11.40
   Vivanco I, 2002, NAT REV CANCER, V2, P489, DOI 10.1038/nrc839
   Vucic D, 2007, CLIN CANCER RES, V13, P5995, DOI 10.1158/1078-0432.CCR-07-0729
   Wong H, 2012, TOXICOL SCI, V130, P205, DOI 10.1093/toxsci/kfs235
   Xie PY, 2012, BIOL PHARM BULL, V35, P1447, DOI 10.1248/bpb.b110706
   Yue Q, 2013, DRUG METAB DISPOS, V41, P508, DOI 10.1124/dmd.112.047019
   Zheng JY, 2011, MOL CELL ENDOCRINOL, V339, P120, DOI 10.1016/j.mce.2011.04.002
NR 29
TC 27
Z9 27
U1 0
U2 11
PU SPANDIDOS PUBL LTD
PI ATHENS
PA POB 18179, ATHENS, 116 10, GREECE
SN 1019-6439
EI 1791-2423
J9 INT J ONCOL
JI Int. J. Oncol.
PD APR 15
PY 2015
VL 46
IS 4
BP 1651
EP 1658
DI 10.3892/ijo.2015.2872
PG 8
WC Oncology
SC Oncology
GA CC8KE
UT WOS:000350616400026
PM 25651778
DA 2022-07-08
ER

PT J
AU Du, Jing-Yu
   Wang, Li-Feng
   Wang, Quan
   Yu, Lie-Dao
AF Du, Jing-yu
   Wang, Li-feng
   Wang, Quan
   Yu, Lie-dao
TI miR-26b inhibits proliferation, migration, invasion and apoptosis induction via the downregulation of 6-phosphofructo-2-kinase/fructose-2,6-bisphosphatase-3 driven glycolysis in osteosarcoma cells
SO ONCOLOGY REPORTS
LA English
DT Article
DE miR-26b; PFKFB3; glycolysis; proliferation; migration; invasion; osteosarcoma
ID breast-cancer; hepatocellular-carcinoma; mitochondrial dysfunction; pediatric osteosarcoma; expression; 6-phosphofructo-2-kinase; microrna-26b; progression; suppresse; pfkfb3
AB MicroRNAs (miRNAs) are differentially expressed and play crucial roles in cancer development and progression. Elevated glycolysis provides survival advantage and metastatic phenotype. Emerging evidence indicates that glycolysis in cancers can be regulated by miRNAs. In the present study, the role of miR-26b in the proliferation, invasion and glycolytic phenotype of osteosarcoma (OS) cells was investigated. miR-26b was reported to be downregulated in OS tissues, however, the effect of miR-26b on OS has not been distinctly evaluated. The present study therefore investigated the miR-26b sensitivity mechanism in OS. To determine the role of miR-26, we reinstated its expression in the U2OS OS cell line through transfection with miR-26b mimics and examined the effects on cell proliferation, migration, invasion, cell cycle progression and glycolytic parameters. The computational prediction tool was employed to identify the molecular target of miR-26b and was confirmed experimentally. Restoration of miR-26b expression inhibited cell proliferation, migration and invasion, arrested cell cycle progression, and induced cell apoptosis accompanied by the downregulation of glycolytic phenotype. Moreover, the binding site for miR-26b was predicted in the 3'UTR of gene 6-phosphofructo-2-kinase/fructose-2,6-bisphosphatase-3 (PFKFB3), suggesting a role for miR-26b in metabolic alteration in OS cells. Further studies showed that overexpression of miR-26b repressed PFKFB3 mRNA and protein levels followed by modulation of the expression of glycolytic components (LDHA, GLUT-1) and markers of invasion and cell cycle such as MMP-9, MMP-2, cyclin D1 and p27. Collectively, the data suggested the tumor suppressive role of miR-26b which functions by targeting the glycolytic metabolism in OS cells, and providing a possible therapeutic strategy for OS patients by targeting miRNA expression.
C1 [Du, Jing-Yu; Wang, Li-Feng; Wang, Quan; Yu, Lie-Dao] Zhejiang Univ, Affiliated Hosp 1, Dept Orthoped, Hangzhou 310006, Zhejiang, Peoples R China.
RP Yu, LD (通讯作者)，Zhejiang Univ, Affiliated Hosp 1, Dept Orthoped, 79 Qingchun Rd, Hangzhou 310006, Zhejiang, Peoples R China.
EM liedaoyu@gmail.com
FU Science and Technology Planning Project of Zhejiang Province [2012B031834032]; Zhejiang Natural Science Foundation [S24230400143]
CR Almeida A, 2010, P NATL ACAD SCI USA, V107, P738, DOI 10.1073/pnas.0913668107
   Ambros V, 2003, CELL, V113, P673, DOI 10.1016/S0092-8674(03)00428-8
   Arora H, 2011, PLOS ONE, V6, P0, DOI 10.1371/journal.pone.0023802
   Atsumi T, 2002, CANCER RES, V62, P5881
   Clem B, 2008, MOL CANCER THER, V7, P110, DOI 10.1158/1535-7163.MCT-07-0482
   Garcia-cao I, 2012, CELL, V149, P49, DOI 10.1016/j.cell.2012.02.030
   Geller DAVIDS, 2010, CLIN ADV HEMATOL ONCOL, V8, P705
   Giang AH, 2013, J BIOL CHEM, V288, P33303, DOI 10.1074/jbc.M113.507129
   Gramantieri L, 2008, J CELL MOL MED, V12, P2189, DOI 10.1111/j.1582-4934.2008.00533.x
   Issaq SH, 2014, CELL CYCLE, V13, P1152, DOI 10.4161/cc.28010
   Ji JF, 2009, NEW ENGL J MED, V361, P1437, DOI 10.1056/NEJMoa0901282
   Ji YH, 2010, FEBS LETT, V584, P961, DOI 10.1016/j.febslet.2010.01.036
   Jones KB, 2012, CANCER RES, V72, P1865, DOI 10.1158/0008-5472.CAN-11-2663
   Li J, 2014, INT J CLIN EXP MED, V7, P558
   Li J, 2013, CANCER CELL INT, V13, P0, DOI 10.1186/1475-2867-13-7
   Liao CL, 2015, ENVIRON TOXICOL, V30, P53, DOI 10.1002/tox.21894
   Liu XX, 2011, FEBS LETT, V585, P1363, DOI 10.1016/j.febslet.2011.04.018
   Manes NP, 2005, ARCH BIOCHEM BIOPHYS, V438, P125, DOI 10.1016/j.abb.2005.04.011
   Marina N, 2004, ONCOLOGIST, V9, P422, DOI 10.1634/theoncologist.9-4-422
   Minchenko A, 2002, J BIOL CHEM, V277, P6183, DOI 10.1074/jbc.M110978200
   Ohba T, 2014, MOL CANCER RES, V12, P1100, DOI 10.1158/1541-7786.MCR-14-0037
   Ottaviani G, 2009, CANCER TREAT RES, V152, P3, DOI 10.1007/978-1-4419-0284-9_1
   Palorini R, 2014, J CELL BIOCHEM, V115, P368, DOI 10.1002/jcb.24671
   Shapovalov Y, 2011, J BIOL CHEM, V286, P22331, DOI 10.1074/jbc.M111.250092
   Shen G, 2014, BMC CANCER, V14, P0, DOI 10.1186/1471-2407-14-393
   Singh PANKAJK, 2011, MOL CELL PHARMACOL, V3, P125
   Sottnik JL, 2011, CLIN EXP METASTAS, V28, P865, DOI 10.1007/s10585-011-9417-5
   Telang S, 2006, ONCOGENE, V25, P7225, DOI 10.1038/sj.onc.1209709
   Tutar Y, 2014, CURR PHARM BIOTECHNO, V15, P429, DOI 10.2174/138920101505140828161335
   Vanschaftingen E, 1980, BIOCHEM J, V192, P897, DOI 10.1042/bj1920897
   Verghese ET, 2013, J PATHOL, V231, P388, DOI 10.1002/path.4248
   Wang ZG, 2014, PEDIATR BLOOD CANCER, V61, P206, DOI 10.1002/pbc.24763
   Wu N, 2011, PLOS ONE, V6, P0, DOI 10.1371/journal.pone.0016264
   Yalcin A, 2014, CELL DEATH DIS, V5, P0, DOI 10.1038/cddis.2014.292
   Zawacka-pankau J, 2011, J BIOL CHEM, V286, P41600, DOI 10.1074/jbc.M111.240812
   Zhang B, 2011, CARCINOGENESIS, V32, P2, DOI 10.1093/carcin/bgq209
   Zhang CP, 2013, PLOS ONE, V8, P0, DOI 10.1371/journal.pone.0069963
   Zhao N, 2014, MOL CANCER, V13, P0, DOI 10.1186/1476-4598-13-35
NR 38
TC 52
Z9 56
U1 0
U2 17
PU SPANDIDOS PUBL LTD
PI ATHENS
PA POB 18179, ATHENS, 116 10, GREECE
SN 1021-335X
EI 1791-2431
J9 ONCOL REP
JI Oncol. Rep.
PD APR 15
PY 2015
VL 33
IS 4
BP 1890
EP 1898
DI 10.3892/or.2015.3797
PG 9
WC Oncology
SC Oncology
GA CD0RK
UT WOS:000350781400042
PM 25672572
DA 2022-07-08
ER

PT J
AU Liu, JP
   Liu, Dan
   Gu, JF
   Zhu, MM
   Cui, Li
AF Liu, Ji
   Liu, Dan
   Gu, Jun
   Zhu, Mao
   Cui, Li
TI Shikonin inhibits the cell viability, adhesion, invasion and migration of the human gastric cancer cell line MGC-803 via the Toll-like receptor 2/nuclear factor-kappa B pathway
SO JOURNAL OF PHARMACY AND PHARMACOLOGY
LA English
DT Article
DE gastric cancer; invasion; migratory; Shikonin; toll-like receptor-2
ID matrix metalloproteinase; hepatocellular-carcinoma; mmp-9 expression; metastasis; apoptosis; promote; osteosarcoma; suppresse; induction; growth
AB ObjectivesShikonin is an active naphthoquinone pigment isolated from the root of Lithospermum erythrorhizon. This study was designed to explore the inhibition of Shikonin on cell viability, adhesion, migration and invasion ability of gastric cancer (GC) and its possible mechanism. Methods3-(4,5-Dimethylthiazol-2-yl)-2,5-diphenyltetrazolium bromide assay was performed for cell viability and adhesion ability of MGC-803 cells. Cell scratch repair experiments were conducted for the determination of migration ability while transwell assay for cell invasion ability. Western blot analysis and real-time polymerase chain reaction assay were used for the detection of protein and mRNA expressions. Key findingsFifty per cent inhibitory concentration of Shikonin on MGC-803 cells was 1.854m. Shikonin (1m) inhibited significantly the adhesion, invasion and migratory ability of MGC-803 cells. Interestingly, Shikonin in the presence or absence of anti-Toll-like receptor 2 (TLR2) antibody (2g) and nuclear factor-kappa B (NF-B) inhibitor MG-132 (10m) could decrease these ability of MGC-803 cells markedly, as well as the expression levels of matrix metalloproteinases (MMP)-2, MMP-7, TLR2 and p65 NF-B. In addition, the co-incubation of Shikonin and anti-TLR2/MG-132 has a significant stronger activity than anti-TLR2 or MG-132 alone. ConclusionsThe results indicated that Shikonin could suppress the cell viability, adhesion, invasion and migratory ability of MGC-803 cells through TLR2- or NF-B-mediated pathway. Our findings provide novel information for the treatment of Shikonin on GC.
C1 [Liu, Ji Ping; Liu, Dan; Gu, Jun Fei; Zhu, Mao Mao; Cui, Li] Jiangsu Prov Acad Chinese Med, Key Lab New Drug Delivery Syst Chinese Mat Med, Nanjing 210028, Jiangsu, Peoples R China.
   [Liu, Ji Ping] Shaanxi Univ Chinese Med, Dept Pharmacol, Xianyang, Peoples R China.
RP Cui, L (通讯作者)，Jiangsu Prov Acad Chinese Med, Key Lab New Drug Delivery Syst Chinese Mat Med, 100 Shizi St,Hongshan Rd, Nanjing 210028, Jiangsu, Peoples R China.
EM zhumaomao823@126.com; cuili2008516@126.com
CR Banyard J, 2014, BMC CANCER, V14, P0, DOI 10.1186/1471-2407-14-387
   Chang IC, 2010, BIOL PHARM BULL, V33, P816, DOI 10.1248/bpb.33.816
   Chen CM, 2013, EUR J PHARM SCI, V49, P18, DOI 10.1016/j.ejps.2013.02.003
   Chen H, 2014, COLLOID SURFACE B, V124, P1, DOI 10.1016/j.colsurfb.2014.10.030
   Cheng XD, 2014, INT IMMUNOPHARMACOL, V23, P304, DOI 10.1016/j.intimp.2014.08.027
   de Oliveira JG, 2013, DIGEST DIS SCI, V58, P978, DOI 10.1007/s10620-012-2460-5
   de Oliveira JG, 2012, WORLD J GASTROENTERO, V18, P1235, DOI 10.3748/wjg.v18.i11.1235
   Fanelli MF, 2009, INT J CLIN ONCOL, V14, P326, DOI 10.1007/s10147-008-0870-3
   Fu ZZ, 2013, BMC CANCER, V13, P0, DOI 10.1186/1471-2407-13-580
   Gong K, 2011, FREE RADICAL BIO MED, V51, P2259, DOI 10.1016/j.freeradbiomed.2011.09.018
   Guo HY, 2013, MOL CANCER, V12, P0, DOI 10.1186/1476-4598-12-77
   Haddad JJ, 2002, BIOCHEM BIOPH RES CO, V291, P1045, DOI 10.1006/bbrc.2002.6556
   Hong SEONGWOO, 2011, J KOREAN SOC COLOPROCTOL, V27, P133, DOI 10.3393/jksc.2011.27.3.133
   Kim SH, 2006, INT ARCH ALLERGY IMM, V139, P87, DOI 10.1159/000090383
   Kinjo T, 2012, AM J SURG PATHOL, V36, P56, DOI 10.1097/PAS.0b013e31823aafec
   Koizumi K, 2007, CANCER SCI, V98, P1652, DOI 10.1111/j.1349-7006.2007.00606.x
   Lee HYUNGYO, 2014, OBSTET GYNECOL SCI, V57, P501, DOI 10.5468/ogs.2014.57.6.501
   Lee MJ, 2014, CHEM-BIOL INTERACT, V211, P44, DOI 10.1016/j.cbi.2014.01.008
   Li X, 2014, NEOPLASMA, V61, P128, DOI 10.4149/neo_2014_018
   Liu J, 2014, TUMOR BIOL, V35, P7531, DOI 10.1007/s13277-014-2012-z
   Lu M, 2015, BIOCHEM PHARMACOL, V93, P210, DOI 10.1016/j.bcp.2014.11.010
   Lukaszewicz-zajac M, 2011, CLIN CHIM ACTA, V412, P1725, DOI 10.1016/j.cca.2011.06.003
   Mccormack W, 2012, ONCOTARGET, V3, P1260
   Min R, 2011, ORAL DIS, V17, P362, DOI 10.1111/j.1601-0825.2010.01758.x
   Nelson MT, 2014, BMC CANCER, V14, P0, DOI 10.1186/1471-2407-14-825
   Noh S, 2011, HEPATO-GASTROENTEROL, V58, P2015, DOI 10.5754/hge11209
   Paolillo R, 2012, INT J IMMUNOPATH PH, V25, P377, DOI 10.1177/039463201202500207
   Roderfeld M, 2012, MICROBES INFECT, V14, P545, DOI 10.1016/j.micinf.2012.01.004
   Shang Y, 2014, EUR REV MED PHARMACO, V18, P3297
   Song EJ, 2011, INT J MOL MED, V28, P115, DOI 10.3892/ijmm.2011.656
   Streit M, 1996, J MOL MED-JMM, V74, P253, DOI 10.1007/BF00196578
   Tavazoie SF, 2008, NATURE, V451, P147, DOI 10.1038/nature06487
   Tye H, 2012, CANCER CELL, V22, P466, DOI 10.1016/j.ccr.2012.08.010
   Wang HAI-BING, 2012, YAOXUE XUEBAO, V47, P816
   Wang HY, 2013, TOXICOLOGY, V308, P104, DOI 10.1016/j.tox.2013.03.015
   Wei PL, 2013, J AGR FOOD CHEM, V61, P8191, DOI 10.1021/jf4009586
   Yang Q, 2013, J CLIN ENDOCR METAB, V98, PE1909, DOI 10.1210/jc.2013-2583
   Zeng HM, 2011, CANCER EPIDEM BIOMAR, V20, P2594, DOI 10.1158/1055-9965.EPI-11-0702
   Zhang B, 2012, OXID MED CELL LONGEV, V2012, P0, DOI 10.1155/2012/781516
   Zhang D, 2008, INNATE IMMUN-LONDON, V14, P99, DOI 10.1177/1753425907088244
NR 40
TC 15
Z9 17
U1 0
U2 24
PU WILEY
PI HOBOKEN
PA 111 RIVER ST, HOBOKEN 07030-5774, NJ USA
SN 0022-3573
EI 2042-7158
J9 J PHARM PHARMACOL
JI J. Pharm. Pharmacol.
PD AUG 15
PY 2015
VL 67
IS 8
BP 1143
EP 1155
DI 10.1111/jphp.12402
PG 13
WC Pharmacology & Pharmacy
SC Pharmacology & Pharmacy
GA CM8LS
UT WOS:000357953300011
PM 25880237
DA 2022-07-08
ER

PT J
AU Wang, Leisheng
   Ge, Junbo
   Ma, Tian
   Zheng, Yanpin
   Lv, Shiqiao
   Li, Yu
   Liu, Shaoxian
AF Wang, Leisheng
   Ge, Junbo
   Ma, Tian
   Zheng, Yanpin
   Lv, Shiqiao
   Li, Yu
   Liu, Shaoxian
TI Promoter hypermethylation of the cysteine protease RECK may cause metastasis of osteosarcoma
SO TUMOR BIOLOGY
LA English
DT Article
DE RECK; Promoter hypermethylation; Metastasis; Bone tumors; Osteosarcoma
ID clinical-significance; expression; survival; matrix
AB The present study examined the role of reversion-inducing cysteine-rich protein with Kazal motifs (RECK) promoter hypermethylation as a causative factor in metastasis of osteosarcoma. Using human pathological samples, it is demonstrated that RECK, a cysteine protease that reversibly regulates expression of matrix metalloproteases like matrix metallopeptidase 9 (MMP9), is transcriptionally inhibited in osteosarcoma, especially metastatic variants. This result comes from its promoter hypermethylation, as evaluated in the present study by methylation-specific PCR reaction. The expression of RECK was also significantly diminished in the metastatic variants of osteosarcoma. This downregulation of RECK in advanced grades of osteosarcoma and metastatic grades was also associated with the increased expression of invadosome-specific markers like MMP9, phospho-FAK, and integrins, suggesting the complex contributions of RECK in the prevention of metastasis and its downregulation as a causative factor in osteosarcoma metastasis.
C1 [Wang, Leisheng; Zheng, Yanpin] Shandong Univ, Qihu Hosp, Dept Orthoped, Jinan 250000, Peoples R China.
   [Wang, Leisheng; Ge, Junbo; Lv, Shiqiao; Li, Yu; Liu, Shaoxian] Yantaishan Hosp, Dept Orthoped, Yantai 264000, Peoples R China.
   [Ma, Tian] Peoples Hosp Qixia, Dept Orthoped, Qixia 265300, Peoples R China.
RP Ma, T (通讯作者)，Peoples Hosp Qixia, Dept Orthoped, 259 Minsheng Rd, Qixia 265300, Peoples R China.
EM tianma_hospital@aliyun.com
CR Baptista AM, 2014, ACTA ORTOP BRAS, V22, P250, DOI 10.1590/1413-78522014220500978
   Chang L, 2015, MED ONCOL, V32, P0, DOI 10.1007/s12032-014-0430-9
   Clark JCM, 2011, CANCER-AM CANCER SOC, V117, P3517, DOI 10.1002/cncr.25757
   Kang HG, 2007, J ORTHOP RES, V25, P696, DOI 10.1002/jor.20323
   Kim SS, 2014, CANCER METAST REV, V33, P981, DOI 10.1007/s10555-014-9523-3
   Li H, 2014, TUMOR BIOL, V35, P5487, DOI 10.1007/s13277-014-1717-3
   Lu XX, 2013, TUMOR BIOL, V34, P3339, DOI 10.1007/s13277-013-0903-z
   Noda M, 1989, CONNECT TISSUE RES, V21, P401, DOI 10.3109/03008208909049997
   Poudel B, 2014, ONCOL LETT, V7, P215, DOI 10.3892/ol.2013.1655
   Ren L, 2014, ADV EXP MED BIOL, V804, P181, DOI 10.1007/978-3-319-04843-7_10
   Shi TY, 2013, MED ONCOL, V30, P0, DOI [10.1007/s12032-013-0500-4, 10.1007/s12032-013-0697-2]
   Sun DH, 2011, CELL BIOL INT, V35, P569, DOI 10.1042/CBI20100431
   Xu JD, 2010, J ORTHOP RES, V28, P1621, DOI 10.1002/jor.21178
   Yang JL, 2013, CURR OPIN ONCOL, V25, P398, DOI 10.1097/CCO.0b013e3283622c1b
   Zhang CS, 2012, INT J BIOL SCI, V8, P451, DOI 10.7150/ijbs.4038
NR 15
TC 9
Z9 10
U1 0
U2 2
PU SAGE PUBLICATIONS LTD
PI LONDON
PA 1 OLIVERS YARD, 55 CITY ROAD, LONDON EC1Y 1SP, ENGLAND
SN 1010-4283
EI 1423-0380
J9 TUMOR BIOL
JI Tumor Biol.
PD DEC 15
PY 2015
VL 36
IS 12
BP 9511
EP 9516
DI 10.1007/s13277-015-3688-4
PG 6
WC Oncology
SC Oncology
GA CZ8DC
UT WOS:000367329300045
PM 26130413
DA 2022-07-08
ER

PT J
AU Yang, Shun-Fa
   Lee, Wei-Jiunn
   Tan, Peng
   Tang, Chih-Hsin
   Hsiao, Michael
   Hsieh, Feng-Koo
   Chien, Ming-Hsien
AF Yang, Shun-fa
   Lee, Wei-jiunn
   Tan, Peng
   Tang, Chih-hsin
   Hsiao, Michael
   Hsieh, Feng-koo
   Chien, Ming-hsien
TI Upregulation of miR-328 and inhibition of CREB-DNA-binding activity are critical for resveratrol-mediated suppression of matrix metalloproteinase-2 and subsequent metastatic ability in human osteosarcomas
SO ONCOTARGET
LA English
DT Article
DE osteosarcoma; miR-328; CREB; MMP-2; resveratrol; metastasis
ID nf-kappa-b; cancer-cell; expression; invasion; activation; microrna; protein; transcription; camp; sirt1
AB Osteosarcomas, the most common malignant bone tumors, show a potent capacity for local invasion and pulmonary metastasis. Resveratrol (RESV), a phytochemical, exhibits multiple tumor-suppressing activities and has been tested in clinical trials. However, the antitumor activities of RESV in osteosarcomas are not yet completely defined. In osteosarcoma cells, we found that RESV inhibited the migration/invasion in vitro and lung metastasis in vivo by suppressing matrix metalloproteinase (MMP)-2. We identified that RESV exhibited a transcriptional inhibitory effect on MMP-2 through reducing CREB-DNA-binding activity. Moreover, a microRNA (miR) analysis showed that miR-328 was predominantly upregulated after RESV treatment. Inhibition of miR-328 significantly relieved MMP-2 and motility suppression imposed by RESV treatment. Furthermore, ectopic miR-328 expression in highly invasive cells decreased MMP-2 expression and invasive abilities. Mechanistic investigations found that JNK and p38 MAPK signaling pathways were involved in RESV-regulated CREB-DNA-binding activity, miR328 expression, and cell motility. Clinical samples indicated inverse expression between MMP-2 and miR-328 in normal bone and osteosarcoma tissues. The inverse correlation of MMP-2 and miR-328 was also observed in tumor specimens, and MMP-2 expression was linked to tumor metastasis. Taken together, our results provide new insights into the role of RESV-induced molecular and epigenetic regulation in suppressing tumor metastasis.
C1 [Yang, Shun-Fa] Chung Shan Med Univ, Inst Med, Taichung, Taiwan.
   [Yang, Shun-Fa] Chung Shan Med Univ Hosp, Dept Med Res, Taichung 40201, Taiwan.
   [Lee, Wei-Jiunn] Taipei Med Univ, Wan Fang Hosp, Dept Urol, Taipei, Taiwan.
   [Tan, Peng; Chien, Ming-Hsien] Taipei Med Univ, Coll Med, Grad Inst Clin Med, Taipei, Taiwan.
   [Tang, Chih-Hsin] China Med Univ, Grad Inst Basic Med Sci, Taichung, Taiwan.
   [Hsiao, Michael] Acad Sinica, Genom Res Ctr, Taipei 115, Taiwan.
   [Hsieh, Feng-Koo] Univ Munich, Dept Surg, Expt Surg & Regenerat Med, Munich, Germany.
   [Chien, Ming-Hsien] Taipei Med Univ, Wan Fang Hosp, Dept Med Educ & Res, Taipei, Taiwan.
RP Chien, MH (通讯作者)，Taipei Med Univ, Coll Med, Grad Inst Clin Med, Taipei, Taiwan.
EM mhchien1976@gmail.com
FU National Science Council of Taiwan [NSC102-2320-B-038-038-MY3]; Chung Shan Medical University Hospital, Taiwan [CSH-2015-E-001-Y2]
CR Aggarwal BB, 2004, ANTICANCER RES, V24, P2783
   Ambros V, 2004, NATURE, V431, P350, DOI 10.1038/nature02871
   Arora S, 2011, INT J CANCER, V129, P2621, DOI 10.1002/ijc.25939
   Baur JA, 2006, NAT REV DRUG DISCOV, V5, P493, DOI 10.1038/nrd2060
   Bielack SS, 2002, J CLIN ONCOL, V20, P776, DOI 10.1200/JCO.20.3.776
   Bjorklund M, 2005, BBA-REV CANCER, V1755, P37, DOI 10.1016/j.bbcan.2005.03.001
   Cakarovski K, 2004, INT J CANCER, V110, P610, DOI 10.1002/ijc.20135
   Chaffer CL, 2011, SCIENCE, V331, P1559, DOI 10.1126/science.1203543
   Chen MW, 2010, CANCER RES, V70, P7830, DOI 10.1158/0008-5472.CAN-10-0833
   Chen PS, 2012, J BIOMED SCI, V19, P0, DOI 10.1186/1423-0127-19-90
   Chen PN, 2006, CHEM-BIOL INTERACT, V163, P218, DOI 10.1016/j.cbi.2006.08.003
   Cho SJ, 2008, MOL MED REP, V1, P83
   Coussens LM, 1996, CHEM BIOL, V3, P895, DOI 10.1016/S1074-5521(96)90178-7
   Du KY, 1998, J BIOL CHEM, V273, P32377, DOI 10.1074/jbc.273.49.32377
   Esquela-kerscher A, 2006, NAT REV CANCER, V6, P259, DOI 10.1038/nrc1840
   Felx M, 2006, CLIN SCI, V110, P645, DOI 10.1042/CS20050286
   Garzon R, 2010, NAT REV DRUG DISCOV, V9, P775, DOI 10.1038/nrd3179
   Goa KL, 1994, DRUG AGING, V5, P200, DOI 10.2165/00002512-199405030-00006
   Himelstein BP, 1998, MED PEDIATR ONCOL, V31, P471, DOI 10.1002/(SICI)1096-911X(199812)31:6<471::AID-MPO2>3.0.CO;2-M
   Ho ML, 2011, EVID-BASED COMPL ALT, V2011, P0
   Huang QH, 2008, NAT CELL BIOL, V10, P202, DOI 10.1038/ncb1681
   Jang MS, 1997, SCIENCE, V275, P218, DOI 10.1126/science.275.5297.218
   Jimenez E, 2009, BIOCHEM BIOPH RES CO, V380, P769, DOI 10.1016/j.bbrc.2009.01.142
   Kang HG, 2007, J ORTHOP RES, V25, P696, DOI 10.1002/jor.20323
   Kim YS, 2012, MOL BIOL REP, V39, P8709, DOI 10.1007/s11033-012-1728-3
   Kumashiro N, 2008, DIABETES, V57, P2083, DOI 10.2337/db08-0144
   Lakshminarasimhan M, 2013, AGING-US, V5, P151, DOI 10.18632/aging.100542
   Le CORREL, 2005, MOL NUTR FOOD RES, V49, P462, DOI 10.1002/mnfr.200400094
   Li LQ, 2013, CANCER BIOL THER, V14, P796, DOI 10.4161/cbt.25936
   Li Y, 2009, EUR J PHARMACOL, V609, P13, DOI 10.1016/j.ejphar.2009.03.004
   Liu BH, 2013, AGING-US, V5, P94, DOI 10.18632/aging.100532
   Melnikova VO, 2006, J BIOL CHEM, V281, P2911, DOI 10.1074/jbc.M508683200
   Meyers PA, 2009, EXPERT REV ANTICANC, V9, P1035, DOI 10.1586/era.09.69, 10.1586/ERA.09.69
   Mook ORF, 2004, BBA-REV CANCER, V1705, P69, DOI 10.1016/j.bbcan.2004.09.006
   Naqvi S, 2014, BIOCHEM J, V458, P469, DOI 10.1042/BJ20131115
   Nguyen ANTHONYV, 2009, CANCER MANAG RES, V1, P25
   Nicoloso MS, 2009, NAT REV CANCER, V9, P293, DOI 10.1038/nrc2619
   Nishihara H, 2004, J BIOL CHEM, V279, P26176, DOI 10.1074/jbc.M313346200
   Osborne TS, 2012, J COMP PATHOL, V146, P132, DOI 10.1016/j.jcpa.2011.12.007
   Qin HW, 1999, J BIOL CHEM, V274, P29130, DOI 10.1074/jbc.274.41.29130
   Rao JS, 2003, NAT REV CANCER, V3, P489, DOI 10.1038/nrc1121
   Saiko P, 2008, MUTAT RES-REV MUTAT, V658, P68, DOI 10.1016/j.mrrev.2007.08.004
   Satpathy M, 2009, J BIOL CHEM, V284, P15390, DOI 10.1074/jbc.M808331200
   Shaywitz AJ, 1999, ANNU REV BIOCHEM, V68, P821, DOI 10.1146/annurev.biochem.68.1.821
   Sheth S, 2012, PLOS ONE, V7, P0, DOI 10.1371/journal.pone.0051655
   Shi TY, 2013, MED ONCOL, V30, P0, DOI [10.1007/s12032-013-0500-4, 10.1007/s12032-013-0697-2]
   Tili E, 2010, CARCINOGENESIS, V31, P1561, DOI 10.1093/carcin/bgq143
   Timmers S, 2012, AGING-US, V4, P146, DOI 10.18632/aging.100445
   Tsunemi T, 2003, CLIN ORTHOP RELAT R, V0, PP159, DOI 10.1097/01.blo.0000038050.29678.7e
   Wang CH, 2008, PLOS ONE, V3, P0, DOI 10.1371/journal.pone.0002420
   Wang RH, 2008, MOL CELL, V32, P11, DOI 10.1016/j.molcel.2008.09.011
   Weng CJ, 2012, CANCER TREAT REV, V38, P76, DOI 10.1016/j.ctrv.2011.03.001
   Westermarck J, 1999, FASEB J, V13, P781, DOI 10.1096/fasebj.13.8.781
   Wu ZF, 2012, PLOS ONE, V7, P0, DOI 10.1371/journal.pone.0047270
   Xu XT, 2012, BRIT J CANCER, V106, P1320, DOI 10.1038/bjc.2012.88
   Yang DANBO, 2010, CANCERS (BASEL), V3, P17, DOI 10.3390/cancers3010017
   Yang JL, 2013, CURR OPIN ONCOL, V25, P398, DOI 10.1097/CCO.0b013e3283622c1b
   Yoon SO, 2003, J BIOCHEM MOL BIOL, V36, P128
   Yu YH, 2013, ONCOGENE, V32, P431, DOI 10.1038/onc.2012.74
   Zhang D, 2010, CANCER BIOL THER, V10, P19, DOI 10.4161/cbt.10.1.11944
NR 60
TC 85
Z9 90
U1 0
U2 5
PU IMPACT JOURNALS LLC
PI ORCHARD PARK
PA 6666 E QUAKER ST, STE 1, ORCHARD PARK, NY 14127 USA
SN 
EI 1949-2553
J9 ONCOTARGET
JI Oncotarget
PD FEB 20
PY 2015
VL 6
IS 5
BP 2736
EP 2753
DI 10.18632/oncotarget.3088
PG 18
WC Oncology; Cell Biology
SC Oncology; Cell Biology
GA CF6VK
UT WOS:000352694400015
PM 25605016
DA 2022-07-08
ER

PT J
AU Wang, Zhuo
   Cao, Chuang-Jie
   Huang, Lei-Lei
   Ke, Zun-Fu
   Luo, Can-Jiao
   Lin, Zhong-Wei
   Wang, Fen
   Zhang, Yuan-Qi
   Wang, Lian-Tang
AF Wang, Zhuo
   Cao, Chuang-jie
   Huang, Lei-lei
   Ke, Zun-fu
   Luo, Can-jiao
   Lin, Zhong-wei
   Wang, Fen
   Zhang, Yuan-qi
   Wang, Lian-tang
TI EFEMP1 promotes the migration and invasion of osteosarcoma via MMP-2 with induction by AEG-1 via NF-kappa B signaling pathway
SO ONCOTARGET
LA English
DT Article
DE osteosarcoma; AEG-1; EFEMP1; MMP-2; NF-kappa B
ID astrocyte-elevated gene-1; tumor progression; in-vivo; malattia leventinese; cell carcinoma; glioma growth; up-regulation; fibulin-3; cancer; methylation
AB The role of epidermal growth factor-containing fibulin-like extracellular matrix protein 1 (EFEMP1) in osteosarcoma remains unknown. Then applying EFEMP1 siRNA, plasmids transfection and adding purified EFEMP1 protein in human osteosarcoma cell lines, and using immunohistochemistry on 113 osteosarcoma tissues, demonstrated that EFEMP1 was a poor prognostic indicator of osteosarcoma; EFEMP1 was specifically upregulated in osteosarcoma and associated with invasion and metastasis in vitro and in vivo. At the same time, we found a direct regulatory effect of EFEMP1 on MMP-2. Moreover, we firstly found the marked induction of EFEMP1 by oncogenic AEG-1. And EFEMP1 expression was inhibited by the selective inhibitor of NF-kappa B (PDTC) in osteosarcoma cells. Then we thought that NF-kappa B pathways might be one of the effective ways which EFEMP1 was induced by AEG-1. Thus, we suggested that EFEMP1 played a part as the mediator between AEG-1 and MMP-2. And NF-kappa B signaling pathway played an important role in this process. In summary, EFEMP1 was associated with invasion, metastasis and poor prognosis of osteosarcoma patients. EFEMP1 might indirectly enhance the expression of MMP-2, providing a potential explanation for the role of AEG-1 in metastasis. NF-kappa B pathways might be one of the effective ways which EFEMP1 was induced by AEG-1.
C1 [Wang, Zhuo; Cao, Chuang-Jie; Huang, Lei-Lei; Ke, Zun-Fu; Luo, Can-Jiao; Wang, Fen; Wang, Lian-Tang] Sun Yat Sen Univ, Affiliated Hosp 1, Dept Pathol, Guangzhou 510275, Guangdong, Peoples R China.
   [Lin, Zhong-Wei] Guangdong Pharmaceut Univ, Affiliated Hosp 1, Dept Cardiol, Guangzhou, Guangdong, Peoples R China.
   [Zhang, Yuan-Qi] Guangdong Med Coll, Affiliated Hosp, Dept Vasc Surg, Zhanjiang, Peoples R China.
RP Wang, LT (通讯作者)，Sun Yat Sen Univ, Affiliated Hosp 1, Dept Pathol, Guangzhou 510275, Guangdong, Peoples R China.
EM wanglt@mail.sysu.edu.cn
FU Foundation of China National Natural Science [81402465, 81172232, 81372865]; Foundation of China Guangdong science and Technology [2013B021800128]
CR Albig AR, 2006, CANCER RES, V66, P2621, DOI 10.1158/0008-5472.CAN-04-4096
   Chen JJ, 2013, MATH PROBL ENG, V2013, P0, DOI 10.1155/2013/768756
   Chen W, 2010, NEOPLASMA, V57, P522, DOI 10.4149/neo_2010_06_522
   Emdad L, 2006, CANCER RES, V66, P1509, DOI 10.1158/0008-5472.CAN-05-3029
   Emdad L, 2007, PHARMACOL THERAPEUT, V114, P155, DOI 10.1016/j.pharmthera.2007.01.010
   Henrotin Y, 2012, ARTHRITIS RHEUM-US, V64, P2260, DOI 10.1002/art.34392
   Hiddingh L, 2014, ONCOTARGET, V5, P363, DOI 10.18632/oncotarget.1620
   Hu B, 2012, CANCER RES, V72, P3873, DOI 10.1158/0008-5472.CAN-12-1060
   Hu B, 2009, MOL CANCER RES, V7, P1756, DOI 10.1158/1541-7786.MCR-09-0207
   Hu GH, 2009, CLIN CANCER RES, V15, P5615, DOI 10.1158/1078-0432.CCR-09-0049
   Hu YUANJIE, 2014, ONCOSCIENCE, V1, P205
   Hu YJ, 2011, MOL CANCER, V10, P0, DOI 10.1186/1476-4598-10-123
   Hwang CF, 2010, J PATHOL, V222, P367, DOI 10.1002/path.2776
   Kevorkian L, 2004, ARTHRITIS RHEUM-US, V50, P131, DOI 10.1002/art.11433
   Kikuno N, 2007, ONCOGENE, V26, P7647, DOI 10.1038/sj.onc.1210572
   Kim EJ, 2012, INT J ONCOL, V40, P402, DOI 10.3892/ijo.2011.1191
   Kim IG, 2014, ONCOGENE, V33, P3908, DOI 10.1038/onc.2013.373
   Kim YJ, 2011, CLIN CANCER RES, V17, P4523, DOI 10.1158/1078-0432.CCR-10-2817
   Klenotic PA, 2004, J BIOL CHEM, V279, P30469, DOI 10.1074/jbc.M403026200
   Kresse SH, 2012, PLOS ONE, V7, P0, DOI 10.1371/journal.pone.0048262
   Lee SG, 2009, ONCOGENE, V28, P2476, DOI 10.1038/onc.2009.93
   Lee SG, 2006, P NATL ACAD SCI USA, V103, P17390, DOI 10.1073/pnas.0608386103
   Liu LP, 2010, CANCER RES, V70, P3750, DOI 10.1158/0008-5472.CAN-09-3838
   Marmorstein LHY, 2002, P NATL ACAD SCI USA, V99, P13067, DOI 10.1073/pnas.202491599
   Meng XB, 2011, PLOS ONE, V6, P0, DOI 10.1371/journal.pone.0020920
   Obaya AJ, 2012, CANCER LETT, V325, P132, DOI 10.1016/j.canlet.2012.06.019
   Pass HI, 2012, NEW ENGL J MED, V367, P1417, DOI 10.1056/NEJMoa1115050
   Sadr-nabavi A, 2009, INT J CANCER, V124, P1727, DOI 10.1002/ijc.24108
   Sahebjam S, 2007, ARTHRITIS RHEUM, V56, P905, DOI 10.1002/art.22427
   Sarkar D, 2008, CANCER RES, V68, P1478, DOI 10.1158/0008-5472.CAN-07-6164
   Seeliger H, 2009, MOL CANCER RES, V7, P189, DOI 10.1158/1541-7786.MCR-08-0132
   Song EL, 2011, GYNECOL ONCOL, V121, P174, DOI 10.1016/j.ygyno.2010.11.004
   Song EL, 2010, GYNECOL ONCOL, V117, P417, DOI 10.1016/j.ygyno.2009.12.016
   Stone EM, 1999, NAT GENET, V22, P199, DOI 10.1038/9722
   Timpl R, 2003, NAT REV MOL CELL BIO, V4, P479, DOI 10.1038/nrm1130
   Tong JD, 2011, NEOPLASMA, V58, P441, DOI 10.4149/neo_2011_05_441
   Wang F, 2011, CANCER BIOL THER, V12, P539, DOI 10.4161/cbt.12.6.16301
   Wang YP, 2013, MOL CANCER, V12, P0, DOI 10.1186/1476-4598-12-109
   Xu S, 2014, ONCOL REP, V31, P79, DOI 10.3892/or.2013.2799
   Yang TT, 2013, PLOS ONE, V8, P0, DOI 10.1371/journal.pone.0067458
   Yoo BK, 2011, PHARMACOL THERAPEUT, V130, P1, DOI 10.1016/j.pharmthera.2011.01.008
NR 41
TC 42
Z9 44
U1 1
U2 9
PU IMPACT JOURNALS LLC
PI ORCHARD PARK
PA 6666 E QUAKER ST, STE 1, ORCHARD PARK, NY 14127 USA
SN 
EI 1949-2553
J9 ONCOTARGET
JI Oncotarget
PD JUN 10
PY 2015
VL 6
IS 16
BP 14191
EP 14208
DI 10.18632/oncotarget.3691
PG 18
WC Oncology; Cell Biology
SC Oncology; Cell Biology
GA CO2TR
UT WOS:000359010000030
PM 25987128
DA 2022-07-08
ER

PT J
AU Ma, Yunlong
   Zhu, Bin
   Liu, Xiaoguang
   Yu, Huilei
   Yong, Lei
   Liu, Xiao
   Shao, Jia
   Liu, Zhongjun
AF Ma, Yunlong
   Zhu, Bin
   Liu, Xiaoguang
   Yu, Huilei
   Yong, Lei
   Liu, Xiao
   Shao, Jia
   Liu, Zhongjun
TI Inhibition of oleandrin on the proliferation show and invasion of osteosarcoma cells in vitro by suppressing Wnt/beta-catenin signaling pathway
SO JOURNAL OF EXPERIMENTAL & CLINICAL CANCER RESEARCH
LA English
DT Article
DE Osteosarcoma; Oleandrin; Proliferation; Invasion; Wnt/beta-catenin signaling; Antitumor activity
ID c-myc; beta-catenin; kappa-b; expression; apoptosis; growth; phosphorylation; activation; mechanism; target
AB Background: Osteosarcoma (OS) is a high-grade bone sarcoma with early metastasis potential, and the clinical chemotherapy drugs that are currently used for its treatment have some limitations. Recently, several studies have reported the selective antitumor effect of oleandrin on various tumor cells. In this study, we aimed to evaluate the effects and underlying mechanisms of oleandrin on OS cells. Methods: The effect of oleandrin on the proliferation, morphology, and apoptosis of U2OS and SaOS-2 cells were analyzed in vitro. The activity of the Wnt/beta-catenin signaling pathway was determined using a dual luciferase assay. Semi-quantitative RT-PCR and western blot assays were performed to evaluate the mRNA and total protein expression of the downstream target genes. Changes of beta-catenin in intracellular localization were also explored using a western blot after separating the nucleus and cytoplasm proteins. The MMP-2 and MMP-9 enzymatic activities were determined using gelatin zymography. Results: Oleandrin significantly inhibited the proliferation and invasion of OS cells in vitro, and induced their apoptosis. After treatment with oleandrin, the TOP/FOP flash ratio in OS cells was noticeably decreased, which indicated that the Wnt/beta-catenin signaling pathway was repressed. The expression of related Wnt target genes and total beta-catenin was downregulated, and a reduced nuclear beta-catenin level by oleandrin was observed as well. In addition, oleandrin suppressed the activities of MMP-2 and MMP-9. Conclusions: Oleandrin, in vitro, exerted a strong antitumor effect on human OS cells by suppressing the Wnt/beta-catenin signaling pathway, which interfered with the proliferation and invasion of OS cells, as well as induced cells apoptosis. Moreover, the expression and activities of MMP-2 and MMP-9 were downregulated by oleandrin, which contributed to the cells' lower invasiveness.
C1 [Ma, Yunlong; Zhu, Bin; Liu, Xiaoguang; Yu, Huilei; Yong, Lei; Liu, Xiao; Shao, Jia; Liu, Zhongjun] Peking Univ, Dept Orthopaed, Hosp 3, Beijing 100191, Peoples R China.
RP Liu, XG (通讯作者)，Peking Univ, Dept Orthopaed, Hosp 3, North Garden St 49, Beijing 100191, Peoples R China.
EM xgliudoctor@163.com
FU National Natural Science Foundation of China [81472041]
CR Amit S, 2002, GENE DEV, V16, P1066, DOI 10.1101/gad.230302
   Benjamin RS, 2015, LANCET ONCOL, V16, P12, DOI 10.1016/S1470-2045(14)71186-6
   Bienz M, 2002, NAT REV MOL CELL BIO, V3, P328, DOI 10.1038/nrm806
   Biswas DK, 2004, P NATL ACAD SCI USA, V101, P10137, DOI 10.1073/pnas.0403621101
   Boulares AH, 2001, J BIOL CHEM, V276, P38185
   Cai XS, 2004, CHINESE MED J-PEKING, V117, P94
   Cai YP, 2010, J PATHOL, V220, P24, DOI 10.1002/path.2628
   Cai Y, 2014, J CELL BIOCHEM, V115, P625, DOI 10.1002/jcb.24708
   Chou AJ, 2006, EXPERT REV ANTICANC, V6, P1075, DOI 10.1586/14737140.6.7.1075
   Chou TY, 1995, J BIOL CHEM, V270, P18961, DOI 10.1074/jbc.270.32.18961
   Cong F, 2004, P NATL ACAD SCI USA, V101, P2882, DOI 10.1073/pnas.0307344101
   Eustace BK, 2004, NAT CELL BIOL, V6, P507, DOI 10.1038/ncb1131
   Felx M, 2006, CLIN SCI, V110, P645, DOI 10.1042/CS20050286
   Frese S, 2006, CANCER RES, V66, P5867, DOI 10.1158/0008-5472.CAN-05-3544
   Friedl P, 2010, J CELL BIOL, V188, P11, DOI 10.1083/jcb.200909003
   Furlanetto RW, 1994, MOL ENDOCRINOL, V8, P510, DOI 10.1210/me.8.4.510
   Gao Z, 2009, ANTICANCER RES, V29, P2025
   Haydon RC, 2002, INT J CANCER, V102, P338, DOI 10.1002/ijc.10719
   He TC, 1998, SCIENCE, V281, P1509, DOI 10.1126/science.281.5382.1509
   Hendrix ND, 2006, CANCER RES, V66, P1354, DOI 10.1158/0008-5472.CAN-05-3694
   Inbal B, 2002, J CELL BIOL, V157, P455, DOI 10.1083/jcb.200109094
   Manna SK, 2000, CANCER RES, V60, P3838
   Mcconkey DJ, 2000, CANCER RES, V60, P3807
   Mekhail T, 2006, INVEST NEW DRUG, V24, P423, DOI 10.1007/s10637-006-7772-x
   Newman RA, 2006, J EXP THER ONCOL, V5, P167
   Osaka E, 2006, ACTA HISTOCHEM CYTOC, V39, P95, DOI 10.1267/ahc.06005
   Pagano M, 1994, GENE DEV, V8, P1627, DOI 10.1101/gad.8.14.1627
   Raghavendra PB, 2007, MOL IMMUNOL, V44, P2292, DOI 10.1016/j.molimm.2006.11.009
   Sato H, 1992, ONCOGENE, V7, P77
   Smith JA, 2001, BIOCHEM PHARMACOL, V62, P469, DOI 10.1016/S0006-2952(01)00690-6
   Sreenivasan Y, 2006, J CLIN IMMUNOL, V26, P308, DOI 10.1007/s10875-006-9028-0
   Stenkvist B, 1999, ONCOL REP, V6, P493
   Tan ML, 2009, CANCER BIOL THER, V8, P106, DOI 10.4161/cbt.8.2.7385
   Toth MARTA, 2012, METHODS MOL BIOL, V878, P121, DOI 10.1007/978-1-61779-854-2_8
   Turpeenniemi-hujanen T, 2005, BIOCHIMIE, V87, P287, DOI 10.1016/j.biochi.2005.01.014
   Walkley CR, 2008, GENE DEV, V22, P1662, DOI 10.1101/gad.1656808
   Wu CH, 2007, P NATL ACAD SCI USA, V104, P13028, DOI 10.1073/pnas.0701953104
   Wu YF, 2010, NEOPLASMA, V57, P501, DOI 10.4149/neo_2010_06_501
   Xu XM, 2014, PLOS ONE, V9, P0, DOI 10.1371/journal.pone.0107463
   Yang PY, 2009, MOL CANCER THER, V8, P2319, DOI 10.1158/1535-7163.MCT-08-1085
   Zhang HW, 2015, J EXP CLIN CANC RES, V34, P0, DOI 10.1186/s13046-015-0132-y
   Zhao S, 2014, J EXP CLIN CANC RES, V4, P33
NR 42
TC 49
Z9 49
U1 0
U2 14
PU BMC
PI LONDON
PA CAMPUS, 4 CRINAN ST, LONDON N1 9XW, ENGLAND
SN 
EI 1756-9966
J9 J EXP CLIN CANC RES
JI J. Exp. Clin. Cancer Res.
PD OCT 6
PY 2015
VL 34
IS 
BP 
EP 
DI 10.1186/s13046-015-0232-8
PG 12
WC Oncology
SC Oncology
GA CS8DU
UT WOS:000362316700005
PM 26444270
DA 2022-07-08
ER

PT J
AU Zhang, Wei
   Li, Qianyi
   Song, Chao
   Lao, Lifeng
AF Zhang, Wei
   Li, Qianyi
   Song, Chao
   Lao, Lifeng
TI Knockdown of autophagy-related protein 6, Beclin-1, decreases cell growth, invasion, and metastasis and has a positive effect on chemotherapy-induced cytotoxicity in osteosarcoma cells
SO TUMOR BIOLOGY
LA English
DT Article
DE Autophagy; Beclin-1; Proliferation; Invasion; Chemoresistance
ID cancer-therapy; apoptosis; death; inhibition; activation; matrix-metalloproteinase-9; chemosensitivity; resistance; induction; migration
AB Beclin-1, a well-known key regulator of autophagy, has been implicated in many disorders, including cancer, aging, and degenerative diseases. Previous studies demonstrated that Beclin-1 participated in tumorgenesis and was highly expressed in colorectal cancer cells, primary duodenal adenocarcinoma, and hepatocellular carcinoma cells, and overexpression of Beclin-1 could induce autophagic cell death in leukemia cells. However, the exact effects and molecular mechanisms of Beclin-1-mediated autophagy in osteosarcoma are still unknown up to now. Here, we evaluated the role of Beclin-1 in human osteosarcoma cell lines in vivo and in vitro. In order to characterize the endogenous expression of Beclin-1 in osteosarcoma cell lines, we performed real-time PCR and Western blot analysis. We further analyzed the level of Beclin-1 in osteosarcoma cells after chemotherapy and investigated the impact of autophagy inhibition on chemotherapy-induced cytotoxicity. We used the small interfering RNA (siRNA) directed against Beclin-1 to infect the osteosarcoma cell line with relatively high Belcin-1 expression. Furthermore, we determine the functional relevance of Beclin-1 knockdown to osteosarcoma cell growth, migration, and invasion, and investigate the expression levels of matrix metallopeptidase-2 (MMP-2), MMP-9, phosphoinositide 3-kinase p85 alpha (PI3Kp85 alpha), and phosphorylated AKT (p-AKT). As a result, HOS osteosarcoma cells exhibited higher Beclin-1 expression. Anticancer agents including doxorubicin, cisplatin, and methotrexate each induced Beclin-1 up-regulation in human osteosarcoma cells, and siRNA-mediated knockdown of Beclin-1 suppressed cell proliferation, migration, and invasion indicated by 3-(4,5-dimethylthiazolyl-2)-2,5-diphenylthetrazolium bromide, would healing, and transwell assays. Cell apoptosis induced by anticancer agents was markedly increased. Knockdown of Beclin-1 or inhibition of autophagy by 3-methyladenine (an inhibitor of autophagy and PI3K) rendered them significantly more sensitive to chemotherapy. Addition of the pan-caspase inhibitor ZVAD-FMK partly reversed the cisplatin-induced cell death. When Beclin-1 expression was inhibited, the expression of PI3Kp85 alpha, p-AKT, and MMP-9 was downregulated in HOS cells. In addition, the tumor volumes in subcutaneous nude mouse models in Beclin-1-deleted HOS cells were significantly smaller than those of control group. These results suggested that knockdown of Beclin-1 by siRNA exerts inhibitory effects on growth and migration of osteosarcoma cells possibly via blockade of the PI3K/AKT signaling. Beclin-1 knockdown rendered them significantly more sensitive to chemotherapy through activating apoptosis pathway. The results of this study suggest that Beclin-1 plays an important role in proliferation and tumor progression in osteosarcoma and inhibition autophagy can increase the efficacy of anticancer agent therapy.
C1 [Zhang, Wei; Li, Qianyi; Song, Chao; Lao, Lifeng] Shanghai Jiao Tong Univ, Dept Orthopaed Surg, Renji Hosp, Sch Med, Shanghai 200127, Peoples R China.
RP Lao, LF (通讯作者)，Shanghai Jiao Tong Univ, Dept Orthopaed Surg, Renji Hosp, Sch Med, Shanghai 200127, Peoples R China.
EM WZhangDoctor@163.com; QLi667@126.com; CSongspine@163.com; laolifeng@gmail.com
FU National Natural Science Foundation of Youth Program [81101394]; Shanghai Special Fund for Outstanding Young Teachers in Universities [JDY10080]; Shanghai Renji Hospital Fund for Outstanding Youth [RJPY10-010]; Shanghai Fund for Young Physician Development [20141051]
CR Bao LJ, 2014, INT J CLIN EXP PATHO, V7, P1502
   Chen YS, 2013, PATHOL RES PRACT, V209, P562, DOI 10.1016/j.prp.2013.06.006
   Choong PF, 2014, INT J MED SCI, V11, P1154, DOI 10.7150/ijms.8281
   Fulda S, 2014, J CLIN ONCOL, V32, P3190, DOI 10.1200/JCO.2014.56.8741
   He HT, 2014, ONCOL LETT, V7, P1352, DOI 10.3892/ol.2014.1935
   Hou YJ, 2011, LAB INVEST, V91, P1146, DOI 10.1038/labinvest.2011.97
   Hsieh MT, 2014, INT J ONCOL, V45, P782, DOI 10.3892/ijo.2014.2478
   Jemal A, 2011, CA-CANCER J CLIN, V61, P134, DOI 10.3322/caac.20115, 10.3322/caac.20107
   Jiang ZF, 2012, MOL BIOL REP, V39, P259, DOI 10.1007/s11033-011-0734-1
   Kang R, 2011, CELL DEATH DIFFER, V18, P571, DOI 10.1038/cdd.2010.191
   Kim SY, 2014, BIOCHEM PHARMACOL, V88, P178, DOI 10.1016/j.bcp.2014.01.027
   Ko H, 2011, J CELL BIOCHEM, V112, P2471, DOI 10.1002/jcb.23171
   Lee JH, 2014, ONCOTARGET, V5, P10180, DOI 10.18632/oncotarget.2507
   Li H, 2011, CANCER RES, V71, P3625, DOI 10.1158/0008-5472.CAN-10-4475
   Li H, 2014, TUMOR BIOL, V35, P5487, DOI 10.1007/s13277-014-1717-3
   Li ZM, 2014, INT J BIOL SCI, V10, P757, DOI 10.7150/ijbs.9067
   Mcknight NC, 2014, PLOS GENET, V10, P0, DOI 10.1371/journal.pgen.1004626
   Mohan N, 2013, PLOS ONE, V8, P0, DOI 10.1371/journal.pone.0078958
   Monteith GR, 2014, CANCER CELL, V26, P1, DOI 10.1016/j.ccr.2014.06.015
   Ouyang L, 2012, CELL PROLIFERAT, V45, P487, DOI 10.1111/j.1365-2184.2012.00845.x
   Pan BZ, 2014, MOL CANCER, V13, P0, DOI 10.1186/1476-4598-13-165
   Ren Y, 2009, BMB REP, V42, P599, DOI 10.5483/BMBRep.2009.42.9.599
   Shang HS, 2014, MOLECULES, V19, P16588, DOI 10.3390/molecules191016588
   Tai WT, 2013, CELL DEATH DIS, V4, P0, DOI 10.1038/cddis.2013.18
   Tong Y, 2013, ONCOTARGET, V4, P860, DOI 10.18632/oncotarget.1018
   Tonini GP, 2006, CURR PHARM DESIGN, V12, P2303, DOI 10.2174/138161206777585193
   Wang J, 2014, CLIN CHIM ACTA, V433, P225, DOI 10.1016/j.cca.2014.03.023
   Wang L, 2014, BIOCHEM BIOPH RES CO, V448, P448, DOI 10.1016/j.bbrc.2014.04.120
   Wu XY, 2013, TUMOR BIOL, V34, P713, DOI 10.1007/s13277-012-0599-5
   Yang YH, 2014, FREE RADICAL BIO MED, V77, P10, DOI 10.1016/j.freeradbiomed.2014.08.028
   Zheng Y, 2014, TUMOR BIOL, V35, P5189, DOI 10.1007/s13277-014-1673-y
NR 31
TC 25
Z9 29
U1 1
U2 12
PU SAGE PUBLICATIONS LTD
PI LONDON
PA 1 OLIVERS YARD, 55 CITY ROAD, LONDON EC1Y 1SP, ENGLAND
SN 1010-4283
EI 1423-0380
J9 TUMOR BIOL
JI Tumor Biol.
PD APR 15
PY 2015
VL 36
IS 4
BP 2531
EP 2539
DI 10.1007/s13277-014-2868-y
PG 9
WC Oncology
SC Oncology
GA CF9LJ
UT WOS:000352885900038
PM 25427639
DA 2022-07-08
ER

PT J
AU Cakmak, Ozlem
   Comertoglu, Ismail
   Firat, Ridvan
   Erdemli, HK
   Kursunlu, SF
   Akyol, Sumeyya
   Ugurcu, Veli
   Altuntas, Aynur
   Adam, Bahattin
   Demircan, Kadir
AF Cakmak, Ozlem
   Comertoglu, Ismail
   Firat, Ridvan
   Erdemli, Haci
   Kursunlu, S
   Akyol, Sumeyya
   Ugurcu, Veli
   Altuntas, Aynur
   Adam, Bahattin
   Demircan, Kadir
TI The Investigation of ADAMTS16 in Insulin-Induced Human Chondrosarcoma Cells
SO CANCER BIOTHERAPY AND RADIOPHARMACEUTICALS
LA English
DT Article
DE ADAMTS16; chondrosarcoma; insulin; OUMS-27; protein; RNA
ID metalloproteinase; expression; disintegrin; osteosarcoma; protease; oums-27; update; motif; role
AB Objectives: A disintegrin-like metalloproteinase with thrombospondin motifs (ADAMTS) is a group of proteins that have enzymatic activity secreted by cells to the outside extracellular matrix. Insulin induces proteoglycan biosynthesis in chondrosarcoma chondrocytes. The purpose of the present in vitro study is to assess the time course effects of insulin on ADAMTS16 expression in OUMS-27 (human chondrosarcoma) cell line to examine whether insulin regulates ADAMTS16 expression as well as proteoglycan biosynthesis with multifaceted properties or not. Methods: Chondrosarcoma cells were cultured in Dulbecco's modified Eagle's medium having either 10g/mL insulin or not. While the experiment was going on, the medium containing insulin had been changed every other day. Cells were harvested at 1st, 3rd, 7th, and 11th days; subsequently, RNA and proteins were isolated in every experimental group according to their time interval. RNA expression of ADAMTS was estimated by quantitative real-time polymerase chain reaction (qRT-PCR) by using primers. Immunoreactive protein levels were encountered by the western blot protein detection technique by using proper anti-ADAMTS16 antibodies. Results: ADAMTS16 mRNA expression level of chondrosarcoma cells was found to be insignificantly decreased in chondrosarcoma cells induced by insulin detected by the qRT-PCR instrument. On the other hand, there was a gradual decrease in immune-reactant ADAMTS16 protein amount by the time course in insulin-treated cell groups when compared with control cells. Conclusion: It has been suggested that insulin might possibly regulate ADAMTS16 levels/activities in OUMS-27 chondrosarcoma cells taking a role in extracellular matrix turnover.
C1 [Cakmak, Ozlem] Gazi Univ, Dept Biol Educ, Fac Educ, TR-06500 Ankara, Turkey.
   [Comertoglu, Ismail] Mevlana Univ, Dept Med Genet, Fac Med, Konya, Turkey.
   [Firat, Ridvan] Golbasi State Hosp, Div Med Biochem Lab, Ankara, Turkey.
   [Erdemli, Haci Kemal] Corum Training & Res Hosp, Dept Biochem Lab, Corum, Turkey.
   [Kursunlu, S. Fatih] Adnan Menderes Univ, Dept Periodontol, Fac Dent, Aydin, Turkey.
   [Akyol, Sumeyya; Demircan, Kadir] Turgut Ozal Univ, Dept Med Biol, Fac Med, Ankara, Turkey.
   [Ugurcu, Veli] Dumlupinar Univ Med Fac, Dept Med Biochem, Kutahya, Turkey.
   [Altuntas, Aynur] Ankara Reg Off Council Forens Med, Div Chem, Ankara, Turkey.
   [Adam, Bahattin] Univ Calif Davis, Sch Med, Dept Biochem & Mol Med, Sacramento, CA 95817 USA.
RP Cakmak, O (通讯作者)，Gazi Univ, Dept Biol Educ, Fac Educ, TR-06500 Ankara, Turkey.
EM ocakmak21@gmail.com
CR Abdul-majeed S, 2014, PLOS ONE, V9, P0, DOI 10.1371/journal.pone.0100967
   Apte SS, 2004, INT J BIOCHEM CELL B, V36, P981, DOI 10.1016/j.biocel.2004.01.014
   Brennan PA, 2004, EJSO, V30, P589, DOI 10.1016/j.ejso.2004.03.014
   Cal S, 2002, GENE, V283, P49, DOI 10.1016/S0378-1119(01)00861-7
   Chow WA, 2007, CURR OPIN ONCOL, V19, P371, DOI 10.1097/CCO.0b013e32812143d9
   Dai X, 2011, MED SCI MONITOR, V17, PRA177, DOI 10.12659/MSM.881893
   Davies KJ, 2014, INT J BREAST CANC, V2014, P0, DOI 10.1155/2014/839094
   Demircan K, 2005, ARTHRITIS RHEUM-US, V52, P1451, DOI 10.1002/art.21010
   Fang M, 2014, TUMOR BIOL, V35, P2871, DOI 10.1007/s13277-013-1511-7
   Gao S, 2007, MOL HUM REPROD, V13, P465, DOI 10.1093/molehr/gam037
   Gelderblom H, 2008, ONCOLOGIST, V13, P320, DOI 10.1634/theoncologist.2007-0237
   Jemal A, 2011, CA-CANCER J CLIN, V61, P134, DOI 10.3322/caac.20115, 10.3322/caac.20107
   Joe B, 2009, HUM MOL GENET, V18, P2825, DOI 10.1093/hmg/ddp218
   Kebebew E, 2005, ANN SURG, V242, P353, DOI 10.1097/sla.0000179623.87329.6b
   Kevorkian L, 2004, ARTHRITIS RHEUM-US, V50, P131, DOI 10.1002/art.11433
   Kumar SARAN, 2012, CANCERS (BASEL), V4, P1252, DOI 10.3390/cancers4041252
   Kunisada T, 1998, INT J CANCER, V77, P854, DOI 10.1002/(SICI)1097-0215(19980911)77:6<854::AID-IJC10>3.0.CO;2-1
   Mochizuki S, 2007, CANCER SCI, V98, P621, DOI 10.1111/j.1349-7006.2007.00434.x
   Nishida K, 2008, PPAR RES, V2008, P0, DOI 10.1155/2008/250568
   Otsu K, 1988, BIOCHEM J, V254, P203, DOI 10.1042/bj2540203
   Porter S, 2005, BIOCHEM J, V386, P15, DOI 10.1042/BJ20040424
   Pyun JA, 2014, MENOPAUSE, V21, P890, DOI 10.1097/GME.0000000000000172, 10.1097/gme.0000000000000172
   Qasem SA, 2014, SEMIN DIAGN PATHOL, V31, P10, DOI 10.1053/j.semdp.2014.01.006
   Rocks N, 2008, BIOCHIMIE, V90, P369, DOI 10.1016/j.biochi.2007.08.008
   Roy R, 2006, EXP CELL RES, V312, P608, DOI 10.1016/j.yexcr.2005.11.022
   Sakamoto N, 2010, CANCER SCI, V101, P1038, DOI 10.1111/j.1349-7006.2009.01477.x
   Sandberg AA, 2004, CURR OPIN ONCOL, V16, P342, DOI 10.1097/01.cco.0000129678.72521.e5
   Shiomi T, 2010, PATHOL INT, V60, P477, DOI 10.1111/j.1440-1827.2010.02547.x
   Soldatos T, 2011, J COMPUT ASSIST TOMO, V35, P504, DOI 10.1097/RCT.0b013e31822048ff
   Stevens RL, 1981, J BIOL CHEM, V256, P2045
   Stokes A, 2010, CLIN CANCER RES, V16, P2022, DOI 10.1158/1078-0432.CCR-09-2525
   Surridge AK, 2009, MATRIX BIOL, V28, P416, DOI 10.1016/j.matbio.2009.07.001
   Van OOSTERWIJKJG, 2013, HEMATOL ONCOL CLIN N, V27, P1021, DOI 10.1016/j.hoc.2013.07.012
   Wagstaff L, 2011, FRONT BIOSCI-LANDMRK, V16, P1861, DOI 10.2741/3827
   Xu XP, 2005, CANCER RES, V65, P130
NR 35
TC 3
Z9 3
U1 0
U2 7
PU MARY ANN LIEBERT, INC
PI NEW ROCHELLE
PA 140 HUGUENOT STREET, 3RD FL, NEW ROCHELLE, NY 10801 USA
SN 1084-9785
EI 1557-8852
J9 CANCER BIOTHER RADIO
JI Cancer Biother. Radiopharm.
PD AUG 1
PY 2015
VL 30
IS 6
BP 255
EP 260
DI 10.1089/cbr.2015.1840
PG 6
WC Oncology; Medicine, Research & Experimental; Pharmacology & Pharmacy; Radiology, Nuclear Medicine & Medical Imaging
SC Oncology; Research & Experimental Medicine; Pharmacology & Pharmacy; Radiology, Nuclear Medicine & Medical Imaging
GA CU9YV
UT WOS:000363904000004
PM 26181853
DA 2022-07-08
ER

PT J
AU Dong, Yongqiang
   Liang, Guojun
   Yuan, Bo
   Yang, Chaoqun
   Gao, Rui
   Zhou, Xuhui
AF Dong, Yongqiang
   Liang, Guojun
   Yuan, Bo
   Yang, Chaoqun
   Gao, Rui
   Zhou, Xuhui
TI MALAT1 promotes the proliferation and metastasis of osteosarcoma cells by activating the PI3K/Akt pathway
SO TUMOR BIOLOGY
LA English
DT Article
DE MALAT1; Osteosarcoma; Growth; Migration
ID noncoding rna; cancer; inhibition; apoptosis; survival; genome
AB Metastasis-associated lung adenocarcinoma transcript 1 (MALAT1), one of the first found cancer-associated long noncoding RNAs (lncRNAs), involves in the development and progression of many types of tumors. An aberrant expression of MALAT1 was observed in hepatocellular carcinoma, cervical cancer, breast cancer, ovarian cancer, and colorectal cancer. However, the exact effects and molecular mechanisms of MALAT1 in osteosarcoma progression are still unknown up to now. Here, we investigated the role of MALAT1 in human osteosarcoma cell lines and clinical tumor samples in order to determine the function of this molecule. In our research, the MALAT1 messenger RNA (mRNA) was highly expressed in human osteosarcoma tissues, and its expression level was closely correlated with pulmonary metastasis. Then, we employed lentivirus-mediated knockdown of MALAT1 in U-2 OS and SaO2 to determine the role of MALAT1 in osteosarcoma cell lines. Lentivirus-mediated MALAT1 small interfering RNA (siRNA) could efficiently downregulated the expression level of MALAT1 in osteosarcoma cell lines. Knockdown of MALAT1 inhibited the proliferation and invasion of human osteosarcoma cell and suppressed its metastasis in vitro and vivo. At the same time, the proliferating cell nuclear antigen (PCNA), matrix metallopeptidase 9 (MMP-9), phosphorylated PI3Kp85 alpha, and Akt expressions were significantly inhibited in MALAT1-deleted cells. These findings indicated that MALAT1 might suppress the tumor growth and metastasis via PI3K/AKT signaling pathway. Taken together, our data indicated that MALAT1 might be an oncogenic lncRNA that promoted proliferation and metastasis of osteosarcoma and could be regarded as a therapeutic target in human osteosarcoma.
C1 [Dong, Yongqiang; Liang, Guojun; Yuan, Bo] Xinchang Cty Peoples Hosp, Dept Spine Surg, Shaoxing 312500, Zhejiang, Peoples R China.
   [Yang, Chaoqun; Gao, Rui; Zhou, Xuhui] Second Mil Med Univ, Changzheng Hosp, Dept Orthoped Surg, Shanghai 200003, Peoples R China.
RP Gao, R (通讯作者)，Second Mil Med Univ, Changzheng Hosp, Dept Orthoped Surg, 415 Fengyang Rd, Shanghai 200003, Peoples R China.
EM dyq1867@163.com; Guojun_Liang@163.com; boyuansurgery@163.com; chaoqunyang311@163.com; ruigao311@163.com; xuhuizhou66@163.com
CR Birney E, 2007, NATURE, V447, P799, DOI 10.1038/nature05874
   Brauze D, 1990, ACTA BIOCHIM POL, V37, P219
   Clark JCM, 2008, J CANCER RES CLIN, V134, P281, DOI 10.1007/s00432-007-0330-x
   Edmondson HA, 1954, CANCER-AM CANCER SOC, V7, P462, DOI 10.1002/1097-0142(195405)7:3<462::AID-CNCR2820070308>3.0.CO;2-E
   Fellenberg J, 2007, MODERN PATHOL, V20, P1085, DOI 10.1038/modpathol.3800937
   Feng J, 2012, HEAD NECK ONCOL, V4, P46
   Gupta RA, 2010, NATURE, V464, P1071, DOI 10.1038/nature08975
   Gutschner T, 2013, J MOL MED, V91, P791, DOI 10.1007/s00109-013-1028-y
   Gutschner T, 2012, RNA BIOL, V9, P703, DOI 10.4161/rna.20481
   Hong SK, 2009, J BIOL CHEM, V284, P33006, DOI 10.1074/jbc.M109.012591
   Huang J, 2012, CANCER RES, V72, P230, DOI 10.1158/0008-5472.CAN-11-2001
   Hutchinson JN, 2007, BMC GENOMICS, V8, P0, DOI 10.1186/1471-2164-8-39
   Ji P, 2003, ONCOGENE, V22, P8031, DOI 10.1038/sj.onc.1206928
   Ji Q, 2014, BRIT J CANCER, V111, P736, DOI 10.1038/bjc.2014.383
   Jin S, 2007, APOPTOSIS, V12, P1317, DOI 10.1007/s10495-007-0062-z
   Lai MC, 2012, MED ONCOL, V29, P1810, DOI 10.1007/s12032-011-0004-z
   Lin R, 2007, ONCOGENE, V26, P851, DOI 10.1038/sj.onc.1209846
   Liu B, 2008, CELL BIOL INT, V32, P494, DOI 10.1016/j.cellbi.2007.10.008
   Mattick JS, 2009, PLOS GENET, V5, P0, DOI 10.1371/journal.pgen.1000459
   Meyers PA, 2008, J CLIN ONCOL, V26, P633, DOI 10.1200/JCO.2008.14.0095
   Rinn JL, 2012, ANNU REV BIOCHEM, V81, P145, DOI 10.1146/annurev-biochem-051410-092902
   Sun Y, 2009, BREAST CANCER RES TR, V118, P185, DOI 10.1007/s10549-008-0171-6
   Taniguchi M, 2014, FEBS OPEN BIO, V4, P328, DOI 10.1016/j.fob.2014.03.004
   Wu XS, 2014, CANCER BIOL THER, V15, P806, DOI 10.4161/cbt.28584
   Yamada K, 2006, CANCER SCI, V97, P106, DOI 10.1111/j.1349-7006.2006.00147.x
   Ying L, 2012, MOL BIOSYST, V8, P2289, DOI 10.1039/c2mb25070e
   Yuan SX, 2012, HEPATOLOGY, V56, P2231, DOI 10.1002/hep.25895
   Zhang Y, 2014, TUMOR BIOL, V35, P1619, DOI 10.1007/s13277-013-1223-z
NR 28
TC 264
Z9 292
U1 3
U2 133
PU SPRINGER
PI DORDRECHT
PA VAN GODEWIJCKSTRAAT 30, 3311 GZ DORDRECHT, NETHERLANDS
SN 1010-4283
EI 1423-0380
J9 TUMOR BIOL
JI Tumor Biol.
PD MAR 15
PY 2015
VL 36
IS 3
BP 1477
EP 1486
DI 10.1007/s13277-014-2631-4
PG 10
WC Oncology
SC Oncology
GA CE5OC
UT WOS:000351884000018
PM 25431257
DA 2022-07-08
ER

PT J
AU Zhang, Yuanyuan
   Han, Yuwei
   Zhai, Kefeng
   Sun, Minhui
   Liu, Jihua
   Yu, Boyang
   Kou, Junping
AF Zhang, Yuanyuan
   Han, Yuwei
   Zhai, Kefeng
   Sun, Minhui
   Liu, Jihua
   Yu, Boyang
   Kou, Junping
TI Ophiopogonin-D suppresses MDA-MB-435 cell adhesion and invasion by inhibiting matrix metalloproteinase-9
SO MOLECULAR MEDICINE REPORTS
LA English
DT Article
DE ophiopogonin-D; MDA-MB-435; invasion; adhesion
ID human osteosarcoma cell; p38 mapk; matrix metalloproteinase-2; molecular-mechanism; aqueous extract; cancer cell; metastasis; migration; japonicus; constituent
AB Ophiopogonin-D is one of steroidal saponins isolated from the root of the Chinese medicinal plant Ophiopogon japonicas. It has been claimed to possess anti-inflammatory and anti-oxidant properties. The present study was the first to examine the anti-tumor metastasis properties of ophiopogonin-D. An MTT assay showed that ophiopogonin-D inhibited the proliferation of MDA-MB-435 melanoma cells, and decreased invasion was demonstrated using a Transwell invasion assay. Furthermore, adhesion of MDA-MB-435 cells to human umbilical vascular endothelial cells and to fibronectin was inhibited by ophiopogonin-D. Gelatin zymography and western blot analysis showed that ophiopogonin-D inhibited the expression and secretion of matrix metalloproteinase-9 (MMP-9), but not that of MMP-2. Inhibition of phosphorylation of p38 by ophiopogonin-D indicated its inhibition of the mitogen-activated protein kinase pathway. Overall, the results suggested that ophiopogonin-D may be considered as a candidate drug for treating or preventing tumor metastasis.
C1 [Zhang, Yuanyuan; Han, Yuwei; Zhai, Kefeng; Sun, Minhui; Liu, Jihua; Yu, Boyang; Kou, Junping] China Pharmaceut Univ, Dept Complex Prescript Tradit Chinese Med, State Key Lab Nat Med, Nanjing 211198, Jiangsu, Peoples R China.
RP Kou, JP (通讯作者)，China Pharmaceut Univ, Dept Complex Prescript Tradit Chinese Med, State Key Lab Nat Med, 639 Longmian Rd, Nanjing 211198, Jiangsu, Peoples R China.
EM junpingkou@cpu.edu.cn
FU National Natural Science Foundation of China [81274131]; China Postdoctoral Science Foundation [2012M521150]
CR Asano T, 1993, CHEM PHARM BULL, V41, P566, DOI 10.1248/cpb.41.566
   Bohle AS, 1999, LANGENBECK ARCH SURG, V384, P133, DOI 10.1007/s004230050183
   Bolkun L, 2013, ADV MED SCI-POLAND, V58, P118, DOI 10.2478/v10039-012-0048-0
   Chen HW, 2008, CANCER RES, V68, P7428, DOI 10.1158/0008-5472.CAN-07-6734
   Chen MJ, 2013, ONCOL REP, V29, P430, DOI 10.3892/or.2012.2131
   Cheng YB, 2013, CANCER METAST REV, V32, P567, DOI 10.1007/s10555-013-9433-9
   Davidson B, 2003, CLIN EXP METASTAS, V20, P621, DOI 10.1023/A:1027347932543
   Frankowski H, 2012, METHODS MOL BIOL, V814, P221, DOI 10.1007/978-1-61779-452-0_15
   Gao XH, 2013, ASIAN PAC J CANCER P, V14, P5055, DOI 10.7314/APJCP.2013.14.9.5055
   Geho DH, 2005, PHYSIOLOGY, V20, P194, DOI 10.1152/physiol.00009.2005
   Hamsa THAYELEPURAYIL, 2011, J EXP THER ONCOL, V9, P139
   Ho YL, 2012, EVID-BASED COMPL ALT, V2012, P0, DOI 10.1155/2012/965846
   Huang YL, 2008, J PHARMACOL SCI, V108, P198, DOI 10.1254/jphs.08083FP
   Hung SH, 2009, J AGR FOOD CHEM, V57, P1291, DOI 10.1021/jf8032683
   Hwang ES, 2010, BIOSCI BIOTECH BIOCH, V74, P961, DOI 10.1271/bbb.90785
   Jin ML, 2014, INT J ONCOL, V44, P309, DOI 10.3892/ijo.2013.2157
   Jones J, 2007, EXP CELL RES, V313, P4051, DOI 10.1016/j.yexcr.2007.07.001
   Khadjavi A, 2014, CELL BIOCHEM FUNCT, V32, P5, DOI 10.1002/cbf.2963
   Khasigov PZ, 2003, BIOCHEMISTRY-MOSCOW+, V68, P711, DOI 10.1023/A:1025051214001
   Kou JP, 2005, BIOL PHARM BULL, V28, P1234, DOI 10.1248/bpb.28.1234
   Kou J, 2006, BIOL PHARM BULL, V29, P1267, DOI 10.1248/bpb.29.1267
   Kupai K, 2010, J PHARMACOL TOX MET, V61, P205, DOI 10.1016/j.vascn.2010.02.011
   Lan S, 2013, FITOTERAPIA, V85, P57, DOI 10.1016/j.fitote.2012.12.025
   Li N, 2013, STEROIDS, V78, P1, DOI 10.1016/j.steroids.2012.10.001
   Liao CL, 2015, ENVIRON TOXICOL, V30, P53, DOI 10.1002/tox.21894
   Lu ZJ, 2009, J EXP CLIN CANC RES, V28, P0, DOI 10.1186/1756-9966-28-16
   Miller AJ, 2006, NEW ENGL J MED, V355, P51, DOI 10.1056/NEJMra052166
   Monsonego-ornan E, 2012, DEV BIOL, V364, P162, DOI 10.1016/j.ydbio.2012.01.028
   Moss LAS, 2012, AM J PATHOL, V181, P1895, DOI 10.1016/j.ajpath.2012.08.044
   Ordonez R, 2014, J PINEAL RES, V56, P20, DOI 10.1111/jpi.12092
   Perlikos F, 2013, CRIT REV ONCOL HEMAT, V87, P1, DOI 10.1016/j.critrevonc.2012.12.007
   Qian JC, 2010, J ETHNOPHARMACOL, V128, P438, DOI 10.1016/j.jep.2010.01.031
   Shen T, 2012, CHEM-BIOL INTERACT, V199, P106, DOI 10.1016/j.cbi.2012.06.004
   Song CL, 2013, J BIOL CHEM, V288, P28021, DOI 10.1074/jbc.M113.498758
   Sun Y, 2009, EUR J PHARMACOL, V603, P22, DOI 10.1016/j.ejphar.2008.12.008
   Torzilli PA, 2012, SEMIN CANCER BIOL, V22, P385, DOI 10.1016/j.semcancer.2012.05.002
   Vandooren J, 2013, CRIT REV BIOCHEM MOL, V48, P222, DOI 10.3109/10409238.2013.770819
   Wu DY, 2013, MOL MED REP, V8, P626, DOI 10.3892/mmr.2013.1501
   Wu KC, 2012, ANTICANCER RES, V32, P4833
   Yang JS, 2013, FOOD CHEM TOXICOL, V59, P801, DOI 10.1016/j.fct.2013.06.028
   Yu BY, 1996, PHYTOCHEMISTRY, V43, P201, DOI 10.1016/0031-9422(96)00228-2
   Zhang YY, 2012, MOL MED REP, V6, P1121, DOI 10.3892/mmr.2012.1047
NR 42
TC 12
Z9 14
U1 1
U2 29
PU SPANDIDOS PUBL LTD
PI ATHENS
PA POB 18179, ATHENS, 116 10, GREECE
SN 1791-2997
EI 1791-3004
J9 MOL MED REP
JI Mol. Med. Rep.
PD JUL 15
PY 2015
VL 12
IS 1
BP 1493
EP 1498
DI 10.3892/mmr.2015.3541
PG 6
WC Oncology; Medicine, Research & Experimental
SC Oncology; Research & Experimental Medicine
GA CN0WJ
UT WOS:000358134400206
PM 25816153
DA 2022-07-08
ER

PT J
AU Chiang, Yi-Hung
   Wu, SH
   Kuo, Yi-Chun
   Chen, How-Foo
   Chiou, Arthur
   Lee, OK
AF Chiang, Yi-hung
   Wu, Stewart
   Kuo, Yi-chun
   Chen, How-foo
   Chiou, Arthur
   Lee, Oscar
TI Raman spectroscopy for grading of live osteosarcoma cells
SO STEM CELL RESEARCH & THERAPY
LA English
DT Article
ID mesenchymal stem-cell; osteoblastic cell; clinical-trial; in-vitro; bone; marrow; differentiation; cancer; transformation; murine
AB Introduction: Osteosarcoma is the most common primary malignant bone tumor, and the grading of osteosarcoma cells relies on traditional histopathology and molecular biology methods, which require RNA extraction, protein isolation and immunohistological staining. All these methods require cell isolation, lysis or fixation, which is time-consuming and requires certain amount of tumor specimen. In this study, we report the use of Raman spectroscopy for grading of malignant osteosarcoma cells. Methods: We demonstrate that, based on the detection of differential production of mineral species, Raman spectroscopy can be used as a live cell analyzer to accurately assess the grades of osteosarcoma cells by evaluating their mineralization levels. Mineralization level was assessed by measuring amount of hydroxyapatite (HA), which is highly expressed in mature osteoblasts, but not in poorly differentiated osteosarcoma cell or mesenchymal stem cells, the putative cell-of-origin of osteosarcoma. Results: We found that under Raman spectroscopy, the level of HA production was high in MG-63 cells, which are low-grade. Moreover, hydroxyapatite production was low in high-grade osteosarcoma cells such as 143B and SaOS2 cells (p < 0.05). Matrix metalloproteinase MMP2, MMP9 were highly expressed in SaOS2, 143B and MSCs and decreased in human fetal osteoblast (FOB) and MG-63 cells as expected (p < 0.05). These results may highlight the inverse correlation between HA level and prognosis of osteosarcoma. Conclusions: The use of Raman spectroscopy for the measurement of HA production by the protocol reported in this study may serve as a useful tool to rapidly and accurately assess the degree of malignancy in osteosarcoma cells in a label-free manner. Such application may shorten the period of pathological diagnosis and may benefit patients who are inflicted with osteosarcoma.
C1 [Chiang, Yi-Hung; Kuo, Yi-Chun; Lee, Oscar K.] Natl Yang Ming Univ, Inst Clin Med, Taipei 112, Taiwan.
   [Chiang, Yi-Hung] Natl Yang Ming Univ Hosp, Dept Orthopaed, Yi Lan 260, Taiwan.
   [Wu, Stewart H.; Chen, How-Foo; Chiou, Arthur] Natl Yang Ming Univ, Inst Biophoton, Taipei 112, Taiwan.
   [Lee, Oscar K.] Taipei City Hosp, Dept Orthopaed Surg, Taipei 10341, Taiwan.
   [Lee, Oscar K.] Natl Yang Ming Univ, Stem Cell Res Ctr, Taipei 112, Taiwan.
   [Lee, Oscar K.] Taipei Vet Gen Hosp, Dept Med Res, Taipei 11217, Taiwan.
RP Lee, OK (通讯作者)，Natl Yang Ming Univ, Inst Clin Med, 155,Sec2,Linong St, Taipei 112, Taiwan.
EM DAV47@tpech.gov.tw
FU UST-UCSD International Center of Excellence in Advanced Bio-engineering - Taiwan Ministry of Science and Technology I-RiCE Program [NSC102-2911-I-009-101]; Taipei Veterans General Hospital [VGH103E1-003, VGH103C-113]; Ministry of Science and Technology, Taiwan [NSC102-2120-M-010-001, NSC100-2314-B-010-030-MY3, NSC102-2321-B-010-008]; Ministry of Economic Affairs, Taiwan [102-EC-17-A-17-S1-203]; Ministry of Education, Aiming for the Top University Plan
CR Aguilar S, 2007, STEM CELLS, V25, P1586, DOI 10.1634/stemcells.2006-0762
   Brooke G, 2008, TRANSFUS MED HEMOTH, V35, P279, DOI 10.1159/000143158
   Calvi LM, 2003, NATURE, V425, P841, DOI 10.1038/nature02040
   Cheng MT, 2009, TISSUE ENG PT A, V15, P3979, DOI 10.1089/ten.TEA.2009.0172
   Chiang HK, 2009, J RAMAN SPECTROSC, V40, P546, DOI 10.1002/jrs.2161
   Chou AJ, 2006, EXPERT REV ANTICANC, V6, P1075, DOI 10.1586/14737140.6.7.1075
   Ding H, 2014, J BIOMED OPT, V19, P0, DOI 10.1117/1.JBO.19.11.111606
   Eppert K, 2005, MODERN PATHOL, V18, P388, DOI 10.1038/modpathol.3800265
   Fu HL, 2013, TUMOR BIOL, V34, P3817, DOI 10.1007/s13277-013-0966-x
   Gough JE, 2004, J BIOMED MATER RES A, V68A, P640, DOI 10.1002/jbm.a.20075
   Gupta K, 2010, LAB CHIP, V10, P2019, DOI 10.1039/c004689b
   Hantusch B, 2007, BMC MOL BIOL, V8, P0, DOI 10.1186/1471-2199-8-20
   Horwitz EM, 1999, NAT MED, V5, P309, DOI 10.1038/6529
   Hung PS, 2013, PLOS ONE, V8, P0, DOI 10.1371/journal.pone.0065438
   Jiang YH, 2002, NATURE, V418, P41, DOI 10.1038/nature00870
   Kaminaka S, 2002, J RAMAN SPECTROSC, V33, P498, DOI 10.1002/jrs.903
   Karl A, 2010, UROLOGE, V49, P1303, DOI 10.1007/s00120-010-2343-3
   Klein MJ, 2006, AM J CLIN PATHOL, V125, P555, DOI 10.1309/UC6KQHLD9LV2KENN
   Mazzini L, 2010, EXP NEUROL, V223, P229, DOI 10.1016/j.expneurol.2009.08.007
   Miura M, 2006, STEM CELLS, V24, P1095, DOI 10.1634/stemcells.2005-0403
   Morris MD, 2011, CLIN ORTHOP RELAT R, V469, P2160, DOI 10.1007/s11999-010-1692-y
   Murase M, 2009, BRIT J CANCER, V101, P1425, DOI 10.1038/sj.bjc.6605330
   Mutsaers AJ, 2014, BONE, V62, P56, DOI 10.1016/j.bone.2014.02.003
   Nagaya N, 2007, CIRCULATION, V116, P453
   Neugebauer U, 2010, ANALYST, V135, P3178, DOI 10.1039/c0an00608d
   Notingher I, 2004, J CELL BIOCHEM, V92, P1180, DOI 10.1002/jcb.20136
   Notingher I, 2004, ANAL CHEM, V76, P3185, DOI 10.1021/ac0498720
   Panetta NJ, 2009, PANMINERVA MED, V51, P25
   Pappalardo S, 2008, J BIOL REG HOMEOS AG, V22, P175
   Patel IS, 2008, J RAMAN SPECTROSC, V39, P1660, DOI 10.1002/jrs.2064
   Pereira RF, 1995, P NATL ACAD SCI USA, V92, P4857, DOI 10.1073/pnas.92.11.4857
   Pittenger MF, 1999, SCIENCE, V284, P143, DOI 10.1126/science.284.5411.143
   Rausch-fan XH, 2008, DENT MATER, V24, P102, DOI 10.1016/j.dental.2007.03.001
   Rebulla P, 2010, VOX SANG, V99, P69
   Rubio D, 2005, CANCER RES, V65, P3035, DOI 10.1158/0008-5472.CAN-04-4194
   Rubio D, 2008, PLOS ONE, V3, P0, DOI 10.1371/journal.pone.0001398
   Schulze HG, 2010, ANAL CHEM, V82, P5020, DOI 10.1021/ac902697q
   Shih YRV, 2006, STEM CELLS, V24, P2391, DOI 10.1634/stemcells.2006-0253
   Sigurdsson S, 2004, IEEE T BIO-MED ENG, V51, P1784, DOI 10.1109/TBME.2004.831538
   Stewart S, 2002, J RAMAN SPECTROSC, V33, P536, DOI 10.1002/jrs.892
   Swart JF, 2008, ARTHRITIS RHEUM, V58, P0
   Tarnowski CP, 2002, J BONE MINER RES, V17, P1118, DOI 10.1359/jbmr.2002.17.6.1118
   Tolar J, 2007, STEM CELLS, V25, P371, DOI 10.1634/stemcells.2005-0620
   Yu G, 2010, SPECTROSC SPECT ANAL, V30, P2167, DOI 10.3964/j.issn.1000-0593(2010)08-2167-04
   Zhou QA, 2011, SURG ONCOL, V20, P13, DOI 10.1016/j.suronc.2009.09.002
NR 45
TC 13
Z9 13
U1 1
U2 25
PU BIOMED CENTRAL LTD
PI LONDON
PA 236 GRAYS INN RD, FLOOR 6, LONDON WC1X 8HL, ENGLAND
SN 1757-6512
EI 
J9 STEM CELL RES THER
JI Stem Cell Res. Ther.
PD APR 18
PY 2015
VL 6
IS 
BP 
EP 
DI 10.1186/s13287-015-0074-5
PG 8
WC Cell & Tissue Engineering; Cell Biology; Medicine, Research & Experimental
SC Cell Biology; Research & Experimental Medicine
GA CI9HW
UT WOS:000355082000001
PM 25928011
DA 2022-07-08
ER

PT J
AU Salvatore, Viviana
   Focaroli, Stefano
   Teti, Gabriella
   Mazzotti, Antonio
   Falconi, Mirella
AF Salvatore, Viviana
   Focaroli, Stefano
   Teti, Gabriella
   Mazzotti, Antonio
   Falconi, Mirella
TI Changes in the gene expression of co-cultured human fibroblast cells and osteosarcoma cells: the role of microenvironment
SO ONCOTARGET
LA English
DT Article
DE tumor microenvironment; YKL-40; inflammation; siRNA; osteosarcoma cells
ID tumor-necrosis-factor; tnf-alpha; cancer; macrophage; progression; growth; ykl-40
AB Background: The progression of malignant tumors does not depend exclusively on the autonomous properties of cancer cells; it is also influenced by tumor stroma reactivity and is under strict microenvironmental control. By themselves, stromal cells are not malignant, and they maintain normal tissue structure and function. However, through intercellular interactions or by paracrine secretions from cancer cells, normal stromal cells acquire abnormal phenotypes that sustain cancer cell growth and tumor progression. In their dysfunctional state, fibroblast and immune cells produce chemokines and growth factors that stimulate cancer cell growth and invasion. In our previous work, we established an in vitro model based on a monolayer co-culture system of healthy human fibroblasts (HFs) and human osteosarcoma cells (the MG-63 cell line) that simulates the microenvironment of tumor cells and healthy cells. The coexistence between MG-63 cells and HFs allowed us to identify the YKL-40 protein as the main marker for verifying the influence of tumor cells grown in contact with healthy cells. Methods: In this study, we evaluated the interactions of HFs and MG-63 cells in a transwell co-culture system over 24 h, 48 h, 72 h, and 96 h. We analyzed the contributions of these populations to the tumor microenvironment during cancer progression, as measured by multiple markers. We examined the effect of siRNA knockdown of YKL-40 by tracking the subsequent changes in gene expression within the co-culture. We validated the expression of several genes, focusing on those involved in cancer cell invasion, inflammatory responses, and angiogenesis: TNF alpha, IL-6, MMP-1, MMP-9, and VEGF. We compared the results to those from a transwell co-culture without the YKL-40 knockdown. Results: In a pro-inflammatory environment promoted by TNF alpha and IL-6, siRNA knockdown of YKL-40 caused a down-regulation of VEGF and MMP-1 expression in HFs. Conclusions: These findings demonstrated that the tumor microenvironment has an influence on the gene expression of healthy surrounding tissues and on the process of tumorigenicity and it is emerging as attractive targets for therapeutic strategies.
C1 [Salvatore, Viviana; Focaroli, Stefano; Teti, Gabriella; Falconi, Mirella] Univ Bologna, DIBINEM, Dept Biomed & Neuromotor Sci, I-40126 Bologna, Italy.
   [Mazzotti, Antonio] Rizzoli Orthopaedh Inst, I-40136 Bologna, Italy.
RP Salvatore, V (通讯作者)，Univ Bologna, DIBINEM, Dept Biomed & Neuromotor Sci, I-40126 Bologna, Italy.
EM viviana.salvatore2@unibo.it; mirella.falconi@unibo.it
FU Italian Ministry of Research and Technology (MURST); Italian FIRB grant [RBAP10MLK7_005]; PRIN grant
CR Balkwill F, 2006, CANCER METAST REV, V25, P409, DOI 10.1007/s10555-006-9005-3
   Balkwill F, 2009, NAT REV CANCER, V9, P361, DOI 10.1038/nrc2628
   Basset P, 1990, NATURE, V348, P699, DOI 10.1038/348699a0
   Brzozowa M, 2014, PRZ GASTROENTEROL, V9, P325, DOI 10.5114/pg.2014.47894
   Cirri P, 2011, AM J CANCER RES, V1, P482
   Coussens LM, 2002, SCIENCE, V295, P2387, DOI 10.1126/science.1067100
   Egeblad M, 2002, NAT REV CANCER, V2, P161, DOI 10.1038/nrc745
   Faibish M, 2011, MOL CANCER THER, V10, P742, DOI 10.1158/1535-7163.MCT-10-0868
   Farina AR, 2014, CANCERS, V6, P240, DOI 10.3390/cancers6010240
   Gregoire M, 1995, CANCER METAST REV, V14, P339, DOI 10.1007/BF00690602
   Hagemann T, 2004, CARCINOGENESIS, V25, P1543, DOI 10.1093/carcin/bgh146
   Ito A, 1995, BRIT J CANCER, V71, P1039, DOI 10.1038/bjc.1995.200
   Johansen JS, 2006, CANCER EPIDEM BIOMAR, V15, P194, DOI 10.1158/1055-9965.EPI-05-0011
   Kidd S, 2012, PLOS ONE, V7, P0, DOI 10.1371/journal.pone.0030563
   Kunisch E, 2016, INT J RHEUM DIS, V19, P557, DOI 10.1111/1756-185X.12431
   Kuperwasser C, 2010, J MAMMARY GLAND BIOL, V15, P377, DOI 10.1007/s10911-010-9198-5
   Landskron G, 2014, J IMMUNOL RES, V2014, P0, DOI 10.1155/2014/149185
   Li B, 2009, CANCER RES, V69, P338, DOI 10.1158/0008-5472.CAN-08-1565
   Lippitz BE, 2013, LANCET ONCOL, V14, PE218, DOI 10.1016/S1470-2045(12)70582-X
   Lockhart AC, 2003, CLIN CANCER RES, V0, P9
   Nielsen AR, 2011, CYTOKINE, V55, P152, DOI 10.1016/j.cyto.2011.03.014
   Riabov V, 2014, FRONT PHYSIOL, V5, P0, DOI 10.3389/fphys.2014.00075
   Rodrigues-lisoni FC, 2010, BMC MED GENOMICS, V3, P0, DOI 10.1186/1755-8794-3-14
   Ronnovjessen L, 1996, PHYSIOL REV, V76, P69, DOI 10.1152/physrev.1996.76.1.69
   Salvatore V, 2014, CANCER CELL INT, V14, P0, DOI 10.1186/1475-2867-14-40
   Shao R, 2009, ONCOGENE, V28, P4456, DOI 10.1038/onc.2009.292
   Vaananen T, 2014, MEDIAT INFLAMM, V2014, P0, DOI 10.1155/2014/215140
   Whiteside TL, 2008, ONCOGENE, V27, P5904, DOI 10.1038/onc.2008.271
   Zarogoulidis P, 2015, J CANCER, V6, P9, DOI 10.7150/jca.10560
NR 29
TC 15
Z9 16
U1 1
U2 9
PU IMPACT JOURNALS LLC
PI ORCHARD PARK
PA 6666 E QUAKER ST, STE 1, ORCHARD PARK, NY 14127 USA
SN 
EI 1949-2553
J9 ONCOTARGET
JI Oncotarget
PD OCT 6
PY 2015
VL 6
IS 30
BP 28988
EP 28998
DI 10.18632/oncotarget.4902
PG 11
WC Oncology; Cell Biology
SC Oncology; Cell Biology
GA CU0CL
UT WOS:000363183200044
PM 26418748
DA 2022-07-08
ER

PT J
AU Rocio villegas, Maria
   Baeza, Alejandro
   Vallet-regi, Maria
AF Rocio villegas, Maria
   Baeza, Alejandro
   Vallet-regi, Maria
TI Hybrid Collagenase Nanocapsules for Enhanced Nanocarrier Penetration in Tumoral Tissues
SO ACS APPLIED MATERIALS & INTERFACES
LA English
DT Article
DE tumoral tissue penetration; collagenase nanocapsules; nanomedicine; mesoporous silica nanodevices and hybrid nanocarriers
ID mesoporous silica nanoparticle; drug-delivery; improvement
AB Poor penetration of drug delivery nanocarriers within dense extracellular matrices constitutes one of the main liabilities of current nanomedicines. The conjugation of proteolytic enzymes on the nanoparticle surface constitutes an attractive alternative. However, the scarce resistance of these enzymes against the action of proteases or other aggressive agents present in the bloodstream strongly limits their application. Herein, a novel nanodevice able to transport proteolytic enzymes coated with an engineered pH-responsive polymeric is presented. This degradable coat protects the housed enzymes against proteolytic attack at the same time that it triggers their release under mild acidic conditions, usually present in many tumoral tissues. These enzyme nanocapsules have been attached on the surface of mesoporous silica nanoparticles, as nanocarrier model, showing a significatively higher penetration of the nanopartides within 3D collagen matrices which housed human osteosarcoma cells (HOS). This strategy can improve the therapeutic efficacy of the current nanomedicines, allowing a more homogeneous and deeper distribution of the therapeutic nanosystems in cancerous tissues.
C1 [Rocio Villegas, Maria; Baeza, Alejandro; Vallet-Regi, Maria] UCM, Hosp 12 Octubre I 12, Inst Invest Sanitaria, Dept Quim Inorgan & Bioinorgan, Madrid 28040, Spain.
   [Rocio Villegas, Maria; Baeza, Alejandro; Vallet-Regi, Maria] Ctr Invest Biomed Red Bioingn Biomat & Nanomed CI, Madrid 28029, Spain.
RP Baeza, A (通讯作者)，UCM, Hosp 12 Octubre I 12, Inst Invest Sanitaria, Dept Quim Inorgan & Bioinorgan, Plaza Ramon & Cajal S-N, Madrid 28040, Spain.
EM abaezaga@ucm.es; vallet@ucm.es
FU Ministerio de Economia 7 Competitividad [MAT2012-35556, CS02010-11384-E]
CR Baeza A, 2015, EXPERT OPIN DRUG DEL, V12, P319, DOI 10.1517/17425247.2014.953051
   Baeza A, 2014, ADV FUNCT MATER, V24, P4625, DOI 10.1002/adfm.201400729
   Child HW, 2011, ACS NANO, V5, P7910, DOI 10.1021/nn202163v
   Danhier F, 2010, J CONTROL RELEASE, V148, P135, DOI 10.1016/j.jconrel.2010.08.027
   Ediriwickrema A, 2015, ACS BIOMATER SCI ENG, V1, P64, DOI 10.1021/ab500084g
   Fagain C, 1995, BBA-PROTEIN STRUCT M, V1252, P1, DOI 10.1016/0167-4838(95)00133-F
   Florence AT, 2012, J CONTROL RELEASE, V164, P115, DOI 10.1016/j.jconrel.2012.03.022
   Goodman TT, 2007, INT J NANOMED, V2, P265
   Hoffmann F, 2006, ANGEW CHEM INT EDIT, V45, P3216, DOI 10.1002/anie.200503075
   Jain RK, 2010, NAT REV CLIN ONCOL, V7, P653, DOI 10.1038/nrclinonc.2010.139
   Kagan D, 2012, ANGEW CHEM INT EDIT, V51, P7519, DOI 10.1002/anie.201201902
   Khawar IA, 2015, J CONTROL RELEASE, V201, P78, DOI 10.1016/j.jconrel.2014.12.018
   Kuhn SJ, 2006, NANO LETT, V6, P306, DOI 10.1021/nl052241g
   Lammers T, 2012, J CONTROL RELEASE, V161, P175, DOI 10.1016/j.jconrel.2011.09.063
   Liong M, 2008, ACS NANO, V2, P889, DOI 10.1021/nn800072t
   Liu Y, 2013, NAT NANOTECHNOL, V8, P187, DOI 10.1038/nnano.2012.264, 10.1038/NNANO.2012.264
   Maeda H, 2013, ADV DRUG DELIVER REV, V65, P71, DOI 10.1016/j.addr.2012.10.002
   Mamaeva V, 2013, ADV DRUG DELIVER REV, V65, P689, DOI 10.1016/j.addr.2012.07.018
   Mateo C, 2007, ENZYME MICROB TECH, V40, P1451, DOI 10.1016/j.enzmictec.2007.01.018
   Mckee TD, 2006, CANCER RES, V66, P2509, DOI 10.1158/0008-5472.CAN-05-2242
   Netti PA, 2000, CANCER RES, V60, P2497
   Parodi A, 2014, ACS NANO, V8, P9874, DOI 10.1021/nn502807n
   Simmchen J, 2014, NANOSCALE, V6, P8907, DOI 10.1039/c4nr02459a
   Tang FQ, 2012, ADV MATER, V24, P1504, DOI 10.1002/adma.201104763
   Vallet-regi M, 2001, CHEM MATER, V13, P308, DOI 10.1021/cm0011559
   Yan M, 2010, NAT NANOTECHNOL, V5, P48, DOI 10.1038/NNANO.2009.341, 10.1038/nnano.2009.341
NR 26
TC 64
Z9 65
U1 4
U2 93
PU AMER CHEMICAL SOC
PI WASHINGTON
PA 1155 16TH ST, NW, WASHINGTON, DC 20036 USA
SN 1944-8244
EI 1944-8252
J9 ACS APPL MATER INTER
JI ACS Appl. Mater. Interfaces
PD NOV 4
PY 2015
VL 7
IS 43
BP 24075
EP 24081
DI 10.1021/acsami.5b07116
PG 7
WC Nanoscience & Nanotechnology; Materials Science, Multidisciplinary
SC Science & Technology - Other Topics; Materials Science
GA CV6BK
UT WOS:000364355500031
PM 26461206
DA 2022-07-08
ER

PT J
AU Shang, Jin
   Fan, Xin
   Liu, Huan
AF Shang, Jin
   Fan, Xin
   Liu, Huan
TI The role of mechano-growth factor E peptide in the regulation of osteosarcoma
SO ONCOLOGY LETTERS
LA English
DT Article
DE mechano-growth factor E; osteosarcoma; proliferation; migration; invasiveness
ID cell invasion; in-vitro; expression; carcinoma; migration; cd147; mmp-9; repair; igf-1
AB Osteosarcoma is one of the most common bone tumors, and exhibits a high degree of malignancy. Gene therapy is a novel approach to its treatment, however, specific target genes arc required to enable effective use of this therapy. In order to investigate the effects of the mechano-growth factor E (MGF-E) peptide, which is derived from the IGF-I alternative splicing isoform, on the regulation of the development of osteosarcoma, the expression of MGF was detected in osteosarcoma cell lines with different degrees of malignancy. Concomitantly, exogenous MGF-E peptide was used to stimulate these osteosarcoma cell lines. The results demonstrated that MGF was overexpressed in malignant osteosarcoma cells, while it was not expressed in the least malignant ostcosarcoma cells. Furthermore, MGF-E treatment altered the cell cycle distribution, and promoted the proliferation, migration and invasion of osteosarcoma cells. The possible mechanisms underlying these effects were detected by quantitative polymerase chain reaction and western blotting. Based on these results, it was hypothesized that MGF may be a suitable biomarker for malignant osteosarcoma phenotypes.
C1 [Shang, Jin; Fan, Xin; Liu, Huan] Third Mil Med Univ, Xinqiao Hosp, Dept Orthoped, Chongqing 400037, Peoples R China.
RP Liu, H (通讯作者)，Third Mil Med Univ, Xinqiao Hosp, Dept Orthoped, 183 Xinqiao Main St, Chongqing 400037, Peoples R China.
EM 20016040@163.com
FU Natural Science Foundation of China [81271982, 81071498]
CR Armakolas A, 2010, PROSTATE, V70, P1233, DOI 10.1002/pros.21158
   Ates K, 2007, FEBS LETT, V581, P2727, DOI 10.1016/j.febslet.2007.05.030
   Carro E, 2003, MOL NEUROBIOL, V27, P153, DOI 10.1385/MN:27:2:153
   Collins JM, 2010, J MOL CELL CARDIOL, V49, P1042, DOI 10.1016/j.yjmcc.2010.09.017
   Crane JL, 2014, J MOL MED, V92, P107, DOI 10.1007/s00109-013-1084-3
   Daft PG, 2013, MOL CANCER RES, V11, P349, DOI 10.1158/1541-7786.MCR-12-0572
   Durai R, 2006, INT J ONCOL, V28, P1317
   Goldspink G, 2005, PHYSIOLOGY, V20, P232, DOI 10.1152/physiol.00004.2005
   Gou XX, 2014, PATHOL ONCOL RES, V20, P475, DOI 10.1007/s12253-013-9720-3
   Harry LORRAINEE, 2003, BIRTH DEFECTS RESEARCH, V69, P363, DOI 10.1002/bdrc.10024
   Kim SY, 2009, CANCER TREAT RES, V152, P517, DOI 10.1007/978-1-4419-0284-9_31
   Kuo YH, 2002, EXP CELL RES, V280, P75, DOI 10.1006/excr.2002.5628
   Li Z, 2004, CHINESE MED J-PEKING, V117, P107
   Marulanda GERMANA, 2008, CANCER CONTROL, V15, P13
   Matheny RW, 2010, ENDOCRINOLOGY, V151, P865, DOI 10.1210/en.2009-1217
   Mills P, 2007, EXP CELL RES, V313, P527, DOI 10.1016/j.yexcr.2006.10.032
   Nardin A, 2006, CURR CANCER DRUG TAR, V6, P123, DOI 10.2174/156800906776056473
   Oosterhoff D, 2003, MOL CANCER THER, V2, P765
   Philippou A, 2011, ANTICANCER RES, V31, P4259
   Porter AG, 1999, CELL DEATH DIFFER, V6, P99, DOI 10.1038/sj.cdd.4400476
   Quesada A, 2009, EXP NEUROL, V220, P255, DOI 10.1016/j.expneurol.2009.08.029
   Shavlakadze T, 2005, GROWTH HORM IGF RES, V15, P4, DOI 10.1016/j.ghir.2004.11.001
   Tang LL, 2006, ARCH ORAL BIOL, V51, P1080, DOI 10.1016/j.archoralbio.2006.06.009
   Tang ZY, 2013, CELL BIOL INT, V37, P849, DOI 10.1002/cbin.10107
   Van GOLENCM, 2006, CANCER RES, V66, P6570, DOI 10.1158/0008-5472.CAN-05-1448
   Vandergriend RA, 1996, ORTHOP CLIN N AM, V27, P575
   Wang CHENGUANG, 2004, CANCER TREAT RES, V119, P217
   Xie XK, 2009, CHEMOTHERAPY, V55, P433, DOI 10.1159/000265527
   Yang SY, 1996, J MUSCLE RES CELL M, V17, P487, DOI 10.1007/BF00123364
   Yu WW, 2009, PATHOL RES PRACT, V205, P709, DOI 10.1016/j.prp.2009.05.010
   Zhao S, 2013, MED ONCOL, V30, P0, DOI 10.1007/s12032-012-0335-4
NR 31
TC 7
Z9 7
U1 0
U2 2
PU SPANDIDOS PUBL LTD
PI ATHENS
PA POB 18179, ATHENS, 116 10, GREECE
SN 1792-1074
EI 1792-1082
J9 ONCOL LETT
JI Oncol. Lett.
PD AUG 15
PY 2015
VL 10
IS 2
BP 697
EP 704
DI 10.3892/ol.2015.3339
PG 8
WC Oncology
SC Oncology
GA CN8FX
UT WOS:000358676200022
PM 26622556
DA 2022-07-08
ER

PT J
AU Ying, Jinhe
   Xu, Huan
   Wu, Dhua
   Wu, Xiaoguang
AF Ying, Jinhe
   Xu, Huan
   Wu, Dhua
   Wu, Xiaoguang
TI Emodin induces apoptosis of human osteosarcoma cells via mitochondria- and endoplasmic reticulum stress-related pathways
SO INTERNATIONAL JOURNAL OF CLINICAL AND EXPERIMENTAL PATHOLOGY
LA English
DT Article
DE Osteosarcoma; emodin; reactive oxygen species; mitochondria; endoplasmic reticulum stress; apoptosis
ID cancer cell; natural-product; breast-cancer; in-vitro; metastasis; therapy
AB Aim: Emodin showed anti-cancer activity against multiple human malignant tumors by inducing apoptosis. However, the apoptotic inducing effect against human osteosarcoma and related mechanism are still not studied. This study was aimed to investigate them. Methods: Emodin was used to incubate human OS cell U2OS cells at serially diluted concentrations. Hoechst staining was used to evaluate apoptosis; flow cytometry was applied to assess the collapse of mitochondrial membrane potential (MMP); intracellular ROS generation was detected by DCFH-DA staining; endoplasmic reticulum stress activation was examined by western blotting. Results: Cell apoptosis of U2OS cells was induced by emodin incubation in a concentration-dependent manner; MMP collapse and ROS generation were identified at starting concentration of 80 mu mol/L of emodin in a concentration-dependent manner. ER stress activation was found at beginning concentration of 40 mu mol/L of emodin. The MMP collapse was inhibited while the ER stress was not inhibited by NAC administration. Conclusions: Emodin induces death of human osteosarcoma cells by initiating ROS-dependent mitochondria-induced and ROS-independent ER stress-induced apoptosis.
C1 [Ying, Jinhe; Xu, Huan; Wu, Dhua; Wu, Xiaoguang] Lishui Cent Hosp, Dept Orthoped, Lishui, Zhejiang, Peoples R China.
RP Ying, JH (通讯作者)，Lishui Cent Hosp, Dept Orthoped, 289 Kuocang Rd, Lishui, Zhejiang, Peoples R China.
EM yingjin-he_lishui@yeah.net
CR Benjamin RS, 2015, LANCET ONCOL, V16, P12, DOI 10.1016/S1470-2045(14)71186-6
   Efferth T, 2010, PLANTA MED, V76, P1035, DOI 10.1055/s-0030-1250062
   Hossain MM, 2011, TOXICOL SCI, V122, P512, DOI 10.1093/toxsci/kfr111
   Kim MS, 2009, ANN ONCOL, V20, P955, DOI 10.1093/annonc/mdn723
   Li J, 2009, ONCOL REP, V21, P1605, DOI 10.3892/or_00000394
   Ma JC, 2015, INT J ONCOL, V46, P1619, DOI 10.3892/ijo.2015.2888
   Mondal S, 2012, ANTI-CANCER AGENT ME, V12, P49, DOI 10.2174/187152012798764697
   Nie JI-SHENG, 2010, ZHONGHUA LAO DONG WEI SHENG ZHI YE BING ZA ZHI, V28, P8
   Pang XM, 2015, PLOS ONE, V10, P0, DOI 10.1371/journal.pone.0131295
   Punzalan M, 2009, CANC TREAT, V152, P367, DOI 10.1007/978-1-4419-0284-9_20
   Qu K, 2013, ACTA PHARMACOL SIN, V34, P1217, DOI 10.1038/aps.2013.58
   Sun YY, 2015, KIDNEY BLOOD PRESS R, V40, P41, DOI 10.1159/000368481
   Virgilio E, 2015, ANZ J SURG, V0, P0
   Wang JC, 2014, INT J CARDIOL, V177, P564, DOI 10.1016/j.ijcard.2014.08.118
   Wang LT, 2015, J BIOMED RES, V29, P132, DOI 10.7555/JBR.27.20120115
   Wang WF, 2013, MED CHEM, V9, P545, DOI 10.2174/1573406411309040008
   Wei WT, 2013, ONCOL REP, V30, P2555, DOI 10.3892/or.2013.2741
   Yu JQ, 2013, PHYTOTHER RES, V27, P251, DOI 10.1002/ptr.4703
   Zhou YJ, 2009, TOXICOL IN VITRO, V23, P288, DOI 10.1016/j.tiv.2008.12.009
NR 19
TC 11
Z9 13
U1 0
U2 1
PU E-CENTURY PUBLISHING CORP
PI MADISON
PA 40 WHITE OAKS LN, MADISON, WI 53711 USA
SN 1936-2625
EI 
J9 INT J CLIN EXP PATHO
JI Int. J. Clin. Exp. Pathol.
PD JUN 15
PY 2015
VL 8
IS 10
BP 12837
EP 12844
DI 
PG 8
WC Oncology; Pathology
SC Oncology; Pathology
GA DA5AJ
UT WOS:000367814200094
PM 26722474
DA 2022-07-08
ER

PT J
AU Liu, Tielong
   Zhou, Weiwei
   Cai, Bing
   Chu, Jianjun
   Shi, Guodong
   Teng, Honglin
   Xu, Jian
   Xiao, Jianru
   Wang, Yan
AF Liu, Tielong
   Zhou, Weiwei
   Cai, Bing
   Chu, Jianjun
   Shi, Guodong
   Teng, Honglin
   Xu, Jian
   Xiao, Jianru
   Wang, Yan
TI IRX2-mediated upregulation of MMP-9 and VEGF in a PI3K/AKT-dependent manner
SO MOLECULAR MEDICINE REPORTS
LA English
DT Article
DE osteosarcoma; IRX2; cell growth; cell invasion; AKT
ID human osteosarcoma; signaling pathway; cancer; expression; cell; angiogenesis; migration; profile; invasion; tissue
AB Osteosarcoma (OS) is the most frequent type of primitive malignant bone tumor with a poor prognosis due to distant metastasis. Our previous studies have demonstrated that IRX2 is overexpressed and is important in cell proliferation and invasion. However, the molecular mechanisms underlying the IRX2-dependent regulation of OS progression remains to be elucidated. In the present study, the effects of IRX2 on the upregulation of MMP2 and VEGF in OS were determined by western blotting, and the underlying molecular mechanisms were elucidated. These findings provided data suggesting that IRX2 modulates the expression levels of MMP2 and VEGF in an AKT-dependent manner. The overexpression of IRX2 promoted the activation of PI3K/Akt and increased the proliferation and invasiveness of the OS cell lines as shown by CCK8 and invasion assays. Notably, interruption of the AKT pathway by treatment with LY294002, a specific PI3K inhibitor, attenuated IRX2-induced cell proliferation and invasive ability, and the upregulation of MMP2 and VEGF. The results of the present study suggested that inhibition of the IRX2-mediated AKT signaling pathway may be a suitable therapeutic target for the treatment of OS.
C1 [Liu, Tielong; Shi, Guodong; Xiao, Jianru] Second Mil Med Univ, Dept Orthoped, Changzheng Hosp, Shanghai 200003, Peoples R China.
   [Zhou, Weiwei] Second Mil Med Univ, Dept Radiol, Changzheng Hosp, Shanghai 200003, Peoples R China.
   [Cai, Bing] Ningbo Dev Zone Ctr Hosp, Dept Orthoped, Ningbo 315800, Zhejiang, Peoples R China.
   [Chu, Jianjun] First Peoples Hosp Hefei, Dept Orthoped, Hefei 230061, Anhui, Peoples R China.
   [Teng, Honglin] Wenzhou Med Univ, Dept Orthoped, Affiliated Hosp 1, Wenzhou, Zhejiang 325000, Peoples R China.
   [Xu, Jian] Workers Hosp Suqian City, Dept Orthoped, Suqian, Jiangsu 223800, Peoples R China.
   [Wang, Yan] Chinese Peoples Liberat Army Gen Hosp, Dept Orthoped, Beijing 100853, Peoples R China.
RP Xiao, JR (通讯作者)，Second Mil Med Univ, Dept Orthoped, Changzheng Hosp, 28 Fuxing Rd, Shanghai 200003, Peoples R China.
EM jianru321xiao@163.com; yanwangarmy@163.com
CR Adamowicz M, 2006, GENE CHROMOSOME CANC, V45, P829, DOI 10.1002/gcc.20343
   Broadhead MATTHEWL, 2011, SARCOMA, V2011, P959248, DOI 10.1155/2011/959248
   Cesari M, 2011, CANCER-AM CANCER SOC, V117, P1731, DOI 10.1002/cncr.25718
   Dillon RL, 2010, CANCER RES, V70, P4260, DOI 10.1158/0008-5472.CAN-10-0266
   Ferrara N, 2003, NAT MED, V9, P669, DOI 10.1038/nm0603-669
   Francipane MG, 2014, ONCOTARGET, V5, P49, DOI 10.18632/oncotarget.1548
   Garcia V, 2008, J CANCER RES CLIN, V134, P1165, DOI 10.1007/s00432-008-0405-3
   Gong C, 2012, ASIAN PAC J CANCER P, V13, P3103, DOI 10.7314/APJCP.2012.13.7.3103
   Guo YS, 2014, PLOS ONE, V9, P0, DOI 10.1371/journal.pone.0090220
   Hassan B, 2013, SURG ONCOL CLIN N AM, V22, P641, DOI 10.1016/j.soc.2013.06.008
   Kadota M, 2009, CANCER RES, V69, P7357, DOI 10.1158/0008-5472.CAN-09-0064
   Kang HN, 2012, BLOOD, V119, P1872, DOI 10.1182/blood-2011-10-382861
   Kang J, 2008, ONCOGENE, V27, P3999, DOI 10.1038/onc.2008.15
   Liao CL, 2012, FOOD CHEM TOXICOL, V50, P1734, DOI 10.1016/j.fct.2012.02.033
   Liu TL, 2014, MOL MED REP, V10, P169, DOI 10.3892/mmr.2014.2215
   Martini M, 2014, ANN MED, V46, P372, DOI 10.3109/07853890.2014.912836
   Pandurangan AK, 2014, ASIAN PAC J CANCER P, V15, P551, DOI 10.7314/APJCP.2014.15.2.551
   Picci P, 2010, ANN ONCOL, V21, P1366, DOI 10.1093/annonc/mdp502
   Sato T, 2014, INT J CANCER, V135, P319, DOI 10.1002/ijc.28684
   Thomas DM, 2010, J PATHOL, V220, P1, DOI 10.1002/path.2635
   Van MALDEGEMAM, 2012, CLIN SARCOMA RES, V2, P0, DOI 10.1186/2045-3329-2-5
   Vivanco I, 2002, NAT REV CANCER, V2, P489, DOI 10.1038/nrc839
   Wu J, 2012, INT J MOL SCI, V13, P12573, DOI 10.3390/ijms131012573
   Zhang AL, 2014, CANCER CELL INT, V14, P0, DOI 10.1186/1475-2867-14-15
   Zhao HF, 2013, PLOS ONE, V8, P0, DOI 10.1371/journal.pone.0083571
NR 25
TC 14
Z9 14
U1 0
U2 13
PU SPANDIDOS PUBL LTD
PI ATHENS
PA POB 18179, ATHENS, 116 10, GREECE
SN 1791-2997
EI 1791-3004
J9 MOL MED REP
JI Mol. Med. Rep.
PD SEP 15
PY 2015
VL 12
IS 3
BP 4346
EP 4351
DI 10.3892/mmr.2015.3915
PG 6
WC Oncology; Medicine, Research & Experimental
SC Oncology; Research & Experimental Medicine
GA CP5OW
UT WOS:000359933900157
PM 26062523
DA 2022-07-08
ER

PT J
AU Zhou, X.
   Shi, X.
   Ren, K.
   Fan, G-
   Wu, SJ
   Zhao, J-
AF Zhou, X
   Shi, X
   Ren, K
   Fan, G
   Wu, S
   Zhao, J
TI Celecoxib inhibits cell growth and modulates the expression of matrix metalloproteinases in human osteosarcoma MG-63 cell line
SO EUROPEAN REVIEW FOR MEDICAL AND PHARMACOLOGICAL SCIENCES
LA English
DT Article
DE Celecoxib; Osteosarcoma; Cell proliferation; Apoptosis; RECK; MMP-2; MMP-9
ID colorectal-cancer; epithelial-cell; in-vitro; cyclooxygenase-2; plasma; tumor; proliferation; survival; invasion; matrix-metalloproteinase-9
AB OBJECTIVE: The goal of this study was to determine the effect of celecoxib, a selective COX-2 inhibitor, on the growth inhibition of osteosarcoma and its potential anticancer mechanisms. MATERIALS AND METHODS: Human osteosarcoma cell line MG-63 was used as a model. The inhibitory effect of celecoxib on cell proliferation was assessed by MTT assay. Flow cytometric analysis was used to detect the effects of celecoxib on cell cycle and apoptosis. Western blot analysis was used to detect the protein expression of RECK, matrix metalloproteinase (MMP)-2 and MMP-9 in celecoxib-treated MG-63 cells. RESULTS: MTT assays showed that at a range of concentrations (0-80 mu g/ml), celecoxib significantly inhibited the MG-63 cell proliferation in a time-and concentration-dependent manner. The half maximal inhibitory concentration (IC50) of celecoxib was 47.5 mu g/ml for 24 h-treatment and 19.2 mu g/ml for 48 h-treatment. Flow cytometric analysis demonstrated that treatment with 20 mu g/ml celecoxib led to a significant cell cycle arrest at S-phase and an enhancement of apoptosis induction in MG-63 cells at 24 or 48h. Moreover, compared with 24 h-treatment, 48 h-treatment induced more S-phase arrest and apoptosis in MG-63 cells. Western blot analyses revealed that the expression of MMP-2 and MMP-9 was markedly down-regulated but RECK, an inhibitor of MMPs, was markedly up-regulated in MG-63 cells exposed to 20 mu g/ml celecoxib for 24 or 48h. Furthermore, the effects of celecoxib on the expression of these molecules were more evident with the increase of treatment time. CONCLUSIONS: Celecoxib inhibits the MG-63 cells proliferation through S-phase arrest and apoptosis induction. Celecoxib-induced down-regulation of MMP-2 and MMP-9 and up-regulation of RECK may contribute to the apoptosis induction and an alteration in local tumor microenvironment. These findings suggest that celecoxib may exert at least in part of its anticancer effects via up-regulation of RECK to inhibit the expression of MMP-2 and MMP-9.
C1 [Zhou, X.; Shi, X.; Fan, G. -T.; Wu, S. J.; Zhao, J. -N.] Second Mil Med Univ, Clin Sch Nanjing, Jinling Hosp, Dept Orthoped, Nanjing, Jiangsu, Peoples R China.
   [Ren, K.] Soochow Univ, Peoples Hosp Changzhou 1, Affiliated Hosp 3, Dept Orthoped, Changzhou, Peoples R China.
RP Zhao, JN (通讯作者)，Second Mil Med Univ, Clin Sch Nanjing, Jinling Hosp, Dept Orthoped, Nanjing, Jiangsu, Peoples R China.
EM zhaojianning_1957@126.com
FU Jiangsu Province Natural Science Foundation from the Science and Technology Department of Jiangsu Province of China [BK2012775]; Hospital Foundation from Jinling Hospital, Clinical School of Nanjing, Second Military Medical University [2014028]
CR Bourboulia D, 2010, SEMIN CANCER BIOL, V20, P161, DOI 10.1016/j.semcancer.2010.05.002
   Chavez C, 2013, ONCOL LETT, V5, P1672, DOI 10.3892/ol.2013.1260
   Choy H, 2003, JNCI-J NATL CANCER I, V95, P1440, DOI 10.1093/jnci/djg058
   Cifuentes M, 2011, J CELL PHYSIOL, V226, P1425, DOI 10.1002/jcp.22668
   Collins RE, 2007, NUCLEIC ACIDS RES, V35, PW58, DOI 10.1093/nar/gkm384
   Dickens DS, 2003, J PEDIAT HEMATOL ONC, V25, P709, DOI 10.1097/00043426-200309000-00007
   Dickens DS, 2003, J PEDIAT HEMATOL ONC, V25, P282, DOI 10.1097/00043426-200304000-00003
   Dubois RN, 1994, J CLIN INVEST, V93, P493, DOI 10.1172/JCI116998
   Dubois RN, 1998, FASEB J, V12, P1063, DOI 10.1096/fasebj.12.12.1063
   Jacob-ferreira ALB, 2011, SCI TOTAL ENVIRON, V409, P4242, DOI 10.1016/j.scitotenv.2011.07.013
   Jacob-ferreira ALB, 2010, SCI TOTAL ENVIRON, V408, P4085, DOI 10.1016/j.scitotenv.2010.05.036
   Jones DA, 1993, J BIOL CHEM, V268, P9049
   Kashiwagi E, 2014, PROSTATE CANCER P D, V17, P10, DOI 10.1038/pcan.2013.53
   Kelley DJ, 1997, CARCINOGENESIS, V18, P795, DOI 10.1093/carcin/18.4.795
   Khan Z, 2011, CURR DRUG TARGETS, V12, P1082, DOI 10.2174/138945011795677764
   Koki ALANET, 2002, CANCER CONTROL, V9, P28
   Kumarasuriyar A, 2009, J CELL PHYSIOL, V218, P501, DOI 10.1002/jcp.21620
   Lee EJ, 2007, EXP MOL MED, V39, P469, DOI 10.1038/emm.2007.51
   Li H, 2014, TUMOR BIOL, V35, P5487, DOI 10.1007/s13277-014-1717-3
   Link MP, 1986, NEW ENGL J MED, V314, P1600, DOI 10.1056/NEJM198606193142502
   Liotta LA, 1980, NATURE, V284, P67, DOI 10.1038/284067a0
   Lu LS, 2012, EUR REV MED PHARMACO, V16, P2037
   Ma JF, 2013, EUR REV MED PHARMACO, V17, P1102
   Manosroi A, 2012, J BIOMED NANOTECHNOL, V8, P720, DOI 10.1166/jbn.2012.1458
   Markiewicz KATARZYNA, 2014, DEV PERIOD MED, V18, P155
   Masi L, 2007, APPL IMMUNOHISTO M M, V15, P70, DOI 10.1097/01.pai.0000213131.63417.fa
   Meyers PA, 2011, CANCER-AM CANCER SOC, V117, P1736, DOI 10.1002/cncr.25744
   Nakahama K, 1997, DNA RES, V4, P199, DOI 10.1093/dnares/4.3.199
   Park HJ, 2013, ANTI-CANCER DRUG, V24, P278, DOI 10.1097/CAD.0b013e32835cbde7
   Park MS, 2012, J CHROMATOGR B, V902, P137, DOI 10.1016/j.jchromb.2012.06.016
   Park MS, 2011, J RADIAT RES, V52, P752
   Philippou A, 2011, ANTICANCER RES, V31, P4259
   Ragel BT, 2007, CANCER, V109, P588, DOI 10.1002/cncr.22441
   Sade A, 2011, J SPECTROSC, V25, P177
   Saito Y, 2013, INT J CANCER, V132, P1751, DOI 10.1002/ijc.27862
   Sakane KK, 2014, BRAZ J MED BIOL RES, V47, P50, DOI 10.1590/1414-431X20133028
   Santini MT, 2006, ANTICANCER RES, V26, P267
   Schwandt A, 2011, J CLIN IMMUNOL, V31, P690, DOI 10.1007/s10875-011-9530-x
   Stetler-stevenson WG, 2001, SURG ONCOL CLIN N AM, V10, P383
   Takahashi C, 1998, P NATL ACAD SCI USA, V95, P13221, DOI 10.1073/pnas.95.22.13221
   Vaish V, 2014, CELL BIOCHEM BIOPHYS, V68, P301, DOI 10.1007/s12013-013-9711-8
   Vaish V, 2013, CELL BIOCHEM BIOPHYS, V66, P205, DOI 10.1007/s12013-012-9469-4
   Vermesan D, 2009, EUR REV MED PHARMACO, V13, P71
   Wen XY, 2014, TUMOR BIOL, V35, P845, DOI 10.1007/s13277-013-1116-1
   Who , 2013, WHO CLASS TUM SOFT T, V0, P281
   Wu X, 2014, CANCER CELL INT, V14, P0, DOI 10.1186/1475-2867-14-27
NR 46
TC 11
Z9 12
U1 0
U2 1
PU VERDUCI PUBLISHER
PI ROME
PA VIA GREGORIO VII, ROME, 186-00165, ITALY
SN 1128-3602
EI 
J9 EUR REV MED PHARMACO
JI Eur. Rev. Med. Pharmacol. Sci.
PD NOV 15
PY 2015
VL 19
IS 21
BP 4087
EP 4094
DI 
PG 8
WC Pharmacology & Pharmacy
SC Pharmacology & Pharmacy
GA CY0MT
UT WOS:000366100900017
PM 26592832
DA 2022-07-08
ER

PT J
AU Wang, Bo
   Su, Yun
   Yang, Qun
   Lv, Decheng
   Zhang, Weiguo
   Tang, Kai
   Wang, Hong
   Zhang, Rui
   Liu, Yang
AF Wang, Bo
   Su, Yun
   Yang, Qun
   Lv, Decheng
   Zhang, Weiguo
   Tang, Kai
   Wang, Hong
   Zhang, Rui
   Liu, Yang
TI 被撤回的出版物: Overexpression of Long Non-Coding RNA HOTAIR Promotes Tumor Growth and Metastasis in Human Osteosarcoma (Retracted article. See vol. 43, pg. 898, 2020)
SO MOLECULES AND CELLS
LA English
DT Article; Retracted Publication
DE HOTAIR; invasion; long non-coding RNA; metastasis; osteosarcoma; proliferation
ID epithelial-mesenchymal transition; high-grade osteosarcoma; poor-prognosis; cell-proliferation; expression; cancer; gene; extremity; knockdown; diagnosis
AB Human osteosarcoma usually presented a high tendency to metastatic spread and caused poor outcomes, however, the underlying mechanism was still largely unknown. In the present study, using a series of in vitro experiments and an animal model, we investigated the roles of HOX antisense intergenic RNA (HOTAIR) during the proliferation and invasion of osteosarcoma. According with our results, HOTAIR was commonly overexpressed in osteosarcoma, which significantly correlated with advanced tumor stage, highly histological grade and poor prognosis. In vitro and in vivo experiments demonstrated that knockdown of HOTAIR could notably suppress cellular proliferation, inhibit invasion and decrease the secretion of MMP2 and MMP9 in osteosarcoma. Collectively, our results suggested that HOTAIR might be a potent therapeutic target for osteosarcoma.
C1 [Wang, Bo; Yang, Qun; Lv, Decheng; Zhang, Weiguo; Tang, Kai; Wang, Hong; Zhang, Rui; Liu, Yang] Dalian Med Univ, Affiliated Hosp 1, Dept Spine Surg, Dalian 116011, Liaoning Provin, Peoples R China.
   [Su, Yun] Dalian Univ, Affiliated Zhongshan Hosp, Dept Orthopaed, Dalian 116001, Liaoning Provin, Peoples R China.
RP Wang, B (通讯作者)，Dalian Med Univ, Affiliated Hosp 1, Dept Spine Surg, Dalian 116011, Liaoning Provin, Peoples R China.
EM zst0102@hotmail.com
CR Alves CP, 2013, STEM CELLS, V31, P2827, DOI 10.1002/stem.1547
   Bacci G, 2008, J SURG ONCOL, V98, P415, DOI 10.1002/jso.21140
   Bielack S, 2009, ANN ONCOL, V20, P137, DOI 10.1093/annonc/mdp154
   Bielack SS, 2002, J CLIN ONCOL, V20, P776, DOI 10.1200/JCO.20.3.776
   Cho HJ, 2007, J BIOCHEM MOL BIOL, V40, P1069
   Davies KJ, 2014, INT J BREAST CANC, V2014, P0, DOI 10.1155/2014/839094
   Eccles SA, 2007, LANCET, V369, P1742, DOI 10.1016/S0140-6736(07)60781-8
   Emst C, 2013, FRONT CELL NEUROSCI, V7, P0, DOI 10.3389/fncel.2013.00168
   Endo H, 2013, PLOS ONE, V8, P0, DOI 10.1371/journal.pone.0077070
   Gibb EA, 2011, MOL CANCER, V10, P0, DOI 10.1186/1476-4598-10-38
   Gupta A, 2014, AGEING RES REV, V13, P65, DOI 10.1016/j.arr.2013.12.001
   Gupta RA, 2010, NATURE, V464, P1071, DOI 10.1038/nature08975
   Hajjari M, 2013, MED ONCOL, V30, P0, DOI 10.1007/s12032-013-0670-0
   Han J, 2012, WORLD J SURG ONCOL, V10, P0, DOI 10.1186/1477-7819-10-37
   Hanahan D, 2011, CELL, V144, P646, DOI 10.1016/j.cell.2011.02.013
   Himelstein BP, 1998, MED PEDIATR ONCOL, V31, P471, DOI 10.1002/(SICI)1096-911X(199812)31:6<471::AID-MPO2>3.0.CO;2-M
   Huarte M, 2010, CELL, V142, P409, DOI 10.1016/j.cell.2010.06.040
   Hughes DPM, 2009, EXPERT OPIN DRUG DEL, V6, P1311, DOI 10.1517/17425240903280422
   Ishibashi M, 2013, ONCOL REP, V29, P946, DOI 10.3892/or.2012.2219
   Kapranov P, 2007, SCIENCE, V316, P1484, DOI 10.1126/science.1138341
   Kashima T, 2003, INT J CANCER, V104, P147, DOI 10.1002/ijc.10931
   Khalil AM, 2009, P NATL ACAD SCI USA, V106, P11667, DOI 10.1073/pnas.0904715106
   Kim K, 2013, ONCOGENE, V32, P1616, DOI 10.1038/onc.2012.193
   Li J, 2014, TUMOUR BIOL, V0, P0
   Li X, 2013, BRIT J CANCER, V109, P2266, DOI 10.1038/bjc.2013.548
   Lipovich L, 2010, BBA-GENE REGUL MECH, V1799, P597, DOI 10.1016/j.bbagrm.2010.10.001
   Liu XH, 2014, MOL CANCER, V13, P0, DOI 10.1186/1476-4598-13-92
   Liu XH, 2013, BMC CANCER, V13, P0, DOI 10.1186/1471-2407-13-464
   Lu LG, 2012, BREAST CANCER RES TR, V136, P875, DOI 10.1007/s10549-012-2314-z
   Ma JF, 2013, EUR REV MED PHARMACO, V17, P1102
   Matouk IJ, 2007, PLOS ONE, V2, P0, DOI 10.1371/journal.pone.0000845
   Mercer TR, 2009, NAT REV GENET, V10, P155, DOI 10.1038/nrg2521
   Messerschmitt PJ, 2009, J AM ACAD ORTHOP SUR, V17, P515, DOI 10.5435/00124635-200908000-00005
   Mialou V, 2005, CANCER-AM CANCER SOC, V104, P1100, DOI 10.1002/cncr.21263
   Mirabello L, 2009, CANCER-AM CANCER SOC, V115, P1531, DOI 10.1002/cncr.24121
   Nie FQ, 2015, MOL CANCER THER, V14, P268, DOI 10.1158/1535-7163.MCT-14-0492
   Pandey GK, 2014, CANCER CELL, V26, P722, DOI 10.1016/j.ccell.2014.09.014
   Pasic I, 2010, CANCER RES, V70, P160, DOI 10.1158/0008-5472.CAN-09-1902
   Peng TING-SHENG, 2002, AI ZHENG, V21, P745
   Ponting CP, 2009, CELL, V136, P629, DOI 10.1016/j.cell.2009.02.006
   Posthumadeboer J, 2011, CLIN EXP METASTAS, V28, P493, DOI 10.1007/s10585-011-9384-x
   Qiu JJ, 2014, GYNECOL ONCOL, V134, P121, DOI 10.1016/j.ygyno.2014.03.556
   Rinn JL, 2007, CELL, V129, P1311, DOI 10.1016/j.cell.2007.05.022
   Ritter J, 2010, ANN ONCOL, V21, P320, DOI 10.1093/annonc/mdq276
   Siclari VA, 2010, J ORTHOP SURG RES, V5, P0, DOI 10.1186/1749-799X-5-78
   Sorensen KP, 2013, BREAST CANCER RES TR, V142, P529, DOI 10.1007/s10549-013-2776-7
   Steeg PS, 2006, NAT MED, V12, P895, DOI 10.1038/nm1469
   Tsai MC, 2010, SCIENCE, V329, P689, DOI 10.1126/science.1192002
   Worth LL, 2002, ONCOL REP, V9, P823
   Wu ZH, 2014, ONCOL REP, V32, P395, DOI 10.3892/or.2014.3186
   Xu ZY, 2013, INT J BIOL SCI, V9, P587, DOI 10.7150/ijbs.6339
   Xue Y, 2015, ONCOTARGET, V6, P484, DOI 10.18632/oncotarget.2861
   Zhang J, 2015, INT IMMUNOPHARMACOL, V24, P50, DOI 10.1016/j.intimp.2014.11.012
   Zhang Q, 2013, ASIAN PAC J CANCER P, V14, P2311, DOI 10.7314/APJCP.2013.14.4.2311
NR 54
TC 66
Z9 69
U1 0
U2 12
PU KOREAN SOC MOLECULAR & CELLULAR  BIOLOGY
PI SEOUL
PA 635-4, YUCKSAM-DONG, GANGNAM-GU, SEOUL 135-703, SOUTH KOREA
SN 1016-8478
EI 0219-1032
J9 MOL CELLS
JI Mol. Cells
PD MAY 31
PY 2015
VL 38
IS 5
BP 432
EP 440
DI 10.14348/molcells.2015.2327
PG 9
WC Biochemistry & Molecular Biology; Cell Biology
SC Biochemistry & Molecular Biology; Cell Biology
GA CJ5VB
UT WOS:000355558800008
PM 25728753
DA 2022-07-08
ER

PT J
AU Kimura, Yoshiyuki
   Sumiyoshi, Maho
AF Kimura, Yoshiyuki
   Sumiyoshi, Maho
TI Antitumor and antimetastatic actions of dihydroxycoumarins (esculetin or fraxetin) through the inhibition of M2 macrophage differentiation in tumor-associated macrophages and/or G(1) arrest in tumor cells
SO EUROPEAN JOURNAL OF PHARMACOLOGY
LA English
DT Article
DE Dihydroxycoumarins; Antitumor; Antimetastatic; G(1) arrest; M2 macrophage; Stat 3 phosphorylation
ID matrix metalloproteinase; colorimetric assay; immune cell; in-vitro; angelica; cancer; root; proliferation; growth; stat3
AB Tumor growth and metastasis are closely associated with the M2 macrophage activation of tumor-associated macrophages (TAMs) in the tumor microenvironment as well as the development of tumor cells. In this study, we examined the antiproliferative, antitumor, and antimetastatic effects of three dihydroxycoumarins (esculetin, fraxetin, and daphnetin) against osteosarcoma LM8 cells (in vitro) and a highly metastatic model in LM8-bearing mice (in vivo). Esculetin (20-100 mu M) inhibited the proliferation of LM8 cells, whereas fraxetin and daphnetin had no effect. Esculetin inhibited the expressions of cyclin D-1, cyclin-dependent kinase (CDK) 4 and matrix metalloproteinase (MMP)-2, and production of both transforming growth factor (TGF)-beta(1) and vascular endothelial growth factor (VEGF) in LM8 cells. Esculetin (3 or 10 mg/kg) and fraxetin (10 mg/kg) inhibited tumor growth and metastasis to the lung or liver, whereas daphnetin did not These results suggested that the antitumor and antimetastatic actions of esculetin may be partly attributed to G(1) arrest by the inhibition of cyclin D-1 and CDK4 expression, while its antiangiogenic action may have been due to the inhibition of MMP-2 expression and TGF-beta(1) and VEGF productions at tumor sites. Esculetin (10-100 mu M) and fraxetin (50-100 mu M) inhibited the production of interleukin (IL)-10, monocyte chemoattractant protein (MCP)-1, and TGF-beta(1) during the differentiation of M2 macrophages by reducing the phosphorylation of Stat 3 without affecting its expression. These results also suggested that the antitumor and antimetastatic actions of esculetin or fraxetin may be due to the regulated activation of TAM by M2 macrophage differentiation in the tumor microenvironment. (C) 2014 Elsevier B.V. All rights reserved,
C1 [Kimura, Yoshiyuki] Ehime Univ, Grad Sch Med, Dept Basic Med Res, Div Biochem Pharmacol, Toon City, Ehime 7910295, Japan.
   [Sumiyoshi, Maho] Ehime Univ, Grad Sch Med, Dept Funct Biomed, Div Funct Histol, Toon City, Ehime 7910295, Japan.
RP Kimura, Y (通讯作者)，Ehime Univ, Grad Sch Med, Dept Basic Med Res, Div Biochem Pharmacol, Toon City, Ehime 7910295, Japan.
EM yokim@m.ehime-u.ac.jp
FU Ministry of Education, Culture, Sports, Science and Technology [26460908]
CR Jimenez-orozco FA, 2011, EUR J PHARMACOL, V668, P35, DOI 10.1016/j.ejphar.2011.06.024
   Allavena P, 2012, CLIN EXP IMMUNOL, V167, P195, DOI 10.1111/j.1365-2249.2011.04515.x
   Bruyere F, 2010, FASEB J, V24, P8, DOI 10.1096/fj.09-132852
   Capece D, 2013, BIOMED RES INT, V2013, P0, DOI 10.1155/2013/187204
   Du BW, 2014, PLOS ONE, V9, P0, DOI 10.1371/journal.pone.0088022
   Egeblad M, 2002, NAT REV CANCER, V2, P161, DOI 10.1038/nrc745
   Ekholm SV, 2000, CURR OPIN CELL BIOL, V12, P676, DOI 10.1016/S0955-0674(00)00151-4
   Ellenberg D, 2010, PROG RETIN EYE RES, V29, P208, DOI 10.1016/j.preteyeres.2010.01.002
   Ferrari M, 1990, J IMMUNOL METHODS, V131, P165, DOI 10.1016/0022-1759(90)90187-Z
   Gordon S, 2003, NAT REV IMMUNOL, V3, P23, DOI 10.1038/nri978
   Hardt TJ, 1983, ARZNEIMITTEL-FORSCH, V33-2, P1662
   Hoult JRS, 1996, GEN PHARMACOL-VASC S, V27, P713, DOI 10.1016/0306-3623(95)02112-4
   Ishiyama M, 1993, CHEM PHARM BULL, V41, P1118
   Joyce JA, 2009, NAT REV CANCER, V9, P239, DOI 10.1038/nrc2618
   Kimura Y, 1985, BIOCHIM BIOPHYS ACTA, V834, P224
   Kimura Y, 2001, J NUTR, V131, P1844, DOI 10.1093/jn/131.6.1844
   Kimura Y, 2004, PLANTA MED, V70, P211, DOI 10.1055/s-2004-815537
   Kimura Y, 2003, INT J CANCER, V106, P429, DOI 10.1002/ijc.11256
   Kimura Y, 1997, J NAT PROD, V60, P249, DOI 10.1021/np960407a
   Kimura Y, 2008, CANCER SCI, V99, P2083, DOI 10.1111/j.1349-7006.2008.00948.x
   Kimura Y, 2008, CANCER SCI, V99, P2336, DOI 10.1111/j.1349-7006.2008.00938.x
   Kimura Y, 2008, CANCER LETT, V265, P84, DOI 10.1016/j.canlet.2008.02.009
   Kimura Y, 2008, J NAT MED-TOKYO, V62, P308, DOI 10.1007/s11418-008-0242-3
   Kimura Y, 2013, PHOTOCHEM PHOTOBIOL, V89, P1216, DOI 10.1111/php.12122
   Kimura Y, 2013, PHYTOMEDICINE, V20, P328, DOI 10.1016/j.phymed.2012.10.016
   Kitadai Y, 2010, J ONCOL, V2010, P0, DOI 10.1155/2010/468725
   Kleiner DE, 1999, CANCER CHEMOTH PHARM, V43, PS42, DOI 10.1007/s002800051097
   Lewis CE, 2006, CANCER RES, V66, P605, DOI 10.1158/0008-5472.CAN-05-4005
   Mantovani A, 2004, TRENDS IMMUNOL, V25, P677, DOI 10.1016/j.it.2004.09.015
   Matsukawa A, 2003, J IMMUNOL, V171, P6198, DOI 10.4049/jimmunol.171.11.6198
   Meyer M, 1999, EMBO J, V18, P363, DOI 10.1093/emboj/18.2.363
   Mosmann T, 1983, J IMMUNOL METHODS, V65, P55, DOI 10.1016/0022-1759(83)90303-4
   Mosser DM, 2003, J LEUKOCYTE BIOL, V73, P209, DOI 10.1189/jlb.0602325
   Nakao S, 2005, J CLIN INVEST, V115, P2979, DOI 10.1172/JCI23298
   Padua D, 2009, CELL RES, V19, P89, DOI 10.1038/cr.2008.316
   Park SS, 2011, ONCOL REP, V25, P223, DOI 10.3892/or_00001064
   Schmidt M, 2002, MOL CELL BIOL, V22, P7842, DOI 10.1128/MCB.22.22.7842-7852.2002
   Schmieder A, 2012, SEMIN CANCER BIOL, V22, P289, DOI 10.1016/j.semcancer.2012.02.002
   Sherr CJ, 1999, GENE DEV, V13, P1501, DOI 10.1101/gad.13.12.1501
   Sica A, 2006, EUR J CANCER, V42, P717, DOI 10.1016/j.ejca.2006.01.003
   Sica A, 2008, SEMIN CANCER BIOL, V18, P349, DOI 10.1016/j.semcancer.2008.03.004
   Sica A, 2007, J CLIN INVEST, V117, P1155, DOI 10.1172/JCI31422
   Singh BN, 2014, CANCER METAST REV, V33, P41, DOI 10.1007/s10555-013-9457-1
   Singh BN, 2011, BIOCHEM PHARMACOL, V82, P1807, DOI 10.1016/j.bcp.2011.07.093
   Sumiyoshi M, 2014, J NAT MED-TOKYO, V68, P83, DOI 10.1007/s11418-013-0774-z
   Takeda K, 1999, IMMUNITY, V10, P39, DOI 10.1016/S1074-7613(00)80005-9
   Tian MZ, 2011, CELL SIGNAL, V23, P951, DOI 10.1016/j.cellsig.2010.10.015
   Yu H, 2007, NAT REV IMMUNOL, V7, P41, DOI 10.1038/nri1995
   Zamarron BF, 2011, INT J BIOL SCI, V7, P651, DOI 10.7150/ijbs.7.651
NR 49
TC 50
Z9 53
U1 2
U2 35
PU ELSEVIER SCIENCE BV
PI AMSTERDAM
PA PO BOX 211, 1000 AE AMSTERDAM, NETHERLANDS
SN 0014-2999
EI 1879-0712
J9 EUR J PHARMACOL
JI Eur. J. Pharmacol.
PD JAN 5
PY 2015
VL 746
IS 
BP 115
EP 125
DI 10.1016/j.ejphar.2014.10.048
PG 11
WC Pharmacology & Pharmacy
SC Pharmacology & Pharmacy
GA AX3QM
UT WOS:000346854000015
PM 25445053
DA 2022-07-08
ER

PT J
AU Niu, Xuecai
   Liu, Sen
   Jia, Li
   Chen, Jing
AF Niu, Xuecai
   Liu, Sen
   Jia, Li
   Chen, Jing
TI Role of MiR-3619-5p in beta-Catenin-Mediated Non-Small Cell Lung Cancer Growth and Invasion
SO CELLULAR PHYSIOLOGY AND BIOCHEMISTRY
LA English
DT Article
DE Non-small cell lung cancer (NSCLC); beta-catenin; MiR-3619-5p; Bioinformatics analyses; miRNAs
ID in-vitro; mmp9 activation; inhibits growth; expression; phosphorylation; proliferation; osteosarcoma; metastasis; apoptosis; pathway
AB Background/Aims: The malignancy of non-small cell lung cancer (NSCLC) is largely due to its fast growth and invasion. WNT/beta-catenin signaling plays a critical role in regulating NSCLC carcinogenesis. Hence, suppression of beta-catenin signal transduction in NSCLC cells may improve the therapeutic outcome. Methods: We analyzed the levels of beta-catenin and miR-3619-5p in NSCLC specimens, compared to paired non-tumor normal lung tissue (NT). We did Bioinformatics analyses on the binding sites of 3'-UTR of beta-catenin mRNA by miR3619-5p. We modified the levels of miR-3619-5p in NSCLC cells and examined their effects on beta-catenin levels, and on the growth and invasion of NSCLC cells in an MTT assay and a transwell cell migration assay, respectively. Results: NSCLC specimens had significant higher levels of beta-catenin, and significantly lower levels of miR-3619-5p, compared to NT. The levels of beta-catenin and miR-3619-5p were inversely correlated in NSCLC specimens. Bioinformatics analyses showed that miR-3619-5p bound to 3'-UTR of beta-catenin mRNA in NSCLC cells to inhibit its translation. Overexpression of miR-3619-5p decreased beta-catenin protein, while depletion of miR-3619-5p increased beta-catenin protein in NSCLC cells, without altering beta-catenin mRNA levels. Overexpression of miR-3619-5p in NSCLC cells inhibited cell growth and invasion, while depletion of miR-3619-5p in NSCLC lines increased cell growth and invasion. Conclusion: Our data demonstrate a previously unappreciated role for miR-3619-5p in suppression of beta-catenin-mediated cancer growth and invasion in NSCLC cells, and highlight miR-3619-5p as a novel cancer suppressor in NSCLC. (C) 2015 The Author(s) Published by S. Karger AG, Basel
C1 [Niu, Xuecai; Jia, Li] Forth Peoples Hosp Jinan, Dept Radiat Therapy, Jinan 250013, Peoples R China.
   [Liu, Sen] Shandong Univ, Dept Oncol, Jinan Cent Hosp, Jinan 250100, Peoples R China.
   [Chen, Jing] Forth Peoples Hosp Jinan, ICU, Jinan 250013, Peoples R China.
RP Chen, J (通讯作者)，Forth Peoples Hosp Jinan, ICU, 50 Shifan Rd, Jinan 250013, Peoples R China.
EM chenjing_15@163.com
CR Akiri G, 2009, ONCOGENE, V28, P2163, DOI 10.1038/onc.2009.82
   Banksschlegel SP, 1985, CANCER RES, V45, P1187
   Buttery RC, 2004, INT J BIOCHEM CELL B, V36, P1154, DOI 10.1016/S1357-2725(03)00261-9
   Chang YW, 2015, CELL PHYSIOL BIOCHEM, V36, P1186, DOI 10.1159/000430289
   Coronnello C, 2013, NUCLEIC ACIDS RES, V41, PW159, DOI 10.1093/nar/gkt379
   Giard DJ, 1973, J NATL CANCER I, V51, P1417, DOI 10.1093/jnci/51.5.1417
   Hahn SS, 2014, CELL SIGNAL, V26, P730, DOI 10.1016/j.cellsig.2013.12.019
   He B, 2004, NEOPLASIA, V6, P7, DOI 10.1016/S1476-5586(04)80048-4
   Hu X, 2014, CELL PHYSIOL BIOCHEM, V33, P1261, DOI 10.1159/000358694
   Ji D, 2015, CELL PHYSIOL BIOCHEM, V36, P1026, DOI 10.1159/000430276
   Ji Y, 2015, CELL PHYSIOL BIOCHEM, V35, P2203, DOI 10.1159/000374025
   Jian H, 2015, CELL SIGNAL, V27, P1208, DOI 10.1016/j.cellsig.2015.02.027
   Jian H, 2014, TUMOR BIOL, V35, P11051, DOI 10.1007/s13277-014-2409-8
   Kren L, 2003, CESK PATOL, V39, P17
   Lee JW, 2012, EURASIP J IMAGE VIDE, V0, P0, DOI DOI 10.1186/1687-5281-2012-7
   Liu G, 2014, TUMOR BIOL, V35, P9801, DOI 10.1007/s13277-014-2273-6
   Mei Q, 2014, CANCER SCI, V105, P755, DOI 10.1111/cas.12436
   Pei J, 2014, TUMOR BIOL, V35, P6673, DOI 10.1007/s13277-014-1850-z
   Song WF, 2015, CELL PHYSIOL BIOCHEM, V35, P184, DOI 10.1159/000369686
   Tang Q, 2015, CELL SIGNAL, V27, P1469, DOI 10.1016/j.cellsig.2015.04.005
   Wang F, 2014, TUMOR BIOL, V35, P8653, DOI 10.1007/s13277-014-2131-6
   Winn RA, 2006, J BIOL CHEM, V281, P26943, DOI 10.1074/jbc.M604145200
   Wu N, 2014, CELL PHYSIOL BIOCHEM, V33, P457, DOI 10.1159/000358626
   Xie CY, 2014, TUMOR BIOL, V35, P8903, DOI 10.1007/s13277-014-2162-z
   Zhang L, 2014, CELL PHYSIOL BIOCHEM, V34, P1166, DOI 10.1159/000366329
   Zhao L, 2013, CELL SIGNAL, V25, P1689, DOI 10.1016/j.cellsig.2013.04.006
NR 26
TC 44
Z9 48
U1 0
U2 2
PU KARGER
PI BASEL
PA ALLSCHWILERSTRASSE 10, CH-4009 BASEL, SWITZERLAND
SN 1015-8987
EI 1421-9778
J9 CELL PHYSIOL BIOCHEM
JI Cell. Physiol. Biochem.
PD JUN 15
PY 2015
VL 37
IS 4
BP 1527
EP 1536
DI 10.1159/000438520
PG 10
WC Cell Biology; Physiology
SC Cell Biology; Physiology
GA CW0AC
UT WOS:000364650200025
PM 26512718
DA 2022-07-08
ER

PT J
AU Habel, N.
   Vilalta, M.
   Bawa, O.
   Opolon, P.
   Blanco, J.
   Fromigue, O.
AF Habel, N
   Vilalta, M
   Bawa, O
   Opolon, P
   Blanco, J
   Fromigue, O
TI Cyr61 silencing reduces vascularization and dissemination of osteosarcoma tumors
SO ONCOGENE
LA English
DT Article
ID pro-angiogenic activity; immediate-early gene; growth-factor vegf; endothelial-cell; poor-prognosis; breast-cancer; up-regulation; ccn1 cyr61; expression; integrin
AB Osteosarcoma is the most prevalent primary pediatric cancer-related bone disease. These tumors frequently develop resistance to chemotherapy and are highly metastatic, leading to poor outcome. Thus, there is a need for new therapeutic strategies that can prevent cell dissemination. We previously showed that CYR61/CCN1 expression in osteosarcoma cells is correlated to aggressiveness both in vitro and in vivo in mouse models, as well as in patients. In this study, we found that CYR61 is a critical contributor to the vascularization of primary tumor. We demonstrate that silencing CYR61, using lentiviral transduction, leads to a significant reduction in expression level of pro-angiogenic markers such as VEGF, FGF2, PECAM and angiopoietins concomitantly to an increased expression of major anti-angiogenic markers such as thrombospondin-1 and SPARC. Matrix metalloproteinase-2 family member expression, a key pathway in osteosarcoma metastatic capacity was also downregulated when CYR61 was downregulated in osteosarcoma cells. Using a metastatic murine model, we show that CYR61 silencing in osteosarcoma cells results in reduced tumor vasculature and slows tumor growth compared with control. We also find that microvessel density correlates with lung metastasis occurrence and that CYR61 silencing in osteosarcoma cells limits the number of metastases. Taken together, our data indicate that CYR61 silencing can blunt the malignant behavior of osteosarcoma tumor cells by limiting primary tumor growth and dissemination process.
C1 [Habel, N.; Fromigue, O.] Inst Cancerol Gustave Roussy, INSERM, U981, F-94805 Villejuif, France.
   [Habel, N.; Bawa, O.; Opolon, P.; Fromigue, O.] Gustave Roussy, Villejuif, France.
   [Habel, N.; Bawa, O.; Opolon, P.; Fromigue, O.] Univ Paris 11, Orsay, France.
   [Habel, N.] Univ Paris Diderot, Paris, France.
   [Vilalta, M.; Blanco, J.] CSIC, Inst Adv Chem Catalonia, Cell Therapy Grp, Barcelona, Spain.
   [Bawa, O.; Opolon, P.] Gustave Roussy, IRCIV, Lab Pathol Expt, Villejuif, France.
   [Blanco, J.] Networking Biomed Res Ctr Bioengn Biomat & Nanome, Barcelona, Spain.
RP Fromigue, O (通讯作者)，Inst Cancerol Gustave Roussy, INSERM, U981, 39 Rue Camille Desmoulins, F-94805 Villejuif, France.
EM olivia.fromigue@inserm.fr
FU Ministere de la Recherche (Paris, France); Inserm (France); Fondation de l'Avenir pour la Recherche Medicale Appliquee (Paris, France); Red Tematica de Investigacion Cooperativa (TERCEL, Spain); MINECO (Spain) [SAF2012-33404]
CR Athanasopoulos AN, 2007, J BIOL CHEM, V282, P26746, DOI 10.1074/jbc.M705200200
   Babic AM, 1998, P NATL ACAD SCI USA, V95, P6355, DOI 10.1073/pnas.95.11.6355
   Babkina IV, 2009, B EXP BIOL MED+, V148, P246, DOI 10.1007/s10517-009-0710-0
   Byzova TV, 2000, MOL CELL, V6, P851, DOI 10.1016/S1097-2765(05)00076-6
   Chen D, 2013, TUMOR BIOL, V34, P1895, DOI 10.1007/s13277-013-0733-z
   Chen NY, 2004, J BIOL CHEM, V279, P44166, DOI 10.1074/jbc.M406813200
   Cheng YY, 2004, PEDIATR BLOOD CANCER, V42, P410, DOI 10.1002/pbc.20019
   Dubois S, 2007, CANCER-AM CANCER SOC, V109, P813, DOI 10.1002/cncr.22455
   Estrada R, 2009, J CELL PHYSIOL, V219, P563, DOI 10.1002/jcp.21701
   Folkman J, 2006, ANNU REV MED, V57, P1, DOI 10.1146/annurev.med.57.121304.131306
   Foukas AF, 2002, J BONE JOINT SURG BR, V84B, P706, DOI 10.1302/0301-620X.84B5.12512
   Fromigue O, 2008, J BIOL CHEM, V283, P30549, DOI 10.1074/jbc.M801436200
   Fromigue O, 2011, J BONE MINER RES, V26, P1533, DOI 10.1002/jbmr.343
   Gomes N, 2005, CLIN EXP METASTAS, V22, P215, DOI 10.1007/s10585-005-7359-5
   Grignani G, 2012, ANN ONCOL, V23, P508, DOI 10.1093/annonc/mdr151
   Hara H, 2006, ANTICANCER RES, V26, P4307
   Huang YP, 2008, ONKOLOGIE, V31, P535, DOI 10.1159/000151685
   Jiang WG, 2004, ENDOCR-RELAT CANCER, V11, P781, DOI 10.1677/erc.1.00825
   Kaya M, 2000, CLIN CANCER RES, V6, P572
   Kireeva ML, 1998, J BIOL CHEM, V273, P3090, DOI 10.1074/jbc.273.5.3090
   Kreuter M, 2004, CLIN CANCER RES, V10, P8531, DOI 10.1158/1078-0432.CCR-04-0969
   Lammli J, 2012, INT ORTHOP, V36, P2307, DOI 10.1007/s00264-012-1629-z
   Lau LF, 2011, CELL MOL LIFE SCI, V68, P3149, DOI 10.1007/s00018-011-0778-3
   Lee YH, 1999, EUR J CANCER, V35, P1089, DOI 10.1016/S0959-8049(99)00073-8
   Leu SJ, 2002, J BIOL CHEM, V277, P46248, DOI 10.1074/jbc.M209288200
   Li C, 2013, EUR REV MED PHARMACO, V17, P2804
   Maris JM, 2008, PEDIATR BLOOD CANCER, V50, P581, DOI 10.1002/pbc.21232
   Menendez JA, 2005, ONCOGENE, V24, P761, DOI 10.1038/sj.onc.1208238
   Menendez JA, 2003, ENDOCR-RELAT CANCER, V10, P141, DOI 10.1677/erc.0.0100141
   Meyuhas R, 2008, MOL CANCER RES, V6, P1397, DOI 10.1158/1541-7786.MCR-07-2086
   Mintz MB, 2005, CANCER RES, V65, P1748, DOI 10.1158/0008-5472.CAN-04-2463
   Mo FE, 2002, MOL CELL BIOL, V22, P8709, DOI 10.1128/MCB.22.24.8709-8720.2002
   North S, 2005, CANCER LETT, V218, P1, DOI 10.1016/j.canlet.2004.08.007
   Oda Y, 2006, MODERN PATHOL, V19, P738, DOI 10.1038/modpathol.3800587
   Odagiri H, 2014, SCI SIGNAL, V7, P0, DOI 10.1126/scisignal.2004612
   Pignochino Y, 2009, MOL CANCER, V8, P0, DOI 10.1186/1476-4598-8-118
   Rastogi S, 2012, INT ORTHOP, V36, P2315, DOI 10.1007/s00264-012-1663-x
   Ren T, 2014, CANCER SCI, V105, P186, DOI 10.1111/cas.12334
   Roman I, 2007, BIOMATERIALS, V28, P2718, DOI 10.1016/j.biomaterials.2007.02.011
   Sabile AA, 2012, J BONE MINER RES, V27, P58, DOI 10.1002/jbmr.535
   Sternlicht MD, 2001, ANNU REV CELL DEV BI, V17, P463, DOI 10.1146/annurev.cellbio.17.1.463
   Sun ZJ, 2008, BRIT J CANCER, V99, P1656, DOI 10.1038/sj.bjc.6604712
   Tsou R, 2001, MOL CELL BIOCHEM, V224, P81, DOI 10.1023/A:1011947301849
   Vilalta M, 2008, STEM CELLS DEV, V17, P993, DOI 10.1089/scd.2007.0201
   Wagner L, 2013, PEDIATR BLOOD CANCER, V60, P1447, DOI 10.1002/pbc.24547
   Wang CT, 2013, J ORTHOP RES, V31, P335, DOI 10.1002/jor.22218
   Wang L, 2013, PLOS ONE, V8, P0, DOI 10.1371/journal.pone.0070689
   Wen XY, 2014, TUMOR BIOL, V35, P845, DOI 10.1007/s13277-013-1116-1
   Wilkinson-berka JL, 2006, INVEST OPHTH VIS SCI, V47, P1600, DOI 10.1167/iovs.05-1314
   Xin ZF, 2009, J EXP CLIN CANC RES, V28, P0, DOI 10.1186/1756-9966-28-105
   Yang JL, 2011, CANCER-AM CANCER SOC, V117, P4925, DOI 10.1002/cncr.26116
   Zhou QA, 2011, SURG ONCOL, V20, P13, DOI 10.1016/j.suronc.2009.09.002
NR 52
TC 18
Z9 21
U1 0
U2 14
PU NATURE PUBLISHING GROUP
PI LONDON
PA MACMILLAN BUILDING, 4 CRINAN ST, LONDON N1 9XW, ENGLAND
SN 0950-9232
EI 1476-5594
J9 ONCOGENE
JI Oncogene
PD JUN 11
PY 2015
VL 34
IS 24
BP 3207
EP 3213
DI 10.1038/onc.2014.232
PG 7
WC Biochemistry & Molecular Biology; Oncology; Cell Biology; Genetics & Heredity
SC Biochemistry & Molecular Biology; Oncology; Cell Biology; Genetics & Heredity
GA CK3FD
UT WOS:000356101100012
PM 25065593
DA 2022-07-08
ER

PT J
AU Tsuru, A.
   Setoguchi, T.
   Matsunoshita, Y.
   Nagao-kitamoto, H.
   Nagano, S.
   Yokouchi, M.
   Maeda, S.
   Ishidou, Y.
   Yamamoto, T.
   Komiya, S.
AF Tsuru, A
   Setoguchi, T
   Matsunoshita, Y
   Nagao-kitamoto, H
   Nagano, S
   Yokouchi, M
   Maeda, S
   Ishidou, Y
   Yamamoto, T
   Komiya, S
TI Hairy/enhancer-of-split related with YRPW motif protein 1 promotes osteosarcoma metastasis via matrix metallopeptidase 9 expression
SO BRITISH JOURNAL OF CANCER
LA English
DT Article
DE osteosarcoma; hairy/enhancer-of-split related with YRPW motif protein 1 (HEY1); matrix metallopeptidase 9 (MMP9); metastasis; NOTCH
ID cancer-cell; stem-cell; inhibits invasion; precursor cell; growth-factor; notch; gene; hey1; matrix-metalloproteinase-9; activation
AB Background: Activation of the Notch pathway has been reported in various types of cancers. However, the role of the hairy/enhancer-of-split related with YRPW motif protein 1 (HEY1) in osteosarcoma is unknown. We examined the function of HEY1 in osteosarcoma. Methods: Expression of HEY1 was studied in human osteosarcoma. The effects of HEY1 in osteosarcoma were evaluated in vitro and in a xenograft model. Moreover, we examined the function of matrix metallopeptidase 9 (MMP9) as a downstream effector of HEY1. Results: HEY1 was upregulated in human osteosarcoma. Knockdown of HEY1 inhibited the invasion of osteosarcoma cell lines. In contrast, the forced expression of HEY1 increased the invasion of mesenchymal stem cell. In addition, lung metastases were significantly inhibited by the knockdown of HEY1. We found that MMP9 was a downstream effector of HEY1 that promotes the invasion of osteosarcoma cells. Knockdown of HEY1 decreased the expression of MMP9. Addition of MMP9 rescued the invasion of osteosarcoma cells that had been rendered less invasive by knockdown of HEY1 expression. Conclusions: Our findings suggested that HEY1 augmented the metastasis of osteosarcoma via upregulation of MMP9 expression. Therefore, inhibition of HEY1 may be a novel therapeutic strategy for preventing osteosarcoma metastasis.
C1 [Tsuru, A.; Matsunoshita, Y.; Nagao-Kitamoto, H.; Nagano, S.; Yokouchi, M.; Yamamoto, T.; Komiya, S.] Kagoshima Univ, Grad Sch Med & Dent Sci, Dept Orthopaed Surg, Kagoshima 8908520, Japan.
   [Setoguchi, T.] Kagoshima Univ, Grad Sch Med & Dent Sci, Near Future Locomotor Organ Med Creat Course Kusu, Kagoshima 8908520, Japan.
   [Maeda, S.; Ishidou, Y.] Kagoshima Univ, Grad Sch Med & Dent Sci, Dept Med Joint Mat, Kagoshima 8908520, Japan.
RP Setoguchi, T (通讯作者)，Kagoshima Univ, Grad Sch Med & Dent Sci, Near Future Locomotor Organ Med Creat Course Kusu, 8-35-1 Sakuragaoka, Kagoshima 8908520, Japan.
EM setoro@m2.kufm.kagoshima-u.ac.jp
FU Ministry of Health, Labour and Welfare of Japan [19591725, 20591786, 21591919, 21591920, 22591663, 23592195, 201201976]
CR Bin HAFEEZB, 2009, CLIN CANCER RES, V15, P452, DOI 10.1158/1078-0432.CCR-08-1631
   Bolos V, 2013, BREAST CANCER RES, V15, P0, DOI 10.1186/bcr3447
   Candy PA, 2013, BRIT J CANCER, V109, P1023, DOI 10.1038/bjc.2013.431
   Cho HJ, 2007, J BIOCHEM MOL BIOL, V40, P1069
   de Jong DS, 2004, BIOCHEM BIOPH RES CO, V320, P100, DOI 10.1016/j.bbrc.2004.05.150
   Gao W, 2012, ARTHRITIS RHEUM-US, V64, P2104, DOI 10.1002/art.34397
   Garber K, 2007, J NATL CANCER I, V99, P1284, DOI 10.1093/jnci/djm148
   Hegyi M, 2011, PEDIATR BLOOD CANCER, V57, P415, DOI 10.1002/pbc.23172
   Heisig J, 2012, PLOS GENET, V8, P0, DOI 10.1371/journal.pgen.1002728
   Hidalgo M, 2001, JNCI-J NATL CANCER I, V93, P178, DOI 10.1093/jnci/93.3.178
   Hu S, 2015, MOL ONCOL, V9, P44, DOI 10.1016/j.molonc.2014.07.013
   Hulleman E, 2009, J CELL MOL MED, V13, P136, DOI 10.1111/j.1582-4934.2008.00307.x
   Kawashima A, 1994, VIRCHOWS ARCH, V424, P547
   Koch U, 2013, DEVELOPMENT, V140, P689, DOI 10.1242/dev.080614
   Kokubo H, 2005, DEV BIOL, V278, P301, DOI 10.1016/j.ydbio.2004.10.025
   Kokubo H, 2007, DEVELOPMENT, V134, P747, DOI 10.1242/dev.02777
   Kopan R, 2009, CELL, V137, P216, DOI 10.1016/j.cell.2009.03.045
   Link MP, 1986, NEW ENGL J MED, V314, P1600, DOI 10.1056/NEJM198606193142502
   Maier MM, 2000, BIOCHEM BIOPH RES CO, V275, P652, DOI 10.1006/bbrc.2000.3354
   Mann CD, 2012, PLOS ONE, V7, P0, DOI 10.1371/journal.pone.0051119
   Marina N, 2004, ONCOLOGIST, V9, P422, DOI 10.1634/theoncologist.9-4-422
   Matsunoshita Y, 2011, PLOS ONE, V6, P0, DOI 10.1371/journal.pone.0016234
   Nagao-kitamoto H, 2015, INT J CANCER, V136, P1276, DOI 10.1002/ijc.29107
   Nakagawa O, 2000, P NATL ACAD SCI USA, V97, P13655, DOI 10.1073/pnas.250485597
   Purow B, 2012, ADV EXP MED BIOL, V727, P305, DOI 10.1007/978-1-4614-0899-4_23
   Sailer MHM, 2013, J CELL SCI, V126, P3533, DOI 10.1242/jcs.125757
   Sakamoto M, 2003, J BIOL CHEM, V278, P44808, DOI 10.1074/jbc.M300448200
   Salie R, 2010, BONE, V46, P680, DOI 10.1016/j.bone.2009.10.022
   Searfoss GH, 2003, J BIOL CHEM, V278, P46107, DOI 10.1074/jbc.M307757200
   Shao HW, 2012, ADV PHARMACOL, V65, P191, DOI 10.1016/B978-0-12-397927-8.00007-5
   Sharff KA, 2009, J BIOL CHEM, V284, P649, DOI 10.1074/jbc.M806389200
   Sotobori T, 2006, EXP CELL RES, V312, P3927, DOI 10.1016/j.yexcr.2006.08.024
   Tanaka M, 2009, BRIT J CANCER, V100, P1957, DOI 10.1038/sj.bjc.6605060
   Toole BP, 2003, CURR TOP DEV BIOL, V54, P371, DOI 10.1016/S0070-2153(03)54015-7
   Van ESJH, 2005, NATURE, V435, P959, DOI 10.1038/nature03659
   Villaronga MA, 2010, ONCOGENE, V29, P411, DOI 10.1038/onc.2009.309
   Wang F, 2014, TUMOR BIOL, V35, P8653, DOI 10.1007/s13277-014-2131-6
   Wang ZW, 2006, CANCER RES, V66, P2778, DOI 10.1158/0008-5472.CAN-05-4281
   Weiss KR, 2006, CLIN ORTHOP RELAT R, V0, PP111, DOI 10.1097/01.blo.0000229333.98781.56
   Wu Y, 2010, NATURE, V464, P1052, DOI 10.1038/nature08878
   Xin ZF, 2009, J EXP CLIN CANC RES, V28, P0, DOI 10.1186/1756-9966-28-105
   Zavadil J, 2004, EMBO J, V23, P1155, DOI 10.1038/sj.emboj.7600069
   Zhang HX, 2013, STEM CELLS, V31, P433, DOI 10.1002/stem.1298
   Zhang W, 2014, BIOCHEM BIOPH RES CO, V451, P222, DOI 10.1016/j.bbrc.2014.07.112
NR 44
TC 27
Z9 30
U1 0
U2 2
PU NATURE PUBLISHING GROUP
PI LONDON
PA MACMILLAN BUILDING, 4 CRINAN ST, LONDON N1 9XW, ENGLAND
SN 0007-0920
EI 1532-1827
J9 BRIT J CANCER
JI Br. J. Cancer
PD MAR 31
PY 2015
VL 112
IS 7
BP 1232
EP 1240
DI 10.1038/bjc.2015.84
PG 9
WC Oncology
SC Oncology
GA CE9DZ
UT WOS:000352145300011
PM 25742474
DA 2022-07-08
ER

PT J
AU Zheng, Lian
   Li, Ning
   Guo, Feng
   Jian, Xin-Chun
   Jiang, Can-Hua
   Yin, Ping
   Min, An-Jie
   Huang, Long
AF Zheng, Lian
   Li, Ning
   Guo, Feng
   Jian, Xin-chun
   Jiang, Can-hua
   Yin, Ping
   Min, An-jie
   Huang, Long
TI Twist-related protein 1 enhances oral tongue squamous cell carcinoma cell invasion through beta-catenin signaling
SO MOLECULAR MEDICINE REPORTS
LA English
DT Article
DE twist-related protein 1; beta-catenin; oral tongue squamous cell carcinoma; cell invasion; matrix metalloproteinase; phosphatidylinositol 3-kinase
ID hepatocellular-carcinoma; prostate-cancer; expression; pathway; osteosarcoma; metastasis; repression; knockdown
AB Accumulating evidence suggests that P-catenin signaling may be involved in oral tongue squamous cell carcinoma (OTSCC) cell invasion. Abnormal activation of twist-related protein 1 (TWIST1 or TWIST) has been identified in several types of human cancer. A recent study showed that overexpression of TWIST is associated with a poor prognosis in patients with OTSCC and may enhance OTSCC cell invasion. This study investigated the effect of TWIST on P-catenin signaling in OTSCC cells and its impact on OSTCC cell invasion. Stable overexpression of TWIST, with or without knockdown of P-catenin, and stable knockdown of TWIST were performed in SCC-4 and TCA8113 human OTSCC cells. Overexpression of TWIST in SCC-4 and TCA8113 cells increased beta-catenin signaling luciferase reporter activity, mRNA levels of the beta-catenin signaling target genes, c-Myc and c-Jun levels, soluble beta-catenin level, the phosphorylation status of glycogen synthase kinase-3 beta (GSK-3 beta) at serine 9, matrix metalloproteinase-2 (MMP-2) expression and cell invasion. Knockdown of TWIST had the opposite effect. All of these changes, with the exception of phosphorylation of GSK-3 beta, were eliminated by stable knockdown of beta-catenin. In addition, the phosphatidylinositol 3-kinase (PI3K) inhibitor, LY294002 abrogated the enhancing effects of TWIST on mRNA levels of c-Myc and c-Jun, soluble beta-catenin levels, MMP-2 expression, cell invasion and GSK-313 phosphorylation. In conclusion, the present study demonstrated that TWIST enhances cell invasion and MMP-2 expression in OTSCC cells through beta-catenin signaling, probably via a PI3K-dependent mechanism. This study provides novel insights into the molecular mechanisms underlying OTSCC progression.
C1 [Zheng, Lian; Li, Ning; Guo, Feng; Jian, Xin-Chun; Jiang, Can-Hua; Yin, Ping; Min, An-Jie; Huang, Long] Cent S Univ, Xiangya Hosp, Dept Oral & Maxillofacial Surg, Changsha 410008, Hunan, Peoples R China.
RP Li, N (通讯作者)，Cent S Univ, Xiangya Hosp, Dept Oral & Maxillofacial Surg, 87 Xiangya Rd, Changsha 410008, Hunan, Peoples R China.
EM liningbeta@hotmail.com
CR Cawthorn WP, 2007, CELL DEATH DIFFER, V14, P1361, DOI 10.1038/sj.cdd.4402127
   Chesire DR, 2003, ENDOCR-RELAT CANCER, V10, P537, DOI 10.1677/erc.0.0100537
   Choi KK, 2006, ORAL ONCOL, V42, P208, DOI 10.1016/j.oraloncology.2005.07.005
   Da SILVASD, 2014, CANCER-AM CANCER SOC, V120, P352, DOI 10.1002/cncr.28404
   Entz-werle N, 2005, INT J CANCER, V117, P349, DOI 10.1002/ijc.21068
   Entz-werle N, 2007, NEOPLASIA, V9, P678, DOI 10.1593/neo.07367
   Entz-werle N, 2010, TRANSL ONCOL, V3, P344, DOI 10.1593/tlo.10169
   Fan HX, 2012, J EXP CLIN CANC RES, V31, P0, DOI 10.1186/1756-9966-31-90
   Gan XQ, 2008, J CELL BIOL, V180, P1087, DOI 10.1083/jcb.200710050
   Kawakita A, 2013, PATHOL ONCOL RES, V0, P0
   Li HD, 2012, J EXP CLIN CANC RES, V31, P0, DOI 10.1186/1756-9966-31-39
   Matsuo N, 2009, BMC CANCER, V9, P0, DOI 10.1186/1471-2407-9-240
   Nusse R, 1999, TRENDS GENET, V15, P1, DOI 10.1016/S0168-9525(98)01634-5
   Sharma M, 2002, J BIOL CHEM, V277, P30935, DOI 10.1074/jbc.M201919200
   Su HSING-HAO, 2006, J CHIN MED ASSOC, V69, P478
   Sun P, 2006, MOL PHARMACOL, V69, P520, DOI 10.1124/mol.105.019620
   Wang LP, 2013, PATHOL ONCOL RES, V19, P461, DOI 10.1007/s12253-013-9603-7
   Wu JH, 2014, MOL CARCINOGEN, V53, P440, DOI 10.1002/mc.21991
   Xiao WB, 2013, MOL MED REP, V8, P703, DOI 10.3892/mmr.2013.1555
   Xing Y, 2013, EXP CELL RES, V319, P2058, DOI 10.1016/j.yexcr.2013.05.014
NR 20
TC 13
Z9 14
U1 0
U2 8
PU SPANDIDOS PUBL LTD
PI ATHENS
PA POB 18179, ATHENS, 116 10, GREECE
SN 1791-2997
EI 1791-3004
J9 MOL MED REP
JI Mol. Med. Rep.
PD MAR 15
PY 2015
VL 11
IS 3
BP 2255
EP 2261
DI 10.3892/mmr.2014.2904
PG 7
WC Oncology; Medicine, Research & Experimental
SC Oncology; Research & Experimental Medicine
GA CD2OA
UT WOS:000350917700101
PM 25378227
DA 2022-07-08
ER

PT J
AU Xu, Wenxiao
   Wan, Iaoqiao
   Na, Sungsoo
   Yokota, Hiroki
   Yan, Jing-long
   Hamamura, Kazunori
AF Xu, Wenxiao
   Wan, Iaoqiao
   Na, Sungsoo
   Yokota, Hiroki
   Yan, Jing-long
   Hamamura, Kazunori
TI Suppressed invasive and migratory behaviors of 5W1353 chondro sarcoma cells through the regulation of Src, Rac1 GTPase, and MMP13
SO CELLULAR SIGNALLING
LA English
DT Article
DE Chondrosarcoma; eIF2 alpha; Src; Rac1; MMP13
ID endoplasmic-reticulum stress; mitochondrial dysfunction; rho-gtpase; activation; apoptosis; expression; osteosarcoma; motility; model
AB Chondrosarcoma is the second frequent type of primary bone cancer. In response to stress to the endoplasmic reticulum, activation of eIF2 alpha-mediated signaling is reported to induce apoptosis. However, its effects on invasive and migratory behaviors of chondrosarcoma have not been understood. Focusing on potential roles of Src kinase, Rac1 GTPase, and MMP13, we investigated eIF2 alpha-driven regulation of SW1353 chondrosarcoma cells. In particular, we employed two chemical agents (salubrinal, Sal; and guanabenz, Gu) that elevate the level of eIF2 alpha phosphorylation. The result revealed that both Sal and Gu reduced invasion and motility of SW1353 chondrosarcoma cells in a dose dependent manner. Live imaging using a fluorescent resonance energy transfer (FRET) technique showed that Sal and Gu downregulated activities of Sit kinase as well as Rac1 GTPase in an eIF2 alpha dependent manner. RNA interference experiments supported an eIF2 alpha-mediated regulatory network in the inhibitory role of Sal and Gu. Partial silencing of MMP13 also suppressed malignant phenotypes of 5W1353 chondrosarcoma cells. However, MMP13 was not regulated via eIF2 alpha since administration of Sal but not Gu reduced expression of MMP13. In summary, we demonstrate that eIF2a dependent and independent pathways regulate invasion and motility of SW1353 chondrosarcoma cells, and inactivation of Src, Rac1, and MMP13 by Sal could provide a potential adjuvant therapy for combating metastatic chondrosarcoma cells. (C) 2015 Elsevier Inc. All rights reserved.
C1 [Xu, Wenxiao; Wan, Iaoqiao; Na, Sungsoo; Yokota, Hiroki; Hamamura, Kazunori] Indiana Univ Purdue Univ, Dept Biomed Engn, Indianapolis, IN 46202 USA.
   [Xu, Wenxiao; Yan, Jing-long] Harbin Med Univ, Affiliated Hosp 2, Dept Orthoped, Harbin 150086, Heilongjiang, Peoples R China.
   [Yokota, Hiroki] Indiana Univ, Sch Med, Dept Anat & Cell Biol, Indianapolis, IN 46202 USA.
   [Hamamura, Kazunori] Aichi Gakuin Univ, Sch Dent, Dept Pharmacol, Nagoya, Aichi 4648650, Japan.
RP Yan, JL (通讯作者)，Harbin Med Univ, Affiliated Hosp 2, Dept Orthoped, Harbin 150086, Heilongjiang, Peoples R China.
EM yjl_8899@163.com; hamak@dpc.agu.ac.jp
FU NIH [052144, AR065149]; NATIONAL INSTITUTE OF ARTHRITIS AND MUSCULOSKELETAL AND SKIN DISEASES [R03AR065149] Funding Source: NIH RePORTER
CR Boyce M, 2005, SCIENCE, V307, P935, DOI 10.1126/science.1101902
   Chandhanayingyong CHANDHANARAT, 2012, SARCOMA, V2012, P404810, DOI 10.1155/2012/404810
   Chen YJ, 2010, CANCER LETT, V291, P20, DOI 10.1016/j.canlet.2009.08.032
   Chow WA, 2007, CURR OPIN ONCOL, V19, P371, DOI 10.1097/CCO.0b013e32812143d9
   Dai X, 2011, MED SCI MONITOR, V17, PRA177, DOI 10.12659/MSM.881893
   Fong YC, 2008, J CELL PHYSIOL, V217, P846, DOI 10.1002/jcp.21568
   Goldring MB, 1994, J CLIN INVEST, V94, P2307, DOI 10.1172/JCI117595
   Hamamura K, 2005, P NATL ACAD SCI USA, V102, P11041, DOI 10.1073/pnas.0503658102
   Hamamura K, 2013, OSTEOARTHR CARTILAGE, V21, P764, DOI 10.1016/j.joca.2013.02.657
   Hamamura K, 2008, J BONE MINER METAB, V26, P231, DOI 10.1007/s00774-007-0825-1
   Hamamura K, 2014, INT J ONCOL, V44, P1980, DOI 10.3892/ijo.2014.2366
   Hamamura K, 2013, J BONE MINER METAB, V31, P618, DOI 10.1007/s00774-013-0450-0
   Hamamura K, 2009, ARCH ORAL BIOL, V54, P279, DOI 10.1016/j.archoralbio.2008.11.003
   Irby RB, 2000, ONCOGENE, V19, P5636, DOI 10.1038/sj.onc.1203912
   Itoh RE, 2002, MOL CELL BIOL, V22, P6582, DOI 10.1128/MCB.22.18.6582-6591.2002
   Jawad MU, 2010, PLOS ONE, V5, P0, DOI 10.1371/journal.pone.0014250
   Koizumi M, 2012, ANTICANCER RES, V32, P3667
   Leddy LEER, 2014, CANCER TREAT RES, V162, P117, DOI 10.1007/978-3-319-07323-1_6
   Liu JF, 2012, MOL CARCINOGEN, V51, P315, DOI 10.1002/mc.20787
   Logue SE, 2013, MUTAGEN S, VS6, P002
   Maki RG, 2009, J CLIN ONCOL, V27, P3133, DOI 10.1200/JCO.2008.20.4495
   Ouyang P, 1998, BIOCHEM BIOPH RES CO, V246, P771, DOI 10.1006/bbrc.1998.8710
   Parri M, 2010, CELL COMMUN SIGNAL, V8, P0, DOI 10.1186/1478-811X-8-23
   Perez J, 2012, PLOS ONE, V7, P0, DOI 10.1371/journal.pone.0032458
   Poh YC, 2009, PLOS ONE, V4, P0, DOI 10.1371/journal.pone.0007886
   Riedel RF, 2009, CURR TREAT OPTION ON, V10, P94, DOI 10.1007/s11864-009-0088-2
   Schrage YM, 2009, CANCER RES, V69, P6216, DOI 10.1158/0008-5472.CAN-08-4801
   Shibuya H, 2012, CANCER SCI, V103, P1656, DOI 10.1111/j.1349-7006.2012.02344.x
   Su CM, 2013, TOXICOL APPL PHARM, V272, P335, DOI 10.1016/j.taap.2013.06.010
   Tang CH, 2011, J BIOL CHEM, V286, P11056, DOI 10.1074/jbc.M110.204081
   Van OOSTERWIJKJG, 2015, VIRCHOWS ARCH, V466, P101, DOI 10.1007/s00428-014-1670-y
   Vega FM, 2008, FEBS LETT, V582, P2093, DOI 10.1016/j.febslet.2008.04.039
   Walker BR, 1982, J INT MED RES, V10, P6, DOI 10.1177/030006058201000102
   Wan QQ, 2014, PLOS ONE, V9, P0, DOI 10.1371/journal.pone.0105699
   Wan QQ, 2013, BIOCHEM BIOPH RES CO, V433, P502, DOI 10.1016/j.bbrc.2013.03.020
   Wang YX, 2005, NATURE, V434, P1040, DOI 10.1038/nature03469
   Yamazaki D, 2009, ONCOGENE, V28, P1570, DOI 10.1038/onc.2009.2
   Yoshida M, 2008, BIOMED RES-TOKYO, V29, P47, DOI 10.2220/biomedres.29.47
NR 38
TC 19
Z9 19
U1 0
U2 7
PU ELSEVIER SCIENCE INC
PI NEW YORK
PA STE 800, 230 PARK AVE, NEW YORK, NY 10169 USA
SN 0898-6568
EI 1873-3913
J9 CELL SIGNAL
JI Cell. Signal.
PD DEC 15
PY 2015
VL 27
IS 12
BP 2332
EP 2342
DI 10.1016/j.cellsig.2015.08.014
PG 11
WC Cell Biology
SC Cell Biology
GA DA0KQ
UT WOS:000367486400002
PM 26303573
DA 2022-07-08
ER

PT J
AU Liu, Deli
   Xiong, Huan
   Ellis, AE
   Northrup, NC
   Dobbin, KK
   Shin, DM
   Zhao, Shaying
AF Liu, Deli
   Xiong, Huan
   Ellis, Angela
   Northrup, Nicole
   Dobbin, Kevin
   Shin, Dong
   Zhao, Shaying
TI Canine Spontaneous Head and Neck Squamous Cell Carcinomas Represent Their Human Counterparts at the Molecular Level
SO PLOS GENETICS
LA English
DT Article
ID human cancer; genomic characterization; human-papillomavirus; domestic dog; model; biology; expression; mouse; dna; osteosarcoma
AB Spontaneous canine head and neck squamous cell carcinoma (HNSCC) represents an excellent model of human HNSCC but is greatly understudied. To better understand and utilize this valuable resource, we performed a pilot study that represents its first genome-wide characterization by investigating 12 canine HNSCC cases, of which 9 are oral, via high density array comparative genomic hybridization and RNA-seq. The analyses reveal that these canine cancers recapitulate many molecular features of human HNSCC. These include analogous genomic copy number abnormality landscapes and sequence mutation patterns, recurrent alteration of known HNSCC genes and pathways (e.g., cell cycle, PI3K/AKT signaling), and comparably extensive heterogeneity. Amplification or overexpression of protein kinase genes, matrix metalloproteinase genes, and epithelial-mesenchymal transition genes TWIST1 and SNAI1 are also prominent in these canine tumors. This pilot study, along with a rapidly growing body of literature on canine cancer, reemphasizes the potential value of spontaneous canine cancers in HNSCC basic and translational research.
C1 [Liu, Deli; Xiong, Huan; Zhao, Shaying] Univ Georgia, Inst Bioinformat, Dept Biochem & Mol Biol, Athens, GA 30602 USA.
   [Ellis, Angela E.; Northrup, Nicole C.] Univ Georgia, Coll Vet Med, Athens, GA USA.
   [Dobbin, Kevin K.] Univ Georgia, Dept Biostat, Athens, GA 30602 USA.
   [Shin, Dong M.] Emory Univ, Sch Med, Winship Canc Ctr, Atlanta, GA 30322 USA.
RP Liu, DL (通讯作者)，Univ Georgia, Inst Bioinformat, Dept Biochem & Mol Biol, Athens, GA 30602 USA.
EM szhao@bmb.uga.edu
FU National Cancer Institute (NCI) [R01 CA182093, P50 CA128613]; AKC Canine Health Foundation; NATIONAL CANCER INSTITUTE [P50CA128613, R01CA182093] Funding Source: NIH RePORTER
CR Agrawal N, 2011, SCIENCE, V333, P1154, DOI 10.1126/science.1206923
   Alexandrov LB, 2013, NATURE, V500, P415, DOI 10.1038/nature12477
   Anders S, 2010, GENOME BIOL, V11, P0, DOI 10.1186/gb-2010-11-10-r106
   Angstadt AY, 2012, CANCER GENET-NY, V205, P572, DOI 10.1016/j.cancergen.2012.09.005
   Benjamini Y, 1995, J R STAT SOC B, V57, P289, DOI 10.1111/j.2517-6161.1995.tb02031.x
   Beroukhim R, 2007, P NATL ACAD SCI USA, V104, P20007, DOI 10.1073/pnas.0710052104
   Blitzer GC, 2014, INT J RADIAT ONCOL, V88, P761, DOI 10.1016/j.ijrobp.2013.08.029
   Bose P, 2013, INT J CANCER, V133, P2013, DOI 10.1002/ijc.28112
   Boyko AR, 2011, GENOME BIOL, V12, P0, DOI 10.1186/gb-2011-12-2-216
   Candille SI, 2007, SCIENCE, V318, P1418, DOI 10.1126/science.1147880
   Cantley LC, 2011, CANCER DISCOV, V1, P1, DOI 10.1158/2159-8274.CD-11-0049
   Cerami E, 2012, CANCER DISCOV, V2, P401, DOI 10.1158/2159-8290.CD-12-0095
   Chen Y, 2008, HEAD NECK-J SCI SPEC, V30, P1361, DOI 10.1002/hed.20861
   Davis BW, 2014, ILAR J, V55, P59, DOI 10.1093/ilar/ilu017
   de Vos J P, 2005, VET COMP ONCOL, V3, P16, DOI 10.1111/j.1476-5810.2005.00065.x
   Fenger JM, 2014, ILAR J, V55, P69, DOI 10.1093/ilar/ilu009
   Freier K, 2010, GENE CHROMOSOME CANC, V49, P9, DOI 10.1002/gcc.20714
   Gardner DG, 1996, ORAL DIS, V2, P148
   Gorden BH, 2014, AM J PATHOL, V184, P985, DOI 10.1016/j.ajpath.2013.12.025
   Gordon I, 2009, PLOS MED, V6, P0, DOI 10.1371/journal.pmed.1000161
   Govindan R, 2012, CELL, V150, P1121, DOI 10.1016/j.cell.2012.08.024
   Hait WN, 2010, NAT REV DRUG DISCOV, V9, P253, DOI 10.1038/nrd3144
   Hammerman PS, 2015, CANCER DISCOV, V5, P239, DOI 10.1158/2159-8290.CD-14-1205
   Hoyt RF, 1984, J AM ANIM HOSP ASSOC, V20, P83
   Ji XL, 2008, GENOMICS, V91, P249, DOI 10.1016/j.ygeno.2007.10.014
   Karyadi DM, 2013, PLOS GENET, V9, P0, DOI 10.1371/journal.pgen.1003409
   Kim S, 2009, CLIN EXP OTORHINOLAR, V2, P55, DOI 10.3342/ceo.2009.2.2.55
   Koboldt DC, 2012, NATURE, V490, P61, DOI 10.1038/nature11412
   Laduemiller T, 1996, VET RADIOL ULTRASOUN, V37, P74, DOI 10.1111/j.1740-8261.1996.tb00817.x
   Lawrence MS, 2015, NATURE, V517, P576, DOI 10.1038/nature14129
   Leemans CR, 2011, NAT REV CANCER, V11, P9, DOI 10.1038/nrc2982
   Lindblad-toh K, 2005, NATURE, V438, P803, DOI 10.1038/nature04338
   Liu DL, 2014, CANCER RES, V74, P5045, DOI 10.1158/0008-5472.CAN-14-0392
   Lu SL, 2006, HEAD NECK-J SCI SPEC, V28, P945, DOI 10.1002/hed.20397
   Melotte V, 2010, FASEB J, V24, P4153, DOI 10.1096/fj.09-151464
   Meuten DJ, 2002, TUMORS DOMESTIC ANIM, V0, Pxii
   Muzny DM, 2012, NATURE, V487, P330, DOI 10.1038/nature11252
   Nasir L, 2001, NEOPLASIA, V3, P351, DOI 10.1038/sj.neo.7900173
   Nishikawa Y, 2011, ONCOL REP, V26, P587, DOI 10.3892/or.2011.1324
   Ortiz B, 2014, ONCOTARGET, V0, P0
   Paoloni M, 2008, NAT REV CANCER, V8, P147, DOI 10.1038/nrc2273
   Pickering CR, 2013, CANCER DISCOV, V3, P770, DOI 10.1158/2159-8290.CD-12-0537
   Ragin CCR, 2007, J DENT RES, V86, P104, DOI 10.1177/154405910708600202
   Rangarajan A, 2003, NAT REV CANCER, V3, P952, DOI 10.1038/nrc1235
   Richards KL, 2013, CANCER RES, V73, P5029, DOI 10.1158/0008-5472.CAN-12-3546
   Richmond A, 2008, DIS MODEL MECH, V1, P78, DOI 10.1242/dmm.000976
   Rotroff DM, 2013, PHARMACOGENOMICS, V14, P1929, DOI 10.2217/PGS.13.178, 10.2217/pgs.13.178
   Rowell JL, 2011, TRENDS MOL MED, V17, P380, DOI 10.1016/j.molmed.2011.02.004
   Royer C, 2011, CELL DEATH DIFFER, V18, P1470, DOI 10.1038/cdd.2011.60
   Salk JJ, 2010, SEMIN CANCER BIOL, V20, P294, DOI 10.1016/j.semcancer.2010.10.008
   Simon C, 1998, LARYNGOSCOPE, V108, P1686, DOI 10.1097/00005537-199811000-00018
   Strafuss AC, 1976, J AM VET MED ASSOC, V168, P425
   Stransky N, 2011, SCIENCE, V333, P1157, DOI 10.1126/science.1208130
   Tang J, 2014, ONCOGENE, V33, P814, DOI 10.1038/onc.2013.17
   Tang J, 2010, GENOME RES, V20, P341, DOI 10.1101/gr.092726.109
   Teifke JP, 1998, VET MICROBIOL, V60, P119, DOI 10.1016/S0378-1135(98)00151-5
   Thomas R, 2011, LEUKEMIA LYMPHOMA, V52, P1321, DOI 10.3109/10428194.2011.559802
   Visvader JE, 2011, NATURE, V469, P314, DOI 10.1038/nature09781
   Wei W, 2013, CANCER BIOL THER, V14, P164, DOI 10.4161/cbt.22956
   Yaping LIJX, 2014, ONCOSCIENCE, V1, P854
   Youmans L, 2012, PLOS ONE, V7, P0, DOI 10.1371/journal.pone.0050813
   Zhang JH, 2012, NATURE, V481, P157, DOI 10.1038/nature10725
NR 62
TC 23
Z9 23
U1 0
U2 6
PU PUBLIC LIBRARY SCIENCE
PI SAN FRANCISCO
PA 1160 BATTERY STREET, STE 100, SAN FRANCISCO, CA 94111 USA
SN 1553-7390
EI 1553-7404
J9 PLOS GENET
JI PLoS Genet.
PD JUN 15
PY 2015
VL 11
IS 6
BP 
EP 
DI 10.1371/journal.pgen.1005277
PG 19
WC Genetics & Heredity
SC Genetics & Heredity
GA CM0AW
UT WOS:000357341600027
PM 26030765
DA 2022-07-08
ER
