# Supplementary material for: Global scientific trends on matrix metalloproteinase and osteosarcoma: A bibliometric and visualized analysis
Source: Front Oncol. 2023 Feb 6;13:1064815. doi: 10.3389/fonc.2023.1064815 (PMC9939641; doi:10.3389/fonc.2023.1064815)
Supplement: Supplementary file 3 [file DataSheet_1.zip › rawdata/download2016u73.txt]

PT J
AU Vallabhaneni, KC
   Hassler, Meeves-Yoni
   Abraham, Anu
   Whitt, Jason
   Mo, Yin-Yuan
   Atfi, Azeddine
   Pochampally, Radhika
AF Vallabhaneni, Krishna
   Hassler, Meeves-yoni
   Abraham, Anu
   Whitt, Jason
   Mo, Yin-yuan
   Atfi, Azeddine
   Pochampally, Radhika
TI Mesenchymal Stem/Stromal Cells under Stress Increase Osteosarcoma Migration and Apoptosis Resistance via Extracellular Vesicle Mediated Communication
SO PLOS ONE
LA English
DT Article
ID stem-cell; tumor stroma; pulmonary metastasis; mct1 expression; down-regulation; bone-marrow; cancer; growth; proliferation; microrna
AB Studies have shown that mesenchymal stem/stromal cells (MSCs) from bone marrow are involved in the growth and metastasis of solid tumors but the mechanism remains unclear in osteosarcoma (OS). Previous studies have raised the possibility that OS cells may receive support from associated MSCs in the nutrient deprived core of the tumors through the release of supportive macromolecules and growth factors either in vesicular or non-vesicular forms. In the present study, we used stressed mesenchymal stem cells (SD-MSCs), control MSCs and OS cells to examine the hypothesis that tumor-associated MSCs in nutrient deprived core provide pro-proliferative, anti-apoptotic, and metastatic support to nearby tumor cells. Assays to study of the effects of SD-MSC conditioned media revealed that OS cells maintained proliferation when compared to OS cells grown under serum-starved conditions alone. Furthermore, OS cells in MSCs and SD-MSC conditioned media were significantly resistant to apoptosis and an increased wound healing rate was observed in cells exposed to either conditioned media or EVs from MSCs and SD-MSCs. RT-PCR assays of OS cells incubated with extracellular vesicles (EVs) from SD-MSCs revealed microRNAs that could potentially target metabolism and metastasis associated genes as predicted by in silico algorithms, including monocarboxylate transporters, bone morphogenic receptor type 2, fibroblast growth factor 7, matrix metalloproteinase-1, and focal adhesion kinase-1. Changes in the expression levels of focal adhesion kinase, STK11 were confirmed by quantitative PCR assays. Together, these data indicate a tumor supportive role of MSCs in osteosarcoma growth that is strongly associated with the miRNA content of the EVs released from MSCs under conditions that mimic the nutrient deprived core of solid tumors.
C1 [Vallabhaneni, Krishna C.; Hassler, Meeves-Yoni; Abraham, Anu; Whitt, Jason; Mo, Yin-Yuan; Atfi, Azeddine; Pochampally, Radhika] Univ Mississippi, Med Ctr, Inst Canc, Jackson, MS 39216 USA.
   [Vallabhaneni, Krishna C.] Univ Mississippi, Med Ctr, Dept Radiat Oncol, Jackson, MS 39216 USA.
   [Mo, Yin-Yuan] Univ Mississippi, Med Ctr, Dept Pharmacol Toxicol, Jackson, MS 39216 USA.
   [Atfi, Azeddine; Pochampally, Radhika] Univ Mississippi, Med Ctr, Dept Biochem, Jackson, MS 39216 USA.
RP Pochampally, R (通讯作者)，Univ Mississippi, Med Ctr, Inst Canc, Jackson, MS 39216 USA.; Pochampally, R (通讯作者)，Univ Mississippi, Med Ctr, Dept Biochem, Jackson, MS 39216 USA.
EM rpochampally@umc.edu
FU National Cancer Institute [CA151851]; National Institute of Arthritis and Musculoskeletal and Skin Diseases [R01AR059070]
CR Alexandrova AY, 2006, EXP CELL RES, V312, P2066, DOI 10.1016/j.yexcr.2006.03.004
   Ambros V, 2004, NATURE, V431, P350, DOI 10.1038/nature02871
   Bartel DP, 2009, CELL, V136, P215, DOI 10.1016/j.cell.2009.01.002
   Bazzini AA, 2012, SCIENCE, V336, P233, DOI 10.1126/science.1215704
   Beckermann BM, 2008, BRIT J CANCER, V99, P622, DOI 10.1038/sj.bjc.6604508
   Bhowmick NA, 2004, NATURE, V432, P332, DOI 10.1038/nature03096
   Boidot R, 2012, CANCER RES, V72, P939, DOI 10.1158/0008-5472.CAN-11-2474
   Boisen MK, 2014, PLOS ONE, V9, P0, DOI 10.1371/journal.pone.0109430
   Bonuccelli G, 2014, ONCOTARGET, V5, P7575, DOI 10.18632/oncotarget.2243
   Cai HK, 2015, J SURG RES, V194, P505, DOI 10.1016/j.jss.2014.11.025
   De Saedeleer CJ, 2014, ONCOGENE, V33, P4060, DOI 10.1038/onc.2013.454
   Ell BRIAN, 2014, BONEKEY REP, V3, P549, DOI 10.1038/bonekey.2014.44
   Geng S, 2014, PLOS ONE, V9, P0, DOI 10.1371/journal.pone.0091566
   Gong C, 2014, CANCER RES, V74, P4341, DOI 10.1158/0008-5472.CAN-14-0125
   Husmann K, 2013, BBA-MOL BASIS DIS, V1832, P347, DOI 10.1016/j.bbadis.2012.11.006
   Ji F, 2013, BONE, V56, P220, DOI 10.1016/j.bone.2013.05.020
   Karnoub AE, 2007, NATURE, V449, P557, DOI 10.1038/nature06188
   Li Z, 2008, P NATL ACAD SCI USA, V105, P13906, DOI 10.1073/pnas.0804438105
   Ma WL, 2014, TUMOR BIOL, V35, P12467, DOI 10.1007/s13277-014-2565-x
   Mizuno Y, 2009, FEBS LETT, V583, P2263, DOI 10.1016/j.febslet.2009.06.006
   Naito Y, 2014, ONCOL REP, V32, P1720, DOI 10.3892/or.2014.3333
   Oskowitz AZ, 2008, P NATL ACAD SCI USA, V105, P18372, DOI 10.1073/pnas.0809807105
   Pavlides S, 2010, CELL CYCLE, V9, P3485, DOI 10.4161/cc.9.17.12721
   Pillai RS, 2005, SCIENCE, V309, P1573, DOI 10.1126/science.1115079
   Pochampally RR, 2004, BLOOD, V103, P1647, DOI 10.1182/blood-2003-06-1967
   Qiao L, 2008, CELL RES, V18, P500, DOI 10.1038/cr.2008.40
   Ramasamy R, 2007, LEUKEMIA, V21, P304, DOI 10.1038/sj.leu.2404489
   Ren K, 2015, ONCOTARGET, V0, P0, DOI DOI 10.18632/oncotarget.5044
   Rubio R, 2014, STEM CELLS, V32, P1136, DOI 10.1002/stem.1647
   Satoh H, 2010, CARCINOGENESIS, V31, P1833, DOI 10.1093/carcin/bgq105
   Shinagawa K, 2010, INT J CANCER, V127, P2323, DOI 10.1002/ijc.25440
   Sung L, 2004, EUR J CANCER, V40, P1878, DOI 10.1016/j.ejca.2004.04.005
   Suomi S, 2008, GENE REGUL SYST BIO, V2, P177
   Thery CLOTILDE, 2006, CURR PROTOC CELL BIOL, VChapter 3, P0, DOI 10.1002/0471143030.cb0322s30
   Tlsty TD, 2006, ANNU REV PATHOL-MECH, V1, P119, DOI 10.1146/annurev.pathol.1.110304.100224
   Tu B, 2014, EXP CELL RES, V320, P164, DOI 10.1016/j.yexcr.2013.10.013
   Tu B, 2012, CANCER LETT, V325, P80, DOI 10.1016/j.canlet.2012.06.006
   Tu YT, 2015, CELL REP, V10, P854, DOI 10.1016/j.celrep.2015.01.033
   Valadi H, 2007, NAT CELL BIOL, V9, P654, DOI 10.1038/ncb1596
   Vallabhaneni KC, 2015, ONCOTARGET, V6, P4953, DOI 10.18632/oncotarget.3211
   Werner S, 1994, SCIENCE, V266, P819, DOI 10.1126/science.7973639
   Xu HD, 2014, CELL PHYSIOL BIOCHEM, V33, P1547, DOI 10.1159/000358718
   Xu WT, 2009, CANCER LETT, V281, P32, DOI 10.1016/j.canlet.2009.02.022
   Yan GC, 1993, MOL CELL BIOL, V13, P4513, DOI 10.1128/MCB.13.8.4513
   Yoo KH, 2009, CELL IMMUNOL, V259, P150, DOI 10.1016/j.cellimm.2009.06.010
   Yui Y, 2010, CLIN EXP METASTAS, V27, P619, DOI 10.1007/s10585-010-9352-x
   Zhao ZQ, 2014, CANCER LETT, V342, P150, DOI 10.1016/j.canlet.2013.08.042
   Zhu Y, 2009, LEUKEMIA, V23, P925, DOI 10.1038/leu.2008.384
NR 48
TC 44
Z9 45
U1 0
U2 15
PU PUBLIC LIBRARY SCIENCE
PI SAN FRANCISCO
PA 1160 BATTERY STREET, STE 100, SAN FRANCISCO, CA 94111 USA
SN 1932-6203
EI 
J9 PLOS ONE
JI PLoS One
PD NOV 3
PY 2016
VL 11
IS 11
BP 
EP 
DI 10.1371/journal.pone.0166027
PG 14
WC Multidisciplinary Sciences
SC Science & Technology - Other Topics
GA EA8SX
UT WOS:000386910000097
PM 27812189
DA 2022-07-08
ER

PT J
AU Zheng, Q-W
   Zhou, Y-L
   You, Q-J
   Shou, F.
   Pang, Q-F
   Chen, J-L
AF Zheng, Q-w
   Zhou, Y-l
   You, Q-j
   Shou, F
   Pang, Q-f
   Chen, J-l
TI WWOX inhibits the invasion of lung cancer cells by downregulating RUNX2
SO CANCER GENE THERAPY
LA English
DT Article
ID tumor-suppressor wwox; breast-cancer; in-vivo; gene; metastasis; expression; osteosarcoma; progression
AB The WW domain-containing oxidoreductase (WWOX) is a tumor suppressor that is lost or decreased in most human tumors. The role of WWOX in human lung carcinoma invasion is still not clear. This study aimed to elucidate the potential role of WWOX in lung cancer cell invasion. WWOX mRNA levels in human lung cancers and lung cancer cell lines were assayed by quantitative real-time. PCR. WWOX in lung cancer cell lines was manipulated by transfection of expression vector or small interfering RNA. Cell migration and invasion were assessed by wound healing and/or transwell migration and invasion assays. The protein levels of WWOX, E-cadherin and RUNX2 were analyzed by western blot or immunofluorescence. WWOX expression is inversely correlated to invasiveness of lung cancer. WWOX overexpression in highly invasive H1299 cells reduced cell motility and invasiveness, and inhibited the expression of RUNX2 and its target gene matrix metalloproteinase-9 (MMP-9). Silencing WWOX in less invasive NL9980 cells resulted in opposite effects. Overexpressing RUNX2 in H1299 or silencing RUNX2 in NL9980 cells reversed the effects of WWOX. These results suggested that WWOX inhibited the invasive phenotype of lung cancer through downregulating the expression of RUNX2.
C1 [Zheng, Q-W; Pang, Q-F; Chen, J-L] Jiangnan Univ, Wuxi Med Sch, 1800 Lihu Ave, Wuxi 214122, Jiangsu, Peoples R China.
   [Zhou, Y-L; You, Q-J; Shou, F.] Jiangnan Univ, Affiliated Hosp, Dept Resp Med, 200 Huihe Rd, Wuxi 214062, Jiangsu, Peoples R China.
   [Zhou, Y-L; You, Q-J; Shou, F.] Wuxi Fourth Peoples Hosp, 200 Huihe Rd, Wuxi 214062, Jiangsu, Peoples R China.
RP Pang, QF (通讯作者)，Jiangnan Univ, Wuxi Med Sch, 1800 Lihu Ave, Wuxi 214122, Jiangsu, Peoples R China.; Zhou, YL (通讯作者)，Jiangnan Univ, Affiliated Hosp, Dept Resp Med, 200 Huihe Rd, Wuxi 214062, Jiangsu, Peoples R China.; Zhou, YL (通讯作者)，Wuxi Fourth Peoples Hosp, 200 Huihe Rd, Wuxi 214062, Jiangsu, Peoples R China.
EM longfengcao@tom.com; 1625908269@qq.com
FU Annual 'Six Talent Summit' Grants of Jiangsu province [2014-WSW-064]; Wuxi Hospital Management Center [YGZXL1304]
CR Abu-odeh M, 2016, ONCOTARGET, V7, P4344, DOI 10.18632/oncotarget.6571
   Baykara O, 2010, TUMOR BIOL, V31, P315, DOI 10.1007/s13277-010-0039-3
   Becker S, 2011, J THORAC ONCOL, V6, P1976, DOI 10.1097/JTO.0b013e31822e59dd
   Bednarek AK, 2000, CANCER RES, V60, P2140
   Chang NS, 2001, J BIOL CHEM, V276, P3361, DOI 10.1074/jbc.M007140200
   Chen Y, 2016, BIOMED RES INT, V2016, P0
   Del MARES, 2015, SCI REP-UK, V5, P0, DOI 10.1038/srep12959
   Donati V, 2007, CLIN CANCER RES, V13, P884, DOI 10.1158/1078-0432.CCR-06-2016
   Ei-gendi SM, 2016, PATHOL ONCOL RES, V22, P461
   Ekizoglu S, 2015, PLOS ONE, V10, P0, DOI 10.1371/journal.pone.0115353
   Fabbri M, 2005, P NATL ACAD SCI USA, V102, P15611, DOI 10.1073/pnas.0505485102
   Ferguson BW, 2013, BMC CANCER, V13, P0, DOI 10.1186/1471-2407-13-593
   Freeman-keller M, 2015, PHARMACOL THERAPEUT, V153, P1, DOI 10.1016/j.pharmthera.2015.05.004
   Gardenswartz A, 2014, EXP BIOL MED, V239, P253, DOI 10.1177/1535370213519213
   Guo ZJ, 2016, ONCOTARGET, V7, P20999, DOI 10.18632/oncotarget.8236
   Kumar G, 2016, AM J CANCER RES, V6, P894
   Kumar G, 2012, FREE RADICAL BIO MED, V53, P1358, DOI 10.1016/j.freeradbiomed.2012.07.017
   Kurek KC, 2010, CANCER RES, V70, P5577, DOI 10.1158/0008-5472.CAN-09-4602
   Li J, 2015, EXP BIOL MED, V240, P324, DOI 10.1177/1535370214561587
   Li XQ, 2016, CANCER LETT, V380, P78, DOI 10.1016/j.canlet.2016.06.007
   Liu CJ, 2014, INT J CANCER, V134, P811, DOI 10.1002/ijc.28358
   Ma CL, 2015, SCI REP-UK, V5, P0, DOI 10.1038/srep16555
   Matteucci E, 2013, EUR J CANCER, V49, P231, DOI 10.1016/j.ejca.2012.05.006
   Pfuciennik E, 2015, INT J ONCOL, V46, P2639
   Pyter LM, 2016, PLOS ONE, V11, P0, DOI 10.1371/journal.pone.0161537
   Schirmer MA, 2016, JNCI-J NATL CANCER I, V108, P0, DOI 10.1093/jnci/djv387
   Torre LA, 2015, CA-CANCER J CLIN, V65, P87, DOI 10.3322/caac.21262
   Travis WD, 2015, J THORAC ONCOL, V10, P1243, DOI 10.1097/JTO.0000000000000630
   Yang L, 2013, HUM MOL GENET, V22, P1886, DOI 10.1093/hmg/ddt019
   Zhou Y, 2016, CANCER GENE THER, V23, P1, DOI 10.1038/cgt.2015.56
NR 30
TC 18
Z9 22
U1 0
U2 5
PU NATURE PUBLISHING GROUP
PI LONDON
PA MACMILLAN BUILDING, 4 CRINAN ST, LONDON N1 9XW, ENGLAND
SN 0929-1903
EI 1476-5500
J9 CANCER GENE THER
JI Cancer Gene Ther.
PD DEC 15
PY 2016
VL 23
IS 12
BP 433
EP 438
DI 10.1038/cgt.2016.59
PG 6
WC Biotechnology & Applied Microbiology; Oncology; Genetics & Heredity; Medicine, Research & Experimental
SC Biotechnology & Applied Microbiology; Oncology; Genetics & Heredity; Research & Experimental Medicine
GA EE5YN
UT WOS:000389685600005
PM 27834355
DA 2022-07-08
ER

PT J
AU Pohlig, Florian
   Ulrich, Joerg
   Lenze, Ulrich
   Muehlhofer, HML
   Harrasser, Norbert
   Suren, Christian
   Schauwecker, Johannes
   Mayer-kuckuk, Philipp
   Von eisenhart-rothe, Ruediger
AF Pohlig, Florian
   Ulrich, Joerg
   Lenze, Ulrich
   Muehlhofer, Heinrich
   Harrasser, Norbert
   Suren, Christian
   Schauwecker, Johannes
   Mayer-kuckuk, Philipp
   Von eisenhart-rothe, Ruediger
TI Glucosamine sulfate suppresses the expression of matrix metalloproteinase-3 in osteosarcoma cells in vitro
SO BMC COMPLEMENTARY AND ALTERNATIVE MEDICINE
LA English
DT Article
DE Glucosamine sulfate; Neutraceutical; Dietary supplement; Osteosarcoma; Matrix metalloproteinase; MMP-3; MMP-9
ID breast-cancer; inhibition; supplement; lung
AB Background: Glucosamine, a common dietary supplement, has a possible anti-sarcoma effect. However, an understanding of the underlying mechanism of such an effect is limited. For this study we hypothesized that glucosamine suppresses the basal level of matrix metalloproteinase expression in human osteosarcoma cell lines. Methods: We examined the osteosarcoma cell lines, MG-63 and SaOS-2. Cells were exposed to 0, 10, 50 and 100 mu g/ml glucosamine sulfate for 48 h and treatment toxicity was determined through measurement of cell viability and proliferation. Relative gene expression of matrix metalloproteinase (MMP)-2, -3 and -9 was quantified by real-time polymerase chain reaction. Protein levels of MMP-2 and -9 were assessed by ELISA. Results: Administration of 10, 50 or 100 mu g/ml glucosamine sulfate had no effect on the cell viability of MG-63 and SaOS-2 cells. A significant reduction of MMP expression in both cell lines was observed only for MMP-3, while a decrease in MMP-9 was seen in SaOS-2 cells. The expression of MMP-2 was not significantly affected in either cell line. Protein level of MMP-3 was reduced in both cell lines upon stimulation with 10 mu g/ml glucosamine sulfate whereas for MMP-9 a decrease could only be observed in SaOS-2 cells. Conclusion: In this study, we found a pronounced suppressive effect of glucosamine sulfate particularly on MMP-3 and also MMP-9 mRNA and protein levels in osteosarcoma cell lines in vitro. The data warrants further investigations into the potential anti-tumor efficacy of glucosamine sulfate in osteosarcoma.
C1 [Pohlig, Florian; Ulrich, Joerg; Lenze, Ulrich; Muehlhofer, Heinrich M. L.; Harrasser, Norbert; Suren, Christian; Schauwecker, Johannes; Mayer-Kuckuk, Philipp; von Eisenhart-Rothe, Ruediger] Tech Univ Munich, Klinikum Rechts Isar, Dept Orthoped Surg, Ismaninger Str 22, D-81675 Munich, Germany.
RP Pohlig, F (通讯作者)，Tech Univ Munich, Klinikum Rechts Isar, Dept Orthoped Surg, Ismaninger Str 22, D-81675 Munich, Germany.
EM Florian.Pohlig@mri.tum.de
CR Ahmad A, 2016, MOL NUTR FOOD RES, V60, P1251, DOI 10.1002/mnfr.201500867
   Bell GA, 2012, EUR J EPIDEMIOL, V27, P593, DOI 10.1007/s10654-012-9714-6
   Biggee BA, 2006, ANN RHEUM DIS, V65, P222, DOI 10.1136/ard.2005.036368
   Chandhanayingyong CHANDHANARAT, 2012, SARCOMA, V2012, P404810, DOI 10.1155/2012/404810
   Chesnokov V, 2014, CANCER CELL INT, V14, P0, DOI 10.1186/1475-2867-14-45
   Dabusco AS, 2007, ARTHRITIS RES THER, V9, P0, DOI 10.1186/ar2307
   Deryugina EI, 2006, CANCER METAST REV, V25, P9, DOI 10.1007/s10555-006-7886-9
   Gervasi DC, 1996, BIOCHEM BIOPH RES CO, V228, P530, DOI 10.1006/bbrc.1996.1694
   Jaffe N, 2009, CANCER TREAT RES, V152, P239, DOI 10.1007/978-1-4419-0284-9_12
   Lin YC, 2008, RHEUMATOL INT, V28, P1009, DOI 10.1007/s00296-008-0561-4
   Mcgowan PM, 2008, ANN ONCOL, V19, P1566, DOI 10.1093/annonc/mdn180
   Mendis E, 2009, BIOORG MED CHEM LETT, V19, P2755, DOI 10.1016/j.bmcl.2009.03.126
   Molnar Z, 1972, CANCER RES, V32, P380
   Molnar Z, 1972, CANCER RES, V32, P756
   Navarro SL, 2015, PLOS ONE, V10, P0, DOI 10.1371/journal.pone.0117534
   Overall CM, 2006, NAT REV CANCER, V6, P227, DOI 10.1038/nrc1821
   Pettersson F, 2015, CANCER RES, V75, P1102, DOI 10.1158/0008-5472.CAN-14-1996
   Qato DM, 2008, JAMA-J AM MED ASSOC, V300, P2867, DOI 10.1001/jama.2008.892
   Quastel JH, 1953, NATURE, V171, P252, DOI 10.1038/171252a0
   Rajapakse N, 2007, BIOORGAN MED CHEM, V15, P4891, DOI 10.1016/j.bmc.2007.04.048
   Satia JA, 2009, CANCER EPIDEM BIOMAR, V18, P1419, DOI 10.1158/1055-9965.EPI-09-0038
   Seccareccia E, 2014, ONCOGENESIS, V3, P0, DOI 10.1038/oncsis.2014.28
   Tsai HC, 2014, ONCOTARGET, V5, P3800, DOI 10.18632/oncotarget.1998
   Zachara NE, 2006, BBA-MOL CELL BIOL L, V1761, P599, DOI 10.1016/j.bbalip.2006.04.007
   Zachara NE, 2004, BBA-GEN SUBJECTS, V1673, P13, DOI 10.1016/j.bbagen.2004.03.016
   Zeng ZS, 1996, J CLIN ONCOL, V14, P3133, DOI 10.1200/JCO.1996.14.12.3133
   Zhang LI, 2006, J ZHEJIANG UNIV SCI B, V7, P608, DOI 10.1631/jzus.2006.B0608
   Zucker S, 2009, CANCER BIOL THER, V8, P2371, DOI 10.4161/cbt.8.24.10353
NR 28
TC 7
Z9 7
U1 0
U2 7
PU BMC
PI LONDON
PA CAMPUS, 4 CRINAN ST, LONDON N1 9XW, ENGLAND
SN 
EI 1472-6882
J9 BMC COMPLEM ALTERN M
JI BMC Complement. Altern. Med.
PD AUG 25
PY 2016
VL 16
IS 
BP 
EP 
DI 10.1186/s12906-016-1315-6
PG 7
WC Integrative & Complementary Medicine
SC Integrative & Complementary Medicine
GA DU4TX
UT WOS:000382206600001
PM 27562075
DA 2022-07-08
ER

PT J
AU Cheng, Li
   Wei, Xiaojie
   Zhao, Keqi
   Wu, Fenzan
   Lu, Wenjie
   Tong, Songlin
   Yu, Guanzhen
AF Cheng, Li
   Wei, Xiaojie
   Zhao, Keqi
   Wu, Fenzan
   Lu, Wenjie
   Tong, Songlin
   Yu, Guanzhen
TI The predictive potential and oncogenic effects of HOXC8 expression on osteosarcoma
SO TUMOR BIOLOGY
LA English
DT Article
DE Osteosarcoma; HOXC8; Prognosis; Immunohistochemistry; Chemotherapeutic effect
ID poor-prognosis; homeobox; cancer; differentiation; chemotherapy; resistance; overexpression; variant
AB Homeobox C8 (HOXC8) has been implicated in cell growth, migration, and metastasis of various cancers, yet its role in osteosarcoma remains to be explored. In the present study, resected osteosarcoma specimens from 50 patients were enrolled to evaluate the expression of HOXC8 protein by immunohistochemistry (IHC). In vitro and in vivo assays were used to determine the effect of HOXC8 on cell growth, migration, and tumor growth. HOXC8 expression was observed in 31 (62.0 %) of the 50 primary tumors and significantly associated with poorly or un-differentiated specimens (P = 0.031) and larger tumor size (P = 0.049). Survival analysis demonstrated that HOXC8 is a candidate predictive factor in predicting patients' outcome and chemotherapeutic effect. HOXC8 knockdown led to inhibition of tumor cell proliferation and migration in vitro by inhibiting MMP-9 expression and tumor growth in vivo. Our results strongly suggest that HOXC8 is involved in the tumorigenesis of osteosarcoma and might serve as a novel predictor for patients' outcome.
C1 [Cheng, Li; Wei, Xiaojie; Zhao, Keqi; Wu, Fenzan; Lu, Wenjie; Tong, Songlin] Wenzhou Med Univ, Cixi Peoples Hosp, Dept Orthopaed, Ningbo 315300, Zhejiang, Peoples R China.
   [Yu, Guanzhen] Changzheng Hosp, Dept Oncol, Shanghai 200433, Peoples R China.
RP Cheng, L (通讯作者)，Wenzhou Med Univ, Cixi Peoples Hosp, Dept Orthopaed, Ningbo 315300, Zhejiang, Peoples R China.
EM 13486450777@163.com; weixi5100@126.com; 13738459783@163.com; wufenzan@163.com; lwj55008888@126.com; 13806646388@163.com; qiaoshanqian@aliyun.com
CR Adwan H, 2011, BRIT J CANCER, V105, P288, DOI 10.1038/bjc.2011.217
   Alami Y, 1999, BIOCHEM BIOPH RES CO, V257, P738, DOI 10.1006/bbrc.1999.0516
   Anderson ME, 2016, ORTHOP CLIN N AM, V47, P283, DOI 10.1016/j.ocl.2015.08.022
   Chou AJ, 2006, EXPERT REV ANTICANC, V6, P1075, DOI 10.1586/14737140.6.7.1075
   Fagioli F, 2002, J CLIN ONCOL, V20, P2150, DOI 10.1200/JCO.2002.08.081
   Gehring WJ, 1986, ANNU REV GENET, V20, P147, DOI 10.1146/annurev.ge.20.120186.001051
   Klein MJ, 2006, AM J CLIN PATHOL, V125, P555, DOI 10.1309/UC6KQHLD9LV2KENN
   Li SY, 2015, TUMOR BIOL, V36, P1329, DOI 10.1007/s13277-015-3181-0
   Li Y, 2014, ONCOTARGET, V5, P2596, DOI 10.18632/oncotarget.1841
   Li YONG, 2011, GENES CANCER, V2, P880, DOI 10.1177/1947601911433129
   Lu SM, 2016, REPROD SCI, V23, P944, DOI 10.1177/1933719115625845
   Ma Q, 2012, ONCOL LETT, V3, P797, DOI 10.3892/ol.2012.558
   Manohar CF, 1996, TUMOR BIOL, V17, P34, DOI 10.1159/000217965
   Ottaviani G, 2009, CANCER TREAT RES, V152, P15, DOI 10.1007/978-1-4419-0284-9_2, 10.1007/978-1-4419-0284-9_23
   Poos K, 2014, DATABASE-OXFORD, V0, P0, DOI DOI 10.1093/database/bau042
   Ren ZW, 2016, TUMOR BIOL, V37, P5089, DOI 10.1007/s13277-015-4352-8
   Salas S, 2014, BMC CANCER, V14, P0, DOI 10.1186/1471-2407-14-606
   Vandergriend RA, 1996, ORTHOP CLIN N AM, V27, P575
   Waltregny D, 2002, PROSTATE, V50, P162, DOI 10.1002/pros.10045
   Xi YM, 2015, J CELL BIOCHEM, V116, P1837, DOI 10.1002/jcb.25159
   Xu P, 2015, DIGEST DIS SCI, V60, P3351, DOI 10.1007/s10620-015-3774-x
   Yb D, 2014, J SURG RES, V188, P442
   Yu GZ, 2015, ONCOTARGET, V6, P12748, DOI 10.18632/oncotarget.3327
   Yueh YG, 1998, P NATL ACAD SCI USA, V95, P9956, DOI 10.1073/pnas.95.17.9956
NR 24
TC 6
Z9 6
U1 0
U2 7
PU SPRINGER
PI DORDRECHT
PA VAN GODEWIJCKSTRAAT 30, 3311 GZ DORDRECHT, NETHERLANDS
SN 1010-4283
EI 1423-0380
J9 TUMOR BIOL
JI Tumor Biol.
PD NOV 15
PY 2016
VL 37
IS 11
BP 14961
EP 14967
DI 10.1007/s13277-016-5384-4
PG 7
WC Oncology
SC Oncology
GA ED4EH
UT WOS:000388799900057
PM 27651160
DA 2022-07-08
ER

PT J
AU Ma, Jinben
   Fu, Guobin
   Wu, Jing
   Han, Shaoxian
   Zhang, Lishan
   Yang, Ming
   Yu, Yong
   Zhang, Mengyuan
   Lin, Yanliang
   Wang, Yibing
AF Ma, Jinben
   Fu, Guobin
   Wu, Jing
   Han, Shaoxian
   Zhang, Lishan
   Yang, Ming
   Yu, Yong
   Zhang, Mengyuan
   Lin, Yanliang
   Wang, Yibing
TI 4-cholesten-3-one suppresses lung adenocarcinoma metastasis by regulating translocation of HMGB1, HIF1 alpha and Caveolin-1
SO CELL DEATH & DISEASE
LA English
DT Article
ID methyl-beta-cyclodextrin; lipid raft; cholesterol depletion; cancer metastasis; down-regulation; tumor-growth; apoptosis; cell; osteosarcoma; activation
AB Metastasis is a great challenge in lung adenocarcinoma (ADC) therapy. Cholesterol has been implicated in ADC metastasis. 4-cholesten-3-one, as cholesterolmetabolite and analog, can substitutemembrane cholesterol and increase membrane fluidity. In this study, we explored the possibility that 4-cholesten-3-one inhibited ADC metastasis. Low-dose 4-cholesten-3-one significantly restrained ADC cells migration and invasion with little effects on cells viabilities. Further investigation showed that 4-cholesten-3-one promoted ROS generation, which transiently activated AMPK alpha 1, increased HIF1 alpha expression, reduced Bcl-2 expression and caused autophagy. AMPKa1 knockdown partly suppressed 4-cholesten-3-one-induced autophagy but, neither prevented 4-cholesten-3-one-induced upregulation of HIF1 alpha or downregulation of Bcl-2. 4-cholesten-3-one-induced autophagy facilitated the release of HMGB1 from nuclei to cytoplasm, blocking nuclear translocation of HIF1 alpha and activation of MMP2 and MMP9. Also, 4-cholesten-3-one induced time-dependent phosphorylation of caveolin-1, Akt and NF-kappa B. With increasing treatment time, 4-cholesten-3-one accelerated caveolin-1 internalization, but reduced the phosphorylation of Akt and NF-kappa B, and inhibited the expression of snail and twist. These data suggested that 4-cholesten-3-one could be a potential candidate for anti-metastasis of lung adenocarcinoma.
C1 [Ma, Jinben; Wu, Jing; Zhang, Mengyuan] Shandong Univ, Shandong Prov Hosp, Dept Anesthesiol, Jinan 250021, Peoples R China.
   [Fu, Guobin] Shandong Univ, Shandong Prov Hosp, Dept Oncol, Jinan 250021, Peoples R China.
   [Han, Shaoxian] Shandong Chest Hosp, Dept Surg, Jinan 250021, Peoples R China.
   [Zhang, Lishan] Shandong Univ, Shandong Prov Hosp, Dept Hand & Foot Surg, Jinan 250021, Peoples R China.
   [Yang, Ming; Yu, Yong] Shandong Univ, Shandong Prov Hosp, Dept Ultrasound, Jinan 250021, Peoples R China.
   [Lin, Yanliang] Shandong Univ, Shandong Prov Hosp, Dept Ctr Lab, Jingwuweiqi Rd 324, Jinan 250021, Peoples R China.
   [Wang, Yibing] Shandong Univ, Shandong Prov Hosp, Dept Burn & Plast Surg, Jinan 250021, Peoples R China.
RP Lin, YL (通讯作者)，Shandong Univ, Shandong Prov Hosp, Dept Ctr Lab, Jingwuweiqi Rd 324, Jinan 250021, Peoples R China.
EM sphyanlianglin@163.com
FU National Natural Science Foundation of China [81201778, 81201471, 81171818, 81572272]; Promotive research fund for excellent young and middle-aged scientists of Shandong Province [BS2011SW036, BS2013YY065]; Foundation for Outstanding Young Scientist in Shandong Province [BS2013YY058]; Science and Technology Development Plan Project of Shandong Province [2014GSF118157]
CR Alikhani N, 2013, ONCOGENE, V32, P961, DOI 10.1038/onc.2012.113
   Buyukcelik A, 2004, NEW ENGL J MED, V350, P2009
   Calay D, 2010, J INVEST DERMATOL, V130, P1136, DOI 10.1038/jid.2009.415
   Duan GQ, 2015, TUMOR BIOL, V36, P6201, DOI 10.1007/s13277-015-3305-6
   El-naggar AM, 2015, CANCER CELL, V27, P682, DOI 10.1016/j.ccell.2015.04.003
   Fidler IJ, 2003, NAT REV CANCER, V3, P453, DOI 10.1038/nrc1098
   Galanis A, 2008, CANCER LETT, V266, P12, DOI 10.1016/j.canlet.2008.02.028
   Galbiati F, 2001, CELL, V106, P403, DOI 10.1016/S0092-8674(01)00472-X
   Gotoh K, 2014, BIOCHEM BIOPH RES CO, V455, P285, DOI 10.1016/j.bbrc.2014.11.006
   Gu Q, 2015, ONCOTARGET, V6, P10893, DOI 10.18632/oncotarget.3535
   Guan GF, 2015, CANCER LETT, V357, P254, DOI 10.1016/j.canlet.2014.11.034
   Guillaumond F, 2015, P NATL ACAD SCI USA, V112, P2473, DOI 10.1073/pnas.1421601112
   Huang JS, 2013, FREE RADICAL BIO MED, V65, P1246, DOI 10.1016/j.freeradbiomed.2013.09.011
   Kim SY, 2010, CANCER LETT, V295, P236, DOI 10.1016/j.canlet.2010.03.006
   Kimura Y, 2007, NUTR CANCER, V59, P207, DOI 10.1080/01635580701499537
   Li YC, 2006, AM J PATHOL, V168, P1107, DOI 10.2353/ajpath.2006.050959
   Liu J, 2014, CELL DEATH DIS, V5, P0, DOI 10.1038/cddis.2014.324
   Liu Y, 2014, CELL DEATH DIS, V5, P0, DOI 10.1038/cddis.2014.300
   Maione F, 2015, SCI REP-UK, V5, P0, DOI 10.1038/srep09054
   Malec V, 2010, FREE RADICAL BIO MED, V48, P1626, DOI 10.1016/j.freeradbiomed.2010.03.008
   Mcdonnell DP, 2014, CANCER RES, V74, P4976, DOI 10.1158/0008-5472.CAN-14-1756
   Mohammad N, 2014, MOL CANCER, V13, P0, DOI 10.1186/1476-4598-13-204
   Moon H, 2015, ONCOTARGET, V6, P7438, DOI 10.18632/oncotarget.3476
   Mostafa AA, 2014, FRONT ONCOL, V4, P0, DOI 10.3389/fonc.2014.00288
   Murai T, 2011, J BIOL CHEM, V286, P1999, DOI 10.1074/jbc.M110.184010
   Nagaraju GP, 2015, CANCER LETT, V366, P11, DOI 10.1016/j.canlet.2015.06.005
   Nelson ER, 2013, SCIENCE, V342, P1094, DOI 10.1126/science.1241908
   Neuvonen M, 2014, PLOS ONE, V9, P0, DOI 10.1371/journal.pone.0103743
   Onodera R, 2013, INT J PHARMACEUT, V452, P116, DOI 10.1016/j.ijpharm.2013.04.071
   Park EK, 2009, J PATHOL, V218, P337, DOI 10.1002/path.2531
   Rankin EB, 2016, SCIENCE, V352, P175, DOI 10.1126/science.aaf4405
   Skaletz-rorowski A, 2003, CARDIOVASC RES, V57, P253, DOI 10.1016/S0008-6363(02)00618-1
   Spampanato C, 2012, INT J ONCOL, V40, P935, DOI 10.3892/ijo.2011.1273
   Sun J, 2010, MOL THER, V18, P2006, DOI 10.1038/mt.2010.185
   Suzuki K, 1993, J NUTR SCI VITAMINOL, V39, P537, DOI 10.3177/jnsv.39.537
   Tang DL, 2010, J CELL BIOL, V190, P881, DOI 10.1083/jcb.200911078
   Tian Q, 2015, INT J ONCOL, V47, P728, DOI 10.3892/ijo.2015.3056
   Ulloa L, 2002, P NATL ACAD SCI USA, V99, P12351, DOI 10.1073/pnas.192222999
   Wu JH, 2004, CANCER RES, V64, P6461, DOI 10.1158/0008-5472.CAN-04-0866
   Wu K, 2009, CRIT REV IMMUNOL, V29, P241, DOI 10.1615/CritRevImmunol.v29.i3.40
   Wu YF, 2015, BIOCHEM BIOPH RES CO, V457, P614, DOI 10.1016/j.bbrc.2015.01.035
   Zhang YP, 2015, J NUCL ENG RADIAT SC, V1, P0, DOI 10.1115/1.4030364
   Zhao X, 2014, CANCER RES, V74, P2455, DOI 10.1158/0008-5472.CAN-13-3009
   Zhuang LY, 2005, J CLIN INVEST, V115, P959
   Zou JW, 2014, BIOCHEM BIOPH RES CO, V452, P186, DOI 10.1016/j.bbrc.2014.06.001
NR 45
TC 22
Z9 22
U1 2
U2 17
PU NATURE PUBLISHING GROUP
PI LONDON
PA MACMILLAN BUILDING, 4 CRINAN ST, LONDON N1 9XW, ENGLAND
SN 2041-4889
EI 
J9 CELL DEATH DIS
JI Cell Death Dis.
PD SEP 15
PY 2016
VL 7
IS 
BP 
EP 
DI 10.1038/cddis.2016.281
PG 10
WC Cell Biology
SC Cell Biology
GA EC2QF
UT WOS:000387968100020
PM 27899819
DA 2022-07-08
ER

PT J
AU Waresijiang, Niyazi
   Sun, Jungang
   Abuduaini, Rewuti
   Jiang, Tayier
   Zhou, Wenzheng
   Yuan, Hong
AF Waresijiang, Niyazi
   Sun, Jungang
   Abuduaini, Rewuti
   Jiang, Tayier
   Zhou, Wenzheng
   Yuan, Hong
TI The downregulation of miR-125a-5p functions as a tumor suppressor by directly targeting MMP-11 in osteosarcoma
SO MOLECULAR MEDICINE REPORTS
LA English
DT Article
DE osteosarcoma; miR-125a-5p; EMT; MMP-11
ID matrix metalloproteinase; cell-proliferation; cancer cell; microrna; invasion; inhibition; carcinoma; apoptosis; glioblastoma; metastasis
AB Osteosarcoma is one of the most common primary malignant bone cancers in juveniles and adults. Increasingly, reports indicate that microRNAs (miRNAs) may provide novel therapeutic targets for cancer treatment. The aim of the present study was to investigate the expression of miR-125a-5p and to identify its functional significance in osteosarcoma. This indicated that miR-125a-5p was downregulated in osteosarcoma tissue and cell lines using reverse transcription-quantitative polymerase chain reaction. Following transfection with miR-125a-5p mimics or the negative control, cell migration, invasion and epithelial-mesenchymal transition (EMT) assays were conducted in osteosarcoma cells. These results indicated that the overexpression of miR-125a-5p resulted in inhibited osteosarcoma cell migration, invasion and EMT in vitro. Furthermore, mechanistic studies showed that matrix metallopeptidase-11 (MMP-11), was a direct target of miR-125a-5p in osteosarcoma. Taken together, the data demonstrate that miR-125a-5p functions as a tumor suppressor gene and serves an important role in inhibiting osteosarcoma cell migration, invasion and EMT by targeting MMP-11.
C1 [Waresijiang, Niyazi; Sun, Jungang; Abuduaini, Rewuti; Jiang, Tayier; Zhou, Wenzheng; Yuan, Hong] Peoples Hosp Xinjiang Uygur Autonomous Reg, Dept Orthopaed, 91 Tianchi Rd, Urumqi 830001, Xinjiang, Peoples R China.
RP Yuan, H (通讯作者)，Peoples Hosp Xinjiang Uygur Autonomous Reg, Dept Orthopaed, 91 Tianchi Rd, Urumqi 830001, Xinjiang, Peoples R China.
EM hongyuanuygur@126.com
CR Bonazzi VF, 2012, MELANOMA RES, V22, P101, DOI 10.1097/CMR.0b013e32834f6fbb
   Clark AF, 1998, INVEST OPHTH VIS SCI, V39, P2514
   Cortez MA, 2010, GENE CHROMOSOME CANC, V49, P981, DOI 10.1002/gcc.20808
   Gattolliat CH, 2015, EUR J CANCER, V51, P409, DOI 10.1016/j.ejca.2014.12.007
   Hashiguchi Y, 2012, INT J ONCOL, V40, P1477, DOI 10.3892/ijo.2012.1363
   Hsieh TH, 2015, MOL THER, V23, P656, DOI 10.1038/mt.2014.247
   Hsieh TH, 2015, ONCOTARGET, V6, P494, DOI 10.18632/oncotarget.2674
   Jiang LL, 2011, EXP LUNG RES, V37, P387, DOI 10.3109/01902148.2010.492068
   Jiang LL, 2010, BMC CANCER, V10, P0, DOI 10.1186/1471-2407-10-318
   Kahari VM, 1999, ANN MED, V31, P34, DOI 10.3109/07853899909019260
   Kim JK, 2013, HEPATOLOGY, V57, P1055, DOI 10.1002/hep.26101
   King SE, 2016, FUTURE MED CHEM, V8, P297, DOI 10.4155/fmc.15.184
   Leotta M, 2014, J CELL PHYSIOL, V229, P2106, DOI 10.1002/jcp.24669
   Li GD, 2012, CELL PHYSIOL BIOCHEM, V30, P1481, DOI 10.1159/000343336
   Martello G, 2010, CELL, V141, P1195, DOI 10.1016/j.cell.2010.05.017
   Mcqueen P, 2011, EXPERT REV ANTICANC, V11, P1223, DOI 10.1586/era.11.94, 10.1586/ERA.11.94
   Mo YY, 2012, CELL MOL LIFE SCI, V69, P3529, DOI 10.1007/s00018-012-1123-1
   Montanaro L, 2007, CELL PROLIFERAT, V40, P532, DOI 10.1111/j.1365-2184.2007.00448.x
   Peruzzi D, 2009, CLIN CANCER RES, V15, P4104, DOI 10.1158/1078-0432.CCR-08-3226
   Schmittgen TD, 2008, NAT PROTOC, V3, P1101, DOI 10.1038/nprot.2008.73
   Tang J, 2014, CELL PROLIFERAT, V47, P427, DOI 10.1111/cpr.12129
   Tiwari A, 2014, J BIOL CHEM, V289, P32276, DOI 10.1074/jbc.M114.584136
   Ufkin ML, 2014, LEUKEMIA RES, V38, P402, DOI 10.1016/j.leukres.2013.12.021
   Valdivia A, 2011, INT J CLIN EXP PATHO, V4, P674
   Wu CL, 2013, CELL SIGNAL, V25, P2812, DOI 10.1016/j.cellsig.2013.09.005
   Wu DY, 2014, MOL MED REP, V10, P393, DOI 10.3892/mmr.2014.2149
   Yan D, 2011, BMC CANCER, V11, P0, DOI 10.1186/1471-2407-11-151
   Yuan J, 2015, BIOCHEM BIOPH RES CO, V457, P171, DOI 10.1016/j.bbrc.2014.12.078
NR 28
TC 21
Z9 23
U1 0
U2 4
PU SPANDIDOS PUBL LTD
PI ATHENS
PA POB 18179, ATHENS, 116 10, GREECE
SN 1791-2997
EI 1791-3004
J9 MOL MED REP
JI Mol. Med. Rep.
PD JUN 15
PY 2016
VL 13
IS 6
BP 4859
EP 4864
DI 10.3892/mmr.2016.5141
PG 6
WC Oncology; Medicine, Research & Experimental
SC Oncology; Research & Experimental Medicine
GA DO7UR
UT WOS:000377989000046
PM 27081863
DA 2022-07-08
ER

PT J
AU Wang, Hongliang
   Sun, Na
   Li, Xin
   Li, Ka
   Tian, Jiguang
   Li, Jianmin
AF Wang, Hongliang
   Sun, Na
   Li, Xin
   Li, Ka
   Tian, Jiguang
   Li, Jianmin
TI Simvastatin suppresses cell migration and invasion, induces G0/G1 cell cycle arrest and apoptosis in osteosarcoma cells
SO INTERNATIONAL JOURNAL OF CLINICAL AND EXPERIMENTAL PATHOLOGY
LA English
DT Article
DE Osteosarcoma; simvastatin; cell cycle arrest; apoptosis; PI3K/Akt pathway
ID lung-cancer; growth; proliferation; statin; metastasis; modulation; bax
AB Simvastatin has been reported to possess anti-cancer activities. However, the roles and molecular mechanisms of simvastatin in osteosarcoma progression are still unknown. In this study, we investigated the effects of simvastatin on cell proliferation, migration and invasion, cell cycle and apoptosis in MNNG/HOS osteosarcoma cells. Our present study demonstrated that simvastatin inhibited osteosarcoma cell proliferation in culture and tumor growth in vivo. Simvastatin suppressed MNNG/HOS cells migration and invasion by down-regulation of expressions of MMP-2 and -9. Simvastatin induced MNNG/HOS cells G0/G1 phase arrest via down-regulation of cyclin D1, CDK2, CDK4 as well as up-regulation of p21 and p27. Simvastatin induced MNNG/HOS cells apoptosis through inactivation of PI3K/Akt signaling pathway. Simvastatin can partly approach the efficacy of LY294002 and completely reverse the IGF-1-induced activation of PI3K/Akt signaling pathway. Overall, our novel findings suggested the possibility of simvastatin as a tumor suppressor for human osteosarcoma treatment.
C1 [Wang, Hongliang; Li, Xin; Li, Ka; Li, Jianmin] Shandong Univ, Qilu Hosp, Dept Orthoped, 107 Wenhuaxi Rd, Jinan 250012, Shandong, Peoples R China.
   [Tian, Jiguang] Shandong Univ, Qilu Hosp, Dept Emergency, Jinan, Shandong, Peoples R China.
   [Sun, Na] Shandong Inst Med & Hlth Informat, Jinan, Shandong, Peoples R China.
RP Li, JM (通讯作者)，Shandong Univ, Qilu Hosp, Dept Orthoped, 107 Wenhuaxi Rd, Jinan 250012, Shandong, Peoples R China.
EM drgkljm@163.com
FU National Natural Scientific Foundation of China [81172551]; Science Foundation of Qilu Hospital of Shandong University; Fundamental Research Funds of Shandong University [2015-QLQN34]
CR Baigent C, 2005, LANCET, V366, P1267, DOI 10.1016/S0140-6736(05)67394-1
   Bielack SS, 2002, J CLIN ONCOL, V20, P776, DOI 10.1200/JCO.20.3.776
   Botter SM, 2014, CURR OPIN PHARMACOL, V16, P15, DOI 10.1016/j.coph.2014.02.002
   Cai HP, 2015, PLOS ONE, V10, P0, DOI 10.1371/journal.pone.0126944
   Chen MJ, 2016, INT J CANCER, V138, P594, DOI 10.1002/ijc.29813
   Crescencio MARIAELENA, 2009, INT J BIOMED SCI, V5, P411
   Fang ZQ, 2013, PLOS ONE, V8, P0, DOI 10.1371/journal.pone.0062823
   Gbelcova H, 2008, INT J CANCER, V122, P1214, DOI 10.1002/ijc.23242
   Goc A, 2012, BMC CANCER, V12, P0, DOI 10.1186/1471-2407-12-409
   Jacob A, 2015, FRONT CELL DEV BIOL, V3, P0, DOI 10.3389/fcell.2015.00004
   Karimian H, 2014, DRUG DES DEV THER, V8, P1481, DOI 10.2147/DDDT.S68818
   Kastan MB, 1995, CANCER METAST REV, V14, P3, DOI 10.1007/BF00690207
   Kochuparambil ST, 2011, J PHARMACOL EXP THER, V336, P496, DOI 10.1124/jpet.110.174870
   Lee J, 2016, GUT LIVER, V10, P310, DOI 10.5009/gnl15195
   Li HJ, 2015, INT J CLIN EXP PATHO, V8, P14793
   Li YG, 2013, CARCINOGENESIS, V34, P1601, DOI 10.1093/carcin/bgt065
   Liang YW, 2013, INT J MOL SCI, V14, P5806, DOI 10.3390/ijms14035806
   Lin CJ, 2016, PLOS ONE, V11, P0, DOI 10.1371/journal.pone.0146432
   Liu HL, 2009, CANCER CHEMOTH PHARM, V63, P997, DOI 10.1007/s00280-008-0830-7
   Liu XN, 2015, CANCER CELL INT, V15, P0, DOI 10.1186/s12935-015-0265-2
   Mistafa O, 2009, BIOCHEM PHARMACOL, V78, P1115, DOI 10.1016/j.bcp.2009.06.016
   Molinari M, 2000, CELL PROLIFERAT, V33, P261, DOI 10.1046/j.1365-2184.2000.00191.x
   Mucci LA, 2014, J CLIN ONCOL, V32, P1, DOI 10.1200/JCO.2013.53.2770
   Murray AW, 2004, CELL, V116, P221, DOI 10.1016/S0092-8674(03)01080-8
   Relja B, 2010, INT J MOL MED, V26, P733, DOI 10.3892/ijmm_00000520
   Samani AA, 2007, ENDOCR REV, V28, P20, DOI 10.1210/er.2006-0001
   Stine JE, 2016, ONCOTARGET, V7, P946, DOI 10.18632/oncotarget.5834
   Wang R, 2015, CELL PHYSIOL BIOCHEM, V35, P969, DOI 10.1159/000369753
   Wang Y, 2015, INT J CLIN EXP PATHO, V8, P63
   Yamaguchi K, 2006, CANCER RES, V66, P2376, DOI 10.1158/0008-5472.CAN-05-1987
   Yu ML, 2015, CELL BIOL INT, V39, P910, DOI 10.1002/cbin.10466
   Zhang J, 2015, CLIN CHIM ACTA, V444, P182, DOI 10.1016/j.cca.2014.12.041
NR 32
TC 4
Z9 4
U1 0
U2 3
PU E-CENTURY PUBLISHING CORP
PI MADISON
PA 40 WHITE OAKS LN, MADISON, WI 53711 USA
SN 1936-2625
EI 
J9 INT J CLIN EXP PATHO
JI Int. J. Clin. Exp. Pathol.
PD JUN 15
PY 2016
VL 9
IS 6
BP 5837
EP 5848
DI 
PG 12
WC Oncology; Pathology
SC Oncology; Pathology
GA DQ8VD
UT WOS:000379488600003
DA 2022-07-08
ER

PT J
AU Engelholm, LH
   Melander, MC
   Hald, Andreas
   Persson, Morten
   Madsen, DH
   Jurgensen, HJ
   Johansson, Kristina
   Nielsen, Christoffer
   Norregaard, KS
   Ingvarsen, SZ
   Kjaer, Andreas
   Trovik, CS
   Laerum, OD
   Bugge, TH
   Eide, Johan
   Behrendt, Niels
AF Engelholm, Lars
   Melander, Maria
   Hald, Andreas
   Persson, Morten
   Madsen, Daniel
   Jurgensen, Henrik
   Johansson, Kristina
   Nielsen, Christoffer
   Norregaard, Kirstine
   Ingvarsen, Signe
   Kjaer, Andreas
   Trovik, Clement
   Laerum, Ole
   Bugge, Thomas
   Eide, Johan
   Behrendt, Niels
TI Targeting a novel bone degradation pathway in primary bone cancer by inactivation of the collagen receptor uPARAP/Endo180
SO JOURNAL OF PATHOLOGY
LA English
DT Article
DE bone cancer; collagen; matrix metalloprotease; matrix degradation; osteosarcoma; uPARAP/Endo180
ID plasminogen-activator receptor; breast-cancer; monoclonal-antibody; endocytic receptor; mannose receptor; matrix turnover; endo180; expression; osteosarcoma; protein
AB In osteosarcoma, a primary mesenchymal bone cancer occurring predominantly in younger patients, invasive tumour growth leads to extensive bone destruction. This process is insufficiently understood, cannot be efficiently counteracted and calls for novel means of treatment. The endocytic collagen receptor, uPARAP/Endo180, is expressed on various mesenchymal cell types and is involved in bone matrix turnover during normal bone growth. Human osteosarcoma specimens showed strong expression of this receptor on tumour cells, along with the collagenolytic metalloprotease, MT1-MMP. In advanced tumours with ongoing bone degeneration, sarcoma cells positive for these proteins formed a contiguous layer aligned with the degradation zones. Remarkably, osteoclasts were scarce or absent from these regions and quantitative analysis revealed that this scarcity marked a strong contrast between osteosarcoma and bone metastases of carcinoma origin. This opened the possibility that sarcoma cells might directly mediate bone degeneration. To examine this question, we utilized a syngeneic, osteolytic bone tumour model with transplanted NCTC-2472 sarcoma cells in mice. When analysed in vitro, these cells were capable of degrading the protein component of surface-labelled bone slices in a process dependent on MMP activity and uPARAP/Endo180. Systemic treatment of the sarcoma-inoculated mice with a mouse monoclonal antibody that blocks murine uPARAP/Endo180 led to a strong reduction of bone destruction. Our findings identify sarcoma cell-resident uPARAP/Endo180 as a central player in the bone degeneration of advanced tumours, possibly following an osteoclast-mediated attack on bone in the early tumour stage. This points to uPARAP/Endo180 as a promising therapeutic target in osteosarcoma, with particular prospects for improved neoadjuvant therapy. Copyright (c) 2015 Pathological Society of Great Britain and Ireland. Published by John Wiley & Sons, Ltd.
C1 [Engelholm, Lars H.; Melander, Maria C.; Hald, Andreas; Jurgensen, Henrik J.; Johansson, Kristina; Nielsen, Christoffer; Norregaard, Kirstine S.; Ingvarsen, Signe Z.; Laerum, Ole D.; Behrendt, Niels] Rigshosp, BRIC, Finsen Lab, Copenhagen, Denmark.
   [Engelholm, Lars H.; Melander, Maria C.; Hald, Andreas; Persson, Morten; Jurgensen, Henrik J.; Johansson, Kristina; Nielsen, Christoffer; Norregaard, Kirstine S.; Ingvarsen, Signe Z.; Kjaer, Andreas; Laerum, Ole D.; Behrendt, Niels] Univ Copenhagen, DK-2200 Copenhagen, Denmark.
   [Persson, Morten; Kjaer, Andreas] Rigshosp, Dept Clin Physiol Nucl Med & PET, Copenhagen, Denmark.
   [Persson, Morten; Kjaer, Andreas] Rigshosp, Cluster Mol Imaging, Copenhagen, Denmark.
   [Madsen, Daniel H.; Bugge, Thomas H.] NIH, Natl Inst Dent & Craniofacial Res, Proteases & Tissue Remodelling Sect, Bethesda, MD 20892 USA.
   [Trovik, Clement S.] Haukeland Hosp, Dept Oncol Orthopaed, N-5021 Bergen, Norway.
   [Laerum, Ole D.] Univ Bergen, Gade Lab Pathol, Dept Clin Med, N-5020 Bergen, Norway.
   [Eide, Johan] Haukeland Hosp, Dept Pathol, N-5021 Bergen, Norway.
RP Behrendt, N (通讯作者)，Univ Copenhagen, Rigshosp, BRIC, Finsen Lab, Ole Maaloes Vej 5, DK-2200 Copenhagen N, Denmark.
EM niels.behrendt@finsenlab.dk
FU Danish Cancer Society; Danish Medical Research Council; Danish National Advanced Technology Foundation; Danish Cancer Research Foundation; Lundbeck Foundation; Novo Nordisk Foundation; AP Moller Foundation; Danish National Research Foundation (Danish-Chinese Centre for Proteases and Cancer); Intramural Research Programme of the National Institutes of Health (NIH), NIDCR, USA; European Community's Seventh Framework Programme FP7 [201279]; Grosserer Alfred Nielsen og Hustrus Foundation; Copenhagen University Hospital; NATIONAL INSTITUTE OF DENTAL & CRANIOFACIAL RESEARCH [ZIADE000699] Funding Source: NIH RePORTER; Lundbeck Foundation [R118-2012-11578] Funding Source: researchfish; Novo Nordisk Fonden [NNF13OC0007149, NNF12OC0002353] Funding Source: researchfish; The Danish Cancer Society [R124-A7599, R90-A5989, R90-A5823, R72-A4569] Funding Source: researchfish
CR Abdelgawad ME, 2014, BONE, V67, P181, DOI 10.1016/j.bone.2014.07.012
   Almholt K, 2008, MOL CANCER THER, V7, P2758, DOI 10.1158/1535-7163.MCT-08-0251
   Athanasou NA, 1991, J CLIN PATHOL, V44, P664, DOI 10.1136/jcp.44.8.664
   Atkinson SM, 2012, ARTHRITIS RES THER, V14, P0, DOI 10.1186/ar3867
   Behrendt N, 2004, BIOL CHEM, V385, P103, DOI 10.1515/BC.2004.031
   Behrendt N, 2000, J BIOL CHEM, V275, P1993, DOI 10.1074/jbc.275.3.1993
   Brown JE, 2012, CLIN CANCER RES, V18, P6348, DOI 10.1158/1078-0432.CCR-12-1397
   Caley MP, 2012, J PATHOL, V226, P775, DOI 10.1002/path.3958
   Clohisy DR, 1998, J ORTHOPAED RES, V16, P660, DOI 10.1002/jor.1100160606
   Clohisy DR, 1995, J ORTHOPAED RES, V13, P892, DOI 10.1002/jor.1100130613
   Coussens LM, 2002, SCIENCE, V295, P2387, DOI 10.1126/science.1067100
   Curino AC, 2005, J CELL BIOL, V169, P977, DOI 10.1083/jcb.200411153
   Dai XM, 2004, J BONE MINER RES, V19, P1441, DOI 10.1359/JBMR.040514
   East L, 2003, EMBO REP, V4, P710, DOI 10.1038/sj.embor.embor882
   Endo-munoz L, 2010, BRIT J CANCER, V103, P73, DOI 10.1038/sj.bjc.6605723
   Endo-munoz L, 2012, BBA-REV CANCER, V1826, P434, DOI 10.1016/j.bbcan.2012.07.003
   Engelholm LH, 2009, FRONT BIOSCI-LANDMRK, V14, P2103, DOI 10.2741/3365
   Engelholm LH, 2003, J CELL BIOL, V160, P1009, DOI 10.1083/jcb.200211091
   Engelholm LH, 2001, LAB INVEST, V81, P1403, DOI 10.1038/labinvest.3780354
   Everts V, 2002, J BONE MINER RES, V17, P77, DOI 10.1359/jbmr.2002.17.1.77
   Fasquelle C, 2009, PLOS GENET, V5, P0, DOI 10.1371/journal.pgen.1000666
   Ferrari S, 2005, J CLIN ONCOL, V23, P8845, DOI 10.1200/JCO.2004.00.5785
   Fletcher CDM, 2002, PATHOLOGY TUMOURS SO, V0, P0
   Flores JA, 2014, PLOS ONE, V9, P0, DOI 10.1371/journal.pone.0100757
   Gill J, 2013, PHARMACOL THERAPEUT, V137, P89, DOI 10.1016/j.pharmthera.2012.09.003
   Goldsby RE, 2013, EUR J CANCER, V49, P2384, DOI 10.1016/j.ejca.2013.03.018
   Gu XP, 2010, MOL PAIN, V6, P0, DOI 10.1186/1744-8069-6-64
   Hald A, 2009, INT J CANCER, V125, P1177, DOI 10.1002/ijc.24436
   Holmbeck K, 1999, CELL, V99, P81, DOI 10.1016/S0092-8674(00)80064-1
   Hotary KB, 2003, CELL, V114, P33, DOI 10.1016/S0092-8674(03)00513-0
   Jogi A, 2007, J THROMB HAEMOST, V5, P1936, DOI 10.1111/j.1538-7836.2007.02653.x
   Jurgensen HJ, 2014, J BIOL CHEM, V289, P7935, DOI 10.1074/jbc.M113.512780
   Junqueira LCU, 1979, HISTOCHEM J, V11, P447, DOI 10.1007/BF01002772
   Jurgensen HJ, 2011, J BIOL CHEM, V286, P32736, DOI 10.1074/jbc.M111.266692
   Kato Y, 2013, CANCER CELL INT, V13, P0, DOI 10.1186/1475-2867-13-89
   Kjoller L, 2004, EXP CELL RES, V293, P106, DOI 10.1016/j.yexcr.2003.10.008
   Kogianni G, 2009, EUR J CANCER, V45, P685, DOI 10.1016/j.ejca.2008.11.023
   Korpal M, 2009, NAT MED, V15, P960, DOI 10.1038/nm.1943
   Liu HP, 2010, P NATL ACAD SCI USA, V107, P18115, DOI 10.1073/pnas.1006732107
   Madsen DH, 2007, J BIOL CHEM, V282, P27037, DOI 10.1074/jbc.M701088200
   Madsen DH, 2013, PLOS ONE, V8, P0, DOI 10.1371/journal.pone.0071261
   Madsen DH, 2012, J PATHOL, V227, P94, DOI 10.1002/path.3981
   Madsen DH, 2011, J BIOL CHEM, V286, P26996, DOI 10.1074/jbc.M110.208033
   Melander MC, 2015, INT J ONCOL, V0, P0
   Mundy GR, 2002, NAT REV CANCER, V2, P584, DOI 10.1038/nrc867
   Mundy GR, 1997, CANCER-AM CANCER SOC, V80, P1546, DOI 10.1002/(SICI)1097-0142(19971015)80:8+<1546::AID-CNCR4>3.3.CO;2-R
   Nesbitt SA, 1997, SCIENCE, V276, P266, DOI 10.1126/science.276.5310.266
   Nielsen BS, 2002, INT J CANCER, V98, P656, DOI 10.1002/ijc.10227
   Ohba T, 2014, J BONE MINER RES, V29, P1431, DOI 10.1002/jbmr.2182
   Rodriguez-teja M, 2015, MOL CANCER RES, V13, P538, DOI 10.1158/1541-7786.MCR-14-0344-T
   Rodriguez-teja M, 2015, J PATHOL, V235, P581, DOI 10.1002/path.4485
   Scholzen T, 2000, J CELL PHYSIOL, V182, P311, DOI 10.1002/(SICI)1097-4652(200003)182:3<311::AID-JCP1>3.0.CO;2-9
   Sheikh H, 2000, J CELL SCI, V113, P1021
   Sturge J, 2006, J CELL BIOL, V175, P337, DOI 10.1083/jcb.200602125
   Sturge J, 2011, NAT REV CLIN ONCOL, V8, P357, DOI 10.1038/nrclinonc.2011.67
   Sulek J, 2007, J HISTOCHEM CYTOCHEM, V55, P347, DOI 10.1369/jhc.6A7133.2006
   Tetu B, 2006, BREAST CANCER RES, V8, P0, DOI 10.1186/bcr1503
   Wagenaar-miller RA, 2007, MOL CELL BIOL, V27, P6309, DOI 10.1128/MCB.00291-07
   Wienke D, 2003, MOL BIOL CELL, V14, P3592, DOI 10.1091/mbc.E02-12-0814
   Wilson C, 2012, CANCER TREAT REV, V38, P877, DOI 10.1016/j.ctrv.2012.02.007
NR 60
TC 18
Z9 19
U1 0
U2 6
PU WILEY
PI HOBOKEN
PA 111 RIVER ST, HOBOKEN 07030-5774, NJ USA
SN 0022-3417
EI 1096-9896
J9 J PATHOL
JI J. Pathol.
PD JAN 15
PY 2016
VL 238
IS 1
BP 120
EP 133
DI 10.1002/path.4661
PG 14
WC Oncology; Pathology
SC Oncology; Pathology
GA CZ7QW
UT WOS:000367295800013
PM 26466547
DA 2022-07-08
ER

PT J
AU Yu, Xiaolong
   Wang, Qiang
   Zhou, Xin
   Fu, Changlin
   Cheng, Ming
   Guo, Runsheng
   Liu, Hucheng
   Zhang, Bin
   Dai, Min
AF Yu, Xiaolong
   Wang, Qiang
   Zhou, Xin
   Fu, Changlin
   Cheng, Ming
   Guo, Runsheng
   Liu, Hucheng
   Zhang, Bin
   Dai, Min
TI Celastrol negatively regulates cell invasion and migration ability of human osteosarcoma via downregulation of the PI3K/Akt/NF-B signaling pathway in vitro
SO ONCOLOGY LETTERS
LA English
DT Article
DE Celastrol; osteosarcoma; migration; invasion; matrix metalloproteinases; phosphatidylinositol 3-kinase; Akt
ID nf-kappa-b; matrix metalloproteinase; tumor invasion; therapeutic strategy; pulmonary metastasis; ewings-sarcoma; apoptosis; expression; chondrosarcoma; activation
AB Osteosarcoma (OS) is a primary malignant tumor of the bone, with a tendency to metastasize early. Despite the advances in treatment options, more than 30% of patients develop distant metastases, and the prognosis of these patients with metastases is extremely poor. Celastrol has been demonstrated to manifest multiple pharmacological activities, including induction of apoptosis in numerous types of cancer cell lines. Our previous studies have also suggested that Celastrol is capable of inducing apoptosis of human osteosarcoma cells via the mitochondrial-dependent pathway. The purpose of this study was to investigate the effects of Celastrol on the migration and invasion of human osteosarcoma U-2OS cells in vitro. Cell migration and invasion were investigated using wound healing and Boyden chamber Transwell assays. We observed that Celastrol suppressed cell invasion and migration in human osteosarcoma U-2OS cells. Furthermore, protein expression levels of phosphorylated phosphatidylinositol 3-kinase (PI3K), Akt, inhibitor of B kinase /, inhibitor of B , nuclear factor-B (NF-B subunit p65) and matrix metalloproteinase (MMP)-2 and -9 were measured by western blot analysis. We observed that the PI3K/Akt/NF-B signaling pathway was inhibited following Celastrol treatment. In addition, the expression levels of MMP-2 and -9 proteins were also reduced significantly following Celastrol treatment. Therefore, we confirmed that Celastrol suppressed osteosarcoma U-2OS cell metastasis via downregulation of the PI3K/Akt/NF-B signaling pathway in vitro.
C1 [Yu, Xiaolong; Wang, Qiang; Zhou, Xin; Fu, Changlin; Cheng, Ming; Zhang, Bin; Dai, Min] Nanchang Univ, Dept Orthoped, Artificial Joints Engn & Technol Res Ctr Jiangxi, Affiliated Hosp 1, 17 Yong Wai Zheng St, Nanchang 330006, Jiangxi, Peoples R China.
   [Guo, Runsheng; Liu, Hucheng] Nanchang Univ, Affiliated Hosp 1, Multidisciplinary Therapy Ctr Musculoskeletal Tum, Nanchang 330006, Jiangxi, Peoples R China.
RP Zhang, B; Dai, M (通讯作者)，Nanchang Univ, Dept Orthoped, Artificial Joints Engn & Technol Res Ctr Jiangxi, Affiliated Hosp 1, 17 Yong Wai Zheng St, Nanchang 330006, Jiangxi, Peoples R China.
EM 1207672246@qq.com; 1135547344@qq.com
FU Natural Science Foundation of Jiangxi Province [20132BAB205081]; Foundation of Health Department of Jiangxi Province on traditional Chinese medicine [2012A136]; Engineering Technology Research Center Construction Project of Jiangxi Province [20132BCD40026]
CR Ahmad A, 2013, ANTI-CANCER AGENT ME, V13, P1002, DOI 10.2174/18715206113139990078
   Allison AC, 2001, PROG NEURO-PSYCHOPH, V25, P1341, DOI 10.1016/S0278-5846(01)00192-0
   Ando KOSEI, 2013, CANCERS (BASEL), V5, P591, DOI 10.3390/cancers5020591
   Bjornland K, 2005, J SURG RES, V127, P151, DOI 10.1016/j.jss.2004.12.016
   Cleren C, 2005, J NEUROCHEM, V94, P995, DOI 10.1111/j.1471-4159.2005.03253.x
   Dai X, 2011, MED SCI MONITOR, V17, PRA177, DOI 10.12659/MSM.881893
   Damron TA, 2007, CLIN ORTHOP RELAT R, V0, PP40, DOI 10.1097/BLO.0b013e318059b8c9
   Daw NC, 2015, BRIT J CANCER, V112, P278, DOI 10.1038/bjc.2014.585
   Deryugina EI, 2006, CANCER METAST REV, V25, P9, DOI 10.1007/s10555-006-7886-9
   Felx M, 2006, CLIN SCI, V110, P645, DOI 10.1042/CS20050286
   Gill J, 2013, PHARMACOL THERAPEUT, V137, P89, DOI 10.1016/j.pharmthera.2012.09.003
   Guise TA, 2009, J BONE JOINT SURG AM, V91A, P724, DOI 10.2106/JBJS.I.00012
   Halbersztadt ALICJA, 2006, GINEKOL POL, V77, P63
   Hou CH, 2014, BIOCHEM PHARMACOL, V89, P453, DOI 10.1016/j.bcp.2014.03.010
   Jung HW, 2007, EXP MOL MED, V39, P715, DOI 10.1038/emm.2007.78
   Kato H, 2015, ONCOLOGY-BASEL, V88, P139, DOI 10.1159/000368414
   Khasigov PZ, 2003, BIOCHEMISTRY-MOSCOW+, V68, P711, DOI 10.1023/A:1025051214001
   Korpi JT, 2011, SURG ONCOL, V20, PE18, DOI 10.1016/j.suronc.2010.08.004
   Kuan YH, 2012, FOOD CHEM TOXICOL, V50, P4003, DOI 10.1016/j.fct.2012.08.019
   Lamoureux F, 2007, EXPERT REV ANTICANC, V7, P169, DOI 10.1586/14737140.7.2.169
   Li PP, 2015, AM J CHINESE MED, V43, P137, DOI 10.1142/S0192415X15500093
   Li Y, 2012, MOL MED REP, V5, P1391, DOI 10.3892/mmr.2012.842
   Lin YM, 2013, CANCER LETT, V328, P135, DOI 10.1016/j.canlet.2012.08.029
   Loukopoulos P, 2004, RES VET SCI, V77, P131, DOI 10.1016/j.rvsc.2004.01.006
   Lynch CC, 2011, BONE, V48, P44, DOI 10.1016/j.bone.2010.06.007
   Mareel M, 2009, VIRCHOWS ARCH, V454, P599, DOI 10.1007/s00428-009-0784-0
   Mi CL, 2014, ONCOL REP, V32, P2527, DOI 10.3892/or.2014.3535
   Mirabello L, 2009, INT J CANCER, V125, P229, DOI 10.1002/ijc.24320
   Moss LAS, 2012, AM J PATHOL, V181, P1895, DOI 10.1016/j.ajpath.2012.08.044
   Poletajew SLAWOMIR, 2011, ORTOP TRAUMATOL REHABIL, V13, P537
   Polette M, 2004, CRIT REV ONCOL HEMAT, V49, P179, DOI 10.1016/j.critrevonc.2003.10.008
   Salah S, 2015, MOL CLIN ONCOL, V3, P157, DOI 10.3892/mco.2014.426
   Sampo M, 2011, ACTA ONCOL, V50, P1206, DOI 10.3109/0284186X.2011.615339
   Shen AD, 2012, J SURG ONCOL, V105, P830, DOI 10.1002/jso.23012
   Shrivastava S, 2015, EXP MOL PATHOL, V98, P313, DOI 10.1016/j.yexmp.2015.03.031
   Stefanatos RKA, 2011, J GENET GENOMICS, V38, P431, DOI 10.1016/j.jgg.2011.09.004
   Van ZIJLF, 2011, MUTAT RES-REV MUTAT, V728, P23, DOI 10.1016/j.mrrev.2011.05.002
   Watanabe HIDETO, 2010, GAN TO KAGAKU RYOHO, V37, P2058
   Willis AL, 2013, J MICROSC-OXFORD, V251, P250, DOI 10.1111/jmi.12064
   Yu XL, 2015, ONCOL REP, V34, P1129, DOI 10.3892/or.2015.4124
   Zhang J, 2015, CLIN CHIM ACTA, V444, P182, DOI 10.1016/j.cca.2014.12.041
   Zhang XX, 2012, ENVIRON SCI TECHNOL, V46, P11319, DOI 10.1021/es3024989
   Zhao X, 2014, CURR MOL MED, V14, P555, DOI 10.2174/1566524014666140414211223
NR 43
TC 18
Z9 21
U1 2
U2 10
PU SPANDIDOS PUBL LTD
PI ATHENS
PA POB 18179, ATHENS, 116 10, GREECE
SN 1792-1074
EI 1792-1082
J9 ONCOL LETT
JI Oncol. Lett.
PD NOV 15
PY 2016
VL 12
IS 5
BP 3423
EP 3428
DI 10.3892/ol.2016.5049
PG 6
WC Oncology
SC Oncology
GA ED4RR
UT WOS:000388838900057
PM 27900015
DA 2022-07-08
ER

PT J
AU Lin, Lei
   Tu, Hong-bin
   Wu, Liang
   Liu, Ming
   Jiang, Ge-ning
AF Lin, Lei
   Tu, Hong-bin
   Wu, Liang
   Liu, Ming
   Jiang, Ge-ning
TI MicroRNA-21 Regulates Non-Small Cell Lung Cancer Cell Invasion and Chemo-Sensitivity through SMAD7
SO CELLULAR PHYSIOLOGY AND BIOCHEMISTRY
LA English
DT Article
DE Non-small cell lung cancer (NSCLC); Carboplatin; SMAD7; miR-21; TGF beta receptor signaling; Cancer invasion
ID article. see april; tgf-beta receptor; in-vitro; mmp9 activation; inhibits growth; mir-21; osteosarcoma; metastasis; mechanism; expression
AB Background/Aims: SMAD7 is a key inhibitor of transforming growth factor beta (TGF beta) receptor signaling, which regulates the alteration of cancer cell invasiveness through epithelial-mesenchymal cell conversion. Carboplatin is a commonly used drug in the chemotherapy for non-small cell lung cancer (NSCLC). Nevertheless, the molecular mechanisms underlying its suppressive effects on the NSCLC cell invasion are not completely understood. In the current study, we addressed this question by analyzing the effects of Carboplatin on microRNA-regulated SMAD7. Methods: We used Carboplatin to treat NSCLC cell lines. We performed bioinformatics analyses on the binding of microRNA-21 (miR-21) to the 3'-UTR of SMAD7 mRNA, and verified the biological effects of this binding using promoter luciferase reporter assay. The effects of Carboplatin or miR-21-modification on NSCLC cell invasion were evaluated in either a transwell cell invasion assay, or a scratch wound healing assay. Results: We found that Carboplatin inhibited the NSCLC cell invasion, in either a transwell cell invasion assay, or a scratch wound healing assay. Moreover, Carboplatin increased the levels of SMAD7 protein, but not mRNA, in NSCLC cells, suggesting presence of post-transcriptional control of SMAD7 by Carboplatin. Furthermore, expression of miR-21 was found to be inhibited by Carboplatin, and bioinformatics analyses showed that miR-21 targeted the 3'-UTR of SMAD7 mRNA to inhibit its translation, which was confirmed by luciferase reporter assay. Conclusion: Carboplatin may upregulate SMAD7 through suppression of miR-21 to inhibit TGF beta receptor signaling mediated NSCLC cell invasion. 2016 The Author(s) Published by S. Karger AG, Basel
C1 [Lin, Lei; Wu, Liang; Liu, Ming; Jiang, Ge-ning] Tongji Univ, Sch Med, Shanghai Pulm Hosp, Dept Thorac Surg, 507 Zhengmin Rd, Shanghai 200433, Peoples R China.
   [Tu, Hong-bin] Tongji Univ, Sch Med, Shanghai Pulm Hosp, Dept Integrated Tradit Chinese & Western Med, Shanghai 200433, Peoples R China.
RP Jiang, GN (通讯作者)，Tongji Univ, Sch Med, Shanghai Pulm Hosp, Dept Thorac Surg, 507 Zhengmin Rd, Shanghai 200433, Peoples R China.
EM gening_jiang16@163.com
CR Afrakhte M, 1998, BIOCHEM BIOPH RES CO, V249, P505, DOI 10.1006/bbrc.1998.9170
   Ali S, 2010, CANCER RES, V70, P3606, DOI 10.1158/0008-5472.CAN-09-4598
   Azuma H, 2005, JNCI-J NATL CANCER I, V97, P1734, DOI 10.1093/jnci/dji399
   Buttery RC, 2004, INT J BIOCHEM CELL B, V36, P1154, DOI 10.1016/S1357-2725(03)00261-9
   Chang YW, 2015, CELL PHYSIOL BIOCHEM, V36, P1186, DOI 10.1159/000430289
   Ewen ME, 1993, CELL, V74, P1009, DOI 10.1016/0092-8674(93)90723-4
   Gazdar AF, 1980, CANCER RES, V40, P3502
   Giard DJ, 1973, J NATL CANCER I, V51, P1417, DOI 10.1093/jnci/51.5.1417
   Hayashi H, 1997, CELL, V89, P1165, DOI 10.1016/S0092-8674(00)80303-7
   Itoh S, 2007, CURR OPIN CELL BIOL, V19, P176, DOI 10.1016/j.ceb.2007.02.015
   Jian H, 2015, CELL SIGNAL, V27, P1208, DOI 10.1016/j.cellsig.2015.02.027
   Jian H, 2014, TUMOR BIOL, V35, P11051, DOI 10.1007/s13277-014-2409-8
   Jin YC, 2015, TUMOR BIOL, V36, P3791, DOI 10.1007/s13277-014-3020-8
   Li B, 2014, LUNG CANCER, V83, P146, DOI 10.1016/j.lungcan.2013.11.003
   Liang CC, 2007, NAT PROTOC, V2, P329, DOI 10.1038/nprot.2007.30
   Liu G, 2014, TUMOR BIOL, V35, P9801, DOI 10.1007/s13277-014-2273-6
   Liu ZL, 2013, MOL CELL BIOCHEM, V372, P35, DOI 10.1007/s11010-012-1443-3
   Massague J, 2008, CELL, V134, P215, DOI 10.1016/j.cell.2008.07.001
   Mei Q, 2014, CANCER SCI, V105, P755, DOI 10.1111/cas.12436
   Morrison CD, 2013, CANCER LETT, V341, P30, DOI 10.1016/j.canlet.2013.02.048
   Naka K, 2010, NATURE, V463, P676, DOI 10.1038/nature08734
   Niu HY, 2014, CELL PHYSIOL BIOCHEM, V34, P2007, DOI 10.1159/000366396
   Pei J, 2014, TUMOR BIOL, V35, P6673, DOI 10.1007/s13277-014-1850-z
   Shen H, 2014, PLOS ONE, V9, P0, DOI 10.1371/journal.pone.0103305
   Shi YG, 2003, CELL, V113, P685, DOI 10.1016/S0092-8674(03)00432-X
   Sicard F, 2013, MOL THER, V21, P986, DOI 10.1038/mt.2013.35
   Song WF, 2015, CELL PHYSIOL BIOCHEM, V35, P184, DOI 10.1159/000369686
   Sun LX, 2014, CELL PHYSIOL BIOCHEM, V33, P289, DOI 10.1159/000356669
   Tavano F, 2012, PANCREAS, V41, P1280, DOI 10.1097/MPA.0b013e31824c11f4
   Wang F, 2014, TUMOR BIOL, V35, P8653, DOI 10.1007/s13277-014-2131-6
   Wang Q, 2014, TUMOR BIOL, V35, P12743, DOI 10.1007/s13277-014-2600-y
   Willis BC, 2007, AM J PHYSIOL-LUNG C, V293, PL525, DOI 10.1152/ajplung.00163.2007
   Wu D, 2015, ASIAN PAC J TROP MED, V8, P478, DOI 10.1016/S1995-7645(14)60364-3, 10.1016/j.apjtm.2015.05.003
   Xiao XW, 2014, P NATL ACAD SCI USA, V111, PE1211, DOI 10.1073/pnas.1321347111
   Xiao XW, 2013, DIABETES, V62, P1217, DOI 10.2337/db12-1428
   Xiong Y, 2014, CELL PHYSIOL BIOCHEM, V34, P1863, DOI 10.1159/000366385
   Xu LY, 2014, CANCER GENET-NY, V207, P214, DOI 10.1016/j.cancergen.2014.04.003
   Yan XH, 2011, BIOCHEM J, V434, P1, DOI 10.1042/BJ20101827
   Yang JS, 2015, TUMOR BIOL, V36, P3035, DOI 10.1007/s13277-014-2938-1
   Yang ZH, 2015, PLOS ONE, V10, P0, DOI 10.1371/journal.pone.0121547
   Yi JJ, 2010, CELL, V142, P144, DOI 10.1016/j.cell.2010.06.010
   Yun M, 2014, CELL PHYSIOL BIOCHEM, V34, P865, DOI 10.1159/000366305
   Zhang JG, 2010, CLIN CHIM ACTA, V411, P846, DOI 10.1016/j.cca.2010.02.074
   Zhang SP, 2007, MOL CELL BIOL, V27, P4488, DOI 10.1128/MCB.01636-06
   Zhang W, 2014, CLIN TRANSL ONCOL, V16, P708, DOI 10.1007/s12094-013-1135-9
NR 45
TC 44
Z9 47
U1 0
U2 5
PU KARGER
PI BASEL
PA ALLSCHWILERSTRASSE 10, CH-4009 BASEL, SWITZERLAND
SN 1015-8987
EI 1421-9778
J9 CELL PHYSIOL BIOCHEM
JI Cell. Physiol. Biochem.
PD JUN 15
PY 2016
VL 38
IS 6
BP 2152
EP 2162
DI 10.1159/000445571
PG 11
WC Cell Biology; Physiology
SC Cell Biology; Physiology
GA DP1LI
UT WOS:000378251100006
PM 27185036
DA 2022-07-08
ER

PT J
AU Wang, Wei-Guo
   Chen, Shi-Jie
   He, Jin-Shen
   Li, Jing-Song
   Zang, Xiao-Fang
AF Wang, Wei-guo
   Chen, Shi-jie
   He, Jin-shen
   Li, Jing-song
   Zang, Xiao-fang
TI The tumor suppressive role of RASSF1A in osteosarcoma through the Wnt signaling pathway
SO TUMOR BIOLOGY
LA English
DT Article
DE Osteosarcoma; Wnt; RASSF1A; beta-catenin
ID cell-cycle progression; wnt/beta-catenin; single institution; cancer cell; gene; methylation; apoptosis; proliferation; tumorigenesis; inactivation
AB Ras-association domain family 1 isoform A (RASSF1A) is a tumor suppressor gene and its expression is lost in numerous types of cancer cells, including primary osteosarcoma cells. However, its functional significance in osteosarcoma has not been well defined. The messenger RNA (mRNA) expression of RASSF1A in osteosarcoma tissues and corresponding non-tumoral tissues was measured by real-time PCR. Overexpression of RASSF1A was established by an adenoviral vector expressing RASSF1A. Cell migration and invasion were analyzed in transwells. Apoptosis and cell cycle were analyzed using flow cytometry. Wnt/beta-catenin activity was measured by TCF reporter dual-luciferase assay. Cell viability was measured by MTT assay. Protein expression was detected by Western blot. RASSF1A mRNA expression was significantly lower in osteosarcoma tissues than that in the corresponding non-tumoral tissues. The lowered RASSF1A expression correlated with the clinical severity of osteosarcoma. rAd-RASSF1A injection significantly inhibited the growth of xenograft MNNG/HOS tumors in mice. Overexpression of RASSF1A resulted in significant inhibition of the proliferation, migration, and invasion; induced apoptosis; and arrested cell cycle at G0/G1 phase in both the MNNG/HOS and SaOS2 cells. Overexpression of RASSF1A inhibited the Wnt/beta-catenin activity, decreased phosphorylation of Akt/glycogen synthase kinase-3-beta (GSK3-beta), and increased phosphorylation of mammalian sterile 20-like kinase 1 (MST1). Overexpression of RASSF1A downregulated the cyclin D1, c-Myc, and matrix metalloproteinase-7 (MMP-7) protein levels. RASSF1A functions as a tumor suppressor in osteosarcoma and exerts anti-cancer roles through regulating Akt/GSK-3-Wnt/beta-catenin signaling.
C1 [Wang, Wei-Guo; Chen, Shi-Jie; He, Jin-Shen; Li, Jing-Song; Zang, Xiao-Fang] Cent S Univ, Dept Orthopaed Surg, Xiangya Hosp 3, 138 Tong Zi Po Rd, Changsha 410013, Hunan, Peoples R China.
RP Zang, XF (通讯作者)，Cent S Univ, Dept Orthopaed Surg, Xiangya Hosp 3, 138 Tong Zi Po Rd, Changsha 410013, Hunan, Peoples R China.
EM zangxiaofang08@yahoo.com
CR Agathanggelou A, 2001, ONCOGENE, V20, P1509, DOI 10.1038/sj.onc.1204175
   Amin KARISHMAS, 2012, J CARCINOG, V11, P3, DOI 10.4103/1477-3163.93000
   Anastas JN, 2013, NAT REV CANCER, V13, P11, DOI 10.1038/nrc3419
   Bacci G, 2006, CANCER-AM CANCER SOC, V106, P2701, DOI 10.1002/cncr.21937
   Bruland OS, 2005, CLIN CANCER RES, V11, P4666, DOI 10.1158/1078-0432.CCR-05-0165
   Cai Y, 2014, J CELL BIOCHEM, V115, P625, DOI 10.1002/jcb.24708
   Dallol A, 2005, CANCER RES, V65, P7653, DOI 10.1158/0008-5472.CAN-05-0247
   Dammann R, 2005, HISTOL HISTOPATHOL, V20, P645, DOI 10.14670/HH-20.645
   Dreijerink K, 2001, P NATL ACAD SCI USA, V98, P7504, DOI 10.1073/pnas.131216298
   Feng L, 2014, ASIAN PAC J CANCER P, V15, P5917, DOI 10.7314/APJCP.2014.15.14.5917
   Fu LJ, 2014, INT J MOL MED, V33, P1153, DOI 10.3892/ijmm.2014.1671
   Guo C, 2011, J BIOL CHEM, V286, P6253, DOI 10.1074/jbc.M110.178210
   Harada K, 2002, ONCOGENE, V21, P4345, DOI 10.1038/sj.onc.1205446
   Himelstein BRUCEP, 1998, CURRENT OPINION IN ONCOLOGY, V10, P326, DOI 10.1097/00001622-199807000-00009
   Hoang BH, 2004, CANCER RES, V64, P2734, DOI 10.1158/0008-5472.CAN-03-1952
   Kitagishi Y, 2014, ALZHEIMERS RES THER, V6, P0, DOI 10.1186/alzrt265
   Kuzmin I, 2002, CANCER RES, V62, P3498
   Li CJ, 2013, FRONT BIOSCI-LANDMRK, V18, P1385, DOI 10.2741/4187
   Lim S, 2003, ONCOL REP, V10, P897
   Lin CAROLH, 2013, SARCOMA, V2013, P147541, DOI 10.1155/2013/147541
   Liu YL, 2013, ONCOL REP, V30, P1723, DOI 10.3892/or.2013.2658
   Macdonald BT, 2009, DEV CELL, V17, P9, DOI 10.1016/j.devcel.2009.06.016
   Mccubrey JA, 2014, LEUKEMIA, V28, P15, DOI 10.1038/leu.2013.184
   Oh HJ, 2006, CANCER RES, V66, P2562, DOI 10.1158/0008-5472.CAN-05-2951
   Pfeifer GP, 2005, BIOCHEMISTRY-MOSCOW+, V70, P576, DOI 10.1007/s10541-005-0151-y
   Picci P, 2010, ANN ONCOL, V21, P1366, DOI 10.1093/annonc/mdp502
   Shivakumar L, 2002, MOL CELL BIOL, V22, P4309, DOI 10.1128/MCB.22.12.4309-4318.2002
   Thaler S, 2009, CANCER RES, V69, P1748, DOI 10.1158/0008-5472.CAN-08-1377
   Van DERWEYDENL, 2012, CANCER RES, V72, P3817, DOI 10.1158/0008-5472.CAN-11-3343
   Yi M, 2011, J CELL PHYSIOL, V226, P2360, DOI 10.1002/jcp.22568
   Zhou PH, 2015, GENE THER, V0, P0
NR 31
TC 10
Z9 11
U1 0
U2 4
PU SPRINGER
PI DORDRECHT
PA VAN GODEWIJCKSTRAAT 30, 3311 GZ DORDRECHT, NETHERLANDS
SN 1010-4283
EI 1423-0380
J9 TUMOR BIOL
JI Tumor Biol.
PD JUL 15
PY 2016
VL 37
IS 7
BP 8869
EP 8877
DI 10.1007/s13277-015-4660-z
PG 9
WC Oncology
SC Oncology
GA DU4HU
UT WOS:000382174500037
PM 26750098
DA 2022-07-08
ER

PT J
AU Tahara, Shinichiro
   Nojima, Satoshi
   Ohshima, Kenji
   Hori, Yumiko
   Kurashige, Masako
   Wada, Naoki
   Ikeda, Jun-ichiro
   Morii, Eiichi
AF Tahara, Shinichiro
   Nojima, Satoshi
   Ohshima, Kenji
   Hori, Yumiko
   Kurashige, Masako
   Wada, Naoki
   Ikeda, Jun-ichiro
   Morii, Eiichi
TI S100A4 accelerates the proliferation and invasion of endometrioid carcinoma and is associated with the "MELF" pattern
SO CANCER SCIENCE
LA English
DT Article
DE AKT; endometrioid carcinoma; MELF; MMP2; S100A4
ID gene copy number; osteosarcoma cell; protein expression; cancer; metastasis; inhibitor; target
AB carcinoma (EC) is one of the most common malignancies of the female genital system. Although the behavior of EC ranges from an excellent prognosis to aggressive disease with a poor outcome, the factors that determine its diversity have not been determined. Here, we show that S100A4, a calcium-binding protein of the EF-hand type, is correlated with the proliferation and invasion ability of EC. We demonstrated previously that EC cells with high aldehyde dehydrogenase (ALDH) activity were more tumorigenic than ALDH-lo cells. Screening by shotgun proteomics demonstrated that the expression level of S100A4 in ALDH-hi EC cells was significantly higher than that in ALDH-lo cells. S100A4-knockout cells generated by the CRISPR/Cas9 system showed reduced proliferation and invasion. These cells showed impaired AKT phosphorylation and matrix metalloproteinase-2 activation, accounting for their impaired proliferation and invasion, respectively. Furthermore, in clinical EC samples, elevated expression of S100A4 was highly related to myometrial and lymphatic invasion in well to moderately differentiated EC. Notably, strong and diffuse expression of S100A4 was observed in tumor tissues with a microcystic, elongated and fragmented ("MELF") pattern, which is associated with a highly invasive EC phenotype. Collectively, our results demonstrate not only that high expression of S100A4 contributes to an aggressive phenotype of EC, but also that its elevated expression is closely related to the MELF histopathological pattern.
C1 [Tahara, Shinichiro; Nojima, Satoshi; Ohshima, Kenji; Hori, Yumiko; Kurashige, Masako; Wada, Naoki; Ikeda, Jun-ichiro; Morii, Eiichi] Osaka Univ, Grad Sch Med, Dept Pathol, Yamada Oka 2-2, Suita, Osaka 5650871, Japan.
RP Morii, E (通讯作者)，Osaka Univ, Grad Sch Med, Dept Pathol, Yamada Oka 2-2, Suita, Osaka 5650871, Japan.
EM morii@molpath.med.osaka-u.ac.jp
FU Ministry of Education, Culture, Sports, Science and Technology, Japan [T264604700, T254604350, T15K084230, T15K083630]; Grants-in-Aid for Scientific Research [15H00894] Funding Source: KAKEN
CR Bjornland K, 1999, CANCER RES, V59, P4702
   Boye K, 2010, AM J PATHOL, V176, P528, DOI 10.2353/ajpath.2010.090526
   Cong L, 2013, SCIENCE, V339, P819, DOI 10.1126/science.1231143
   El NAAMANC, 2004, ONCOGENE, V23, P3670, DOI 10.1038/sj.onc.1207420
   Franke TF, 1995, CELL, V81, P727, DOI 10.1016/0092-8674(95)90534-0
   Ginestier C, 2007, CELL STEM CELL, V1, P555, DOI 10.1016/j.stem.2007.08.014
   Hirsch FR, 2003, J CLIN ONCOL, V21, P3798, DOI 10.1200/JCO.2003.11.069
   John T, 2009, ONCOGENE, V28, PS14, DOI 10.1038/onc.2009.197
   Mathisen B, 2003, CLIN EXP METASTAS, V20, P701, DOI 10.1023/B:CLIN.0000006819.21361.03
   Murray SK, 2003, INT J GYNECOL PATHOL, V22, P324, DOI 10.1097/01.pgp.0000092161.33490.a9
   Pavlakis K, 2011, HISTOPATHOLOGY, V58, P966, DOI 10.1111/j.1365-2559.2011.03802.x
   Rahadiani N, 2011, CANCER SCI, V102, P903, DOI 10.1111/j.1349-7006.2011.01864.x
   Roy R, 2009, J CLIN ONCOL, V27, P5287, DOI 10.1200/JCO.2009.23.5556
   Saleem M, 2006, P NATL ACAD SCI USA, V103, P14825, DOI 10.1073/pnas.0606747103
   Toth MARTA, 2012, METHODS MOL BIOL, V878, P121, DOI 10.1007/978-1-61779-854-2_8
   Xie R, 2007, MODERN PATHOL, V20, P1045, DOI 10.1038/modpathol.3800940
   Xie R, 2009, LAB INVEST, V89, P937, DOI 10.1038/labinvest.2009.52
   Zhang J, 2013, EUR REV MED PHARMACO, V17, P2372
NR 18
TC 14
Z9 15
U1 0
U2 3
PU WILEY-BLACKWELL
PI HOBOKEN
PA 111 RIVER ST, HOBOKEN 07030-5774, NJ USA
SN 1347-9032
EI 1349-7006
J9 CANCER SCI
JI Cancer Sci.
PD SEP 15
PY 2016
VL 107
IS 9
BP 1345
EP 1352
DI 10.1111/cas.12999
PG 8
WC Oncology
SC Oncology
GA EB0DH
UT WOS:000387013100022
PM 27348205
DA 2022-07-08
ER

PT J
AU Fan, Tianli
   Chen, Jing
   Zhang, Lirong
   Gao, Pan
   Hui, Yiran
   Xu, Peirong
   Zhang, Xiaqing
   Liu, Hongtao
AF Fan, Tianli
   Chen, Jing
   Zhang, Lirong
   Gao, Pan
   Hui, Yiran
   Xu, Peirong
   Zhang, Xiaqing
   Liu, Hongtao
TI Bit1 knockdown contributes to growth suppression as well as the decreases of migration and invasion abilities in esophageal squamous cell carcinoma via suppressing FAK-paxillin pathway
SO MOLECULAR CANCER
LA English
DT Article
DE Bcl-2 inhibitor of transcription 1; FAK-paxillin pathway; esophageal squamous cell carcinoma; cell migration; cell invasion
ID promotes tumor progression; cancer; apoptosis; bcl-2; metastasis; inhibitor; kinase; overexpression; transcription; osteosarcoma
AB Background: There is growing evidence that Bit1 exerts different roles in the development and progression of human cancers. Although Bit1 was highly exhibited in ESCC tissues in our previous study, its roles and molecular mechanisms implicated in development and progression of ESCC remain unknown. Methods: Bit1 protein expression in ESCC cell lines and normal esophageal epithelial cell was detected by Western blotting. Bit1 protein expression mediated by Bit1 shRNA was investigated by Western blotting. MTT, migration assay, invasion experiment, ELISA and Flow cytometry were utilized to determine the effects of Bit1 knockdown on cell proliferation, migration, invasion and apoptosis, respectively. A xenograft model was used to examine in vivo tumourigenicity, and immunohistochemistry and TUNEL were utilized to evaluate the related protein expression and apoptosis. Gene microarray was determined by Agilent SurePrint G3 Human GE 8 x 60 K Microarray, the interaction of Bit1 and FAK proteins were detected by Immunoprecipitation and the key protein expressions of FAK-paxillin pathway were detected by Western blotting. Results: We found Bit1 expression in all human ESCC cell lines tested was significantly higher than that in normal esophageal epithelial cell Het-1A (P < 0.05), in which EC9706 presented the highest Bit1 level. Bit1 protein level was significantly downregulated at day 1 after transfection with specific shRNA against Bit1 (P < 0.05). At days 2 and 3, Bit1 level reached the lowest value after transfection with Bit1 shRNA. Moreover, Bit1 depletion contributed to growth inhibition in vitro and in vivo, reduced cell migration and invasion abilities, and induced cell apoptosis in EC9706 and TE1 cells. More importantly, Bit1 downregulation significantly lowered Bcl-2 and MMP-2 levels in EC9706 xenografted tumor tissues, meanwhile triggered apoptosis after treatment with different doses of Bit1 shRNA. Further gene microarray revealed that 23 genes in Bit1-RNAi group were markedly downregulated, whereas 16 genes were obviously upregulated. Notably, Bit1 intrinsically interacted with FAK protein in EC9706 cells. Moreover, paxillin was downregulated at mRNA and protein levels in Bit1 shRNA group, coupled with the decreases of FAK mRNA and protein expressions. Conclusion: Bit1 may be an important regulator in cell growth, apoptosis, migration and invasion of ESCC via targeting FAK-paxillin pathway, and thereby combinative manipulation of Bit1 and FAK-paxillin pathway may be the novel and promising therapeutic targets for the patients with ESCC.
C1 [Fan, Tianli; Chen, Jing; Zhang, Lirong; Gao, Pan; Hui, Yiran] Zhengzhou Univ, Sch Basic Med, Dept Pharmacol, Zhengzhou 450001, Henan, Peoples R China.
   [Chen, Jing] Zhengzhou Univ, Zhengzhou Cent Hosp, Dept Oncol, Zhengzhou 450007, Henan, Peoples R China.
   [Xu, Peirong] Zhengzhou Univ, Sch Pharmaceut Sci, Zhengzhou 450001, Henan, Peoples R China.
   [Zhang, Xiaqing; Liu, Hongtao] Zhengzhou Univ, Coll Life Sci, Cell Biol Lab, Zhengzhou 450001, Henan, Peoples R China.
RP Fan, TL (通讯作者)，Zhengzhou Univ, Sch Basic Med, Dept Pharmacol, Zhengzhou 450001, Henan, Peoples R China.; Liu, HT (通讯作者)，Zhengzhou Univ, Coll Life Sci, Cell Biol Lab, Zhengzhou 450001, Henan, Peoples R China.
EM fantianlipp@163.com; liuht1230@126.com
FU National Natural Science Foundation of China [81071723, 81272691]; High School Science and Technology Innovation Talents Project of Henan Province [15HASTIT037]
CR Boland ML, 2013, FRONT ONCOL, V3, P0, DOI 10.3389/fonc.2013.00292
   Brunquell C, 2012, MOL CANCER RES, V10, P1482, DOI 10.1158/1541-7786.MCR-12-0144
   Chen DL, 2013, CARCINOGENESIS, V34, P803, DOI 10.1093/carcin/bgs400
   Chen JY, 2011, CANCER RES, V71, P473, DOI 10.1158/0008-5472.CAN-10-1303
   Crane LMA, 2007, EUR J CANCER, V43, P1445, DOI 10.1016/j.ejca.2007.03.024
   de Pereda JM, 2004, J BIOL CHEM, V279, P8111, DOI 10.1074/jbc.M311449200
   Deakin NO, 2011, MOL BIOL CELL, V22, P327, DOI 10.1091/mbc.E10-09-0790
   Deramaudt TB, 2014, PLOS ONE, V9, P0, DOI 10.1371/journal.pone.0092059
   Du T, 2014, MOL CANCER, V13, P0, DOI 10.1186/1476-4598-13-100
   Duffy MJ, 2000, BREAST CANCER RES, V2, P252, DOI 10.1186/bcr65
   Duperret EK, 2015, J CELL SCI, V128, P3997, DOI 10.1242/jcs.175539
   Ekman S, 2008, EXPERT REV ANTICANC, V8, P1433, DOI 10.1586/14737140.8.9.1433
   Fan TL, 2014, TUMOR BIOL, V35, P519, DOI 10.1007/s13277-013-1073-8
   Fan TL, 2009, INT J ONCOL, V35, P359, DOI 10.3892/ijo_00000347
   Ferlay J, 2010, INT J CANCER, V127, P2893, DOI 10.1002/ijc.25516
   German AE, 2014, J CELL SCI, V127, P1672, DOI 10.1242/jcs.132316
   Griffiths GS, 2011, J BIOL CHEM, V286, P14713, DOI 10.1074/jbc.M111.228387
   Hang L, 2015, ANN N Y ACAD SCI, V0, P0
   Hiyama T, 2007, INT J CANCER, V121, P1643, DOI 10.1002/ijc.23044
   Hua W, 2013, NEOPLASMA, V60, P143, DOI 10.4149/neo_2013_019
   Hua W, 2009, HYBRIDOMA, V28, P167, DOI 10.1089/hyb.2008.0095
   Huang CC, 2015, ONCOTARGET, V6, P8698, DOI 10.18632/oncotarget.3537
   Jan YW, 2004, CELL, V116, P751, DOI 10.1016/S0092-8674(04)00204-1
   Javle MILIND, 2006, J SUPPORT ONCOL, V4, P365
   Jemal A, 2011, CA-CANCER J CLIN, V61, P134, DOI 10.3322/caac.20115, 10.3322/caac.20107
   Ji ZY, 2006, CANCER LETT, V244, P182, DOI 10.1016/j.canlet.2005.12.010
   Karmali PP, 2011, PLOS ONE, V6, P0, DOI 10.1371/journal.pone.0023840
   Lai CH, 2000, GENOME RES, V10, P703, DOI 10.1101/gr.10.5.703
   Lam KY, 1996, J CLIN PATHOL, V49, P124, DOI 10.1136/jcp.49.2.124
   Liao Y, 2013, DIGEST DIS SCI, V58, P3524, DOI 10.1007/s10620-013-2878-4
   Livak KJ, 2001, METHODS, V25, P402, DOI 10.1006/meth.2001.1262
   Lu WL, 2014, INT J CLIN ONCOL, V19, P1011, DOI 10.1007/s10147-013-0648-0
   Mariette C, 2003, CANCER-AM CANCER SOC, V97, P1616, DOI 10.1002/cncr.11228
   Moen I, 2015, CLIN EXP METASTAS, V32, P799, DOI 10.1007/s10585-015-9752-z
   Omran OM, 2015, J ENVIRON PATHOL TOX, V34, P201, DOI 10.1615/JEnvironPatholToxicolOncol.2015013663
   Siegel R, 2012, CA-CANCER J CLIN, V62, P10, DOI 10.3322/caac.20138
   Stoner GD, 2007, TOXICOL APPL PHARM, V224, P337, DOI 10.1016/j.taap.2007.01.030
   Thiyagarajan V, 2015, PLOS ONE, V10, P0, DOI 10.1371/journal.pone.0141285
   Thomadaki H, 2006, CRIT REV CL LAB SCI, V43, P1, DOI 10.1080/10408360500295626
   Thomas S, 2013, EXPERT OPIN THER TAR, V17, P61, DOI 10.1517/14728222.2013.733001
   Tomek M, 2012, J PHARM PHARMACOL, V64, P1695, DOI 10.1111/j.2042-7158.2012.01526.x
   Vizcaino AP, 2002, INT J CANCER, V99, P860, DOI 10.1002/ijc.10427
   Volgyi K, 2015, CURR ALZHEIMER RES, V0, P0
   Wang Z, 2015, ONCOTARGET, V6, P14191, DOI 10.18632/oncotarget.3691
   Wojewoda M, 2015, BIOCHEM PHARMACOL, V95, P170, DOI 10.1016/j.bcp.2015.03.016
   Wu DW, 2014, CARCINOGENESIS, V35, P1823, DOI 10.1093/carcin/bgu102
   Yao X, 2014, PLOS ONE, V9, P0, DOI 10.1371/journal.pone.0101564
   Yoshizaki T, 2002, ONCOL REP, V9, P607
   Zhao CJ, 2015, MED SCI MONITOR, V21, P1989, DOI 10.12659/MSM.893832
   Zheng JH, 2014, DNA CELL BIOL, V33, P847, DOI 10.1089/dna.2014.2453
NR 50
TC 17
Z9 21
U1 0
U2 10
PU BMC
PI LONDON
PA CAMPUS, 4 CRINAN ST, LONDON N1 9XW, ENGLAND
SN 
EI 1476-4598
J9 MOL CANCER
JI Mol. Cancer
PD MAR 8
PY 2016
VL 15
IS 
BP 
EP 
DI 10.1186/s12943-016-0507-5
PG 14
WC Biochemistry & Molecular Biology; Oncology
SC Biochemistry & Molecular Biology; Oncology
GA DG1YS
UT WOS:000371864000001
PM 26956728
DA 2022-07-08
ER

PT J
AU Juriga, David
   Nagy, Krisztina
   Jedlovszky-hajdu, Angela
   Perczel-kovach, Katalin
   Chen, YM
   Varga, Gabor
   Zrinyi, Miklos
AF Juriga, David
   Nagy, Krisztina
   Jedlovszky-hajdu, Angela
   Perczel-kovach, Katalin
   Chen, Yong
   Varga, Gabor
   Zrinyi, Miklos
TI Biodegradation and Osteosarcoma Cell Cultivation on Poly(aspartic acid) Based Hydrogels
SO ACS APPLIED MATERIALS & INTERFACES
LA English
DT Article
DE poly(aspartic acid) hydrogel; thiolated; RGD; MG-63; cell viability
ID polyelectrolyte multilayer film; mesenchymal stem-cell; extracellular-matrix; swelling property; network hydrogel; volume change; rgd peptide; scaffold; 3d; differentiation
AB Development of novel biodegradable and biocompatible scaffold materials With optimal characteristics is important for both preclinical and clinical applications. The aim of the present study was to analyze the biodegradability of poly(aspartic acid)-based hydrogels, and to test their usability as scaffolds for MG-63 osteoblast-like cells. Poly(aspartic acid) was fabricated from poly(succinimide) and hydrogels were prepared using natural amines as cross-linkers (diaminobutane and cystamine). Disulfide bridges were cleaved to thiol groups and the polymer backbone was further modified with RGD sequence. Biodegradability of the hydrogels was evaluated by experiments on the base of enzymes and tell culture medium. Poly(aspartic acid) hydrogels possessing only disulfide bridges as cross-links proved to lie degradable by collagenase I. The MG-63 cells showed healthy, fibroblast-like morphology on the double cross-linked and RGD modified hydrogels. Thiolated poly(aspartic acid) based hydrogels provide ideal conditions for adhesion, survival, proliferation, and migration of Osteoblast-like cells. The highest viability was.-found On the thiolated PASP gels while the RGD motif had influence on compacted cluster formation of the cells. These biodegradable and biocompatible poly(aspartic acid)-based hydrogels are promising scaffolds for cell cultivation.
C1 [Juriga, David; Jedlovszky-Hajdu, Angela; Zrinyi, Miklos] Semmelweis Univ, Dept Biophys & Radiat Biol, Lab Nanochem, Nagyvarad Ter 4, H-1089 Budapest, Hungary.
   [Nagy, Krisztina; Perczel-Kovach, Katalin; Varga, Gabor] Semmelweis Univ, Dept Oral Biol, Nagyvarad Ter 4, H-1089 Budapest, Hungary.
   [Perczel-Kovach, Katalin] Semmelweis Univ, Dept Community Dent, Ulloi Ut 26, H-1085 Budapest, Hungary.
   [Chen, Yong Mei] Xi An Jiao Tong Univ, Int Ctr Appl Mech, State Key Lab Strength & Vibrat Mech Struct, Xian 710049, Peoples R China.
   [Chen, Yong Mei] Xi An Jiao Tong Univ, Sch Aerosp, Xian 710049, Peoples R China.
   [Zrinyi, Miklos] Hungarian Acad Sci, MTA SE Mol Biophys Res Grp, Szechenyi Istvan Ter 9, H-1051 Budapest, Hungary.
RP Zrinyi, M (通讯作者)，Semmelweis Univ, Dept Biophys & Radiat Biol, Lab Nanochem, Nagyvarad Ter 4, H-1089 Budapest, Hungary.; Zrinyi, M (通讯作者)，Hungarian Acad Sci, MTA SE Mol Biophys Res Grp, Szechenyi Istvan Ter 9, H-1051 Budapest, Hungary.
EM mikloszrinyi@gmail.com
CR Alford DIANAD, 1994, JOURNAL OF ENVIRONMENTAL POLYMER DEGRADATION, V2, P225, DOI 10.1007/BF02071970
   Atala A, 2012, FERTIL STERIL, V98, P0, DOI 10.1016/j.fertnstert.2012.05.038
   Aubry S, 2009, FASEB J, V23, P2956, DOI 10.1096/fj.08-127563
   Bae IH, 2013, BIOMED RES INT, V2013, P0, DOI 10.1155/2013/878930
   Cai KY, 2002, J BIOMED MATER RES, V62, P283, DOI 10.1002/jbm.10067
   Cai N, 2010, ACS APPL MATER INTER, V2, P1038, DOI 10.1021/am9008117
   Calderon L, 2010, EUR CELLS MATER, V20, P134
   Cao FY, 2015, ACS APPL MATER INTER, V7, P6698, DOI 10.1021/acsami.5b00064
   Cascalho M, 2005, MAYO CLIN PROC, V80, P370, DOI 10.4065/80.3.370
   Chien HW, 2011, COLLOID SURFACE B, V88, P297, DOI 10.1016/j.colsurfb.2011.07.005
   Choi B, 2014, ACS APPL MATER INTER, V6, P20110, DOI 10.1021/am505723k
   Cleland WW, 1964, BIOCHEMISTRY-US, V3, P480, DOI 10.1021/bi00892a002
   Deng L, 2015, ONCOL LETT, V10, P3323, DOI 10.3892/ol.2015.3712
   Discher DE, 2009, SCIENCE, V324, P1673, DOI 10.1126/science.1171643
   Drury JL, 2003, BIOMATERIALS, V24, P4337, DOI 10.1016/S0142-9612(03)00340-5
   Dusek K, 1969, ADV POLYM SCI, V6, P1
   Flory PJ, 1943, J CHEM PHYS, V11, P512, DOI 10.1063/1.1723791
   Fu Y, 2012, BIOMATERIALS, V33, P48, DOI 10.1016/j.biomaterials.2011.09.031
   Galler KM, 2010, J AM CHEM SOC, V132, P3217, DOI 10.1021/ja910481t
   Goethals EJ, 1989, TELECHELIC POLYM SYN, V0, P0
   Gribova V, 2013, ACTA BIOMATER, V9, P6468, DOI 10.1016/j.actbio.2012.12.015
   Grigore A, 2014, TISSUE ENG PT A, V20, P2140, DOI 10.1089/ten.tea.2013.0416
   Groen N, 2013, BIOMATERIALS, V34, P5552, DOI 10.1016/j.biomaterials.2013.04.001
   Guilak F, 2009, CELL STEM CELL, V5, P17, DOI 10.1016/j.stem.2009.06.016
   Gyenes T, 2007, THESIS, V0, P0
   Gyenes T, 2008, COLLOID SURFACE A, V319, P154, DOI 10.1016/j.colsurfa.2007.06.016
   Gyenes T, 2008, ACTA BIOMATER, V4, P733, DOI 10.1016/j.actbio.2007.12.004
   Hersel U, 2003, BIOMATERIALS, V24, P4385, DOI 10.1016/S0142-9612(03)00343-0
   Ingavle GC, 2014, BIOMATERIALS, V35, P3558, DOI 10.1016/j.biomaterials.2014.01.002
   James M, 1988, RUBBERLIKE ELASTICIT, V0, P0
   Kast CE, 2003, INT J PHARM, V256, P183, DOI 10.1016/S0378-5173(03)00076-0
   Kiihn K, 1987, CLASSICAL COLLAGENS, V0, P0
   Kim W, 2016, ANN BIOMED ENG, V44, P705, DOI 10.1007/s10439-015-1542-x
   Kurland NE, 2014, INT J BIOL MACROMOL, V70, P565, DOI 10.1016/j.ijbiomac.2014.07.036
   Langer R, 1993, SCIENCE, V260, P920, DOI 10.1126/science.8493529
   Lee F, 2013, ACTA BIOMATER, V9, P5143, DOI 10.1016/j.actbio.2012.08.036
   Lee IC, 2014, COLLOID SURFACE B, V121, P54, DOI 10.1016/j.colsurfb.2014.05.033
   Lee KY, 2001, CHEM REV, V101, P1869, DOI 10.1021/cr000108x
   Li LB, 2015, ACS APPL MATER INTER, V7, P8033, DOI 10.1021/acsami.5b00389
   Lin ZF, 2013, BIOMACROMOLECULES, V14, P2206, DOI 10.1021/bm4003442
   Lutolf MP, 2009, INTEGR BIOL, V1, P235, DOI 10.1039/b902243k
   Mammadov R, 2012, BIOMACROMOLECULES, V13, P3311, DOI 10.1021/bm3010897
   Molnar K, 2014, POLYM INT, V63, P1608, DOI 10.1002/pi.4720
   Nie JJ, 2015, ACS APPL MATER INTER, V7, P553, DOI 10.1021/am506730t
   Panda JJ, 2010, ACS APPL MATER INTER, V2, P2839, DOI 10.1021/am1005173
   Reem T, 2010, BIOMATERIALS, V31, P6746, DOI 10.1016/j.biomaterials.2010.05.025
   Ruoslahti E, 1986, CELL, V44, P517, DOI 10.1016/0092-8674(86)90259-X
   Santos E, 2012, TRENDS BIOTECHNOL, V30, P331, DOI 10.1016/j.tibtech.2012.03.005
   Skotak M, 2008, BIOMACROMOLECULES, V9, P1902, DOI 10.1021/bm800158c
   Tachibana Y, 2003, CHEM COMMUN, V0, PP106, DOI 10.1039/b210181e
   Tanaka Y, 2005, PROG POLYM SCI, V30, P1, DOI 10.1016/j.progpolymsci.2004.11.003
   Van VLIERBERGHES, 2011, BIOMACROMOLECULES, V12, P1387, DOI 10.1021/bm200083n
   Varga Z, 2010, PHYS CHEM CHEM PHYS, V12, P12670, DOI 10.1039/c0cp00527d
   Williams DF, 2011, BIOMATERIALS, V32, P4195, DOI 10.1016/j.biomaterials.2011.02.025
   Yao DY, 2012, BIOMACROMOLECULES, V13, P3723, DOI 10.1021/bm301197h
   Yoon JJ, 2004, BIOMATERIALS, V25, P5613, DOI 10.1016/j.biomaterials.2004.01.014
   Zhang Z, 2010, BIOMATERIALS, V31, P7873, DOI 10.1016/j.biomaterials.2010.07.014
   Zrinyi M, 2013, ACTA BIOMATER, V9, P5122, DOI 10.1016/j.actbio.2012.08.046
NR 58
TC 42
Z9 42
U1 4
U2 77
PU AMER CHEMICAL SOC
PI WASHINGTON
PA 1155 16TH ST, NW, WASHINGTON, DC 20036 USA
SN 1944-8244
EI 
J9 ACS APPL MATER INTER
JI ACS Appl. Mater. Interfaces
PD SEP 14
PY 2016
VL 8
IS 36
BP 23463
EP 23476
DI 10.1021/acsami.6b06489
PG 14
WC Nanoscience & Nanotechnology; Materials Science, Multidisciplinary
SC Science & Technology - Other Topics; Materials Science
GA DW1OH
UT WOS:000383412000005
PM 27541725
DA 2022-07-08
ER

PT J
AU Guo, Yu
   Chen, Ya-Hong
   Cheng, Zhi-Hua
   Ou-yang, Huo-Niu
   Luo, Cong
   Guo, Zhi-Lin
AF Guo, Yu
   Chen, Ya-hong
   Cheng, Zhi-hua
   Ou-yang, Huo-niu
   Luo, Cong
   Guo, Zhi-lin
TI Tectorigenin inhibits osteosarcoma cell migration through downregulation of matrix metalloproteinases in vitro
SO ANTI-CANCER DRUGS
LA English
DT Article
DE migration; matrix metalloproteinases; osteosarcoma; tectorigenin
ID mesenchymal stem-cell; tumor-growth; proliferation; cisplatin; pathway; inflammation; sensitivity; metastasis; apoptosis; invasion
AB Tectorigenin (Tec) is an effective component of the traditional Chinese medicine Belamcanda chinensis, which has been reported to exert beneficial effects in various types of cancer. However, the activity and mechanism of Tec in osteosarcoma (OS) have not been investigated to date. The aim of the present study was to examine the inhibitory effect of Tec on OS and its underlying mechanism of action. OS cells (Saos2 and U2OS) were treated with various concentrations of Tec for 24, 48, and 72 h. Cell proliferation was evaluated using an CCK-8 assay. Cell migration and invasion ability were measured using the Transwell assay. The expressions of MMP1, MMP2, MMP9, and cleaved caspase3 were measured using real-time PCR and/or western blot analysis. We found that Tec inhibited the proliferation of OS cells (Saos2 and U2OS) in a dose-dependent and time-dependent manner. In addition, Tec significantly inhibited migration and invasion in OS cells (P < 0.05). Tec upregulated the expression of cleaved caspase3, while downregulating the expression of MMP1, MMP2, and MMP9. Taken together, the present study provided fundamental evidence for the application of Tec in chemotherapy against OS. Copyright (C) 2016 Wolters Kluwer Health, Inc. All rights reserved.
C1 [Guo, Yu; Cheng, Zhi-Hua; Ou-Yang, Huo-Niu; Luo, Cong; Guo, Zhi-Lin] Shanghai Jiao Tong Univ, Shanghai Peoples Hosp 9, Sch Med, Dept Neurosurg, Zhizaoju Rd 639, Shanghai 200011, Peoples R China.
   [Chen, Ya-Hong] Shanghai Jiao Tong Univ, Shanghai Peoples Hosp 9, Sch Med, Dept Plast Surg, Shanghai 200011, Peoples R China.
RP Guo, ZL (通讯作者)，Shanghai Jiao Tong Univ, Shanghai Peoples Hosp 9, Sch Med, Dept Neurosurg, Zhizaoju Rd 639, Shanghai 200011, Peoples R China.
EM gzlysr@126.com
FU Foundation of Shanghai Jiao Tong University School of Medicine [03xj21001]
CR Amin A, 2015, PHARMACOL REP, V67, P382, DOI 10.1016/j.pharep.2014.10.020
   Chen Y, 2016, MOL MED REP, V13, P817, DOI 10.3892/mmr.2015.4583
   Du L, 2014, INT J CLIN EXP PATHO, V7, P2871
   Duan L, 2014, CANCER BIOL THER, V15, P1600, DOI 10.4161/15384047.2014.961876
   Fan CL, 2015, INT J CLIN EXP MED, V8, P15563
   Gorlick R, 2010, J BONE MINER RES, V25, P683, DOI 10.1002/jbmr.77
   Han XG, 2015, CANCER LETT, V369, P405, DOI 10.1016/j.canlet.2015.09.002
   Hasibeder A, 2013, INT J ONCOL, V43, P1385, DOI 10.3892/ijo.2013.2060
   He BC, 2010, CLIN CANCER RES, V16, P2235, DOI 10.1158/1078-0432.CCR-09-2499
   Hegyi M, 2012, J CANCER RES CLIN, V138, P1697, DOI 10.1007/s00432-012-1214-2
   Hong CR, 2015, BONE MARROW TRANSPL, V50, P1375, DOI 10.1038/bmt.2015.145
   Huang J, 2015, CANC SCI, V0, P0
   Joung DK, 2014, EVID-BASED COMPL ALT, V2014, P0, DOI 10.1155/2014/716509
   Kapoor S, 2013, IMMUNOPHARM IMMUNOT, V35, P533, DOI 10.3109/08923973.2013.799685
   Kimura R, 2011, BBA-MOL CELL RES, V1813, P1543, DOI 10.1016/j.bbamcr.2011.04.008
   Liu P, 2015, SCI REP-UK, V5, P0, DOI 10.1038/srep17387
   Ma CH, 2014, CHIN J NAT MEDICINES, V12, P841, DOI 10.1016/S1875-5364(14)60126-6
   Ma HC, 2014, BIOMATERIALS, V35, P8723, DOI 10.1016/j.biomaterials.2014.06.045
   Pan CH, 2008, ARCH PHARM RES, V31, P1447, DOI 10.1007/s12272-001-2129-7
   Saitoh Y, 2016, INT J ONCOL, V48, P235, DOI 10.3892/ijo.2015.3236
   Shang HS, 2014, MOLECULES, V19, P16588, DOI 10.3390/molecules191016588
   Thelen P, 2005, CARCINOGENESIS, V26, P1360, DOI 10.1093/carcin/bgi092
   Tu B, 2014, EXP CELL RES, V320, P164, DOI 10.1016/j.yexcr.2013.10.013
   Tu B, 2012, CANCER LETT, V325, P80, DOI 10.1016/j.canlet.2012.06.006
   Wang Y, 2013, MOL MED REP, V8, P984, DOI 10.3892/mmr.2013.1611
   Wu JH, 2010, WORLD J GASTROENTERO, V16, P3911, DOI 10.3748/wjg.v16.i31.3911
   Yang YI, 2012, CARCINOGENESIS, V33, P2488, DOI 10.1093/carcin/bgs302
   Yao P, 2015, MOL MED REP, V11, P2104, DOI 10.3892/mmr.2014.3009
   Ye KS, 2015, INT J MOL MED, V36, P776, DOI 10.3892/ijmm.2015.2278
   Zhang P, 2013, ONCOL REP, V30, P1753, DOI 10.3892/or.2013.2619
NR 30
TC 14
Z9 19
U1 1
U2 15
PU LIPPINCOTT WILLIAMS & WILKINS
PI PHILADELPHIA
PA TWO COMMERCE SQ, 2001 MARKET ST, PHILADELPHIA, PA 19103 USA
SN 0959-4973
EI 1473-5741
J9 ANTI-CANCER DRUG
JI Anti-Cancer Drugs
PD JUL 15
PY 2016
VL 27
IS 6
BP 540
EP 546
DI 10.1097/CAD.0000000000000362
PG 7
WC Oncology; Pharmacology & Pharmacy
SC Oncology; Pharmacology & Pharmacy
GA DN5RE
UT WOS:000377127300007
PM 26991068
DA 2022-07-08
ER

PT J
AU Li, Jianying
   Yu, Jun
   Zhang, Huimin
   Wang, Bo
   Guo, Hua
   Bai, Jie
   Wang, Juanhong
   Dong, Ya
   Zhao, Yuling
   Wang, Yili
AF Li, Jianying
   Yu, Jun
   Zhang, Huimin
   Wang, Bo
   Guo, Hua
   Bai, Jie
   Wang, Juanhong
   Dong, Ya
   Zhao, Yuling
   Wang, Yili
TI 被撤回的出版物: Exosomes-Derived MiR-302b Suppresses Lung Cancer Cell Proliferation and Migration via TGF beta RII Inhibition (Retracted article. See vol. 39, pg. 1964, 2016)
SO CELLULAR PHYSIOLOGY AND BIOCHEMISTRY
LA English
DT Article; Retracted Publication
DE Lung cancer; Exosome; MiR-302b; Suppress; TGF-beta 1/ERK
ID to-mesenchymal transition; breast-cancer; down-regulation; in-vitro; growth; expression; metastasis; microrna; erk; osteosarcoma
AB Background/Aims:Several studies have reported that tumor-derived exosomes contain kinds of miRNAs, including oncogenic miRNAs and tumor suppressor miRNAs. It has been reported that miR-302b could inhibit cancer progression by targeting oncogenes post-transcriptionally. Whether miR-302b is involved in the regulation of tumor-derived exosomes on lung cancer cells proliferation has not yet been demonstrated. This study aimed to examine the effect of exosomes-derived miR-302b on lung cancer cells proliferation and explain the potential mechanism. Methods: The effect of exosomes derived from 95C cells and 95D cells with different metastatic ability on lung cancer cell proliferation and migration were analyzed by MTT assay and Transwell assays, respectively. Exosomes of 95C and 95D cells derived miR-302b was quantified by qRT-PCR, the effect of miR-302b on proliferation and migration of 95D cells was analyzed by MTT assays and Transwell assays respectively after transfection with miR-302b, while the expression of phosphorylated ERK1/2. MMP9 and TGF beta RII was analyzed by Western blot. The target gene of miRNA-302b was analyzed by Luciferase reporter assays. Results: 95C-derived exosomes significantly decreased the migration ability of 95D cells. miRNA-302b was significantly overexpressed in 95C cells and 95C-derived exosomes compared with 95D cells and 95D-derived exosomes. Transfection of miR-302b into 95D cells significantly suppressed cells proliferation and migration capabilities along with the down regulated expression of TGF beta RII, phosphorylated ERK1/2 and MMP9 induced by ICE-beta 1. Conclusions: Exosomes-derived miR-302b could suppress lung cancer cell proliferation and migration via the TGF beta RII/ERK pathway and thus provides a potential target for human lung cancer therapy. (C) 2016 The Author(s) Published by S. Karger AG, Basel
C1 [Li, Jianying; Wang, Yili] Xi An Jiao Tong Univ, Sch Basic Med Sci, Inst Canc Res, Xian 710049, Shaanxi Provinc, Peoples R China.
   [Yu, Jun] Xi An Jiao Tong Univ, Sch Med, Dept Gen Surg, Affiliated Hosp 2, Xian 710049, Shaanxi Provinc, Peoples R China.
   [Zhang, Huimin; Wang, Bo; Guo, Hua; Bai, Jie; Dong, Ya; Zhao, Yuling] Xi An Jiao Tong Univ, Sch Med, Dept Resp Dis, Affiliated Xian Cent Hosp, Xian 710049, Shaanxi Provinc, Peoples R China.
   [Yu, Jun] Xi An Jiao Tong Univ, Sch Med, Dept Gen Surg, Affiliated Xian Cent Hosp, Xian 710049, Shaanxi Provinc, Peoples R China.
   [Wang, Juanhong] Xi An Jiao Tong Univ, Sch Med, Dept Pathol, Affiliated Xian Cent Hosp, Xian 710049, Shaanxi Provinc, Peoples R China.
RP Wang, YL (通讯作者)，Xi An Jiao Tong Univ, Inst Canc Res, Sch Basic Med Sci, Hlth Sci Ctr, Xian 710006, Shaanxi Provinc, Peoples R China.
EM yiliwangs@163.com
FU Natural Science Foundation of Shaanxi Province [2012JC2-06]; Shaanxi Science and Technology Plan Projects Fund [2014K11-01-02-15]
CR Bell BM, 2016, NANOMED-NANOTECHNOL, V12, P163, DOI 10.1016/j.nano.2015.09.011
   Chaffer CL, 2011, SCIENCE, V331, P1559, DOI 10.1126/science.1203543
   Chang HH, 2015, J ENDODONT, V41, P1272, DOI 10.1016/j.joen.2015.03.022
   Chen KC, 2013, LIFE SCI, V93, P924, DOI 10.1016/j.lfs.2013.10.004
   Derynck R, 2003, NATURE, V425, P577, DOI 10.1038/nature02006
   Fedorko M, 2016, INT J BIOL MARKER, V31, PE26, DOI 10.5301/jbm.5000174
   Fu H, 2009, ACTA BIOCH BIOPH SIN, V41, P648, DOI 10.1093/abbs/gmp053
   Ge TT, 2014, CELL PHYSIOL BIOCHEM, V34, P2209, DOI 10.1159/000369664
   Hawinkels LJAC, 2008, EUR J CANCER, V44, P1904, DOI 10.1016/j.ejca.2008.06.031
   Himelstein BP, 1994, INVAS METAST, V14, P246
   Hou YL, 2013, CANCER EPIDEMIOL, V37, P750, DOI 10.1016/j.canep.2013.04.013
   Hough C, 2012, PLOS ONE, V7, P0, DOI 10.1371/journal.pone.0042513
   Jemal A, 2011, CA-CANCER J CLIN, V61, P134, DOI 10.3322/caac.20115, 10.3322/caac.20107
   Jiang HL, 2015, ONCOTARGET, V6, P16352, DOI 10.18632/oncotarget.3877
   Jo E, 2015, NEOPLASIA, V17, P525, DOI 10.1016/j.neo.2015.06.004
   Katakowski M, 2013, CANCER LETT, V335, P201, DOI 10.1016/j.canlet.2013.02.019
   Khalili M, 2012, CELL J, V13, P251
   Kim SM, 2012, J ORTHOP RES, V30, P1040, DOI 10.1002/jor.22025
   Kim YM, 2013, ARCH PHARM RES, V36, P479, DOI 10.1007/s12272-013-0044-3
   Kong FF, 2014, ONCOL RES, V22, P29, DOI 10.3727/096504014X14078436004987
   Kosaka N, 2010, CANCER SCI, V101, P2087, DOI 10.1111/j.1349-7006.2010.01650.x
   Li CY, 2004, ACTA BIOCH BIOPH SIN, V36, P405, DOI 10.1093/abbs/36.6.405
   Li JY, 2014, LUNG CANCER, V86, P144, DOI 10.1016/j.lungcan.2014.08.015
   Li LM, 2015, INT J MOL MED, V36, P113, DOI 10.3892/ijmm.2015.2222
   Li Y, 2015, FEBS OPEN BIO, V5, P466, DOI 10.1016/j.fob.2015.05.009
   Meehan K, 2016, CRIT REV CL LAB SCI, V53, P121, DOI 10.3109/10408363.2015.1092496
   Mehta PB, 2003, ONCOGENE, V22, P1381, DOI 10.1038/sj.onc.1206154
   Mitchell PS, 2008, P NATL ACAD SCI USA, V105, P10513, DOI 10.1073/pnas.0804549105
   Moustakas A, 2002, IMMUNOL LETT, V82, P85, DOI 10.1016/S0165-2478(02)00023-8
   Muralidharan R, 2015, CANCER GENE THER, V22, P581, DOI 10.1038/cgt.2015.55
   Nagpal N, 2015, SCI REP-UK, V5, P0, DOI 10.1038/srep09650
   Palma J, 2012, NUCLEIC ACIDS RES, V40, P9125, DOI 10.1093/nar/gks656
   Park SH, 2014, AM J CHINESE MED, V42, P1139, DOI 10.1142/S0192415X14500712
   Periyasamy S, 2000, ONCOGENE, V19, P4660, DOI 10.1038/sj.onc.1203822
   Poudel B, 2014, ONCOL LETT, V7, P215, DOI 10.3892/ol.2013.1655
   Roy R, 2009, J CLIN ONCOL, V27, P5287, DOI 10.1200/JCO.2009.23.5556
   Tian TA, 2010, J CELL BIOCHEM, V111, P488, DOI 10.1002/jcb.22733
   Toonkel RL, 2010, J THORAC ONCOL, V5, P153, DOI 10.1097/JTO.0b013e3181c8cc0c
   Wang LM, 2013, BMC CANCER, V13, P0, DOI 10.1186/1471-2407-13-448
   Watanabe-takano H, 2015, PLOS ONE, V10, P0, DOI 10.1371/journal.pone.0127888
   Xiao L, 2012, FRONT BIOSCI-LANDMRK, V17, P2667, DOI 10.2741/4077
   Xu CC, 2011, MOL MED REP, V4, P1007, DOI 10.3892/mmr.2011.530
   Xu JH, 2015, CHINESE MED J-PEKING, V128, P1376, DOI 10.4103/0366-6999.156795
   Xu S, 2015, RNA BIOL, V12, P1355, DOI 10.1080/15476286.2015.1100795
   Xu YH, 2015, MOL MED REP, V11, P417, DOI 10.3892/mmr.2014.2678
   Yang DW, 2015, CANCER LETT, V365, P57, DOI 10.1016/j.canlet.2015.05.001
   Zhang CK, 2015, PROTEIN CELL, V6, P881, DOI 10.1007/s13238-015-0223-8
   Zhao LM, 2010, ONCOL REP, V24, P375, DOI 10.3892/or_00000870
NR 48
TC 46
Z9 52
U1 2
U2 29
PU KARGER
PI BASEL
PA ALLSCHWILERSTRASSE 10, CH-4009 BASEL, SWITZERLAND
SN 1015-8987
EI 1421-9778
J9 CELL PHYSIOL BIOCHEM
JI Cell. Physiol. Biochem.
PD JUN 15
PY 2016
VL 38
IS 5
BP 1715
EP 1726
DI 10.1159/000443111
PG 12
WC Cell Biology; Physiology
SC Cell Biology; Physiology
GA DL6ZE
UT WOS:000375787800006
PM 27160836
DA 2022-07-08
ER

PT J
AU Ren, Zhiwu
   Liang, Shoulei
   Yang, Jilong
   Han, Xiuxin
   Shan, Luling
   Wang, Biying
   Mu, Tianyang
   Zhang, Yanqin
   Yang, Xueli
   Xiong, Shunbin
   Wang, Guowen
AF Ren, Zhiwu
   Liang, Shoulei
   Yang, Jilong
   Han, Xiuxin
   Shan, Luling
   Wang, Biying
   Mu, Tianyang
   Zhang, Yanqin
   Yang, Xueli
   Xiong, Shunbin
   Wang, Guowen
TI Coexpression of CXCR4 and MMP9 predicts lung metastasis and poor prognosis in resected osteosarcoma
SO TUMOR BIOLOGY
LA English
DT Article
DE Osteosarcoma; Chemokine (C-X-C-motif) receptor 4 (CXCR4); Matrix metalloproteinase 9 (MMP9); Pulmonary metastasis
ID cancer cell; expression; invasion; adenocarcinoma; chemotherapy; involvement; induction; migration; cxcl12
AB Osteosarcoma is a highly aggressive bone disease with a tendency to metastasize to the lung. The 5-year survival of patients with metastatic osteosarcoma is only 20 %. Many studies have demonstrated SDF-1/CXCR4 and MMP9 play important roles in the metastasis of malignant tumors, including osteosarcoma. The aim of this study was to investigate the association of CXCR4 and MMP9 expression with clinicopathological features and pulmonary metastasis in osteosarcoma. Using tumor tissue microarrays, we analyzed the expression of CXCR4 and MMP9 among 34 primary osteosarcomas with pulmonary metastasis and 62 primary osteosarcomas without metastasis. A median time of 57.5 months (range: 6 to 171 months) follow-up was performed to evaluate tumor metastasis and the patient survival. The prognostic values were determined by univariate Kaplan-Meier survival analysis and multivariate Cox proportional hazard model analysis. The accuracy of oncologic outcome prediction was evaluated by receiver-operating characteristics (ROC) curves (AUC). The expression of CXCR4 and MMP9 was significantly correlated in tumor tissues (P = 0.026). Both CXCR4 and MMP9 were independent predictors for overall survival and metastasis-free survival by Cox multivariate analysis, and high expression for both CXCR4 and MMP9 were even more significant and better biomarkers for osteosarcoma metastasis and survival. The combination of CXCR4 and MMP9 high expression is very likely to be a valuable independent predictor of lung metastasis and survival in osteosarcoma patients.
C1 [Ren, Zhiwu; Liang, Shoulei; Yang, Jilong; Han, Xiuxin; Shan, Luling; Wang, Guowen] Tianjin Med Univ, Canc Inst & Hosp, Key Lab Canc Prevent & Therapy, Natl Clin Res Ctr Canc,Dept Bone & Soft Tissue Tu, Tianjin, Peoples R China.
   [Wang, Biying] Wenzhou Med Univ, Sch Ophthalmol & Optometry, Wenzhou, Peoples R China.
   [Mu, Tianyang; Zhang, Yanqin; Yang, Xueli] Dalian Med Univ, Ctr Canc, Inst Canc Stem Cell, Dalian, Peoples R China.
   [Xiong, Shunbin] Univ Texas MD Anderson Canc Ctr, Dept Genet, Houston, TX 77030 USA.
RP Wang, GW (通讯作者)，Tianjin Med Univ, Canc Inst & Hosp, Key Lab Canc Prevent & Therapy, Natl Clin Res Ctr Canc,Dept Bone & Soft Tissue Tu, Tianjin, Peoples R China.; Xiong, SB (通讯作者)，Univ Texas MD Anderson Canc Ctr, Dept Genet, Houston, TX 77030 USA.
EM sxiong@mdanderson.org; wangguowendr@163.com
CR Bacci G, 2008, J SURG ONCOL, V98, P415, DOI 10.1002/jso.21140
   Baldwin RM, 2015, ONCOTARGET, V6, P3013, DOI 10.18632/oncotarget.3072
   Balkwill F, 2004, NAT REV CANCER, V4, P540, DOI 10.1038/nrc1388
   Brand S, 2005, EXP CELL RES, V310, P117, DOI 10.1016/j.yexcr.2005.07.006
   Chen Y, 2014, TUMOR BIOL, V35, P12749, DOI 10.1007/s13277-014-2601-x
   Chinni SR, 2006, PROSTATE, V66, P32, DOI 10.1002/pros.20318
   Choi SS, 2014, PLOS ONE, V9, P0, DOI 10.1371/journal.pone.0092325
   Egeblad M, 2002, NAT REV CANCER, V2, P161, DOI 10.1038/nrc745
   Hiratsuka S, 2002, CANCER CELL, V2, P289, DOI 10.1016/S1535-6108(02)00153-8
   Huang QJ, 2014, MOL CANCER, V13, P0, DOI 10.1186/1476-4598-13-18
   Jaffe N, 2002, CANCER-AM CANCER SOC, V95, P2202, DOI 10.1002/cncr.10944
   Kager L, 2003, J CLIN ONCOL, V21, P2011, DOI 10.1200/JCO.2003.08.132
   Laverdiere C, 2005, CLIN CANCER RES, V11, P2561, DOI 10.1158/1078-0432.CCR-04-1089
   Lee CC, 2013, CANCER CELL INT, V13, P0, DOI 10.1186/1475-2867-13-85
   Liang SL, 2015, PLOS ONE, V10, P0, DOI 10.1371/journal.pone.0127236
   Marchesi F, 2004, CANCER RES, V64, P8420, DOI 10.1158/0008-5472.CAN-04-1343
   Meyers PA, 1993, J CLIN ONCOL, V11, P449, DOI 10.1200/JCO.1993.11.3.449
   Mira E, 2004, J CELL SCI, V117, P1847, DOI 10.1242/jcs.01035
   Moss LAS, 2012, AM J PATHOL, V181, P1895, DOI 10.1016/j.ajpath.2012.08.044
   Muller A, 2001, NATURE, V410, P50, DOI 10.1038/35065016
   Murphy PM, 2001, NEW ENGL J MED, V345, P833, DOI 10.1056/NEJM200109133451113
   Nian WQ, 2011, MOL CELL BIOCHEM, V355, P241, DOI 10.1007/s11010-011-0860-z
   Oda Y, 2006, MODERN PATHOL, V19, P738, DOI 10.1038/modpathol.3800587
   Perissinotto E, 2005, CLIN CANCER RES, V11, P490
   Ritter J, 2010, ANN ONCOL, V21, P320, DOI 10.1093/annonc/mdq276
   Samara GJ, 2004, CANCER LETT, V214, P231, DOI 10.1016/j.canlet.2004.04.035
   Taichman RS, 2002, CANCER RES, V62, P1832
   Teicher BA, 2010, CLIN CANCER RES, V16, P2927, DOI 10.1158/1078-0432.CCR-09-2329
   Van KEMPENLCL, 2002, CANCER CELL, V2, P251, DOI 10.1016/S1535-6108(02)00157-5
   Wagner PL, 2009, J THORAC CARDIOV SUR, V137, P615, DOI 10.1016/j.jtcvs.2008.07.039
   Wang X, 2011, ONCOGENE, V30, P1901, DOI 10.1038/onc.2010.563
   Yang YC, 2007, INT J GYNECOL CANCER, V17, P676, DOI 10.1111/j.1525-1438.2007.00841.x
NR 32
TC 34
Z9 34
U1 1
U2 10
PU SAGE PUBLICATIONS LTD
PI LONDON
PA 1 OLIVERS YARD, 55 CITY ROAD, LONDON EC1Y 1SP, ENGLAND
SN 1010-4283
EI 1423-0380
J9 TUMOR BIOL
JI Tumor Biol.
PD APR 15
PY 2016
VL 37
IS 4
BP 5089
EP 5096
DI 10.1007/s13277-015-4352-8
PG 8
WC Oncology
SC Oncology
GA DK4QS
UT WOS:000374904500091
PM 26546437
DA 2022-07-08
ER

PT J
AU Chen, Shuo
   Sun, Kai-Xuan
   Liu, Bo-Liang
   Zong, Zhi-Hong
   Zhao, Yang
AF Chen, Shuo
   Sun, Kai-xuan
   Liu, Bo-liang
   Zong, Zhi-hong
   Zhao, Yang
TI MicroRNA-505 functions as a tumor suppressor in endometrial cancer by targeting TGF-alpha
SO MOLECULAR CANCER
LA English
DT Article
DE MiR 505; TGF alpha; Endometrial carcinoma; Tumorigenesis; Progression
ID growth-factor-alpha; factor-receptor; cell; expression; stage; immunoreactivity; proliferation; osteosarcoma; activation; resistance
AB Background: Endometrial carcinoma (EC) is one of the most lethal gynecologic cancers. Patients frequently have regional or distant metastasis at diagnosis. MicroRNAs are small non-coding RNAs that participate in numerous biological processes. Recent studies have demonstrated that miR-505 is associated with several types of cancer; however, the expression and function of miR-505 have not been investigated in EC. Methods: miR-505 expression in normal endometrial tissue, endometrial carcinomas were quantified by Quantitative reverse transcription PCR. The endometrial carcinoma cell lines HEC-1B and Ishikawa were each transfected with miR-505 or scrambled mimics, after which cell phenotype and expression of relevant molecules were assayed. Dual-luciferase reporter assay and a xenograft mouse model were used to examine miR-505 and its target gene TGF-alpha. Results: RT-PCR results demonstrated that miR-505 was significantly downregulated in human EC tissues compared to normal endometrial tissues. Besides, miR-505 expression was negatively associated with FIGO stage (stage I-II vs. III-IV), and lymph node metastasis (negative vs. positive). In vitro, overexpression of miR-505 significantly suppressed EC cell proliferation, increased apoptosis and reduced migratory and invasive activity. A miR-505 binding site was identified in the 3' untranslated region of TGF-a mRNA (TGFA) using miRNA target-detecting software; a dual luciferase reporter assay confirmed that miR-505 directly targets and regulates TGFA. RT-PCR and Western-blotting results indicated that overexpressing miR-505 reduced the expression of TGF alpha and the TGF alpha regulated proteins MMP2, MMP9, CDK2, while induced Bax and cleaved-PARP expression in EC cells. In vivo, overexpression of miR-505 reduced the tumorigenicity and inhibited the growth of xenograft tumors in a mouse model of EC. Conclusions: Taken together, this study demonstrates that miR-505 acts as tumor suppressor in EC by regulating TGF-alpha.
C1 [Chen, Shuo; Sun, Kai-Xuan; Liu, Bo-Liang; Zhao, Yang] China Med Univ, Affiliated Hosp 1, Dept Gynecol, Shenyang 110001, Peoples R China.
   [Zong, Zhi-Hong] China Med Univ, Coll Basic Med, Dept Biochem & Mol Biol, Shenyang 100013, Peoples R China.
RP Zhao, Y (通讯作者)，China Med Univ, Affiliated Hosp 1, Dept Gynecol, Shenyang 110001, Peoples R China.
EM yida.zhaoyang@163.com
FU Natural Scientific Foundation of China [81202049, 81472440, 81472502]; Liaoning Science and Technology Grant [L2013021077]
CR Badawy AAG, 2015, APMIS, V123, P823, DOI 10.1111/apm.12431
   Boren T, 2008, GYNECOL ONCOL, V110, P206, DOI 10.1016/j.ygyno.2008.03.023
   Bray F, 2005, INT J CANCER, V117, P123, DOI 10.1002/ijc.21099
   Chen S, 2015, DRUG DES DEV THER, V9, P5225, DOI 10.2147/DDDT.S87526
   Croce CM, 2005, CELL, V122, P6, DOI 10.1016/j.cell.2005.06.036
   Dehaan AM, 2009, PROSTATE, V69, P528, DOI 10.1002/pros.20903
   Deligdisch L, 1990, REV FR GYNECOL OBSTET, V85, P513
   Deligdisch L, 1987, CANCER DETECT PREV, V10, P237
   Donizy P, 2013, EUR J HISTOCHEM, V57, P236, DOI 10.4081/ejh.2013.e35
   Esquela-kerscher A, 2006, NAT REV CANCER, V6, P259, DOI 10.1038/nrc1840
   Ferrer I, 1996, PROG NEUROBIOL, V49, P99
   Giricz O, 2013, INT J CANCER, V133, P2587, DOI 10.1002/ijc.28295
   Hou CH, 2014, BIOCHEM PHARMACOL, V89, P453, DOI 10.1016/j.bcp.2014.03.010
   Jeggo PA, 1998, CURR BIOL, V8, PR49, DOI 10.1016/S0960-9822(98)70032-6
   Jin Y, 2013, DNA CELL BIOL, V32, P302, DOI 10.1089/dna.2013.1977
   Jonsdottir K, 2012, PLOS ONE, V7, P0, DOI 10.1371/journal.pone.0048692
   Kimura M, 2014, EUR J PHARMACOL, V745, P223, DOI 10.1016/j.ejphar.2014.10.047
   Kreizman-shefer H, 2014, DIAGN PATHOL, V9, P0, DOI 10.1186/1746-1596-9-77
   Krek A, 2005, NAT GENET, V37, P495, DOI 10.1038/ng1536
   Lewis BP, 2003, CELL, V115, P787, DOI 10.1016/S0092-8674(03)01018-3
   Lotocki RJ, 1983, AM J OBSTET GYNECOL, V146, P141, DOI 10.1016/0002-9378(83)91042-6
   Mcinnes C, 1998, J BIOL CHEM, V273, P27357, DOI 10.1074/jbc.273.42.27357
   Mouradian M, 2014, PROSTAG LEUKOTR ESS, V90, P105, DOI 10.1016/j.plefa.2013.12.001
   Olivieri F, 2013, AGEING RES REV, V12, P1056, DOI 10.1016/j.arr.2013.05.001
   Qin W, 2014, INT J ONCOL, V45, P1225, DOI 10.3892/ijo.2014.2506
   Qin Z, 2015, J CELL PHYSL, V0, P0
   Ray M, 2009, SEMIN ONCOL, V36, P145, DOI 10.1053/j.seminoncol.2008.12.006
   Schreiber AB, 1986, SCIENCE, V232, P1250, DOI 10.1126/science.2422759
   Shames DS, 2006, PLOS MED, V3, P2244, DOI 10.1371/journal.pmed.0030486
   Sherr CJ, 2004, GENE DEV, V18, P2699, DOI 10.1101/gad.1256504
   Shih IE-MING, 1994, IN VIVO (ATTIKI), V8, P113
   Siegel R, 2012, CA-CANCER J CLIN, V62, P10, DOI 10.3322/caac.20138
   Somerville RPT, 2003, GENOME BIOL, V4, P0, DOI 10.1186/gb-2003-4-6-216
   Tabernero J, 2010, J CLIN ONCOL, V28, P1181, DOI 10.1200/JCO.2009.22.6043
   Tarhini AA, 2014, J TRANSL MED, V12, P0, DOI 10.1186/1479-5876-12-19
   Troiani T, 2013, CLIN CANCER RES, V19, P6751, DOI 10.1158/1078-0432.CCR-13-0423
   Vasudevan S, 2007, SCIENCE, V318, P1931, DOI 10.1126/science.1149460
   Verduci L, 2010, J BIOL CHEM, V285, P39551, DOI 10.1074/jbc.M110.114736
   Volkmann N, 2014, CELL DEATH DIFFER, V21, P206, DOI 10.1038/cdd.2013.153
   Yamamoto Y, 2011, MOL CANCER, V10, P0, DOI 10.1186/1476-4598-10-135
   Yan JC, 2013, CURR CANCER DRUG TAR, V13, P930, DOI 10.2174/15680096113136660098
   Yoon A, 2014, GYNECOL ONCOL, V132, P70, DOI 10.1016/j.ygyno.2013.10.029
   Zhong XIAOMIN, 2012, METHODS MOL BIOL, V822, P295, DOI 10.1007/978-1-61779-427-8_21
   Zhu C, 2013, PROSTATE, V73, P1082, DOI 10.1002/pros.22656
   Zhu M, 2011, GENOME BIOL, V12, P0, DOI 10.1186/gb-2011-12-8-r77
NR 45
TC 70
Z9 75
U1 2
U2 16
PU BIOMED CENTRAL LTD
PI LONDON
PA 236 GRAYS INN RD, FLOOR 6, LONDON WC1X 8HL, ENGLAND
SN 1476-4598
EI 
J9 MOL CANCER
JI Mol. Cancer
PD FEB 2
PY 2016
VL 15
IS 
BP 
EP 
DI 10.1186/s12943-016-0496-4
PG 10
WC Biochemistry & Molecular Biology; Oncology
SC Biochemistry & Molecular Biology; Oncology
GA DC6FJ
UT WOS:000369314900002
PM 26832151
DA 2022-07-08
ER

PT J
AU Galliera, E.
   Marazzi, MG
   Vianello, E.
   Drago, L.
   Luzzati, A.
   Bendinelli, P.
   Maroni, P.
   Tacchini, L.
   Desiderio, MA
   Romanelli, MMC
AF Galliera, E
   Marazzi, M
   Vianello, E
   Drago, L
   Luzzati, A
   Bendinelli, P
   Maroni, P
   Tacchini, L
   Desiderio, M
   Romanelli, M
TI CIRCULATING sRAGE IN THE DIAGNOSIS OF OSTEOLYTIC BONE METASTASIS
SO JOURNAL OF BIOLOGICAL REGULATORS AND HOMEOSTATIC AGENTS
LA English
DT Article
DE bone biomarkers; osteolytic metastases; soluble RAGE
ID glycation end-product; signaling pathway; osteosarcoma; receptor; target; disease; rage
AB Despite the clinical importance of metastasis to the skeleton, the diagnostic tools for early detection and monitoring of bone metastasis lack sensitivity and specificity. We evaluated a promising new serum biomarker, the soluble form of the Receptor of Advanced Glycosylated End-products (sRAGE). sRAGE is involved in the Wnt-signaling pathway, and has been reported to reduce the risk of cancer. We investigated the diagnostic potential of sRAGE to improve the detection and monitoring of bone metastasis. We measured sRAGE in the serum of control healthy subjects, patients with primary tumors and patients with bone metastasis. sRAGE was also correlated with the Wnt inhibitors DKK-1 and sclerostin, the bone resorption markers MMP-2, MMP-9 and TRAPS, and the metastatic marker survivin. sRAGE was significantly lower in primary tumor and metastatic patients than in healthy subjects. sRAGE also showed a strong negative correlation with DKK-1, sclerostin, MMP-2, MMP-9, TRAP5b and survivin. These results indicated that sRAGE might play a protective role in bone metastasis progression, and it may diagnostic significance for detecting and monitoring osteolytic metastases.
C1 [Galliera, E.] Univ Milan, Dept Biomed Surg & Oral Sci, Via Mangiagalli 31, I-20133 Milan, Italy.
   [Galliera, E.; Drago, L.; Luzzati, A.; Maroni, P.] IRCCS Galeazzi Orthoped Inst, Milan, Italy.
   [Marazzi, M. G.; Vianello, E.; Drago, L.; Bendinelli, P.; Tacchini, L.; Desiderio, M. A.; Romanelli, M. M. Corsi] Univ Milan, Dept Biomed Sci Hlth, Milan, Italy.
   [Romanelli, M. M. Corsi] UOC SMEL 1 Patol Clin IRCCS Policlin San Donato, Milan, Italy.
RP Galliera, E (通讯作者)，Univ Milan, Dept Biomed Surg & Oral Sci, Via Mangiagalli 31, I-20133 Milan, Italy.
EM emanuela.galliera@unimi.it
FU Grant "PIANO DI SOSTEGNO ALLA RICERCA L1NEA 2", Department of Biomedical Sciences for Health, University of Milan
CR Cai Y, 2014, J CELL BIOCHEM, V115, P625, DOI 10.1002/jcb.24708
   Dougall WC, 2006, CANCER METAST REV, V25, P541, DOI 10.1007/s10555-006-9021-3
   Enneking WF, 1980, CLIN ORTHOP RELAT R, V0, P106
   Fohr B, 2003, J CLIN ENDOCR METAB, V88, P5059, DOI 10.1210/jc.2003-030910
   Galliera E, 2010, INT J BIOCHEM CELL B, V42, P1590, DOI 10.1016/j.biocel.2010.06.015
   Galliera E, 2015, CLIN CHEM LAB MED, V53, P349, DOI 10.1515/cclm-2014-0520
   Galliera E, 2012, INT J BIOL MARKER, V27, PE395, DOI 10.5301/JBM.2012.9579
   Hall CL, 2006, J CELL BIOCHEM, V97, P661, DOI 10.1002/jcb.20735
   Korpi JT, 2011, SURG ONCOL, V20, PE18, DOI 10.1016/j.suronc.2010.08.004
   Lin CH, 2014, ADV EXP MED BIOL, V804, P33, DOI 10.1007/978-3-319-04843-7_2
   Litwinoff EMS, 2015, CLIN PHARMACOL THER, V98, P135, DOI 10.1002/cpt.148
   Maier GS, 2014, INT ORTHOP, V38, P2597, DOI 10.1007/s00264-014-2471-2
   Santini D, 2010, CANCER TREAT REV, V36, PS6, DOI 10.1016/S0305-7372(10)70013-X
   Schmidt AM, 2000, BBA-MOL CELL RES, V1498, P99, DOI 10.1016/S0167-4889(00)00087-2
   Sottnik JOSEPHL, 2012, BONEKEY REP, V1, P101, DOI 10.1038/bonekey.2012.101
   Vazzana N, 2009, INTERN EMERG MED, V4, P389, DOI 10.1007/s11739-009-0300-1
   Xie JL, 2013, CELL SIGNAL, V25, P2185, DOI 10.1016/j.cellsig.2013.06.013
   Yao H, 2011, EXPERT OPIN THER TAR, V15, P873, DOI 10.1517/14728222.2011.577418
   Zhu XC, 2015, DRUG DES DEV THER, V9, P0, DOI 10.2147/DDDT.S87568
   Zou YC, 2016, CONNECT TISSUE RES, V57, P200, DOI 10.3109/03008207.2015.1127916
NR 20
TC 8
Z9 8
U1 0
U2 3
PU BIOLIFE SAS
PI SILVA MARINA (TE)
PA VIA S STEFANO 39 BIS, 64029 SILVA MARINA (TE), ITALY
SN 0393-974X
EI 1724-6083
J9 J BIOL REG HOMEOS AG
JI J. Biol. Regul. Homeost. Agents
PD DEC 15
PY 2016
VL 30
IS 4
BP 1203
EP 1208
DI 
PG 6
WC Endocrinology & Metabolism; Immunology; Medicine, Research & Experimental; Physiology
SC Endocrinology & Metabolism; Immunology; Research & Experimental Medicine; Physiology
GA EI5XT
UT WOS:000392570300037
PM 28078875
DA 2022-07-08
ER

PT J
AU Zhou, Zhenhua
   Wang, Zhiwei
   Wei, Haifeng
   Wu, Sujia
   Wang, Xudong
   Xiao, Jianru
AF Zhou, Zhenhua
   Wang, Zhiwei
   Wei, Haifeng
   Wu, Sujia
   Wang, Xudong
   Xiao, Jianru
TI Promotion of tumour proliferation, migration and invasion by miR-92b in targeting RECK in osteosarcoma
SO CLINICAL SCIENCE
LA English
DT Article
DE invasion; miR-92b; migration; osteosarcoma; prognosis; proliferation
ID cancer cells growth; breast-cancer; expression; motility; epidemiology; metastasis; inhibition; microrna; survival; kinase
AB MicroRNAs play important roles in the development of cancers. Although miR-92b has been reported to promote the tumorigenesis of some cancers, its role in osteosarcoma remains unknown. In the present study, we focused on the expression, function and mechanisms of miR-92b in osteosarcoma development. The miRNA miR-92b was up-regulated in osteosarcoma cell lines and tissues; miR-92b up-regulation correlated with poor prognosis in osteosarcoma. Overexpression of miR-92b promoted osteosarcoma cell proliferation, migration and invasion, which was abrogated by miR-92b inhibition. Reversion-inducing, cysteine-rich protein with kazal motifs (RECK) was identified as the direct and functional target of miR-92b in osteosarcoma. Importantly, restoring RECK expression abrogated increases in cell growth, motility and invasiveness induced by miR-92b. RECK was down-regulated in osteosarcoma tissues, and its expression level negatively correlated with miR-92b. Collectively, our results indicate that miR-92b acts as an oncogenic miRNA and may be a therapeutic target in osteosarcoma.
C1 [Zhou, Zhenhua; Wei, Haifeng; Wang, Xudong; Xiao, Jianru] Second Mil Med Univ, Changzheng Hosp, Dept Orthopaed Oncol, Shanghai, Peoples R China.
   [Zhou, Zhenhua] PLA, Hosp 169, Dept Orthopaed, Hengyang, Hunan, Peoples R China.
   [Zhou, Zhenhua] Hunan Normal Univ, Coll Med, Xiangnan Hosp, Dept Orthopaed, Hengyang, Hunan, Peoples R China.
   [Wang, Zhiwei] Second Mil Med Univ, Changhai Hosp, Dept Orthopaed, Shanghai, Peoples R China.
   [Wu, Sujia] Nanjing Mil Reg, Nanjing Gen Hosp, Dept Orthopaed, Nanjing, Jiangsu, Peoples R China.
RP Xiao, JR (通讯作者)，Second Mil Med Univ, Changzheng Hosp, Dept Orthopaed Oncol, Shanghai, Peoples R China.
EM jianruxiao63@126.com
FU Bone tumours and nervous system tumours, Biobank Project of Shanghai [12DZ2295103]; Bone Tumour Sample Databases and Digital Information Platform Project of Shanghai [08DZ2292800]; Shanghai Biobank Network of Common Human Tumour Tissue [12DZ2295100]
CR Bartel DP, 2004, CELL, V116, P281, DOI 10.1016/S0092-8674(04)00045-5
   Calin GA, 2006, NAT REV CANCER, V6, P857, DOI 10.1038/nrc1997
   Chen X, 2013, FEBS J, V280, P855, DOI 10.1111/febs.12074
   Chen ZM, 2012, DEVELOPMENT, V139, P3543, DOI 10.1242/dev.082719
   Chong Y, 2014, PLOS ONE, V9, P0, DOI 10.1371/journal.pone.0114585
   Cui SQ, 2015, TUMOR BIOL, V36, P6949, DOI 10.1007/s13277-015-3396-0
   Dalmasso G, 2011, AM J PHYSIOL-GASTR L, V300, PG52, DOI 10.1152/ajpgi.00394.2010
   Deng YF, 2012, ANN OTO RHINOL LARYN, V121, P457, DOI 10.1177/000348941212100706
   Duan GQ, 2015, TUMOR BIOL, V36, P6201, DOI 10.1007/s13277-015-3305-6
   Esquela-kerscher A, 2006, NAT REV CANCER, V6, P259, DOI 10.1038/nrc1840
   Guo HZ, 2014, MOL CELL BIOCHEM, V390, P155, DOI 10.1007/s11010-014-1966-x
   Han G, 2015, EXP THER MED, V9, P679, DOI 10.3892/etm.2014.2161
   Han L, 2012, CNS NEUROSCI THER, V18, P573, DOI 10.1111/j.1755-5949.2012.00344.x
   He L, 2004, NAT REV GENET, V5, P522, DOI 10.1038/nrg1379
   Hirata H, 2013, PLOS ONE, V8, P0, DOI 10.1371/journal.pone.0055502
   Huang YZ, 2015, TUMOR BIOL, V36, P6095, DOI 10.1007/s13277-015-3290-9
   Lei L, 2014, MOL CELL BIOCHEM, V387, P171, DOI 10.1007/s11010-013-1882-5
   Li Y, 2013, BIOCHEM BIOPH RES CO, V440, P604, DOI 10.1016/j.bbrc.2013.09.111
   Link MP, 1993, CANCER TREAT RES, V62, P383
   Mirabello L, 2009, CANCER-AM CANCER SOC, V115, P1531, DOI 10.1002/cncr.24121
   Niu GF, 2015, CELL PROLIFERAT, V48, P348, DOI 10.1111/cpr.12187
   Oh J, 2001, CELL, V107, P789, DOI 10.1016/S0092-8674(01)00597-9
   Ottaviani G, 2009, CANCER TREAT RES, V152, P3, DOI 10.1007/978-1-4419-0284-9_1
   Qian NS, 2013, PLOS ONE, V8, P0, DOI 10.1371/journal.pone.0068004
   Rainusso N, 2013, CURR ONCOL REP, V15, P296, DOI 10.1007/s11912-013-0321-9
   Sengupta S, 2009, STEM CELLS, V27, P1524, DOI 10.1002/stem.84
   Takahashi C, 1998, P NATL ACAD SCI USA, V95, P13221, DOI 10.1073/pnas.95.22.13221
   Wang K, 2013, NEURO-ONCOLOGY, V15, P578, DOI 10.1093/neuonc/not004
   Zhang JF, 2014, ONCOL REP, V31, P1357, DOI 10.3892/or.2013.2934
   Zhang Y, 2012, CANCER SCI, V103, P1084, DOI 10.1111/j.1349-7006.2012.02265.x
   Zhao HY, 2014, MOL CELL BIOCHEM, V385, P207, DOI 10.1007/s11010-013-1829-x
NR 31
TC 23
Z9 25
U1 0
U2 7
PU PORTLAND PRESS LTD
PI LONDON
PA CHARLES DARWIN HOUSE, 12 ROGER STREET, LONDON WC1N 2JU, ENGLAND
SN 0143-5221
EI 1470-8736
J9 CLIN SCI
JI Clin. Sci.
PD JUN 1
PY 2016
VL 130
IS 11
BP 921
EP 930
DI 10.1042/CS20150509
PG 10
WC Medicine, Research & Experimental
SC Research & Experimental Medicine
GA DN4LB
UT WOS:000377037100007
PM 26993249
DA 2022-07-08
ER

PT J
AU Sun, Baoyou
   Li, Lei
   Ma, Wendong
   Wang, Shikang
   Huang, Chunjin
AF Sun, Baoyou
   Li, Lei
   Ma, Wendong
   Wang, Shikang
   Huang, Chunjin
TI MiR-130b inhibits proliferation and induces apoptosis of gastric cancer cells via CYLD
SO TUMOR BIOLOGY
LA English
DT Article
DE Gastric cancer; miR-130b; CYLD; Proliferation; Apoptosis
ID article. see april; down-regulation; deubiquitinase cyld; metastasis; growth; osteosarcoma; mmp7; phosphorylation; inflammation; activation
AB A role of microRNA-130b (miR-130b) in the carcinogenesis of gastric cancer remains undetermined. In this study, we studied the effects and mechanism of miR-130b to the gastric cell proliferation and apoptosis. We found that the levels of miR-130b significantly up-regulated in gastric cancer tissue, compared to the paired adjacent non-tumor gastric tissue. The miR-130b levels in gastric cancer cell lines were significantly higher than those in control normal gastric tissues. Transfection with the miR-130b mimic enhanced the cell proliferation and suppressed cell apoptosis in gastric cancer cells, while transfection with the anti-sense of miR-130b (anti-miR-130b) suppressed cell proliferation and induced cell apoptosis in gastric cancer cells. Bioinformatics analyses showed that cylindromatosis gene (CYLD) was a potential target gene of miR-130b. The luciferase activity assay and western blot verified that miR-130b targeted CYLD messenger RNA (mRNA) to modulate its protein levels. Together, our study suggests that aberrantly expressed miR-130b may regulate cell apoptosis and proliferation of human gastric cancer cells via CYLD, which appears to be a promising therapeutic target for gastric cancer.
C1 [Sun, Baoyou; Li, Lei; Ma, Wendong; Wang, Shikang] Shandong Univ, Shandong Prov Hosp, Jinan 250014, Peoples R China.
   [Huang, Chunjin] Fudan Univ, Huadong Hosp, Dept Gen Surg, 221 Yananxi Rd, Shanghai 200040, Peoples R China.
RP Huang, CJ (通讯作者)，Fudan Univ, Huadong Hosp, Dept Gen Surg, 221 Yananxi Rd, Shanghai 200040, Peoples R China.
EM chunjin_huang@163.com
CR Acunzo M, 2012, ONCOGENE, V31, P634, DOI 10.1038/onc.2011.260
   Boll K, 2013, ONCOGENE, V32, P277, DOI 10.1038/onc.2012.55
   Chang YW, 2015, CELL PHYSIOL BIOCHEM, V36, P1186, DOI 10.1159/000430289
   Chen B, 2015, TUMOR BIOL, V36, P7143, DOI 10.1007/s13277-015-3440-0
   Deng LL, 2012, NEOPLASMA, V59, P18, DOI 10.4149/neo_2012_003
   Gautheron J, 2012, J HEPATOL, V57, P937, DOI 10.1016/j.jhep.2012.07.039
   Hayashi M, 2014, BREAST CANCER RES TR, V143, P447, DOI 10.1007/s10549-013-2824-3
   Hutti JE, 2009, MOL CELL, V34, P461, DOI 10.1016/j.molcel.2009.04.031
   Jiang H, 2015, ONCOL REP, V34, P1153, DOI 10.3892/or.2015.4099
   Jin YC, 2015, TUMOR BIOL, V36, P3791, DOI 10.1007/s13277-014-3020-8
   Li DF, 2014, INT J CLIN EXP PATHO, V7, P7672
   Li NW, 2015, PLOS ONE, V10, P0, DOI 10.1371/journal.pone.0128886
   Liang HONG-LIANG, 2015, ASIAN PAC J CANCER PREV, V16, P2397
   Liu G, 2014, TUMOR BIOL, V35, P9801, DOI 10.1007/s13277-014-2273-6
   Mao D, 2014, TUMOR BIOL, V35, P8217, DOI 10.1007/s13277-014-2095-6
   Masoumi KC, 2011, J SKIN CANCER, V2011, P0, DOI 10.1155/2011/614097
   Mei Q, 2014, CANCER SCI, V105, P755, DOI 10.1111/cas.12436
   Nikolaou K, 2012, CANCER CELL, V21, P738, DOI 10.1016/j.ccr.2012.04.026
   Song WF, 2015, CELL PHYSIOL BIOCHEM, V35, P184, DOI 10.1159/000369686
   Wang F, 2014, TUMOR BIOL, V35, P8653, DOI 10.1007/s13277-014-2131-6
   Wang Q, 2014, TUMOR BIOL, V35, P12743, DOI 10.1007/s13277-014-2600-y
   Wu WD, 2015, CELL PHYSIOL BIOCHEM, V35, P1764, DOI 10.1159/000373988
   Yang F, 2013, CELL SIGNAL, V25, P1476, DOI 10.1016/j.cellsig.2013.03.015
   Ye YH, 2014, TUMOR BIOL, V35, P10891, DOI 10.1007/s13277-014-2383-1
   Zhang J, 2014, TUMOR BIOL, V35, P12567, DOI 10.1007/s13277-014-2577-6
   Zhang X, 2013, ACTA BIOCH BIOPH SIN, V45, P995, DOI 10.1093/abbs/gmt113
   Zhou YM, 2014, ASIAN PAC J CANCER P, V15, P1391, DOI 10.7314/APJCP.2014.15.3.1391
   Zhu X, 2015, CANC GENE THER, V0, P0
NR 28
TC 18
Z9 20
U1 0
U2 11
PU SAGE PUBLICATIONS LTD
PI LONDON
PA 1 OLIVERS YARD, 55 CITY ROAD, LONDON EC1Y 1SP, ENGLAND
SN 1010-4283
EI 1423-0380
J9 TUMOR BIOL
JI Tumor Biol.
PD JUN 15
PY 2016
VL 37
IS 6
BP 7981
EP 7987
DI 10.1007/s13277-015-4632-3
PG 7
WC Oncology
SC Oncology
GA DM6LT
UT WOS:000376464700098
PM 26711782
DA 2022-07-08
ER

PT J
AU Kim, EH
   Kim, Mi-Sook
   Lee, Kyung-Hee
   Koh, Jae-Soo
   Jung, Won-Gyun
   Kong, Chang-Bae
AF Kim, Eun
   Kim, Mi-sook
   Lee, Kyung-hee
   Koh, Jae-soo
   Jung, Won-gyun
   Kong, Chang-bae
TI Zoledronic acid is an effective radiosensitizer in the treatment of osteosarcoma
SO ONCOTARGET
LA English
DT Article
DE zoledronic acid; radiosensitivity; osteosarcoma cells; apoptosis; DNA damage
ID neoadjuvant chemotherapy; tumor-metastasis; radiation; radiotherapy; cancer; cell; bisphosphonate; mechanism; apoptosis; ra
AB To overcome radioresistance in the treatment of osteosarcoma, a primary malignant tumor of the bone, radiotherapy is generally combined with radiosensitizers. The purpose of this study was to investigate a third-generation bisphosphonate, zoledronic acid (ZOL), as a radiosensitizer for osteosarcoma. We found that exposure of KHOS/NP osteosarcoma cells to 20 mu M ZOL decreased the gamma-radiation dose needed to kill 90% of cells. This radiosensitizing effect of ZOL was mediated through decreased mitochondrial membrane potential, increased levels of reactive oxygen species, increased DNA damage (as assessed by counting gamma-H2AX foci), decreased abundance of proteins involved in DNA repair pathways (ATR, Rad52, and DNA-PKcs), and decreased phosphorylation of PI3K-Akt and MAPK pathway proteins (Raf1, MEK1/2, ERK1/2, and Akt), as compared to gamma-irradiation alone. Cells treated with ZOL plus gamma-irradiation showed impaired cell migration and invasion and reduced expression of epithelial-mesenchymal transition markers (vimentin, MMP9, and Slug). In Balb/c nude mice, the mean size of orthotopic osteosarcoma tumors 2 weeks post-inoculation was 195 mm(3) following.-irradiation (8 Gy), while it was 150 mm3 after gamma-irradiation plus ZOL treatment (0.1 mg/kg twice weekly for 2 weeks). These results provide a rationale for combining ZOL with radiotherapy to treat osteosarcoma.
C1 [Kim, Eun Ho; Jung, Won-Gyun] Korea Inst Radiol & Med Sci, Div Heavy Ion Clin Res, Seoul 139706, South Korea.
   [Kim, Mi-Sook] Korea Inst Radiol & Med Sci, Dept Radiat Oncol, Seoul 139706, South Korea.
   [Lee, Kyung-Hee; Kong, Chang-Bae] Korea Inst Radiol & Med Sci, Dept Orthopaed Surg, Seoul 139706, South Korea.
   [Koh, Jae-Soo] Korea Inst Radiol & Med Sci, Dept Pathol, Seoul 139706, South Korea.
RP Kim, MS (通讯作者)，Korea Inst Radiol & Med Sci, Dept Radiat Oncol, Seoul 139706, South Korea.; Kong, CB (通讯作者)，Korea Inst Radiol & Med Sci, Dept Orthopaed Surg, Seoul 139706, South Korea.
EM mskim@kirams.re.kr; cbkongmd@gmail.com
FU National Research Foundation of Korea (NRF) - Korean government (MSIP) [NRF-2014R1A1A3053958, NRF-2014029534]; Korea Institute of Radiological and Medical Sciences (KIRAMS) - Ministry of Science, ICT and Future Planning, Republic of Korea [50471-2015, 50576-2016]
CR Algur E, 2005, INT J RADIAT ONCOL, V61, P535, DOI 10.1016/j.ijrobp.2004.09.065
   Beck JC, 1976, RADIOLOGY, V120, P163, DOI 10.1148/120.1.163
   Ciernik IF, 2011, CANCER-AM CANCER SOC, V117, P4522, DOI 10.1002/cncr.26037
   Coxon FP, 2006, CURR OPIN PHARMACOL, V6, P307, DOI 10.1016/j.coph.2006.03.005
   De Craene B, 2013, NAT REV CANCER, V13, P97, DOI 10.1038/nrc3447
   Delaney TF, 2005, INT J RADIAT ONCOL, V61, P492, DOI 10.1016/j.ijrobp.2004.05.051
   Drake MT, 2008, MAYO CLIN PROC, V83, P1032, DOI 10.4065/83.9.1032
   Geller DAVIDS, 2010, CLIN ADV HEMATOL ONCOL, V8, P705
   Gupta AK, 2001, CANCER RES, V61, P4278
   Jackson SP, 2002, CARCINOGENESIS, V23, P687, DOI 10.1093/carcin/23.5.687
   Kong CB, 2013, EUR J NUCL MED MOL I, V40, P728, DOI 10.1007/s00259-013-2344-8
   Koto K, 2010, ONCOL REP, V24, P233, DOI 10.3892/or_00000851
   Langer C, 2010, LUNG CANCER, V67, P4, DOI 10.1016/j.lungcan.2009.08.020
   Luu HH, 2005, CLIN EXP METASTAS, V22, P319, DOI 10.1007/s10585-005-0365-9
   Machak GN, 2003, MAYO CLIN PROC, V78, P147, DOI 10.4065/78.2.147
   Polascik THOMASJ, 2008, THER CLIN RISK MANAG, V4, P261
   Psaila B, 2009, NAT REV CANCER, V9, P285, DOI 10.1038/nrc2621
   Ricciardi S, 2009, REV RECENT CLIN TRIA, V4, P205, DOI 10.2174/157488709789957718
   Rodriguezviciana P, 1994, NATURE, V370, P527, DOI 10.1038/370527a0
   Ryu K, 2010, ANTICANCER RES, V30, P2713
   Sato M, 1991, J CLIN INVEST, V88, P2095, DOI 10.1172/JCI115539
   Schwarz R, 2009, CANCER TREAT RES, V152, P147, DOI 10.1007/978-1-4419-0284-9_7
   Song WS, 2015, J ORTHOP SCI, V20, P174, DOI 10.1007/s00776-014-0665-5
   Susin SA, 1999, NATURE, V397, P441, DOI 10.1038/17135
   Ta H, 2009, CANCER METAST REV, V28, P247, DOI 10.1007/s10555-009-9186-7
   Unni KK, 1989, SEMIN ROENTGENOL, V24, P143, DOI 10.1016/0037-198X(89)90010-2
   Ural AU, 2006, BREAST CANCER RES, V8, P0, DOI 10.1186/bcr1543
   Ural AU, 2005, LUNG CANCER, V50, P271, DOI 10.1016/j.lungcan.2005.06.003
   Valastyan S, 2011, CELL, V147, P275, DOI 10.1016/j.cell.2011.09.024
   Whiteford CC, 2007, CANCER RES, V67, P32, DOI 10.1158/0008-5472.CAN-06-0610
   Yang J, 2008, DEV CELL, V14, P818, DOI 10.1016/j.devcel.2008.05.009
NR 31
TC 34
Z9 35
U1 0
U2 7
PU IMPACT JOURNALS LLC
PI ORCHARD PARK
PA 6666 E QUAKER ST, STE 1, ORCHARD PARK, NY 14127 USA
SN 
EI 1949-2553
J9 ONCOTARGET
JI Oncotarget
PD OCT 25
PY 2016
VL 7
IS 43
BP 70869
EP 70880
DI 10.18632/oncotarget.12281
PG 12
WC Oncology; Cell Biology
SC Oncology; Cell Biology
GA EB5VI
UT WOS:000387448300135
PM 27765919
DA 2022-07-08
ER

PT J
AU Tian, Xiaodong
   Zhang, Xuesong
AF Tian, Xiaodong
   Zhang, Xuesong
TI A Single Nucleotide Polymorphism (rs1056629) in 3 '-UTR of MMP-9 is Responsible for a Decreased Risk of Metastatic Osteosarcoma by Compromising its Interaction with microRNA-491-5p
SO CELLULAR PHYSIOLOGY AND BIOCHEMISTRY
LA English
DT Article
DE rs1056629; MMP-9; Metastasis; Osteosarcoma; microRNA-491-5p
ID matrix metalloproteinase; cancer cell; increased expression; gene-expression; invasion; carcinoma; chemotherapy; progression; prognosis; apoptosis
AB Background: This study aimed to explore the roles of microRNA-491-5p (miR-491) and its target MMP9 in the control of metastasis of osteosarcoma (OS) as well as how the rs1056629 polymorphism in the 3' untranslated region (3'UTR) of MMP9 compromises the interaction between miR-491 and MMP9. Methods: We used bioinformatics tools to identify possible binding sites of miR-491 in the 3'UTR of MMP9 and 30 OS tissue samples were collected and divided into two groups based on the rs1056629 genotype (AA, N=20; AC, N=8; and CC N=2). The expression of miR-491 and MMP9 were determined in those samples. Results: We found that the rs1056629 polymorphism potentially compromised the interaction between miRNA and mRNA, which was subsequently confirmed by using the luciferase reporter system. we found that the expression of miR-491 was comparable among the genotype groups, whereas the expression of MMP9 was much higher in the AC/CC groups than in the AA group. Furthermore, 10 OS cell lines (OSA, MG-63, Saos-2, U20S, SARG, KPD, OHS, HAL, ZK-58, and MHM) were genotyped for the rs1056629 polymorphism, and MG-63 (AA) and OSA (AC) were identified for the scratch test and Transwell assay that followed. In the MG-63 cells, transfection of the miR-491 mimics and MMP9 siRNA similarly and substantially down regulated the expression of MMP9, and miRNA and siRNA clearly suppressed the migratory and invasive ability. In the OSA cells, only MMP9 siRNA notably reduced the expression of MMP9 and decreased the migratory and invasive ability. The introduction of miR-491 mimics left the expression of MMP9 and the migratory and invasive ability intact. Conclusion: We found that the rs1056629 polymorphism interfered with the interaction between MMP9 mRNA and miRA91 and is associated with the metastasis of OS cells. (C) 2016 The Author(s) Published by S. Karger AG, Basel
C1 [Tian, Xiaodong] China Med Univ, Grad Sch, Shenyang 110001, Peoples R China.
   [Tian, Xiaodong] Cent Hosp Beipiao, Dept Orthoped, Beipiao, Peoples R China.
   [Zhang, Xuesong] Peoples Liberat Army Gen Hosp, Dept Orthoped, 26 Fuxing Rd, Beijing, Peoples R China.
RP Zhang, XS (通讯作者)，Peoples Liberat Army Gen Hosp, Dept Orthoped, 26 Fuxing Rd, Beijing, Peoples R China.
EM osteocmu@163.com
CR Egeblad M, 2002, NAT REV CANCER, V2, P161, DOI 10.1038/nrc745
   Foukas AF, 2002, J BONE JOINT SURG BR, V84B, P706, DOI 10.1302/0301-620X.84B5.12512
   Gabriely G, 2008, MOL CELL BIOL, V28, P5369, DOI 10.1128/MCB.00479-08
   Guo R, 2012, MOLECULES, V17, P14733, DOI 10.3390/molecules171214733
   He Y, 2014, CELL PHYSIOL BIOCHEM, V34, P1485, DOI 10.1159/000366353
   Hegyi M, 2011, PEDIATR BLOOD CANCER, V57, P415, DOI 10.1002/pbc.23172
   Hong S, 2005, J BIOL CHEM, V280, P25202, DOI 10.1074/jbc.M413985200
   Huang WC, 2014, CANCER RES, V74, P751, DOI 10.1158/0008-5472.CAN-13-1297
   Katori H, 2006, J SURG ONCOL, V93, P80, DOI 10.1002/jso.20386
   Lakka SS, 2005, J BIOL CHEM, V280, P21882, DOI 10.1074/jbc.M408520200
   Li X, 2015, ONCOGENE, V34, P1619, DOI 10.1038/onc.2014.98
   Link MP, 1986, NEW ENGL J MED, V314, P1600, DOI 10.1056/NEJM198606193142502
   Liu Z, 2010, BMC CANCER, V10, P0, DOI 10.1186/1471-2407-10-270
   Marina N, 2004, ONCOLOGIST, V9, P422, DOI 10.1634/theoncologist.9-4-422
   Mccawley LJ, 2000, MOL MED TODAY, V6, P149, DOI 10.1016/S1357-4310(00)01686-5
   Moses MA, 1997, STEM CELLS, V15, P180, DOI 10.1002/stem.150180
   Nagase H, 2006, CARDIOVASC RES, V69, P562, DOI 10.1016/j.cardiores.2005.12.002
   Nakano H, 2010, INT J CANCER, V127, P1072, DOI 10.1002/ijc.25143
   Ottaviani G, 2009, CANCER TREAT RES, V152, P3, DOI 10.1007/978-1-4419-0284-9_1
   Surgucheva IG, 2003, ARCH BIOCHEM BIOPHYS, V410, P167, DOI 10.1016/S0003-9861(02)00664-1
   Surgucheva IRINA, 2010, J OCUL BIOL DIS INFOR, V3, P41, DOI 10.1007/s12177-010-9054-2
   Wang XX, 2014, TOXICOL LETT, V227, P75, DOI 10.1016/j.toxlet.2014.03.016
   Xu HD, 2014, CELL PHYSIOL BIOCHEM, V33, P1547, DOI 10.1159/000358718
   Yu ZB, 2007, NUCLEIC ACIDS RES, V35, P4535, DOI 10.1093/nar/gkm480
   Yuan M, 2013, ATHEROSCLEROSIS, V226, P447, DOI 10.1016/j.atherosclerosis.2012.11.026
   Zhang BH, 2007, DEV BIOL, V302, P1, DOI 10.1016/j.ydbio.2006.08.028
   Zhou Y, 2013, LIVER INT, V33, P1271, DOI 10.1111/liv.12190
NR 27
TC 17
Z9 17
U1 0
U2 5
PU KARGER
PI BASEL
PA ALLSCHWILERSTRASSE 10, CH-4009 BASEL, SWITZERLAND
SN 1015-8987
EI 1421-9778
J9 CELL PHYSIOL BIOCHEM
JI Cell. Physiol. Biochem.
PD JUN 15
PY 2016
VL 38
IS 4
BP 1415
EP 1424
DI 10.1159/000443084
PG 10
WC Cell Biology; Physiology
SC Cell Biology; Physiology
GA DL6YW
UT WOS:000375787000012
PM 27023472
DA 2022-07-08
ER

PT J
AU Heymann, Dominique
   Ruiz-velasco, Carmen
   Chesneau, Julie
   Ratiskol, Jacqueline
   Sinquin, Corinne
   Colliec-jouault, Sylvia
AF Heymann, Dominique
   Ruiz-velasco, Carmen
   Chesneau, Julie
   Ratiskol, Jacqueline
   Sinquin, Corinne
   Colliec-jouault, Sylvia
TI Anti-Metastatic Properties of a Marine Bacterial Exopolysaccharide-Based Derivative Designed to Mimic Glycosaminoglycans
SO MOLECULES
LA English
DT Article
DE exopolysaccharides; glycosaminoglycan; heparin-like; derivatives; sulfation; bone metabolism; bone remodeling; lung mestatases; osteosarcoma
ID tumor progression; p-selectin; osteosarcoma; metastasis; survival; osteoprotegerin; cell; matrix-metalloproteinase-9; metalloproteinase; polysaccharide
AB Osteosarcoma is the most frequent malignant primary bone tumor characterized by a high potency to form lung metastases. In this study, the effect of three oversulfated low molecular weight marine bacterial exopolysaccharides (OS-EPS) with different molecular weights (4, 8 and 15 kDa) were first evaluated in vitro on human and murine osteosarcoma cell lines. Different biological activities were studied: cell proliferation, cell adhesion and migration, matrix metalloproteinase expression. This in vitro study showed that only the OS-EPS 15 kDa derivative could inhibit the invasiveness of osteosarcoma cells with an inhibition rate close to 90%. Moreover, this derivative was potent to inhibit both migration and invasiveness of osteosarcoma cell lines; had no significant effect on their cell cycle; and increased slightly the expression of MMP-9, and more highly the expression of its physiological specific tissue inhibitor TIMP-1. Then, the in vivo experiments showed that the OS-EPS 15 kDa derivative had no effect on the primary osteosarcoma tumor induced by osteosarcoma cell lines but was very efficient to inhibit the establishment of lung metastases in vivo. These results can help to better understand the mechanisms of GAGs and GAG-like derivatives in the biology of the tumor cells and their interactions with the bone environment to develop new therapeutic strategies.
C1 [Heymann, Dominique; Ruiz-Velasco, Carmen; Chesneau, Julie] INSERM, UMR957, Lab Physiopathol Resorpt Osseuse & Therapie Tumeu, Equipe Ligue Canc 2012, F-44035 Nantes, France.
   [Ratiskol, Jacqueline; Sinquin, Corinne; Colliec-Jouault, Sylvia] IFREMER, Lab Ecosyst Microbiens & Mol Marines Biotechnol E, BP21105, F-44311 Nantes, France.
RP Colliec-Jouault, S (通讯作者)，IFREMER, Lab Ecosyst Microbiens & Mol Marines Biotechnol E, BP21105, F-44311 Nantes, France.
EM dominique.heymann@sheffield.ac.uk; ruizvela@usc.edu; julie.chesneau@laposte.net; Jacqueline.Ratiskol@ifremer.fr; Corinne.Sinquin@ifremer.fr; Sylvia.Colliec.Jouault@ifremer.fr
FU Region des Pays de la Loire; Ligue Nationale Contre le Cancer (Equipe LIGUE); French Research Group "GdR BIOPOLYMAR"
CR Ando KOSEI, 2012, SARCOMA, V2012, P523432, DOI 10.1155/2012/523432
   Arpicco S, 2014, MOLECULES, V19, P3193, DOI 10.3390/molecules19033193
   Barkan D, 2010, EUR J CANCER, V46, P1181, DOI 10.1016/j.ejca.2010.02.027
   Chopin N, 2015, BIOMED RES INT, V2015, P0, DOI 10.1155/2015/508656
   Colliec JS, 2001, BIOCHIM BIOPHYS ACTA, V1528, P141, DOI 10.1016/S0304-4165(01)00185-4
   Colliec-jouault S, 2012, HANDB EXP PHARMACOL, V0, PP423, DOI 10.1007/978-3-642-23056-1_19
   Cottam DW, 1993, INT J ONCOL, V2, P861
   Deangelis PL, 2012, APPL MICROBIOL BIOT, V94, P295, DOI 10.1007/s00253-011-3801-6
   Emery JG, 1998, J BIOL CHEM, V273, P14363, DOI 10.1074/jbc.273.23.14363
   Falanga A, 2007, SEMIN THROMB HEMOST, V33, P688, DOI 10.1055/s-2007-991536
   Feng LA, 2010, MOLECULES, V15, P5093, DOI 10.3390/molecules15085093
   Ferro V, 2001, CARBOHYD RES, V332, P183, DOI 10.1016/S0008-6215(01)00061-1
   Fritzsche J, 2006, BIOCHEM PHARMACOL, V72, P474, DOI 10.1016/j.bcp.2006.05.006
   Guezennec J, 1998, CARBOHYD POLYM, V37, P19, DOI 10.1016/S0144-8617(98)00006-X
   Holen I, 2002, CANCER RES, V62, P1619
   Kapp TG, 2013, EXPERT OPIN THER PAT, V23, P1273, DOI 10.1517/13543776.2013.818133
   Laubli H, 2009, CANCER INVEST, V27, P474, DOI 10.1080/07357900802647136
   Lamoureux F, 2009, CANCER RES, V69, P526, DOI 10.1158/0008-5472.CAN-08-2648
   Li H, 2014, TUMOR BIOL, V35, P5487, DOI 10.1007/s13277-014-1717-3
   Ma JF, 2013, EUR REV MED PHARMACO, V17, P1102
   Moriceau G, 2012, CANCER-AM CANCER SOC, V118, P750, DOI 10.1002/cncr.26336
   Nalluri S, 2015, PLOS ONE, V10, P0, DOI 10.1371/journal.pone.0137673
   Odri G, 2014, BMC CANCER, V14, P0, DOI 10.1186/1471-2407-14-169
   Ory B, 2005, CANCER-AM CANCER SOC, V104, P2522, DOI 10.1002/cncr.21530
   Rehm BHA, 2010, NAT REV MICROBIOL, V8, P578, DOI 10.1038/nrmicro2354
   Roger O, 2004, CARBOHYD RES, V339, P2371, DOI 10.1016/j.carres.2004.07.021
   Rojiani MV, 2015, J NEUROPATH EXP NEUR, V74, P293, DOI 10.1097/NEN.0000000000000175
   Segaliny AI, 2015, INT J CANCER, V137, P73, DOI 10.1002/ijc.29376
   Senni K, 2006, SULFATED DEPOLYMERIZED DERIVATIVES OF EXOPOLYSACCHARIDES (EPS) FROM MESOPHILIC MARINE BACTERIA, V0, P0
   Seubert B, 2015, HEPATOLOGY, V61, P238, DOI 10.1002/hep.27378
   Song T, 2015, ONCOTARGET, V6, P12061, DOI 10.18632/oncotarget.3616
   Stevenson JL, 2007, THROMB RES, V120, PS107, DOI 10.1016/S0049-3848(07)70138-X
   Velasco CR, 2011, GLYCOBIOLOGY, V21, P781, DOI 10.1093/glycob/cwr002
   Velasco CR, 2010, DRUG DISCOV TODAY, V15, P553, DOI 10.1016/j.drudis.2010.05.009
   Vismara E, 2012, MOLECULES, V17, P9912, DOI 10.3390/molecules17089912
   Zhang J, 2015, INT IMMUNOPHARMACOL, V24, P50, DOI 10.1016/j.intimp.2014.11.012
   Zhang QY, 2015, TUMOR BIOL, V36, P5, DOI 10.1007/s13277-014-2857-1
NR 37
TC 18
Z9 19
U1 0
U2 7
PU MDPI
PI BASEL
PA ST ALBAN-ANLAGE 66, CH-4052 BASEL, SWITZERLAND
SN 
EI 1420-3049
J9 MOLECULES
JI Molecules
PD MAR 15
PY 2016
VL 21
IS 3
BP 
EP 
DI 10.3390/molecules21030309
PG 13
WC Biochemistry & Molecular Biology; Chemistry, Multidisciplinary
SC Biochemistry & Molecular Biology; Chemistry
GA DI9DR
UT WOS:000373802200064
PM 26959001
DA 2022-07-08
ER

PT J
AU Xu, Enjie
   Zhao, Jianquan
   Ma, Jun
   Wang, Ce
   Zhang, Chenglin
   Jiang, Heng
   Cheng, Jianyang
   Gao, Rui
   Zhou, Xuhui
AF Xu, Enjie
   Zhao, Jianquan
   Ma, Jun
   Wang, Ce
   Zhang, Chenglin
   Jiang, Heng
   Cheng, Jianyang
   Gao, Rui
   Zhou, Xuhui
TI miR-146b-5p promotes invasion and metastasis contributing to chemoresistance in osteosarcoma by targeting zinc and ring finger 3
SO ONCOLOGY REPORTS
LA English
DT Article
DE miR-146b-5p; invasion; metastasis; chemoresistance; ZNRF3
ID binding domain 5; lens morphogenesis; tumor-suppressor; cancer; cell; doxorubicin; inhibition; expression; resistance; migration
AB Osteosarcoma is the most common human primary malignant bone tumor and recurrences are common due to the development of chemoresistance. However, the underlying molecular mechanism for chemoresistance remains unclear. Recent studies demonstrated that miR-146b-5p, an important regulator in tumorigenesis, was involved in chemoresistance in thyroid cancer, lymphoma. Thus, to confirm the role of miR-146b-5p in osteosarcoma, the study was divided into three steps: first, miR-146b-5p in paired samples were assessed using a quantitative real-time PCR (qRT-PCR) assay from osteosarcoma patients. Second, to confirm the role of miR-146b-5p, we applied lentivirus system to overexpression and knockdown of miR-146b-5p, respectively, in MG-63 osteosarcoma cell line. Third, luciferase assays were performed to determine whether Wnt/beta-catenin pathway participated in the role of miR-146b-5p on chemoresistance. As a result, miR-146b-5p was highly expressed in human osteosarcoma tissues and an elevated expression of miR-146b-5p was observed in human osteosarcoma tissues after chemotherapy. Furthermore, it was shown that miR-146b-5p overexpression promoted migration and invasiveness. miR-146b-5p overexpression also increased resistance to chemotherapy. Moreover, knockdown of miR-146b-5p substantially inhibited migration and invasion of osteosarcoma cells as well as rendered them significantly more sensitive to chemotherapy. Results of western blot assay indicated that miR-146b-5p increased MMP-16 protein expression and showed a decrease of ZNRF3 protein. Whereas, IWR-1- endo, an inhibitor of Wnt/beta-catenin, suppressed the decrease in apoptosis of osteosarcoma cells caused by miR-146b-5p overexpression. These results indicated that miR-146b-5p promoted proliferation, migration and invasiveness. It also increased resistance to chemotherapy through the regulation of ZNRF3, and suggested novel potential therapeutic targets for the treatment of osteosarcoma.
C1 [Xu, Enjie; Zhao, Jianquan; Ma, Jun; Wang, Ce; Zhang, Chenglin; Jiang, Heng; Cheng, Jianyang; Gao, Rui; Zhou, Xuhui] Second Mil Med Univ, Changzheng Hosp, Dept Orthoped Surg, Shanghai 200003, Peoples R China.
RP Zhou, XH (通讯作者)，Second Mil Med Univ, Changzheng Hosp, Dept Orthoped Surg, 415 Fengyang Rd, Shanghai 200003, Peoples R China.
EM gaoruispine@126.com; xuhuizhou66@163.com
CR Aguilera O, 2015, ONCOTARGET, V6, P5903, DOI 10.18632/oncotarget.3464
   Deng XZ, 2015, CELL PHYSIOL BIOCHEM, V35, P71, DOI 10.1159/000369676
   Derdak Z, 2008, CANCER RES, V68, P2813, DOI 10.1158/0008-5472.CAN-08-0053
   Dieudonne FX, 2012, J BONE MINER RES, V27, P2118, DOI 10.1002/jbmr.1650
   He HL, 2005, P NATL ACAD SCI USA, V102, P19075, DOI 10.1073/pnas.0509603102
   Jemal A, 2011, CA-CANCER J CLIN, V61, P134, DOI 10.3322/caac.20115, 10.3322/caac.20107
   Jiang XM, 2013, P NATL ACAD SCI USA, V110, P12649, DOI 10.1073/pnas.1307218110
   Kreslova J, 2007, GENESIS, V45, P157, DOI 10.1002/dvg.20277
   Li YY, 2013, CANCER LETT, V339, P260, DOI 10.1016/j.canlet.2013.06.018
   Lian F, 2015, PLOS ONE, V10, P0, DOI 10.1371/journal.pone.0121499
   Liang GJ, 2015, ONCOL REP, V33, P1300, DOI 10.3892/or.2014.3689
   Lin CH, 2014, ADV EXP MED BIOL, V804, P33, DOI 10.1007/978-3-319-04843-7_2
   Lin F, 2011, J HUAZHONG U SCI-MED, V31, P509, DOI 10.1007/s11596-011-0481-5
   Lonning PE, 2013, ONCOGENE, V32, P5315, DOI 10.1038/onc.2013.48
   Luo XJ, 2014, CELL PHYSIOL BIOCHEM, V34, P2180, DOI 10.1159/000369661
   Machon O, 2010, GENESIS, V48, P86, DOI 10.1002/dvg.20583
   Nata T, 2013, J GENE MED, V15, P249, DOI 10.1002/jgm.2717
   Patnaik SK, 2011, PLOS ONE, V6, P0, DOI 10.1371/journal.pone.0022379
   Ryland GL, 2013, J PATHOL, V229, P469, DOI 10.1002/path.4134
   Scholten DJ, 2014, PLOS ONE, V9, P0, DOI 10.1371/journal.pone.0111431
   Scotlandi K, 2009, CURR CANCER DRUG TAR, V9, P843, DOI 10.2174/156800909789760410
   Shang HS, 2014, MOLECULES, V19, P16588, DOI 10.3390/molecules191016588
   Wang J, 2014, CLIN CHIM ACTA, V433, P225, DOI 10.1016/j.cca.2014.03.023
   Wu PY, 2014, HUM PATHOL, V45, P1664, DOI 10.1016/j.humpath.2014.04.002
   Yamamoto S, 2009, MODERN PATHOL, V22, P499, DOI 10.1038/modpathol.2008.234
   Yang CQ, 2014, TUMOR BIOL, V35, P6357, DOI 10.1007/s13277-014-1833-0
   Zhang CL, 2014, ONCOL REP, V32, P1149, DOI 10.3892/or.2014.3291
   Zhang W, 2015, TUMOR BIOL, V36, P2531, DOI 10.1007/s13277-014-2868-y
   Zhang YM, 2015, BIOCHEM BIOPH RES CO, V459, P367, DOI 10.1016/j.bbrc.2015.02.101
   Zhao Y, 2015, TARGET ONCOL, V0, P0
   Zhao Z, 2015, CANCER GENE THER, V22, P108, DOI 10.1038/cgt.2014.73
   Zhao ZF, 2014, INT J MOL MED, V33, P271, DOI 10.3892/ijmm.2013.1578
   Zhou XH, 2014, TUMOR BIOL, V35, P6539, DOI 10.1007/s13277-014-1825-0
   Zhou YH, 2013, J MOL HISTOL, V44, P555, DOI 10.1007/s10735-013-9504-9
NR 34
TC 36
Z9 36
U1 0
U2 9
PU SPANDIDOS PUBL LTD
PI ATHENS
PA POB 18179, ATHENS, 116 10, GREECE
SN 1021-335X
EI 1791-2431
J9 ONCOL REP
JI Oncol. Rep.
PD JAN 15
PY 2016
VL 35
IS 1
BP 275
EP 283
DI 10.3892/or.2015.4393
PG 9
WC Oncology
SC Oncology
GA CY0BZ
UT WOS:000366072500033
PM 26549292
DA 2022-07-08
ER

PT J
AU Li, Kai-Ting
   Chen, Qing
   Wang, Da-Wu
   Duan, Qin-Qin
   Tian, Si
   He, Juan-Wen
   Ou, Yun-Sheng
   Bai, Ding-Qun
AF Li, Kai-ting
   Chen, Qing
   Wang, Da-wu
   Duan, Qin-qin
   Tian, Si
   He, Juan-wen
   Ou, Yun-sheng
   Bai, Ding-qun
TI Mitochondrial pathway and endoplasmic reticulum stress participate in the photosensitizing effectiveness of AE-PDT in MG63 cells
SO CANCER MEDICINE
LA English
DT Article
DE Aloe emodin; endoplasmic reticulum; mitochondrial; osteosarcoma; photodynamic therapy
ID aloe-emodin; photodynamic therapy; cancer-cell; apoptosis; death; strategy; agent
AB Photodynamic therapy (PDT) is a promising treatment in cancer therapy, with a photosensitizer activated by visible light. Aloe-emodin (AE) is a promising photosensitive agent. In this study, the photosensitizing effects and possible mechanisms of AE-PDT in MG63 cells were evaluated. The efficiency of AE-PDT was analyzed by MTT assay. The mode of cell death was investigated by Hoechst 33,342 staining and flow cytometer. The intracellular distribution of AE was detected with confocal microscopy. The formation of reactive oxygen species (ROS) was detected by DCFH-DA. The mitochondrial membrane potential (MMP) was measured by Rhodamine 123. The expression of proteins including cytochrome c, caspase-3, -9, and -12, CHOP and GRP78 was detected by western blot. Apoptosis is the primary mode of cell death in our study, which occurs in a manner of depending on AE concentration and irradiation dose. Confocal microscopy showed that AE was primarily localized on the mitochondria and endoplasmic reticulum (ER) of MG63 cells. AE-PDT resulted in rapid increases of intracellular ROS production, which reached a peak at 2 h, followed by declining of mitochondrial membrane potential, releasing of cytochrome c from mitochondria into the cytoplasm, and up-regulation of caspase-3, -9, and -12, CHOP and GRP78. These results suggest that death of MG63 cells induced by AE-PDT is triggered by ROS. Meanwhile, Mitochondria and ER serve as the subcellular targets, which are responsible for AE-PDT-induced death of MG63 cells.
C1 [Li, Kai-Ting; Chen, Qing; Wang, Da-Wu; Tian, Si; He, Juan-Wen; Bai, Ding-Qun] Chongqing Med Univ, Affiliated Hosp 1, Dept Rehabil, 1 Youyi Rd, Chongqing 400016, Peoples R China.
   [Duan, Qin-Qin] Chinese Med Hosp Longquan, Dept Gastroenterol, Chengdu, Peoples R China.
   [Ou, Yun-Sheng] Chongqing Med Univ, Affiliated Hosp 1, Dept Orthoped, 1 Youyi Rd, Chongqing 400016, Peoples R China.
RP Bai, DQ (通讯作者)，Chongqing Med Univ, Affiliated Hosp 1, Dept Rehabil, 1 Youyi Rd, Chongqing 400016, Peoples R China.; Ou, YS (通讯作者)，Chongqing Med Univ, Affiliated Hosp 1, Dept Orthoped, 1 Youyi Rd, Chongqing 400016, Peoples R China.
EM ouyunsheng2001@163.com; baidingqun2014@163.com
FU National Natural Science Foundation of China [81101692, 81572634]; Natural Science Foundation Project of CQ CSTC [2011BB5136]
CR Buytaert E, 2007, BBA-REV CANCER, V1776, P86, DOI 10.1016/j.bbcan.2007.07.001
   Chen Q, 2016, ANTI-CANCER AGENT ME, V16, P763, DOI 10.2174/1871520615666150821093323
   Chiu TH, 2009, ANTICANCER RES, V29, P4503
   Chung PS, 2009, CANCER BIOL THER, V8, P1343, DOI 10.4161/cbt.8.14.8693
   Dai X, 2011, MED SCI MONITOR, V17, PRA177, DOI 10.12659/MSM.881893
   Firczuk M, 2013, CELL DEATH DIS, V4, P0, DOI 10.1038/cddis.2013.265
   Galluzzi L, 2012, EMBO J, V31, P1055, DOI 10.1038/emboj.2012.2
   Hattinger CM, 2010, EXPERT OPIN EMERG DR, V15, P615, DOI 10.1517/14728214.2010.505603
   Hilf R, 2007, J BIOENERG BIOMEMBR, V39, P85, DOI 10.1007/s10863-006-9064-8
   Kim SY, 2009, CANCER TREAT RES, V152, P517, DOI 10.1007/978-1-4419-0284-9_31
   Lai JC, 2006, CANCER BIOL THER, V5, P413, DOI 10.4161/cbt.5.4.2513
   Lee HZ, 2010, EUR J PHARMACOL, V648, P50, DOI 10.1016/j.ejphar.2010.08.033
   Lee MS, 2001, CYTOTECHNOLOGY, V36, P61, DOI 10.1023/A:1014032701800
   Lemasters JJ, 1998, BBA-BIOENERGETICS, V1366, P177, DOI 10.1016/S0005-2728(98)00112-1
   Li KT, 2016, CANCER MED-US, V5, P361, DOI 10.1002/cam4.584
   Li P, 1997, CELL, V91, P479, DOI 10.1016/S0092-8674(00)80434-1
   Lin KY, 2010, ONCOL LETT, V1, P541, DOI 10.3892/ol_00000096
   Mihailidou C, 2010, CELL PHYSIOL BIOCHEM, V25, P761, DOI 10.1159/000315096
   Mirabello L, 2009, CANCER-AM CANCER SOC, V115, P1531, DOI 10.1002/cncr.24121
   Park JJ, 2012, KOREAN J INTERN MED, V27, P271, DOI 10.3904/kjim.2012.27.3.271
   Pecere T, 2000, CANCER RES, V60, P2800
   Robertson CA, 2009, J PHOTOCH PHOTOBIO B, V96, P1, DOI 10.1016/j.jphotobiol.2009.04.001
   Szegezdi E, 2006, EMBO REP, V7, P880, DOI 10.1038/sj.embor.7400779
   Tang PMK, 2006, CANCER BIOL THER, V5, P1111, DOI 10.4161/cbt.5.9.2950
   Wen SJ, 2013, FUTURE MED CHEM, V5, P53, DOI 10.4155/fmc.12.190
   Yan M, 2006, J ETHNOPHARMACOL, V107, P308, DOI 10.1016/j.jep.2006.03.031
   Zaffaroni M, 2003, J CHROMATOGR B, V796, P113, DOI 10.1016/j.jchromb.2003.08.012
   Zhang SJ, 2015, ACTA BIOMATER, V28, P160, DOI 10.1016/j.actbio.2015.09.033
   Zhu SH, 2012, FOOD CHEM TOXICOL, V50, P1149, DOI 10.1016/j.fct.2011.12.018
NR 29
TC 31
Z9 33
U1 6
U2 27
PU WILEY
PI HOBOKEN
PA 111 RIVER ST, HOBOKEN 07030-5774, NJ USA
SN 2045-7634
EI 
J9 CANCER MED-US
JI Cancer Med.
PD NOV 15
PY 2016
VL 5
IS 11
BP 3186
EP 3193
DI 10.1002/cam4.895
PG 8
WC Oncology
SC Oncology
GA EC8DH
UT WOS:000388370000019
PM 27700017
DA 2022-07-08
ER

PT J
AU Wang, Shuaihua
   Wang, Xinlei
   Guo, Qiang
   Wang, Guilong
   Han, Xiangzhen
   Li, Xiao
   Shi, Zuo-Wei
   He, Wen
AF Wang, Shuaihua
   Wang, Xinlei
   Guo, Qiang
   Wang, Guilong
   Han, Xiangzhen
   Li, Xiao
   Shi, Zuo-wei
   He, Wen
TI MicroRNA-126 Overexpression Inhibits Proliferation and Invasion in Osteosarcoma Cells
SO TECHNOLOGY IN CANCER RESEARCH & TREATMENT
LA English
DT Article
DE microRNA-126; osteosarcoma; MG63 cells; ADAM9; proliferation; migration; eukaryotic expression vector
ID growth; sirt1; expression; apoptosis; survival
AB This study investigated the biological effects of microRNA-126 overexpression in human MG63 osteosarcoma cells. A recombinant plasmid expressing microRNA-126, pcDNA6.2-microRNA-126, was constructed and transfected into MG63 cells. Using real-time fluorogenic quantitative polymerase chain reaction, the microRNA-126 expression was measured in microRNA-126-MG63 group, Ctrl-MG63 group, and blank group. Cell proliferation, cell cycle distribution, cell migration, and invasion were analyzed using methyl thiazolyl tetrazolium assay, flow cytometer, wound-healing assay, and transwell assay, respectively. As expected, microRNA-126 expression was higher in microRNA-126-MG63 group than in Ctrl-MG63 group and blank group (both P < .05). After 48/72 hours of transfection, cell proliferation in microRNA-126-MG63 group was significantly reduced compared to blank group (both P < .05). Compared to blank group, cell population in G0/G1 stage was significantly higher in microRNA-126-MG63 group, accompanied by lower cell numbers in the S and G2/M phases and decreased proliferation index (all P < .05). Wound-healing assay showed a wider scratch width in microRNA-126-MG63 group and reduced cell migration than blank group (both P < .05). Cells overexpressing microRNA-126 exhibited reduced ADAM9 expression levels compared to other 2 groups (all P < .05), suggesting ADAM9 is a target of microRNA-126. Cell proliferation, migration, and invasion rates were reduced in microRNA-126 group after 48/72 hours of transfection, compared with blank group (all P < .05). Cotransfection of pcDNA6.2-microRNA-126 and pMIR-ADAM9 into MG63 cells led to higher cell proliferation, invasion, and migration rates, compared with transfection of pcDNA6.2-microRNA-126 alone (all P < .05). In summary, our data show that microRNA-126 inhibits cell proliferation, migration, and invasion in human osteosarcoma cells by targeting ADAM9.
C1 [Wang, Shuaihua; Guo, Qiang; Wang, Guilong; Han, Xiangzhen; Li, Xiao; Shi, Zuo-Wei; He, Wen] Shandong Univ, Dept Pediat Orthoped & Bone Oncol, Linyi Peoples Hosp, 27 Jiefang Rd, Lanshan 276003, Shandong, Peoples R China.
   [Wang, Xinlei] Shandong Univ, Dept Ophthalmol, Linyi Peoples Hosp, Lanshan, Shandong, Peoples R China.
RP Guo, Q (通讯作者)，Shandong Univ, Dept Pediat Orthoped & Bone Oncol, Linyi Peoples Hosp, 27 Jiefang Rd, Lanshan 276003, Shandong, Peoples R China.
EM guoqiang_0526@163.com
CR Akao Y, 2011, CANCER LETT, V300, P197, DOI 10.1016/j.canlet.2010.10.006
   Cai CK, 2012, ONCOL REP, V28, P1764, DOI 10.3892/or.2012.1995
   Creighton CJ, 2010, CANCER RES, V70, P1906, DOI 10.1158/0008-5472.CAN-09-3875
   Foster L, 2007, J BONE JOINT SURG BR, V89B, P1234, DOI 10.1302/0301-620X.89B9.19255, 10.1302/0301-620X.89B9
   Govoni KE, 2006, GROWTH HORM IGF RES, V16, P49, DOI 10.1016/j.ghir.2005.10.001
   Huffman DM, 2007, CANCER RES, V67, P6612, DOI 10.1158/0008-5472.CAN-07-0085
   Jiang LD, 2014, WORLD J SURG ONCOL, V12, P0, DOI 10.1186/1477-7819-12-383
   Jiang LD, 2014, TUMOR BIOL, V35, P12645, DOI 10.1007/s13277-014-2588-3
   Jones KB, 2012, CANCER RES, V72, P1865, DOI 10.1158/0008-5472.CAN-11-2663
   Jusufovic E, 2012, PLOS ONE, V7, P0, DOI 10.1371/journal.pone.0045577
   Kashii S, 1990, AM J OPHTHALMOL, V109, P556, DOI 10.1016/S0002-9394(14)70685-3
   Kemper JK, 2009, CELL METAB, V10, P392, DOI 10.1016/j.cmet.2009.09.009
   Kim JE, 2008, NATURE, V451, P583, DOI 10.1038/nature06500
   Li J, 2013, J INVEST SURG, V0, P0
   Liu B, 2009, LUNG CANCER, V66, P169, DOI 10.1016/j.lungcan.2009.01.010
   Luetke A, 2014, CANCER TREAT REV, V40, P523, DOI 10.1016/j.ctrv.2013.11.006
   Namlos HM, 2012, PLOS ONE, V7, P0, DOI 10.1371/journal.pone.0048086
   Nikolic IVA, 2010, J ANGIOGENES RES, V2, P9, DOI 10.1186/2040-2384-2-9
   Oka S, 2011, CELL METAB, V14, P598, DOI 10.1016/j.cmet.2011.10.001
   Ottaviani G, 2009, CANCER TREAT RES, V152, P3, DOI 10.1007/978-1-4419-0284-9_1
   Rabinowicz R, 2012, J PEDIAT HEMATOL ONC, V34, P421, DOI 10.1097/MPH.0b013e31826157ce
   Sandhu R, 2014, INT J ONCOL, V44, P563, DOI 10.3892/ijo.2013.2197
   Siegel R, 2013, CA-CANCER J CLIN, V63, P11, DOI 10.3322/caac.21166
   Xu JQ, 2013, TUMOR BIOL, V34, P3871, DOI 10.1007/s13277-013-0974-x
   Yang CL, 2014, INT J MOL SCI, V15, P423, DOI 10.3390/ijms15010423
   Yu Q, 2013, ASIAN PAC J CANCER P, V14, P6569, DOI 10.7314/APJCP.2013.14.11.6569
   Zhang J, 2013, ONCOL LETT, V5, P1461, DOI 10.3892/ol.2013.1209
   Zhu XL, 2012, ACTA BIOCH BIOPH SIN, V44, P519, DOI 10.1093/abbs/gms026
NR 28
TC 11
Z9 11
U1 0
U2 6
PU SAGE PUBLICATIONS INC
PI THOUSAND OAKS
PA 2455 TELLER RD, THOUSAND OAKS, CA 91320 USA
SN 1533-0346
EI 1533-0338
J9 TECHNOL CANCER RES T
JI Technol. Cancer Res. Treat.
PD OCT 15
PY 2016
VL 15
IS 5
BP NP49
EP NP59
DI 10.1177/1533034615601563
PG 11
WC Oncology
SC Oncology
GA DV8UO
UT WOS:000383212400006
PM 26319109
DA 2022-07-08
ER

PT J
AU Zhang, Yabin
   Pang, Zhonghui
   Li, Huixiao
AF Zhang, Yabin
   Pang, Zhonghui
   Li, Huixiao
TI Association of matrix metalloproteinase-1 polymorphism with the risk and prognosis of osteosarcoma patients
SO INTERNATIONAL JOURNAL OF CLINICAL AND EXPERIMENTAL PATHOLOGY
LA English
DT Article
DE Osteosarcoma; polymorphism; MMP-1-1607 1G/2G; prognosis
ID single nucleotide polymorphism; 1g/2g polymorphism; gene polymorphism; promoter; mmp-1; expression; invasion
AB Aim: Matrix metalloproteinase-1 (MMP-1) polymorphisms are related to elevated susceptibility of tumor development and poor prognosis of patients in several cancers. The current study aimed to determine whether MMP-1 polymorphisms were associated with the risk and prognosis of osteosarcoma patients. Methods: MMP-1-1607 1G/2G genotype variants were identified using denaturing high performance liquid chromatography (DHPLC) and DNA sequencing techniques. chi(2) test was used to evaluate the association of the polymorphisms and clinical characteristics. Results: The Kaplan-Meier and Cox regression analysis were performed to detect the prognostic values of MMP-1 polymorphisms. Our findings exhibited that 1G/2G (OR=4.219, 95% CI=2.040-8.728, P<0.05) and 2G/2G (OR=8.770, 95% CI=3.657-21.030, P<0.05) variants presented more frequently in osteosarcoma patients while 1G/1G was less common in osteosarcoma patients. Moreover, there was significant association between MMP-1-1607 1G/2G genotype and clinicopathologic characteristics including Enneking stages, distant metastasis, response to chemotherapy and recurrence while no relations were found in gender and age. Conclusions: Osteosarcoma patients with 1G/2G genotype and 2G/2G. Genotype presented a shorter survival time compared with those with 1G/1G via Kaplan-Meier analysis (P=0.000). Cox regression analysis suggested that MMP-1-1607 1G/2G (HR=3.657, 95% CI=1.020-13.109, P=0.047) and 2G/2G (HR=12.028, 95% CI=3.089-46.861, P=0.000) genotypes and recurrence (HR=2.513, 95% CI=1.253-5.040, P=0.009) might be potential prognostic markers of osteosarcoma patients. Taken together, our studies demonstrated that MMP-1 polymorphisms was related with the risk of osteosarcoma and possessed important prognostic value.
C1 [Zhang, Yabin; Pang, Zhonghui; Li, Huixiao] Fourth Peoples Hosp Shaanxi Prov, Dept Orthopaed, Xian, Shaanxi, Peoples R China.
RP Li, HX (通讯作者)，Fourth Peoples Hosp Shaanxi Prov, Dept Orthopaed, Xian, Shaanxi, Peoples R China.
EM ydhrbbcz@163.com
CR Albayrak S, 2007, UROL INT, V79, P312, DOI 10.1159/000109715
   Ben NASRH, 2007, CLIN CHIM ACTA, V384, P57, DOI 10.1016/j.cca.2007.05.018
   Bramwell VHC, 2000, CURR OPIN ONCOL, V12, P330, DOI 10.1097/00001622-200007000-00009
   Brinckerhoff CE, 2000, CLIN CANCER RES, V6, P4823
   Broadhead MATTHEWL, 2011, SARCOMA, V2011, P959248, DOI 10.1155/2011/959248
   Dey S, 2014, PLOS ONE, V9, P0, DOI 10.1371/journal.pone.0088040
   Efendioglu M, 2014, TURK NEUROSURG, V24, P731, DOI 10.5137/1019-5149.JTN.9823-13.1
   Fink K, 2012, POSTEP HIG MED DOSW, V66, P609, DOI 10.5604/17322693.1009705
   Inoue T, 1999, INT J MOL MED, V4, P73
   Jiang CY, 2014, MED ONCOL, V31, P0, DOI 10.1007/s12032-014-0050-4
   Kansara M, 2007, DNA CELL BIOL, V26, P1, DOI 10.1089/dna.2006.0505
   Lepetsos P, 2014, J ORTHOP RES, V32, P1155, DOI 10.1002/jor.22647
   Manjari KS, 2013, BIOCHEM GENET, V51, P644, DOI 10.1007/s10528-013-9594-9
   Matsumura S, 2004, J CANCER RES CLIN, V130, P259, DOI 10.1007/s00432-004-0543-1
   Meng QB, 2014, TUMOR BIOL, V35, P12265, DOI 10.1007/s13277-014-2535-3
   Mirabello L, 2009, CANCER-AM CANCER SOC, V115, P1531, DOI 10.1002/cncr.24121
   Mutlag AM, 2015, ANIM REPROD SCI, V152, P1, DOI 10.1016/j.anireprosci.2014.11.006
   Nahas R, 2012, ANN THORAC MED, V7, P16, DOI 10.4103/1817-1737.91558, 10.4103/1817-1737.98844
   Olejniczak IZABELA, 2012, OTOLARYNGOL POL, V66, P30, DOI 10.1016/S0030-6657(12)70782-5
   Rutter JL, 1998, CANCER RES, V58, P5321
   Siegel HJ, 2008, EXPERT REV ANTICANC, V8, P1257, DOI 10.1586/14737140.8.8.1257
   Song QC, 2014, ONCOL REP, V31, P1263, DOI 10.3892/or.2014.2989
   Tang N, 2008, CLIN ORTHOP RELAT R, V466, P2114, DOI 10.1007/s11999-008-0335-z
   Ustun K, 2008, J CLIN PERIODONTOL, V35, P1013, DOI 10.1111/j.1600-051X.2008.01313.x
   Vairaktaris E, 2007, ANTICANCER RES, V27, P459
   Yan J, 2015, MOL MED REP, V12, P498, DOI 10.3892/mmr.2015.3439
   Yang CB, 2014, BIOMED RES INT, V2014, P0, DOI 10.1155/2014/306857
   Yang JL, 2013, CURR OPIN ONCOL, V25, P398, DOI 10.1097/CCO.0b013e3283622c1b
   Zhang CY, 2013, PLOS ONE, V8, P0, DOI 10.1371/journal.pone.0056294
NR 29
TC 2
Z9 2
U1 1
U2 4
PU E-CENTURY PUBLISHING CORP
PI MADISON
PA 40 WHITE OAKS LN, MADISON, WI 53711 USA
SN 1936-2625
EI 
J9 INT J CLIN EXP PATHO
JI Int. J. Clin. Exp. Pathol.
PD JUN 15
PY 2016
VL 9
IS 10
BP 10430
EP 10436
DI 
PG 7
WC Oncology; Pathology
SC Oncology; Pathology
GA EF5WJ
UT WOS:000390400000077
DA 2022-07-08
ER

PT J
AU Lv, Yang-fan
   Dai, Huanzi
   Yan, Guang-ning
   Meng, Gang
   Zhang, Xi
   Guo, Qiao-nan
AF Lv, Yang-fan
   Dai, Huanzi
   Yan, Guang-ning
   Meng, Gang
   Zhang, Xi
   Guo, Qiao-nan
TI Downregulation of tumor suppressing STF cDNA 3 promotes epithelial-mesenchymal transition and tumor metastasis of osteosarcoma by the Wnt/GSK-3 beta/beta-catenin/Snail signaling pathway
SO CANCER LETTERS
LA English
DT Article
DE Osteosarcoma; TSSC3; EMT; metastasis
ID wnt/beta-catenin pathway; gene-expression; beta-catenin; nuclear accumulation; wnt pathway; kappa-b; apoptosis; cancer; identification; proliferation
AB Epithelial to mesenchymal transition (EMT) has received considerable attention as a conceptual paradigm for explaining the invasive and metastatic behavior of cells during cancer progression. Our previous study showed that loss of expression of TSSC3 is positively associated with osteosarcoma malignancy and progression. However, whether TSSC3 mediates EMT in osteosarcoma is poorly understood. In the present study, we determined that TSSC3 downregulation induced cell migration and invasion ability and promoted mesenchymal transition of osteosarcoma cells by upregulating mesenchymal markers and inhibiting the epithelial markers. Furthermore, TSSC3 downregulation elicited a signaling cascade that included increased levels of Wnt3a and LRP5, inactivation of GSK-3 beta, accumulation of nuclear p-catenin and Snail, the augmented binding of beta-catenin to TCF-4, and accordingly increased the expression of Wnt target genes (CD44, MMP7). The gene knockdown of these signaling proteins could inhibit TSSC3 downregulation-promoted EMT, migration, and invasion in osteosarcoma. Finally, TSSC3 overexpression obviously inhibited cell migration, invasion, and repressed mesenchymal phenotypes, reducing lung metastasis through GSK-3 beta activation. Collectively, TSSC3 downregulation promotes the EMT of osteosarcoma cells by regulating EMT markers via a signal transduction pathway that involves Snail, Wnt-beta-catenin/TCF, and GSK-3 beta. (C) 2016 Elsevier Ireland Ltd. All rights reserved.
C1 [Lv, Yang-fan; Dai, Huanzi; Yan, Guang-ning; Meng, Gang; Zhang, Xi; Guo, Qiao-nan] Third Mil Med Univ, Xinqiao Hosp, Dept Pathol, Chongqing 400037, Peoples R China.
   [Dai, Huanzi] Third Mil Med Univ, Daping Hosp, Dept Nephrol, Chongqing 400042, Peoples R China.
   [Meng, Gang; Zhang, Xi] Third Mil Med Univ, Southwest Hosp, Dept Pathol, Chongqing 400038, Peoples R China.
RP Guo, QN (通讯作者)，Third Mil Med Univ, Xinqiao Hosp, Dept Pathol, Chongqing 400037, Peoples R China.
EM qiaonan85@263.com
FU National Natural Science Foundation of China [81172554, 81372864, 81300593]
CR Cai Y, 2014, J CELL BIOCHEM, V115, P625, DOI 10.1002/jcb.24708
   Chen CB, 2015, ONCOTARGET, V6, P17570, DOI 10.18632/oncotarget.4100
   Cohen P, 2001, NAT REV MOL CELL BIO, V2, P769, DOI 10.1038/35096075
   Dai HZ, 2012, CARCINOGENESIS, V33, P30, DOI 10.1093/carcin/bgr232
   Daino K, 2009, INT J CANCER, V125, P612, DOI 10.1002/ijc.24392
   Doble BW, 2003, J CELL SCI, V116, P1175, DOI 10.1242/jcs.00384
   Gavert N, 2008, TRENDS MOL MED, V14, P199, DOI 10.1016/j.molmed.2008.03.004
   Geiger TR, 2009, BBA-REV CANCER, V1796, P293, DOI 10.1016/j.bbcan.2009.07.006
   Guarino M, 2007, INT J BIOCHEM CELL B, V39, P2153, DOI 10.1016/j.biocel.2007.07.011
   Haydon RC, 2002, INT J CANCER, V102, P338, DOI 10.1002/ijc.10719
   Hazan RB, 2004, ANN NY ACAD SCI, V1014, P155, DOI 10.1196/annals.1294.016
   Hou CH, 2014, MOL CANCER, V13, P0, DOI 10.1186/1476-4598-13-236
   Huang YS, 2012, APOPTOSIS, V17, P749, DOI 10.1007/s10495-012-0734-1
   Iwaya K, 2003, CLIN EXP METASTAS, V20, P525, DOI 10.1023/A:1025821229013
   Kaufhold S, 2014, J EXP CLIN CANC RES, V33, P0, DOI 10.1186/s13046-014-0062-0
   Kotliarova S, 2008, CANCER RES, V68, P6643, DOI 10.1158/0008-5472.CAN-08-0850
   Larue L, 2006, FRONT BIOSCI-LANDMRK, V11, P733, DOI 10.2741/1831
   Lee MP, 1998, CANCER RES, V58, P1052
   Li Y, 2008, EXP MOL PATHOL, V84, P234, DOI 10.1016/j.yexmp.2008.03.013
   Li Y, 2014, BIOMED PHARMACOTHER, V68, P45, DOI 10.1016/j.biopha.2013.10.006
   Lin CH, 2014, ADV EXP MED BIOL, V804, P33, DOI 10.1007/978-3-319-04843-7_2
   Marchiori AC, 2008, BRAZ J MED BIOL RES, V41, P579, DOI 10.1590/S0100-879X2008005000029
   Mcqueen P, 2011, EXPERT REV ANTICANC, V11, P1223, DOI 10.1586/era.11.94, 10.1586/ERA.11.94
   Meng G, 2014, TUMOR BIOL, V35, P11819, DOI 10.1007/s13277-014-2336-8
   Micalizzi DS, 2009, FUTURE ONCOL, V5, P1129, DOI 10.2217/fon.09.94, 10.2217/FON.09.94
   Mishra R, 2010, MOL CANCER, V9, P0, DOI 10.1186/1476-4598-9-144
   Mohinta S, 2007, FRONT BIOSCI-LANDMRK, V12, P4020, DOI 10.2741/2368
   Muller S, 2000, HUM MOL GENET, V9, P757, DOI 10.1093/hmg/9.5.757
   Muqbil I, 2014, SEMIN CANCER BIOL, V27, P39, DOI 10.1016/j.semcancer.2014.06.003
   Nagai MA, 2007, BREAST CANCER RES TR, V106, P49, DOI 10.1007/s10549-006-9475-6
   Najdi RANI, 2011, J CARCINOG, V10, P5, DOI 10.4103/1477-3163.78111
   Neef R, 2002, CANCER RES, V62, P5920
   Ougolkov AV, 2006, CLIN CANCER RES, V12, P5074, DOI 10.1158/1078-0432.CCR-06-0196
   Schwienbacher C, 2000, CANCER RES, V60, P1521
   Sharili AS, 2013, CANCER LETT, V333, P170, DOI 10.1016/j.canlet.2013.01.027
   Takahashi-yanaga F, 2013, BIOCHEM PHARMACOL, V86, P191, DOI 10.1016/j.bcp.2013.04.022
   Tang QL, 2012, JNCI-J NATL CANCER I, V104, P749, DOI 10.1093/jnci/djs210
   Tian J, 2014, TUMOR BIOL, V35, P9439, DOI 10.1007/s13277-014-2433-8
   Tomita H, 2007, CANCER RES, V67, P4079, DOI 10.1158/0008-5472.CAN-06-4025
   Vant VEERLJ, 2003, NAT MED, V9, P999, DOI 10.1038/nm0803-999b
   Voulgari A, 2009, BBA-REV CANCER, V1796, P75, DOI 10.1016/j.bbcan.2009.03.002
   Wang YF, 2013, CURR CANCER DRUG TAR, V13, P963, DOI 10.2174/15680096113136660102
   Wang YZ, 2014, INT J BIOL SCI, V10, P90, DOI 10.7150/ijbs.7738
   Wang Z, 2008, NATURE, V455, P1205, DOI 10.1038/nature07284
   Wu JH, 2014, MOL CARCINOGEN, V53, P440, DOI 10.1002/mc.21991
   Xia JJ, 2010, J INT MED RES, V38, P1294, DOI 10.1177/147323001003800411
   Zeng X, 2005, NATURE, V438, P873, DOI 10.1038/nature04185
   Zi XL, 2005, CANCER RES, V65, P9762, DOI 10.1158/0008-5472.CAN-05-0103
NR 48
TC 45
Z9 54
U1 0
U2 22
PU ELSEVIER IRELAND LTD
PI CLARE
PA ELSEVIER HOUSE, BROOKVALE PLAZA, EAST PARK SHANNON, CO, CLARE, 00000, IRELAND
SN 0304-3835
EI 1872-7980
J9 CANCER LETT
JI Cancer Lett.
PD APR 10
PY 2016
VL 373
IS 2
BP 164
EP 173
DI 10.1016/j.canlet.2016.01.046
PG 10
WC Oncology
SC Oncology
GA DG1OR
UT WOS:000371837900003
PM 26845447
DA 2022-07-08
ER

PT J
AU Li, Dongmei
   Wei, Yucheng
   Wang, Dong
   Gao, Huijiang
   Liu, Kui
AF Li, Dongmei
   Wei, Yucheng
   Wang, Dong
   Gao, Huijiang
   Liu, Kui
TI MicroRNA-26b suppresses the metastasis of non-small cell lung cancer by targeting MIEN1 via NF-kappa B/MMP-9/VEGF pathways
SO BIOCHEMICAL AND BIOPHYSICAL RESEARCH COMMUNICATIONS
LA English
DT Article
DE MiR-26b; NSCLC; MIEN1; Metastasis; NF-kappa B/MMP-9/VEGF pathways
ID breast-cancer; down-regulation; gastric-cancer; migration; proliferation; invasion; osteosarcoma; carcinoma; apoptosis; c17orf37
AB MicroRNAs (miRNAs) are involved in tumor initiation and progression. MiR-26b was reported to be significantly downregulated in non-small cell lung cancer (NSCLC). However, the underlying mechanisms of miR-26b involvement in the development and progression of NSCLC remains poorly understood. In the present study, we report that miR-26b suppresses cell metastasis in NSCLC through targeting migration and invasion enhancer 1 (MIEN1). We found that miR-26b was significantly downregulated and MIEN1 was significantly upregulated in both NSCLC tissues and cells lines. The expression levels of miR-26b were negatively related to those of MIEN1 mRNA in clinical NSCLC tissues. Furthermore, MIEN1 was confirmed to be a direct target of miR-26b by dual-luciferase reporter assay and MIEN1 expression was downregulated by miR-26b in NSCLC cells. In terms of function, transwell and wound healing assays demonstrated that the miR-26b remarkably inhibited invasion and migration of NSCLC cells, which was simulated by siRNA knockdown of MIEN1 and reversed by pcDNA/MIEN1 overexpression of MIEN1. Finally, we found that miR-26b could regulate NF-kappa B/MMP-9/VEGF pathway in NSCLC cells. In conclusion, this study revealed that miR-26b suppresses NSCLC metastasis by targeting MIEN1 via NF-kappa B/MMP-9/VEGF pathways, implicating a potential prognostic biomarker and therapeutic target for NSCLC treatment. (C) 2016 Elsevier Inc. All rights reserved.
C1 [Li, Dongmei] Qingdao Univ, Affiliated Hosp, Dept Pharmaceut, 16 Jiangsu Rd, Qingdao 266003, Shandong, Peoples R China.
   [Wei, Yucheng; Wang, Dong; Gao, Huijiang; Liu, Kui] Qingdao Univ, Affiliated Hosp, Dept Thorac Surg, 16 Jiangsu Rd, Qingdao 266003, Shandong, Peoples R China.
RP Wei, YC (通讯作者)，Qingdao Univ, Affiliated Hosp, Dept Thorac Surg, 16 Jiangsu Rd, Qingdao 266003, Shandong, Peoples R China.
EM wycheng3456@163.com
CR Cao J, 2015, ONCOL REP, V33, P974, DOI 10.3892/or.2014.3648
   Dasgupta S, 2009, ONCOGENE, V28, P2860, DOI 10.1038/onc.2009.145
   Dasgupta S, 2011, J BIOL CHEM, V286, P25935, DOI 10.1074/jbc.M111.254599
   Dong W, 2015, TUMOUR BIOL, V0, P0
   Du JY, 2015, ONCOL REP, V33, P1890, DOI 10.3892/or.2015.3797
   Duan GQ, 2015, TUMOR BIOL, V36, P6201, DOI 10.1007/s13277-015-3305-6
   Evans EE, 2006, MOL CANCER THER, V5, P2919, DOI 10.1158/1535-7163.MCT-06-0389
   Gao W, 2011, J CANCER RES CLIN, V137, P557, DOI 10.1007/s00432-010-0918-4
   Jemal A, 2009, CA-CANCER J CLIN, V59, P225, DOI 10.3322/caac.20006
   Li J, 2014, INT J CLIN EXP MED, V7, P558
   Li QC, 2015, CANCER CELL INT, V15, P0, DOI 10.1186/s12935-015-0233-x
   Li Z, 2015, GASTRIC CANCER, V18, P43, DOI 10.1007/s10120-014-0340-8
   Liang CC, 2007, NAT PROTOC, V2, P329, DOI 10.1038/nprot.2007.30
   Liang NX, 2015, ACTA BIOCH BIOPH SIN, V47, P530, DOI 10.1093/abbs/gmv046
   Liu QQ, 2010, BIOSCI TRENDS, V4, P254
   Liu XX, 2011, FEBS LETT, V585, P1363, DOI 10.1016/j.febslet.2011.04.018
   Liu XQ, 2009, COMP FUNCT GENOM, V0, P0, DOI DOI 10.1155/2009/837514
   Qi L, 2014, PLOS ONE, V9, P0, DOI 10.1371/journal.pone.0106032
   Rajendiran S, 2015, CANCER BIOL THER, V16, P876, DOI 10.1080/15384047.2015.1040962
   Shan NX, 2015, BIOCHEM BIOPH RES CO, V456, P385, DOI 10.1016/j.bbrc.2014.11.093
   Solomides CC, 2012, ACTA CYTOL, V56, P645, DOI 10.1159/000343473
   Wang YF, 2015, BIOCHEM BIOPH RES CO, V458, P714, DOI 10.1016/j.bbrc.2015.02.033
   Wong TS, 2008, CLIN CANCER RES, V14, P2588, DOI 10.1158/1078-0432.CCR-07-0666
   Xiao XC, 2012, ONCOL RES, V20, P537, DOI 10.3727/096504013X13775486749335
   Xu JQ, 2014, TUMOR BIOL, V35, P9847, DOI 10.1007/s13277-014-2229-x
   Yang X, 2013, CELL PHYSIOL BIOCHEM, V32, P1288, DOI 10.1159/000354527
   Yin WZ, 2014, EUR REV MED PHARMACO, V18, P1027
NR 27
TC 46
Z9 53
U1 1
U2 13
PU ACADEMIC PRESS INC ELSEVIER SCIENCE
PI SAN DIEGO
PA 525 B ST, STE 1900, SAN DIEGO, CA 92101-4495 USA
SN 0006-291X
EI 1090-2104
J9 BIOCHEM BIOPH RES CO
JI Biochem. Biophys. Res. Commun.
PD APR 8
PY 2016
VL 472
IS 3
BP 465
EP 470
DI 10.1016/j.bbrc.2016.01.163
PG 6
WC Biochemistry & Molecular Biology; Biophysics
SC Biochemistry & Molecular Biology; Biophysics
GA DI5FC
UT WOS:000373523300010
PM 26827826
DA 2022-07-08
ER

PT J
AU Han, Xiu-guo
   Li, Yan
   Mo, Hui-min
   Li, Kang
   Lin, Du
   Zhao, Chang-qing
   Zhao, Jie
   Tang, Ting-ting
AF Han, Xiu-guo
   Li, Yan
   Mo, Hui-min
   Li, Kang
   Lin, Du
   Zhao, Chang-qing
   Zhao, Jie
   Tang, Ting-ting
TI TIMP3 regulates osteosarcoma cell migration, invasion, and chemotherapeutic resistances
SO TUMOR BIOLOGY
LA English
DT Article
DE TIMP3; Osteosarcoma; Migration; Invasion; Cisplatin sensitivity
ID mesenchymal stem-cell; down-regulation; up-regulation; sensitivity; proliferation; cisplatin; apoptosis; promote; therapy; cancer
AB Tissue inhibitors of metalloproteinases (TIMPs) inhibit matrix metalloproteinases (MMPs) to limit degradation of the extracellular matrix. Low levels of TIMP3 have been demonstrated in cancer tissues at advanced clinical stages, with positive distant metastasis and chemotherapeutic resistance. We examined the role of TIMP3 in osteosarcoma (OS) cell invasiveness and chemoresistance. TIMP3 was overexpressed or knocked down in the human OS cell lines Saos2 and MG63. Cell migration and invasion capacities were then evaluated using Transwell assays, and resistance to cisplatin was assessed by CCK-8 assay and flow cytometry. Real-time PCR and western blotting were used to investigate activation of signaling pathways downstream of TIMP3. Overexpression of TIMP3 inhibited the migration and invasion of Saos2 and MG63 cells, while knockdown of TIMP3 had the opposite effect. Cell survival after exposure to cisplatin was inhibited by TIMP3 overexpression in both Saos2 and MG63 cells. Consistently, downregulation of TIMP3 gene expression significantly decreased the sensitivity of OS cells to cisplatin treatment. MMP1, MMP2, Bcl-2, and Akt1 were all downregulated following TIMP3 overexpression, while Bax and cleaved caspase-3 were upregulated. TIMP3 knockdown had opposite effects on the regulation of these genes. Taken together, our findings suggest TIMP3 as a new target for inhibition of OS progression and chemotherapeutic resistance.
C1 [Han, Xiu-guo; Li, Yan; Li, Kang; Zhao, Chang-qing; Zhao, Jie; Tang, Ting-ting] Shanghai Jiao Tong Univ, Shanghai Peoples Hosp 9, Shanghai Key Lab Orthoped Implants, Dept Orthoped Surg,Sch Med, Zhizaoju Rd 639, Shanghai 200011, Peoples R China.
   [Mo, Hui-min] Xuzhou Med Coll, Affiliated Hosp, Dept Hematol, Inst Hematol, Xuzhou, Jiangsu, Peoples R China.
   [Lin, Du] Shanghai Jiao Tong Univ, Sch Med, Shanghai Peoples Hosp 1, Dept Orthoped Surg, Shanghai, Peoples R China.
RP Zhao, J; Tang, TT (通讯作者)，Shanghai Jiao Tong Univ, Shanghai Peoples Hosp 9, Shanghai Key Lab Orthoped Implants, Dept Orthoped Surg,Sch Med, Zhizaoju Rd 639, Shanghai 200011, Peoples R China.
EM medzhaojie@163.com; tingtingtang@hotmail.com
FU National Natural Science Foundation of China [81172549, 81302341, 81370050, 81272038]; Science and Technology Commission of Shanghai Special Experimental Animals of China [14140904002]
CR Acunzo M, 2012, ONCOGENE, V31, P634, DOI 10.1038/onc.2011.260
   Adissu HA, 2015, PROSTATE, V75, P1831, DOI 10.1002/pros.23056
   Arpino V, 2015, MATRIX BIOL, V44-46, P247, DOI 10.1016/j.matbio.2015.03.005
   Bian ZY, 2010, CANCER SCI, V101, P2554, DOI 10.1111/j.1349-7006.2010.01731.x
   Du L, 2014, INT J CLIN EXP PATHO, V7, P2871
   Duan L, 2014, CANCER BIOL THER, V15, P1600, DOI 10.4161/15384047.2014.961876
   Eilber F, 1987, J CLIN ONCOL, V5, P21, DOI 10.1200/JCO.1987.5.1.21
   Ferrari S, 2015, EXPERT OPIN PHARMACO, V16, P2727, DOI 10.1517/14656566.2015.1102226
   Gan R, 2014, CANCER GENE THER, V21, P290, DOI 10.1038/cgt.2014.29
   Garofalo M, 2009, CANCER CELL, V16, P498, DOI 10.1016/j.ccr.2009.10.014
   Green DR, 2015, CSH PERSPECT BIOL, V7, P0, DOI 10.1101/cshperspect.a006080
   Haddox CL, 2014, OSTEOSARCOMA PEDIAT, V2014, P0, DOI [10.1155/2014/402509, DOI 10.1155/2014/402509]
   Han XG, 2015, CANCER LETT, V369, P405, DOI 10.1016/j.canlet.2015.09.002
   Itoh Y, 2015, MATRIX BIOL, V44-46, P207, DOI 10.1016/j.matbio.2015.03.004
   Jacob A, 2015, FRONT CELL DEV BIOL, V3, P0, DOI 10.3389/fcell.2015.00004
   Kansara M, 2014, NAT REV CANCER, V14, P722, DOI 10.1038/nrc3838
   Kimura R, 2011, BBA-MOL CELL RES, V1813, P1543, DOI 10.1016/j.bbamcr.2011.04.008
   Martelli AM, 2011, LEUKEMIA, V25, P1064, DOI 10.1038/leu.2011.46
   Qi JH, 2015, APOPTOSIS, V20, P523, DOI 10.1007/s10495-014-1076-y
   Saitoh Y, 2016, INT J ONCOL, V48, P235, DOI 10.3892/ijo.2015.3236
   Tang HH, 2016, MOL MED REP, V13, P1275, DOI 10.3892/mmr.2015.4670
   Tang QL, 2012, JNCI-J NATL CANCER I, V104, P749, DOI 10.1093/jnci/djs210
   Tu B, 2012, CANCER LETT, V325, P80, DOI 10.1016/j.canlet.2012.06.006
   Wang CB, 2014, COGN NEUROSCI-UK, V5, P3, DOI 10.1080/17588928.2013.797388
   Wang GUOWEN, 2010, MOL BIOL (MOSK), V44, P1010
   Wen XY, 2014, TUMOR BIOL, V35, P845, DOI 10.1007/s13277-013-1116-1
   Wu HL, 2014, INT J MOL SCI, V15, P20555, DOI 10.3390/ijms151120555
   Xu JQ, 2014, TUMOR BIOL, V35, P9847, DOI 10.1007/s13277-014-2229-x
   Yang JL, 2015, INT J MOL SCI, V16, P28635, DOI 10.3390/ijms161226123
   Yang JL, 2013, CURR OPIN ONCOL, V25, P398, DOI 10.1097/CCO.0b013e3283622c1b
   Zhang Y, 2014, ONCOL REP, V32, P965, DOI 10.3892/or.2014.3290
   Zhao ZF, 2014, INT J MOL MED, V33, P271, DOI 10.3892/ijmm.2013.1578
   Zollinger A, 2008, BLOOD, V112, P3403, DOI 10.1182/blood-2007-11-119362
NR 33
TC 21
Z9 22
U1 1
U2 10
PU SPRINGER
PI DORDRECHT
PA VAN GODEWIJCKSTRAAT 30, 3311 GZ DORDRECHT, NETHERLANDS
SN 1010-4283
EI 1423-0380
J9 TUMOR BIOL
JI Tumor Biol.
PD JUL 15
PY 2016
VL 37
IS 7
BP 8857
EP 8867
DI 10.1007/s13277-015-4757-4
PG 11
WC Oncology
SC Oncology
GA DU4HU
UT WOS:000382174500036
PM 26749283
DA 2022-07-08
ER

PT J
AU Shi, Qing-Ming
   Luo, Jun
   Wu, Kai
   Yin, Ming
   Gu, Yu-Rong
   Cheng, Xi-Gao
AF Shi, Qing-ming
   Luo, Jun
   Wu, Kai
   Yin, Ming
   Gu, Yu-rong
   Cheng, Xi-gao
TI High level of alpha B-crystallin contributes to the progression of osteosarcoma
SO ONCOTARGET
LA English
DT Article
DE osteosarcoma; alpha B-Crystallin; invasion; MMP-9; prognosis
ID heat-shock-protein; hepatocellular-carcinoma; breast-cancer; poor-prognosis; tumor-growth; matrix-metalloproteinase-9; angiogenesis; halofuginone; oncoprotein; metastasis
AB Accumulating evidences indicate the elevated expression of alpha B-Crystallin (Cryab) is implicated in tumorigenesis. However, the expression and biologic role of Cryab in osteosarcoma (OS) are still unknown. In this study, we showed that Cryab expression was elevated in OS tissues and cell lines, and down-regulation of Cryab in MG-63 and U-2OS cells led to a decline in the cells' aggressiveness, and reduced secretion of matrix metalloproteinase-9 (MMP-9) in vitro, and lower metastasis potential in vivo. Further study indicated that the Cryab expression was positively associated with the activity of ERK1/2 which is responsible for the cells' aggressiveness and MMP-9 secretion. Clinically, our data confirmed that the high level of Cryab was associated with shorten survival and tumor recurrence for the postoperative OS patients. Together, our results indicate that high level of Cryab is a new adverse outcomes marker for OS patients and may be used as a new therapeutic target.
C1 [Shi, Qing-Ming; Luo, Jun; Wu, Kai; Yin, Ming; Gu, Yu-Rong; Cheng, Xi-Gao] Nanchang Univ, Dept Orthoped Surg 1, Affiliated Hosp 2, Nanchang, Jiangxi, Peoples R China.
RP Cheng, XG (通讯作者)，Nanchang Univ, Dept Orthoped Surg 1, Affiliated Hosp 2, Nanchang, Jiangxi, Peoples R China.
EM cxg2015@163.com
CR Egeblad M, 2002, NAT REV CANCER, V2, P161, DOI 10.1038/nrc745
   Fagioli F, 2008, BONE MARROW TRANSPL, V41, PS131, DOI 10.1038/bmt.2008.71
   Gruvberger-saal SK, 2006, J CLIN INVEST, V116, P30, DOI 10.1172/JCI27462
   Guillon MAM, 2011, BMC CANCER, V11, P0, DOI 10.1186/1471-2407-11-407
   Han K, 2015, ONCOTARGET, V6, P8875, DOI 10.18632/oncotarget.3560
   Huang XY, 2013, HEPATOLOGY, V57, P2235, DOI 10.1002/hep.26255
   Jin ML, 2014, INT J ONCOL, V44, P309, DOI 10.3892/ijo.2013.2157
   Ke AW, 2011, GASTROENTEROLOGY, V140, P1629, DOI 10.1053/j.gastro.2011.02.008
   Ke AW, 2009, HEPATOLOGY, V49, P491, DOI 10.1002/hep.22639
   Kim HS, 2011, J BREAST CANCER, V14, P14, DOI 10.4048/jbc.2011.14.1.14
   Kolb EA, 2010, PEDIATR BLOOD CANCER, V54, P497, DOI 10.1002/pbc.22387
   Lamora A, 2015, ONCOTARGET, V6, P14413, DOI 10.18632/oncotarget.3891
   Li DWC, 2005, MOL BIOL CELL, V16, P4437, DOI 10.1091/mbc.E05-01-0010
   Mirabello L, 2009, CANCER-AM CANCER SOC, V115, P1531, DOI 10.1002/cncr.24121
   Moyano JV, 2006, J CLIN INVEST, V116, P261, DOI 10.1172/JCI25888
   Muchowski PJ, 1997, J BIOL CHEM, V272, P2578
   Prevete N, 2015, PHARMACOL RES, V102, P184, DOI 10.1016/j.phrs.2015.09.017
   Saini P, 2015, ONCOTARGET, V6, P13072, DOI 10.18632/oncotarget.3865
   Salah Z, 2015, ONCOTARGET, V6, P4920, DOI 10.18632/oncotarget.3025
   Shi GM, 2010, HEPATOLOGY, V52, P183, DOI 10.1002/hep.23661
   Wang JC, 2015, ONCOTARGET, V6, P42825, DOI 10.18632/oncotarget.5739
   Wang W, 2015, ONCOTARGET, V6, P10297, DOI 10.18632/oncotarget.3305
   Xu JF, 2015, ONCOTARGET, V6, P23662, DOI 10.18632/oncotarget.4282
   Yang JL, 2011, CANCER-AM CANCER SOC, V117, P4925, DOI 10.1002/cncr.26116
   Yilmaz M, 2015, HEAD NECK-J SCI SPEC, V37, P1344, DOI 10.1002/hed.23746
NR 25
TC 12
Z9 13
U1 0
U2 3
PU IMPACT JOURNALS LLC
PI ORCHARD PARK
PA 6666 E QUAKER ST, STE 1, ORCHARD PARK, NY 14127 USA
SN 
EI 1949-2553
J9 ONCOTARGET
JI Oncotarget
PD FEB 23
PY 2016
VL 7
IS 8
BP 9007
EP 9016
DI 10.18632/oncotarget.6928
PG 10
WC Oncology; Cell Biology
SC Oncology; Cell Biology
GA DL4OW
UT WOS:000375618100044
PM 26789112
DA 2022-07-08
ER

PT J
AU Adiguzel, Mustafa
   Horozoglu, Cem
   Kilicoglu, Onder
   Ozger, Harzem
   Acar, Leyla
   Ergen, Arzu
AF Adiguzel, Mustafa
   Horozoglu, Cem
   Kilicoglu, Onder
   Ozger, Harzem
   Acar, Leyla
   Ergen, Arzu
TI MMP-3 gene polymorphisms and Osteosarcoma
SO INDIAN JOURNAL OF EXPERIMENTAL BIOLOGY
LA English
DT Article
DE Adolescents; Cancer; E45K; Matrix Metalloproteinases; OSA; T102T
ID matrix metalloproteinase; extracellular-matrix; collagen vi; bone; tumor; amplification; activation; expression; survival; pathway
AB Osteosarcoma (OSA) is the most common adolescence cancer among all primary bone tumors next only to multiplemyeloma. It has a substantially worse prognosis and ability to metastasize to lung. MMPs (matrix metalloproteinases) are among the major proteases that take part in regulation of ECM (extracellular matrix). MMPs play an active role in the formation of the osteoid tissue, rich in collagens and other ECM proteoglycans. They also take part in pro-osteoclast, osteoclast, osteoblast, and osteoid formation. Many members of the MIMP gene family have been linked to human cancers. It has been shown that MMPs particularly play a role in the tumor's acquisition of, an invasive and metastatic character. In our study, the E45K and T102T polymorphisms of MMP-3 were studied using the PCR-RFLP method in 135 Turkish subjects (54 subjects with osteosarcoma and 81 healthy controls). We found that frequencies of E45K G allele (p:0,010, chi 2:6,710, OR:1,429, 95%C1:1,019-1,858) and AG genotype (p:0,001, chi 2:14,753, OR:2,32, 95%C1:1,491-3,626) were elevated in patients compared to controls. Besides, there was a significant difference in E45K AA genotype between study groups (p:0,004, chi 2:8,182, OR:2,929, 95%C1:1,38-6,19). There were no significant differences between any genotypes or allele in the control and patient groups for MMP-3 T102T polymorphism. Our findings indicate that the G allele and AG genotype of MMP-3 E45K polymorphism is associated with increased risk of osteosarcoma in adolescent population of Turkey.
C1 [Adiguzel, Mustafa; Horozoglu, Cem; Acar, Leyla; Ergen, Arzu] Istanbul Univ, Dept Mol Med, Inst Expt Med, Istanbul, Turkey.
   [Kilicoglu, Onder; Ozger, Harzem] Istanbul Univ, Dept Orthopaed & Traumatol, Istanbul Fac Med, Istanbul, Turkey.
RP Ergen, A (通讯作者)，Istanbul Univ, Dept Mol Med, Inst Expt Med, Istanbul, Turkey.
EM a_ergen@yahoo.com
FU Istanbul University [19358]
CR Anbari KK, 2000, CLIN ORTHOP RELAT R, V0, P213
   Bacci G, 2008, J SURG ONCOL, V98, P415, DOI 10.1002/jso.21140
   Barthelemi S, 2012, J CELL BIOCHEM, V113, P760, DOI 10.1002/jcb.23401
   Butler GS, 2009, BIOCHEMISTRY-US, V48, P10830, DOI 10.1021/bi901656f
   Catalano V, 2013, SEMIN CANCER BIOL, V23, P522, DOI 10.1016/j.semcancer.2013.08.007
   Chen PW, 2013, TRENDS MOL MED, V19, P410, DOI 10.1016/j.molmed.2013.04.001
   Debart ACW, 1995, J BONE MINER RES, V10, P1374
   Deryugina EI, 2010, BBA-MOL CELL RES, V1803, P103, DOI 10.1016/j.bbamcr.2009.09.017
   Duivenvoorden WCM, 1999, CLIN EXP METASTAS, V17, P27
   Fletcher JA, 1994, CANCER GENET CYTOGEN, V77, P81, DOI 10.1016/0165-4608(94)90154-6
   Harting MATTHEWT, 2006, SEMIN PEDIATR SURG, V15, P25, DOI 10.1053/j.sempedsurg.2005.11.005
   Hughes DPM, 2009, EXPERT OPIN DRUG DEL, V6, P1311, DOI 10.1517/17425240903280422
   Janeway KA, 2010, LANCET ONCOL, V11, P670, DOI 10.1016/S1470-2045(10)70062-0
   Kim MS, 2008, J SURG ONCOL, V97, P456, DOI 10.1002/jso.20986
   Klein MJ, 2006, AM J CLIN PATHOL, V125, P555, DOI 10.1309/UC6KQHLD9LV2KENN
   Kushlinsky NE, 2010, B EXP BIOL MED+, V149, P233, DOI 10.1007/s10517-010-0914-3
   Lu PF, 2012, J CELL BIOL, V196, P395, DOI 10.1083/jcb.201102147
   Mao L, 2013, ENDOCR J, V60, P1309, DOI 10.1507/endocrj.EJ13-0270
   Mialou V, 2005, CANCER-AM CANCER SOC, V104, P1100, DOI 10.1002/cncr.21263
   Miller SA, 1988, NUCLEIC ACIDS RES, V16, P1215, DOI 10.1093/nar/16.3.1215
   Mirabello L, 2009, CANCER-AM CANCER SOC, V115, P1531, DOI 10.1002/cncr.24121
   Motrescu ER, 2008, ONCOGENE, V27, P6347, DOI 10.1038/onc.2008.218
   Nagase H, 1997, BIOL CHEM, V378, P151
   Noguera R, 2012, HISTOL HISTOPATHOL, V27, P693, DOI 10.14670/HH-27.693
   Page-mccaw A, 2007, NAT REV MOL CELL BIO, V8, P221, DOI 10.1038/nrm2125
   Ren Y, 2012, J HUAZHONG U SCI-MED, V32, P82, DOI 10.1007/s11596-012-0014-x
   Roomi MW, 2014, INT J ONCOL, V44, P27, DOI 10.3892/ijo.2013.2159
   Rozario T, 2010, DEV BIOL, V341, P126, DOI 10.1016/j.ydbio.2009.10.026
   Sandberg AA, 2003, CANCER GENET CYTOGEN, V145, P1, DOI 10.1016/S0165-4608(03)00105-5
   Paiva KBS, 2014, ARCH BIOCHEM BIOPHYS, V561, P74, DOI 10.1016/j.abb.2014.07.034
   Tsai HC, 2014, ONCOTARGET, V5, P3800, DOI 10.18632/oncotarget.1998
   Wootton-gorges SL, 2009, MAGN RESON IMAGING C, V17, P469, DOI 10.1016/j.mric.2009.03.010
   Wu DJ, 2014, MOL MED REP, V10, P2415, DOI 10.3892/mmr.2014.2546
   Yang JL, 2011, CANCER-AM CANCER SOC, V117, P4925, DOI 10.1002/cncr.26116
   Yang JL, 2010, CANCER LETT, V291, P31, DOI 10.1016/j.canlet.2009.09.018
   Yang JL, 2010, TECHNOL CANCER RES T, V9, P161, DOI 10.1177/153303461000900205
NR 36
TC 5
Z9 5
U1 0
U2 4
PU NATL INST SCIENCE COMMUNICATION-NISCAIR
PI NEW DELHI
PA DR K S KRISHNAN MARG, PUSA CAMPUS, NEW DELHI 110 012, INDIA
SN 0019-5189
EI 0975-1009
J9 INDIAN J EXP BIOL
JI Indian J. Exp. Biol.
PD MAR 15
PY 2016
VL 54
IS 3
BP 175
EP 179
DI 
PG 5
WC Biology
SC Life Sciences & Biomedicine - Other Topics
GA DH1RN
UT WOS:000372562700002
PM 27145630
DA 2022-07-08
ER

PT J
AU Liu, Changying
   Zhao, Pengfei
   Yang, Yubao
   Xu, Xiaodong
   Wang, Liang
   Li, Bo
AF Liu, Changying
   Zhao, Pengfei
   Yang, Yubao
   Xu, Xiaodong
   Wang, Liang
   Li, Bo
TI Ampelopsin suppresses TNF--induced migration and invasion of U2OS osteosarcoma cells
SO MOLECULAR MEDICINE REPORTS
LA English
DT Article
DE osteosarcoma; ampelopsin; TNF-; p38MAPK; MMP-2
ID tumor-necrosis-factor; to-mesenchymal transition; ovarian-cancer cell; p38 map kinase; nf-kappa-b; factor-alpha; up-regulation; nucleus pulposus; expression; mmp-2
AB Ampelopsin has been suggested as a novel anticancer agent, however, there is no evidence regarding its direct effect on the migration and invasion of osteosarcoma cells. The aims of the present study were to investigate the influence of ampelopsin on the migration and invasion of osteosarcoma cells and to clarify the underlying mechanisms. Scratch wound healing and Transwell assays were used to measure the migratory and invasive activities of the cells, respectively. The protein and RNA levels of matrix metalloproteinase-2 (MMP-2) were detected with western blot and RT-qPCR, respectively, following stimulation with tumor necrosis factor- (TNF-) and ampelopsin. The expression levels of phospho- and total-p38MAPK were detected using western blot analysis. Additionally, SB203580, an inhibitor of p38MAPK, was used to investigate the effect of TNF- and ampelopsin. The results demonstrated that TNF- upregulated the expression level of MMP-2 and promoted the migration and invasion of osteosarcoma cells. TNF- also activated the p38MAPK pathway, and SB203580 significantly inhibited the effect of TNF- on MMP-2 expression. The application of ampelopsin abolished the effects of TNF- on the activation of the p38MAPK pathway and the expression of MMP-2, and downregulated the migration and invasion of the osteosarcoma cells. These results demonstrated that ampelopsin inhibits the TNF--induced migration and invasion of osteosarcoma cells, and that the effect of ampelopsin was mediated by p38MAPK/MMP-2 signaling.
C1 [Liu, Changying; Yang, Yubao; Xu, Xiaodong; Wang, Liang] Peoples Hosp Linyi City, Dept Osteol, 27 Jie Fang Rd, Linyi 276000, Shandong, Peoples R China.
   [Zhao, Pengfei] Peoples Hosp Yinan Cty, Dept Osteol, Linyi 276003, Shandong, Peoples R China.
   [Li, Bo] Cent Hosp Zibo, Dept Cardiol, 54 Gong Qing Tuan Xi Rd, Zibo 255036, Shandong, Peoples R China.
RP Yang, YB (通讯作者)，Peoples Hosp Linyi City, Dept Osteol, 27 Jie Fang Rd, Linyi 276000, Shandong, Peoples R China.; Li, B (通讯作者)，Cent Hosp Zibo, Dept Cardiol, 54 Gong Qing Tuan Xi Rd, Zibo 255036, Shandong, Peoples R China.
EM yangyubao9999@sina.com; libosubmit@163.com
FU Science Foundation of Shandong Province [ZR2014HP005]
CR Bates RC, 2003, MOL BIOL CELL, V14, P1790, DOI 10.1091/mbc.E02-09-0583
   Bibikova E, 2014, BLOOD, V124, P3791, DOI 10.1182/blood-2014-06-584656
   Bjornland K, 2005, J SURG RES, V127, P151, DOI 10.1016/j.jss.2004.12.016
   Chang H, 2014, CARCINOGENESIS, V35, P1847, DOI 10.1093/carcin/bgu118
   Cheng YC, 2009, MOL CELL BIOCHEM, V325, P69, DOI 10.1007/s11010-008-0021-1
   Cooney R, 1997, J TRAUMA, V42, P415, DOI 10.1097/00005373-199703000-00008
   Ferrajoli A, 2002, BLOOD, V100, P1215, DOI 10.1182/blood.V100.4.1215.h81602001215_1215_1219
   Hagemann T, 2004, CARCINOGENESIS, V25, P1543, DOI 10.1093/carcin/bgh146
   Han YP, 2001, J CELL SCI, V114, P131
   Kitzis V, 1999, J SURG RES, V87, P134, DOI 10.1006/jsre.1999.5747
   Kulbe H, 2007, CANCER RES, V67, P585, DOI 10.1158/0008-5472.CAN-06-2941
   Li YP, 2005, FASEB J, V19, P362, DOI 10.1096/fj.04-2364com
   Liu TF, 2015, ONCOL REP, V33, P861, DOI 10.3892/or.2014.3672
   Livak KJ, 2001, METHODS, V25, P402, DOI 10.1006/meth.2001.1262
   Luo GAO-QIN, 2006, ZHONG YAO CAI, V29, P146
   Michalaki V, 2004, BRIT J CANCER, V90, P2312, DOI 10.1038/sj.bjc.6601814
   Mirabello L, 2009, CANCER-AM CANCER SOC, V115, P1531, DOI 10.1002/cncr.24121
   Mori T, 2014, ONCOGENE, V33, P4236, DOI 10.1038/onc.2013.545
   Murakami T, 2004, BIOFACTORS, V21, P175, DOI 10.1002/biof.552210136
   Nabors LLB, 2003, CANCER RES, V63, P4181
   Ni F, 2012, PLOS ONE, V7, P0, DOI 10.1371/journal.pone.0038802
   Niforou KATERINAN, 2008, CANCER GENOMICS & PROTEOMICS, V5, P63
   Pan F, 2013, MOL BIOL REP, V40, P4139, DOI 10.1007/s11033-012-2225-4
   Qi SM, 2012, INT IMMUNOPHARMACOL, V12, P278, DOI 10.1016/j.intimp.2011.12.001
   Ren P, 2014, MOL MED REP, V10, P3106, DOI 10.3892/mmr.2014.2635
   Sayama K, 2000, IN VIVO, V14, P481
   Schram K, 2010, CELL MOL BIOL LETT, V15, P551, DOI 10.2478/s11658-010-0027-z
   Seguin CA, 2008, SPINE, V33, P356, DOI 10.1097/BRS.0b013e3181642a5e
   Stjernberg-salmela S, 2010, RHEUMATOLOGY, V49, P382, DOI 10.1093/rheumatology/kep327
   Szlosarek PW, 2006, MOL CANCER THER, V5, P382, DOI 10.1158/1535-7163.MCT-05-0303
   Tomita Y, 2004, INT J CANCER, V112, P927, DOI 10.1002/ijc.20493
   Tsai TT, 2014, J ORTHOP RES, V32, P238, DOI 10.1002/jor.22508
   Villeneuve J, 2005, CANCER RES, V65, P3928, DOI 10.1158/0008-5472.CAN-04-3612
   Wajant H, 2009, RESULTS PROBL CELL D, V49, P1, DOI 10.1007/400_2008_26
   Wang X, 2008, ACTA PHARMACOL SIN, V29, P1275, DOI 10.1111/j.1745-7254.2008.00889.x
   Wu PK, 2009, JPN J CLIN ONCOL, V39, P514, DOI 10.1093/jjco/hyp057
   Yang YN, 2012, OPHTHALMIC RES, V48, P165, DOI 10.1159/000338819
   Zhong J, 2006, J CELL PHYSIOL, V207, P540, DOI 10.1002/jcp.20605
   Zhou WM, 2010, MOLECULES, V15, P2114, DOI 10.3390/molecules15042114
   Zhou Y, 2014, CANCER SCI, V105, P1279, DOI 10.1111/cas.12494
NR 40
TC 6
Z9 9
U1 0
U2 3
PU SPANDIDOS PUBL LTD
PI ATHENS
PA POB 18179, ATHENS, 116 10, GREECE
SN 1791-2997
EI 1791-3004
J9 MOL MED REP
JI Mol. Med. Rep.
PD JUN 15
PY 2016
VL 13
IS 6
BP 4729
EP 4736
DI 10.3892/mmr.2016.5124
PG 8
WC Oncology; Medicine, Research & Experimental
SC Oncology; Research & Experimental Medicine
GA DO7UR
UT WOS:000377989000028
PM 27082056
DA 2022-07-08
ER

PT J
AU Sun, Wei
   Ma, Xiaojun
   Shen, Jiakang
   Yin, Fei
   Wang, Chongren
   Cai, Zhengdong
AF Sun, Wei
   Ma, Xiaojun
   Shen, Jiakang
   Yin, Fei
   Wang, Chongren
   Cai, Zhengdong
TI Bioinformatics analysis of differentially expressed pathways related to the metastatic characteristics of osteosarcoma
SO INTERNATIONAL JOURNAL OF MOLECULAR MEDICINE
LA English
DT Article
DE osteosarcoma; differentially expressed pathways; differentially expressed genes; metastasis
ID matrix metalloproteinase; gene; cell; invasion; database; growth; ezrin
AB In this study, gene expression data of osteosarcoma (OSA) were analyzed to identify metastasis-related biological pathways. Four gene expression data sets (GSE21257, GSE9508, GSE49003 and GSE66673) were downloaded from Gene Expression Omnibus (GEO). An analysis of differentially expressed genes (DEGs) was performed using the Significance Analysis of Microarray (SAM) method. Gene expression levels were converted into scores of pathways by the Functional Analysis of Individual Microarray Expression (FAIME) algorithm and the differentially expressed pathways (DEPs) were then disclosed by a t-test. The distinguishing and prediction ability of the DEPs for metastatic and non-metastatic OSA was further confirmed using the principal component analysis (PCA) method and 3 gene expression data sets (GSE9508, GSE49003 and GSE66673) based on the support vector machines (SVM) model. A total of 616 downregulated and 681 upregulated genes were identified in the data set, GSE21257. The DEGs could not be used to distinguish metastatic OSA from non-metastatic OSA, as shown by PCA. Thus, an analysis of DEPs was further performed, resulting in 14 DEPs, such as NRAS signaling, Toll-like receptor (TLR) signaling, matrix metalloproteinase (MMP) regulation of cytokines and tumor necrosis factor receptor-associated factor (TRAF)-mediated interferon regulatory factor 7 (IRF7) activation. Cluster analysis indicated that these pathways could be used to distinguish between metastatic OSA from non-metastatic OSA. The prediction accuracy was 91, 66.7 and 87.5% for the data sets, GSE9508, GSE49003 and GSE66673, respectively. The results of PCA further validated that the DEPs could be used to distinguish metastatic OSA from non-metastatic OSA. On the whole, several DEPs were identified in metastatic OSA compared with non-metastatic OSA. Further studies on these pathways and relevant genes may help to enhance our understanding of the molecular mechanisms underlying metastasis and may thus aid in the development of novel therapies.
C1 [Sun, Wei; Cai, Zhengdong] Nanjing Med Univ, Shanghai Gen Hosp, Dept Orthoped, 100 Haining Rd, Shanghai 200072, Peoples R China.
   [Ma, Xiaojun; Shen, Jiakang; Yin, Fei] Shanghai Jiao Tong Univ, Sch Med, Shanghai Gen Hosp, Dept Orthoped, Shanghai 200080, Peoples R China.
   [Wang, Chongren] Tongji Univ, Shanghai 200092, Peoples R China.
RP Cai, ZD (通讯作者)，Nanjing Med Univ, Shanghai Gen Hosp, Dept Orthoped, 100 Haining Rd, Shanghai 200072, Peoples R China.
EM caishhdhd@163.com
CR Bacci G, 1997, CANCER-AM CANCER SOC, V79, P245
   Barrett T, 2005, NUCLEIC ACIDS RES, V33, P0
   Bidwell BN, 2012, NAT MED, V18, P1224, DOI 10.1038/nm.2830
   Bjornland K, 2005, J SURG RES, V127, P151, DOI 10.1016/j.jss.2004.12.016
   Bjornland K, 1999, CANCER RES, V59, P4702
   Buddingh EP, 2011, CLIN CANCER RES, V17, P2110, DOI 10.1158/1078-0432.CCR-10-2047
   Cho HJ, 2007, J BIOCHEM MOL BIOL, V40, P1069
   Daw NC, 2015, BRIT J CANCER, V112, P278, DOI 10.1038/bjc.2014.585
   Denardo DG, 2008, CANCER METAST REV, V27, P11, DOI 10.1007/s10555-007-9100-0
   Diao CY, 2014, ASIAN PAC J CANCER P, V15, P1817, DOI 10.7314/APJCP.2014.15.4.1817
   Duong LINHM, 2013, J REGISTRY MANAG, V40, P59
   Endo-munoz L, 2010, CANCER RES, V70, P7063, DOI 10.1158/0008-5472.CAN-09-4291
   Fan L, 2011, J HUAZHONG U SCI-MED, V31, P348, DOI 10.1007/s11596-011-0379-2
   Gonzalez-reyes S, 2010, BMC CANCER, V10, P0, DOI 10.1186/1471-2407-10-665
   Hu Y, 2014, ONCOL REP, V32, P1741, DOI 10.3892/or.2014.3362
   Jakob JA, 2012, CANCER-AM CANCER SOC, V118, P4014, DOI 10.1002/cncr.26724
   Ji T, 2014, CANCER RES, V74, P0, DOI 10.1158/1538-7445.AM2014-4414
   Karatzoglou A, 2005, J STAT SOFTW, V15, P1
   Kido A, 1999, CANCER LETT, V137, P209, DOI 10.1016/S0304-3835(98)00368-1
   Kodama T, 1999, EUR J IMMUNOL, V29, P1390, DOI 10.1002/(SICI)1521-4141(199904)29:04<1390::AID-IMMU1390>3.3.CO;2-3
   Liberzon A, 2011, BIOINFORMATICS, V27, P1739, DOI 10.1093/bioinformatics/btr260
   Liew AWC, 2011, BRIEF BIOINFORM, V12, P498, DOI 10.1093/bib/bbq080
   Marina N, 2004, ONCOLOGIST, V9, P422, DOI 10.1634/theoncologist.9-4-422
   Meng QB, 2012, MOL CELL BIOCHEM, V371, P177, DOI 10.1007/s11010-012-1434-4
   Merchant MS, 2007, CANCER IMMUNOL IMMUN, V56, P1037, DOI 10.1007/s00262-006-0257-0
   Muff R, 2012, SARCOMA, V2012, P0, DOI [10.1155/2012/937506232132803504467, DOI 10.1155/2012/937506232132803504467]
   Pahl JHW, 2012, CLIN CANCER RES, V18, P432, DOI 10.1158/1078-0432.CCR-11-2277
   Park HD, 2011, ONCOGENE, V30, P201, DOI 10.1038/onc.2010.401
   Qin SHAOPU, 2013, FRONTIERS IN GENETICS, V3, P160, DOI 10.3389/fgene.2012.00160
   Rasalkar DD, 2011, PEDIATR RADIOL, V41, P227, DOI 10.1007/s00247-010-1809-1
   Ren L, 2009, ONCOGENE, V28, P792, DOI 10.1038/onc.2008.437
   Ren L, 2014, ADV EXP MED BIOL, V804, P181, DOI 10.1007/978-3-319-04843-7_10
   Ren L, 2012, CANCER RES, V72, P1001, DOI 10.1158/0008-5472.CAN-11-0210
   Ren T, 2007, CANCER BIOL THER, V6, P1704, DOI 10.4161/cbt.6.11.4826
   Shatz M, 2012, CANCER RES, V72, P3948, DOI 10.1158/0008-5472.CAN-11-4134
   Shen XD, 2009, CLIN INVEST MED, V32, P0
   Takahashi C, 2006, NAT GENET, V38, P118, DOI 10.1038/ng1703
   Tusher VG, 2001, P NATL ACAD SCI USA, V98, P5116, DOI 10.1073/pnas.091062498
   Wang J, 2015, ONCOL RES, V22, P219, DOI 10.3727/096504015X14386062091442, 10.3727/096504014X14077751730351
   Wang ZJ, 2010, J CLIN ONCOL, V28, P0, DOI 10.1200/jco.2010.28.15_suppl.e20006
   Wu CHANG-JIUN, 2004, GENOME INFORM, V15, P239
   Yang XA, 2012, PLOS COMPUT BIOL, V8, P0, DOI 10.1371/journal.pcbi.1002350
   Yao WT, 2014, INT J MOL MED, V34, P1655, DOI 10.3892/ijmm.2014.1948
   Zheng LM, 1996, J EXP MED, V184, P579, DOI 10.1084/jem.184.2.579
NR 44
TC 13
Z9 13
U1 0
U2 3
PU SPANDIDOS PUBL LTD
PI ATHENS
PA POB 18179, ATHENS, 116 10, GREECE
SN 1107-3756
EI 1791-244X
J9 INT J MOL MED
JI Int. J. Mol. Med.
PD AUG 15
PY 2016
VL 38
IS 2
BP 466
EP 474
DI 10.3892/ijmm.2016.2657
PG 9
WC Medicine, Research & Experimental
SC Research & Experimental Medicine
GA DT2CQ
UT WOS:000381288800011
PM 27353415
DA 2022-07-08
ER

PT J
AU Ory, Benjamin
   Baud’huin, Marc
   Verrecchia, Franck
   Brounais-le royer, Benedicte
   Quillard, Thibaut
   Amiaud, Jerome
   Battaglia, Severine
   Heymann, Dominique
   Redini, Francoise
   Lamoureux, Francois
AF Ory, Benjamin
   Baud’huin, Marc
   Verrecchia, Franck
   Brounais-le royer, Benedicte
   Quillard, Thibaut
   Amiaud, Jerome
   Battaglia, Severine
   Heymann, Dominique
   Redini, Francoise
   Lamoureux, Francois
TI Blocking HSP90 Addiction Inhibits Tumor Cell Proliferation, Metastasis Development, and Synergistically Acts with Zoledronic Acid to Delay Osteosarcoma Progression
SO CLINICAL CANCER RESEARCH
LA English
DT Article
ID resistant prostate-cancer; osteoclast formation; canine osteosarcoma; antitumor-activity; in-vitro; c-met; bone; expression; sarcoma; kinase
AB Purpose: Despite recent improvements in therapeutic management of osteosarcoma, ongoing challenges in improving the response to chemotherapy warrants the development of new strategies to improve overall patient survival. Among them, HSP90 is a molecular chaperone involved in the maturation and stability of various oncogenic proteins leading to tumor cells survival and disease progression. We assessed the antitumor properties of a synthetic HSP90 inhibitor, PF4942847, alone or in combination with zoledronic acid in osteosarcoma. Experimental Design: The effects of PF4942847 were evaluated on human osteosarcoma cells growth and apoptosis. Signaling pathways were analyzed by Western blotting. The consequence of HSP90 therapy combined or notwith zoledronic acid was evaluated in mice bearing HOS-MNNG xenografts on tumor growth, associated bone lesions, and pulmonary metastasis. The effect of PF4942847 on osteoclastogenesis was assessed on human CD14(+) monocytes. Results: In osteosarcoma cell lines, PF4942847 inhibited cell growth in a dose-dependent manner (IC50 +/- 50 nmol/L) and induced apoptosis with an increase of sub-G(1) fraction and cleaved PARP. These biologic events were accompanied by decreased expression of Akt, p-ERK, c-Met, and c-RAF1. When administered orally to mice bearing osteosarcoma tumors, PF4942847 significantly inhibited tumor growth by 80%, prolonged survival compared with controls, and inhibited pulmonary metastases by blocking c-Met, FAK, and MMP9 signaling. In contrast to 17-allylamino-17-demethoxygeldanamycin (17-AAG), PF4942847 did not induce osteoclast differentiation, and synergistically acted with zoledronic acid to delay osteosarcoma progression and prevent bone lesions. Conclusions: All these data provide a strong rationale for clinical evaluation of PF4942847 alone or in combination with zoledronic acid in osteosarcoma. (C) 2015 AACR.
C1 [Ory, Benjamin; Baud'huin, Marc; Verrecchia, Franck; Brounais-Le Royer, Benedicte; Quillard, Thibaut; Amiaud, Jerome; Battaglia, Severine; Heymann, Dominique; Redini, Francoise; Lamoureux, Francois] Univ Nantes, Nantes Atlantique Univ, Lab Physiopathol Resorpt Osseuse & Therapie Tumeu, Nantes, France.
   [Ory, Benjamin; Baud'huin, Marc; Verrecchia, Franck; Brounais-Le Royer, Benedicte; Quillard, Thibaut; Amiaud, Jerome; Battaglia, Severine; Heymann, Dominique; Redini, Francoise; Lamoureux, Francois] INSERM, UMR 957, F-44035 Nantes, France.
   [Ory, Benjamin; Baud'huin, Marc; Verrecchia, Franck; Brounais-Le Royer, Benedicte; Quillard, Thibaut; Amiaud, Jerome; Battaglia, Severine; Heymann, Dominique; Redini, Francoise; Lamoureux, Francois] LUNAM Univ, Nantes, France.
   [Ory, Benjamin; Baud'huin, Marc; Verrecchia, Franck; Brounais-Le Royer, Benedicte; Quillard, Thibaut; Amiaud, Jerome; Battaglia, Severine; Heymann, Dominique; Redini, Francoise; Lamoureux, Francois] Equipe Labellisee LIGUE 2012, Nantes, France.
   [Baud'huin, Marc; Heymann, Dominique] CHU Nantes, F-44035 Nantes 01, France.
RP Lamoureux, F (通讯作者)，INSERM, UMR S 957, 1 Rue Gaston Veil, F-44035 Nantes, France.
EM francois.lamoureux@univ-nantes.fr
FU l'Association pour la Recherche sur le Cancer (France); Pfizer Global Research & Development (United States)
CR Ambati SR, 2014, MOL ONCOL, V8, P323, DOI 10.1016/j.molonc.2013.12.005
   Bagatell R, 2005, INT J CANCER, V113, P179, DOI 10.1002/ijc.20611
   Chai RC, 2014, J BIOL CHEM, V289, P13602, DOI 10.1074/jbc.M113.530626
   Chinn DC, 2012, PEDIATR BLOOD CANCER, V58, P885, DOI 10.1002/pbc.23270
   Chiosis G, 2003, MOL CANCER THER, V2, P123
   Chiosis G, 2006, CURR OPIN INVEST DR, V7, P534
   Chou TC, 1984, ADV ENZYME REGUL, V22, P27, DOI 10.1016/0065-2571(84)90007-4
   Christensen JG, 2003, CANCER RES, V63, P7345
   Coleman RE, 2008, BRIT J CANCER, V98, P1736, DOI 10.1038/sj.bjc.6604382
   Feng ST, 2015, ONCOL LETT, V9, P2670, DOI 10.3892/ol.2015.3131
   Ferracini R, 1995, ONCOGENE, V10, P739
   Ferracini R, 2000, J ORTHOPAED RES, V18, P253, DOI 10.1002/jor.1100180213
   Fieten H, 2009, VET PATHOL, V46, P869, DOI 10.1354/vp.08-VP-0155-F-FL
   Fu J, 2013, CANCER RES, V73, P3062, DOI 10.1158/0008-5472.CAN-12-2033
   Garcia-carbonero R, 2013, LANCET ONCOL, V14, PE358, DOI 10.1016/S1470-2045(13)70169-4
   Gazitt Y, 2009, INT J ONCOL, V34, P551, DOI 10.3892/ijo_00000181
   Georgakis GEORGIOSV, 2005, FUTURE ONCOL, V1, P273
   Glaze ER, 2005, CANCER CHEMOTH PHARM, V56, P637, DOI 10.1007/s00280-005-1000-9
   Heymann D, 2005, BONE, V37, P74, DOI 10.1016/j.bone.2005.02.020
   Heymann D, 2004, TRENDS MOL MED, V10, P337, DOI 10.1016/j.molmed.2004.05.007
   Heymann DOMINIQUE, 2013, BONEKEY REP, V2, P378, DOI 10.1038/bonekey.2013.112
   Himelstein BP, 1998, MED PEDIATR ONCOL, V31, P471, DOI 10.1002/(SICI)1096-911X(199812)31:6<471::AID-MPO2>3.0.CO;2-M
   Hu YF, 2015, CANCER BIOL THER, V16, P949, DOI 10.1080/15384047.2015.1040964
   Kamal A, 2003, NATURE, V425, P407, DOI 10.1038/nature01913
   Lamoureux F, 2014, ONCOTARGET, V5, P7805, DOI 10.18632/oncotarget.2308
   Lamoureux F, 2014, EUR UROL, V66, P145, DOI 10.1016/j.eururo.2013.12.019
   Lamoureux F, 2014, NAT COMMUN, V5, P0, DOI 10.1038/ncomms4511
   Lamoureux F, 2011, CANCER RES, V71, P5838, DOI 10.1158/0008-5472.CAN-11-0994
   Lamoureux F, 2011, CLIN CANCER RES, V17, P2301, DOI 10.1158/1078-0432.CCR-10-3077
   Lamoureux F, 2007, EXPERT REV ANTICANC, V7, P169, DOI 10.1586/14737140.7.2.169
   Megison ML, 2014, MOL CANCER RES, V12, P514, DOI 10.1158/1541-7786.MCR-13-0505
   Mehta PP, 2011, CLIN CANCER RES, V17, P5432, DOI 10.1158/1078-0432.CCR-11-0592
   Myoui A, 2003, CANCER RES, V63, P5028
   Ory B, 2007, MOL PHARMACOL, V71, P333, DOI 10.1124/mol.106.028837
   Ory B, 2005, CANCER-AM CANCER SOC, V104, P2522, DOI 10.1002/cncr.21530
   Patane S, 2006, CANCER RES, V66, P4750, DOI 10.1158/0008-5472.CAN-05-4422
   Picci P, 2007, ORPHANET J RARE DIS, V2, P0, DOI 10.1186/1750-1172-2-6
   Price JT, 2005, CANCER RES, V65, P4929, DOI 10.1158/0008-5472.CAN-04-4458
   Rogers MICHAELJ, 2003, CURRENT PHARMACEUTICAL DESIGN, V9, P2643, DOI 10.2174/1381612033453640
   Rong S, 1993, CANCER RES, V53, P5355
   Roomi MW, 2014, INT J ONCOL, V44, P27, DOI 10.3892/ijo.2013.2159
   Russell RGG, 2007, PEDIATRICS, V119, PS150, DOI 10.1542/peds.2006-2023H
   Seibel NL, 2007, CANCER, V109, P1646, DOI 10.1002/cncr.22553
   Solit DB, 2003, CANCER RES, V63, P2139
   Solit DB, 2002, CLIN CANCER RES, V8, P986
   Wang JB, 2013, PLOS ONE, V8, P0, DOI [10.1371/journal.pone.0066563, 10.1371/journal.pone.0063924, 10.1371/journal.pone.0078393, 10.1371/journal.pone.0073683, 10.1371/journal.pone.0070587]
   Workman P, 2007, ANN NY ACAD SCI, V1113, P202, DOI 10.1196/annals.1391.012
   Yano A, 2008, P NATL ACAD SCI USA, V105, P15541, DOI 10.1073/pnas.0805354105
   Yonemoto T, 1998, CLIN ORTHOP RELAT R, V0, P194
   Young JC, 2000, EMBO J, V19, P5930, DOI 10.1093/emboj/19.21.5930
NR 50
TC 21
Z9 24
U1 0
U2 12
PU AMER ASSOC CANCER RESEARCH
PI PHILADELPHIA
PA 615 CHESTNUT ST, 17TH FLOOR, PHILADELPHIA, PA 19106-4404 USA
SN 1078-0432
EI 1557-3265
J9 CLIN CANCER RES
JI Clin. Cancer Res.
PD MAY 15
PY 2016
VL 22
IS 10
BP 2520
EP 2533
DI 10.1158/1078-0432.CCR-15-1925
PG 14
WC Oncology
SC Oncology
GA DL7SA
UT WOS:000375839200024
PM 26712686
DA 2022-07-08
ER

PT J
AU Cheng, Gong
   Gao, Fengguang
   Sun, Xiujiang
   Bi, Haiyong
   Zhu, Yonglin
AF Cheng, Gong
   Gao, Fengguang
   Sun, Xiujiang
   Bi, Haiyong
   Zhu, Yonglin
TI Paris saponin VII suppresses osteosarcoma cell migration and invasion by inhibiting MMP-2/9 production via the p38 MAPK signaling pathway
SO MOLECULAR MEDICINE REPORTS
LA English
DT Article
DE Paris saponin VII; migration; invasion; osteosarcoma cells; p38
ID metalloproteinase 2 expression; colorectal-cancer cell; matrix metalloproteinase; erk; survival; akt; epidemiology; progression; model; growth
AB Metastasis is the primary cause of mortality in osteosarcoma. Targeting metastasis is a major strategy in osteosarcoma treatment. As a traditional Chinese medicine, Trillium tschonoskii Maxim has been widely used in the therapy of various diseases, including cancer. However, currently there is no evidence regarding the anti-metastasic effect of Paris saponin VII (PS VII), which is extracted from Trillium tschonoskii Maxim, on osteosarcoma cells and its underling mechanisms. The present study aimed to examine the effect of PS VII on the migration and invasion of osteosarcoma cells. Viability and proliferation of osteosarcoma cells were examined by MTT assay. Migration and invasion of osteosarcoma cells was then detected using scratch wound healing assays and Transwell assays, respectively. Additionally, the expression of matrix metalloproteinase (MMP)-2 and -9 was determined at the mRNA and protein level following treatment with PS VII. Mitogen-activated protein kinase (MAPK) expression was also detected by western blot analysis. Finally, an inhibitor of p38 MAPK was used to verify the effect of PS VII on the expression of MMP-2 and -9, as well as the migration and invasion osteosarcoma cells. This demonstrated that the proliferation, migration and invasion of the osteosarcoma cells were suppressed following treatment with PS VII. PS VII downregulated the expression of MMP-2 and -9 in a dose- and time-dependent manner. PS VII also exerted its ability to downregulate the phosphorylation of p38 MAPKs. Furthermore, by using a p38 inhibitor, SB203580, the role of PS VII in MMP-2 and -9 expression and osteosarcoma cell invasion was revealed. Taken together, these results demonstrated that PS VII suppresses the migration and invasion of osteosarcoma cells via the p38 MAPK signaling pathway.
C1 [Cheng, Gong; Sun, Xiujiang; Bi, Haiyong] Yantaishan Hosp, Dept Sports Med, Yantai 264100, Shandong, Peoples R China.
   [Gao, Fengguang; Zhu, Yonglin] Binzhou Med Univ, Yantai Affiliated Hosp, Dept Orthoped, 717 Jin Bu St, Yantai 264100, Shandong, Peoples R China.
RP Zhu, YL (通讯作者)，Binzhou Med Univ, Yantai Affiliated Hosp, Dept Orthoped, 717 Jin Bu St, Yantai 264100, Shandong, Peoples R China.
EM yonglinzhusubmit@qq.com
CR Fan L, 2015, PHYTOTHER RES, V0, P0
   Fan L, 2015, MOL MED REP, V11, P705, DOI 10.3892/mmr.2014.2728
   Gialeli C, 2011, FEBS J, V278, P16, DOI 10.1111/j.1742-4658.2010.07919.x
   Gordaliza M, 2007, CLIN TRANSL ONCOL, V9, P767, DOI 10.1007/s12094-007-0138-9
   Gupta J, 2015, FEBS J, V282, P1841, DOI 10.1111/febs.13250
   Himelstein BP, 1994, INVAS METAST, V14, P246
   Hsieh YS, 2007, CARCINOGENESIS, V28, P977, DOI 10.1093/carcin/bgl221
   Huh WW, 2012, HEAD NECK-J SCI SPEC, V34, P981, DOI 10.1002/hed.21850
   Jin YJ, 2011, CELL SIGNAL, V23, P125, DOI 10.1016/j.cellsig.2010.08.012
   Kallakury BVS, 2001, CLIN CANCER RES, V7, P3113
   Kessenbrock K, 2010, CELL, V141, P52, DOI 10.1016/j.cell.2010.03.015
   Kim BS, 2014, BIOCHEM BIOPH RES CO, V450, P1333, DOI 10.1016/j.bbrc.2014.06.137
   Li Q, 2005, BIOCHEM GENET, V43, P445, DOI 10.1007/s10528-005-6782-2
   Li YH, 2015, J ETHNOPHARMACOL, V168, P136, DOI 10.1016/j.jep.2015.03.063
   Li YH, 2014, J ETHNOPHARMACOL, V154, P728, DOI 10.1016/j.jep.2014.04.049
   Li YH, 2014, BIOCHEM PHARMACOL, V88, P150, DOI 10.1016/j.bcp.2014.01.018
   Liotta LA, 1990, SEMIN CANCER BIOL, V1, P99
   Liu FX, 2015, TUMOR BIOL, V36, P557, DOI 10.1007/s13277-015-3173-0
   Livak KJ, 2001, METHODS, V25, P402, DOI 10.1006/meth.2001.1262
   Lu KH, 2013, FOOD CHEM TOXICOL, V52, P193, DOI 10.1016/j.fct.2012.11.019
   Mirabello L, 2009, CANCER-AM CANCER SOC, V115, P1531, DOI 10.1002/cncr.24121
   Mohseny AB, 2011, LAB INVEST, V91, P1195, DOI 10.1038/labinvest.2011.72
   Ottaviani G, 2009, CANCER TREAT RES, V152, P3, DOI 10.1007/978-1-4419-0284-9_1
   Poudel B, 2014, ONCOL LETT, V7, P215, DOI 10.3892/ol.2013.1655
   Rajoria S, 2011, ONCOL REP, V25, P491, DOI 10.3892/or.2010.1076
   Stallings-mann M, 2007, CELLS TISSUES ORGANS, V185, P104, DOI 10.1159/000101310
   Surh YJ, 2003, NAT REV CANCER, V3, P768, DOI 10.1038/nrc1189
   Thomasset SC, 2007, INT J CANCER, V120, P451, DOI 10.1002/ijc.22419
   Thompson N, 2005, CURR OPIN PHARMACOL, V5, P350, DOI 10.1016/j.coph.2005.04.007
   Wang P, 2015, EVID-BASED COMPL ALT, V2015, P0, DOI 10.1155/2015/767136
   Wen XY, 2014, TUMOR BIOL, V35, P845, DOI 10.1007/s13277-013-1116-1
   Xia PY, 2015, J CELL BIOCHEM, V116, P2766, DOI 10.1002/jcb.25219
   Zhang WJ, 2014, EUR J MED RES, V19, P0, DOI 10.1186/2047-783X-19-41
   Zhang XY, 2015, SCI REP-UK, V5, P0, DOI [10.1038/srep09803, 10.1038/srep09940]
NR 34
TC 30
Z9 35
U1 0
U2 13
PU SPANDIDOS PUBL LTD
PI ATHENS
PA POB 18179, ATHENS, 116 10, GREECE
SN 1791-2997
EI 1791-3004
J9 MOL MED REP
JI Mol. Med. Rep.
PD OCT 15
PY 2016
VL 14
IS 4
BP 3199
EP 3205
DI 10.3892/mmr.2016.5663
PG 7
WC Oncology; Medicine, Research & Experimental
SC Oncology; Research & Experimental Medicine
GA DZ1ED
UT WOS:000385580800039
PM 27572907
DA 2022-07-08
ER

PT J
AU Kunz, Pierre
   Saehr, Heiner
   Lehner, Burkhard
   Fischer, Christian
   Seebach, Elisabeth
   Fellenberg, Joerg
AF Kunz, Pierre
   Saehr, Heiner
   Lehner, Burkhard
   Fischer, Christian
   Seebach, Elisabeth
   Fellenberg, Joerg
TI Elevated ratio of MMP2/MMP9 activity is associated with poor response to chemotherapy in osteosarcoma
SO BMC CANCER
LA English
DT Article
DE Osteosarcoma; Matrix metalloproteinases; Tissue inhibitor of matrix metalloproteinases; Zymography; Chemotherapy; Prognosis
ID matrix metalloproteinase; tissue inhibitor; tumor progression; bone-tumor; expression; matrix-metalloproteinase-9; survival; cancer; angiogenesis; prognosis
AB Background: Matrix metalloproteinases (MMPs) are crucially involved in the regulation of multiple stages of cancer progression. Elevated MMP levels have been associated with the development of metastases and poor prognosis in several types of cancer. However, the role of MMPs in osteosarcoma and their prognostic value is still unclear. Available data are conflicting, most likely due to different technical approaches. We hypothesized that in contrast to total mRNA or protein levels frequently analyzed in previous studies the enzymatic activities of MMPs and their inhibitors the tissue inhibitors of matrix metalloproteinases (TIMPs) are closer related to their biological functions. We therefore aimed to evaluate the reliability of different zymography techniques for the quantification of MMP and TIMP activities in osteosarcoma biopsies in order to investigate their distribution, possible regulation and prognostic value. Methods: All analyses were done using cryo-conserved osteosarcoma pretreatment biopsies (n = 18). Gene and protein expression of MMPs and TIMPs were analyzed by RT-qPCR and western blot analysis, respectively. Overall MMP activity was analyzed by in situ zymography, individual MMP activities were analyzed by gelatin zymography. Reverse zymography was used to detect and quantify TIMP activities. Results: Strong overall MMP activities could be detected in osteosarcoma pretreatment biopsies with MMP2 and MMP9 as predominant active MMPs. In contrast to total RNA or protein expression MMP2 and MMP9 activities showed significant quantitative differences between good and poor responders. While MMP9 activity was high in the good responder group and significantly decreased in the poor responder group, MMP2 activity showed a reverse distribution. Likewise, significant differences were detected concerning the activity of TIMPs resulting in a negative correlation of TIMP1 activity with MMP2 activity (p = 0.044) and negative correlations of TIMP2 and TIMP3 with MMP9 activity (p = 0.007 and p = 0.006). Conclusion: In contrast to mRNA or protein levels MMP and TIMP activities showed significant differences between the analyzed good and poor responder groups. A shift from MMP9 to predominant MMP2 activity is associated with poor response to chemotherapy suggesting that the ratio of MMP2/MMP9 activity might be a valuable and easily accessible marker to predict the response to chemotherapy in osteosarcoma.
C1 [Fellenberg, Joerg] Univ Heidelberg Hosp, Clin Orthoped & Trauma Surg, Spinal Cord Injury Ctr, Heidelberg, Germany.
   [Fellenberg, Joerg] Univ Heidelberg Hosp, Ctr Orthoped Trauma Surg & Spinal Cord Injury, Heidelberg, Germany.
RP Fellenberg, J (通讯作者)，Univ Heidelberg Hosp, Clin Orthoped & Trauma Surg, Spinal Cord Injury Ctr, Heidelberg, Germany.; Fellenberg, J (通讯作者)，Univ Heidelberg Hosp, Ctr Orthoped Trauma Surg & Spinal Cord Injury, Heidelberg, Germany.
EM Joerg.Fellenberg@med.uni-heidelberg.de
FU Medical Faculty Heidelberg; EuroBoNet; Deutsche Forschungsgemeinschaft; Ruprecht-Karls-Universitat Heidelberg
CR Benassi MS, 2001, ANN ONCOL, V12, P75, DOI 10.1023/A:1008318614461
   Bergers G, 2000, NAT CELL BIOL, V2, P737, DOI 10.1038/35036374
   Bielack SS, 2002, J CLIN ONCOL, V20, P776, DOI 10.1200/JCO.20.3.776
   Bjornland K, 2005, J SURG RES, V127, P151, DOI 10.1016/j.jss.2004.12.016
   Boulday G, 2004, ANN NY ACAD SCI, V1030, P28, DOI 10.1196/annals.1329.004
   Chantrain CF, 2004, CANCER RES, V64, P1675, DOI 10.1158/0008-5472.CAN-03-0160
   Cho HJ, 2007, J BIOCHEM MOL BIOL, V40, P1069
   Davidson B, 2002, MOL CELL ENDOCRINOL, V187, P39, DOI 10.1016/S0303-7207(01)00709-2
   Egeblad M, 2002, NAT REV CANCER, V2, P161, DOI 10.1038/nrc745
   Fang JM, 2000, P NATL ACAD SCI USA, V97, P3884, DOI 10.1073/pnas.97.8.3884
   Ferrari S, 2005, J CLIN ONCOL, V23, P8845, DOI 10.1200/JCO.2004.00.5785
   Foukas AF, 2002, J BONE JOINT SURG BR, V84B, P706, DOI 10.1302/0301-620X.84B5.12512
   Gomez DE, 1997, EUR J CELL BIOL, V74, P111
   Itoh T, 1998, CANCER RES, V58, P1048
   Kang HG, 2007, J ORTHOP RES, V25, P696, DOI 10.1002/jor.20323
   Kawashima A, 1994, VIRCHOWS ARCH, V424, P547
   Kido A, 1999, CANCER LETT, V137, P209, DOI 10.1016/S0304-3835(98)00368-1
   Korpi JT, 2011, SURG ONCOL, V20, PE18, DOI 10.1016/j.suronc.2010.08.004
   Kunz P, 2015, ANN SURG ONCOL, V22, P489, DOI 10.1245/s10434-014-4001-2
   Kushlinsky NE, 2010, B EXP BIOL MED+, V149, P233, DOI 10.1007/s10517-010-0914-3
   Li H, 2014, TUMOR BIOL, V35, P5487, DOI 10.1007/s13277-014-1717-3
   Luetke A, 2014, CANCER TREAT REV, V40, P523, DOI 10.1016/j.ctrv.2013.11.006
   Mccawley LJ, 2000, MOL MED TODAY, V6, P149, DOI 10.1016/S1357-4310(00)01686-5
   Nelson AR, 2000, J CLIN ONCOL, V18, P1135, DOI 10.1200/JCO.2000.18.5.1135
   Provisor AJ, 1997, J CLIN ONCOL, V15, P76, DOI 10.1200/JCO.1997.15.1.76
   Rundhaug JE, 2005, J CELL MOL MED, V9, P267, DOI 10.1111/j.1582-4934.2005.tb00355.x
   Rundhaug JE, 2003, CLIN CANCER RES, V9, P551
   Ruokolainen H, 2004, CLIN CANCER RES, V10, P3110, DOI 10.1158/1078-0432.CCR-03-0530
   Salzerkuntschik M, 1983, PATHOLOGE, V4, P135
   Shen WS, 2014, J CANCER RES CLIN, V140, P1003, DOI 10.1007/s00432-014-1630-6
   Snoek-van BEURDENPAM, 2005, BIOTECHNIQUES, V38, P73, DOI 10.2144/05381RV01
   Stetler-stevenson WG, 2001, SURG ONCOL CLIN N AM, V10, P383
   Talvensaari-mattila A, 2003, BRIT J CANCER, V89, P1270, DOI 10.1038/sj.bjc.6601238
   Tanimura S, 2005, BIOCHEM BIOPH RES CO, V330, P1306, DOI 10.1016/j.bbrc.2005.03.116
   Uchibori M, 2006, INT J ONCOL, V28, P33
   Visse R, 2003, CIRC RES, V92, P827, DOI 10.1161/01.RES.0000070112.80711.3D
   Wang J, 2014, CLIN CHIM ACTA, V433, P225, DOI 10.1016/j.cca.2014.03.023
NR 37
TC 48
Z9 50
U1 0
U2 10
PU BIOMED CENTRAL LTD
PI LONDON
PA 236 GRAYS INN RD, FLOOR 6, LONDON WC1X 8HL, ENGLAND
SN 1471-2407
EI 
J9 BMC CANCER
JI BMC Cancer
PD MAR 15
PY 2016
VL 16
IS 
BP 
EP 
DI 10.1186/s12885-016-2266-5
PG 10
WC Oncology
SC Oncology
GA DG5BV
UT WOS:000372088500006
PM 26979530
DA 2022-07-08
ER

PT J
AU Ma, Yunlong
   Zhu, Bin
   Yong, Lei
   Song, Chunyu
   Liu, Xiao
   Yu, Huilei
   Wang, Peng
   Liu, Zhongjun
   Liu, Xiaoguang
AF Ma, Yunlong
   Zhu, Bin
   Yong, Lei
   Song, Chunyu
   Liu, Xiao
   Yu, Huilei
   Wang, Peng
   Liu, Zhongjun
   Liu, Xiaoguang
TI Regulation of Intrinsic and Extrinsic Apoptotic Pathways in Osteosarcoma Cells Following Oleandrin Treatment
SO INTERNATIONAL JOURNAL OF MOLECULAR SCIENCES
LA English
DT Article
DE oleandrin; osteosarcoma; apoptosis; caspases
ID lung-cancer cell; factor-kappa-b; nerium-oleander; suppresses activation; potentiates apoptosis; bax/bcl-2 ratio; solid tumor; death; extract; inhibition
AB Our previous study has reported the anti-tumor effect of oleandrin on osteosarcoma (OS) cells. In the current study, we mainly explored its potential regulation on intrinsic and extrinsic apoptotic pathway in OS cells. Cells apoptosis, reactive oxygen species (ROS) and mitochondrial membrane potential (MMP) were detected using fluorescence staining and flow cytometry. Caspase-3 activity was detected using a commercial kit. The levels of cytoplasmic cytochrome c, mitochondrial cytochrome c, bcl-2, bax, caspase-9, Fas, FasL, caspase-8 and caspase-3 were detected by Western blotting. z-VAD-fmk was applied to block both intrinsic and extrinsic apoptosis pathways, and cells apoptosis was also tested. Furthermore, we used z-LEHD-fmk and Fas blocking antibody to inhibit intrinsic and extrinsic pathways, separately, and the selectivity of oleandrin on these pathways was explored. Results showed that oleandrin induced the apoptosis of OS cells, which was accompanied by an increase in ROS and a decrease in MMP. Furthermore, cytochrome c level was reduced in mitochondria but elevated in the cytoplasm. Caspase-3 activity was enhanced by oleandrin in a concentration-and time-dependent manner. Oleandrin also down-regulated the expression of bcl-2, but up-regulated bax, caspase-9, Fas, FasL, caspase-8 and caspase-3. In addition, the suppression of both apoptotic pathways by z-VAD-fmk greatly reverted the oleandrin-induced apoptosis. Moreover, the suppression of one pathway by a corresponding inhibitor did not affect the regulation of oleandrin on another pathway. Taken together, we concluded that oleandrin induced apoptosis of OS cells via activating both intrinsic and extrinsic apoptotic pathways.
C1 [Ma, Yunlong; Yong, Lei; Liu, Xiao; Yu, Huilei; Wang, Peng; Liu, Zhongjun; Liu, Xiaoguang] Peking Univ, Hosp 3, Dept Orthoped, 49 North Garden St, Beijing 100191, Peoples R China.
   [Zhu, Bin] Peking Univ, Hosp 3, Ctr Pain Med, 49 North Garden St, Beijing 100191, Peoples R China.
   [Song, Chunyu] Peking Univ, Hosp 3, Dept Anesthesiol, 49 North Garden St, Beijing 100191, Peoples R China.
RP Liu, XG (通讯作者)，Peking Univ, Hosp 3, Dept Orthoped, 49 North Garden St, Beijing 100191, Peoples R China.
EM mayl_pth2012@163.com; zhubin_ortho@163.com; eathonecho@163.com; songchunyu0809@163.com; lx86831@163.com; yuhuileiah@126.com; wpspine@sina.com; zjlspine@163.com; lx86831@163.com
FU National Natural Science Foundation of China [81472041]
CR Adams JM, 2007, ONCOGENE, V26, P1324, DOI 10.1038/sj.onc.1210220
   Anderson ME, 2016, ORTHOP CLIN N AM, V47, P283, DOI 10.1016/j.ocl.2015.08.022
   Ashkenazi A, 2008, CYTOKINE GROWTH F R, V19, P325, DOI 10.1016/j.cytogfr.2008.04.001
   Cao XF, 2008, J BIOL CHEM, V283, P14490, DOI 10.1074/jbc.M801107200
   Frese S, 2006, CANCER RES, V66, P5867, DOI 10.1158/0008-5472.CAN-05-3544
   Fulda S, 2010, NAT REV DRUG DISCOV, V9, P447, DOI 10.1038/nrd3137
   Galluzzi L, 2016, IMMUNITY, V44, P221, DOI 10.1016/j.immuni.2016.01.020
   Hong DS, 2014, INVEST NEW DRUG, V32, P1204, DOI 10.1007/s10637-014-0127-0
   Kroemer G, 2007, PHYSIOL REV, V87, P99, DOI 10.1152/physrev.00013.2006
   Luetke A, 2014, CANCER TREAT REV, V40, P523, DOI 10.1016/j.ctrv.2013.11.006
   Ma YL, 2015, J EXP CLIN CANC RES, V34, P0, DOI 10.1186/s13046-015-0232-8
   Manna SK, 2000, CANCER RES, V60, P3838
   Calderon-montano JM, 2013, PLANTA MED, V79, P1017, DOI 10.1055/s-0032-1328715
   Mcconkey DJ, 2000, CANCER RES, V60, P3807
   Mekhail T, 2006, INVEST NEW DRUG, V24, P423, DOI 10.1007/s10637-006-7772-x
   Nasu S, 2002, CANCER LETT, V185, P145, DOI 10.1016/S0304-3835(02)00263-X
   Newman RA, 2006, J EXP THER ONCOL, V5, P167
   Pan Y, 2015, INVEST NEW DRUG, V33, P271, DOI 10.1007/s10637-014-0190-6
   Pathak S, 2000, ANTI-CANCER DRUG, V11, P455, DOI 10.1097/00001813-200007000-00006
   Prokop A, 2000, LEUKEMIA, V14, P1606, DOI 10.1038/sj.leu.2401866
   Raghavendra PB, 2007, MOL IMMUNOL, V44, P2292, DOI 10.1016/j.molimm.2006.11.009
   Raisova M, 2001, J INVEST DERMATOL, V117, P333, DOI 10.1046/j.0022-202x.2001.01409.x
   Schulz JB, 1999, ANN NEUROL, V45, P421, DOI 10.1002/1531-8249(199904)45:4<421::AID-ANA2>3.0.CO;2-Q
   Smith JA, 2001, BIOCHEM PHARMACOL, V62, P469, DOI 10.1016/S0006-2952(01)00690-6
   Sreenivasan Y, 2003, BIOCHEM PHARMACOL, V66, P2223, DOI 10.1016/j.bcp.2003.07.010
   Sreenivasan Y, 2006, J CLIN IMMUNOL, V26, P308, DOI 10.1007/s10875-006-9028-0
   Suzuki A, 2000, ONCOGENE, V19, P1346, DOI 10.1038/sj.onc.1203429
   Verbrugge I, 2010, CELL, V143, P1192, DOI 10.1016/j.cell.2010.12.004
NR 28
TC 28
Z9 28
U1 0
U2 6
PU MDPI AG
PI BASEL
PA ST ALBAN-ANLAGE 66, CH-4052 BASEL, SWITZERLAND
SN 1422-0067
EI 
J9 INT J MOL SCI
JI Int. J. Mol. Sci.
PD NOV 15
PY 2016
VL 17
IS 11
BP 
EP 
DI 10.3390/ijms17111950
PG 13
WC Biochemistry & Molecular Biology; Chemistry, Multidisciplinary
SC Biochemistry & Molecular Biology; Chemistry
GA ED4HV
UT WOS:000388809600177
PM 27886059
DA 2022-07-08
ER

PT J
AU Huang, Jie-Feng
   Du, Wen-Xi
   Chen, Jun-Jie
AF Huang, Jie-feng
   Du, Wen-xi
   Chen, Jun-jie
TI Elevated expression of matrix metalloproteinase-3 in human osteosarcoma and its association with tumor metastasis
SO JOURNAL OF BUON
LA English
DT Article
DE EMT; invasion; metastasis; MMP-3; osteosarcoma
ID cancer metastasis; diagnosis; mmp-3
AB Purpose: Matrix metalloproteinase-3 (MMP-3) is one of the several MMPs that is associated with malignant tumors of breast, colon, cervix and lung, where its expression has been correlated with tumor invasion and metastasis. However, the role of MMP-3 in metastasis of osteosarcoma has not yet been explored. Methods: MMP-3 expression in 15 primary and metastatic osteosarcomas with case-matched adjacent non-tumor tissue was assessed by immunohistochemistry and quantitative RT-PCR. Further, MMP-3 mRNA and protein levels were also determined in osteoblast and osteosarcoma cell lines. Additionally, migration and invasion assays were performed in MMP-3 knockdown cells. Results: MMP-3 was expressed in 86.6% (13/15) of the osteosarcoma patients and its expression was significantly higher in metastatic tumors as compared to the primary osteosarcoma tumor tissues. Furthermore, osteosarcoma cell lines showed higher MMP-3 expression as compared to osteoblast cell lines. siRNA-mediated MMP-3 knockdown in osteosarcoma cell lines significantly inhibited their migration and invasion properties. Conclusion: Our results demonstrated that MMP-3 expression is deregulated in osteosarcomas and this potentially contributes to metastasis and might be a promising marker for the prognosis and therapy of metastatic osteosarcoma.
C1 [Huang, Jie-Feng; Du, Wen-Xi; Chen, Jun-Jie] Zhejiang Chinese Med Univ, Affiliated Hosp 1, Dept Orthoped, 54 Youdian Rd, Hangzhou 310006, Zhejiang, Peoples R China.
RP Chen, JJ (通讯作者)，Zhejiang Chinese Med Univ, Affiliated Hosp 1, Dept Orthoped, 54 Youdian Rd, Hangzhou 310006, Zhejiang, Peoples R China.
EM chenjunjie088@hotmail.com
FU plan of Science and Technology Creative Team Funding of Zhejiang province, China [2011R50022-1]
CR Diamantopoulos N, 2010, J BUON, V15, P116
   Fidler IJ, 1990, CANCER RES, V50, P6130
   Gill J, 2013, PHARMACOL THERAPEUT, V137, P89, DOI 10.1016/j.pharmthera.2012.09.003
   Hagemann T, 2007, BRIT J CANCER, V96, P321, DOI 10.1038/sj.bjc.6603543
   Hanahan D, 2011, CELL, V144, P646, DOI 10.1016/j.cell.2011.02.013
   Hynes RO, 2003, CELL, V113, P821, DOI 10.1016/S0092-8674(03)00468-9
   Ishii Y, 2003, J EXP CLIN CANC RES, V22, P461
   Jung K, 1997, INT J CANCER, V74, P220, DOI 10.1002/(SICI)1097-0215(19970422)74:2<220::AID-IJC14>3.0.CO;2-H
   Kalluri R, 2009, J CLIN INVEST, V119, P1420, DOI 10.1172/JCI39104
   Kang YB, 2003, CANCER CELL, V3, P537, DOI 10.1016/S1535-6108(03)00132-6
   Kaste SC, 1999, CANCER-AM CANCER SOC, V86, P1602, DOI 10.1002/(SICI)1097-0142(19991015)86:8<1602::AID-CNCR31>3.0.CO;2-R
   Lee EJ, 2010, CHEM-BIOL INTERACT, V185, P18, DOI 10.1016/j.cbi.2010.02.037
   Lievre A, 2006, BMC CANCER, V6, P0, DOI 10.1186/1471-2407-6-270
   Liu HQ, 2011, ONCOL LETT, V2, P1319, DOI 10.3892/ol.2011.399
   Lochter A, 1997, J CELL BIOL, V139, P1861, DOI 10.1083/jcb.139.7.1861
   Lungchukiet P, 2015, J STEROID BIOCHEM, V148, P138, DOI 10.1016/j.jsbmb.2014.11.005
   Mendes O, 2005, CLIN EXP METASTAS, V22, P237, DOI 10.1007/s10585-005-8115-6
   Mialou V, 2005, CANCER-AM CANCER SOC, V104, P1100, DOI 10.1002/cncr.21263
   Mirabello L, 2009, CANCER-AM CANCER SOC, V115, P1531, DOI 10.1002/cncr.24121
   Okamoto K, 2010, INTERNAL MED, V49, P887, DOI 10.2169/internalmedicine.49.3268
   Osborne TS, 2012, J COMP PATHOL, V146, P132, DOI 10.1016/j.jcpa.2011.12.007
   Radisky ES, 2010, J MAMMARY GLAND BIOL, V15, P201, DOI 10.1007/s10911-010-9177-x
   Ritter J, 2010, ANN ONCOL, V21, P320, DOI 10.1093/annonc/mdq276
   Shevde LA, 2003, CANCER LETT, V198, P1, DOI 10.1016/S0304-3835(03)00304-5
   Stallings-mann ML, 2012, SCI TRANSL MED, V4, P0, DOI 10.1126/scitranslmed.3004062
   Sternlicht MD, 1999, CELL, V98, P137, DOI 10.1016/S0092-8674(00)81009-0
   Tang CH, 2010, BIOCHEM PHARMACOL, V79, P209, DOI 10.1016/j.bcp.2009.08.006
   Thiery JP, 2009, CELL, V139, P871, DOI 10.1016/j.cell.2009.11.007
   Tzanakakis GN, 2007, BIOMED CHROMATOGR, V21, P406, DOI 10.1002/bmc.771
   Yeh YC, 2010, DIGEST DIS SCI, V55, P1649, DOI 10.1007/s10620-009-0926-x
   Zheng XC, 2015, ANGEW CHEM INT EDIT, V54, P8094, DOI 10.1002/anie.201503067
NR 31
TC 14
Z9 15
U1 0
U2 5
PU IMPRIMATUR PUBLICATIONS
PI ATHENS
PA 30 DEM POLIORKETES ST, ATHENS, 136 76, GREECE
SN 1107-0625
EI 2241-6293
J9 J BUON
JI J. BUON
PD SEP-OCT 15
PY 2016
VL 21
IS 5
BP 1279
EP 1286
DI 
PG 8
WC Oncology
SC Oncology
GA ED3XQ
UT WOS:000388782200032
PM 27837634
DA 2022-07-08
ER

PT J
AU Kaomongkolgit, Ruchadaporn
   Yiemwattana, Ichaya
AF Kaomongkolgit, Ruchadaporn
   Yiemwattana, Ichaya
TI alpha-Mangostin suppresses 12-o-tetradecanoylphorbol-13-acetate-mediated matrix metalloproteinase-9 expression in human osteosarcoma cells U2OS
SO TROPICAL JOURNAL OF PHARMACEUTICAL RESEARCH
LA English
DT Article
DE alpha-Mangostin; Matrix metalloproteinase; Osteosarcoma; Cell migration; 12-O-Tetradecanoylphorbol-13-acetate; Wound healing; Zymography
ID matrix metalloproteinase; signaling pathway; metastasis; mmp-9; metaanalysis; xanthone; survival
AB Purpose: To investigate the effect of a-mangostin on matrix metalloproteinase (MMP)-2 and MMP-9 expression in U2OS human osteosarcoma cell lines. Methods: Cytotoxicity of a-mangostin on U2OS cells was determined by MTT assay. MMP-2 and MMP-9 activities, and mRNA expression of a-mangostin-treated U2OS cells were evaluated using gelatin zymography and real-time polymerase chain reaction (PCR), respectively. Wound healing assay was used to determine whether a-mangostin inhibits 12-O-tetradecanoylphorbol-13-acetate (TPA)-induced migration of U2OS cells. Results: U2OS viability was significantly decreased when cells were exposed to a-mangostin at 2.5 and 5 mu g/mL compared to the untreated control (p < 0.05). alpha-Mangostin inhibited MMP-2 and MMP-9 activities stimulated by TPA at concentrations of 1.0, 1.5, and 2.0 mu g/mL. MMP-9 mRNA expression of TPA treated U2OS was down-regulated by a-mangostin. However, MMP-2 mRNA levels remained unchanged. Would healing assay revealed that a-mangostin (2 mu g/mL) significantly inhibited TPA-induced U2OS migration compared to the control (p < 0.05). Conclusion: This is the first study reporting the inhibitory effects of a-mangostin on TPA-mediated MMP-9 expression and TPA-induced migration of U2OS cells. Thus, it is a potential therapeutic agent for the treatment of osteosarcoma.
C1 [Kaomongkolgit, Ruchadaporn] Naresuan Univ, Fac Dent, Dept Oral Diag, Phitsanulok, Thailand.
   [Yiemwattana, Ichaya] Naresuan Univ, Fac Dent, Dept Prevent Dent, Phitsanulok, Thailand.
RP Kaomongkolgit, R (通讯作者)，Naresuan Univ, Fac Dent, Dept Oral Diag, Phitsanulok, Thailand.
EM ruchadapornk@nu.ac.th
FU Naresuan University [R2559C063]
CR Botter SM, 2014, CURR OPIN PHARMACOL, V16, P15, DOI 10.1016/j.coph.2014.02.002
   Deryugina EI, 2006, CANCER METAST REV, V25, P9, DOI 10.1007/s10555-006-7886-9
   He HT, 2014, ONCOL LETT, V7, P1352, DOI 10.3892/ol.2014.1935
   Hung SH, 2009, J AGR FOOD CHEM, V57, P1291, DOI 10.1021/jf8032683
   Jindarat SARAWUT, 2014, JOURNAL OF THE MEDICAL ASSOCIATION OF THAILAND, V97, P0
   Kaomongkolgit R, 2013, ODONTOLOGY, V101, P227, DOI 10.1007/s10266-012-0081-2
   Kessenbrock K, 2010, CELL, V141, P52, DOI 10.1016/j.cell.2010.03.015
   Korpi JT, 2011, SURG ONCOL, V20, PE18, DOI 10.1016/j.suronc.2010.08.004
   Krajarng A, 2012, RES VET SCI, V93, P788, DOI 10.1016/j.rvsc.2012.01.015
   Latifi-pupovci H, 2015, J TRANSL MED, V13, P0, DOI 10.1186/s12967-015-0676-9
   Lee YB, 2010, J FOOD SCI, V75, PH13, DOI 10.1111/j.1750-3841.2009.01407.x
   Letourneau PA, 2011, J PEDIATR SURG, V46, P1333, DOI 10.1016/j.jpedsurg.2010.12.013
   Li H, 2014, TUMOR BIOL, V35, P5487, DOI 10.1007/s13277-014-1717-3
   Mook ORF, 2004, BBA-REV CANCER, V1705, P69, DOI 10.1016/j.bbcan.2004.09.006
   Moore DREWD, 2014, CANCER TREAT RES, V162, P65, DOI 10.1007/978-3-319-07323-1_4
   Obolskiy D, 2009, PHYTOTHER RES, V23, P1047, DOI 10.1002/ptr.2730
   Roy R, 2009, J CLIN ONCOL, V27, P5287, DOI 10.1200/JCO.2009.23.5556
   Shan T, 2011, CURR MOL MED, V11, P666, DOI 10.2174/156652411797536679
   Shih YW, 2010, CELL BIOCHEM BIOPHYS, V58, P31, DOI 10.1007/s12013-010-9091-2
   Torrungruang K, 2007, CU DENT J, V30, P1
   Wang J, 2014, CLIN CHIM ACTA, V433, P225, DOI 10.1016/j.cca.2014.03.023
   Wang JJ, 2012, ANTICANCER RES, V32, P3805
   Wen XY, 2014, TUMOR BIOL, V35, P845, DOI 10.1007/s13277-013-1116-1
   Yiemwattana I, 2015, ODONTOLOGY, V103, P348, DOI 10.1007/s10266-014-0160-7
   Yuan JT, 2013, ONCOL LETT, V5, P1958, DOI 10.3892/ol.2013.1290
NR 25
TC 1
Z9 1
U1 0
U2 4
PU PHARMACOTHERAPY GROUP
PI BENIN CITY
PA UNIV BENIN, FACULTY PHARMACY, BENIN CITY, 00000, NIGERIA
SN 1596-5996
EI 
J9 TROP J PHARM RES
JI Trop. J. Pharm. Res.
PD OCT 15
PY 2016
VL 15
IS 10
BP 2063
EP 2070
DI 10.4314/tjpr.v15i10.2
PG 8
WC Pharmacology & Pharmacy
SC Pharmacology & Pharmacy
GA EA9HE
UT WOS:000386952600002
DA 2022-07-08
ER

PT J
AU Sheng, Wei
   Feng, Zihao
   Song, Qi
   Niu, Heyong
   Miao, Guoying
AF Sheng, Wei
   Feng, Zihao
   Song, Qi
   Niu, Heyong
   Miao, Guoying
TI Modulation of mesenchymal stem cells with miR-375 to improve their therapeutic outcome during scar formation
SO AMERICAN JOURNAL OF TRANSLATIONAL RESEARCH
LA English
DT Article
DE Scar formation; mesenchymal stem cells (MSCs); tissue inhibitor of metalloproteinases 1 (TIMP-1); miR375
ID signaling pathway; transplantation; microrna-375; timp-1; cancer; mice; osteosarcoma; angiogenesis; macrophage; activation
AB Understanding of the mechanism of cutaneous scar formation with the goal of developing potential therapies to promote scar-less wound healing appears to be extremely critical. Mesenchymal stem cells (MSCs) have a demonstrate role in promoting scar-less wound healing. However, recent studies have shown that the function of MSCs may be attenuated due to insufficient activation in vivo. Here, we aimed to increase the activity and functions of MSCs to improve their effects during scar formation. We found that overexpression of microRNA-375 (miR-375) in MSCs significantly decreased the levels of tissue inhibitor of metalloproteinases 1 (TIMP-1) protein, but not mRNA. Mechanistically, miR-375 inhibited TIMP-1 protein translation through binding to the 3'-UTR of the TIMP-1 mRNA in MSCs. Transplantation of miR-375-expressing MSCs significantly reduced the fibrosis in the scar region of the mice, possibly through reduction of reactive oxygen species (ROS), suppression of transition of myofibroblasts from fibroblasts, and increases in hepatic growth factor (HGF). Together, these data suggest that overexpression of miR-375 in MSCs may substantially improve the effects of MSCs on reduction of scar during wound healing. Our study sheds new light on a scar-less wound healing.
C1 [Sheng, Wei] Chinese Peoples Liberat Army Gen Hosp, Coll Life Sci, Wound Care Ctr, Beijing 100853, Peoples R China.
   [Feng, Zihao] Fudan Univ, Zhongshan Hosp, Dept Plast & Reconstruct Surg, Shanghai 200032, Peoples R China.
   [Song, Qi] Chinese Peoples Liberat Army Gen Hosp, Dept Oncol, Beijing 100853, Peoples R China.
   [Niu, Heyong; Miao, Guoying] Hebei Univ Engn, Affiliated Hosp, Dept Dermatol, 81 Congtai Rd, Handan 056029, Peoples R China.
RP Miao, GY (通讯作者)，Hebei Univ Engn, Affiliated Hosp, Dept Dermatol, 81 Congtai Rd, Handan 056029, Peoples R China.
EM guoyingmiao@163.com
FU Important Medical Funded Projects of Hebei Province Health Department [zd2013095]; Heibei Province Medical Follow-up Project
CR Arthur MJP, 1994, J ROY COLL PHYS LOND, V28, P200
   Bodden MK, 1994, ANN NY ACAD SCI, V732, P84, DOI 10.1111/j.1749-6632.1994.tb24727.x
   Cao XC, 2014, INT J BIOCHEM CELL B, V53, P372, DOI 10.1016/j.biocel.2014.06.003
   Chen HH, 2014, AM J TRANSL RES, V6, P439
   Chen TT, 2014, AM J TRANSL RES, V6, P691
   Chen YL, 2015, AM J TRANSL RES, V7, P781
   Coronnello C, 2013, NUCLEIC ACIDS RES, V41, PW159, DOI 10.1093/nar/gkt379
   Di LEVAG, 2013, CURR OPIN GENET DEV, V23, P3, DOI 10.1016/j.gde.2013.01.004
   Dipietro LA, 2013, CURR OPIN RHEUMATOL, V25, P87, DOI 10.1097/BOR.0b013e32835b13b6
   Dumortier O, 2014, DIABETES, V63, P3416, DOI 10.2337/db13-1431
   Egea V, 2012, P NATL ACAD SCI USA, V109, PE309, DOI 10.1073/pnas.1115083109
   Jackson WM, 2012, STEM CELL RES THER, V3, P0, DOI 10.1186/scrt111
   Keller DM, 2012, MOL ENDOCRINOL, V26, P989, DOI 10.1210/me.2011-1205
   Lan AP, 2014, CELL PHYSIOL BIOCHEM, V34, P368, DOI 10.1159/000363006
   Leung A, 2012, CURR OPIN PEDIATR, V24, P371, DOI 10.1097/MOP.0b013e3283535790
   Li B, 2015, CELL PHYSIOL BIOCHEM, V35, P433, DOI 10.1159/000369708
   Liu G, 2014, TUMOR BIOL, V35, P9801, DOI 10.1007/s13277-014-2273-6
   Liu WX, 2015, CELL PHYSIOL BIOCHEM, V35, P858, DOI 10.1159/000369743
   Mei Q, 2014, CANCER SCI, V105, P755, DOI 10.1111/cas.12436
   Pereira DM, 2013, DRUG DISCOV TODAY, V18, P282, DOI 10.1016/j.drudis.2012.10.002
   Ries C, 2014, CELL MOL LIFE SCI, V71, P659, DOI 10.1007/s00018-013-1457-3
   Shi ZC, 2015, TUMOR BIOL, V36, P8579, DOI 10.1007/s13277-015-3614-9
   Song XL, 2015, INFLAMMATION, V38, P485, DOI 10.1007/s10753-014-9954-6
   Sun CK, 2015, AM J TRANSL RES, V7, P209
   Sun T, 2015, AM J TRANSL RES, V7, P891
   Ud-din S, 2014, EXP DERMATOL, V23, P615, DOI 10.1111/exd.12457
   Wang F, 2014, TUMOR BIOL, V35, P8653, DOI 10.1007/s13277-014-2131-6
   Zhang JF, 2015, CELL PHYSIOL BIOCHEM, V35, P1219, DOI 10.1159/000373945
   Zhang N, 2013, J BIOL CHEM, V288, P10361, DOI 10.1074/jbc.M112.425504
   Zipori D, 2004, BLOOD CELL MOL DIS, V33, P211, DOI 10.1016/j.bcmd.2004.08.019
NR 30
TC 8
Z9 8
U1 0
U2 5
PU E-CENTURY PUBLISHING CORP
PI MADISON
PA 40 WHITE OAKS LN, MADISON, WI 53711 USA
SN 1943-8141
EI 
J9 AM J TRANSL RES
JI Am. J. Transl. Res.
PD JUN 15
PY 2016
VL 8
IS 5
BP 2079
EP 2087
DI 
PG 9
WC Oncology; Medicine, Research & Experimental
SC Oncology; Research & Experimental Medicine
GA DN5HI
UT WOS:000377096800014
PM 27347316
DA 2022-07-08
ER

PT J
AU Lu, Yao
   Nie, Na
   Wang, Chunqiu
   Wang, Qian
   Li, Qiang
   Ma, Teng
   Hu, Bin
   Zhou, Yong
   Li, Zhong
   Hao, Dingjun
   Zhang, Kun
AF Lu, Yao
   Nie, Na
   Wang, Chunqiu
   Wang, Qian
   Li, Qiang
   Ma, Teng
   Hu, Bin
   Zhou, Yong
   Li, Zhong
   Hao, Dingjun
   Zhang, Kun
TI FH535 suppresses the growth of osteosarcoma in vitro and vivo via downregulation Wnt/beta-catenin signaling pathway
SO INTERNATIONAL JOURNAL OF CLINICAL AND EXPERIMENTAL MEDICINE
LA English
DT Article
DE Osteosarcoma; FH535; Wnt/beta-catenin; growth
ID matrix metalloproteinase; cell-proliferation; beta-catenin; cancer; expression; management; mmp-9
AB Osteosarcoma (OS) is a rare malignancy in the pediatric age group leading causes of cancer-related death. In recent years, increasing studies evaluated the inhibition of the Wnt/beta-catenin pathway as a potential therapeutic approach. Previous studies reported that Wnt/beta-catenin pathway inhibitor FH535 has been shown to suppress tumor progression in various tumors, including lung, prostate and breast cancer. However, there are few studies illustrating the inhibitory effect of FH535 on OS. To test this, we first demonstrated that FH535 inhibits the OS cells (F5M2) proliferation using MTT assay. We then found FH535 decreased invasion and migration ability of F5M2 through transwell assays, and the expression of cyclin D1 and MMP-2 were both down-regulated in FH535 group compared with the control group by western blot. In addition, FH535 suppressed OS growth, reducing the size of OS F5M2 cell xenografts. Together, these results demonstrated that FH535 suppresses the tumor growth of OS in vitro and vivo, suggesting that FH535 may be a promising therapeutic agent for the treatment of OS.
C1 [Lu, Yao; Wang, Qian; Li, Qiang; Ma, Teng; Li, Zhong; Hao, Dingjun; Zhang, Kun] Xi An Jiao Tong Univ, Hong Hui Hosp, Dept Orthopaed Surg, Coll Med, East Rd You Yi, Xian 710054, Peoples R China.
   [Nie, Na] Ctr Hosp Han Zhong, Dept Nephrol, Hanzhong 723000, Peoples R China.
   [Wang, Chunqiu] Chinese Peoples Liberat Army 359th Hosp, Dept Orthopaed Surg, Zhenjiang 212001, Peoples R China.
   [Hu, Bin; Zhou, Yong] Fourth Mil Med Univ, Tangdu Hosp, Dept Orthopaed Surg, Xian 710038, Peoples R China.
RP Li, Z; Hao, DJ; Zhang, K (通讯作者)，Xi An Jiao Tong Univ, Hong Hui Hosp, Dept Orthopaed Surg, Coll Med, East Rd You Yi, Xian 710054, Peoples R China.
EM lizhong0607@126.com; gukehdj@sohu.com; gukezk@163.com
FU National Natural Science Foundation of China [81272441]
CR Bauvois B, 2012, BBA-REV CANCER, V1825, P29, DOI 10.1016/j.bbcan.2011.10.001
   Bongiovanni L, 2012, BMC VET RES, V8, P0, DOI 10.1186/1746-6148-8-78
   Botter SM, 2014, CURR OPIN PHARMACOL, V16, P15, DOI 10.1016/j.coph.2014.02.002
   Bourboulia D, 2010, SEMIN CANCER BIOL, V20, P161, DOI 10.1016/j.semcancer.2010.05.002
   Brabletz T, 2000, VERH DEUT G, V84, P175
   Casimiro MATHEWC, 2012, GENES CANCER, V3, P649, DOI 10.1177/1947601913479022
   Chen X, 2009, CYTOTECHNOLOGY, V61, P37, DOI 10.1007/s10616-009-9239-3
   Chitnis MM, 2008, CLIN CANCER RES, V14, P6364, DOI 10.1158/1078-0432.CCR-07-4879
   Chou AJ, 2005, CANCER-AM CANCER SOC, V104, P2214, DOI 10.1002/cncr.21417
   Clark IA, 2008, INT J BIOCHEM CELL B, V40, P1362, DOI 10.1016/j.biocel.2007.12.006
   Dey N, 2013, BMC CANCER, V13, P0, DOI 10.1186/1471-2407-13-537
   Fu MF, 2004, ENDOCRINOLOGY, V145, P5439, DOI 10.1210/en.2004-0959
   Gedaly R, 2014, PLOS ONE, V9, P0, DOI 10.1371/journal.pone.0099272
   Han K, 2014, INT J ONCOL, V45, P1437, DOI 10.3892/ijo.2014.2571
   Handeli S, 2008, MOL CANCER THER, V7, P521, DOI 10.1158/1535-7163.MCT-07-2063
   He HT, 2014, ONCOL LETT, V7, P1352, DOI 10.3892/ol.2014.1935
   Huss S, 2013, HISTOPATHOLOGY, V62, P294, DOI 10.1111/j.1365-2559.2012.04355.x
   Iida J, 2012, PLOS ONE, V7, P0, DOI 10.1371/journal.pone.0044418
   Kessenbrock K, 2010, CELL, V141, P52, DOI 10.1016/j.cell.2010.03.015
   King TD, 2012, J CELL BIOCHEM, V113, P13, DOI 10.1002/jcb.23350
   Li H, 2013, MOL MED REP, V7, P1751, DOI 10.3892/mmr.2013.1412
   Liu J, 2014, MOL MED REP, V9, P1289, DOI 10.3892/mmr.2014.1928
   Luetke A, 2014, CANCER TREAT REV, V40, P523, DOI 10.1016/j.ctrv.2013.11.006
   Macdonald BT, 2009, DEV CELL, V17, P9, DOI 10.1016/j.devcel.2009.06.016
   Mukhopadhyay A, 2002, ONCOGENE, V21, P8852, DOI 10.1038/sj.onc.1206048
   Olson MF, 2010, CELL CYCLE, V9, P4417, DOI 10.4161/cc.9.22.14049
   Ottaviani G, 2009, CANCER TREAT RES, V152, P3, DOI 10.1007/978-1-4419-0284-9_1
   Raymond AK, 2009, CANCER TREAT RES, V152, P63, DOI 10.1007/978-1-4419-0284-9_4
   Roomi MW, 2009, ONCOL REP, V21, P1323, DOI 10.3892/or_00000358
   Shang HS, 2014, MOLECULES, V19, P16588, DOI 10.3390/molecules191016588
   Shi ZD, 2012, J NEUROIMMUNE PHARM, V7, P892, DOI 10.1007/s11481-012-9354-3
   Takemaru K-I, 2008, V186, V0, PP261, DOI 10.1007/978-3-540-72843-6_11
   Thu KL, 2014, ONCOGENE, V33, P279, DOI 10.1038/onc.2012.595
   Vaid M, 2011, PLOS ONE, V6, P0, DOI 10.1371/journal.pone.0023000
   Vijayamurugan N, 2014, EXPERT REV ANTICANC, V14, P151, DOI 10.1586/14737140.2014.863453
   Wang J, 2009, J HISTOCHEM CYTOCHEM, V57, P363, DOI 10.1369/jhc.2008.953091
   Zhang RR, 2013, BONE, V52, P145, DOI 10.1016/j.bone.2012.09.029
NR 37
TC 0
Z9 0
U1 0
U2 1
PU E-CENTURY PUBLISHING CORP
PI MADISON
PA 40 WHITE OAKS LN, MADISON, WI 53711 USA
SN 1940-5901
EI 
J9 INT J CLIN EXP MED
JI Int. J. Clin. Exp. Med.
PD JUN 15
PY 2016
VL 9
IS 8
BP 15737
EP 15745
DI 
PG 9
WC Medicine, Research & Experimental
SC Research & Experimental Medicine
GA DZ4OJ
UT WOS:000385837700081
DA 2022-07-08
ER

PT J
AU Zhang, Zhiyu
   Wang, Feng
   Ding, Jianxun
   Zhang, Haifei
   Zhu, Jiajun
   Sun, Zhenguo
   Zhang, Yu
AF Zhang, Zhiyu
   Wang, Feng
   Ding, Jianxun
   Zhang, Haifei
   Zhu, Jiajun
   Sun, Zhenguo
   Zhang, Yu
TI Cationic dendron-bearing lipid/CD151 siRNA complex inhibits osteosarcoma metastasis by down-regulating matrix metalloproteinase-9
SO RSC ADVANCES
LA English
DT Article
ID tumor-cell motility; tetraspanin cd151; prostate-cancer; hepatocellular-carcinoma; invasion; expression; delivery; therapeutics; progression; membrane
AB Small interfering ribonucleic acids (siRNAs) hold immense potential for use in cancer treatment. Cationic dendron-bearing lipids (CDLs) are effective siRNA delivery systems. We previously demonstrated a CDL composed of cis-9-octadecenoic acid and a first-generation polyamidoamine dendron as a potential siRNA nanocarrier with high transfection efficiency and low in vitro cytotoxicity. CD151, one of tetraspanins, facilitates cancer metastasis via an as yet unknown mechanism. In the present study, CDL was employed as an effective delivery system of siRNA(CD151) for inhibition of osteosarcoma metastasis in vivo. CDL/siRNA(CD151) exhibited excellent cytocompatibility with 143B cells and showed a good hemocompatibility in vitro. Further, it inhibited migration and invasion of 143B cells, and OS metastasis in vivo, which was mediated via down-regulation of CD151 and matrix metalloproteinase-9 (MMP-9) expressions. In addition, it showed an excellent safety profile in vivo. The results of the present study suggest CDL as a promising siRNA delivery nanovehicle targeting CD151 with a favorable safety profile and fascinating effectiveness for treatment of OS metastasis.
C1 [Zhang, Zhiyu; Wang, Feng; Zhang, Haifei; Zhu, Jiajun; Sun, Zhenguo] China Med Univ, Affiliated Hosp 4, Dept Orthoped, Shenyang 110032, Peoples R China.
   [Ding, Jianxun; Zhang, Yu] Chinese Acad Sci, Changchun Inst Appl Chem, Key Lab Polymer Ecomat, Changchun 130022, Peoples R China.
RP Zhang, ZY (通讯作者)，China Med Univ, Affiliated Hosp 4, Dept Orthoped, Shenyang 110032, Peoples R China.
EM zhangzhiyudr_cmu4h@163.com
FU National Natural Science Foundation of China [51303174, 51390484, 51321062, 51473165, 51273196]; Science and Technology Development Program of Jilin Province [20140520050JH, 20140309005GX]; Specialized Research Fund for the Doctoral Program of Higher Education of China [20112104120007]; Science and Technology Program of Liaoning Province [201322502]
CR Aagaard L, 2007, ADV DRUG DELIVER REV, V59, P75, DOI 10.1016/j.addr.2007.03.005
   Copeland BT, 2013, MOL CANCER RES, V11, P95, DOI 10.1158/1541-7786.MCR-12-0468
   Deng XY, 2012, NEOPLASIA, V14, P678, DOI 10.1593/neo.12922
   Du L, 2014, INT J CLIN EXP PATHO, V7, P2871
   Hong CA, 2014, THERANOSTICS, V4, P1211, DOI 10.7150/thno.8491
   Hong IK, 2006, J BIOL CHEM, V281, P24279, DOI 10.1074/jbc.M601209200
   Ke AW, 2009, HEPATOLOGY, V49, P491, DOI 10.1002/hep.22639
   Kono K, 2012, BIOCONJUGATE CHEM, V23, P871, DOI 10.1021/bc200368b
   Koynova R, 2014, CURR PHARM BIOTECHNO, V15, P806, DOI 10.2174/1389201015666141031112443
   Kumari SEEMA, 2015, BIOMARK CANCER, V7, P7, DOI 10.4137/BIC.S21847
   Li PC, 2015, MOL MED REP, V11, P1258, DOI 10.3892/mmr.2014.2774
   Liu T, 2015, MOL CELL BIOCHEM, V407, P111, DOI 10.1007/s11010-015-2459-2
   Liu Z, 2014, MOL CANCER RES, V12, P491, DOI 10.1158/1541-7786.MCR-13-0418
   Luetke A, 2014, CANCER TREAT REV, V40, P523, DOI 10.1016/j.ctrv.2013.11.006
   Palmer TD, 2014, CANCER RES, V74, P173, DOI 10.1158/0008-5472.CAN-13-0275
   Park K, 2010, BIOMATERIALS, V31, P5258, DOI 10.1016/j.biomaterials.2010.03.018
   Pavan GM, 2014, CHEMMEDCHEM, V9, P2623, DOI 10.1002/cmdc.201402280
   Peng D, 2013, MOL MED REP, V7, P836, DOI 10.3892/mmr.2012.1250
   Ranjan A, 2014, EXP CELL RES, V322, P249, DOI 10.1016/j.yexcr.2014.02.004
   Roselli S, 2014, BMC CANCER, V14, P0, DOI 10.1186/1471-2407-14-509
   Sachs N, 2014, J INVEST DERMATOL, V134, P221, DOI 10.1038/jid.2013.280
   Shi GM, 2010, HEPATOLOGY, V52, P183, DOI 10.1002/hep.23661
   Sioud M, 2006, TRENDS MOL MED, V12, P167, DOI 10.1016/j.molmed.2006.02.004
   Tsuru A, 2015, BRIT J CANCER, V112, P1232, DOI 10.1038/bjc.2015.84
   Yue B, 2014, EUR REV MED PHARMACO, V18, P2640
   Yue SJ, 2013, EUR J CANCER, V49, P2934, DOI 10.1016/j.ejca.2013.03.032
   Zhang Y, 2013, BIOMACROMOLECULES, V14, P4289, DOI 10.1021/bm4011563
   Zhang ZY, 2016, ONCOL REP, V35, P1764, DOI 10.3892/or.2015.4517
   Zhang ZY, 2010, BMC CANCER, V10, P0, DOI 10.1186/1471-2407-10-206
   Zijlstra A, 2008, CANCER CELL, V13, P221, DOI 10.1016/j.ccr.2008.01.031
   Zoller M, 2009, NAT REV CANCER, V9, P40, DOI 10.1038/nrc2543
NR 31
TC 0
Z9 0
U1 0
U2 10
PU ROYAL SOC CHEMISTRY
PI CAMBRIDGE
PA THOMAS GRAHAM HOUSE, SCIENCE PARK, MILTON RD, CAMBRIDGE CB4 0WF, CAMBS, ENGLAND
SN 2046-2069
EI 
J9 RSC ADV
JI RSC Adv.
PD JUN 15
PY 2016
VL 6
IS 64
BP 59601
EP 59609
DI 10.1039/c6ra08376e
PG 9
WC Chemistry, Multidisciplinary
SC Chemistry
GA DQ6XQ
UT WOS:000379350100091
DA 2022-07-08
ER

PT J
AU Yin, Ji-Gang
   Liu, Xian-Ying
   Wang, Bin
   Wang, Dan-Yang
   Wei, Man
   Fang, Hua
   Xiang, Mei
AF Yin, Ji-gang
   Liu, Xian-ying
   Wang, Bin
   Wang, Dan-yang
   Wei, Man
   Fang, Hua
   Xiang, Mei
TI Gene expression profiling analysis of ovarian cancer
SO ONCOLOGY LETTERS
LA English
DT Article
DE ovarian cancer; differentially-expressed genes; protein-protein interaction network; module analysis
ID dependent kinase inhibitor; matrix metalloproteinase; drug-resistance; cell; progression; apoptosis; cd44; identification; bcl-2; p21
AB As a gynecological oncology, ovarian cancer has high incidence and mortality. To study the mechanisms of ovarian cancer, the present study analyzed the GSE37582 microarray. GSE37582 was downloaded from Gene Expression Omnibus and included data from 74 ovarian cancer cases and 47 healthy controls. The differentially-expressed genes (DEGs) were screened using linear models for microarray data package in R and were further screened for functional annotation. Next, Gene Ontology and pathway enrichment analysis of the DEGs was conducted. The interaction associations of the proteins encoded by the DEGs were searched using the Search Tool for the Retrieval of Interacting Genes, and the protein-protein interaction (PPI) network was visualized by Cytoscape. Moreover, module analysis of the PPI network was performed using the BioNet analysis tool in R. A total of 284 DEGs were screened, consisting of 145 upregulated genes and 139 downregulated genes. In particular, downregulated FBJ murine osteosarcoma viral oncogene homolog (FOS) was an oncogene, while downregulated cyclin-dependent kinase inhibitor 1A (CDKN1A) was a tumor suppressor gene and upregulated cluster of differentiation 44 (CD44) was classed as an ` other' gene. The enriched functions included collagen catabolic process, stress-activated mitogen-activated protein kinases cascade and insulin receptor signaling pathway. Meanwhile, FOS (degree, 15), CD44 (degree, 9), B-cell CLL/ lymphoma 2 (BCL2; degree, 7), CDKN1A (degree, 7) and matrix metallopeptidase 3 (MMP3; degree, 6) had higher connectivity degrees in the PPI network for the DEGs. These genes may be involved in ovarian cancer by interacting with other genes in the module of the PPI network (e. g., BCL2-FOS, BCL2-CDKN1A, FOS-CDKN1A, FOS-CD44, MMP3-MMP7 and MMP7-CD44). Overall, BCL2, FOS, CDKN1A, CD44, MMP3 and MMP7 may be correlated with ovarian cancer.
C1 [Yin, Ji-Gang; Liu, Xian-Ying; Wang, Bin; Wang, Dan-Yang; Wei, Man; Fang, Hua; Xiang, Mei] Jilin Univ, Hosp 2, Minist Educ, Key Lab Zoonosis Res, 5333 Xian Rd, Changchun 130041, Jilin, Peoples R China.
RP Xiang, M (通讯作者)，Jilin Univ, Hosp 2, Minist Educ, Key Lab Zoonosis Res, 5333 Xian Rd, Changchun 130041, Jilin, Peoples R China.
EM sxiaogmei@163.com
CR Aruffo A, 1990, CELL, V61, P1303, DOI 10.1016/0092-8674(90)90694-A
   Baekelandt M, 1999, J CLIN ONCOL, V17, P2061, DOI 10.1200/JCO.1999.17.7.2061
   Beisser D, 2010, BIOINFORMATICS, V26, P1129, DOI 10.1093/bioinformatics/btq089
   Bourguignon LYW, 1997, J BIOL CHEM, V272, P27913, DOI 10.1074/jbc.272.44.27913
   Campbell IG, 2004, CANCER RES, V64, P7678, DOI 10.1158/0008-5472.CAN-04-2933
   Cannistra SA, 1995, J CLIN ONCOL, V13, P1912, DOI 10.1200/JCO.1995.13.8.1912
   Cannistra SA, 1993, CANCER RES, V53, P3830
   Chen JS, 2013, BIOINFORMATICS, V29, P420, DOI 10.1093/bioinformatics/bts715
   Dong Y, 1997, INT J CANCER, V74, P57, DOI 10.1002/(SICI)1097-0215(19970220)74:1<57::AID-IJC10>3.0.CO;2-F
   Eliopoulos AG, 1995, ONCOGENE, V11, P1217
   Fraser JRE, 1997, J INTERN MED, V242, P27, DOI 10.1046/j.1365-2796.1997.00170.x
   Gartel AL, 1996, P SOC EXP BIOL MED, V213, P138
   He XL, 2006, PLOS GENET, V2, P826, DOI 10.1371/journal.pgen.0020088
   Iorio MV, 2013, METHODS MOL BIOL, V1049, P187, DOI 10.1007/978-1-62703-547-7_14
   Irizarry RA, 2003, BIOSTATISTICS, V4, P249, DOI 10.1093/biostatistics/4.2.249
   Kamb A, 1994, SCIENCE, V264, P436, DOI 10.1126/science.8153634
   Karakas B, 2006, BRIT J CANCER, V94, P455, DOI 10.1038/sj.bjc.6602970
   Le XF, 2003, J BIOL CHEM, V278, P23441, DOI 10.1074/jbc.M300848200
   Lu M, 2008, PLOS ONE, V3, P0, DOI 10.1371/journal.pone.0003420
   Mahner S, 2008, BRIT J CANCER, V99, P1269, DOI 10.1038/sj.bjc.6604650
   Marx D, 1997, ANTICANCER RES, V17, P2233
   Miyashita T, 1992, CANCER RES, V52, P5407
   Ostrovsky O, 2003, J BIOL CHEM, V278, P21221, DOI 10.1074/jbc.M211357200
   Overall CM, 2002, NAT REV CANCER, V2, P657, DOI 10.1038/nrc884
   Palla G, 2005, NATURE, V435, P814, DOI 10.1038/nature03607
   Schmalfeldt B, 2001, CLIN CANCER RES, V7, P2396
   Scotton CJ, 2001, CANCER RES, V61, P4961
   Scotton CJ, 2002, CANCER RES, V62, P5930
   Scully RE, 1995, J CELL BIOCHEM, V0, P208
   Smoot ME, 2011, BIOINFORMATICS, V27, P431, DOI 10.1093/bioinformatics/btq675
   Smyth GK, 2005, STAT BIOL HEALTH, V0, PP397, DOI 10.1007/0-387-29362-0_23
   Strait KA, 2002, MOL CANCER THER, V1, P1181
   Strieter RM, 2001, NAT IMMUNOL, V2, P285, DOI 10.1038/86286
   Tanimoto H, 1999, TUMOR BIOL, V20, P88, DOI 10.1159/000030051
   Teng CS, 2000, INT REV CYTOL, V197, P137, DOI 10.1016/S0074-7696(00)97004-9
   Vihinen P, 2002, INT J CANCER, V99, P157, DOI 10.1002/ijc.10329
   Von MERINGC, 2003, NUCLEIC ACIDS RES, V31, P258, DOI 10.1093/nar/gkg034
   Wang FQ, 2005, INT J CANCER, V114, P19, DOI 10.1002/ijc.20697
   Wang YC, 2012, AM J PATHOL, V180, P1159, DOI 10.1016/j.ajpath.2011.11.015
   White E, 1996, GENE DEV, V10, P1, DOI 10.1101/gad.10.1.1
   Witham J, 2007, CLIN CANCER RES, V13, P7191, DOI 10.1158/1078-0432.CCR-07-0362
   Wu H, 1996, GENE DEV, V10, P245, DOI 10.1101/gad.10.3.245
   Yin BWT, 2001, J BIOL CHEM, V276, P27371, DOI 10.1074/jbc.M103554200
   Yuan ZQ, 2000, ONCOGENE, V19, P2324, DOI 10.1038/sj.onc.1203598
   Zhang S, 2008, CANCER RES, V68, P4311, DOI 10.1158/0008-5472.CAN-08-0364
   Zhao H, 2012, PLOS ONE, V7, P0, DOI 10.1371/journal.pone.0047962
   Zhao M, 2013, NUCLEIC ACIDS RES, V41, PD970, DOI 10.1093/nar/gks937
NR 47
TC 7
Z9 7
U1 0
U2 10
PU SPANDIDOS PUBL LTD
PI ATHENS
PA POB 18179, ATHENS, 116 10, GREECE
SN 1792-1074
EI 1792-1082
J9 ONCOL LETT
JI Oncol. Lett.
PD JUL 15
PY 2016
VL 12
IS 1
BP 405
EP 412
DI 10.3892/ol.2016.4663
PG 8
WC Oncology
SC Oncology
GA DR5RN
UT WOS:000379960200069
PM 27347159
DA 2022-07-08
ER

PT J
AU Kim, Sang-Hun
   Choi, Young-Jun
   Kim, Kwang-Youn
   Yu, Sun-Nyoung
   Seo, Young-Kyo
   Chun, Sung-Sik
   Noh, Kyung-Tae
   Suh, Jeung-Tak
   Ahn, Soon-Cheol
AF Kim, Sang-hun
   Choi, Young-jun
   Kim, Kwang-youn
   Yu, Sun-nyoung
   Seo, Young-kyo
   Chun, Sung-sik
   Noh, Kyung-tae
   Suh, Jeung-tak
   Ahn, Soon-cheol
TI Salinomycin simultaneously induces apoptosis and autophagy through generation of reactive oxygen species in osteosarcoma U2OS cells
SO BIOCHEMICAL AND BIOPHYSICAL RESEARCH COMMUNICATIONS
LA English
DT Article
DE Salinomycin; Apoptosis; Autophagy; Reactive oxygen species; U2OS cells
ID mitochondrial ros generation; cancer stem-cell; mediated autophagy; cytochrome-c; pathway; inhibition; death; cytotoxicity; activation; mechanism
AB Salinomycin, a polyether antibiotic, acts as a highly selective potassium ionophore. It was reported to anticancer activity on various cancer cell lines. In this study, salinomycin was examined on apoptosis and autophagy through generation of reactive oxygen species (ROS) in osteosarcoma U2OS cells. Apoptosis, autophagy, mitochondrial membrane potential (MMP) and ROS were analyzed using flow cytometry. Also, expressions of apoptosis- and autophagy-related proteins were determined by western blotting. As a result, salinomycin triggered apoptosis of U2OS cells, which was accompanied by change of MMP and cleavage of caspases-3 and poly (ADP-ribose) polymerase. And salinomycin increased the expression of autophagy-related protein and accumulation of acidic vesicular organelles (AVO). Salinomycin-induced ROS production promotes both apoptosis and autophagy, as evidenced by the result that treatment of N-acetyl-l-cysteine (NAC), a ROS scavenger, attenuated both apoptosis and autophagy. In addition, inhibition of autophagy by 3-methyladenine (3 MA) enhanced the salinoymcin-induced apoptosis. Taken together, these results suggested that salinomycin-induced autophagy, as a survival mechanism, might be a potential strategy through ROS regulation in cancer therapy. (C) 2016 Elsevier Inc. All rights reserved.
C1 [Kim, Sang-Hun; Yu, Sun-Nyoung; Ahn, Soon-Cheol] Pusan Natl Univ, Sch Med, Dept Microbiol & Immunol, Yangsan 626870, South Korea.
   [Choi, Young-Jun] Headong Hosp, Dept Orthoped Surg, Busan 606063, South Korea.
   [Kim, Kwang-Youn; Seo, Young-Kyo] Natl Inst Sci & Technol, Sch Life Sci, Ulsan 689798, South Korea.
   [Chun, Sung-Sik] Int Univ Korea, Dept Food Sci, Jinju 660759, South Korea.
   [Noh, Kyung-Tae] Armed Forces Med Res Inst, Dept Infect Dis, Daejeon 305878, South Korea.
   [Suh, Jeung-Tak] Pusan Natl Univ, Sch Med, Dept Orthoped Surg, Busan 602739, South Korea.
RP Ahn, SC (通讯作者)，Pusan Natl Univ, Sch Med, Dept Microbiol & Immunol, Yangsan 626870, South Korea.
EM ahnsc@pusan.ac.kr
FU Basic Science Research Program through the National Research Foundation of Korea (NRF) - Ministry of Education [NRF-2013R1A1A2012638]
CR Antoszczak M, 2014, EUR J MED CHEM, V76, P435, DOI 10.1016/j.ejmech.2014.02.031
   Azad MB, 2009, ANTIOXID REDOX SIGN, V11, P777, DOI 10.1089/ARS.2008.2270
   Bielack S, 2009, ANN ONCOL, V20, P137, DOI 10.1093/annonc/mdp154
   Cheng P, 2013, CELL DEATH DIS, V4, P0, DOI 10.1038/cddis.2013.17
   Dautreaux B, 2007, NAT REV MOL CELL BIO, V8, P813, DOI 10.1038/nrm2256
   Fawcett H, 2005, INT J ONCOL, V27, P1717
   Ham SJ, 1998, EUR J SURG ONCOL, V24, P584, DOI 10.1016/S0748-7983(98)93896-3
   Karna P, 2010, J BIOL CHEM, V285, P18737, DOI 10.1074/jbc.M109.091694
   Kenific CM, 2015, TRENDS CELL BIOL, V25, P37, DOI 10.1016/j.tcb.2014.09.001
   Kim KY, 2015, MOL MED REP, V12, P1898, DOI 10.3892/mmr.2015.3633
   Kim KY, 2011, BIOCHEM BIOPH RES CO, V413, P80, DOI 10.1016/j.bbrc.2011.08.054
   Kim SH, 2015, BIOCHEM BIOPH RES CO, V468, P151, DOI 10.1016/j.bbrc.2015.10.143
   Levine B, 2005, CELL, V120, P159, DOI 10.1016/j.cell.2005.01.005
   Li TL, 2013, AUTOPHAGY, V9, P1057, DOI 10.4161/auto.24632
   Li ZY, 2011, BIOCHEM BIOPH RES CO, V414, P5, DOI 10.1016/j.bbrc.2011.09.046
   Lin HI, 2005, CANCER LETT, V230, P248, DOI 10.1016/j.canlet.2004.12.044
   Ling YH, 2011, CLIN CANCER RES, V17, P5353, DOI 10.1158/1078-0432.CCR-10-1948
   Lowe SW, 2000, CARCINOGENESIS, V21, P485, DOI 10.1093/carcin/21.3.485
   Martinou JC, 2000, NAT CELL BIOL, V2, PE41, DOI 10.1038/35004069
   Michaelson MD, 2005, J CLIN ONCOL, V23, P8219, DOI 10.1200/JCO.2005.02.9579
   Oak PS, 2012, INT J CANCER, V131, P2808, DOI 10.1002/ijc.27595
   Ouyang L, 2012, CELL PROLIFERAT, V45, P487, DOI 10.1111/j.1365-2184.2012.00845.x
   Pan XH, 2013, PLOS ONE, V8, P0, DOI 10.1371/journal.pone.0056679
   Riccioni R, 2010, BLOOD CELL MOL DIS, V45, P86, DOI 10.1016/j.bcmd.2010.03.008
   Rigoulet M, 2011, ANTIOXID REDOX SIGN, V14, P459, DOI 10.1089/ars.2010.3363
   Sullivan LB, 2014, CANCER METAB, V2, P0, DOI 10.1186/2049-3002-2-17
   Tooze SA, 2010, NAT CELL BIOL, V12, P831, DOI 10.1038/ncb0910-831
   Wang QL, 2011, PLOS ONE, V6, P0, DOI 10.1371/journal.pone.0017234
   Wang Y, 2011, MED CHEM, V7, P106, DOI 10.2174/157340611794859307
   Xi GM, 2011, CANCER LETT, V307, P141, DOI 10.1016/j.canlet.2011.03.026
   Yuan L, 2014, J AGR FOOD CHEM, V62, P5390, DOI 10.1021/jf500903g
NR 31
TC 28
Z9 33
U1 0
U2 15
PU ACADEMIC PRESS INC ELSEVIER SCIENCE
PI SAN DIEGO
PA 525 B ST, STE 1900, SAN DIEGO, CA 92101-4495 USA
SN 0006-291X
EI 1090-2104
J9 BIOCHEM BIOPH RES CO
JI Biochem. Biophys. Res. Commun.
PD APR 29
PY 2016
VL 473
IS 2
BP 607
EP 613
DI 10.1016/j.bbrc.2016.03.132
PG 7
WC Biochemistry & Molecular Biology; Biophysics
SC Biochemistry & Molecular Biology; Biophysics
GA DK3IG
UT WOS:000374809700037
PM 27033598
DA 2022-07-08
ER

PT J
AU Wang, Tze-Kai
   Lin, Yu-Ming
   Lo, Che-Min
   Tang, Chih-Hsin
   Teng, CJ
   Chao, Wei-Ting
   Wu, MH
   Liu, Chin-San
   Hsieh, Mingli
AF Wang, Tze-kai
   Lin, Yu-ming
   Lo, Che-min
   Tang, Chih-hsin
   Teng, Chieh-lin
   Chao, Wei-ting
   Wu, Min
   Liu, Chin-san
   Hsieh, Mingli
TI Oncogenic roles of carbonic anhydrase 8 in human osteosarcoma cells
SO TUMOR BIOLOGY
LA English
DT Article
DE Carbonic anhydrase 8; Osteosarcoma; Proliferation; Cell migration; Cisplatin; 2-Deoxy-D-glucose
ID focal-adhesion kinase; protein-viii; transcriptional activator; functional dissection; muramyl tripeptide; neuronal cell; cancer-cell; lactic-acid; expression; glycolysis
AB Carbonic anhydrase 8 (CA8), a member of the carbonic anhydrase family, is one of the three isozymes that do not catalyze the reversible hydration of carbon dioxide due to the lack of one important histidine. In the present study, we observed increased expression of CA8 in more aggressive types of human osteosarcoma (OS) cells and found that CA8 expression is correlated with disease stages, such that more intense expression occurs in the disease late stage. We also demonstrated that overexpression of CA8 in human OS (HOS) cells significantly increased cell proliferation both in vitro and in vivo. Downregulated CA8 sensitized cells to apoptotic stress induced by staurosporine and cisplatin, suggesting a specific role of CA8 to protect cells from stresses. In addition, downregulation of CA8 in HOS cells reduced cell invasion and colony formation ability in soft agar and further decreased matrix metalloproteinase 9 and focal adhesion kinase expression, indicating that CA8 might facilitate cancer cell invasion via the activation of FAK-MMP9 signaling. Interestingly, HOS cells with CA8 knockdown showed a significant decrease in glycolytic activity and cell death under glucose withdrawal, further indicating that CA8 may be involved in regulating aerobic glycolysis and enhancing cell viability. Knockdown of CA8 significantly decreased phosphorylated Akt expression suggesting that the oncogenic role of CA8 may be mediated by the regulation of Akt activation through p-Akt induction. Importantly, the inhibition of glycolysis by 2-deoxyglucose sensitized CA8 HOS-CA8-myc cells to cisplatin treatment under low glucose condition, highlighting a new therapeutic option for OS cancer.
C1 [Wang, Tze-Kai; Lo, Che-Min; Chao, Wei-Ting; Hsieh, Mingli] Tunghai Univ, Dept Life Sci, 1727,Sec 4,Taiwan Blvd, Taichung 407, Taiwan.
   [Lin, Yu-Ming] Taichung Vet Gen Hosp, Dept Orthoped Surg, Taichung, Taiwan.
   [Tang, Chih-Hsin] China Med Univ, Sch Med, Dept Pharmacol, Taichung, Taiwan.
   [Teng, Chieh-Lin Jerry] Taichung Vet Gen Hosp, Dept Med, Div Hematol Med Oncol, Taichung, Taiwan.
   [Chao, Wei-Ting; Wu, Min Huan; Hsieh, Mingli] Tunghai Univ, Life Sci Res Ctr, Taichung 40704, Taiwan.
   [Wu, Min Huan] Tunghai Univ, Phys Educ Off, Taichung, Taiwan.
   [Liu, Chin-San] Changhua Christian Hosp, Vasc & Genom Ctr, Changhua, Taiwan.
RP Hsieh, ML (通讯作者)，Tunghai Univ, Dept Life Sci, 1727,Sec 4,Taiwan Blvd, Taichung 407, Taiwan.; Hsieh, ML (通讯作者)，Tunghai Univ, Life Sci Res Ctr, Taichung 40704, Taiwan.
EM mhsieh@thu.edu.tw
FU Ministry of Science and Technology of the Republic of China [MOST104-2320-B-029-001, MOST104-2632-B-029-001, MOST103-2311-B-029-002, MOST102-2311-B-029-002, NSC101-2311-B-029-001]; Taichung Veterans General Hospital; Tunghai University Taichung, Taiwan, Republic of China [TCVGH-T1027804]
CR Akisawa Y, 2003, VIRCHOWS ARCH, V442, P66, DOI 10.1007/s00428-002-0721-y
   Aljubran AH, 2009, ANN ONCOL, V20, P1136, DOI 10.1093/annonc/mdn731
   Aspatwar A, 2013, HUM MOL GENET, V22, P417, DOI 10.1093/hmg/dds438
   Aspatwar A, 2010, CURR PHARM DESIGN, V16, P3264, DOI 10.2174/138161210793429823
   Aspatwar A, 2010, BMC MOL BIOL, V11, P0, DOI 10.1186/1471-2199-11-25
   Bataller L, 2004, ANN NEUROL, V56, P575, DOI 10.1002/ana.20238
   Berthelsen P, 1982, INTENS CARE MED, V8, P269, DOI 10.1007/BF01716736
   Brandon M, 2006, ONCOGENE, V25, P4647, DOI 10.1038/sj.onc.1209607
   Brzovic PS, 2011, MOL CELL, V44, P942, DOI 10.1016/j.molcel.2011.11.008
   Chang JC, 2013, NEUROSIGNALS, V21, P160, DOI 10.1159/000341981
   Chou AJ, 2006, EXPERT REV ANTICANC, V6, P1075, DOI 10.1586/14737140.6.7.1075
   Fischer K, 2007, BLOOD, V109, P3812, DOI 10.1182/blood-2006-07-035972
   Gill G, 1990, P NATL ACAD SCI USA, V87, P2127, DOI 10.1073/pnas.87.6.2127
   Graham NA, 2012, MOL SYST BIOL, V8, P0, DOI 10.1038/msb.2012.20
   Hamanaka RB, 2012, J EXP MED, V209, P211, DOI 10.1084/jem.20120162
   Heiden MGV, 2009, SCIENCE, V324, P1029, DOI 10.1126/science.1160809
   Hirota J, 2003, BIOCHEM J, V372, P435, DOI 10.1042/BJ20030110
   Hoftberger R, 2014, NEUROPATH APPL NEURO, V40, P650, DOI 10.1111/nan.12118
   Hope IA, 1986, CELL, V46, P885, DOI 10.1016/0092-8674(86)90070-X
   Hsia DA, 2003, J CELL BIOL, V160, P753, DOI 10.1083/jcb.200212114
   Hsieh ML, 2013, CEREBELLUM, V12, P338, DOI 10.1007/s12311-012-0430-2
   Huang MS, 2014, BBA-GEN SUBJECTS, V1840, P2829, DOI 10.1016/j.bbagen.2014.04.017
   Huang YM, 2009, CLIN MED INSIGHTS-ON, V3, P99
   Ishihara T, 2006, VIRCHOWS ARCH, V448, P830, DOI 10.1007/s00428-006-0199-0
   Jiao Y, 2005, GENETICS, V171, P1239, DOI 10.1534/genetics.105.044487
   John AP, 2001, MED HYPOTHESES, V57, P429, DOI 10.1054/mehy.2001.1335
   Kato K, 1990, FEBS LETT, V271, P137, DOI 10.1016/0014-5793(90)80390-5
   Kaya N, 2011, AM J MED GENET B, V156B, P826, DOI 10.1002/ajmg.b.31227
   Lin YM, 2013, CANCER LETT, V328, P135, DOI 10.1016/j.canlet.2012.08.029
   Liu PX, 2009, NAT REV DRUG DISCOV, V8, P627, DOI 10.1038/nrd2926
   Lombardo Y, 2012, P NATL ACAD SCI USA, V109, P16558, DOI 10.1073/pnas.1206268109
   Lopez-lazaro M, 2008, ANTI-CANCER AGENT ME, V8, P305, DOI 10.2174/187152008783961932
   Lopez-lazaro M, 2006, CANCER EPIDEM BIOMAR, V15, P2332, DOI 10.1158/1055-9965.EPI-06-0369
   Lu SH, 2004, LUNG CANCER, V44, P273, DOI 10.1016/j.lungcan.2003.12.011
   Lunt SY, 2011, ANNU REV CELL DEV BI, V27, P441, DOI 10.1146/annurev-cellbio-092910-154237
   Manning BD, 2007, CELL, V129, P1261, DOI 10.1016/j.cell.2007.06.009
   Maschek G, 2004, CANCER RES, V64, P31, DOI 10.1158/0008-5472.CAN-03-3294
   Matsunoshita Y, 2011, PLOS ONE, V6, P0, DOI 10.1371/journal.pone.0016234
   Mclean GW, 2005, NAT REV CANCER, V5, P505, DOI 10.1038/nrc1647
   Meyers PA, 2005, J CLIN ONCOL, V23, P2004, DOI 10.1200/JCO.2005.06.031
   Meyers PA, 2008, J CLIN ONCOL, V26, P633, DOI 10.1200/JCO.2008.14.0095
   Miyaji E, 2003, J PATHOL, V201, P37, DOI 10.1002/path.1404
   Nishikata M, 2007, MOL CARCINOGEN, V46, P208, DOI 10.1002/mc.20264
   Pelicano H, 2006, ONCOGENE, V25, P4633, DOI 10.1038/sj.onc.1209597
   Picaud SS, 2009, PROTEINS, V76, P507, DOI 10.1002/prot.22411
   Puthussery T, 2011, EUR J NEUROSCI, V34, P1419, DOI 10.1111/j.1460-9568.2011.07861.x
   Rasalkar DD, 2011, PEDIATR RADIOL, V41, P227, DOI 10.1007/s00247-010-1809-1
   Sabeh F, 2009, J BIOL CHEM, V284, P23001, DOI 10.1074/jbc.M109.002808
   Semenza GL, 2003, NAT REV CANCER, V3, P721, DOI 10.1038/nrc1187
   Siddik ZH, 2003, ONCOGENE, V22, P7265, DOI 10.1038/sj.onc.1206933
   Siesser PMF, 2006, CLIN CANCER RES, V12, P3233, DOI 10.1158/1078-0432.CCR-06-0456
   Sjoblom B, 1996, FEBS LETT, V398, P322, DOI 10.1016/S0014-5793(96)01263-X
   Skaggs LA, 1993, GENE, V126, P291, DOI 10.1016/0378-1119(93)90385-G
   Tanaka K, 1995, CANCER RES, V55, P2927
   Taniuchi K, 2002, NEUROSCIENCE, V112, P93, DOI 10.1016/S0306-4522(02)00066-0
   Thamilselvan V, 2007, FASEB J, V21, P1730, DOI 10.1096/fj.06-6545com
   Triezenberg SJ, 1988, GENE DEV, V2, P718, DOI 10.1101/gad.2.6.718
   Turkmen S, 2009, PLOS GENET, V5, P0, DOI 10.1371/journal.pgen.1000487
   Wang KL, 2012, ARCH BIOCHEM BIOPHYS, V526, P38, DOI 10.1016/j.abb.2012.07.003
   Wang SY, 2011, AM J PHYSIOL-CELL PH, V300, PC657, DOI 10.1152/ajpcell.00377.2010
   Wang TK, 2014, BIOCHEM J, V459, P149, DOI 10.1042/BJ20131235
   Warburg O, 1956, SCIENCE, V124, P269
   Ward PS, 2012, CSH PERSPECT BIOL, V4, P0, DOI 10.1101/cshperspect.a006783
   Wu ZH, 2011, PLOS ONE, V6, P0, DOI 10.1371/journal.pone.0014648
   Yeh CS, 2008, ONCOL REP, V19, P81
   Yeung SJ, 2008, CELL MOL LIFE SCI, V65, P3981, DOI 10.1007/s00018-008-8224-x
   Zhang BG, 2014, ONCOTARGET, V5, P10584, DOI 10.18632/oncotarget.2513
   Zhao GY, 2013, PLOS ONE, V8, P0, DOI 10.1371/journal.pone.0053906
   Zhou Y, 2014, J EXP CLIN CANC RES, V33, P0, DOI 10.1186/1756-9966-33-12
NR 69
TC 9
Z9 9
U1 0
U2 7
PU SAGE PUBLICATIONS LTD
PI LONDON
PA 1 OLIVERS YARD, 55 CITY ROAD, LONDON EC1Y 1SP, ENGLAND
SN 1010-4283
EI 1423-0380
J9 TUMOR BIOL
JI Tumor Biol.
PD JUN 15
PY 2016
VL 37
IS 6
BP 7989
EP 8005
DI 10.1007/s13277-015-4661-y
PG 17
WC Oncology
SC Oncology
GA DM6LT
UT WOS:000376464700099
PM 26711783
DA 2022-07-08
ER

PT J
AU Wen, Xinzhu
   Wang, Nan
   Zhang, Fanfan
   Dong, Chunjiao
AF Wen, Xinzhu
   Wang, Nan
   Zhang, Fanfan
   Dong, Chunjiao
TI Overexpression of SCARA5 inhibits tumor proliferation and invasion in osteosarcoma via suppression of the FAK signaling pathway
SO MOLECULAR MEDICINE REPORTS
LA English
DT Article
DE scavenger receptor class A; member 5; osteosarcoma; invasion; focal adhesion kinase signaling pathway
ID focal adhesion kinase; cell-migration; scavenger receptor; matrix metalloproteinase; expression; cancer; metastasis; susceptibility; protein; growth
AB Scavenger receptor class A, member 5 (SCARA5) is a member of the scavenger receptor family, and is involved in several types of human malignancy; however, its roles in osteosarcoma (OS) remain to be fully elucidated. Therefore, in the present study, the biological functions of SCARA5 in OS, and the potential underlying mechanisms were investigated. SCARA5 expression in OS tissues and cell lines was detected by reverse transcription-quantitative polymerase chain reaction and western blot analysis. The effects of SCARA5 on the proliferation and migration/invasion ability of OS cells were determined by MTT and Transwell chamber assays, respectively. Expression levels of phosphorylated focal adhesion kinase (p-FAK), FAK, p-Src, Src, matrix metalloproteinase (MMP)2 and MMP9 were evaluated via western blot analysis. The results of the present study demonstrated that SCARA5 was expressed at low levels in OS tissues and cell lines. The overexpression of SCARA5 significantly inhibited the proliferation, colony formation and migration/invasion abilities of the OS cells. Furthermore, SCARA5 significantly decreased the expression levels of p-FAK, MMP-2 and MMP-9 in the OS cells. Taken together, these data suggested that the overexpression of SCARA5 inhibits tumor proliferation and invasion in OS via suppression of the FAK signaling pathway. Thus, novel therapeutic strategies or drugs targeted at SCARA5 may offer potential for the treatment of OS.
C1 [Wen, Xinzhu; Wang, Nan] Beijing Univ Chinese Med, Dongfang Hosp, Dept Orthoped, 6,Block 1, Beijing 100078, Peoples R China.
   [Zhang, Fanfan] Beijing Univ Chinese Med, Dongfang Hosp, Dept Peripheral Vasc Surg, Beijing 100078, Peoples R China.
   [Dong, Chunjiao] Beijing Univ Chinese Med, Dongzhimen Hosp Eastern, Dept Pneumol, Beijing 100078, Peoples R China.
RP Wang, N (通讯作者)，Beijing Univ Chinese Med, Dongfang Hosp, Dept Orthoped, 6,Block 1, Beijing 100078, Peoples R China.
EM wang_nan010@126.com
CR Amankwah ERNESTK, 2013, CLIN EPIDEMIOL, V5, P147, DOI 10.2147/CLEP.S28390
   Bock AJ, 2012, HUM PATHOL, V43, P669, DOI 10.1016/j.humpath.2011.06.003
   Chambers AF, 1997, J NATL CANCER I, V89, P1260, DOI 10.1093/jnci/89.17.1260
   Elomaa O, 1998, J BIOL CHEM, V273, P4530, DOI 10.1074/jbc.273.8.4530
   Fingleton B, 2006, FRONT BIOSCI-LANDMRK, V11, P479, DOI 10.2741/1811
   Friedman MA, 1972, JOURNAL OF SURGICAL ONCOLOGY, V4, P482, DOI 10.1002/jso.2930040512
   Han HJ, 1998, HUM MOL GENET, V7, P1039, DOI 10.1093/hmg/7.6.1039
   Himelstein BP, 1998, MED PEDIATR ONCOL, V31, P471, DOI 10.1002/(SICI)1096-911X(199812)31:6<471::AID-MPO2>3.0.CO;2-M
   Hu Y, 2014, ONCOL REP, V32, P1741, DOI 10.3892/or.2014.3362
   Huang J, 2010, J CLIN INVEST, V120, P223, DOI 10.1172/JCI38012
   Kido A, 1999, CANCER LETT, V137, P209, DOI 10.1016/S0304-3835(98)00368-1
   Kruger NJ, 1994, METHODS MOL BIOL, V32, P9
   Kurayoshi M, 2006, CANCER RES, V66, P10439, DOI 10.1158/0008-5472.CAN-06-2359
   Liu J, 2013, ONCOGENESIS, V2, P0, DOI 10.1038/oncsis.2013.37
   Livak KJ, 2001, METHODS, V25, P402, DOI 10.1006/meth.2001.1262
   Mirabello L, 2009, CANCER-AM CANCER SOC, V115, P1531, DOI 10.1002/cncr.24121
   Ohtani K, 2001, J BIOL CHEM, V276, P44222, DOI 10.1074/jbc.M103942200
   Park GB, 2015, INT J ONCOL, V46, P185, DOI 10.3892/ijo.2014.2721
   Peiser L, 2001, MICROBES INFECT, V3, P149, DOI 10.1016/S1286-4579(00)01362-9
   Platt N, 2002, INT REV CYTOL, V212, P1
   Schlaepfer DD, 2004, BBA-MOL CELL RES, V1692, P77, DOI 10.1016/j.bbamcr.2004.04.008
   Seong BKA, 2015, ONCOGENE, V34, P3582, DOI 10.1038/onc.2014.289
   Sieg DJ, 2000, NAT CELL BIOL, V2, P249, DOI 10.1038/35010517
   Sulzmaier FJ, 2014, NAT REV CANCER, V14, P598, DOI 10.1038/nrc3792
   Suzuki H, 1997, NATURE, V386, P292, DOI 10.1038/386292a0
   Tilghman RW, 2008, SEMIN CANCER BIOL, V18, P45, DOI 10.1016/j.semcancer.2007.08.002
   Uchibori M, 2006, INT J ONCOL, V28, P33
   Yanyan JY, 2006, J BIOL CHEM, V281, P11834, DOI 10.1074/jbc.M507599200
   Yu GY, 2006, AM J PATHOL, V168, P597, DOI 10.2353/ajpath.2006.050620
NR 29
TC 17
Z9 19
U1 0
U2 6
PU SPANDIDOS PUBL LTD
PI ATHENS
PA POB 18179, ATHENS, 116 10, GREECE
SN 1791-2997
EI 1791-3004
J9 MOL MED REP
JI Mol. Med. Rep.
PD MAR 15
PY 2016
VL 13
IS 3
BP 2885
EP 2891
DI 10.3892/mmr.2016.4857
PG 7
WC Oncology; Medicine, Research & Experimental
SC Oncology; Research & Experimental Medicine
GA DF8TS
UT WOS:000371633000126
PM 26847210
DA 2022-07-08
ER

PT J
AU Di fiore, Riccardo
   Drago-ferrante, Rosa
   Pentimalli, Francesca
   Di marzo, Domenico
   Forte, IM
   Carlisi, Daniela
   De blasio, Anna
   Tesoriere, Giovanni
   Giordano, Antonio
   Vento, Renza
AF Di fiore, Riccardo
   Drago-ferrante, Rosa
   Pentimalli, Francesca
   Di marzo, Domenico
   Forte, Iris
   Carlisi, Daniela
   De blasio, Anna
   Tesoriere, Giovanni
   Giordano, Antonio
   Vento, Renza
TI Let-7d miRNA Shows Both Antioncogenic and Oncogenic Functions in Osteosarcoma-Derived 3AB-OS Cancer Stem Cells
SO JOURNAL OF CELLULAR PHYSIOLOGY
LA English
DT Article
ID epithelial-mesenchymal transition; microrna let-7; expression; hmga2; identification; proliferation; progression; represse; phenotype; versican
AB Osteosarcoma (OS), an aggressive highly invasive and metastatic bone-malignancy, shows therapy resistance and recurrence, two features that likely depend on cancer stem cells (CSCs), which hold both self-renewing and malignant potential. So, effective anticancer therapies against OS should specifically target and destroy CSCs. We previously found that the let-7d microRNA was downregulated in the 3AB-OS-CSCs, derived from the human OS-MG63 cells. Here, we aimed to assess whether let-7d modulation affected tumorigenic and stemness properties of these OS-CSCs. We found that let-7d-overexpression reduced cell proliferation by decreasing CCND2 and E2F2 cell-cycle-activators and increasing p21 and p27 CDK-inhibitors. Let-7d also decreased sarcosphere-and-colony forming ability, two features associated with self-renewing, and it reduced the expression of stemness genes, including Oct3/4, Sox2, Nanog, Lin28B, and HMGA2. Moreover, let-7d induced mesenchymal-to-epithelial-transition, as shown by both N-Cadherin-E-cadherin-switch and decrease in vimentin. Surprisingly, such switch was accompanied by enhanced migratory/invasive capacities, with a strong increase in MMP9, CXCR4 and VersicanV1. Let-7d- overexpression also reduced cell sensitivity to apoptosis induced by both serum-starvation and various chemotherapy drugs, concomitant with decrease in caspase-3 and increase in BCL2 expression. Our data suggest that let-7d in 3AB-OS-CSCs could induce plastic-transitions from CSCs-to-non-CSCs and vice-versa. To our knowledge this is the first study to comprehensively examine the expression and functions of let-7d in OS-CSCs. By showing that let-7d has both tumor suppressor and oncogenic functions in this context, our findings suggest that, before prospecting new therapeutic strategies based on let-7d modulation, it is urgent to better define its multiple functions. J. Cell. Physiol. 231: 1832-1841, 2016. (c) 2015 Wiley Periodicals, Inc.
C1 [Di Fiore, Riccardo; Drago-Ferrante, Rosa; De Blasio, Anna; Vento, Renza] Univ Palermo, Biochem Lab, Dept Biol Chem & Pharmaceut Sci & Technol, Polyclin, Via Vespro 129, I-90127 Palermo, Italy.
   [Pentimalli, Francesca; Di Marzo, Domenico; Forte, Iris Maria] Ist Nazl Studio & Cura Tumori Fdn Giovanni Pascal, IRCCS, Oncol Res Ctr Mercogliano CROM, Naples, Italy.
   [Carlisi, Daniela] Univ Palermo, Dept Expt Biomed & Clin Neurosci, Lab Biochem, I-90127 Palermo, Italy.
   [Tesoriere, Giovanni; Giordano, Antonio; Vento, Renza] Temple Univ, Ctr Biotechnol, Coll Sci & Technol, Sbarro Inst Canc Res & Mol Med, Philadelphia, PA 19122 USA.
RP Di Fiore, R; Vento, R (通讯作者)，Univ Palermo, Biochem Lab, Dept Biol Chem & Pharmaceut Sci & Technol, Polyclin, Via Vespro 129, I-90127 Palermo, Italy.
EM riccardo.difiore@unipa.it; renza.vento@unipa.it
FU Italian Ministry of Education, University and Research (MIUR); MIUR [82]; European Regional Development Fund, European Territorial Cooperation [CCI 2007 CB 163 PO 037]
CR Abbas T, 2009, NAT REV CANCER, V9, P400, DOI 10.1038/nrc2657
   Ali S, 2012, BRIT J CANCER, V107, P1354, DOI 10.1038/bjc.2012.383
   Barh D, 2010, CURR ONCOL, V17, P70
   Bartuma H, 2009, MOL CANCER, V8, P0, DOI 10.1186/1476-4598-8-36
   Boyerinas B, 2008, CANCER RES, V68, P2587, DOI 10.1158/0008-5472.CAN-08-0264
   Boyerinas B, 2010, ENDOCR-RELAT CANCER, V17, PF19, DOI 10.1677/ERC-09-0184
   Bussing I, 2008, TRENDS MOL MED, V14, P400, DOI 10.1016/j.molmed.2008.07.001
   Cabrera MC, 2015, WORLD J STEM CELLS, V7, P27, DOI 10.4252/wjsc.v7.i1.27
   Chang CJ, 2011, ONCOL REP, V26, P1003, DOI 10.3892/or.2011.1360
   Choi EUNHYUN, 2013, WORLD J STEM CELLS, V5, P172, DOI 10.4252/wjsc.v5.i4.172
   Di FIORER, 2014, INT J ONCOL, V45, P2013, DOI 10.3892/ijo.2014.2618
   Di FIORER, 2014, BONE, V60, P198, DOI 10.1016/j.bone.2013.12.021
   Di FIORER, 2013, J CELL PHYSIOL, V228, P1189, DOI 10.1002/jcp.24272
   Di FIORER, 2012, J CELL BIOCHEM, V113, P3380, DOI 10.1002/jcb.24214
   Di FIORER, 2009, J CELL PHYSIOL, V219, P301, DOI 10.1002/jcp.21667
   Ferguson WS, 2001, CANCER INVEST, V19, P292, DOI 10.1081/CNV-100102557
   Ha TAI-YOU, 2011, IMMUNE NETW, V11, P135, DOI 10.4110/in.2011.11.1.11, 10.4110/in.2011.11.3.135
   He XY, 2009, FEBS LETT, V583, P3501, DOI 10.1016/j.febslet.2009.10.007
   Johnson CD, 2007, CANCER RES, V67, P7713, DOI 10.1158/0008-5472.CAN-07-1083
   Johnson SM, 2005, CELL, V120, P635, DOI 10.1016/j.cell.2005.01.014
   Jones KB, 2012, CANCER RES, V72, P1865, DOI 10.1158/0008-5472.CAN-11-2663
   Kobayashi E, 2014, ONCOLOGY-BASEL, V86, P94, DOI 10.1159/000357408
   Kolenda T, 2014, WSPOLCZESNA ONKOL, V18, P293, DOI 10.5114/wo.2014.44467
   Lee J, 2006, CANCER CELL, V9, P391, DOI 10.1016/j.ccr.2006.03.030
   Lee YS, 2007, GENE DEV, V21, P1025, DOI 10.1101/gad.1540407
   Li B, 2011, PLOS ONE, V6, P0, DOI 10.1371/journal.pone.0017092
   Li FF, 2014, CELL PHYSIOL BIOCHEM, V34, P2169, DOI 10.1159/000369660
   Liu JM, 2014, INT J CLIN EXP PATHO, V7, P4596
   Meyers PA, 2009, EXPERT REV ANTICANC, V9, P1035, DOI 10.1586/era.09.69, 10.1586/ERA.09.69
   Mirabello L, 2009, CANCER-AM CANCER SOC, V115, P1531, DOI 10.1002/cncr.24121
   Miskimins WK, 2001, MOL CELL BIOL, V21, P4960, DOI 10.1128/MCB.21.15.4960-4967.2001
   Moyret-lalle C, 2014, WORLD J CLIN ONCOL, V5, P311, DOI 10.5306/wjco.v5.i3.311
   Nagadia R, 2013, CELL ONCOL, V36, P1, DOI 10.1007/s13402-012-0122-4
   Nuovo GJ, 2012, MODERN PATHOL, V25, P1333, DOI 10.1038/modpathol.2012.95
   Osborne TS, 2012, J COMP PATHOL, V146, P132, DOI 10.1016/j.jcpa.2011.12.007
   Patrawala L, 2005, CANCER RES, V65, P6207, DOI 10.1158/0008-5472.CAN-05-0592
   Pichler M, 2015, BRIT J CANCER, V113, P569, DOI 10.1038/bjc.2015.253
   Ramos MB, 2014, J NURS, V8, P4150
   Ricciardelli C, 1998, CLIN CANCER RES, V4, P963
   Schultz J, 2008, CELL RES, V18, P549, DOI 10.1038/cr.2008.45
   Sheng W, 2006, MOL BIOL CELL, V17, P2009, DOI 10.1091/mbc.E05-10-0951
   Sugimura K, 2012, CLIN CANCER RES, V18, P5144, DOI 10.1158/1078-0432.CCR-12-0701
   Thiery JP, 2003, CURR OPIN CELL BIOL, V15, P740, DOI 10.1016/j.ceb.2003.10.006
   Thuault S, 2006, J CELL BIOL, V174, P175, DOI 10.1083/jcb.200512110
   Tsang WP, 2008, APOPTOSIS, V13, P1215, DOI 10.1007/s10495-008-0256-z
   Wang YC, 2010, CARCINOGENESIS, V31, P1516, DOI 10.1093/carcin/bgq107
   Wlodkowic D, 2009, METHODS MOL BIOL, V559, P19, DOI 10.1007/978-1-60327-017-5_2
   Xia T, 2012, J BIOMED BIOTECHNOL, V0, P0, DOI DOI 10.1155/2012/420364
   Zhang BH, 2007, DEV BIOL, V302, P1, DOI 10.1016/j.ydbio.2006.08.028
   Zhang R, 2012, CANCER LETT, V314, P155, DOI 10.1016/j.canlet.2011.09.027
NR 50
TC 33
Z9 33
U1 0
U2 34
PU WILEY
PI HOBOKEN
PA 111 RIVER ST, HOBOKEN 07030-5774, NJ USA
SN 0021-9541
EI 1097-4652
J9 J CELL PHYSIOL
JI J. Cell. Physiol.
PD AUG 15
PY 2016
VL 231
IS 8
BP 1832
EP 1841
DI 10.1002/jcp.25291
PG 10
WC Cell Biology; Physiology
SC Cell Biology; Physiology
GA DK7RO
UT WOS:000375123600021
PM 26679758
DA 2022-07-08
ER

PT J
AU Gebhard, Christiane
   Fuchs-baumgartinger, Andrea
   Razzazi-fazeli, Ebrahim
   Miller, Ingrid
   Walter, Ingrid
AF Gebhard, Christiane
   Fuchs-baumgartinger, Andrea
   Razzazi-fazeli, Ebrahim
   Miller, Ingrid
   Walter, Ingrid
TI Distribution and activity levels of matrix metalloproteinase 2 and 9 in canine and feline osteosarcoma
SO CANADIAN JOURNAL OF VETERINARY RESEARCH-REVUE CANADIENNE DE RECHERCHE VETERINAIRE
LA English
DT Article
ID extracellular-matrix; mmp-9; matrix-metalloproteinase-9; tissue; expression; invasion; collagen; tumor; inhibition; cleavage
AB Overexpression of matrix metalloproteinases (MMPs) has been associated with increased tumor aggressiveness and metastasis dissemination. We investigated whether the contrasting metastatic behavior of feline and canine osteosarcoma is related to levels and activities of MMP2 and MMP9. Zymography and immunohistochemistry were used to determine expression levels of MMP2 and MMP9 in canine and feline osteosarcoma. Using immunohistochemistry, increased MMP9 levels were identified in most canine osteosarcomas, whereas cat samples more often displayed moderate levels. High levels of pro-MMP9, pro-MMP2, and active MMP2 were detected by gelatin zymography in both species, with significantly higher values for active MMP2 in canine osteosarcoma. These findings indicate that MMP2 is probably involved in canine and feline osteosarcoma and their expression and activity could be associated with the different metastatic behavior of canine and feline osteosarcoma.
C1 [Gebhard, Christiane; Walter, Ingrid] Univ Vet Med, Inst Anat Histol & Embryol, Veterinaerpl 1, A-1210 Vienna, Austria.
   [Fuchs-Baumgartinger, Andrea] Univ Vet Med, Inst Pathol & Forens Vet Med, Veterinaerpl 1, A-1210 Vienna, Austria.
   [Razzazi-Fazeli, Ebrahim] Univ Vet Med, VetCore Facil Res, Veterinaerpl 1, A-1210 Vienna, Austria.
   [Miller, Ingrid] Univ Vet Med, Inst Med Biochem, Veterinaerpl 1, A-1210 Vienna, Austria.
RP Walter, I (通讯作者)，Univ Vet Med, Inst Anat Histol & Embryol, Veterinaerpl 1, A-1210 Vienna, Austria.
EM Ingrid.Walter@vetmeduni.ac.at
FU Austrian Science Fund [FWF: P 23336-B11]
CR Akkoc A, 2012, BIOTECH HISTOCHEM, V87, P312, DOI 10.3109/10520295.2011.652173
   Bauvois B, 2012, BBA-REV CANCER, V1825, P29, DOI 10.1016/j.bbcan.2011.10.001
   Beltran E, 2013, VET PATHOL, V50, P1091, DOI 10.1177/0300985813481610
   Bitetto WV, 1987, J AM VET MED ASSOC, V190, P91
   Bjornland K, 2005, J SURG RES, V127, P151, DOI 10.1016/j.jss.2004.12.016
   Broadhead MATTHEWL, 2011, SARCOMA, V2011, P959248, DOI 10.1155/2011/959248
   Castro JORGEM, 2013, INTERNATIONAL JOURNAL OF ARTEMIA BIOLOGY, V3, P3
   Chang JJ, 2014, J STROKE CEREBROVASC, V23, P2498, DOI 10.1016/j.jstrokecerebrovasdis.2014.07.005
   Clark IM, 2001, METHODS MOL BIOL, V0, P0
   Clark JCM, 2008, J CANCER RES CLIN, V134, P281, DOI 10.1007/s00432-007-0330-x
   Collier IE, 1988, J BIOL CHEM, V263, P6579
   Covey JL, 2014, VET SURG, V43, P174, DOI 10.1111/j.1532-950X.2014.12082.x
   Dimopoulou M, 2008, VET SURG, V37, P466, DOI 10.1111/j.1532-950X.2008.00409.x
   Ferrari C, 2004, ACTA ORTHOP SCAND, V75, P487, DOI 10.1080/00016470410001295-1
   Han J, 2012, WORLD J SURG ONCOL, V10, P0, DOI 10.1186/1477-7819-10-37
   Himelstein BP, 1998, MED PEDIATR ONCOL, V31, P471, DOI 10.1002/(SICI)1096-911X(199812)31:6<471::AID-MPO2>3.0.CO;2-M
   Kahari VM, 1999, ANN MED, V31, P34, DOI 10.3109/07853899909019260
   Kido A, 1999, CANCER LETT, V137, P209, DOI 10.1016/S0304-3835(98)00368-1
   Kimura R, 2011, BBA-MOL CELL RES, V1813, P1543, DOI 10.1016/j.bbamcr.2011.04.008
   Kirpensteijn J, 2002, VET PATHOL, V39, P240, DOI 10.1354/vp.39-2-240
   Lana SE, 2000, AM J VET RES, V61, P111, DOI 10.2460/ajvr.2000.61.111
   Li H, 2014, OXID MED CELL LONGEV, V2014, P1, DOI 10.1016/J.BI0MATERIALS.2014.01.039
   Liu SK, 1974, J SMALL ANIM PRACT, V15, P141, DOI 10.1111/j.1748-5827.1974.tb05671.x
   Loukopoulos P, 2003, VET PATHOL, V40, P382, DOI 10.1354/vp.40-4-382
   Loukopoulos P, 2004, RES VET SCI, V77, P131, DOI 10.1016/j.rvsc.2004.01.006
   Lu PF, 2012, J CELL BIOL, V196, P395, DOI 10.1083/jcb.201102147
   Malemud CJ, 2006, FRONT BIOSCI-LANDMRK, V11, P1696, DOI 10.2741/1915
   Misdorp W, 1976, B WORLD HEALTH ORGAN, V53, P265
   Miya K, 2005, J VET MED SCI, V67, P769, DOI 10.1292/jvms.67.769
   Morodomi T, 1992, BIOCHEM J, V285, P603, DOI 10.1042/bj2850603
   Nagase H, 2006, CARDIOVASC RES, V69, P562, DOI 10.1016/j.cardiores.2005.12.002
   Nyman JS, 2011, J BONE MINER RES, V26, P1252, DOI 10.1002/jbmr.326
   Olson MW, 1998, J BIOL CHEM, V273, P10672, DOI 10.1074/jbc.273.17.10672
   Quigley PJ, 1983, VET PATHOL, V20, P670, DOI 10.1177/030098588302000603
   Seltzer JL, 1989, J BIOL CHEM, V264, P3822
   Selvarajah GT, 2013, CELL STRESS CHAPERON, V18, P607, DOI 10.1007/s12192-013-0414-2
   Selvarajah GT, 2010, VET J, V185, P28, DOI 10.1016/j.tvjl.2010.04.010
   Senior RM, 1991, J BIOL CHEM, V266, P7870
   Shang HS, 2014, MOLECULES, V19, P16588, DOI 10.3390/molecules191016588
   Snoek-van BEURDENPAM, 2005, BIOTECHNIQUES, V38, P73, DOI 10.2144/05381RV01
   Stamenkovic I, 2003, J PATHOL, V200, P448, DOI 10.1002/path.1400
   Takahashi C, 1998, P NATL ACAD SCI USA, V95, P13221, DOI 10.1073/pnas.95.22.13221
   Tang N, 2008, CLIN ORTHOP RELAT R, V466, P2114, DOI 10.1007/s11999-008-0335-z
   Visse R, 2003, CIRC RES, V92, P827, DOI 10.1161/01.RES.0000070112.80711.3D
   Walter I, 2005, HISTOL HISTOPATHOL, V20, P1105, DOI 10.14670/HH-20.1105
   Welgus HG, 1990, J BIOL CHEM, V265, P13521
   Wen XY, 2014, TUMOR BIOL, V35, P845, DOI 10.1007/s13277-013-1116-1
   Westermarck J, 1999, FASEB J, V13, P781, DOI 10.1096/fasebj.13.8.781
NR 48
TC 6
Z9 6
U1 1
U2 2
PU CANADIAN VET MED ASSOC
PI OTTAWA
PA 339 BOOTH ST, OTTAWA, ONTARIO K1R 7K1, CANADA
SN 0830-9000
EI 
J9 CAN J VET RES
JI Can. J. Vet. Res.-Rev. Can. Rech. Vet.
PD JAN 15
PY 2016
VL 80
IS 1
BP 66
EP 73
DI 
PG 8
WC Veterinary Sciences
SC Veterinary Sciences
GA DO9VU
UT WOS:000378136900008
PM 26733734
DA 2022-07-08
ER

PT J
AU Yang, Xiaorong
   Zhou, Wenlai
   Liu, Shiqing
AF Yang, Xiaorong
   Zhou, Wenlai
   Liu, Shiqing
TI SPAG9 controls the cell motility, invasion and angiogenesis of human osteosarcoma cells
SO EXPERIMENTAL AND THERAPEUTIC MEDICINE
LA English
DT Article
DE sperm-associated antigen 9; osteosarcoma; metastasis; metalloproteinase-2; metalloproteinase-9; vascular endothelial growth factor
ID sperm-associated antigen-9; endothelial growth-factor; tumor-growth; prognostic-factor; tyrosine kinase; down-regulation; breast-cancer; expression; carcinoma; metastasis
AB Sperm-associated antigen 9 (SPAG9) is an oncoprotein involved in the progression of various human malignancies; however, its role in osteosarcoma (OS) remains poorly evaluated. The present study used Matrigel T cell migration and invasion assays, tube formation assay, Cell Counting kit-8, quantitative polymerase chain reaction, western blotting, and enzyme-linked immunosorbent assay to investigate the role of SPAG9 in OS cell motility, invasion and angiogenesis. The results of the present study demonstrated that SPAG9 expression was upregulated in OS tissues, as compared with adjacent normal tissues, and knockdown of SPAG9 in an OS cell line inhibited cell motility and invasion via inactivation of metalloproteinase (MMP)-2 and MMP-9. Furthermore, the present study demonstrated that silencing of SPAG9 in OS cells inhibited tube formation, the proliferation of human umbilical vascular endothelial cells, and suppressed vascular endothelial growth factor (VEGF) expression and secretion, contributing to a reduction in angiogenesis. The results of the present study indicated that SPAG9 may be an important regulator in OS and may be involved in metastasis. Therefore SPAG9 may be a promising target for the treatment of metastatic OS.
C1 [Yang, Xiaorong; Liu, Shiqing] Wuhan Univ, Renmin Hosp, Dept Orthoped, 238 Jiefang Rd, Wuhan 430060, Hubei, Peoples R China.
   [Zhou, Wenlai] Cent Hosp Tujia & Miao Autonomous Prefecture, Dept Joints, Enshi 445000, Hubei, Peoples R China.
RP Liu, SQ (通讯作者)，Wuhan Univ, Renmin Hosp, Dept Orthoped, 238 Jiefang Rd, Wuhan 430060, Hubei, Peoples R China.
EM 13911391511@163.com
CR Burks DJ, 1995, SCIENCE, V269, P83, DOI 10.1126/science.7541556
   Cao Y, 2012, CANCER RES, V72, P3912, DOI 10.1158/0008-5472.CAN-11-4058
   Czubayko F, 1996, P NATL ACAD SCI USA, V93, P14753, DOI 10.1073/pnas.93.25.14753
   Folkman J, 1971, NEW ENGL J MED, V285, P1182
   Garg M, 2008, CANCER RES, V68, P8240, DOI 10.1158/0008-5472.CAN-08-1708
   Garg M, 2007, CLIN CANCER RES, V13, P1421, DOI 10.1158/1078-0432.CCR-06-2340
   Garg M, 2009, CANCER-AM CANCER SOC, V115, P5688, DOI 10.1002/cncr.24658
   Garg M, 2009, CANCER-AM CANCER SOC, V115, P2671, DOI 10.1002/cncr.24293
   Guma M, 2009, P NATL ACAD SCI USA, V106, P8760, DOI 10.1073/pnas.0902659106
   Halbersztadt ALICJA, 2006, GINEKOL POL, V77, P63
   Hawkins DS, 2003, CANCER-AM CANCER SOC, V98, P2447, DOI 10.1002/cncr.11799
   Hynes RO, 2003, CELL, V113, P821, DOI 10.1016/S0092-8674(03)00468-9
   Jagadish N, 2005, BIOCHEM J, V389, P73, DOI 10.1042/BJ20041577
   Jagadish NIRMALA, 2005, KEIO JOURNAL OF MEDICINE, V54, P66, DOI 10.2302/kjm.54.66
   Kanojia D, 2011, AM J PATHOL, V178, P1009, DOI 10.1016/j.ajpath.2010.11.047
   Kanojia D, 2009, CANCER EPIDEM BIOMAR, V18, P630, DOI 10.1158/1055-9965.EPI-08-0629
   Klein MJ, 2006, AM J CLIN PATHOL, V125, P555, DOI 10.1309/UC6KQHLD9LV2KENN
   Livak KJ, 2001, METHODS, V25, P402, DOI 10.1006/meth.2001.1262
   Longhi A, 2006, CANCER TREAT REV, V32, P423, DOI 10.1016/j.ctrv.2006.05.005
   Luconi M, 1996, BIOL REPROD, V55, P207, DOI 10.1095/biolreprod55.1.207
   Nau JEAN-YVES, 2005, REV MED SUISSE, V1, P651
   Pal S, 2001, CANCER RES, V61, P6952
   Simpson AJG, 2005, NAT REV CANCER, V5, P615, DOI 10.1038/nrc1669
   Sinha A, 2013, J EXP CLIN CANC RES, V32, P0, DOI 10.1186/1756-9966-32-69
   Tan ML, 2009, CANCER BIOL THER, V8, P106, DOI 10.4161/cbt.8.2.7385
   Volard B, 2012, EUR THYROID J, V1, P118, DOI 10.1159/000338922
   Wang Y, 2013, LUNG CANCER, V81, P266, DOI 10.1016/j.lungcan.2013.04.021
   Weidner N, 1995, AM J PATHOL, V147, P9
   Weidner N, 1991, NEW ENGL J MED, V324, P1, DOI 10.1056/NEJM199101033240101
   Wu PK, 2009, JPN J CLIN ONCOL, V39, P514, DOI 10.1093/jjco/hyp057
   Xie KP, 2004, CYTOKINE GROWTH F R, V15, P297, DOI 10.1016/j.cytogfr.2004.04.003
   Zendman AJW, 2003, J CELL PHYSIOL, V194, P272, DOI 10.1002/jcp.10215
   Zhang XIAO-YI, 2005, ZHONGHUA NAN KE XUE, V11, P359
NR 33
TC 7
Z9 8
U1 0
U2 2
PU SPANDIDOS PUBL LTD
PI ATHENS
PA POB 18179, ATHENS, 116 10, GREECE
SN 1792-0981
EI 1792-1015
J9 EXP THER MED
JI Exp. Ther. Med.
PD FEB 15
PY 2016
VL 11
IS 2
BP 637
EP 644
DI 10.3892/etm.2015.2932
PG 8
WC Medicine, Research & Experimental
SC Research & Experimental Medicine
GA DC9PU
UT WOS:000369554300042
PM 26893659
DA 2022-07-08
ER

PT J
AU Fan, Dongmei
   Wang, Ying
   Qi, Pengwei
   Chen, Yawei
   Xu, Po
   Yang, Xianan
   Jin, Ximeng
   Tian, Xiaoyu
AF Fan, Dongmei
   Wang, Ying
   Qi, Pengwei
   Chen, Yawei
   Xu, Po
   Yang, Xianan
   Jin, Ximeng
   Tian, Xiaoyu
TI MicroRNA-183 functions as the tumor suppressor via inhibiting cellular invasion and metastasis by targeting MMP-9 in cervical cancer
SO GYNECOLOGIC ONCOLOGY
LA English
DT Article
DE miR-183; MMP-9; Metastasis; Invasion; Cervical cancer
ID matrix metallopeptidase 9; down-regulation; poor-prognosis; migration; proliferation; expression; cluster; osteosarcoma; growth; cell
AB Objective. MicroRNAs have been reported to play an important role in the invasion and metastasis of cervical cancer. miR-183 was found to inhibit or promote the invasion and metastasis of multiple solid tumors. However, the roles of miR-183 in cervical cancer are unclear. Methods. In this study, miR-183 expression levels were measured in 53 cervical cancer and 13 normal cervical tissues by qRT-PCR. The effects of forced expression of miR-183 on cervical cancer cells invasion and metastasis were investigated using Transwell uncoated or coated with growth factor-reduced Matrigel for migration or invasion assays, respectively. Results. We found that miR-183 expression levels were significantly down-regulated in cervical cancer tissues compared with normal tissues (0.15 +/- 0.011 to 0.86 +/- 0.049). Ectopic expression of miR-183 resulted in the suppression of invasion and migration of cervical cancer cell lines, siha and Hela cells (p < 0.0001). Bioinformatics analysis revealed that MMP-9 was the potential target of miR-183 and it was found that MMP-9 was remarkably up-regulated in cervical cancer. Furthermore, a dual-luciferase reporter assay showed that MMP-9 as a target of miR-183 (p < 0.0001). The invasion and metastasis ability of siha and Hela was suppressed when MMP-9 was down-regulated in vitro (p < 0.0001), Conclusions. In conclusion, our study revealed that miR-183 might be a tumor suppressor via inhibiting the invasion and metastasis of cervical cancer cells through targeting MMP-9, indicating that miR-183 may be a novel potential therapeutic target for cervical cancer. (C) 2016 Elsevier Inc. All rights reserved.
C1 [Fan, Dongmei; Qi, Pengwei; Chen, Yawei; Yang, Xianan; Jin, Ximeng; Tian, Xiaoyu] Henan Univ Sci & Technol, Dept Obstet & Gynaecol, Affiliated Hosp 1, 24 Jinghua Rd, Luoyang 471003, Henan, Peoples R China.
   [Wang, Ying] Henan Univ Sci & Technol, Dept Oncol, Affiliated Hosp 1, 24 Jinghua Rd, Luoyang 471003, Henan, Peoples R China.
   [Xu, Po] Henan Univ Sci & Technol, Dept Urol, Affiliated Hosp 1, 24 Jinghua Rd, Luoyang 471003, Henan, Peoples R China.
RP Tian, XY (通讯作者)，Henan Univ Sci & Technol, Dept Obstet & Gynaecol, Affiliated Hosp 1, 24 Jinghua Rd, Luoyang 471003, Henan, Peoples R China.; Wang, Y (通讯作者)，Henan Univ Sci & Technol, Dept Oncol, Affiliated Hosp 1, 24 Jinghua Rd, Luoyang 471003, Henan, Peoples R China.
EM yipgw_215@163.com; 949898789@qq.com
FU National Natural Science Foundation of China [81301763, 81572849]; Henan Provincial Key Scientific and Technological Projects [142102310473]
CR Cao Z, 2014, HIPPOKRATIA, V18, P328
   Chen B, 2015, TUMOR BIOL, V36, P7143, DOI 10.1007/s13277-015-3440-0
   Chen X, 2015, MOL MED REP, V11, P3900, DOI 10.3892/mmr.2015.3232
   Dai RJ, 2013, BIOL SEX DIFFER, V4, P0, DOI 10.1186/2042-6410-4-19
   Dambal S, 2015, NUCLEIC ACIDS RES, V43, P7173, DOI 10.1093/nar/gkv703
   Gu W, 2014, INT J CLIN EXP MED, V7, P2519
   Han Y, 2015, INT J CLIN EXP PATHO, V8, P7131
   Hao ZF, 2015, INT J CLIN EXP MED, V8, P480
   Kogo R, 2015, ONCOTARGET, V6, P1090, DOI 10.18632/oncotarget.2836
   Leung CON, 2014, CARCINOGENESIS, V35, P1931, DOI 10.1093/carcin/bgu032
   Li P, 2014, BREAST CANCER RES, V16, P0, DOI 10.1186/s13058-014-0473-z
   Li X, 2013, J BONE MINER RES, V28, P2512, DOI 10.1002/jbmr.2002
   Liu S, 2015, THESIS QINGDAO U SCI, V0, P1
   Pierce ML, 2008, EVOL DEV, V10, P106, DOI 10.1111/j.1525-142X.2007.00217.x
   Pirker R, 2012, LANCET ONCOL, V13, P33, DOI 10.1016/S1470-2045(11)70318-7
   Qiu MN, 2014, BIOCHEM BIOPH RES CO, V452, P163, DOI 10.1016/j.bbrc.2014.08.067
   Sanchez-mora C, 2013, EUR NEUROPSYCHOPHARM, V23, P1463, DOI 10.1016/j.euroneuro.2013.07.002
   Shen CP, 2015, MOL MED REP, V11, P3955, DOI 10.3892/mmr.2015.3151
   Siegel RL, 2015, CA-CANCER J CLIN, V65, P457, DOI 10.3322/caac.21314
   Song XS, 2015, ONCOL REP, V34, P1573, DOI 10.3892/or.2015.4101
   Tsuru A, 2015, BRIT J CANCER, V112, P1232, DOI 10.1038/bjc.2015.84
   Wan HY, 2014, CANCER LETT, V355, P148, DOI 10.1016/j.canlet.2014.09.005
   Wang FF, 2011, AM J PATHOL, V179, P2580, DOI 10.1016/j.ajpath.2011.07.037
   Wang L, 2013, ASIAN PAC J CANCER P, V14, P2113, DOI 10.7314/APJCP.2013.14.3.2113
   Wang QY, 2015, TUMOR BIOL, V36, P3703, DOI 10.1007/s13277-014-3009-3
   Weeraratne SD, 2012, ACTA NEUROPATHOL, V123, P539, DOI 10.1007/s00401-012-0969-5
   Wen SY, 2015, ONCOGENE, V34, P717, DOI 10.1038/onc.2014.9
   Wu DY, 2014, MOL MED REP, V10, P393, DOI 10.3892/mmr.2014.2149
   Xu XM, 2012, MOL MED REP, V6, P1018, DOI 10.3892/mmr.2012.1044
   Yamada Y, 2011, CANCER SCI, V102, P522, DOI 10.1111/j.1349-7006.2010.01816.x
   Yang Y, 2015, GYNECOL ONCOL, V138, P683, DOI 10.1016/j.ygyno.2015.06.015
   Yang Y, 2014, DIAGN PATHOL, V9, P0, DOI 10.1186/s13000-014-0220-x
   Zhang KD, 2015, PLOS ONE, V10, P1371
   Zhang LQ, 2015, TUMOR BIOL, V36, P8121, DOI 10.1007/s13277-015-3550-8
   Zhao HE, 2012, INT J MOL MED, V30, P1013, DOI 10.3892/ijmm.2012.1111
   Zhao JL, 2015, IUBMB LIFE, V67, P380, DOI 10.1002/iub.1381
   Zhao Q, 2015, ONCOL REP, V34, P979, DOI 10.3892/or.2015.4013
   Zhao S, 2015, PLOS ONE, V10, P0, DOI 10.1371/journal.pone.0120905
   Zheng WJ, 2015, ARCH GYNECOL OBSTET, V292, P1083, DOI 10.1007/s00404-015-3713-2
   Zhu JF, 2012, AM J PATHOL, V180, P2440, DOI 10.1016/j.ajpath.2012.02.023
NR 40
TC 60
Z9 67
U1 0
U2 11
PU ACADEMIC PRESS INC ELSEVIER SCIENCE
PI SAN DIEGO
PA 525 B ST, STE 1900, SAN DIEGO, CA 92101-4495 USA
SN 0090-8258
EI 1095-6859
J9 GYNECOL ONCOL
JI Gynecol. Oncol.
PD APR 15
PY 2016
VL 141
IS 1
BP 166
EP 174
DI 10.1016/j.ygyno.2016.02.006
PG 9
WC Oncology; Obstetrics & Gynecology
SC Oncology; Obstetrics & Gynecology
GA DI1HG
UT WOS:000373246600026
PM 26873866
DA 2022-07-08
ER

PT J
AU Borghaei, RC
   Gorski, Grzegorz
   Seutter, Sara
   Chun, Janny
   Khaselov, Nelly
   Scianni, Stephanie
AF Borghaei, Ruth
   Gorski, Grzegorz
   Seutter, Sara
   Chun, Janny
   Khaselov, Nelly
   Scianni, Stephanie
TI Zinc-binding protein-89 (ZBP-89) cooperates with NF-kappa B to regulate expression of matrix metalloproteinases (MMPs) in response to inflammatory cytokines
SO BIOCHEMICAL AND BIOPHYSICAL RESEARCH COMMUNICATIONS
LA English
DT Article
DE Cytokine; Matrix metalloproteinase; Gene regulation; Polymorphism; NF-kappa B; ZBP-89
ID transcription factor zbp-89; promoter polymorphism; stromelysin promoter; 5a/6a polymorphism; gene-transcription; association; repressor; genotype; fibroblast; sp1
AB Matrix metalloproteinases (MMPs) have both protective and pathological roles in inflammation, and transcriptional mechanisms are important in regulating physiological levels to maintain health. Zinc binding protein-89 (ZBP-89) is a transcription factor with roles in regulating vital cellular processes, acting through complex interactions with other proteins to ensure appropriate expression of tightly regulated genes. ZBP-89 binds the MMP-3 promoter at a polymorphic (5A/6A) site along with NF-kappa B. This polymorphism affects MMP-3 protein levels in tissues. In disease association studies, both over- and under-expression has negative consequences to health, and this promoter element is important in maintaining balanced expression. There is evidence that effects of the polymorphism vary under different conditions, but the role of ZBP-89 in these differences is not known. ZBP-89 was stably knocked-down in MG-63 osteosarcoma cells in order to study its role in regulation of MMP-3 expression in response to cytokines, and evaluate the functionality of a putative binding site in the MMP-1 promoter. Results show ZBP-89 is needed for maximal induction of both genes by IL-1 beta and TNF alpha. Binding of both ZBP-89 and NF-kappa B to both promoters was decreased in the knock-down cells under basal and TNF-induced conditions, and protein interactions between ZBP-89 and NF-kappa B were suggested. These data provide the first evidence of a role for ZBP-89 in regulation of MMP-1 expression, and suggest the possibility of a larger role for ZBP-89 in inflammation through interactions with NF-kappa B. (C) 2016 Elsevier Inc. All rights reserved.
C1 [Borghaei, Ruth C.; Gorski, Grzegorz; Seutter, Sara; Chun, Janny; Khaselov, Nelly; Scianni, Stephanie] Philadelphia Coll Osteopath Med, Dept Biomed Sci, 4170 City Ave, Philadelphia, PA 19131 USA.
RP Borghaei, RC (通讯作者)，Philadelphia Coll Osteopath Med, Dept Biomed Sci, 4170 City Ave, Philadelphia, PA 19131 USA.
EM ruthb@pcom.edu
FU Philadelphia College of Osteopathic Medicine Division of Research
CR Astolfi CM, 2006, J CLIN PERIODONTOL, V33, P699, DOI 10.1111/j.1600-051X.2006.00979.x
   Bai LC, 2000, J BIOL CHEM, V275, P30725, DOI 10.1074/jbc.M004249200
   Bai LC, 2002, J GASTROINTEST CANC, V31, P79, DOI 10.1385/IJGC:31:1-3:79
   Bai LC, 2003, NUCLEIC ACIDS RES, V31, P7264, DOI 10.1093/nar/gkg929
   Beauchef G, 2012, J BIOL CHEM, V287, P3462, DOI 10.1074/jbc.M111.286443
   Beyzade S, 2003, J AM COLL CARDIOL, V41, P2130, DOI 10.1016/S0735-1097(03)00482-0
   Bond M, 2001, CARDIOVASC RES, V50, P556, DOI 10.1016/S0008-6363(01)00220-6
   Bondeson J, 2000, J RHEUMATOL, V27, P2078
   Borghaei RC, 2004, BIOCHEM BIOPH RES CO, V316, P182, DOI 10.1016/j.bbrc.2004.02.030
   Borghaei RC, 1999, J BIOL CHEM, V274, P2126, DOI 10.1074/jbc.274.4.2126
   Borghaei RC, 2009, PATHOL LAB MED INT, V1, P7
   Borghaei RC, 2009, BIOCHEM BIOPH RES CO, V382, P269, DOI 10.1016/j.bbrc.2009.03.002
   Burrage PS, 2006, FRONT BIOSCI-LANDMRK, V11, P529, DOI 10.2741/1817
   Cartharius K, 2005, BIOINFORMATICS, V21, P2933, DOI 10.1093/bioinformatics/bti473
   Carver BJ, 2013, J BIOL CHEM, V288, P15318, DOI 10.1074/jbc.M112.447318
   Chase AJ, 2002, ARTERIOSCL THROM VAS, V22, P765, DOI 10.1161/01.ATV.0000015078.09208.92
   Clark IA, 2008, INT J BIOCHEM CELL B, V40, P1362, DOI 10.1016/j.biocel.2007.12.006
   Dufour A, 2013, TRENDS PHARMACOL SCI, V34, P233, DOI 10.1016/j.tips.2013.02.004
   Holliday DL, 2007, BREAST CANCER RES, V9, P0, DOI 10.1186/bcr1775
   Houseman M, 2012, ARTHRITIS RES THER, V14, P0, DOI 10.1186/ar3734
   Keates AC, 2001, J BIOL CHEM, V276, P43713, DOI 10.1074/jbc.M107838200
   Klein T, 2011, AMINO ACIDS, V41, P271, DOI 10.1007/s00726-010-0689-x
   Koch W, 2010, ATHEROSCLEROSIS, V208, P171, DOI 10.1016/j.atherosclerosis.2009.08.021
   Law DJ, 1998, MAMM GENOME, V9, P165, DOI 10.1007/s003359900711
   Malo MS, 2006, AM J PHYSIOL-GASTR L, V290, PG737, DOI 10.1152/ajpgi.00394.2005
   Manicone AM, 2008, SEMIN CELL DEV BIOL, V19, P34, DOI 10.1016/j.semcdb.2007.07.003
   Martin MD, 2007, CANCER METAST REV, V26, P717, DOI 10.1007/s10555-007-9089-4
   Mattey DL, 2004, GENES IMMUN, V5, P147, DOI 10.1038/sj.gene.6364050
   Mccawley LJ, 2008, AM J PATHOL, V173, P1528, DOI 10.2353/ajpath.2008.080132
   Medley TL, 2003, CIRC RES, V92, P1254, DOI 10.1161/01.RES.0000076891.24317.CA
   Mora B, 2005, HUM IMMUNOL, V66, P716, DOI 10.1016/j.humimm.2005.02.005
   Park H, 2003, BLOOD, V101, P894, DOI 10.1182/blood-2002-03-0680
   Perkins ND, 1994, MOL CELL BIOL, V14, P6570, DOI 10.1128/MCB.14.10.6570
   Reizis B, 1999, J EXP MED, V189, P1669, DOI 10.1084/jem.189.10.1669
   Rohani MG, 2014, J INVEST DERMATOL, V134, P1230, DOI 10.1038/jid.2013.499
   Samnegard A, 2005, J INTERN MED, V258, P411, DOI 10.1111/j.1365-2796.2005.01561.x
   Sorsa T, 2006, ANN MED, V38, P306, DOI 10.1080/07853890600800103
   Souslova V, 2010, PLOS ONE, V5, P0, DOI 10.1371/journal.pone.0009902
   Sternlicht MD, 1999, CELL, V98, P137, DOI 10.1016/S0092-8674(00)81009-0
   Takahashi M, 2001, J BONE JOINT SURG BR, V83B, P491, DOI 10.1302/0301-620X.83B4.11617
   Terashima M, 1999, CIRCULATION, V99, P2717, DOI 10.1161/01.CIR.99.21.2717
   Vairaktaris E, 2007, ANTICANCER RES, V27, P4095
   Wu YZ, 2007, GENES CELLS, V12, P905, DOI 10.1111/j.1365-2443.2007.01104.x
   Ye S, 1999, FEBS LETT, V450, P268, DOI 10.1016/S0014-5793(99)00509-8
   Ye S, 1995, BRIT HEART J, V73, P209
   Zhang CZ, 1806, BIOCHIM BIOPHYS ACTA, V0, P36
   Zhang XP, 2003, NUCLEIC ACIDS RES, V31, P2900, DOI 10.1093/nar/gkg380
   Zhong HH, 2002, MOL CELL, V9, P625, DOI 10.1016/S1097-2765(02)00477-X
NR 48
TC 9
Z9 9
U1 0
U2 3
PU ACADEMIC PRESS INC ELSEVIER SCIENCE
PI SAN DIEGO
PA 525 B ST, STE 1900, SAN DIEGO, CA 92101-4495 USA
SN 0006-291X
EI 1090-2104
J9 BIOCHEM BIOPH RES CO
JI Biochem. Biophys. Res. Commun.
PD MAR 18
PY 2016
VL 471
IS 4
BP 503
EP 509
DI 10.1016/j.bbrc.2016.02.045
PG 7
WC Biochemistry & Molecular Biology; Biophysics
SC Biochemistry & Molecular Biology; Biophysics
GA DI1FS
UT WOS:000373242600019
PM 26891870
DA 2022-07-08
ER

PT J
AU Dai, Zixun
   Xie, Jie
   Lei, Pengfei
   Hu, Yihe
AF Dai, Zixun
   Xie, Jie
   Lei, Pengfei
   Hu, Yihe
TI Knockdown of PREX2a inhibits the malignant phenotype of osteosarcoma cells
SO MOLECULAR MEDICINE REPORTS
LA English
DT Article
DE phosphatidylinositol-3,4,5-trisphosphate-dependent Rac exchange factor 2a; osteosarcoma; phosphoinositide 3-kinase; phosphatase and tensin homolog deleted on chromosome ten
ID exchange factor; pi3k/akt/mtor pathway; pten inhibition; cancer; p-rex2; invasion; rac; progression; migration; therapy
AB Phosphatidylinositol-3,4,5-trisphosphate-dependent Rac exchange factor 2a (PREX2a), which is a regulator of the small guanosine triphosphatase Rac, has recently been reported to have an oncogenic role via the suppression of phosphatase and tensin homolog deleted on chromosome ten (PTEN) activity, and the subsequent activation of phosphoinositide 3-kinase (PI3K) signaling. However, the detailed role of PREX2a in osteosarcoma (OS) remains unclear. Reverse transcription quantitative polymerase chain reaction and western blotting was used to detect mRNA and protein levels. MTT assay was performed to examine cell proliferation and a Transwell assay and wound healing assay were conducted to examine cell invasion and migration. The present study demonstrated that PREX2a was markedly upregulated in OS cell lines, as compared with in normal osteoblast hFOB1.19 cells. In addition, knockdown of PREX2a expression significantly inhibited OS cell proliferation, whereas overexpression of PREX2a markedly promoted OS cell proliferation. Inhibition of PREX2a also markedly suppressed the invasion and migration of OS cells, at least partly by suppressing the protein expression of matrix metalloproteinase (MMP)2 and MMP9. Conversely, upregulation of PREX2a enhanced OS cell invasion and migration. In addition, PI3K signaling activity was significantly reduced following knockdown of PREX2a, and this was accompanied by an upregulation of PTEN activity. The results of the present study suggested that PREX2a may act as an oncogene in OS via the inhibition of PTEN activity and activation of PI3K signaling.
C1 [Dai, Zixun; Xie, Jie; Lei, Pengfei; Hu, Yihe] Cent S Univ, Xiangya Hosp, Dept Orthoped, 87 Xiangya Rd, Changsha 410008, Hunan, Peoples R China.
RP Hu, YH (通讯作者)，Cent S Univ, Xiangya Hosp, Dept Orthoped, 87 Xiangya Rd, Changsha 410008, Hunan, Peoples R China.
EM csuhuyihe@163.com
FU Fundamental Research Funds for the Central Universities of Central South University [2013zzts092]
CR Berger MF, 2012, NATURE, V485, P502, DOI 10.1038/nature11071
   Braccini L, 2012, ADVANCES IN BIOLOGICAL REGULATION, V52, P389, DOI 10.1016/j.jbior.2012.04.002
   Burris HA, 2013, CANCER CHEMOTH PHARM, V71, P829, DOI 10.1007/s00280-012-2043-3
   Chen X, 2013, FEBS LETT, V587, P3729, DOI 10.1016/j.febslet.2013.09.044
   Chueh FS, 2014, ENVIRON TOXICOL, V29, P21, DOI 10.1002/tox.20769
   Donald S, 2004, FEBS LETT, V572, P172, DOI 10.1016/j.febslet.2004.06.096
   Donald S, 2008, P NATL ACAD SCI USA, V105, P4483, DOI 10.1073/pnas.0712324105
   Eng C, 2003, HUM MUTAT, V22, P183, DOI 10.1002/humu.10257
   Fine B, 2009, SCIENCE, V325, P1261, DOI 10.1126/science.1173569
   Fromigue O, 2008, J BIOL CHEM, V283, P30549, DOI 10.1074/jbc.M801436200
   Guo B, 2014, MOL CANCER RES, V12, P313, DOI 10.1158/1541-7786.MCR-13-0507
   Hodakoski C, 2014, P NATL ACAD SCI USA, V111, P155, DOI 10.1073/pnas.1213773111
   Jin J, 2013, ASIAN PAC J CANCER P, V14, P3681, DOI 10.7314/APJCP.2013.14.6.3681
   Leslie NR, 2009, SCI SIGNAL, V2, P0, DOI 10.1126/scisignal.294pe68
   Livak KJ, 2001, METHODS, V25, P402, DOI 10.1006/meth.2001.1262
   Montero JC, 2011, ONCOGENE, V30, P1059, DOI 10.1038/onc.2010.489
   Namlos HM, 2012, PLOS ONE, V7, P0, DOI 10.1371/journal.pone.0048086
   Pandiella A, 2013, CLIN CANCER RES, V19, P4564, DOI 10.1158/1078-0432.CCR-12-1662
   Perry JA, 2014, P NATL ACAD SCI USA, V111, PE5564, DOI 10.1073/pnas.1419260111
   Posthumadeboer J, 2011, CLIN EXP METASTAS, V28, P493, DOI 10.1007/s10585-011-9384-x
   Qin J, 2009, ONCOGENE, V28, P1853, DOI 10.1038/onc.2009.30
   Rosenfeldt H, 2004, FEBS LETT, V572, P167, DOI 10.1016/j.febslet.2004.06.097
   Thompson LDR, 2013, ENT-EAR NOSE THROAT, V92, P288
   Wang JY, 2014, PLOS ONE, V9, P0, DOI 10.1371/journal.pone.0096571
   Wu P, 2010, CURR MED CHEM, V17, P4326, DOI 10.2174/092986710793361234
   Yang JL, 2013, CURR OPIN ONCOL, V25, P398, DOI 10.1097/CCO.0b013e3283622c1b
   Yang L, 2015, INT J ONCOL, V46, P1651, DOI 10.3892/ijo.2015.2872
NR 27
TC 1
Z9 1
U1 3
U2 5
PU SPANDIDOS PUBL LTD
PI ATHENS
PA POB 18179, ATHENS, 116 10, GREECE
SN 1791-2997
EI 1791-3004
J9 MOL MED REP
JI Mol. Med. Rep.
PD FEB 15
PY 2016
VL 13
IS 2
BP 1930
EP 1936
DI 10.3892/mmr.2015.4728
PG 7
WC Oncology; Medicine, Research & Experimental
SC Oncology; Research & Experimental Medicine
GA DC9PO
UT WOS:000369553700116
PM 26718453
DA 2022-07-08
ER

PT J
AU Su, Yan
   Wan, Daqian
   Song, Wenqi
AF Su, Yan
   Wan, Daqian
   Song, Wenqi
TI Dryofragin inhibits the migration and invasion of human osteosarcoma U2OS cells by suppressing MMP-2/9 and elevating TIMP-1/2 through PI3K/AKT and p38 MAPK signaling pathways
SO ANTI-CANCER DRUGS
LA English
DT Article
DE dryofragin; invasion; migration; p38 mitogen-activated protein kinase; phosphatidylinositol-3-kinase/Akt
ID breast-cancer cell; matrix metalloproteinase; tissue inhibitor; tumor-metastasis; aspidin bb; apoptosis; expression; mcf-7
AB Dryofragin, a phloroglucinol derivative extracted from Dryopteris fragrans (L.) Schott, was found to inhibit proliferation and induce apoptosis of tumor cells. However, the mechanism involved in the suppression of cancer cell metastasis by dryofragin remains unclear. Our study investigated the mechanisms for the antitumor properties of dryofragin on the migration and invasion of human osteosarcoma U2OS cells. Dryofragin suppressed the migration and invasive ability of U2OS cells, and it decreased the expression of MMP-2 and MMP-9 and elevated the expression of TIMP-1 and TIMP-2. Western blotting assays indicated that dryofragin was effective in suppressing the phosphorylation of phosphatidylinositide-3 kinase (PI3K), Akt, and p38 MAPK. These results suggest that dryofragin inhibited U2OS cell migration and invasion by reducing the expression of MMP-2 and MMP-9 and elevating the expression of TIMP-1 and TIMP-2 through the PI3K/AKT and p38 MAPK signaling pathways. Above all, we conclude that dryofragin represents an anti-invasive agent and may potentially be applicable in osteosarcoma therapy. Copyright (C) 2016 Wolters Kluwer Health, Inc. All rights reserved.
C1 [Su, Yan; Song, Wenqi] Shanghai Jiao Tong Univ, Affiliated Peoples Hosp 6, Dept Orthopaed, 600 Yishan Rd, Shanghai 200233, Peoples R China.
   [Wan, Daqian] Shanghai Jiao Tong Univ, Sch Med, Shanghai Peoples Hosp 9, Dept Orthopaed, Shanghai, Peoples R China.
RP Song, WQ (通讯作者)，Shanghai Jiao Tong Univ, Affiliated Peoples Hosp 6, Dept Orthopaed, 600 Yishan Rd, Shanghai 200233, Peoples R China.
EM drsongwenqi@126.com
FU Shanghai Jiaotong University Affiliated Sixth People's Hospital
CR Chakraborti S, 2003, MOL CELL BIOCHEM, V253, P269, DOI 10.1023/A:1026028303196
   Chen J, 2012, INT J BIOCHEM CELL B, V44, P759, DOI 10.1016/j.biocel.2012.01.015
   Chen PN, 2005, CHEM-BIOL INTERACT, V156, P141, DOI 10.1016/j.cbi.2005.08.005
   Chien CS, 2010, MOL CELL BIOCHEM, V333, P169, DOI 10.1007/s11010-009-0217-z
   Chu SC, 2004, MOL CARCINOGEN, V40, P143, DOI 10.1002/mc.20018
   Cruz-munoz W, 2008, CRIT REV CL LAB SCI, V45, P291, DOI 10.1080/10408360801973244, 10.1080/10408360801973244 
   Fidler IJ, 2002, DIFFERENTIATION, V70, P498, DOI 10.1046/j.1432-0436.2002.700904.x
   Gomez DE, 1997, EUR J CELL BIOL, V74, P111
   Gullu IH, 2000, BRIT J CANCER, V82, P249
   Gupta GP, 2006, CELL, V127, P679, DOI 10.1016/j.cell.2006.11.001
   Guruvayoorappan C, 2008, IMMUNOPHARM IMMUNOT, V30, P711, DOI 10.1080/08923970802278276, 10.1080/08923970802278276 
   Jemal A, 2008, CA-CANCER J CLIN, V58, P71, DOI 10.3322/CA.2007.0010
   Karam AK, 2010, CYTOSKELETON, V67, P535, DOI 10.1002/cm.20465
   Kim D, 2001, FASEB J, V15, P1953, DOI 10.1096/fj.01-0198com
   Kim JB, 2008, PLANTA MED, V74, P39, DOI 10.1055/s-2007-993779
   Klongkumnuankarn P, 2015, EVID-BASED COMPL ALT, V2015, P0, DOI [10.1155/2015/350410, DOI 10.1155/2015/350410]
   Ko HS, 2012, J AGR FOOD CHEM, V60, P4083, DOI 10.1021/jf205171g
   Lee H, 2012, PLOS ONE, V7, P0, DOI 10.1371/journal.pone.0050624
   Li XJ, 2012, J PHARMACEUT BIOMED, V61, P199, DOI 10.1016/j.jpba.2011.12.003
   Meyer T, 1998, EUR J CANCER, V34, P214, DOI 10.1016/S0959-8049(97)10129-0
   Mirabello L, 2009, CANCER-AM CANCER SOC, V115, P1531, DOI 10.1002/cncr.24121
   Mizutani K, 2000, SURG TODAY, V30, P614, DOI 10.1007/s005950070101
   Ortega N, 2003, ANN NY ACAD SCI, V995, P109, DOI 10.1111/j.1749-6632.2003.tb03214.x
   Reddy KB, 2003, CANCER METAST REV, V22, P395, DOI 10.1023/A:1023781114568
   Shih YW, 2009, FOOD CHEM TOXICOL, V47, P1985, DOI 10.1016/j.fct.2009.05.011
   Sun Y, 2013, CHEM-BIOL INTERACT, V204, P88, DOI 10.1016/j.cbi.2013.04.008
   Sun Y, 2013, CHEM-BIOL INTERACT, V201, P1, DOI 10.1016/j.cbi.2012.11.005
   Tang FY, 2008, MOL NUTR FOOD RES, V52, P683, DOI 10.1002/mnfr.200700325
   Valente P, 1998, INT J CANCER, V75, P246, DOI 10.1002/(SICI)1097-0215(19980119)75:2<246::AID-IJC13>3.0.CO;2-B
   Wang KL, 2013, EXPERT OPIN THER TAR, V17, P337, DOI 10.1517/14728222.2013.756869
   Weng CJ, 2012, CANCER METAST REV, V31, P323, DOI 10.1007/s10555-012-9347-y
   Widen CJ, 1996, ANN BOT FENN, V33, P69
   Woessner JF, 1994, ANN NY ACAD SCI, V732, P11
   Zhang YL, 2008, CHIN TRADIT HERB DRU, V39, P648
   Zhang Y, 2012, CHEM-BIOL INTERACT, V199, P129, DOI 10.1016/j.cbi.2012.06.007
   沈志滨 , 2005, 中草药 CHINESE TRADITIONAL AND HERBAL DRUGS, V36, P735
NR 36
TC 32
Z9 35
U1 0
U2 21
PU LIPPINCOTT WILLIAMS & WILKINS
PI PHILADELPHIA
PA TWO COMMERCE SQ, 2001 MARKET ST, PHILADELPHIA, PA 19103 USA
SN 0959-4973
EI 1473-5741
J9 ANTI-CANCER DRUG
JI Anti-Cancer Drugs
PD AUG 15
PY 2016
VL 27
IS 7
BP 660
EP 668
DI 10.1097/CAD.0000000000000381
PG 9
WC Oncology; Pharmacology & Pharmacy
SC Oncology; Pharmacology & Pharmacy
GA DQ2NB
UT WOS:000379037900008
PM 27243922
DA 2022-07-08
ER

PT J
AU Wang, Zhaohong
   Yang, Huilin
AF Wang, Zhaohong
   Yang, Huilin
TI EMMPRIN, SP1 and microRNA-27a mediate physcion 8-O-beta-glucopyranoside-induced apoptosis in osteosarcoma cells
SO AMERICAN JOURNAL OF CANCER RESEARCH
LA English
DT Article
DE Physcion 8-O-beta-glucopyranoside; osteosarcoma; EMMPRIN; Sp1; miR-27a; ROS
ID matrix-metalloproteinase inducer; protein transcription factor; cancer-cell; signaling pathway; breast-cancer; regulates expression; rumex-japonicus; growth-factor; human colon; in-vitro
AB Physcion 8-O-beta-glucopyranoside (PG), the main active ingredient of Rumex japonicus, induces apoptosis and causes cell cycle arrest in human lung cancer cells. However, its anti-tumor effects are not fully understood. In this study, we explored the mechanisms underlying PG induced apoptosis in the osteosarcoma cell line MG-63. Our results showed that PG exerted anti-proliferative effects and induced apoptosis in MG-63 cells via the intrinsic mitochondrial pathway, accompanied by loss of mitochondrial membrane potential (MMP) and cytochrome C release from the mitochondria. In addition, physcion treatment significantly inhibited extracellular matrix metalloproteinase inducer (EMMPRIN) expression in MG-63 cells, in a dose-dependent manner; meanwhile, EMMPRIN protein overexpression markedly reduced PG-induced apoptosis. Moreover, our findings suggested that the modulatory effects of PG on EMMPRIN were due, at least in part, to regulation of an ROS-miR-27a/ZBTB10-Sp1 transcription factor pathway.
C1 [Wang, Zhaohong; Yang, Huilin] Soochow Univ, Affiliated Hosp 1, Dept Orthopaed Surg, 188 Shizi St, Suzhou 215006, Peoples R China.
RP Yang, HL (通讯作者)，Soochow Univ, Affiliated Hosp 1, Dept Orthopaed Surg, 188 Shizi St, Suzhou 215006, Peoples R China.
EM hcooper@126.com
CR Belkin M, 1952, J NATL CANCER I, V13, P139
   Carroll KL, 1999, J PEDIATR ORTHOPED, V19, P785, DOI 10.1097/00004694-199911000-00017
   Chen XH, 2015, EUR J PHARMACOL, V764, P124, DOI 10.1016/j.ejphar.2015.07.008
   Chintharlapalli S, 2007, CANCER RES, V67, P2816, DOI 10.1158/0008-5472.CAN-06-3735
   Dias N, 2005, BIOCHEM PHARMACOL, V70, P1, DOI 10.1016/j.bcp.2005.03.021
   Ding Z, 2016, NEOPLASMA, V63, P351, DOI 10.4149/303_150723N405
   Duivenvoorden WCM, 1999, CLIN EXP METASTAS, V17, P27
   Dynan WS, 1983, CELL, V32, P669, DOI 10.1016/0092-8674(83)90053-3
   Elmore S, 2007, TOXICOL PATHOL, V35, P495, DOI 10.1080/01926230701320337
   Gandhy SU, 2012, BMC CANCER, V12, P0, DOI 10.1186/1471-2407-12-564
   Gao H, 2015, CELL BIOCHEM BIOPHYS, V71, P827, DOI 10.1007/s12013-014-0270-4
   Ghobrial IM, 2005, CA-CANCER J CLIN, V55, P178, DOI 10.3322/canjclin.55.3.178
   Govindaraju S, 2014, CELL PHYSIOL BIOCHEM, V34, P519, DOI 10.1159/000363019
   Hou Q, 2011, CANCER SCI, V102, P1287, DOI 10.1111/j.1349-7006.2011.01933.x
   Hu KH, 2015, CELL PHYSIOL BIOCHEM, V36, P642, DOI 10.1159/000430127
   Ibanez-tallon I, 2002, BLOOD, V100, P3325, DOI 10.1182/blood.V100.9.3325
   Jia LL, 2013, ONCOL LETT, V5, P1439, DOI 10.3892/ol.2013.1245
   Jiang L, 2007, PHYTOCHEMISTRY, V68, P2444, DOI 10.1016/j.phytochem.2007.05.032
   Jutooru I, 2014, MOL CELL BIOL, V34, P2382, DOI 10.1128/MCB.01602-13
   Kager L, 2006, J CLIN ONCOL, V24, P1535, DOI 10.1200/JCO.2005.04.2978
   Ke X, 2012, CARCINOGENESIS, V33, P1598, DOI 10.1093/carcin/bgs196
   Kim K, 2012, ONCOGENE, V31, P1034, DOI 10.1038/onc.2011.296
   Kong LM, 2010, CANCER SCI, V101, P1463, DOI 10.1111/j.1349-7006.2010.01554.x
   Kuang YH, 2009, CANCER LETT, V276, P189, DOI 10.1016/j.canlet.2008.11.010
   Leary SES, 2013, CANCER-AM CANCER SOC, V119, P2645, DOI 10.1002/cncr.28111
   Li HY, 2015, CELL DEATH DIS, V6, P0, DOI 10.1038/cddis.2014.543
   Liang H, 2007, WORLD J GASTROENTERO, V13, P4365, DOI 10.3748/wjg.v13.i32.4365
   Lin SY, 2002, J CELL BIOCHEM, V84, P532, DOI 10.1002/jcb.10059
   Liu Y, 2014, CELL DEATH DIS, V5, P0, DOI 10.1038/cddis.2014.300
   Liu YW, 2013, TOXICOLOGY, V304, P120, DOI 10.1016/j.tox.2012.12.018
   Lu Q, 2013, ONCOL LETT, V5, P201, DOI 10.3892/ol.2012.981
   Lv CQ, 2014, PLOS ONE, V9, P0, DOI 10.1371/journal.pone.0087868
   Maiuri MC, 2007, NAT REV MOL CELL BIO, V8, P741, DOI 10.1038/nrm2239
   Mertens-talcott SU, 2007, CANCER RES, V67, P11001, DOI 10.1158/0008-5472.CAN-07-2416
   Mirabello L, 2009, INT J CANCER, V125, P229, DOI 10.1002/ijc.24320
   Misra S, 2003, J BIOL CHEM, V278, P25285, DOI 10.1074/jbc.C300173200
   Niu NK, 2015, DRUG DES DEV THER, V9, P1555, DOI 10.2147/DDDT.S74197
   Price SJ, 2001, J BIOL CHEM, V276, P7549, DOI 10.1074/jbc.M010242200
   Quemener C, 2007, CANCER RES, V67, P9, DOI 10.1158/0008-5472.CAN-06-2448
   Rabinowicz R, 2012, J PEDIAT HEMATOL ONC, V34, P421, DOI 10.1097/MPH.0b013e31826157ce
   Ranuncolo SM, 2003, INT J CANCER, V106, P745, DOI 10.1002/ijc.11288
   Sato M, 2013, PLOS ONE, V8, P0, DOI 10.1371/journal.pone.0074313
   Schulze-osthoff K, 1998, EUR J BIOCHEM, V254, P439, DOI 10.1046/j.1432-1327.1998.2540439.x
   Shi RX, 2004, ONCOGENE, V23, P7712, DOI 10.1038/sj.onc.1208046
   Sun JX, 2001, CANCER RES, V61, P2276
   Suske G, 1999, GENE, V238, P291, DOI 10.1016/S0378-1119(99)00357-1
   Tang Y, 2005, CANCER RES, V65, P3193, DOI 10.1158/0008-5472.CAN-04-3605
   Trachootham D, 2009, NAT REV DRUG DISCOV, V8, P579, DOI 10.1038/nrd2803
   Wijesekara I, 2014, MICROBIOL RES, V169, P255, DOI 10.1016/j.micres.2013.09.001
   Xie QC, 2014, BMC COMPLEM ALTERN M, V14, P0, DOI 10.1186/1472-6882-14-377
   Xu XY, 2013, MOL CELL BIOCHEM, V383, P1, DOI 10.1007/s11010-013-1722-7
   Yang CH, 2010, CANCER RES, V70, P8108, DOI 10.1158/0008-5472.CAN-10-2579
   Zhao Y, 2013, CELL CYCLE, V12, P2899, DOI 10.4161/cc.25950
   Zheng HC, 2006, BRIT J CANCER, V95, P1371, DOI 10.1038/sj.bjc.6603425
   Zhou H, 2014, MOL CANCER, V13, P0, DOI 10.1186/1476-4598-13-59
   Zhou QA, 2011, SURG ONCOL, V20, P13, DOI 10.1016/j.suronc.2009.09.002
   Zhou XIONG, 2005, ZHONG YAO CAI, V28, P104
   Zhu H, 2009, CANCER BIOL THER, V8, P1722, DOI 10.4161/cbt.8.18.9207
NR 58
TC 23
Z9 24
U1 1
U2 5
PU E-CENTURY PUBLISHING CORP
PI MADISON
PA 40 WHITE OAKS LN, MADISON, WI 53711 USA
SN 2156-6976
EI 
J9 AM J CANCER RES
JI Am. J. Cancer Res.
PD JUN 15
PY 2016
VL 6
IS 6
BP 1331
EP 1344
DI 
PG 14
WC Oncology
SC Oncology
GA DQ8GX
UT WOS:000379448200010
PM 27429847
DA 2022-07-08
ER

PT J
AU Liu, Jinbo
   Zhu, Hongjun
   Zhong, Ning
   Jiang, Zifeng
   Xu, Lele
   Deng, Youping
   Jiang, Zhenhuan
   Wang, Hongwei
   Wang, Jinzhi
AF Liu, Jinbo
   Zhu, Hongjun
   Zhong, Ning
   Jiang, Zifeng
   Xu, Lele
   Deng, Youping
   Jiang, Zhenhuan
   Wang, Hongwei
   Wang, Jinzhi
TI Gene silencing of USP1 by lentivirus effectively inhibits proliferation and invasion of human osteosarcoma cells
SO INTERNATIONAL JOURNAL OF ONCOLOGY
LA English
DT Article
DE osteosarcoma; USP1; RNA interference; SIK2
ID glycogen-synthase kinase-3-beta; cyclin-e; rna interference; wnt pathway; kappa-b; cancer; expression; ubiquitin; notch; deubiquitinase
AB Osteosarcoma is the most frequent malignant bone tumor, affecting the extremities of adolescents and young adults. Ubiquitin-specific protease 1 (USP1) plays a critical role in many cellular processes including proteasome degradation, chromatin remodeling and cell cycle regulation. In the present study, we discovered that USP1 was overexpressed in 26 out of 30 osteosarcoma tissues compared to cartilage tumor tissues and normal bone tissues. We then constructed a lentiviral vector mediating RNA interference (RNAi) targeting USP1 and demonstrated that it significantly suppressed the mRNA and protein expression of the USP1 gene in U2OS cells. Knockdown of USP1 inhibited the growth and colony forming, as well as significantly reduced the invasiveness of U2OS cells. Western blot analysis indicated that suppression of USP1 downregulated the expression of many proteins including SIK2, MMP-2, GSK-3 beta, Bcl-2, Stat3, cyclin E1, Notch1, Wnt-1 and cyclin A1. Most of these proteins are associated with tumor genesis and development. RNAi of SIK2 significantly decreased SIK2 protein expression and inhibited the ability of forming colonies, as well as induced apoptosis and reduced the invasiveness of U2OS cells. Collectively, our results suggest that silencing USP1 inhibits cell proliferation and invasion in U2OS cells. Therefore, USP1 may provide a novel therapeutic target for the treatment of osteosarcoma.
C1 [Liu, Jinbo] Soochow Univ, Affiliated Hosp 3, Dept Orthopaed, Changzhou 213003, Jiangsu, Peoples R China.
   [Zhu, Hongjun] First Peoples Hosp Shangqiu, Dept Thorac Surg, Shangqiu 476100, Henan, Peoples R China.
   [Zhong, Ning] Jiangsu Univ, Dept Thorac Surg, Kunshan Peoples Hosp 1, Kunshan 215000, Jiangsu, Peoples R China.
   [Jiang, Zifeng] Univ Chicago, Clin Labs, Med Ctr, Chicago, IL 60637 USA.
   [Xu, Lele] Soochow Univ, Affiliated Hosp 1, Dept Gastroenterol, Suzhou 215200, Jiangsu, Peoples R China.
   [Deng, Youping] Rush Univ, Dept Med, Med Ctr, Chicago, IL 60612 USA.
   [Jiang, Zhenhuan] Peoples Hosp Yixing City, Dept Orthopaed, Yixing 214200, Jiangsu, Peoples R China.
   [Wang, Hongwei] Univ Chicago, Dept Med, 5841 S Maryland Ave, Chicago, IL 60637 USA.
   [Wang, Jinzhi] Soochow Univ, Sch Med, Dept Cell Biol, Suzhou 215007, Jiangsu, Peoples R China.
RP Wang, HW (通讯作者)，Univ Chicago, Dept Med, 5841 S Maryland Ave, Chicago, IL 60637 USA.; Wang, JZ (通讯作者)，Soochow Univ, Sch Med, Dept Cell Biol, Suzhou 215007, Jiangsu, Peoples R China.
EM hwangl@medicine.bsd.uchicago.edu; 451588568@qq.com
FU Natural Science Foundation of Jiangsu Province [BK20151177]; National Science Foundation of China [81471263]; Stizhou Planning Project of Science and Technology [SYS201301]; Natural Science Foundation for the Youth [81402220]; Youth Scientific Research Project of Wuxi Health Bureau [Q201412]
CR Ahmed AA, 2010, CANCER CELL, V18, P109, DOI 10.1016/j.ccr.2010.06.018
   Allison DANIELC, 2012, SARCOMA, V2012, P704872, DOI 10.1155/2012/704872
   Angaji SA, 2010, J GENET, V89, P527
   Aparna M, 2015, J ORAL PATHOL MED, V44, P345, DOI 10.1111/jop.12245
   Arcaroli JJ, 2013, BRIT J CANCER, V109, P667, DOI 10.1038/bjc.2013.361
   Bekes M, 2013, CELL REP, V5, P826, DOI 10.1016/j.celrep.2013.10.008
   Bon H, 2015, MOL CANCER RES, V13, P620, DOI 10.1158/1541-7786.MCR-13-0182-T
   Chen JJ, 2011, CHEM BIOL, V18, P1390, DOI 10.1016/j.chembiol.2011.08.014
   Chen SJ, 2016, EXP THER MED, V11, P1243, DOI 10.3892/etm.2016.3050
   Chen ZJJ, 2009, MOL CELL, V33, P275, DOI 10.1016/j.molcel.2009.01.014
   Cohn MA, 2007, MOL CELL, V28, P786, DOI 10.1016/j.molcel.2007.09.031
   Cohn MA, 2009, J BIOL CHEM, V284, P5343, DOI 10.1074/jbc.M808430200
   Darcy P, 2014, CLIN CANCER RES, V20, P3908, DOI 10.1158/1078-0432.CCR-14-0568
   Darnell JE, 1994, SCIENCE, V264, P1415, DOI 10.1126/science.8197455
   Davidson BL, 2011, NAT REV GENET, V12, P329, DOI 10.1038/nrg2968
   Endo-munoz L, 2012, BIOCHIM BIOPHYS ACTA, V1826, P434
   Fox JT, 2011, FEBS LETT, V585, P2780, DOI 10.1016/j.febslet.2011.05.053
   Fraile JM, 2012, ONCOGENE, V31, P2373, DOI 10.1038/onc.2011.443
   Fujiwara T, 1998, GENOMICS, V54, P155, DOI 10.1006/geno.1998.5554
   Garcia-santisteban I, 2013, MOL CANCER, V12, P0, DOI 10.1186/1476-4598-12-91
   Hajimoradi M, 2016, CELL J, V17, P617
   Huang TT, 2006, NAT CELL BIOL, V8, P339, DOI 10.1038/ncb1378
   Hunt KK, 2005, SEMIN CANCER BIOL, V15, P319, DOI 10.1016/j.semcancer.2005.04.007
   Hwang HC, 2005, ONCOGENE, V24, P2776, DOI 10.1038/sj.onc.1208613
   Jamart C, 2011, MUSCLE NERVE, V43, P708, DOI 10.1002/mus.21949
   Khaja ASS, 2013, PLOS ONE, V8, P0, DOI 10.1371/journal.pone.0072210
   Kim H, 2012, GENE DEV, V26, P1393, DOI 10.1101/gad.195248.112
   Kim YM, 2013, INT J ONCOL, V43, P1395, DOI 10.3892/ijo.2013.2079
   Komander D, 2009, BIOCHEM SOC T, V37, P937, DOI 10.1042/BST0370937
   Kotliarova S, 2008, CANCER RES, V68, P6643, DOI 10.1158/0008-5472.CAN-08-0850
   Liang Q, 2014, NAT CHEM BIOL, V10, P298, DOI 10.1038/nchembio.1455, 10.1038/NCHEMBIO.1455
   Liu YJ, 2012, PLOS ONE, V7, P0, DOI [10.1371/journal.pone.0032127, 10.1371/journal.pone.0036949, 10.1371/journal.pone.0040003, 10.1186/1746-1596-7-49]
   Mcclurg UL, 2015, ONCOTARGET, V6, P9657, DOI 10.18632/oncotarget.3922
   Mirabello L, 2009, CANCER-AM CANCER SOC, V115, P1531, DOI 10.1002/cncr.24121
   Park E, 2013, MOL CELL BIOL, V33, P4360, DOI 10.1128/MCB.00870-13
   Polakis P, 2000, GENE DEV, V14, P1837
   Poletajew SLAWOMIR, 2011, ORTOP TRAUMATOL REHABIL, V13, P537
   Ranganathan P, 2011, NAT REV CANCER, V11, P338, DOI 10.1038/nrc3035
   Salim T, 2013, INT J CANCER, V133, P807, DOI 10.1002/ijc.28074
   Shames DS, 2006, PLOS MED, V3, P2244, DOI 10.1371/journal.pmed.0030486
   Spruck CH, 1999, NATURE, V401, P297, DOI 10.1038/45836
   Takebe N, 2015, NAT REV CLIN ONCOL, V12, P445, DOI 10.1038/nrclinonc.2015.61
   Tang QL, 2012, JNCI-J NATL CANCER I, V104, P749, DOI 10.1093/jnci/djs210
   Van GIJNME, 2002, CARDIOVASC RES, V55, P16, DOI 10.1016/S0008-6363(02)00221-3
   Villamil MA, 2012, BIOCHEMISTRY-US, V51, P2829, DOI 10.1021/bi3000512
   Wahi DIVYA, 2015, SYST SYNTH BIOL, V9, P33, DOI 10.1007/s11693-015-9162-1
   Wegiel B, 2005, ONCOGENE, V24, P6385, DOI 10.1038/sj.onc.1208795
   Williams SA, 2011, CELL, V146, P917, DOI 10.1016/j.cell.2011.07.040
   Yang KL, 2011, GENE DEV, V25, P1847, DOI 10.1101/gad.17020911
   Yang WW, 2014, PLOS ONE, V9, P0, DOI 10.1371/journal.pone.0106725
   Yao C, 2013, CELL BIOCHEM BIOPHYS, V65, P217, DOI 10.1007/s12013-012-9423-5
   Yao K, 2015, GENET MOL RES, V14, P1968, DOI 10.4238/2015.March.20.6
   Yu H, 2009, NAT REV CANCER, V9, P798, DOI 10.1038/nrc2734
NR 53
TC 17
Z9 18
U1 0
U2 4
PU SPANDIDOS PUBL LTD
PI ATHENS
PA POB 18179, ATHENS, 116 10, GREECE
SN 1019-6439
EI 1791-2423
J9 INT J ONCOL
JI Int. J. Oncol.
PD DEC 15
PY 2016
VL 49
IS 6
BP 2549
EP 2557
DI 10.3892/ijo.2016.3752
PG 9
WC Oncology
SC Oncology
GA ED9BV
UT WOS:000389166000038
PM 27840911
DA 2022-07-08
ER

PT J
AU Cheng, Hsin-Lin
   Hsieh, Ming-Ju
   Yang, Jia-Sin
   Lin, Chiao-Wen
   Lue, Ko-Haung
   Lu, Ko-Hsiu
   Yang, Shun-Fa
AF Cheng, Hsin-lin
   Hsieh, Ming-ju
   Yang, Jia-sin
   Lin, Chiao-wen
   Lue, Ko-haung
   Lu, Ko-hsiu
   Yang, Shun-fa
TI Nobiletin inhibits human osteosarcoma cells metastasis by blocking ERK and JNK-mediated MMPs expression
SO ONCOTARGET
LA English
DT Article
DE nobiletin; metastasis; MMP; CREB; SP-1
ID nf-kappa-b; epithelial-mesenchymal transition; matrix metalloproteinase-2; cancer-cell; signaling pathway; down-regulation; in-vitro; transcriptional inhibition; polymethoxylated flavone; cholangiocarcinoma cell
AB Nobiletin, a polymethoxyflavone, has a few pharmacological activities, including anti-inflammation and anti-cancer effects. However, its effect on human osteosarcoma progression remains uninvestigated. Therefore, we examined the effectiveness of nobiletin against cellular metastasis of human osteosarcoma and the underlying mechanisms. Nobiletin, up to 100 mu M without cytotoxicity, significantly decreased motility, migration and invasion as well as enzymatic activities, protein levels and mRNA expressions of matrix metalloproteinase (MMP)-2 and MMP-9 in U2OS and HOS cells. In addition to inhibition of extracellular signal-regulated kinase (ERK) and c-Jun N-terminal kinase (JNK), the inhibitory effect of nobiletin on the DNA-binding activity of the transcription factor nuclear factor-kappa B (NF-kappa B), cAMP response element-binding protein (CREB), and specificity protein 1 (SP-1) in U2OS and HOS cells. Co-treatment with ERK and JNK inhibitors and nobiletin further reduced U2OS cells migration and invasion. These results indicated that nobiletin inhibits human osteosarcoma U2OS and HOS cells motility, migration and invasion by down-regulating MMP-2 and MMP-9 expressions via ERK and JNK pathways and through the inactivation of downstream NF-kappa B, CREB, and SP-1. Nobiletin has the potential to serve as an anti-metastatic agent for treating osteosarcoma.
C1 [Cheng, Hsin-Lin; Hsieh, Ming-Ju; Yang, Jia-Sin; Yang, Shun-Fa] Chung Shan Med Univ, Inst Med, Taichung 40201, Taiwan.
   [Hsieh, Ming-Ju] Changhua Christian Hosp, Canc Res Ctr, Changhua 500, Taiwan.
   [Yang, Jia-Sin; Yang, Shun-Fa] Chung Shan Med Univ Hosp, Dept Med Res, Taichung 40201, Taiwan.
   [Lin, Chiao-Wen] Chung Shan Med Univ, Inst Oral Sci, Taichung 40201, Taiwan.
   [Lin, Chiao-Wen] Chung Shan Med Univ Hosp, Dept Dent, Taichung 40201, Taiwan.
   [Lue, Ko-Haung; Lu, Ko-Hsiu] Chung Shan Med Univ, Sch Med, Taichung 40201, Taiwan.
   [Lue, Ko-Haung] Chung Shan Med Univ Hosp, Dept Pediat, Taichung 40201, Taiwan.
   [Lu, Ko-Hsiu] Chung Shan Med Univ Hosp, Dept Orthoped, Taichung 40201, Taiwan.
RP Yang, SF (通讯作者)，Chung Shan Med Univ, Inst Med, Taichung 40201, Taiwan.; Yang, SF (通讯作者)，Chung Shan Med Univ Hosp, Dept Med Res, Taichung 40201, Taiwan.; Lu, KH (通讯作者)，Chung Shan Med Univ, Sch Med, Taichung 40201, Taiwan.; Lu, KH (通讯作者)，Chung Shan Med Univ Hosp, Dept Orthoped, Taichung 40201, Taiwan.
EM cshy307@csh.org.tw; ysf@csmu.edu.tw
FU National Science Council, Executive Yuan, Taiwan [NSC 102-2314-B-040 -006 -MY2]; Chung Shan Medical University Hospital, Taiwan [CSH-2015-D-004]
CR Abecassis I, 2003, EXP CELL RES, V291, P363, DOI 10.1016/j.yexcr.2003.08.006
   Aroui S, 2015, TUMOUR BIOL, V0, P0
   Baek SH, 2012, PHARM BIOL, V50, P1210, DOI 10.3109/13880209.2012.664151
   Benbow U, 1997, MATRIX BIOL, V15, P519, DOI 10.1016/S0945-053X(97)90026-3
   Chakraborti S, 2003, MOL CELL BIOCHEM, V253, P269, DOI 10.1023/A:1026028303196
   Chang C, 2001, TRENDS CELL BIOL, V11, PS37, DOI 10.1016/S0962-8924(01)82222-4
   Chen JC, 2015, INT J ONCOL, V46, P2629, DOI 10.3892/ijo.2015.2946
   Chen MW, 2010, CANCER RES, V70, P7830, DOI 10.1158/0008-5472.CAN-10-0833
   Chen YJ, 2014, BIOCHEM PHARMACOL, V92, P530, DOI 10.1016/j.bcp.2014.09.026
   Chien MH, 2012, FOOD CHEM TOXICOL, V50, P558, DOI 10.1016/j.fct.2011.12.016
   Chien SY, 2015, EXPERT OPIN THER TAR, V19, P307, DOI 10.1517/14728222.2014.992875
   Du JY, 2003, AM J PATHOL, V163, P333, DOI 10.1016/S0002-9440(10)63657-7
   Foroni C, 2012, CANCER TREAT REV, V38, P689, DOI 10.1016/j.ctrv.2011.11.001
   Gao XJ, 2015, PHARMAZIE, V70, P256, DOI 10.1691/ph.2015.4826
   Hsiao PC, 2014, TUMOR BIOL, V35, P11903, DOI 10.1007/s13277-014-2457-0
   Hsieh YS, 2007, CARCINOGENESIS, V28, P977, DOI 10.1093/carcin/bgl221
   Kager L, 2010, THER CLIN RISK MANAG, V6, P279
   Karin M, 2009, CSH PERSPECT BIOL, V1, P0, DOI 10.1101/cshperspect.a000141
   Kawabata K, 2005, BIOSCI BIOTECH BIOCH, V69, P307, DOI 10.1271/bbb.69.307
   Kawashima A, 1994, VIRCHOWS ARCH, V424, P547
   Kim D, 2001, FASEB J, V15, P1953, DOI 10.1096/fj.01-0198com
   Kim JJ, 2014, BIOL PHARM BULL, V37, P158, DOI 10.1248/bpb.b13-00534
   Kohno M, 2006, ANN MED, V38, P200, DOI 10.1080/07853890600551037
   Lam KH, 2011, J CELL BIOCHEM, V112, P3313, DOI 10.1002/jcb.23257
   Lee AYL, 2015, INTEGR CANCER THER, V14, P484, DOI 10.1177/1534735415588930
   Lee GR, 2014, CLIN EXP METASTAS, V31, P897, DOI 10.1007/s10585-014-9678-x
   Lei YY, 2014, ASIAN PAC J CANCER P, V15, P8539, DOI 10.7314/APJCP.2014.15.20.8539
   Li CL, 2015, NUTR CANCER, V67, P1191, DOI 10.1080/01635581.2015.1073763
   Li H, 2014, TUMOR BIOL, V35, P5487, DOI 10.1007/s13277-014-1717-3
   Li L, 2014, ONCOL REP, V32, P1779, DOI 10.3892/or.2014.3422
   Liao CL, 2015, ENVIRON TOXICOL, V30, P53, DOI 10.1002/tox.21894
   Lien LM, 2016, PHYTOTHER RES, V30, P214, DOI 10.1002/ptr.5517
   Liu BD, 2015, CANCER CELL, V27, P370, DOI 10.1016/j.ccell.2015.02.004
   Liu SJ, 2004, CHINESE MED J-PEKING, V117, P235
   Ma XY, 2014, PHYTOTHER RES, V28, P560, DOI 10.1002/ptr.5024
   Mirabello L, 2009, CANCER-AM CANCER SOC, V115, P1531, DOI 10.1002/cncr.24121
   Miyata Y, 2008, BIOCHEM BIOPH RES CO, V366, P168, DOI 10.1016/j.bbrc.2007.11.100
   Moon JY, 2013, NUTR CANCER, V65, P286, DOI 10.1080/01635581.2013.756529
   Morley KL, 2007, CANCER LETT, V251, P168, DOI 10.1016/j.canlet.2006.11.016
   Nissinen L, 2014, BBA-GEN SUBJECTS, V1840, P2571, DOI 10.1016/j.bbagen.2014.03.007
   Oreilly MS, 1999, J BIOL CHEM, V274, P29568, DOI 10.1074/jbc.274.41.29568
   Onoue S, 2013, EUR J PHARM SCI, V49, P453, DOI 10.1016/j.ejps.2013.05.014
   Qin HW, 1999, J BIOL CHEM, V274, P29130, DOI 10.1074/jbc.274.41.29130
   Ravindranath MH, 2009, EVID-BASED COMPL ALT, V6, P523, DOI 10.1093/ecam/nem140
   Reddy KB, 2003, CANCER METAST REV, V22, P395, DOI 10.1023/A:1023781114568
   Robichaud N, 2015, ONCOGENE, V34, P2032, DOI 10.1038/onc.2014.146
   Shang HS, 2014, MOLECULES, V19, P16588, DOI 10.3390/molecules191016588
   Shapiro SD, 1998, CURR OPIN CELL BIOL, V10, P602, DOI 10.1016/S0955-0674(98)80035-5
   Shi MD, 2013, PHYTOMEDICINE, V20, P743, DOI 10.1016/j.phymed.2013.02.004
   Song LQ, 2015, BIOCHEM BIOPH RES CO, V464, P705, DOI 10.1016/j.bbrc.2015.07.004
   Sun B, 2013, MOL CELL BIOCHEM, V378, P195, DOI 10.1007/s11010-013-1610-1
   Tsai JH, 2013, GENE DEV, V27, P2192, DOI 10.1101/gad.225334.113
   Walle T, 2007, SEMIN CANCER BIOL, V17, P354, DOI 10.1016/j.semcancer.2007.05.002
   Wang IK, 2000, ONCOLOGY-BASEL, V59, P245, DOI 10.1159/000012168
   Wick W, 2001, J NEURO-ONCOL, V53, P177, DOI 10.1023/A:1012209518843
   Willis AL, 2013, J MICROSC-OXFORD, V251, P250, DOI 10.1111/jmi.12064
   Woods D, 2001, MOL CELL BIOL, V21, P3192, DOI 10.1128/MCB.21.9.3192-3205.2001
   Wu YJ, 2015, INT J MOL SCI, V16, P16469, DOI 10.3390/ijms160716469
   Xia Y, 2015, PLOS ONE, V10, P0, DOI 10.1371/journal.pone.0124007
   Yadav L, 2014, ASIAN PAC J CANCER P, V15, P1085, DOI 10.7314/APJCP.2014.15.3.1085
   Yang HG, 2014, ONCOL LETT, V8, P193, DOI 10.3892/ol.2014.2079
   Yang SF, 2008, J DENT RES, V87, P401, DOI 10.1177/154405910808700413
   Yang SF, 2015, ONCOTARGET, V6, P2736, DOI 10.18632/oncotarget.3088
   Yang SF, 2010, FOOD CHEM TOXICOL, V48, P1052, DOI 10.1016/j.fct.2010.01.019
   Yoo YA, 2011, CANCER RES, V71, P7061, DOI 10.1158/0008-5472.CAN-11-1338
   Zhang D, 2010, CANCER BIOL THER, V10, P19, DOI 10.4161/cbt.10.1.11944
   Zhang L, 2004, PROSTATE CANCER P D, V7, P327, DOI 10.1038/sj.pcan.4500750
NR 67
TC 67
Z9 70
U1 3
U2 15
PU IMPACT JOURNALS LLC
PI ORCHARD PARK
PA 6666 E QUAKER ST, STE 1, ORCHARD PARK, NY 14127 USA
SN 
EI 1949-2553
J9 ONCOTARGET
JI Oncotarget
PD JUN 7
PY 2016
VL 7
IS 23
BP 35208
EP 35223
DI 10.18632/oncotarget.9106
PG 16
WC Oncology; Cell Biology
SC Oncology; Cell Biology
GA DO4KS
UT WOS:000377752100125
PM 27144433
DA 2022-07-08
ER

PT J
AU Yu, Lihui
   Lu, Ying
   Han, Xiaocui
   Zhao, Wenyue
   Li, Jiazhi
   Mao, Jun
   Wang, Bo
   Shen, Jie
   Fan, Shujun
   Wang, Lu
   Wang, Mei
   Li, Lianhong
   Tang, Jianwu
   Song, Bo
AF Yu, Lihui
   Lu, Ying
   Han, Xiaocui
   Zhao, Wenyue
   Li, Jiazhi
   Mao, Jun
   Wang, Bo
   Shen, Jie
   Fan, Shujun
   Wang, Lu
   Wang, Mei
   Li, Lianhong
   Tang, Jianwu
   Song, Bo
TI microRNA-140-5p inhibits colorectal cancer invasion and metastasis by targeting ADAMTS5 and IGFBP5
SO STEM CELL RESEARCH & THERAPY
LA English
DT Article
DE Colorectal cancer; microRNA-140-5p; ADAMTS5; IGFBP5; Invasion; Metastasis
ID factor-binding protein-5; cartilage-specific microrna-140; stage breast-cancer; growth-factor; human osteosarcoma; down-regulation; cell-adhesion; tumor-growth; colon-cancer; expression
AB Background: Colorectal cancer (CRC) is one of the most common malignancies in the world. microRNA-140-5p (miR-140) has been shown to be involved in cartilage development and osteoarthritis (OA) pathogenesis. Some contradictions still exist concerning the role of miR-140 in tumor progression and metastasis, and the underlying mechanism is uncertain. Methods: Immunohistochemistry was performed to determine the expressions of ADAMTS5 and IGFBP5 in CRC tissues. Human CRC cell lines HCT116 and RKO were transfected with miR-140 mimic, inhibitor, or small interfering RNA (siRNA) against ADAMTS5 or IGFBP5, respectively, using oligofectamine or lipofectamine 2000. Scratch-wound assay and transwell migration and invasion assays were used to evaluate the effects of miR-140 on the capabilities of migration and invasion. The levels of miR-140 and ADAMTS5 and IGFBP5 mRNA were measured by quantitative real-time polymerase chain reaction (qRT-PCR). Western blot was performed to examine the expression of ADAMTS5 and IGFBP5 proteins. Results: miR-140 was significantly reduced, whereas ADAMTS5 and IGFBP5 were upregulated, in the human CRC tissues compared to the corresponding normal colorectal mucosa. miR-140 downregulation and ADAMTS5 or IGFBP5 overexpression were associated with the advanced TNM stage and distant metastasis of CRC. There was a reverse correlation between miR-140 levels and ADAMTS5 and IGFBP5 expression in CRC tissues. ADAMTS5 and IGFBP5 were downregulated by miR-140 at both the protein and mRNA levels in the CRC cell lines. The gain-of-and loss-of-function studies showed that miR-140 inhibited CRC cell migratory and invasive capacities at least partially via downregulating the expression of ADAMTS5 and IGFBP5. Conclusions: These findings suggest that miR-140 suppresses CRC progression and metastasis, possibly through downregulating ADAMTS5 and IGFBP5. miR-140 might be a potential therapeutic candidate for the treatment of CRC.
C1 [Yu, Lihui; Lu, Ying; Han, Xiaocui; Zhao, Wenyue; Li, Jiazhi; Mao, Jun; Wang, Bo; Fan, Shujun; Wang, Lu; Wang, Mei; Li, Lianhong; Tang, Jianwu; Song, Bo] Dalian Med Univ, Dept Pathol, Dalian 116044, Peoples R China.
   [Lu, Ying; Shen, Jie; Song, Bo] Dalian Med Univ, Teaching Lab Morphol, 9 West Sect,Lvshun South Rd, Dalian 116044, Peoples R China.
   [Mao, Jun] Dalian Med Univ, Key Lab Tumor Stem Cell Res Liaoning Prov, Dalian 116044, Peoples R China.
   [Wang, Mei; Tang, Jianwu] Dalian Med Univ, Key Lab Tumor Metastasis Res Liaoning Prov, Dalian 116044, Peoples R China.
RP Song, B (通讯作者)，Dalian Med Univ, Dept Pathol, Dalian 116044, Peoples R China.; Song, B (通讯作者)，Dalian Med Univ, Teaching Lab Morphol, 9 West Sect,Lvshun South Rd, Dalian 116044, Peoples R China.
EM yr0806@hotmail.com; songbo9177@163.com
FU National Natural Science Foundation of China [81172052]
CR Ambros V, 2007, DEVELOPMENT, V134, P1635, DOI 10.1242/dev.002006
   Beattie J, 2006, BIOCHEM J, V395, P1, DOI 10.1042/BJ20060086
   Demircan K, 2009, HEAD NECK-J SCI SPEC, V31, P793, DOI 10.1002/hed.21045
   Farazi TA, 2013, ADV EXP MED BIOL, V774, P1, DOI 10.1007/978-94-007-5590-1_1
   Femia AP, 2010, BMC CANCER, V10, P0, DOI 10.1186/1471-2407-10-194
   Filou S, 2013, BIOCHIMIE, V95, P725, DOI 10.1016/j.biochi.2012.10.022
   Gernapudi R, 2015, BREAST CANCER RES TR, V150, P685, DOI 10.1007/s10549-015-3326-2
   Gibson G, 2013, J ORTHOP RES, V31, P1333, DOI 10.1002/jor.22397
   Green D, 2015, CLIN SCI, V129, P863, DOI 10.1042/CS20150230
   Gregory CW, 1999, ENDOCRINOLOGY, V140, P2372, DOI 10.1210/en.140.5.2372
   Gullu G, 2015, GENET MOL BIOL, V38, P21, DOI 10.1590/S1415-475738120140167
   Gullu G, 2012, CHIN J CANCER, V31, P266, DOI 10.5732/cjc.011.10405
   Hao XS, 2004, CANCER-AM CANCER SOC, V100, P1110, DOI 10.1002/cncr.20095
   Harris TJR, 2010, NAT REV CLIN ONCOL, V7, P251, DOI 10.1038/nrclinonc.2010.41
   Huang XZ, 1998, J CELL SCI, V111, P2189
   Hyde C, 2004, J INVEST DERMATOL, V122, P1198, DOI 10.1111/j.0022-202X.2004.22527.x
   Karaayvaz M, 2011, CLIN COLORECTAL CANC, V10, P340, DOI 10.1016/j.clcc.2011.06.002
   Kim YH, 2011, ANN SURG ONCOL, V18, P2338, DOI 10.1245/s10434-011-1573-y
   Kricker JA, 2003, ENDOCRINOLOGY, V144, P2807, DOI 10.1210/en.2002-221086
   Lewis BP, 2005, CELL, V120, P15, DOI 10.1016/j.cell.2004.12.035
   Li Q, 2014, ONCOGENE, V33, P2589, DOI 10.1038/onc.2013.226
   Li WL, 2014, CELL PHYSIOL BIOCHEM, V34, P1466, DOI 10.1159/000366351
   Li WN, 2014, BIOCHEM BIOPH RES CO, V450, P844, DOI 10.1016/j.bbrc.2014.06.075
   Lianos GD, 2014, FUTURE ONCOL, V10, P1723, DOI 10.2217/fon.14.91, 10.2217/FON.14.91
   Luther GA, 2013, CANCER LETT, V336, P222, DOI 10.1016/j.canlet.2013.05.002
   Malzkorn B, 2010, BRAIN PATHOL, V20, P539, DOI 10.1111/j.1750-3639.2009.00328.x
   Miyaki S, 2010, GENE DEV, V24, P1173, DOI 10.1101/gad.1915510
   Miyakoshi N, 1999, ENDOCRINOLOGY, V140, P5719, DOI 10.1210/en.140.12.5719
   Miyakoshi N, 2001, J CLIN INVEST, V107, P73, DOI 10.1172/JCI10459
   Nakada M, 2005, ACTA NEUROPATHOL, V110, P239, DOI 10.1007/s00401-005-1032-6
   Pitteri SJ, 2008, J PROTEOME RES, V7, P1481, DOI 10.1021/pr7007994
   Rocks N, 2008, BIOCHIMIE, V90, P369, DOI 10.1016/j.biochi.2007.08.008
   Song B, 2009, ONCOGENE, V28, P4065, DOI 10.1038/onc.2009.274
   Sureshbabu A, 2012, J CELL SCI, V125, P1693, DOI 10.1242/jcs.092882
   Tardif G, 2009, BMC MUSCULOSKEL DIS, V10, P0, DOI 10.1186/1471-2474-10-148
   Tuddenham L, 2006, FEBS LETT, V580, P4214, DOI 10.1016/j.febslet.2006.06.080
   Vijayan A, 2013, INT J BIOCHEM CELL B, V45, P2774, DOI 10.1016/j.biocel.2013.10.001
   Wagstaff L, 2011, FRONT BIOSCI-LANDMRK, V16, P1861, DOI 10.2741/3827
   Wang HM, 2008, BREAST J, V14, P261, DOI 10.1111/j.1524-4741.2008.00572.x
   Wang JY, 2015, ONCOTARGET, V6, P20636, DOI 10.18632/oncotarget.4114
   Wang MJ, 2015, INT J COLORECTAL DIS, V30, P713, DOI 10.1007/s00384-014-2036-2
   Wienholds E, 2005, SCIENCE, V309, P310, DOI 10.1126/science.1114519
   Wolfson BENJAMIN, 2014, WORLD J STEM CELLS, V6, P591, DOI 10.4252/wjsc.v6.i5.591
   Yang H, 2013, HEPATOLOGY, V58, P205, DOI 10.1002/hep.26315
   Yasuoka H, 2009, AM J PATHOL, V175, P605, DOI 10.2353/ajpath.2009.080991
   Zhai HY, 2015, ONCOTARGET, V6, P19735, DOI 10.18632/oncotarget.3771
   Zhang J, 2015, ONCOGENE, V34, P3283, DOI 10.1038/onc.2014.259
   Zhang R, 2013, INFLAMM RES, V62, P871, DOI 10.1007/s00011-013-0654-8
   Zhang YS, 2012, J BIOL CHEM, V287, P41514, DOI 10.1074/jbc.M112.404871
   Zheng ZX, 2014, ASIAN PAC J CANCER P, V15, P8455, DOI 10.7314/APJCP.2014.15.19.8455
NR 50
TC 37
Z9 40
U1 0
U2 9
PU BIOMED CENTRAL LTD
PI LONDON
PA 236 GRAYS INN RD, FLOOR 6, LONDON WC1X 8HL, ENGLAND
SN 1757-6512
EI 
J9 STEM CELL RES THER
JI Stem Cell Res. Ther.
PD DEC 1
PY 2016
VL 7
IS 
BP 
EP 
DI 10.1186/s13287-016-0438-5
PG 11
WC Cell & Tissue Engineering; Cell Biology; Medicine, Research & Experimental
SC Cell Biology; Research & Experimental Medicine
GA ED7FV
UT WOS:000389028500001
PM 27906093
DA 2022-07-08
ER

PT J
AU Shin, SH
   Choi, YJ
   Lee, Hyewon
   Kim, Han-Soo
   Seo, SW
AF Shin, Seung
   Choi, Young
   Lee, Hyewon
   Kim, Han-soo
   Seo, Sung
TI Oxidative stress induced by low-dose doxorubicin promotes the invasiveness of osteosarcoma cell line U2OS in vitro
SO TUMOR BIOLOGY
LA English
DT Article
DE Oxidative stress; Reactive oxygen species; Doxorubicin; Osteosarcoma; Invasiveness; MMP-9
ID cardiotoxicity; cancer; infusion; adriamycin; invasion; cardiomyocyte; identification; toxicity; mice
AB Reactive oxygen species (ROS) are known to mediate doxorubicin (DOX)-induced apoptosis and are the major cause of DOX toxicity. We introduce a novel in vitro phenomenon of osteosarcoma (OS) cell line caused by low-dose DOX-induced oxidative stress. Human osteosarcoma cell line U2OS was used for the experiments. Hydrogen peroxide (H2O2) and the antioxidant compound N-acetylcysteine (NAC) were used to investigate the involvement of oxidative stress. In proliferation assays, low dose of DOX (below 200 nM) did not affect U2OS proliferation significantly for up to 48 h. In Matrigel(TM) invasion assay, DOX increased the invasiveness of U2OS at around 100 nM, which is a subclinical concentration. Quantitative real-time polymerase chain reaction and gelatin zymography showed increased MMP-9 expression and increased MMP-9 enzymatic activity, respectively, in the presence of DOX doses that increased the invasiveness of U2OS. H2O2, a representative source of ROS, also increased the invasiveness of U2OS as DOX did, with similar patterns. However, when the cells were pre-treated with NAC, no DOX- or H2O2-mediated increase of invasiveness or MMP-9 expression was evident. The results suggest that oxidative stress induced by low-dose DOX promotes the invasiveness of osteosarcoma cell line U2OS in vitro, through MMP-9 induction.
C1 [Shin, Seung Han] Catholic Univ Korea, Coll Med, Seoul St Marys Hosp, Dept Orthoped Surg, Seoul 137701, South Korea.
   [Lee, Hyewon] Sungkyunkwan Univ, Dept Hlth Sci & Technol, SAIHST, Seoul 135710, South Korea.
   [Kim, Han-Soo] Seoul Natl Univ, Seoul Natl Univ Hosp, Coll Med, Dept Orthoped Surg, 101 Daehak Ro, Seoul 110744, South Korea.
   [Choi, Young Joon; Seo, Sung Wook] Sungkyunkwan Univ, Sch Med, Samsung Med Ctr, Dept Orthoped Surg, 81 Irwon Ro, Seoul 135710, South Korea.
RP Kim, HS (通讯作者)，Seoul Natl Univ, Seoul Natl Univ Hosp, Coll Med, Dept Orthoped Surg, 101 Daehak Ro, Seoul 110744, South Korea.; Seo, SW (通讯作者)，Sungkyunkwan Univ, Sch Med, Samsung Med Ctr, Dept Orthoped Surg, 81 Irwon Ro, Seoul 135710, South Korea.
EM hankim@snu.ac.kr; sungwook.seo@samsung.com
FU Ministry of Health & Welfare, Republic of Korea [HI12C1065]
CR Bonnard C, 2008, J CLIN INVEST, V118, P789, DOI 10.1172/JCI32601
   Darrabie MD, 2012, AM J PHYSIOL-HEART C, V303, PH539, DOI 10.1152/ajpheart.00108.2012
   Ewer MS, 1998, MED PEDIATR ONCOL, V31, P512, DOI 10.1002/(SICI)1096-911X(199812)31:6<512::AID-MPO8>3.0.CO;2-4
   Fruehauf JP, 2007, CLIN CANCER RES, V13, P789, DOI 10.1158/1078-0432.CCR-06-2082
   Fu Z, 2010, TOXICOL IN VITRO, V24, P1584, DOI 10.1016/j.tiv.2010.06.009
   Graat HCA, 2006, BRIT J CANCER, V94, P1837, DOI 10.1038/sj.bjc.6603189
   Greene RF, 1983, CANCER RES, V43, P3417
   Hanahan D, 2000, CELL, V100, P57, DOI 10.1016/S0092-8674(00)81683-9
   Harimaya K, 2000, CLIN EXP METASTAS, V18, P121, DOI 10.1023/A:1006791723233
   Iwakami S, 2011, PLOS ONE, V6, P0, DOI 10.1371/journal.pone.0027401
   Jaffe NORMAN, 2013, SARCOMA, V2013, P203531, DOI 10.1155/2013/203531
   Kim SM, 2012, J ORTHOP RES, V30, P1040, DOI 10.1002/jor.22025
   Lauvrak SU, 2013, BRIT J CANCER, V109, P2228, DOI 10.1038/bjc.2013.549
   Lefrak EA, 1973, CANCER-AM CANCER SOC, V32, P302, DOI 10.1002/1097-0142(197308)32:2<302::AID-CNCR2820320205>3.0.CO;2-2
   Legha SS, 1982, ANN INTERN MED, V96, P133, DOI 10.7326/0003-4819-96-2-133
   Link MP, 1986, NEW ENGL J MED, V314, P1600, DOI 10.1056/NEJM198606193142502
   Lipshultz SE, 2002, J CLIN ONCOL, V20, P1677, DOI 10.1200/JCO.20.6.1677
   Luanpitpong S, 2010, J BIOL CHEM, V285, P38832, DOI 10.1074/jbc.M110.124958
   Marina N, 2004, ONCOLOGIST, V9, P422, DOI 10.1634/theoncologist.9-4-422
   Mchowat J, 2001, CANCER RES, V61, P4024
   Quiles JL, 2002, TOXICOLOGY, V180, P79, DOI 10.1016/S0300-483X(02)00383-9
   Scudiero DA, 1988, CANCER RES, V48, P4827
   Shapira J, 1990, CANCER, V65, P870, DOI 10.1002/1097-0142(19900215)65:4<870::AID-CNCR2820650407>3.0.CO;2-D
   Shi Y, 2011, HERZ, V36, P296, DOI 10.1007/s00059-011-3470-3
   Skubitz KM, 2003, CANCER INVEST, V21, P167, DOI 10.1081/CNV-120016412
   Trebunova M, 2012, ANTICANCER RES, V32, P2849
   Tsang WP, 2003, LIFE SCI, V73, P2047, DOI 10.1016/S0024-3205(03)00566-6
   Weaver AM, 2009, SCI SIGNAL, V2, P0, DOI 10.1126/scisignal.288pe56
   Zhang S, 2012, NAT MED, V18, P1639, DOI 10.1038/nm.2919
NR 29
TC 13
Z9 13
U1 1
U2 9
PU SAGE PUBLICATIONS LTD
PI LONDON
PA 1 OLIVERS YARD, 55 CITY ROAD, LONDON EC1Y 1SP, ENGLAND
SN 1010-4283
EI 1423-0380
J9 TUMOR BIOL
JI Tumor Biol.
PD FEB 15
PY 2016
VL 37
IS 2
BP 1591
EP 1598
DI 10.1007/s13277-015-3702-x
PG 8
WC Oncology
SC Oncology
GA DK0HK
UT WOS:000374593300024
PM 26298721
DA 2022-07-08
ER

PT J
AU Lu, Ko-Hsiu
   Chen, Pei-Ni
   Hsieh, Yi-Hsien
   Lin, Chin-Yin
   Cheng, Fu-Yuan
   Chiu, Peng-Chou
   Chu, Shu-Chen
   Hsieh, Yih-Shou
AF Lu, Ko-hsiu
   Chen, Pei-ni
   Hsieh, Yi-hsien
   Lin, Chin-yin
   Cheng, Fu-yuan
   Chiu, Peng-chou
   Chu, Shu-chen
   Hsieh, Yih-shou
TI 3-Hydroxyflavone inhibits human osteosarcoma U2OS and 143B cells metastasis by affecting EMT and repressing u-PA/MMP-2 via FAK-Src to MEK/ERK and RhoA/MLC2 pathways and reduces 143B tumor growth in vivo
SO FOOD AND CHEMICAL TOXICOLOGY
LA English
DT Article
DE FAK-Src; MEK/ERK; Metastasis; Osteosarcoma; RhoA/MLC2; 3-Hydroxyflavone
ID carbonic-anhydrase ix; akt signaling pathway; matrix metalloproteinase; mesenchymal transition; molecular-mechanism; adhesion-molecule; lung-cancer; invasion; target; erk
AB Many natural flavonoids have cytostatic and apoptotic properties; however, we little know whether the effect of synthetic 3-hydroxyflavone on metastasis and tumor growth of human osteosarcoma. Here, we tested the hypothesis that 3-hydroxyflavone suppresses human osteosarcoma cells metastasis and tumor growth. 3-hydroxyflavone, up to 50 mu M without cytotoxicity, inhibited U2OS and 143B cells motility, invasiveness and migration by reducing matrix metalloproteinase (MMP)-2 and urokinase-type plasminogen activator (u-PA) and also impaired cell adhesion to gelatin. 3-hydroxyflavone significantly reduced p-focal adhesion kinase (FAK) Tyr397, p-FAK Tyr925, p-steroid receptor coactivator (Src), p-mitogen/extracellular signal-regulated kinase (MEK)1/2, p-myosin light chain (MLC)2 Ser19, epithelial cell adhesion molecule, Ras homolog gene family (Rho)A and fibronectin expressions. 3-hydroxyflavone also affected the epithelial-mesenchyrnal transition (EMT) by down-regulating expressions of Vimentin and a-catenin with activation of the transcription factor Slug. In nude mice xenograft model and tail vein injection model showed that 3-hydroxyfiavone reduced 143B tumor growth and lung metastasis. 3-hydroxyflavone possesses the anti-metastatic activity of U2OS and 143B cells by affecting EMT and repressing u-PA/MMP-2 via FAK-Src to MEK/ERK and RhoA/MLC2 pathways and suppresses 143B tumor growth in vivo. This may lead to clinical trials of osteosarcoma chemotherapy to confirm the promising result in the future. (C) 2016 Elsevier Ltd. All rights reserved.
C1 [Lu, Ko-Hsiu] Chung Shan Med Univ, Chung Shan Med Univ Hosp, Dept Orthoped, Taichung, Taiwan.
   [Lu, Ko-Hsiu] Chung Shan Med Univ, Sch Med, Taichung 40201, Taiwan.
   [Chen, Pei-Ni; Hsieh, Yi-Hsien; Lin, Chin-Yin; Cheng, Fu-Yuan; Chiu, Peng-Chou; Hsieh, Yih-Shou] Chung Shang Med Univ, Inst Biochem Microbiol & Immunol, Taichung, Taiwan.
   [Chen, Pei-Ni; Hsieh, Yih-Shou] Chung Shan Med Univ Hosp, Clin Lab, Taichung, Taiwan.
   [Chu, Shu-Chen] Cent Taiwan Univ Sci & Technol, Inst & Dept Food Sci, Taichung, Taiwan.
RP Hsieh, YS (通讯作者)，Chung Shang Med Univ, Inst Biochem Microbiol & Immunol, Taichung, Taiwan.; Chu, SC (通讯作者)，Cent Taiwan Univ Sci & Technol, Inst & Dept Food Sci, Taichung, Taiwan.
EM scchu@ctust.edu.tw; csmcysh@csmu.edu.tw
FU National Science Council, Executive Yuan, Taiwan [NSC101-2314-B-040-001, NSC102-2314-B-040-006-MY2]
CR Aguilar HN, 2010, HUM REPROD UPDATE, V16, P725, DOI 10.1093/humupd/dmq016
   Avraamides CJ, 2008, NAT REV CANCER, V8, P604, DOI 10.1038/nrc2353
   Baum B, 2011, J CELL BIOL, V192, P907, DOI 10.1083/jcb.201009141
   Bellone S, 2009, INT J GYNECOL CANCER, V19, P860, DOI 10.1111/IGC.0b013e3181a8331f
   Brunton VG, 2008, CURR OPIN PHARMACOL, V8, P427, DOI 10.1016/j.coph.2008.06.012
   Burridge K, 2004, CELL, V116, P167, DOI 10.1016/S0092-8674(04)00003-0
   Chang CC, 2009, CELL MOL LIFE SCI, V66, P3193, DOI 10.1007/s00018-009-0102-7
   Chen HJ, 2013, ONCOL REP, V30, P925, DOI 10.3892/or.2013.2490
   Cseh B, 2010, J CELL SCI, V123, P3989, DOI 10.1242/jcs.073346
   Dingemans AMC, 2010, MOL CANCER, V9, P0, DOI 10.1186/1476-4598-9-152
   Foroni C, 2012, CANCER TREAT REV, V38, P689, DOI 10.1016/j.ctrv.2011.11.001
   Fotsis T, 1997, CANCER RES, V57, P2916
   Grzesiak JJ, 2011, INT J CANCER, V129, P2905, DOI 10.1002/ijc.25942
   Guo WJ, 2004, NAT REV MOL CELL BIO, V5, P816, DOI 10.1038/nrm1490
   Hayden JB, 2006, ORTHOP CLIN N AM, V37, P1, DOI 10.1016/j.ocl.2005.06.004
   Hsieh YS, 2007, CARCINOGENESIS, V28, P977, DOI 10.1093/carcin/bgl221
   Hsieh YS, 2013, FOOD CHEM TOXICOL, V62, P908, DOI 10.1016/j.fct.2013.10.021
   Huang M, 2006, HISTOL HISTOPATHOL, V21, P213, DOI 10.14670/HH-21.213
   Huang WW, 2010, MOL NUTR FOOD RES, V54, P1585, DOI 10.1002/mnfr.201000005
   Huveneers S, 2009, J CELL SCI, V122, P1059, DOI 10.1242/jcs.039446
   Kessenbrock K, 2010, CELL, V141, P52, DOI 10.1016/j.cell.2010.03.015
   Lau AJ, 2015, PHARMACOL RES, V100, P64, DOI 10.1016/j.phrs.2015.07.031
   Lou YM, 2011, CANCER RES, V71, P3364, DOI 10.1158/0008-5472.CAN-10-4261
   Lu KH, 2014, NUTR CANCER, V66, P625, DOI 10.1080/01635581.2014.894100
   Lu KH, 2013, FOOD CHEM TOXICOL, V52, P193, DOI 10.1016/j.fct.2012.11.019
   Mirabello L, 2009, CANCER-AM CANCER SOC, V115, P1531, DOI 10.1002/cncr.24121
   Munz M, 2009, CANCER RES, V69, P5627, DOI 10.1158/0008-5472.CAN-09-0654
   Neri D, 2011, NAT REV DRUG DISCOV, V10, P767, DOI 10.1038/nrd3554
   Oertel S, 2010, TUMORI, V96, P582, DOI 10.1177/030089161009600411
   Ottaviani G, 2009, CANCER TREAT RES, V152, P3, DOI 10.1007/978-1-4419-0284-9_1
   Pacchiano F, 2011, J MED CHEM, V54, P1896, DOI 10.1021/jm101541x
   Page-mccaw A, 2007, NAT REV MOL CELL BIO, V8, P221, DOI 10.1038/nrm2125
   Park JH, 2009, AM J PHYSIOL-CELL PH, V297, PC935, DOI 10.1152/ajpcell.00121.2009
   Pastorek J, 2015, SEMIN CANCER BIOL, V31, P52, DOI 10.1016/j.semcancer.2014.08.002
   Perut F, 2015, EXPERT OPIN THER TAR, V19, P1593, DOI 10.1517/14728222.2016.1086339
   Peters SLM, 2006, TRENDS PHARMACOL SCI, V27, P492, DOI 10.1016/j.tips.2006.07.002
   Plaumann B, 1996, ONCOGENE, V13, P1605
   Riento K, 2003, NAT REV MOL CELL BIO, V4, P446, DOI 10.1038/nrm1128
   Robichaud N, 2015, ONCOGENE, V34, P2032, DOI 10.1038/onc.2014.146
   Sulzmaier FJ, 2014, NAT REV CANCER, V14, P598, DOI 10.1038/nrc3792
   Thiery JP, 2009, CELL, V139, P871, DOI 10.1016/j.cell.2009.11.007
   Trzpis M, 2007, AM J PATHOL, V171, P386, DOI 10.2353/ajpath.2007.070152
   Valastyan S, 2011, CELL, V147, P275, DOI 10.1016/j.cell.2011.09.024
   Voulgari A, 2009, BBA-REV CANCER, V1796, P75, DOI 10.1016/j.bbcan.2009.03.002
   Ward C, 2015, ONCOTARGET, V6, P24856, DOI 10.18632/oncotarget.4498
   Weng CJ, 2012, CANCER METAST REV, V31, P323, DOI 10.1007/s10555-012-9347-y
   Yang JS, 2013, FOOD CHEM TOXICOL, V59, P801, DOI 10.1016/j.fct.2013.06.028
   Yang SF, 2010, FOOD CHEM TOXICOL, V48, P1052, DOI 10.1016/j.fct.2010.01.019
   Yoo YA, 2011, CANCER RES, V71, P7061, DOI 10.1158/0008-5472.CAN-11-1338
NR 49
TC 34
Z9 34
U1 2
U2 19
PU PERGAMON-ELSEVIER SCIENCE LTD
PI OXFORD
PA THE BOULEVARD, LANGFORD LANE, KIDLINGTON, OXFORD OX5 1GB, ENGLAND
SN 0278-6915
EI 1873-6351
J9 FOOD CHEM TOXICOL
JI Food Chem. Toxicol.
PD NOV 15
PY 2016
VL 97
IS 
BP 177
EP 186
DI 10.1016/j.fct.2016.09.006
PG 10
WC Food Science & Technology; Toxicology
SC Food Science & Technology; Toxicology
GA EB8FN
UT WOS:000387627000019
PM 27600294
DA 2022-07-08
ER

PT J
AU Hirahata, Mio
   Osaki, Mitsuhiko
   Kanda, Yusuke
   Sugimoto, Yui
   Yoshioka, Yusuke
   Kosaka, Nobuyoshi
   Takeshita, Fumitaka
   Fujiwara, Tomohiro
   Kawai, Akira
   Ito, Hisao
   Ochiya, Takahiro
   Okada, Futoshi
AF Hirahata, Mio
   Osaki, Mitsuhiko
   Kanda, Yusuke
   Sugimoto, Yui
   Yoshioka, Yusuke
   Kosaka, Nobuyoshi
   Takeshita, Fumitaka
   Fujiwara, Tomohiro
   Kawai, Akira
   Ito, Hisao
   Ochiya, Takahiro
   Okada, Futoshi
TI PAI-1, a target gene of miR-143, regulates invasion and metastasis by upregulating MMP-13 expression of human osteosarcoma
SO CANCER MEDICINE
LA English
DT Article
DE Osteosarcoma; metastasis; miR-143; PAI-1; MMP-13
ID matrix metalloproteinase-13 expression; microrna expression; breast-cancer; carcinoma; angiogenesis; progression; prognosis; signature; migration; profile
AB Despite recent improvements in the therapy for osteosarcoma, 30-40% of osteosarcoma patients die of this disease, mainly due to its lung metastasis. We have previously reported that intravenous injection of miR-143 significantly suppresses lung metastasis of human osteosarcoma cells (143B) in a mouse model. In this study, we examined the biological role and mechanism of miR-143 in the metastasis of human osteosarcoma cells. We identified plasminogen activator inhibitor-1 (PAI-1) as a direct target gene of miR-143. To determine the role of PAI-1 in human osteosarcoma cells, siRNA was transfected into 143B cells for knockdown of PAI-1 expression. An in vitro study showed that downregulation of PAI-1 suppressed cell invasion activity, but not proliferation. Moreover, injection of PAI-1 siRNA into a primary lesion in the osteosarcoma mouse model inhibited lung metastasis compared to control siRNA-injected mice, without influencing the proliferative activity of the tumor cells. Subsequent examination using 143B cells revealed that knockdown of PAI-1 expression resulted in downregulation of the expression and secretion of matrix metalloproteinase-13 (MMP-13), which is also a target gene of miR-143 and a proteolytic enzyme that regulates tumor-induced osteolysis. Immunohistochemical analysis using clinical samples showed that higher miR-143 expressing cases showed poor expression of PAI-1 in the primary tumor cells. All such cases belonged to the lung metastasis-negative group. Moreover, the frequency of lung metastasis-positive cases was significantly higher in PAI-1 and MMP-13 double-positive cases than in PAI-1 or MMP-13 single-positive or double-negative cases (P < 0.05). These results indicated that PAI-1, a target gene of miR-143, regulates invasion and lung metastasis via enhancement of MMP-13 expression and secretion in human osteosarcoma cells, suggesting that these molecules could be potential therapeutic target genes for preventing lung metastasis in osteosarcoma patients.
C1 [Hirahata, Mio; Osaki, Mitsuhiko; Kanda, Yusuke; Sugimoto, Yui; Ito, Hisao; Okada, Futoshi] Tottori Univ, Fac Med, Dept Biomed Sci, Div Pathol Biochem, 86 Nishi Cho, Yonago, Tottori 6838503, Japan.
   [Osaki, Mitsuhiko; Okada, Futoshi] Tottori Univ, Chromosome Engn Res Ctr, 86 Nishi Cho, Yonago, Tottori 6838503, Japan.
   [Yoshioka, Yusuke; Kosaka, Nobuyoshi; Takeshita, Fumitaka; Fujiwara, Tomohiro; Ochiya, Takahiro] Natl Canc Ctr, Natl Canc Ctr, Res Inst, Div Mol & Cellular Med,Chuo Ku, 5-1-1 Tsukiji, Tokyo 1040045, Japan.
   [Fujiwara, Tomohiro; Kawai, Akira] Natl Canc Ctr, Orthoped Div, Chuo Ku, 5-1-1 Tsukiji, Tokyo 1040045, Japan.
RP Osaki, M (通讯作者)，Tottori Univ, Fac Med, Dept Biomed Sci, Div Pathol Biochem, 86 Nishi Cho, Yonago, Tottori 6838503, Japan.
EM osamitsu@med.tottori-u.ac.jp
FU Health Labour Sciences Research Grant from Ministry of Health, Labour and Welfare of Japan; YOKOYAMA Foundation for Clinical Pharmacology; Children's Cancer Association of Japan
CR Akech J, 2010, ONCOGENE, V29, P811, DOI 10.1038/onc.2009.389
   Asangani IA, 2008, ONCOGENE, V27, P2128, DOI 10.1038/sj.onc.1210856
   Bajou K, 2004, ONCOGENE, V23, P6986, DOI 10.1038/sj.onc.1207859
   Bajou K, 1998, NAT MED, V4, P923, DOI 10.1038/nm0898-923
   Bartel DP, 2004, CELL, V116, P281, DOI 10.1016/S0092-8674(04)00045-5
   Calin GA, 2005, NEW ENGL J MED, V353, P1793, DOI 10.1056/NEJMoa050995
   Chang HJ, 2009, ONCOL REP, V22, P1119, DOI 10.3892/or_00000544
   Cimmino A, 2005, P NATL ACAD SCI USA, V102, P13944, DOI 10.1073/pnas.0506654102
   Corte MD, 2005, INT J BIOL MARKER, V20, P242, DOI 10.1177/172460080502000407
   Dawson S, 1992, ATHEROSCLEROSIS, V95, P105, DOI 10.1016/0021-9150(92)90014-8
   Ferroni P, 2014, ANTICANCER RES, V34, P1153
   Foda AM, 2014, TUMOR BIOL, V35, P5653, DOI 10.1007/s13277-014-1748-9
   Hsu CP, 2006, LUNG CANCER, V52, P349, DOI 10.1016/j.lungcan.2006.01.011
   Huang MY, 2010, ONCOL REP, V24, P1241, DOI 10.3892/or_00000978
   Isogai C, 2001, CANCER RES, V61, P5587
   Jiang J, 2008, CLIN CANCER RES, V14, P419, DOI 10.1158/1078-0432.CCR-07-0523
   Jimenez MJ, 1999, MOL CELL BIOL, V19, P4431
   Kempf-bielack B, 2005, J CLIN ONCOL, V23, P559, DOI 10.1200/JCO.2005.04.063
   Korpi JT, 2011, SURG ONCOL, V20, PE18, DOI 10.1016/j.suronc.2010.08.004
   Leeman MF, 2002, CRIT REV BIOCHEM MOL, V37, P149, DOI 10.1080/10409230290771483
   Lewis BP, 2005, CELL, V120, P15, DOI 10.1016/j.cell.2004.12.035
   Lu J, 2005, NATURE, V435, P834, DOI 10.1038/nature03702
   Meryet-figuieres M, 2007, BIOCHIMIE, V89, P1228, DOI 10.1016/j.biochi.2007.03.017
   Nannuru KC, 2010, CANCER RES, V70, P3494, DOI 10.1158/0008-5472.CAN-09-3251
   Oda T, 2001, KIDNEY INT, V60, P587, DOI 10.1046/j.1523-1755.2001.030002587.x
   Osaki M, 2011, MOL THER, V19, P1123, DOI 10.1038/mt.2011.53
   Pasquinelli AE, 2000, NATURE, V408, P86, DOI 10.1038/35040556
   Peltier HJ, 2008, RNA, V14, P844, DOI 10.1261/rna.939908
   Ren F, 2013, J EXP CLIN CANC RES, V32, P0, DOI 10.1186/1756-9966-32-60
   Santhekadur PK, 2014, FEBS OPEN BIO, V4, P353, DOI 10.1016/j.fob.2014.03.012
   Stokes A, 2010, CLIN CANCER RES, V16, P2022, DOI 10.1158/1078-0432.CCR-09-2525
   Suzuki Y, 2009, BLOOD, V113, P470, DOI 10.1182/blood-2008-03-144279
   Valastyan S, 2009, CELL, V137, P1032, DOI 10.1016/j.cell.2009.03.047
   Vincent-chong VUIKING, 2014, SCIENTIFICWORLDJOURNAL, V2014, P897523, DOI 10.1155/2014/897523
   Volinia S, 2006, P NATL ACAD SCI USA, V103, P2257, DOI 10.1073/pnas.0510565103
   Wada T, 1996, ONCOLOGY, V53, P221
   Wang J, 2012, MED ONCOL, V29, P2432, DOI 10.1007/s12032-012-0181-4
   Yan L, 2014, PLOS ONE, V9, P0, DOI 10.1371/journal.pone.0110869
   Zhou YH, 2015, INT J MOL MED, V35, P1729, DOI 10.3892/ijmm.2015.2159
NR 39
TC 62
Z9 65
U1 2
U2 8
PU WILEY
PI HOBOKEN
PA 111 RIVER ST, HOBOKEN 07030-5774, NJ USA
SN 2045-7634
EI 
J9 CANCER MED-US
JI Cancer Med.
PD MAY 15
PY 2016
VL 5
IS 5
BP 892
EP 902
DI 10.1002/cam4.651
PG 11
WC Oncology
SC Oncology
GA DR6YQ
UT WOS:000380047600014
PM 26817521
DA 2022-07-08
ER

PT J
AU Yi, Wan-Rong
   Li, Zong-Huan
   Qi, Bai-Wen
   Ernest, MER
   Hu, Xiang
   Yu, Ai-Xi
AF Yi, Wan-rong
   Li, Zong-huan
   Qi, Bai-wen
   Ernest, Mendame
   Hu, Xiang
   Yu, Ai-xi
TI Downregulation of IDH2 exacerbates the malignant progression of osteosarcoma cells via increased NF-kappa B and MMP-9 activation
SO ONCOLOGY REPORTS
LA English
DT Article
DE isocitrate dehydrogenase 2; malignant progression; NF-kappa B; MMP-9; osteosarcoma
ID nadp(+)-dependent isocitrate dehydrogenase; primary osteogenic-sarcoma; expression; migration; chemotherapy; invasion; matrix; 5-hydroxymethylcytosine; identification; proliferation
AB Isocitrate dehydrogenase 2 (IDH2) is a mitochondrial NADP-dependent isocitrate dehydrogenase. It is considered to be a novel tumor suppressor in several types of tumors. However, the role and related mechanism of IDH2 in osteosarcoma remain unknown. The expression and significance of IDH2 were investigated by immunohistochemistry in formal in-fixed paraffin sections from 44 osteosarcoma patients. IDH2 was downregulated via lentiviral vector-mediated RNA interference (RNAi) in the Saos-2 and MG-63 human osteosarcoma cell lines. The effect of IDH2 downregulation on human osteosarcoma was studied in vitro by MTT, flow cytometry and invasion assays. Nuclear factor-kappa B (NF-kappa B) and matrix metalloproteinase-9 (MMP-9) assays were also used to study the likely molecular mechanism of IDH2 downregulation on the malignant progression of osteosarcoma cells. The results revealed that the expression of IDH2 was inversely correlated with pathological grade and metastasis in osteosarcoma. IDH2 downregulation promoted a pro-proliferative effect on the Saos-2 and MG-63 osteosarcoma cell lines. IDH2 downregulation accelerated cell cycle progression from S to G2/M phase. The pro-proliferative effect induced by IDH2 downregulation may be ascribed to increased NF-kappa B activity via I kappa B alpha phosphorylation. The invasive activity of osteosarcoma cells was also significantly promoted by IDH2 downregulation and may result from elevated MMP-9 activity. In conclusion, IDH2 downregulation may exacerbate malignant progression via increased NF-kappa B and MMP-9 activity and may implicate the potential biological importance of IDH2 targeting in osteosarcoma cells. Downregulation of IDH2 exacerbates the malignant progression of osteosarcoma cells via increased NF-kappa B and MMP-9 activation.
C1 [Yi, Wan-Rong; Li, Zong-Huan; Qi, Bai-Wen; Ernest, Mendame Ehya Regis; Hu, Xiang; Yu, Ai-Xi] Wuhan Univ, Zhongnan Hosp, Dept Orthoped, 169 East Lake Rd, Wuhan 430071, Hubei, Peoples R China.
RP Hu, X; Yu, AX (通讯作者)，Wuhan Univ, Zhongnan Hosp, Dept Orthoped, 169 East Lake Rd, Wuhan 430071, Hubei, Peoples R China.
EM shawnhu2011@163.com; yuaixi@whu.edu.cn
FU Hubei Province's Outstanding Medical Academic Leader Program
CR Andela VB, 2002, BIOCHEM BIOPH RES CO, V297, P237, DOI 10.1016/S0006-291X(02)02141-1
   Aref S, 2015, CL LYMPH MYELOM LEUK, V15, P550, DOI 10.1016/j.clml.2015.05.009
   Avery AM, 2004, J BIOL CHEM, V279, P46652, DOI 10.1074/jbc.M408340200
   Bacci G, 2006, CANCER-AM CANCER SOC, V106, P1154, DOI 10.1002/cncr.21724
   Boye K, 2008, INT J CANCER, V123, P1301, DOI 10.1002/ijc.23617
   Brat DJ, 2015, NEW ENGL J MED, V372, P2481, DOI 10.1056/NEJMoa1402121
   Chan SM, 2015, NAT MED, V21, P178, DOI 10.1038/nm.3788
   Egeblad M, 2002, NAT REV CANCER, V2, P161, DOI 10.1038/nrc745
   Eliseev RA, 2006, EXP CELL RES, V312, P40, DOI 10.1016/j.yexcr.2005.09.016
   Ghosh S, 2002, CELL, V109, PS81, DOI 10.1016/S0092-8674(02)00703-1
   Gorlick R, 2003, CLIN CANCER RES, V9, P5442
   Han YP, 2001, J CELL SCI, V114, P131
   Hirotsu M, 2010, MOL CANCER, V9, P0, DOI 10.1186/1476-4598-9-5
   Hu X, 2014, CANCER LETT, V346, P114, DOI 10.1016/j.canlet.2013.12.020
   Hu X, 2010, J EXP CLIN CANC RES, V29, P0, DOI 10.1186/1756-9966-29-43
   Huvos AG, 1977, ARCH PATHOL LAB MED, V101, P14
   Ikota H, 2015, BRAIN TUMOR PATHOL, V32, P237, DOI 10.1007/s10014-015-0222-8
   Inoue R, 2005, BRIT J PHARMACOL, V146, P633, DOI 10.1038/sj.bjp.0706373
   Jo SH, 2001, J BIOL CHEM, V276, P16168, DOI 10.1074/jbc.M010120200
   Kager L, 2003, J CLIN ONCOL, V21, P2011, DOI 10.1200/JCO.2003.08.132
   Kim ES, 2015, ONCOL LETT, V9, P897, DOI 10.3892/ol.2014.2735
   Kim S, 2014, BBA-MOL BASIS DIS, V1842, P135, DOI 10.1016/j.bbadis.2013.11.008
   Kim SH, 2014, BIOCHEM BIOPH RES CO, V451, P246, DOI 10.1016/j.bbrc.2014.07.105
   Kirsch M, 2001, FASEB J, V15, P1569, DOI 10.1096/fj.00-0823hyp
   Koh HJ, 2004, J BIOL CHEM, V279, P39968, DOI 10.1074/jbc.M402260200
   Koppikar P, 2008, CLIN CANCER RES, V14, P7682, DOI 10.1158/1078-0432.CCR-08-1328
   Li ZL, 2014, BMC CANCER, V14, P0, DOI 10.1186/1471-2407-14-276
   Lian CG, 2012, CELL, V150, P1135, DOI 10.1016/j.cell.2012.07.033
   Liu WR, 2014, J EXP CLIN CANC RES, V33, P0, DOI 10.1186/1756-9966-33-32
   Luo Y, 2009, BIOCHEMISTRY-US, V48, P1838, DOI 10.1021/bi8020789
   Lv Q, 2012, EXP THER MED, V4, P801, DOI 10.3892/etm.2012.676
   Memon AA, 2005, CANCER DETECT PREV, V29, P249, DOI 10.1016/j.cdp.2005.01.002
   Nakamura H, 2005, ANTIOXID REDOX SIGN, V7, P823, DOI 10.1089/ars.2005.7.823
   Nishikawa M, 2008, CANCER LETT, V266, P53, DOI 10.1016/j.canlet.2008.02.031
   Park SY, 2008, FREE RADICAL RES, V42, P467, DOI 10.1080/10715760802098834
   Park SL, 2014, INT IMMUNOPHARMACOL, V22, P59, DOI 10.1016/j.intimp.2014.06.008
   Pessoa IA, 2015, GENET MOL RES, V14, P6533, DOI 10.4238/2015.June.12.6
   Poudel B, 2014, ONCOL LETT, V7, P215, DOI 10.3892/ol.2013.1655
   Raymond AK, 2009, CANCER TREAT RES, V152, P63, DOI 10.1007/978-1-4419-0284-9_4
   Rosen G, 1979, CANCER-AM CANCER SOC, V43, P2163, DOI 10.1002/1097-0142(197906)43:6<2163::AID-CNCR2820430602>3.0.CO;2-S
   Simeonidis S, 1999, P NATL ACAD SCI USA, V96, P49, DOI 10.1073/pnas.96.1.49
   Sun PY, 2014, TUMOR BIOL, V35, P12721, DOI 10.1007/s13277-014-2597-2
   Waitkus MS, 2015, NEUROONCOL, V0, P0
   Wang IC, 2008, J BIOL CHEM, V283, P20770, DOI 10.1074/jbc.M709892200
   Wang R, 2007, MOL MED, V13, P567, DOI 10.2119/2007-00046.Wang
   Xu JD, 2010, J ORTHOP RES, V28, P1621, DOI 10.1002/jor.21178
NR 46
TC 10
Z9 10
U1 0
U2 5
PU SPANDIDOS PUBL LTD
PI ATHENS
PA POB 18179, ATHENS, 116 10, GREECE
SN 1021-335X
EI 1791-2431
J9 ONCOL REP
JI Oncol. Rep.
PD APR 15
PY 2016
VL 35
IS 4
BP 2277
EP 2285
DI 10.3892/or.2016.4553
PG 9
WC Oncology
SC Oncology
GA DG3CS
UT WOS:000371947700045
PM 26782630
DA 2022-07-08
ER

PT J
AU Zandueta, Carolina
   Ormazbal, Cristina
   Perurena, Naiara
   Martinez-canarias, Susana
   Zalacain, Marta
   Julian, MS
   Grigoriadis, AE
   Valencia, Karmele
   Campos-laborie, FJ
   De las rivas, Javier
   Vicent, Silvestre
   Patino-garcia, Ana
   Lecanda, Fernando
AF Zandueta, Carolina
   Ormazbal, Cristina
   Perurena, Naiara
   Martinez-canarias, Susana
   Zalacain, Marta
   Julian, Mikel
   Grigoriadis, Agamemnon
   Valencia, Karmele
   Campos-laborie, Francisco
   De las rivas, Javier
   Vicent, Silvestre
   Patino-garcia, Ana
   Lecanda, Fernando
TI Matrix-Gla protein promotes osteosarcoma lung metastasis and associates with poor prognosis
SO JOURNAL OF PATHOLOGY
LA English
DT Article
DE transmigration; endothelial adhesion; biomarker; metalloproteinase
ID tumor-growth; c-fo; mesenchymal transition; cell; expression; bone; activation; binding; breast; osteoblast
AB Osteosarcoma (OS) is the most prevalent osseous tumour in children and adolescents and, within this, lung metastases remain one of the factors associated with a dismal prognosis. At present, the genetic determinants driving pulmonary metastasis are poorly understood. We adopted a novel strategy using robust filtering analysis of transcriptomic profiling in tumour osteoblastic cell populations derived from human chemo-naive primary tumours displaying extreme phenotypes (indolent versus metastatic) to uncover predictors associated with metastasis and poor survival. We identified MGP, encoding matrix-Gla protein (MGP), a non-collagenous matrix protein previously associated with the inhibition of arterial calcification. Using different orthotopic models, we found that ectopic expression of Mgp in murine and human OS cells led to a marked increase in lung metastasis. This effect was independent of the carboxylation of glutamic acid residues required for its physiological role. Abrogation of Mgp prevented lung metastatic activity, an effect that was rescued by forced expression. Mgp levels dramatically altered endothelial adhesion, trans-endothelial migration in vitro and tumour cell extravasation ability in vivo. Furthermore, Mgp modulated metalloproteinase activities and TGF beta-induced Smad2/3 phosphorylation. In the clinical setting, OS patients who developed lung metastases had high serum levels of MGP at diagnosis. Thus, MGP represents a novel adverse prognostic factor and a potential therapeutic target in OS. Microarray datasets may be found at: http://bioinfow.dep.usal.es/osteosarcoma/ Copyright (C) 2016 Pathological Society of Great Britain and Ireland. Published by John Wiley & Sons, Ltd.
C1 [Zandueta, Carolina; Ormazbal, Cristina; Perurena, Naiara; Martinez-Canarias, Susana; Valencia, Karmele; Vicent, Silvestre; Lecanda, Fernando] Univ Navarra, Programme Solid Tumours & Biomarkers, Ctr Appl Biomed Res CIMA, Div Oncol, Pamplona, Spain.
   [Zalacain, Marta; Patino-Garcia, Ana] Univ Navarra, CUN, Dept Paediat, Sch Med, Pamplona, Spain.
   [Julian, Mikel San] Univ Navarra, CUN, Dept Orthopaed, Sch Med, Pamplona, Spain.
   [Grigoriadis, Agamemnon E.] Kings Coll London, Guys Hosp, Dept Craniofacial Dev & Stem Cell Biol, London, England.
   [Campos-Laborie, Francisco J.; De Las Rivas, Javier] CSIC, Bioinformat & Funct Genom Res Grp, Canc Res Ctr IBMCC CIC, Salamanca, Spain.
   [Campos-Laborie, Francisco J.; De Las Rivas, Javier] Univ Salamanca CSIC USAL, Salamanca, Spain.
   [Vicent, Silvestre; Patino-Garcia, Ana; Lecanda, Fernando] Navarra Inst Hlth Res, IdiSNA, Pamplona, Spain.
RP Lecanda, F (通讯作者)，Univ Navarra, Programme Solid Tumours & Biomarkers, Ctr Appl Med Res CIMA, E-31080 Pamplona, Spain.
EM flecanda@unav.es
FU Union Temporal de Empresas (UTE) Project FIMA; Redes Tematicas de Investigacion Cooperativa en Cancer (RETICC) from Instituto de Salud Carlos III (RTICC) [RD12/0036/0040, RD12/0036/0068, PI042282]; Research Project Grant in Child Cancer, Asociacion Espanola Contra el Cancer (AECC); Grants in Aid Program (GAP) of the American Society for Bone and Mineral Research (ASBMR); Spanish Research Sarcoma Group (GEIS) [FIS PI13/01476]; Mari Paz Jimenez Casado Foundation Grant; Formacion de Profesorado Universitario (FPU); Ministerio de Educacion, Cultura y Deporte [AP2010-2197]; Torres Quevedo Programme from the Ministerio de Economia y Competitividad (MINECO) [PTQ-10-04248]
CR Atiye J, 2005, GENE CHROMOSOME CANC, V42, P158, DOI 10.1002/gcc.20120
   Aung L, 2003, J CLIN ONCOL, V21, P342, DOI 10.1200/JCO.2003.06.177
   Bellahcene A, 2008, NAT REV CANCER, V8, P212, DOI 10.1038/nrc2345
   Blanco D, 2004, LAB INVEST, V84, P999, DOI 10.1038/labinvest.3700129
   Buddingh EP, 2011, CLIN CANCER RES, V17, P2110, DOI 10.1158/1078-0432.CCR-10-2047
   Chen NY, 2007, CANCER RES, V67, P6544, DOI 10.1158/0008-5472.CAN-07-1330
   Eferl R, 2004, EMBO J, V23, P2789, DOI 10.1038/sj.emboj.7600282
   Fedarko NS, 2001, CLIN CANCER RES, V7, P4060
   Gisselsson D, 2002, GENE CHROMOSOME CANC, V33, P133, DOI 10.1002/gcc.1219
   Goeman JJ, 2004, BIOINFORMATICS, V20, P93, DOI 10.1093/bioinformatics/btg382
   Gorlick R, 2003, CLIN CANCER RES, V9, P5442
   Grigoriadis AE, 1993, J CELL BIOL, V122, P685, DOI 10.1083/jcb.122.3.685
   Jiang TX, 2012, BLOOD, V120, P2330, DOI 10.1182/blood-2012-01-406108
   Jullien N, 2013, GENE, V521, P55, DOI 10.1016/j.gene.2013.03.031
   Kager L, 2006, J CLIN ONCOL, V24, P1535, DOI 10.1200/JCO.2005.04.2978
   Kansara M, 2007, DNA CELL BIOL, V26, P1, DOI 10.1089/dna.2006.0505
   Khanna C, 2004, NAT MED, V10, P182, DOI 10.1038/nm982
   Khavandgar Z, 2014, J BONE MINER RES, V29, P327, DOI 10.1002/jbmr.2039
   Kimura R, 2011, BBA-MOL CELL RES, V1813, P1543, DOI 10.1016/j.bbamcr.2011.04.008
   Kuhlencordt PJ, 2004, AM J PHYSIOL-CELL PH, V286, PC1195, DOI 10.1152/ajpcell.00546.2002
   Laverdiere C, 2005, CLIN CANCER RES, V11, P2561, DOI 10.1158/1078-0432.CCR-04-1089
   Lecanda F, 1997, J CELL BIOCHEM, V67, P386, DOI 10.1002/(SICI)1097-4644(19971201)67:3<386::AID-JCB10>3.3.CO;2-5
   Liu KG, 2015, EXP THER MED, V10, P1796, DOI 10.3892/etm.2015.2767
   Luo GB, 1997, NATURE, V386, P78, DOI 10.1038/386078a0
   Mcgary EC, 2003, CLIN CANCER RES, V9, P6560
   Mertsch S, 2009, BMC CANCER, V9, P0, DOI 10.1186/1471-2407-9-302
   Mirabello L, 2015, CANCER DISCOV, V5, P920, DOI 10.1158/2159-8290.CD-15-0125
   Munroe PB, 1999, NAT GENET, V21, P142, DOI 10.1038/5102
   Murshed M, 2004, J CELL BIOL, V165, P625, DOI 10.1083/jcb.200402046
   Namlos HEIDIM, 2012, SARCOMA, V2012, P639038, DOI 10.1155/2012/639038
   Nishimoto SK, 2005, MATRIX BIOL, V24, P353, DOI 10.1016/j.matbio.2005.05.004
   Nishimoto SK, 2014, INT J CELL BIOL, V2014, P0
   Ouhtit A, 2009, BBA-REV CANCER, V1795, P130, DOI 10.1016/j.bbcan.2009.01.002
   Paoletti S, 2001, INT J ONCOL, V18, P11
   Patino-garcia A, 2009, CLIN CANCER RES, V15, P5082, DOI 10.1158/1078-0432.CCR-09-0300
   Perissinotto E, 2005, CLIN CANCER RES, V11, P490
   Price PA, 1983, BIOCHEM BIOPH RES CO, V117, P765, DOI 10.1016/0006-291X(83)91663-7
   Reufsteck C, 2012, CLIN EXP METASTAS, V29, P441, DOI 10.1007/s10585-012-9462-8
   Risueno A, 2010, BMC BIOINFORMATICS, V11, P0, DOI 10.1186/1471-2105-11-221
   Schaefer KL, 2006, NEOPLASIA, V8, P613, DOI 10.1593/neo.06238
   Smirnova T, 2012, ONCOGENE, V31, P706, DOI 10.1038/onc.2011.275
   Smyth GK, 2004, STAT APPL GENET MOL, V3, P1, DOI 10.2202/1544-6115.1027, 10.2202/1544-6115.1027
   Tusher VG, 2001, P NATL ACAD SCI USA, V98, P5116, DOI 10.1073/pnas.091062498
   Wang ZQ, 1995, CANCER RES, V55, P6244
   Weekes D, 2016, ONCOGENE, V35, P2852, DOI 10.1038/onc.2015.344
   Wu JX, 1990, ONCOGENE, V5, P989
   Xie SH, 1997, CANCER RES, V57, P2295
   Yao JY, 2015, CIRC RES, V117, P758, DOI 10.1161/CIRCRESAHA.115.306751
   Yao YC, 2008, CIRC RES, V102, P1065, DOI 10.1161/CIRCRESAHA.107.166124
   Yao YC, 2006, J BIOL CHEM, V281, P33921, DOI 10.1074/jbc.M604239200
   Yoshimura K, 2009, MOL MED REP, V2, P549, DOI 10.3892/mmr_00000135
   Zhao S, 2015, ONCOGENE, V34, P5069, DOI 10.1038/onc.2014.429
NR 52
TC 27
Z9 28
U1 0
U2 5
PU WILEY
PI HOBOKEN
PA 111 RIVER ST, HOBOKEN 07030-5774, NJ USA
SN 0022-3417
EI 1096-9896
J9 J PATHOL
JI J. Pathol.
PD AUG 15
PY 2016
VL 239
IS 4
BP 438
EP 449
DI 10.1002/path.4740
PG 12
WC Oncology; Pathology
SC Oncology; Pathology
GA DW4EL
UT WOS:000383595200007
PM 27172275
DA 2022-07-08
ER

PT J
AU Chen, Hulin
   Wang, Junling
   Liu, Zhongrong
   Yang, Huilan
   Zhu, Yingjie
   Zhao, Minling
   Liu, Yan
   Yan, Miaomiao
AF Chen, Hulin
   Wang, Junling
   Liu, Zhongrong
   Yang, Huilan
   Zhu, Yingjie
   Zhao, Minling
   Liu, Yan
   Yan, Miaomiao
TI Mitochondrial DNA depletion causes decreased ROS production and resistance to apoptosis
SO INTERNATIONAL JOURNAL OF MOLECULAR MEDICINE
LA English
DT Article
DE DNA depletion; mitochondrial; ultraviolet; apoptosis; reactive oxygen species
ID mutator phenotype; oxidative stress; free-radical; cytochrome-c; activation; mutation; tumor; cell; mouse; progression
AB Mitochondrial DNA (mtDNA) depletion occurs frequently in many diseases including cancer. The present study was designed in order to examine the hypothesis that mtDNA-depleted cells are resistant to apoptosis and to explore the possible mechanisms responsible for this effect. Parental human osteosarcoma 143B cells and mtDNA-deficient (Rho degrees or ?degrees) 206 cells (derived from 143B cells) were exposed to different doses of solar-simulated ultraviolet (UV) radiation. The effects of solar irradiation on cell morphology were observed under both light and fluorescence microscopes. Furthermore, apoptosis, mitochondrial membrane potential (MMP) disruption and reactive oxygen species (ROS) production were detected and measured by flow cytometry. In both cell lines, apoptosis and ROS production were clearly increased, whereas MMP was slightly decreased. However, apoptosis and ROS production were reduced in the Rho degrees 206 cells compared with the 143B cells. We also performed western blot analysis and demonstrated the increased release of cytosolic Cyt c from mitochondria in the 143B cells compared with that in the Rho degrees 206 cells. Thus, we concluded that Rho degrees 206 cells exhibit more resistance to solar-simulated UV radiation-induced apoptosis at certain doses than 143B cells and this is possibly due to decreased ROS production.
C1 [Chen, Hulin; Liu, Zhongrong; Yang, Huilan; Zhu, Yingjie; Zhao, Minling; Liu, Yan; Yan, Miaomiao] Liuhuaqiao Hosp, Guangzhou Mil Command, Guangzhou Gen Hosp, Dept Dermatol, 111 Liuhua Rd, Guangzhou 510010, Guangdong, Peoples R China.
   [Wang, Junling] Guangzhou Hosp Integrated Tradit & West Med, Gynecol Dept, Guangzhou 510800, Guangdong, Peoples R China.
RP Liu, ZR (通讯作者)，Liuhuaqiao Hosp, Guangzhou Mil Command, Guangzhou Gen Hosp, Dept Dermatol, 111 Liuhua Rd, Guangzhou 510010, Guangdong, Peoples R China.
EM pfklzr@163.com
CR Allen JA, 1980, NATURE, V287, P244, DOI 10.1038/287244a0
   Amuthan G, 2001, EMBO J, V20, P1910, DOI 10.1093/emboj/20.8.1910
   Arnuthan G, 2002, ONCOGENE, V21, P7839, DOI 10.1038/sj.onc.1205983
   Backer JM, 1980, SCIENCE, V209, P297, DOI 10.1126/science.6770466
   Barber LA, 1998, J BIOL CHEM, V273, P18891, DOI 10.1074/jbc.273.30.18891
   Biswas G, 2003, J CELL BIOL, V161, P507, DOI 10.1083/jcb.200211104
   Brenneisen P, 1998, J BIOL CHEM, V273, P5279, DOI 10.1074/jbc.273.9.5279
   Chandel NS, 1999, FEBS LETT, V454, P173, DOI 10.1016/S0014-5793(99)00783-8
   Chandra D, 2002, J BIOL CHEM, V277, P50842, DOI 10.1074/jbc.M207622200
   Fliss MS, 2000, SCIENCE, V287, P2017, DOI 10.1126/science.287.5460.2017
   Friedberg EC, 1995, DNA REPAIR MUTAGENES, V0, P0
   Gong K, 2012, J BIOL CHEM, V287, P35576, DOI 10.1074/jbc.M112.370585
   Higuchi M, 1997, J CLIN INVEST, V99, P1751, DOI 10.1172/JCI119339
   Hojo M, 1999, NATURE, V397, P530, DOI 10.1038/17401
   Horton TM, 1996, GENE CHROMOSOME CANC, V15, P95, DOI 10.1002/(SICI)1098-2264(199602)15:2<95::AID-GCC3>3.0.CO;2-Z
   Jurkiewicz BA, 1996, PHOTOCHEM PHOTOBIOL, V64, P918, DOI 10.1111/j.1751-1097.1996.tb01856.x
   Kang S, 2003, J INVEST DERMATOL, V120, P835, DOI 10.1046/j.1523-1747.2003.12122.x
   Kehrer JP, 1993, CRIT REV TOXICOL, V23, P21, DOI 10.3109/10408449309104073
   King MP, 1989, SCIENCE, V246, P500, DOI 10.1126/science.2814477
   Lenaz G, 1998, BBA-BIOENERGETICS, V1366, P53, DOI 10.1016/S0005-2728(98)00120-0
   Lewis LD, 1992, ANTIMICROB AGENTS CH, V36, P2061, DOI 10.1128/AAC.36.9.2061
   Li JY, 2010, CHEM-BIOL INTERACT, V183, P341, DOI 10.1016/j.cbi.2009.12.008
   Li P, 1997, CELL, V91, P479, DOI 10.1016/S0092-8674(00)80434-1
   Loeb LA, 2001, CANCER RES, V61, P3230
   Lopez E, 2006, FREE RADICAL BIO MED, V40, P940, DOI 10.1016/j.freeradbiomed.2005.10.062
   Lu M, 2006, J BIOL CHEM, V281, P13620, DOI 10.1074/jbc.M600523200
   Masaki H, 1995, BIOCHEM BIOPH RES CO, V206, P474, DOI 10.1006/bbrc.1995.1067
   Niranjan BG, 1982, SCIENCE, V215, P73, DOI 10.1126/science.6797067
   Orrenius S, 2007, ANNU REV PHARMACOL, V47, P143, DOI 10.1146/annurev.pharmtox.47.120505.105122
   Pinz KG, 1998, MOL CELL BIOL, V18, P1257, DOI 10.1128/MCB.18.3.1257
   Polyak K, 1998, NAT GENET, V20, P291, DOI 10.1038/3108
   Rasmussen AK, 2003, NUCLEIC ACIDS RES, V31, P3909, DOI 10.1093/nar/gkg446
   Shi Y, 2008, BIOL PHARM BULL, V31, P1075, DOI 10.1248/bpb.31.1075
   Xiong Y, 2006, FREE RADICAL BIO MED, V41, P46, DOI 10.1016/j.freeradbiomed.2006.02.024
   Yamamoto Y, 2001, J DERMATOL SCI, V27, P0
   Yasui H, 2000, BIOCHEM BIOPH RES CO, V269, P131, DOI 10.1006/bbrc.2000.2254
   Yeh JJ, 2000, ONCOGENE, V19, P2060, DOI 10.1038/sj.onc.1203537
NR 37
TC 10
Z9 11
U1 2
U2 8
PU SPANDIDOS PUBL LTD
PI ATHENS
PA POB 18179, ATHENS, 116 10, GREECE
SN 1107-3756
EI 1791-244X
J9 INT J MOL MED
JI Int. J. Mol. Med.
PD OCT 15
PY 2016
VL 38
IS 4
BP 1039
EP 1046
DI 10.3892/ijmm.2016.2697
PG 8
WC Medicine, Research & Experimental
SC Research & Experimental Medicine
GA DZ1CP
UT WOS:000385576800008
PM 27499009
DA 2022-07-08
ER

PT J
AU Huang, Jie-Feng
   Du, Wen-Xi
   Chen, Jun-Jie
AF Huang, Jie-feng
   Du, Wen-xi
   Chen, Jun-jie
TI Elevated expression of matrix metalloproteinase-3 in human osteosarcoma and its association with tumor metastasis
SO JOURNAL OF BUON
LA English
DT Article
DE EMT; invasion; metastasis; MMP-3; osteosarcoma
ID cancer metastasis; diagnosis; mmp-3
AB Purpose: Matrix metalloproteinase-3 (MMP-3) is one of the several MMPs that is associated with malignant tumors of breast, colon, cervix and lung, where its expression has been correlated with tumor invasion and metastasis. However, the role of MMP-3 in metastasis of osteosarcoma has not yet been explored. Methods: MMP-3 expression in 15 primary and metastatic osteosarcomas with case-matched adjacent non-tumor tissue was assessed by immunohistochemistry and quantitative RT-PCR. Further, MMP-3 mRNA and protein levels were also determined in osteoblast and osteosarcoma cell lines. Additionally, migration and invasion assays were performed in MMP-3 knockdown cells. Results: MMP-3 was expressed in 86.6% (13/15) of the osteosarcoma patients and its expression was significantly higher in metastatic tumors as compared to the primary osteosarcoma tumor tissues. Furthermore, osteosarcoma cell lines showed higher MMP-3 expression as compared to osteoblast cell lines. siRNA mediated MMP-3 knockdown in osteosarcoma cell lines significantly inhibited their migration and invasion properties. Conclusion: Our results demonstrated that MMP-3 expression is deregulated in osteosarcomas and this potentially contributes to metastasis and might be a promising marker for the prognosis and therapy of metastatic osteosarcoma.
C1 [Huang, Jie-Feng; Du, Wen-Xi; Chen, Jun-Jie] Zhejiang Chinese Med Univ, Dept Orthoped, Affiliated Hosp 1, 54 Youdian Rd, Hangzhou 310006, Zhejiang, Peoples R China.
RP Chen, JJ (通讯作者)，Zhejiang Chinese Med Univ, Dept Orthoped, Affiliated Hosp 1, 54 Youdian Rd, Hangzhou 310006, Zhejiang, Peoples R China.
EM chenjun-jie088@hotmail.com
FU plan of Science and Technology Creative Team Funding of Zhejiang province, China [2011R50022-1]
CR Diamantopoulos N, 2010, J BUON, V15, P116
   Fidler IJ, 1990, CANCER RES, V50, P6130
   Gill J, 2013, PHARMACOL THERAPEUT, V137, P89, DOI 10.1016/j.pharmthera.2012.09.003
   Hagemann T, 2007, BRIT J CANCER, V96, P321, DOI 10.1038/sj.bjc.6603543
   Hanahan D, 2011, CELL, V144, P646, DOI 10.1016/j.cell.2011.02.013
   Hynes RO, 2003, CELL, V113, P821, DOI 10.1016/S0092-8674(03)00468-9
   Ishii Y, 2003, J EXP CLIN CANC RES, V22, P461
   Jung K, 1997, INT J CANCER, V74, P220, DOI 10.1002/(SICI)1097-0215(19970422)74:2<220::AID-IJC14>3.0.CO;2-H
   Kalluri R, 2009, J CLIN INVEST, V119, P1420, DOI 10.1172/JCI39104
   Kang YB, 2003, CANCER CELL, V3, P537, DOI 10.1016/S1535-6108(03)00132-6
   Kaste SC, 1999, CANCER-AM CANCER SOC, V86, P1602, DOI 10.1002/(SICI)1097-0142(19991015)86:8<1602::AID-CNCR31>3.0.CO;2-R
   Lee EJ, 2010, CHEM-BIOL INTERACT, V185, P18, DOI 10.1016/j.cbi.2010.02.037
   Lievre A, 2006, BMC CANCER, V6, P0, DOI 10.1186/1471-2407-6-270
   Liu HQ, 2011, ONCOL LETT, V2, P1319, DOI 10.3892/ol.2011.399
   Lochter A, 1997, J CELL BIOL, V139, P1861, DOI 10.1083/jcb.139.7.1861
   Lungchukiet P, 2015, J STEROID BIOCHEM, V148, P138, DOI 10.1016/j.jsbmb.2014.11.005
   Mendes O, 2005, CLIN EXP METASTAS, V22, P237, DOI 10.1007/s10585-005-8115-6
   Mialou V, 2005, CANCER-AM CANCER SOC, V104, P1100, DOI 10.1002/cncr.21263
   Mirabello L, 2009, CANCER-AM CANCER SOC, V115, P1531, DOI 10.1002/cncr.24121
   Okamoto K, 2010, INTERNAL MED, V49, P887, DOI 10.2169/internalmedicine.49.3268
   Osborne TS, 2012, J COMP PATHOL, V146, P132, DOI 10.1016/j.jcpa.2011.12.007
   Radisky ES, 2010, J MAMMARY GLAND BIOL, V15, P201, DOI 10.1007/s10911-010-9177-x
   Ritter J, 2010, ANN ONCOL, V21, P320, DOI 10.1093/annonc/mdq276
   Shevde LA, 2003, CANCER LETT, V198, P1, DOI 10.1016/S0304-3835(03)00304-5
   Stallings-mann ML, 2012, SCI TRANSL MED, V4, P0, DOI 10.1126/scitranslmed.3004062
   Sternlicht MD, 1999, CELL, V98, P137, DOI 10.1016/S0092-8674(00)81009-0
   Tang CH, 2010, BIOCHEM PHARMACOL, V79, P209, DOI 10.1016/j.bcp.2009.08.006
   Thiery JP, 2009, CELL, V139, P871, DOI 10.1016/j.cell.2009.11.007
   Tzanakakis GN, 2007, BIOMED CHROMATOGR, V21, P406, DOI 10.1002/bmc.771
   Yeh YC, 2010, DIGEST DIS SCI, V55, P1649, DOI 10.1007/s10620-009-0926-x
   Zheng XC, 2015, ANGEW CHEM INT EDIT, V54, P8094, DOI 10.1002/anie.201503067
NR 31
TC 16
Z9 16
U1 0
U2 1
PU IMPRIMATUR PUBLICATIONS
PI ATHENS
PA 30 DEM POLIORKETES ST, ATHENS, 136 76, GREECE
SN 1107-0625
EI 2241-6293
J9 J BUON
JI J. BUON
PD JAN-FEB 15
PY 2016
VL 21
IS 1
BP 235
EP 243
DI 
PG 9
WC Oncology
SC Oncology
GA DH5VF
UT WOS:000372859700030
PM 27061553
DA 2022-07-08
ER

PT J
AU Cui, Yan
   Zhu, Jia-Jun
   Ma, Cheng-bin
   Cui, Kai
   Wang, Feng
   Ni, Sheng-Hui
   Zhang, Zhi-Yu
AF Cui, Yan
   Zhu, Jia-jun
   Ma, Cheng-bin
   Cui, Kai
   Wang, Feng
   Ni, Sheng-hui
   Zhang, Zhi-yu
TI Genetic polymorphisms in MMP 2, 3 and 9 genes and the susceptibility of osteosarcoma in a Chinese Han population
SO BIOMARKERS
LA English
DT Article
DE single-nucleotide polymorphism; MMPs; susceptibility; osteosarcoma
ID matrix metalloproteinase; increased expression; colorectal-cancer; matrix-metalloproteinase-9; metastasis; invasion; inhibitor; carcinoma
AB Background: There are no data about the role of MMPs polymorphism in development of osteosarcoma. Patients and methods: Two-hundred fifty-one patients with osteosarcoma and 251 healthy controls were included to investigate the association between the MMP2, 3, 9 polymorphisms and the risk of osteosarcoma. Results: Compared with the MMP2 SNP rs243865 homozygote CC, The heterozygous CT genotype was associated with significantly increased risk for osteosarcoma (OR = 1.86, 95% CI = 1.18-4.22, p = 0.014); the TT genotype was associated with increased risk for osteosarcoma (OR = 1.92, 95% CI = 1.21-3.52, p = 0.028). However, the genotype and allele frequencies of MMP3 rs3025058 and MMP9 rs3918242 polymorphisms were not significantly different. Conclusion: MMP2 rs243865 genotype was associated with increased risk for development of osteosarcoma in Chinese Han population.
C1 [Cui, Yan; Zhu, Jia-Jun; Ma, Cheng-bin; Cui, Kai; Wang, Feng; Ni, Sheng-Hui; Zhang, Zhi-Yu] China Med Univ, Affiliated Hosp 4, Dept Orthopaed, 4 Chongshandong Rd, Shenyang 110000, Liaoning, Peoples R China.
RP Zhang, ZY (通讯作者)，China Med Univ, Affiliated Hosp 4, Dept Orthopaed, 4 Chongshandong Rd, Shenyang 110000, Liaoning, Peoples R China.
EM zhangzhiyu_1972@163.com
FU Liaoning province Science and Technology plan projects [2013225021]
CR Bai SB, 2013, ASIAN PAC J CANCER P, V14, P3677, DOI 10.7314/APJCP.2013.14.6.3677
   Cho SOO-JIN, 2015, SURG PATHOL CLIN, V8, P419, DOI 10.1016/j.path.2015.05.004
   Chou AJ, 2006, EXPERT REV ANTICANC, V6, P1075, DOI 10.1586/14737140.6.7.1075
   Deryugina EI, 2006, CANCER METAST REV, V25, P9, DOI 10.1007/s10555-006-7886-9
   Duffy MJ, 2000, BREAST CANCER RES, V2, P252, DOI 10.1186/bcr65
   Franchi A, 2002, CANCER-AM CANCER SOC, V95, P1902, DOI 10.1002/cncr.10916
   Freije JMP, 2003, ADV EXP MED BIOL, V532, P91
   Kallakury BVS, 2001, CLIN CANCER RES, V7, P3113
   Kim TD, 2006, BMC CANCER, V6, P0, DOI 10.1186/1471-2407-6-211
   Kramarova E, 1996, INT J CANCER, V68, P759
   Lin TS, 2004, ONCOL REP, V12, P717
   Marina N, 2004, ONCOLOGIST, V9, P422, DOI 10.1634/theoncologist.9-4-422
   Miller DP, 1998, PHARM RES-DORDR, V15, P1215, DOI 10.1023/A:1011987707515
   Nagase H, 1999, J BIOL CHEM, V274, P21491, DOI 10.1074/jbc.274.31.21491
   Ohashi K, 2000, CANCER-AM CANCER SOC, V88, P2201, DOI 10.1002/(SICI)1097-0142(20000515)88:10<2201::AID-CNCR2>3.3.CO;2-E
   Price SJ, 2001, J BIOL CHEM, V276, P7549, DOI 10.1074/jbc.M010242200
   Shellman YG, 2006, MELANOMA RES, V16, P207, DOI 10.1097/01.cmr.0000215033.92693.73
   Stetler-stevenson WG, 2001, SEMIN CANCER BIOL, V11, P143, DOI 10.1006/scbi.2000.0365
   Stetlerstevenson WG, 1993, FASEB J, V7, P1434, DOI 10.1096/fasebj.7.15.8262328
   Tsai CH, 2003, ORAL SURG ORAL MED O, V95, P710, DOI 10.1067/moe.2003.121
   Xu E, 2004, BIOCHEM BIOPH RES CO, V324, P999, DOI 10.1016/j.bbrc.2004.09.150
NR 21
TC 6
Z9 6
U1 0
U2 6
PU TAYLOR & FRANCIS LTD
PI ABINGDON
PA 4 PARK SQUARE, MILTON PARK, ABINGDON OX14 4RN, OXON, ENGLAND
SN 1354-750X
EI 1366-5804
J9 BIOMARKERS
JI Biomarkers
PD FEB 17
PY 2016
VL 21
IS 2
BP 160
EP 163
DI 10.3109/1354750X.2015.1118550
PG 4
WC Biotechnology & Applied Microbiology; Toxicology
SC Biotechnology & Applied Microbiology; Toxicology
GA DI1BL
UT WOS:000373230900009
PM 26754027
DA 2022-07-08
ER

PT J
AU Zhang, Zhiyu
   Wang, Feng
   Li, Qin
   Zhang, Haifei
   Cui, Yan
   Ma, Chengbin
   Zhu, Jiajun
   Gu, Xueyuan
   Sun, Zhenguo
AF Zhang, Zhiyu
   Wang, Feng
   Li, Qin
   Zhang, Haifei
   Cui, Yan
   Ma, Chengbin
   Zhu, Jiajun
   Gu, Xueyuan
   Sun, Zhenguo
TI CD151 knockdown inhibits osteosarcoma metastasis through the GSK-3 beta/beta-catenin/MMP9 pathway
SO ONCOLOGY REPORTS
LA English
DT Article
DE osteosarcoma; CD151; metastasis; small interfering RNA; MMP9
ID tumor-cell motility; tetraspanin cd151; prostate-cancer; pulmonary metastasis; signaling pathway; beta-catenin; mouse model; in-vitro; expression; wnt
[truncated: 35,541 more chars]
