# Supplementary material for: Global scientific trends on matrix metalloproteinase and osteosarcoma: A bibliometric and visualized analysis
Source: Front Oncol. 2023 Feb 6;13:1064815. doi: 10.3389/fonc.2023.1064815 (PMC9939641; doi:10.3389/fonc.2023.1064815)
Supplement: Supplementary file 3 [file DataSheet_1.zip › rawdata/download2017u86.txt]

PT J
AU Zhang, Xiuzhi
   Zu, Haiyue
   Zhao, Dewei
   Yang, Ke
   Tian, Simiao
   Yu, Xiaoming
   Lu, Faqiang
   Liu, Baoyi
   Yu, Xiaobing
   Wang, Benjie
   Wang, Wei
   Huang, Shibo
   Wang, Yongxuan
   Wang, Zihua
   Zhang, Zhaodong
AF Zhang, Xiuzhi
   Zu, Haiyue
   Zhao, Dewei
   Yang, Ke
   Tian, Simiao
   Yu, Xiaoming
   Lu, Faqiang
   Liu, Baoyi
   Yu, Xiaobing
   Wang, Benjie
   Wang, Wei
   Huang, Shibo
   Wang, Yongxuan
   Wang, Zihua
   Zhang, Zhaodong
TI Ion channel functional protein kinase TRPM7 regulates Mg ions to promote the osteoinduction of human osteoblast via PI3K pathway: In vitro simulation of the bone-repairing effect of Mg-based alloy implant
SO ACTA BIOMATERIALIA
LA English
DT Article
DE Biodegradable magnesium implants; Osteoinduction; TRPM7; Alkaline stress; Osteonecrosis of femoral head
ID magnesium transport; cation channel; metal; proliferation; migration; cell; stimulation; recruitment; homeostasis; screw
AB Mg-based alloys, as the potential orthopaedic implant, can self-degrade to avoid second operation for its remove, and enable to promote bone repair; however, the underlying molecular mechanisms remain unclear. In the present study, we examined the effect of Mg ions on osteogenesis, chemotaxis and anti-alkaline stress in hFOB1.19 human osteoblast cells to simulate bone-repairing effect of a biodegradable Mg-based alloy implant in vitro, and explored the regulatory role of the transient receptor potential melastatin 7 (TRPM7)/phosphoinositide 3-kinase (PI3K) signalling pathway in the process of Mg ion induced bone repair by knockdown of TRPM7 and antagonizing PI3K activity. Results indicate that Mg ions up-regulated the expression of Runx2 and alkaline phosphatase (ALP) through TRPM7/PI3K signalling pathway, which could significantly enhance the osteogenic activity of human osteoblasts. Furthermore, the expression levels of MMP2, MMP9 and vascular endothelial growth factor (VEGF) were increased by TRPM7/PI3K signalling pathway, which recruits osteoblasts from low- to high-Mg ion environments by inducing cell migration. Although an alkaline environment has antibacterial effects, alkaline stress can cause cytotoxicity and induce cell death. Finally, we found that Mg ions could activate PI3K phosphorylation to promote cell growth and survival, protecting cells against the alkaline-stress induced cytotoxicity caused by the degradation of Mg-based alloy implants. Our study not only revealed the molecular mechanism of Mg in promoting bone repair but also explained the protective effects of Mg ions on osteoblasts in an alkaline environment, which provides a theoretical basis and new directions for the application of Mg-based alloy implant material in orthopaedics fixations and osteosarcoma treatment. Statements of Significance As a potential biomaterial for orthopaedic implant, biodegradable magnesium has several advantages including self-degradation and bone repair promotion; however, the underlying mechanisms and effective concentration by which molecular regulates the bone repair remain unclear. The present study revealed that Mg ion and its effective concentration for activating PI3K phosphorylation via TRPM7, which causes three processes affecting bone repair, namely, osteoblast recruitment, osteogenesis and resistance to alkaline stress in human osteoblast. Therefore, our results have provided insight into the underlying molecular biological basis, and guidance for manipulating degradation rate, such as surface modification, of orthopaedic Mg-based implants. (C) 2017 Acta Materialia Inc. Published by Elsevier Ltd. All rights reserved.
C1 [Zhang, Xiuzhi; Zu, Haiyue; Zhao, Dewei; Tian, Simiao; Lu, Faqiang; Liu, Baoyi; Yu, Xiaobing; Wang, Benjie; Wang, Wei; Huang, Shibo; Wang, Yongxuan; Wang, Zihua; Zhang, Zhaodong] Dalian Univ, Affiliated Zhongshan Hosp, Dept Orthoped, 6 Jiefang St, Dalian 116001, Liaoning, Peoples R China.
   [Zhang, Xiuzhi; Yang, Ke; Yu, Xiaoming; Yu, Xiaobing] Chinese Acad Sci, Inst Met Res, Shenyang 110016, Liaoning, Peoples R China.
RP Zhao, DW (通讯作者)，Dalian Univ, Affiliated Zhongshan Hosp, Dept Orthoped, 6 Jiefang St, Dalian 116001, Liaoning, Peoples R China.
EM zhaodewei2016@163.com
FU National Natural Scientific Foundation of China [81672139]; Postdoctoral Science Foundation of China [171478]; Liaoning Provincial Doctoral Research Starting Foundation of China [201601305]; Science and Technology Research Foundation of Liaoning Provincial Department of Education [L2015034]
CR Abed E, 2009, AM J PHYSIOL-CELL PH, V297, PC360, DOI 10.1152/ajpcell.00614.2008
   Bradberry SM, 2014, CLIN TOXICOL, V52, P837, DOI 10.3109/15563650.2014.944977
   Callera GE, 2009, J HYPERTENS, V27, P155, DOI 10.1097/HJH.0b013e3283190582
   Chaya A, 2015, ACTA BIOMATER, V18, P262, DOI 10.1016/j.actbio.2015.02.010
   Choi YH, 2014, FEBS J, V281, P3656, DOI 10.1111/febs.12887
   Chubanov V, 2005, PFLUG ARCH EUR J PHY, V451, P228, DOI 10.1007/s00424-005-1470-y
   Colciago ALESSANDRA, 2009, INT J BIOMED SCI, V5, P380
   Del RIOJ, 2007, EUR SPINE J, V16, P1055, DOI 10.1007/s00586-007-0311-4
   Dirckx N, 2013, BIRTH DEFECTS RES C, V99, P170, DOI 10.1002/bdrc.21047
   Fiedler J, 2005, BIOCHEM BIOPH RES CO, V334, P561, DOI 10.1016/j.bbrc.2005.06.116
   Fleig A, 2004, TRENDS PHARMACOL SCI, V25, P633, DOI 10.1016/j.tips.2004.10.004
   Gersbach CA, 2004, EXP CELL RES, V300, P406, DOI 10.1016/j.yexcr.2004.07.031
   Golub EE, 2007, CURR OPIN ORTHOP, V18, P444, DOI 10.1097/BCO.0b013e3282630851, 10.1097/BCO.0b013e3282630851
   Gu XN, 2011, ACTA BIOMATER, V7, P1880, DOI 10.1016/j.actbio.2010.11.034
   Guntur AR, 2011, J ENDOCRINOL, V211, P123, DOI 10.1530/JOE-11-0175
   Hallam P, 2004, J BONE JOINT SURG BR, V86B, P27, DOI 10.1302/0301-620X.86B1.14326
   Harteneck C, 2005, N-S ARCH PHARMACOL, V371, P307, DOI 10.1007/s00210-005-1034-x
   Hazelton B, 1979, J CELL BIOL, V83, P487, DOI 10.1083/jcb.83.2.487
   He Y, 2005, CIRC RES, V96, P207, DOI 10.1161/01.RES.0000152967.88472.3e
   Hort N, 2010, ACTA BIOMATER, V6, P1714, DOI 10.1016/j.actbio.2009.09.010
   Kristensen HB, 2014, AM J PATHOL, V184, P778, DOI 10.1016/j.ajpath.2013.11.022
   Lee JW, 2016, P NATL ACAD SCI USA, V113, P716, DOI 10.1073/pnas.1518238113
   Li M, 2014, J MATER SCI TECHNOL, V30, P888, DOI 10.1016/j.jmst.2014.04.010
   Liu XM, 2007, P NATL ACAD SCI USA, V104, P2259, DOI 10.1073/pnas.0604153104
   Maes C, 2010, DEV CELL, V19, P329, DOI 10.1016/j.devcel.2010.07.010
   Magnesium LJA, 2009, MAGN RES, V22, P247
   Nadler MJS, 2001, NATURE, V411, P590, DOI 10.1038/35079092
   Ota K, 2013, BONE, V57, P68, DOI 10.1016/j.bone.2013.07.023
   Panagakos FS, 1993, BIOCHIMIE, V75, P991, DOI 10.1016/0300-9084(93)90150-Q
   Penner R, 2007, V179, V0, P313
   Pollock TM, 2010, SCIENCE, V328, P986, DOI 10.1126/science.1182848
   Robinson DA, 2010, ACTA BIOMATER, V6, P1869, DOI 10.1016/j.actbio.2009.10.007
   Rubin H, 2005, ADV CANCER RES, V93, P1, DOI 10.1016/S0065-230X(05)93001-7
   Runnels LW, 2001, SCIENCE, V291, P1043, DOI 10.1126/science.1058519
   Ryazanova LV, 2010, NAT COMMUN, V1, P0, DOI 10.1038/ncomms1108
   Salunkea P, 2011, MAT SCI ENG B, V176, P1710
   Schindeler A, 2008, SEMIN CELL DEV BIOL, V19, P459, DOI 10.1016/j.semcdb.2008.07.004
   Schmitz C, 2005, J BIOL CHEM, V280, P37763, DOI 10.1074/jbc.M509175200
   Staiger MP, 2006, BIOMATERIALS, V27, P1728, DOI 10.1016/j.biomaterials.2005.10.003
   Su LT, 2010, J MOL BIOL, V396, P858, DOI 10.1016/j.jmb.2010.01.014
   Touyz RM, 2008, AM J PHYSIOL-HEART C, V294, PH1103, DOI 10.1152/ajpheart.00903.2007
   Trzeciakiewicz ANNA, 2005, POSTEPY HIG MED DOSW (ONLINE), V59, P496
   Wang JL, 2015, ACTA BIOMATER, V21, P237, DOI 10.1016/j.actbio.2015.04.011
   Windhagen H, 2013, BIOMED ENG ONLINE, V12, P0, DOI 10.1186/1475-925X-12-62
   Witte F, 2007, BIOMATERIALS, V28, P2163, DOI 10.1016/j.biomaterials.2006.12.027
   Witte F, 2010, ACTA BIOMATER, V6, P1680, DOI 10.1016/j.actbio.2010.02.028
   Witte F, 2008, CURR OPIN SOLID ST M, V12, P63, DOI 10.1016/j.cossms.2009.04.001
   Wolf FI, 2004, FRONT BIOSCI-LANDMRK, V9, P2056, DOI 10.2741/1389
   Yoshizawa S, 2014, ACTA BIOMATER, V10, P2834, DOI 10.1016/j.actbio.2014.02.002
   Yu XB, 2015, BMC MUSCULOSKEL DIS, V16, P0, DOI 10.1186/s12891-015-0790-0
   Zhao DW, 2016, BIOMATERIALS, V81, P84, DOI 10.1016/j.biomaterials.2015.11.038
NR 51
TC 71
Z9 72
U1 16
U2 104
PU ELSEVIER SCI LTD
PI OXFORD
PA THE BOULEVARD, LANGFORD LANE, KIDLINGTON, OXFORD OX5 1GB, OXON, ENGLAND
SN 1742-7061
EI 1878-7568
J9 ACTA BIOMATER
JI Acta Biomater.
PD NOV 15
PY 2017
VL 63
IS 
BP 369
EP 382
DI 10.1016/j.actbio.2017.08.051
PG 14
WC Engineering, Biomedical; Materials Science, Biomaterials
SC Engineering; Materials Science
GA FM0AG
UT WOS:000414620600030
PM 28882757
DA 2022-07-08
ER

PT J
AU Punzo, Francesca
   Tortora, Chiara
   Di pinto, Daniela
   Manzo, Iolanda
   Bellini, Giulia
   Casale, Fiorina
   Rossi, Francesca
AF Punzo, Francesca
   Tortora, Chiara
   Di pinto, Daniela
   Manzo, Iolanda
   Bellini, Giulia
   Casale, Fiorina
   Rossi, Francesca
TI Anti-proliferative, pro-apoptotic and anti-invasive effect of EC/EV system in human Osteosarcoma
SO ONCOTARGET
LA English
DT Article
DE EC/EV system; osteosarcoma; OS cell lines; RTX; JWH-133
ID mesenchymal stem-cell; cannabinoid receptor; cancer cell; endocannabinoid; involvement; progression; inhibition; agonist; pathway; update
AB Osteosarcoma is the most common and aggressive bone tumor in children. The Endocannabinoid/Endovanilloid system has been proposed as anticancer target in tumor of different origins. This system is composed of two receptors (CB1 and CB2), the Transient Potential Vanilloid 1 (TRPV1) channel and their ligands and enzymes. CB1 is expressed mainly in central nervous system while CB2 predominantly on immune and peripheral cells. We investigated the effects of JWH-133 (CB2 agonist) and RTX (TRPV1 agonist) in six human Osteosarcoma cell lines: MG-63, U-2OS, MNNG/HOS, Saos-2, KHOS/NP, Hs888Lu, by Apoptosis and Migration-Assay. We also compared the effects of these compounds on Caspase-3, AKT, MMP-2 and Notch-1 regulation by Q-PCR and Western Blotting. We observed an anti-proliferative, pro-apoptotic, anti-invasive effect. Our results show that both CB2 stimulation and TRPV1 activation, in different Osteosarcoma cell lines, can act on the same pathways to obtain the same effect, indicating the Endocannabinoid/Endovanilloid system as a new therapeutic target in Osteosarcoma.
C1 [Punzo, Francesca; Tortora, Chiara; Di Pinto, Daniela; Casale, Fiorina; Rossi, Francesca] Univ Naples 2, Dept Women Child & Gen & Specialist Surg, I-80138 Naples, Italy.
   [Punzo, Francesca; Tortora, Chiara; Manzo, Iolanda; Bellini, Giulia] Univ Naples 2, Div Pharmacol Leonardo Donatelli, Dept Expt Med, I-80138 Naples, Italy.
RP Rossi, F (通讯作者)，Univ Naples 2, Dept Women Child & Gen & Specialist Surg, I-80138 Naples, Italy.
EM francesca.rossi@unicampania.it
FU grant from "Progetti di Rilevante Interesse Nazionale" (PRIN); grant from "POR Campania FESR, entitled: "MOdelli in vivo di patologieumanE - MOVIE"
CR Abarrategi A, 2016, STEM CELLS INT, V2016, P0, DOI 10.1155/2016/3631764
   Ahn JUHYUN, 2015, ANN PEDIATR ENDOCRINOL METAB, V20, P150, DOI 10.6065/apem.2015.20.3.150
   Anderson ME, 2016, ORTHOP CLIN N AM, V47, P283, DOI 10.1016/j.ocl.2015.08.022
   Bellini G, 2017, PHARMACOL RES, V115, P267, DOI 10.1016/j.phrs.2016.11.039
   Berlanga P, 2016, MOL ONCOL, V10, P1043, DOI 10.1016/j.molonc.2016.04.004
   Bifulco M, 2007, ONCOL REP, V17, P813
   Bifulco M, 2006, BRIT J PHARMACOL, V148, P123, DOI 10.1038/sj.bjp.0706632
   Bishop MW, 2016, CURR OPIN PEDIATR, V28, P26, DOI 10.1097/MOP.0000000000000298
   Bonuccelli G, 2014, ONCOTARGET, V5, P7575, DOI 10.18632/oncotarget.2243
   Chakravarti B, 2014, ONCOTARGET, V5, P5852, DOI 10.18632/oncotarget.2233
   Chen B, 2016, ONCOTARGET, V7, P71400, DOI 10.18632/oncotarget.12147
   Choudhary GS, 2015, METHODS MOL BIOL, V1219, P1, DOI 10.1007/978-1-4939-1661-0_1
   Cridge BELINDAJ, 2013, CANCER MANAG RES, V5, P301, DOI 10.2147/CMAR.S36105
   Dai Y, 2017, ONCOTARGET, V8, P1354, DOI 10.18632/oncotarget.13817
   De Petrocellis L, 2002, FUND CLIN PHARMACOL, V16, P297, DOI 10.1046/j.1472-8206.2002.00094.x
   De Petrocellis L, 2009, CELL CALCIUM, V45, P611, DOI 10.1016/j.ceca.2009.03.003
   Di MARZOV, 2012, PHILOS T R SOC B, V367, P3216, DOI 10.1098/rstb.2011.0382
   Fowler CJ, 2015, CLIN PHARMACOL THER, V97, P587, DOI 10.1002/cpt.84
   Friebele JILLC, 2015, AM J ORTHOP (BELLE MEAD NJ), V44, P547
   Hohla F, 2007, P NATL ACAD SCI USA, V104, P18671, DOI 10.1073/pnas.0709455104
   Hu YY, 2012, ADV EXP MED BIOL, V727, P186, DOI 10.1007/978-1-4614-0899-4_14
   Jackson TM, 2016, CURR PROB PEDIATR AD, V46, P213, DOI 10.1016/j.cppeds.2016.04.002
   Jan CR, 2002, CHINESE J PHYSIOL, V45, P33
   Jezierska A, 2009, MED SCI MONITOR, V15, P0
   Jiang ZHENG, 2016, ONCO TARGETS THER, V9, P4859, DOI 10.2147/OTT.S97861
   Jorda MA, 2003, ANN NY ACAD SCI, V996, P10, DOI 10.1111/j.1749-6632.2003.tb03227.x
   Li J, 2016, ONCOTARGET, V7, P44763, DOI 10.18632/oncotarget.8206
   Lim JS, 2013, J PEDIAT HEMATOL ONC, V35, P54, DOI 10.1097/MPH.0b013e318275193b
   Lin CH, 2013, BMC COMPLEM ALTERN M, V13, P0, DOI 10.1186/1472-6882-13-46
   Liu Y, 2007, FEBS LETT, V581, P1481, DOI 10.1016/j.febslet.2007.03.003
   Lu J, 2016, ONCOL LETT, V12, P3, DOI 10.3892/ol.2016.4609
   Mohseny AB, 2011, LAB INVEST, V91, P1195, DOI 10.1038/labinvest.2011.72
   Mutsaers AJ, 2014, BONE, V62, P56, DOI 10.1016/j.bone.2014.02.003
   Nabissi M, 2016, ONCOTARGET, V7, P77543, DOI 10.18632/oncotarget.12721
   Nikan M, 2016, LIFE SCI, V146, P124, DOI 10.1016/j.lfs.2015.12.053
   Niu F, 2015, ONCOL LETT, V10, P2415, DOI 10.3892/ol.2015.3525
   Orellana-serradell O, 2015, ONCOL REP, V33, P1599, DOI 10.3892/or.2015.3746
   Parsons LH, 2015, NAT REV NEUROSCI, V16, P579, DOI 10.1038/nrn4004
   Ramer R, 2016, EXPERT OPIN THER TAR, V20, P1219, DOI 10.1080/14728222.2016.1177512
   Ramer R, 2015, INT REV CEL MOL BIO, V314, P43, DOI 10.1016/bs.ircmb.2014.10.005
   Rodan SB, 1987, CANCER RES, V47, P4961
   Rossi F, 2014, BRIT J PHARMACOL, V171, P2621, DOI 10.1111/bph.12542
   Rossi F, 2009, BONE, V44, P476, DOI 10.1016/j.bone.2008.10.056
   Rossi F, 2015, PHARMACOL RES, V99, P194, DOI 10.1016/j.phrs.2015.06.010
   Rossi F, 2013, PLOS ONE, V8, P0, DOI 10.1371/journal.pone.0080022
   Rossi F, 2011, BONE, V48, P997, DOI 10.1016/j.bone.2011.01.001
   Sailler SEBASTIAN, 2014, ONCOSCIENCE, V1, P272
   Satomura T, 1985, NIHON SEIKEIGEKA GAKKAI ZASSHI, V59, P773
   Tantimonaco M, 2014, CELL MOL LIFE SCI, V71, P2681, DOI 10.1007/s00018-014-1575-6
   Velasco G, 2016, CURR ONCOL, V23, PS23, DOI 10.3747/co.23.3080
   Velasco G, 2015, HANDB EXP PHARMACOL, V231, P449, DOI 10.1007/978-3-319-20825-1_16
   Vidinsky B, 2012, FOLIA BIOL-PRAGUE, V58, P75
   Wang ZW, 2006, CANCER RES, V66, P2778, DOI 10.1158/0008-5472.CAN-05-4281
   Yan GN, 2016, CANCER LETT, V370, P268, DOI 10.1016/j.canlet.2015.11.003
   Yang LF, 2015, INTERNATIONAL CONFERENCE ON ENERGY, V0, P63
NR 55
TC 10
Z9 11
U1 0
U2 2
PU IMPACT JOURNALS LLC
PI ORCHARD PARK
PA 6666 E QUAKER ST, STE 1, ORCHARD PARK, NY 14127 USA
SN 
EI 1949-2553
J9 ONCOTARGET
JI Oncotarget
PD AUG 15
PY 2017
VL 8
IS 33
BP 54459
EP 54471
DI 10.18632/oncotarget.17089
PG 13
WC Oncology; Cell Biology
SC Oncology; Cell Biology
GA FD9ER
UT WOS:000407826100046
PM 28903355
DA 2022-07-08
ER

PT J
AU Jin, Y.
   Feng, S-
   Qiu, S.
   Shao, N.
   Zheng, J-
AF Jin, Y
   Feng, S
   Qiu, S
   Shao, N
   Zheng, J
TI LncRNA MALAT1 promotes proliferation and metastasis in epithelial ovarian cancer via the PI3K-AKT pathway
SO EUROPEAN REVIEW FOR MEDICAL AND PHARMACOLOGICAL SCIENCES
LA English
DT Article
DE LncRNA MALAT1; Ovarian cancer; EMT; PI3K/AKT
ID noncoding rna malat-1; to-mesenchymal transition; osteosarcoma cell; poor-prognosis; breast-cancer; expression; migration; invasion; emt; inhibition
AB OBJECTIVE: The metastasis-associated lung adenocarcinoma transcript 1 (MALAT1) is a long non-coding RNA (lncRNA) that plays a key role in the malignant phenotype of tumors. Although abnormal regulation of lncRNA MALAT1 impacts clinical prognostic and tumor metastasis, its function remains unclear in ovarian cancer. PATIENTS AND METHODS: We collected 64 samples of surgical EOC tissues and 30 samples of normal ovarian tissues at the Department of Gynecology of Harbin Medical University (Harbin, China). The 30 control samples of ovarian surface epithelial tissues were obtained from patients diagnosed with uterine fibroids and scheduled hysterectomy with oophorectomy. RESULTS: The present study discovered that MALAT1 was upregulated in tumor tissues and ovarian cancer cell lines. Further, the 5-year overall survival was higher in the lower expression of the MALAT1 group. MALAT1 inhibition impeded cell proliferation, invasion and metastasis, and promoted cell apoptosis in both in vivo and in vitro. Furthermore, silencing of MALAT1 hindered the expression of epithelial-to-mesenchymal transition (EMT)-related genes and MMPS. The evidence showed that MALAT1 induce EMT via PI3K/AKT pathway. CONCLUSIONS: Our research suggests that MALAT1 transforms metastasis in EOC and may be a prospective therapeutic target.
C1 [Jin, Y.; Feng, S. -J.; Qiu, S.; Shao, N.; Zheng, J. -H.] Harbin Med Univ, Dept Gynecol & Obstet, Affiliated Hosp 1, Harbin, Heilongjiang, Peoples R China.
RP Zheng, JH (通讯作者)，Harbin Med Univ, Dept Gynecol & Obstet, Affiliated Hosp 1, Harbin, Heilongjiang, Peoples R China.
EM ycsjtjjz5812@163.com
CR Cao XG, 2015, CANCER BIOMARK, V15, P717, DOI 10.3233/CBM-150513
   Cheng ZP, 2015, ONCOTARGET, V6, P25381, DOI 10.18632/oncotarget.4541
   Diaz VM, 2016, SEMIN CANCER BIOL, V36, P71, DOI 10.1016/j.semcancer.2015.10.003
   Dong YQ, 2015, TUMOR BIOL, V36, P1477, DOI 10.1007/s13277-014-2631-4
   Fan Y, 2014, CLIN CANCER RES, V20, P1531, DOI 10.1158/1078-0432.CCR-13-1455
   Fdri I, 2015, PLOS ONE, V10, P0
   Feigenberg T, 2014, BIOMED RES INT, V2014, P0, DOI 10.1155/2014/367103
   Grassi G, 2015, CELL DEATH DIS, V6, P0, DOI 10.1038/cddis.2015.249
   Guo FJ, 2015, BIOCHEM BIOPH RES CO, V465, P293, DOI 10.1016/j.bbrc.2015.08.027
   Hu Y, 2016, BRIEF FUNCT GENOMICS, V15, P266, DOI 10.1093/bfgp/elv036
   Jiang Y, 2014, ONCOL LETT, V7, P2135, DOI 10.3892/ol.2014.1996
   Jiao F, 2015, INT J MOL SCI, V16, P6677, DOI 10.3390/ijms16046677
   Jiao F, 2014, ONCOL REP, V32, P2485, DOI 10.3892/or.2014.3518
   Jung HY, 2015, CELL STEM CELL, V16, P1, DOI 10.1016/j.stem.2014.12.005
   Kannan K, 2014, PLOS GENET, V10, P0, DOI 10.1371/journal.pgen.1004216
   Lai MC, 2012, MED ONCOL, V29, P1810, DOI 10.1007/s12032-011-0004-z
   Li H, 2012, MOL CANCER RES, V10, P1462, DOI 10.1158/1541-7786.MCR-12-0335
   Li M, 2015, BIOMED RES INT, V2015, P1, DOI 10.1155/2015/730535
   Lin R, 2007, ONCOGENE, V26, P851, DOI 10.1038/sj.onc.1209846
   Liu RL, 2015, INT J BIOL MACROMOL, V81, P491, DOI 10.1016/j.ijbiomac.2015.08.016
   Luo F, 2016, ONCOTARGET, V7, P5769, DOI 10.18632/oncotarget.6806
   Mohanty V, 2015, BRIEF FUNCT GENOMICS, V14, P115, DOI 10.1093/bfgp/elu034
   Patil PU, 2015, J CELL SCI, V128, P4366, DOI 10.1242/jcs.173518
   Powell WT, 2013, HUM MOL GENET, V22, P4318, DOI 10.1093/hmg/ddt281
   Qian LQ, 2015, CANCER LETT, V368, P126, DOI 10.1016/j.canlet.2015.07.035
   Qiu JJ, 2015, EXP CELL RES, V333, P238, DOI 10.1016/j.yexcr.2015.03.005
   Qiu JJ, 2014, GYNECOL ONCOL, V134, P121, DOI 10.1016/j.ygyno.2014.03.556
   Ren SC, 2013, J UROLOGY, V190, P2278, DOI 10.1016/j.juro.2013.07.001
   Rogler LE, 2014, HUM MOL GENET, V23, P368, DOI 10.1093/hmg/ddt427
   Taniguchi M, 2014, FEBS OPEN BIO, V4, P328, DOI 10.1016/j.fob.2014.03.004
   Tee AE, 2014, ONCOTARGET, V5, P1793, DOI 10.18632/oncotarget.1785
   Thum T, 2014, NAT REV CARDIOL, V11, P655, DOI 10.1038/nrcardio.2014.125
   Van JAARSVELDMTM, 2013, ONCOGENE, V32, P4284, DOI 10.1038/onc.2012.433
   Watanabe K, 2014, DEV CELL, V29, P59, DOI 10.1016/j.devcel.2014.03.006
   Xu SP, 2015, INT J CLIN EXP PATHO, V8, P4881
   Xu YC, 2012, PLOS ONE, V7, P0, DOI 10.1371/journal.pone.0037182
   Yan H, 2015, ANTI-CANCER DRUG, V26, P649, DOI 10.1097/CAD.0000000000000230
   Yan LX, 2016, INT J ONCOL, V48, P471, DOI 10.3892/ijo.2015.3287
   Yang XP, 2013, CLIN CANCER RES, V19, P148, DOI 10.1158/1078-0432.CCR-12-1258
   Zhang QD, 2015, EUR REV MED PHARMACO, V19, P4130
   Zhao QY, 2015, INT J CLIN EXP MED, V8, P15498
   Zhou X, 2015, SCI REP-UK, V5, P0, DOI 10.1038/srep10071
NR 42
TC 144
Z9 155
U1 1
U2 21
PU VERDUCI PUBLISHER
PI ROME
PA VIA GREGORIO VII, ROME, 186-00165, ITALY
SN 1128-3602
EI 
J9 EUR REV MED PHARMACO
JI Eur. Rev. Med. Pharmacol. Sci.
PD JUL 15
PY 2017
VL 21
IS 14
BP 3176
EP 3184
DI 
PG 9
WC Pharmacology & Pharmacy
SC Pharmacology & Pharmacy
GA FH9AK
UT WOS:000411497900004
PM 28770968
DA 2022-07-08
ER

PT J
AU Jones, Edith
   Gaytan, Norma
   Garcia, Iraselia
   Herrera, Alan
   Ramos, Manuel
   Agarwala, Divya
   Rana, Maahrose
   Innis-whitehouse, Wendy
   Schuenzel, Erin
   Gilkerson, Robert
AF Jones, Edith
   Gaytan, Norma
   Garcia, Iraselia
   Herrera, Alan
   Ramos, Manuel
   Agarwala, Divya
   Rana, Maahrose
   Innis-whitehouse, Wendy
   Schuenzel, Erin
   Gilkerson, Robert
TI A threshold of transmembrane potential is required for mitochondrial dynamic balance mediated by DRP1 and OMA1
SO CELLULAR AND MOLECULAR LIFE SCIENCES
LA English
DT Article
DE Oxidative phosphorylation; mtDNA; S-OPA1; Protonophore; Proteolytic cleavage
ID cytochrome-c release; human-cell; protein-kinase; dna deletion; opa1; fission; fusion; phosphorylation; division; mtdna
AB As an organellar network, mitochondria dynamically regulate their organization via opposing fusion and fission pathways to maintain bioenergetic homeostasis and contribute to key cellular pathways. This dynamic balance is directly linked to bioenergetic function: loss of transmembrane potential across the inner membrane (Delta psi (m)) disrupts mitochondrial fission/fusion balance, causing fragmentation of the network. However, the level of Delta psi (m) required for mitochondrial dynamic balance, as well as the relative contributions of fission and fusion pathways, have remained unclear. To explore this, mitochondrial morphology and Delta psi (m) were examined via confocal imaging and tetramethyl rhodamine ester (TMRE) flow cytometry, respectively, in cultured 143B osteosarcoma cells. When normalized to the TMRE value of untreated 143B cells as 100%, both genetic (mtDNA-depleted rho(0)) and pharmacological [carbonyl cyanide m-chlorophenyl hydrazone (CCCP)-treated] cell models below 34% TMRE fluorescence were unable to maintain mitochondrial interconnection, correlating with loss of fusion-active long OPA1 isoforms (L-OPA1). Mechanistically, this threshold is maintained by mechanistic coordination of DRP1-mediated fission and OPA1-mediated fusion: cells lacking either DRP1 or the OMA1 metalloprotease were insensitive to loss of Delta psi (m), instead maintaining an obligately fused morphology. Collectively, these findings demonstrate a mitochondrial 'tipping point' threshold mediated by the interaction of Delta psi (m) with both DRP1 and OMA1; moreover, DRP1 appears to be required for effective OPA1 maintenance and processing, consistent with growing evidence for direct interaction of fission and fusion pathways. These results suggest that Delta psi (m) below threshold coordinately activates both DRP1-mediated fission and OMA1 cleavage of OPA1, collapsing mitochondrial dynamic balance, with major implications for a range of signaling pathways and cellular life/death events.
C1 [Jones, Edith; Gaytan, Norma; Garcia, Iraselia; Herrera, Alan; Agarwala, Divya; Rana, Maahrose; Schuenzel, Erin; Gilkerson, Robert] Univ Texas Rio Grande Valley, Dept Biol, 1201 West Univ Dr, Edinburg, TX 78539 USA.
   [Innis-Whitehouse, Wendy] Univ Texas Rio Grande Valley, Dept Biomed Sci, Edinburg, TX 78539 USA.
   [Gilkerson, Robert] Univ Texas Rio Grande Valley, Dept Clin Lab Sci, 1201 West Univ Dr, Edinburg, TX 78539 USA.
RP Gilkerson, R (通讯作者)，Univ Texas Rio Grande Valley, Dept Biol, 1201 West Univ Dr, Edinburg, TX 78539 USA.; Gilkerson, R (通讯作者)，Univ Texas Rio Grande Valley, Dept Clin Lab Sci, 1201 West Univ Dr, Edinburg, TX 78539 USA.
EM robert.gilkerson@utrgv.edu
FU National Institutes of Health [1SC3116669-01, 5R25GM100866-03]; Diabetes Action Research and Education Foundation [378, 409]; UTPA Science Education Grant from Howard Hughes Medical Institute [52007568]; UTRGV High Scholars Program; NATIONAL INSTITUTE OF GENERAL MEDICAL SCIENCES [SC3GM116669] Funding Source: NIH RePORTER
CR Amchenkova AA, 1988, J CELL BIOL, V107, P481, DOI 10.1083/jcb.107.2.481
   Anand R, 2014, J CELL BIOL, V204, P919, DOI 10.1083/jcb.201308006
   Bender A, 2006, NAT GENET, V38, P515, DOI 10.1038/ng1769
   Buchet K, 1998, J BIOL CHEM, V273, P22983, DOI 10.1074/jbc.273.36.22983
   Carelli V, 2004, BBA-BIOENERGETICS, V1658, P172, DOI 10.1016/j.bbabio.2004.05.009
   Cassidy-stone A, 2008, DEV CELL, V14, P193, DOI 10.1016/j.devcel.2007.11.019
   Cereghetti GM, 2010, CELL DEATH DIFFER, V17, P1785, DOI 10.1038/cdd.2010.61
   Chan DC, 2012, ANNU REV GENET, V46, P265, DOI 10.1146/annurev-genet-110410-132529
   Cipolat S, 2004, P NATL ACAD SCI USA, V101, P15927, DOI 10.1073/pnas.0407043101
   Cottet-rousselle C, 2011, CYTOM PART A, V79A, P405, DOI 10.1002/cyto.a.21061
   Cribbs JT, 2007, EMBO REP, V8, P939, DOI 10.1038/sj.embor.7401062
   Cui M, 2010, J BIOL CHEM, V285, P11740, DOI 10.1074/jbc.M109.066662
   Dimauro S, 2003, NEW ENGL J MED, V348, P2656, DOI 10.1056/NEJMra022567
   Dorn GW, 2015, EMBO MOL MED, V7, P865, DOI 10.15252/emmm.201404575
   Ehses S, 2009, J CELL BIOL, V187, P1023, DOI 10.1083/jcb.200906084
   Gandre-babbe S, 2008, MOL BIOL CELL, V19, P2402, DOI 10.1091/mbc.E07-12-1287
   Gerencser AA, 2012, J PHYSIOL-LONDON, V590, P2845, DOI 10.1113/jphysiol.2012.228387
   Gilkerson RW, 2008, J CELL BIOL, V181, P1117, DOI 10.1083/jcb.200712101
   Gilkerson RW, 2012, HUM MOL GENET, V21, P978, DOI 10.1093/hmg/ddr529
   Gilkerson RW, 2000, FEBS LETT, V474, P1, DOI 10.1016/S0014-5793(00)01527-1
   Gomes LC, 2011, CELL CYCLE, V10, P2635, DOI 10.4161/cc.10.16.17002
   Gottlieb E, 2003, CELL DEATH DIFFER, V10, P709, DOI 10.1038/sj.cdd.4401231
   Griparic L, 2007, J CELL BIOL, V178, P757, DOI 10.1083/jcb.200704112
   Guillery O, 2008, BIOL CELL, V100, P315, DOI 10.1042/BC20070110
   Hatch AL, 2016, MOL BIOL CELL, V27, P3109, DOI 10.1091/mbc.E16-03-0193
   Head B, 2009, J CELL BIOL, V187, P959, DOI 10.1083/jcb.200906083
   Huang PS, 2011, PLOS ONE, V6, P0, DOI 10.1371/journal.pone.0024109
   James DI, 2003, J BIOL CHEM, V278, P36373, DOI 10.1074/jbc.M303758200
   Jhun BS, 2013, PLOS ONE, V8, P0, DOI 10.1371/journal.pone.0060810
   Ji WK, 2015, ELIFE, V4, P0, DOI [10.7554/eLife.11553.001, 10.7554/eLife.11553]
   Kashatus DF, 2011, NAT CELL BIOL, V13, P1108, DOI 10.1038/ncb2310
   Katajisto P, 2015, SCIENCE, V348, P340, DOI 10.1126/science.1260384
   Kim N, 2012, BIOPHYS J, V102, P1194, DOI 10.1016/j.bpj.2012.02.003
   King MP, 1989, SCIENCE, V246, P500, DOI 10.1126/science.2814477
   Kraytsberg Y, 2006, NAT GENET, V38, P518, DOI 10.1038/ng1778
   Legros F, 2002, MOL BIOL CELL, V13, P4343, DOI 10.1091/mbc.e02-06-0330
   Lemasters JJ, 2007, METHOD CELL BIOL, V80, P283, DOI 10.1016/S0091-679X(06)80014-2
   Lim MLR, 2001, FEBS LETT, V503, P69, DOI 10.1016/S0014-5793(01)02693-X
   Liu RH, 2014, PLOS ONE, V9, P0, DOI 10.1371/journal.pone.0092810
   Loson OC, 2013, MOL BIOL CELL, V24, P659, DOI 10.1091/mbc.E12-10-0721
   Macvicar TDB, 2014, J CELL SCI, V127, P2313, DOI 10.1242/jcs.144337
   Malka F, 2005, EMBO REP, V6, P853, DOI 10.1038/sj.embor.7400488
   Mishra P, 2016, J CELL BIOL, V212, P379, DOI 10.1083/jcb.201511036
   Mishra P, 2015, CELL METAB, V22, P1033, DOI 10.1016/j.cmet.2015.09.027
   Mopert K, 2009, EXP CELL RES, V315, P2165, DOI 10.1016/j.yexcr.2009.04.016
   Mootha VK, 2003, NAT GENET, V34, P267, DOI 10.1038/ng1180
   Narendra D, 2008, J CELL BIOL, V183, P795, DOI 10.1083/jcb.200809125
   Nicholls DG, 2006, J BIOL CHEM, V281, P14864, DOI 10.1074/jbc.M510916200
   Nunnari J, 2012, CELL, V148, P1145, DOI 10.1016/j.cell.2012.02.035
   Olichon A, 2003, J BIOL CHEM, V278, P7743, DOI 10.1074/jbc.C200677200
   Olichon A, 2002, FEBS LETT, V523, P171, DOI 10.1016/S0014-5793(02)02985-X
   Ono T, 2001, NAT GENET, V28, P272, DOI 10.1038/90116
   Parone PA, 2008, PLOS ONE, V3, P0, DOI 10.1371/journal.pone.0003257
   Patten DA, 2014, EMBO J, V33, P2676, DOI 10.15252/embj.201488349
   Quiros PM, 2012, EMBO J, V31, P2117, DOI 10.1038/emboj.2012.70
   Rambold AS, 2011, P NATL ACAD SCI USA, V108, P10190, DOI 10.1073/pnas.1107402108
   Ritov VB, 2010, AM J PHYSIOL-ENDOC M, V298, PE49, DOI 10.1152/ajpendo.00317.2009
   Rossignol R, 2003, BIOCHEM J, V370, P751, DOI 10.1042/BJ20021594
   Saita S, 2016, GENES CELLS, V21, P408, DOI 10.1111/gtc.12351
   Santra S, 2004, ANN NEUROL, V56, P662, DOI 10.1002/ana.20240
   Schon EA, 2011, NEURON, V70, P1033, DOI 10.1016/j.neuron.2011.06.003
   Smirnova E, 2001, MOL BIOL CELL, V12, P2245, DOI 10.1091/mbc.12.8.2245
   Song ZY, 2007, J CELL BIOL, V178, P749, DOI 10.1083/jcb.200704110
   Suen DF, 2010, P NATL ACAD SCI USA, V107, P11835, DOI 10.1073/pnas.0914569107
   Taguchi N, 2007, J BIOL CHEM, V282, P11521, DOI 10.1074/jbc.M607279200
   Toyama EQ, 2016, SCIENCE, V351, P275, DOI 10.1126/science.aab4138
   Twig G, 2008, EMBO J, V27, P433, DOI 10.1038/sj.emboj.7601963
   Wai T, 2015, SCIENCE, V350, P0, DOI 10.1126/science.aad0116
   Yamano K, 2014, ELIFE, V3, P0, DOI 10.7554/eLife.01612
   Yang L, 2015, CELL MOL LIFE SCI, V72, P2585, DOI 10.1007/s00018-015-1863-9
   Yoon Y, 2003, MOL CELL BIOL, V23, P5409, DOI 10.1128/MCB.23.15.5409-5420.2003
   Youle RJ, 2005, NAT REV MOL CELL BIO, V6, P657, DOI 10.1038/nrm1697
   Zhang K, 2014, P 14 WORKSH DOM SPEC, V0, PP1, DOI 10.1038/KI.2014.274
NR 73
TC 26
Z9 27
U1 1
U2 15
PU SPRINGER BASEL AG
PI BASEL
PA PICASSOPLATZ 4, BASEL, 4052, SWITZERLAND
SN 1420-682X
EI 1420-9071
J9 CELL MOL LIFE SCI
JI Cell. Mol. Life Sci.
PD APR 15
PY 2017
VL 74
IS 7
BP 1347
EP 1363
DI 10.1007/s00018-016-2421-9
PG 17
WC Biochemistry & Molecular Biology; Cell Biology
SC Biochemistry & Molecular Biology; Cell Biology
GA EP6NH
UT WOS:000397495700012
PM 27858084
DA 2022-07-08
ER

PT J
AU Salvatore, Viviana
   Teti, Gabriella
   Focaroli, Stefano
   Mazzotti, MC
   Mazzotti, Antonio
   Falconi, Mirella
AF Salvatore, Viviana
   Teti, Gabriella
   Focaroli, Stefano
   Mazzotti, Maria
   Mazzotti, Antonio
   Falconi, Mirella
TI The tumor microenvironment promotes cancer progression and cell migration
SO ONCOTARGET
LA English
DT Article
DE tumor microenvironment; osteosarcoma; human fibroblasts; co-culture; tumor stroma
ID expression; invasion; mmp-9
AB The tumor microenvironment contributes to cancer progression, in part through interactions between tumor and normal stromal cells. This study analyzed morphological and molecular changes induced in co-cultured human fibroblasts (HFs) and the MG-63 osteosarcoma cell line. Co-cultured cell monolayers were morphologically analyzed using high resolution scanning electron microscopy (HR-SEM), and trans-well assays were performed to assess cell migration and invasion. Proteins involved in inflammatory responses, cancer cell invasion, and angiogenesis were assessed using western blotting. HR-SEM showed progressive spatial orientation loss by fibroblasts in contact with MG-63s, while MG-63s proliferated rapidly and invaded HF space. Trans-well assays showed enhanced MG-63 migration in the presence of HFs. IL-6 expression was increased in co-cultured HFs, possibly stimulated by TNF-alpha. HFs do not normally express YKL-40 but did so in co-culture. Band densitometric analyses showed that increasing YKL-40 expression was followed by VEGF overexpression, especially in MG-63s. Finally, our results confirmed fibroblasts as the main matrix metalloproteinase source in this tumor microenvironment. Our study sheds new light on how tumor-stroma interactions promote tumor development and progression, and may support identification of novel anti-cancer therapeutics.
C1 [Salvatore, Viviana; Teti, Gabriella; Focaroli, Stefano; Falconi, Mirella] Univ Bologna, DIBINEM, Dept Biomed & Neuromotor Sci, I-40126 Bologna, Italy.
   [Mazzotti, Maria Carla] Univ Bologna, DIMEC, Dept Med & Surg Sci, I-40126 Bologna, Italy.
   [Mazzotti, Antonio] Rizzoli Orthopaedh Inst, I-40136 Bologna, Italy.
RP Falconi, M (通讯作者)，Univ Bologna, DIBINEM, Dept Biomed & Neuromotor Sci, I-40126 Bologna, Italy.
EM mirella.falconi@unibo.it
FU Italian Ministry of Research and Technology (MURST)
CR Balkwill F, 2009, NAT REV CANCER, V9, P361, DOI 10.1038/nrc2628
   Birgisson H, 2010, EUR J CANCER, V46, P3323, DOI 10.1016/j.ejca.2010.06.009
   Carmeliet P, 2005, ONCOLOGY-BASEL, V69, P4, DOI 10.1159/000088478
   Cirri P, 2011, AM J CANCER RES, V1, P482
   Clark AG, 2015, CURR OPIN CELL BIOL, V36, P13, DOI 10.1016/j.ceb.2015.06.004
   Di NEZZALA, 2002, CANCER, V94, P1466, DOI 10.1002/cncr.10355
   Egeblad M, 2010, CURR OPIN CELL BIOL, V22, P697, DOI 10.1016/j.ceb.2010.08.015
   Faibish M, 2011, MOL CANCER THER, V10, P742, DOI 10.1158/1535-7163.MCT-10-0868
   Fang H, 2013, CANCER RES, V73, P4965, DOI 10.1158/0008-5472.CAN-13-0661
   Friedl P, 2011, CELL, V147, P992, DOI 10.1016/j.cell.2011.11.016
   Landskron G, 2014, J IMMUNOL RES, V2014, P0, DOI 10.1155/2014/149185
   Li HC, 2007, J CELL BIOCHEM, V101, P805, DOI 10.1002/jcb.21159
   Libreros S, 2013, IMMUNOL RES, V57, P99, DOI 10.1007/s12026-013-8459-y
   Lippitz BE, 2013, LANCET ONCOL, V14, PE218, DOI 10.1016/S1470-2045(12)70582-X
   Mercier I, 2012, AM J PATHOL, V181, P278, DOI 10.1016/j.ajpath.2012.03.017
   Mocellin S, 2008, FRONT BIOSCI-LANDMRK, V13, P2774, DOI 10.2741/2884
   Nielsen AR, 2011, CYTOKINE, V55, P152, DOI 10.1016/j.cyto.2011.03.014
   Overall CM, 2002, NAT REV CANCER, V2, P657, DOI 10.1038/nrc884
   Poincloux R, 2011, P NATL ACAD SCI USA, V108, P1943, DOI 10.1073/pnas.1010396108
   Ronnovjessen L, 1996, PHYSIOL REV, V76, P69, DOI 10.1152/physrev.1996.76.1.69
   Roomi MW, 2009, ONCOL REP, V21, P1323, DOI 10.3892/or_00000358
   Rossi JF, 2015, CLIN CANCER RES, V21, P1248, DOI 10.1158/1078-0432.CCR-14-2291
   Roussos ET, 2011, NAT REV CANCER, V11, P573, DOI 10.1038/nrc3078
   Salvatore V, 2015, ONCOTARGET, V6, P28988, DOI 10.18632/oncotarget.4902
   Schmalfeldt B, 2001, CLIN CANCER RES, V7, P2396
   Spill F, 2016, CURR OPIN BIOTECH, V40, P41, DOI 10.1016/j.copbio.2016.02.007
   Stetler-stevenson WG, 2001, SURG ONCOL CLIN N AM, V10, P383
   Unemori EN, 1992, J CELL PHYSIOL, V153, P557, DOI 10.1002/jcp.1041530317
NR 28
TC 37
Z9 40
U1 1
U2 5
PU IMPACT JOURNALS LLC
PI ORCHARD PARK
PA 6666 E QUAKER ST, STE 1, ORCHARD PARK, NY 14127 USA
SN 
EI 1949-2553
J9 ONCOTARGET
JI Oncotarget
PD FEB 7
PY 2017
VL 8
IS 6
BP 9608
EP 9616
DI 10.18632/oncotarget.14155
PG 9
WC Oncology; Cell Biology
SC Oncology; Cell Biology
GA EK8NX
UT WOS:000394181800059
PM 28030810
DA 2022-07-08
ER

PT J
AU Yang, Cheng
   Wang, Guijiang
   Yang, Jian
   Wang, Liguo
AF Yang, Cheng
   Wang, Guijiang
   Yang, Jian
   Wang, Liguo
TI Long noncoding RNA NBAT1 negatively modulates growth and metastasis of osteosarcoma cells through suppression of miR-21
SO AMERICAN JOURNAL OF CANCER RESEARCH
LA English
DT Article
DE NBAT1; miR-21; growth; metastasis
ID expression; promote; proliferation; invasion; gene; doxorubicin; prognosis
AB Osteosarcoma (OS) is the most common primary bone malignancies. Long noncoding RNAs (lncRNAs) are key regulatory RNAs which takes part in several biological processes. LncRNA neuroblastoma associated transcript 1 (NBAT1) is a newly identified functional lncRNA. NBAT1 functions as a tumor suppressor in some cancers. However, the expression pattern, the biological function and the mechanisms of NBAT1 in OS progress have not been elucidated. In this study, for the first time, we found that NBAT1 expression is downregulated in OS tissues and cell lines and is associated with clinical stage, distant metastasis and poor prognosis. Loss-and gain-of-function assays showed that NBAT1 played a negative regulatory role in OS growth and metastasis in vitro and in vivo. Further investigation demonstrated that NBAT1 physically interacted with miR-21 and then suppressed its expression. NBAT1 also regulated downstream genes targeted by miR-21, including PTEN, PDCD4, TPM1 and RECK. These findings may extend the function of NBAT1 in tumor progression and provide a novel target for OS treatment.
C1 [Yang, Cheng; Wang, Guijiang; Yang, Jian; Wang, Liguo] Cangzhou Cent Hosp, Dept Orthoped 4, 16 Xinhua Middle St, Cangzhou 061001, Hebei, Peoples R China.
RP Wang, LG (通讯作者)，Cangzhou Cent Hosp, Dept Orthoped 4, 16 Xinhua Middle St, Cangzhou 061001, Hebei, Peoples R China.
EM wangliguocz@hainan.net
CR Adams BD, 2017, J CLIN INVEST, V127, P761, DOI 10.1172/JCI84424
   Gabriely G, 2008, MOL CELL BIOL, V28, P5369, DOI 10.1128/MCB.00479-08
   Gianferante DM, 2017, NAT REV ENDOCRINOL, V13, P480, DOI 10.1038/nrendo.2017.16
   He Y, 2014, CANCER LETT, V344, P20, DOI 10.1016/j.canlet.2013.10.021
   Hu PN, 2015, ONCOTARGET, V6, P32410, DOI 10.18632/oncotarget.5609
   Leichter AL, 2017, MOL CANCER, V16, P0, DOI 10.1186/s12943-017-0584-0
   Lv C, 2016, TUMOR BIOL, V37, P9333, DOI 10.1007/s13277-016-4807-6
   Malladi VS, 2015, DATABASE-OXFORD, V0, P0, DOI DOI 10.1093/database/bav010
   Markou A, 2016, LUNG CANCER-TARGETS, V7, P19, DOI 10.2147/LCTT.S60341
   Meng FY, 2007, GASTROENTEROLOGY, V133, P647, DOI 10.1053/j.gastro.2007.05.022
   Moraes F, 2016, BIOCHEM MOL BIOL EDU, V44, P215, DOI 10.1002/bmb.20952
   Pandey GK, 2014, CANCER CELL, V26, P722, DOI 10.1016/j.ccell.2014.09.014
   Reed DR, 2017, CANCER-AM CANCER SOC, V123, P2206, DOI 10.1002/cncr.30589
   Shi TY, 2013, MED ONCOL, V30, P0, DOI [10.1007/s12032-013-0500-4, 10.1007/s12032-013-0697-2]
   Volinia S, 2006, P NATL ACAD SCI USA, V103, P2257, DOI 10.1073/pnas.0510565103
   Wang ZG, 2017, ONCOTARGET, V8, P31465, DOI 10.18632/oncotarget.16356
   Xue S, 2015, INT J CLIN EXP PATHO, V8, P3765
   Yan CS, 2017, ONCOTARGETS THER, V10, P1993, DOI 10.2147/OTT.S124645
   Yang F, 2011, HEPATOLOGY, V54, P1679, DOI 10.1002/hep.24563
   Yang Y, 2015, CANCER GENE THER, V22, P23, DOI 10.1038/cgt.2014.66
   Yuan JH, 2014, CANCER CELL, V25, P666, DOI 10.1016/j.ccr.2014.03.010
   Zhang CL, 2017, CANCER LETT, V396, P66, DOI 10.1016/j.canlet.2017.03.018
   Zhu SM, 2007, J BIOL CHEM, V282, P14328, DOI 10.1074/jbc.M611393200
NR 24
TC 35
Z9 38
U1 0
U2 2
PU E-CENTURY PUBLISHING CORP
PI MADISON
PA 40 WHITE OAKS LN, MADISON, WI 53711 USA
SN 2156-6976
EI 
J9 AM J CANCER RES
JI Am. J. Cancer Res.
PD JUN 15
PY 2017
VL 7
IS 10
BP 2009
EP 2019
DI 
PG 11
WC Oncology
SC Oncology
GA FL5NB
UT WOS:000414291400003
PM 29119050
DA 2022-07-08
ER

PT J
AU Xue, Qiang
   Cao, Li
   Chen, Xiao-Yan
   Zhao, Jing
   Gao, Liang
   Li, San-Zhong
   Fei, Zhou
AF Xue, Qiang
   Cao, Li
   Chen, Xiao-yan
   Zhao, Jing
   Gao, Liang
   Li, San-zhong
   Fei, Zhou
TI High expression of MMP9 in glioma affects cell proliferation and is associated with patient survival rates
SO ONCOLOGY LETTERS
LA English
DT Article
DE matrix metalloproteinase 9; glioma; prognosis; cell proliferation
ID matrix-metalloproteinase-9 expression; matrix metalloproteinase; prognostic value; cancer; metaanalysis; osteosarcoma; glioblastoma; metastasis; biology
AB Human gliomas are a heterogeneous group of primary malignant brain tumors, which most commonly occur in the central nervous system of children and adults. Previous studies have suggested a prognostic role of matrix metalloproteinase 9 (MMP9) in glioma, however, the frequency and significance of the protein expression of MMP9 in glioma remain to be fully elucidated. In the present study, the expression of MMP9 was detected by reverse transcription-quantitative polymerase chain reaction (qPCR), western blotting and immunohistochemical staining. MTT and colony-forming assays were used to detect the role of MMP9 in the proliferation of glioma cells. MMP9 copy numbers in glioma were examined using qPCR. The results indicated that the expression level of MMP9 was significantly increased in glioma and was associated with World Health Organization (WHO) glioma grades. The high expression of MMP9 in tissues was an independent predictor of survival rates in patients with WHO grade III tumors. The overexpression of MMP9 promoted cell growth and induced a significant increase in clonogenic potential in U87 glioblastoma cell lines. These experimental data suggested that the overexpression of MMP9 in glioblastoma cells may occur primarily through an increase in gene copy number. The results of the present study suggested that the overexpression of MMP9 may be necessary for the transition to the more aggressive phenotype typical of WHO grade III gliomas, suggesting the likely involvement of the MMP9 gene in gliomagenesis and disease progression.
C1 [Xue, Qiang] Fourth Mil Med Univ, Xijing Hosp, Dept Cardiol, Xian 710032, Shaanxi, Peoples R China.
   [Cao, Li] Fourth Mil Med Univ, Xijing Hosp, Dept Human Resources, Xian 710032, Shaanxi, Peoples R China.
   [Chen, Xiao-Yan; Li, San-Zhong; Fei, Zhou] Fourth Mil Med Univ, Xijing Hosp, Dept Neurosurg, 169 Changle West Rd, Xian 710032, Shaanxi, Peoples R China.
   [Zhao, Jing] Fourth Mil Med Univ, Xijing Hosp, Dept Anesthesiol, Xian 710032, Shaanxi, Peoples R China.
   [Gao, Liang] Fourth Mil Med Univ, Xijing Hosp, Dept Ultrasound, Xian 710032, Shaanxi, Peoples R China.
RP Li, SZ; Fei, Z (通讯作者)，Fourth Mil Med Univ, Xijing Hosp, Dept Neurosurg, 169 Changle West Rd, Xian 710032, Shaanxi, Peoples R China.
EM sanzhong_li@163.com; feizhou@fmmu.edu.cn
FU Social Development Research project in Shaanxi province, China [2010K14-02-05]
CR Deraz EM, 2011, PLOS ONE, V6, P0, DOI 10.1371/journal.pone.0025438
   Egeblad M, 2002, NAT REV CANCER, V2, P161, DOI 10.1038/nrc745
   Folgueras AR, 2004, INT J DEV BIOL, V48, P411, DOI 10.1387/ijdb.041811af
   Furnari FB, 2007, GENE DEV, V21, P2683, DOI 10.1101/gad.1596707
   Hervey-jumper SL, 2016, J NEURO-ONCOL, V130, P269, DOI 10.1007/s11060-016-2110-4
   Howald C, 2006, J MED GENET, V43, P266, DOI 10.1136/jmg.2005.034009
   Husmann K, 2013, BBA-MOL BASIS DIS, V1832, P347, DOI 10.1016/j.bbadis.2012.11.006
   Korpi JT, 2011, SURG ONCOL, V20, PE18, DOI 10.1016/j.suronc.2010.08.004
   Li CY, 2013, TUMOR BIOL, V34, P735, DOI 10.1007/s13277-012-0601-2
   Liotta LA, 1980, NATURE, V284, P67, DOI 10.1038/284067a0
   Livak KJ, 2001, METHODS, V25, P402, DOI 10.1006/meth.2001.1262
   Marumoto T, 2012, ADV EXP MED BIOL, V746, P2, DOI 10.1007/978-1-4614-3146-6_1
   Micale L, 2015, BMC CANCER, V15, P0, DOI 10.1186/s12885-015-1449-9
   Micale L, 2011, ORPHANET J RARE DIS, V6, P0, DOI 10.1186/1750-1172-6-38
   Ohgaki H, 2004, CANCER RES, V64, P6892, DOI 10.1158/0008-5472.CAN-04-1337
   Ostrom QT, 2014, NEURO-ONCOLOGY, V16, P1, DOI 10.1093/neuonc/nou223
   Overall CM, 2006, NAT REV CANCER, V6, P227, DOI 10.1038/nrc1821
   Peng WJ, 2012, CLIN CHIM ACTA, V413, P1121, DOI 10.1016/j.cca.2012.03.012
   Song J, 2013, ASIAN PAC J CANCER P, V14, P1615, DOI 10.7314/APJCP.2013.14.3.1615
   Stetlerstevenson WG, 1990, CANCER METAST REV, V9, P289, DOI 10.1007/BF00049520
   Thomas AA, 2014, JAMA NEUROL, V71, P1437, DOI 10.1001/jamaneurol.2014.1701
   Zhang QW, 2012, ASIAN PAC J CANCER P, V13, P2903, DOI 10.7314/APJCP.2012.13.6.2903
NR 22
TC 46
Z9 49
U1 0
U2 3
PU SPANDIDOS PUBL LTD
PI ATHENS
PA POB 18179, ATHENS, 116 10, GREECE
SN 1792-1074
EI 1792-1082
J9 ONCOL LETT
JI Oncol. Lett.
PD MAR 15
PY 2017
VL 13
IS 3
BP 1325
EP 1330
DI 10.3892/ol.2017.5567
PG 6
WC Oncology
SC Oncology
GA EO9HA
UT WOS:000396998600047
PM 28454256
DA 2022-07-08
ER

PT J
AU Li, Yu
   Du, Wei
   Han, Jian
   Ge, Junbo
AF Li, Yu
   Du, Wei
   Han, Jian
   Ge, Junbo
TI LAMP3 promotes the invasion of osteosarcoma cells via SPP1 signaling
SO MOLECULAR MEDICINE REPORTS
LA English
DT Article
DE osteosarcoma; lysosomal-associated membrane protein 3; secreted phosphoprotein 1; invasion
ID breast-cancer cell; prognostic value; metastasis; expression; overexpression; inhibition; tissue; cdh1
AB Osteosarcoma is the most common type of primary bone cancer in children and young adults. The prognosis of osteosarcoma is very poor when it is diagnosed with metastasis. Lysosomal-associated membrane protein 3 (LAMP3) is a tumor-specific protein induced by hypoxia, which stimulates invasion and metastasis of various cancer cells via hypoxia-inducible factor (HIF). A previous study from our group has reported that expression of LAMP3 is significantly increased in lung metastatic osteosarcoma compared with primary osteosarcoma using microarray analysis, suggesting that LAMP3 may be involved in metastatic osteosarcoma. The present study therefore aimed to investigate the role of LAMP3 in osteosarcoma metastasis. Knockdown of LAMP3 decreased the invasion of two osteosarcoma cell lines in vitro. Furthermore, knockdown of LAMP3 increased the expression of secreted phosphoprotein 1 (SPP1), cadherin 1, and keratin 19, while it decreased the expression of matrix metallopeptidase 2, collagen type III alpha 1, twist family bHLH transcription factor 1 and cadherin 2. Concurrent knockdown of SPP1 and LAMP3 attenuated the changes in gene expression profile induced by LAMP3 knockdown alone. Gene ontology and KEGG analysis demonstrated that SPP1 was involved in cell adhesion, focal adhesion, and extracellular matrix-receptor interaction. In conclusion, the present results suggest that LAMP3 may be involved in the invasion and metastasis of osteosarcoma via regulating signaling downstream of SPP1. Thus, LAMP3/SPP1 signaling may serve as a potential target in the future to prevent osteosarcoma metastasis.
C1 [Li, Yu; Ge, Junbo] Yantaishan Hosp, Dept Bone Trauma, 91 Jiefang Rd, Yantai 264000, Shandong, Peoples R China.
   [Du, Wei] Yantaishan Hosp, Dept Spine Branch, Yantai 264000, Shandong, Peoples R China.
   [Han, Jian] Yantaishan Hosp, Dept Bone Oncol, Yantai 264000, Shandong, Peoples R China.
RP Ge, JB (通讯作者)，Yantaishan Hosp, Dept Bone Trauma, 91 Jiefang Rd, Yantai 264000, Shandong, Peoples R China.
EM gejunbo_sd@163.com
CR Berx G, 1995, GENOMICS, V26, P281, DOI 10.1016/0888-7543(95)80212-5
   Bjornland K, 2005, J SURG RES, V127, P151, DOI 10.1016/j.jss.2004.12.016
   Cho HJ, 2007, J BIOCHEM MOL BIOL, V40, P1069
   Daw NC, 2015, BRIT J CANCER, V112, P278, DOI 10.1038/bjc.2014.585
   Ding ZH, 2011, NATURE, V470, P269, DOI 10.1038/nature09677
   Duong LINHM, 2013, J REGISTRY MANAG, V40, P59
   Finger EC, 2010, CANCER METAST REV, V29, P285, DOI 10.1007/s10555-010-9224-5
   Gilkes DM, 2014, NAT REV CANCER, V14, P430, DOI 10.1038/nrc3726
   Govaere O, 2014, GUT, V63, P674, DOI 10.1136/gutjnl-2012-304351
   Kanao H, 2005, CANCER RES, V65, P8640, DOI 10.1158/0008-5472.CAN-04-4112
   Liao XY, 2015, INT J MOL SCI, V16, P17655, DOI 10.3390/ijms160817655
   Liu KG, 2015, EXP THER MED, V10, P1796, DOI 10.3892/etm.2015.2767
   Livak KJ, 2001, METHODS, V25, P402, DOI 10.1006/meth.2001.1262
   Mareel M, 2003, PHYSIOL REV, V83, P337, DOI 10.1152/physrev.00024.2002
   Mi ZY, 2009, MOL THER, V17, P153, DOI 10.1038/mt.2008.235
   Mujcic H, 2013, CLIN CANCER RES, V19, P6126, DOI 10.1158/1078-0432.CCR-13-0526
   Nagelkerke A, 2014, ENDOCR-RELAT CANCER, V21, P101, DOI 10.1530/ERC-13-0183
   Nagelkerke A, 2011, CANCER-AM CANCER SOC, V117, P3670, DOI 10.1002/cncr.25938
   Ozaki K, 1998, CANCER RES, V58, P3499
   Qiu FF, 2015, PLOS ONE, V10, P0, DOI 10.1371/journal.pone.0120969
   Shojaei F, 2012, J EXP CLIN CANC RES, V31, P0, DOI 10.1186/1756-9966-31-26
   Sun RW, 2014, ONCOTARGET, V5, P12398, DOI 10.18632/oncotarget.2643
   Wai PY, 2005, CARCINOGENESIS, V26, P741, DOI 10.1093/carcin/bgi027
   Wang YF, 2016, SCI REP-UK, V6, P0, DOI 10.1038/srep24606
   Wu C, 2013, J THORAC ONCOL, V8, P1163, DOI 10.1097/JTO.0b013e31829f6a5f
   Yu GC, 2012, OMICS, V16, P284, DOI 10.1089/omi.2011.0118
NR 26
TC 10
Z9 12
U1 0
U2 1
PU SPANDIDOS PUBL LTD
PI ATHENS
PA POB 18179, ATHENS, 116 10, GREECE
SN 1791-2997
EI 1791-3004
J9 MOL MED REP
JI Mol. Med. Rep.
PD NOV 15
PY 2017
VL 16
IS 5
BP 5947
EP 5953
DI 10.3892/mmr.2017.7349
PG 7
WC Oncology; Medicine, Research & Experimental
SC Oncology; Research & Experimental Medicine
GA FM0ZU
UT WOS:000414698900027
PM 28849219
DA 2022-07-08
ER

PT J
AU Huynh, DL
   Kwon, Taeho
   Zhang, JJ
   Sharma, Neelesh
   Gera, Meeta
   Ghosh, Mrinmoy
   Kim, Nameun
   Cho, SK
   Lee, DS
   Park, YH
   Jeong, DK
AF Huynh, L
   Kwon, Taeho
   Zhang, Jiao
   Sharma, Neelesh
   Gera, Meeta
   Ghosh, Mrinmoy
   Kim, Nameun
   Cho, Somi
   Lee, Dong
   Park, Yang
   Jeong, Dong
TI Wogonin suppresses stem cell-like traits of CD133 positive osteosarcoma cell via inhibiting matrix metallopeptidase-9 expression
SO BMC COMPLEMENTARY AND ALTERNATIVE MEDICINE
LA English
DT Article
DE Wogonin; Scutellaria baicalensis; Osteosarcoma; Cancer stem cells; Mobility
ID scutellaria-baicalensis; cancer invasion; metalloproteinase; matrix-metalloproteinase-9; inflammation; migration; switch
AB Background: Several efforts have been deployed to cure osteosarcoma, a high-grade malignant bone tumour in children and adolescents. However, some challenges such as drug resistance, relapse, and tumour metastasis remain owing to the existence of cancer stem cells (CSC). There is an urgent need to develop cost-effective and safe therapies. Methods: Wogonin, an extract from the root of Scutellaria baicalensis, has long been considered as a promising natural and safe compound for anti-tumourigenesis, particularly to inhibit tumour invasion and metastasis. Hoechst 33,342 staining, wound healing assay, sphere formation assay, western blotting, and gelatin zymography assays were performed in CD133 positive osteosarcoma cell. Results: In this study, we examined the effect of Wogonin on the mobility of human osteosarcoma CSC. Wogonin induces apoptosis of human osteosarcoma CSC, inhibits its mobility in vitro via downregulation of MMP-9 expression, and represses its renewal ability. Conclusions: We demonstrated that Wogonin decreases the renewal capacity of CSC. By inhibiting the formation of and reducing the size of spheres, Wogonin at a concentration of 40-80 mu M effectively minimizes potential risk from CSC. Taken together, we have demonstrated a new approach for developing a potential therapy for osteosarcoma.
C1 [Do Luong Huynh; Kwon, Taeho; Zhang, Jiao Jiao; Gera, Meeta; Ghosh, Mrinmoy; Kim, Nameun; Jeong, Dong Kee] Jeju Natl Univ, Dept Anim Biotechnol & Next Generat Convergence T, Lab Anim Genet Engn & Stem Cell Biol, Jeju 63243, South Korea.
   [Kwon, Taeho; Jeong, Dong Kee] Jeju Natl Univ, Subtrop Trop Organism Gene Bank, Lab Anim Genet Engn & Stem Cell Biol, Jeju 63243, South Korea.
   [Sharma, Neelesh] Sher E Kashmir Univ Agr Sci & Technol Jammu, Fac Vet Sci & Anim Husb, Div Vet Med, Jammu 181102, J&K, India.
   [Cho, Somi Kim; Lee, Dong Sun] Jeju Natl Univ, SARI, Coll Appl Life Sci, Fac Biotechnol, Jeju 63243, South Korea.
   [Park, Yang Ho] BRM Inst, Seoul 135010, South Korea.
   [Jeong, Dong Kee] Jeju Natl Univ, Fac Biotechnol, Dept Anim Biotechnol, 102 Jejudaehak Ro, Jeju Si 63243, Jeju Do, South Korea.
RP Jeong, DK (通讯作者)，Jeju Natl Univ, Dept Anim Biotechnol & Next Generat Convergence T, Lab Anim Genet Engn & Stem Cell Biol, Jeju 63243, South Korea.; Jeong, DK (通讯作者)，Jeju Natl Univ, Subtrop Trop Organism Gene Bank, Lab Anim Genet Engn & Stem Cell Biol, Jeju 63243, South Korea.
EM dkjeong@jejunu.ac.kr
FU National Research Foundation of Korea (NRF) - Ministry of Education [2016R1A6A1A03012862]
CR Annabi B, 2008, MOL CANCER RES, V6, P907, DOI 10.1158/1541-7786.MCR-07-2184
   Beck B, 2013, NAT REV CANCER, V13, P727, DOI 10.1038/nrc3597
   Bergers G, 2000, NAT CELL BIOL, V2, P737, DOI 10.1038/35036374
   Bjornland K, 2005, J SURG RES, V127, P151, DOI 10.1016/j.jss.2004.12.016
   Brabletz T, 2005, NAT REV CANCER, V5, P744, DOI 10.1038/nrc1694
   Chen P, 2011, TOXICOLOGY, V282, P122, DOI 10.1016/j.tox.2011.01.018
   Chen Y, 2014, TUMOR BIOL, V35, P12749, DOI 10.1007/s13277-014-2601-x
   Chou AJ, 2006, EXPERT REV ANTICANC, V6, P1075, DOI 10.1586/14737140.6.7.1075
   Huynh DL, 2017, CHIN J NAT MEDICINES, V15, P15, DOI 10.1016/S1875-5364(17)30005-5
   Dong P, 2011, J ETHNOPHARMACOL, V137, P1373, DOI 10.1016/j.jep.2011.08.005
   Egeblad M, 2002, NAT REV CANCER, V2, P161, DOI 10.1038/nrc745
   Fang JM, 2000, P NATL ACAD SCI USA, V97, P3884, DOI 10.1073/pnas.97.8.3884
   Friedl P, 2011, CELL, V147, P992, DOI 10.1016/j.cell.2011.11.016
   Geller DAVIDS, 2010, CLIN ADV HEMATOL ONCOL, V8, P705
   Gialeli C, 2011, FEBS J, V278, P16, DOI 10.1111/j.1742-4658.2010.07919.x
   Gong WY, 2014, INT J ONCOL, V44, P1561, DOI 10.3892/ijo.2014.2320
   Hanahan D, 2011, CELL, V144, P646, DOI 10.1016/j.cell.2011.02.013
   Kansara M, 2014, NAT REV CANCER, V14, P722, DOI 10.1038/nrc3838
   Kessenbrock K, 2010, CELL, V141, P52, DOI 10.1016/j.cell.2010.03.015
   Li H, 2014, TUMOR BIOL, V35, P5487, DOI 10.1007/s13277-014-1717-3
   Li-weber M, 2009, CANCER TREAT REV, V35, P57, DOI 10.1016/j.ctrv.2008.09.005
   Liang CC, 2007, NAT PROTOC, V2, P329, DOI 10.1038/nprot.2007.30
   Long HX, 2012, STEM CELLS, V30, P2309, DOI 10.1002/stem.1194
   Mongre RK, 2015, INT J ONCOL, V46, P2573, DOI 10.3892/ijo.2015.2961
   Perez-campo FM, 2015, CURR GENOMICS, V16, P368, DOI 10.2174/1389202916666150817202559
   Ryu EK, 2015, J CLIN BIOCHEM NUTR, V57, P105, DOI 10.3164/jcbn.15-45
   Walkley CR, 2008, GENE DEV, V22, P1662, DOI 10.1101/gad.1656808
   Yan GN, 2016, CANCER LETT, V370, P268, DOI 10.1016/j.canlet.2015.11.003
   Ye XZ, 2012, J IMMUNOL, V189, P444, DOI 10.4049/jimmunol.1103248
   Zhao K, 2014, PLOS ONE, V9, P0, DOI 10.1371/journal.pone.0106458
NR 30
TC 23
Z9 24
U1 2
U2 4
PU BMC
PI LONDON
PA CAMPUS, 4 CRINAN ST, LONDON N1 9XW, ENGLAND
SN 1472-6882
EI 
J9 BMC COMPLEM ALTERN M
JI BMC Complement. Altern. Med.
PD JUN 12
PY 2017
VL 17
IS 
BP 
EP 
DI 10.1186/s12906-017-1788-y
PG 8
WC Integrative & Complementary Medicine
SC Integrative & Complementary Medicine
GA EX5KO
UT WOS:000403281100001
PM 28606135
DA 2022-07-08
ER

PT J
AU Li, Xia
   Zhou, Qi
   Tao, Ling
   Yu, Chunxia
AF Li, Xia
   Zhou, Qi
   Tao, Ling
   Yu, Chunxia
TI MicroRNA-106a promotes cell migration and invasion by targeting tissue inhibitor of matrix metalloproteinase 2 in cervical cancer
SO ONCOLOGY REPORTS
LA English
DT Article
DE microRNA-106a; cervical cancer; TIMP2; MMP; invasion
ID gastric-cancer; oncogenic role; proliferation; mir-106a; metastasis; expression; osteosarcoma; management; resistance; carcinoma
AB Increasing evidence has demonstrated that miRNAs play a critical role in tumor development and progression. Previous studies have revealed that miR-106a is abnormally expressed in various cancers. However, its function and underlying mechanism in cervical cancer (CC) remains unknown. In this study, we confirmed that the expression of miR-106a was significantly upregulated in both CC cell lines and tissues by qRT-PCR. The increased expression of miR-106a was obviously associated with adverse prognostic features. Moreover, we demonstrated that miR-106a was a novel independent prognostic marker for predicting the 5-year survival of CC patients. The ectopic overexpression of miR-106a promoted cell migration, invasion and invasion-related gene expression, while downregulated miR-106a reversed the effect. In addition, miR-106a regulated tissue inhibitor of metalloproteinase (TIMP) 2 by directly binding to its 3'-UTR, leading to the indution of the expression of matrix metalloproteinases (MMPs). In clinical samples of CC, miR-106a was inversely correlated with TIMP2, which was downregulated in CC. Alteration of TIMP2 expression at least partially abolished the migration, invasion and MMP expression of miR-106a in CC cells. In conclusion, our data indicated that miR-106a promoted the migration, invasion and MMP expression of CC by targeting TIMP2, and may represent a novel potential therapeutic target and prognostic marker for CC.
C1 [Li, Xia; Zhou, Qi; Tao, Ling; Yu, Chunxia] Xinjiang Med Univ, Dept Obstet & Gynecol, Affiliated Tumor Hosp, 789 Suzhou East Urumqi Rd, Urumqi 830011, Xinjiang, Peoples R China.
RP Zhou, Q (通讯作者)，Xinjiang Med Univ, Dept Obstet & Gynecol, Affiliated Tumor Hosp, 789 Suzhou East Urumqi Rd, Urumqi 830011, Xinjiang, Peoples R China.
EM zhouq0615@126.com
CR Ambros V, 2004, NATURE, V431, P350, DOI 10.1038/nature02871
   Bartel DP, 2004, CELL, V116, P281, DOI 10.1016/S0092-8674(04)00045-5
   Braicu EI, 2013, CYTOKINE, V61, P755, DOI 10.1016/j.cyto.2013.01.013
   Chen L, 2016, ONCOL REP, V36, P2135, DOI 10.3892/or.2016.5010
   Cardeal LBD, 2012, PLOS ONE, V7, P0, DOI 10.1371/journal.pone.0033585
   Deng BY, 2015, TUMOR BIOL, V36, P8065, DOI 10.1007/s13277-015-3483-2
   Deng YP, 2016, INT J EXP PATHOL, V97, P257, DOI 10.1111/iep.12177
   Duenas-gonzalez A, 2003, CANCER TREAT REV, V29, P389, DOI 10.1016/S0305-7372(03)00068-9
   Ferlay J, 2010, INT J CANCER, V127, P2893, DOI 10.1002/ijc.25516
   Glick SB, 2012, J GEN INTERN MED, V27, P1016, DOI 10.1007/s11606-012-2052-2
   He QY, 2016, DNA CELL BIOL, V35, P506, DOI 10.1089/dna.2015.3121
   Hou X, 2015, INT J CLIN EXP PATHO, V8, P13096
   Jemal A, 2011, CA-CANCER J CLIN, V61, P134, DOI 10.3322/caac.20115, 10.3322/caac.20107
   Jin Y, 2013, DNA CELL BIOL, V32, P302, DOI 10.1089/dna.2013.1977
   Li P, 2014, FEBS LETT, V588, P705, DOI 10.1016/j.febslet.2014.01.007
   Liu S, 2013, FEBS LETT, V587, P2247, DOI 10.1016/j.febslet.2013.05.054
   Ma YD, 2015, TUMOR BIOL, V36, P8389, DOI 10.1007/s13277-015-3605-x
   Miller TE, 2008, J BIOL CHEM, V283, P29897, DOI 10.1074/jbc.M804612200
   Nagase H, 1999, J BIOL CHEM, V274, P21491, DOI 10.1074/jbc.274.31.21491
   Rothschild SI, 2017, LUNG CANCER, V107, P73, DOI 10.1016/j.lungcan.2016.06.004
   Sakuragi N, 2007, INT J CLIN ONCOL, V12, P165, DOI 10.1007/s10147-007-0661-2
   Servin-gonzalez LS, 2015, INT J MOL SCI, V16, P12773, DOI 10.3390/ijms160612773
   Su YL, 2016, ONCOTARGET, V7, P68397, DOI 10.18632/oncotarget.11722
   Tsang WP, 2010, CARCINOGENESIS, V31, P350, DOI 10.1093/carcin/bgp181
   Wang R, 2015, ONCOTARGET, V6, P7000, DOI 10.18632/oncotarget.3193
   Wang ZZ, 2013, MOL CARCINOGEN, V52, P634, DOI 10.1002/mc.21899
   Xiao BX, 2009, CLIN CHIM ACTA, V400, P97, DOI 10.1016/j.cca.2008.10.021
   Yang G, 2011, J MOL MED, V89, P1037, DOI 10.1007/s00109-011-0775-x
   Yi YX, 2016, ONCOTARGET, V7, P72067, DOI 10.18632/oncotarget.12499
   Yuan RS, 2015, TUMOR BIOL, V36, P3093, DOI 10.1007/s13277-014-2945-2
   Zhi F, 2013, PLOS ONE, V8, P0, DOI 10.1371/journal.pone.0072390
   Zhu M, 2016, CLIN EXP METASTAS, V33, P509, DOI 10.1007/s10585-016-9795-9
   Zhu M, 2014, FEBS LETT, V588, P600, DOI 10.1016/j.febslet.2013.12.028
NR 33
TC 16
Z9 18
U1 1
U2 2
PU SPANDIDOS PUBL LTD
PI ATHENS
PA POB 18179, ATHENS, 116 10, GREECE
SN 1021-335X
EI 1791-2431
J9 ONCOL REP
JI Oncol. Rep.
PD SEP 15
PY 2017
VL 38
IS 3
BP 1774
EP 1782
DI 10.3892/or.2017.5832
PG 9
WC Oncology
SC Oncology
GA FB7CM
UT WOS:000406298700050
PM 28731196
DA 2022-07-08
ER

PT J
AU Wang, Hao
   Tang, Min
   Ou, Liping
   Hou, Mengyi
   Feng, Tianyu
   Huang, Yu-E
   Jin, Yaqian
   Zhang, Heng
   Zuo, Guowei
AF Wang, Hao
   Tang, Min
   Ou, Liping
   Hou, Mengyi
   Feng, Tianyu
   Huang, Yu-e
   Jin, Yaqian
   Zhang, Heng
   Zuo, Guowei
TI Biological analysis of cancer specific microRNAs on function modeling in osteosarcoma
SO SCIENTIFIC REPORTS
LA English
DT Article
ID protein-interaction network; gene-expression; poor-prognosis; pathogenesis; periostin; target
AB Osteosarcoma (OS) is the most common bone tumor characterized with a high risk of amputation and malignant morbidity among teenagers and adolescents. However, relevant pathogenic/biological mechanisms underlying OS-genesis remains to be ambiguous. The aim of this study was to elucidate functional relationship about microRNAs-mRNAs networks and to identify potential molecular markers via a computational method. Gene expression profile (GSE70415) was recruited from Gene Expression Omnibus. 3856 differentially expressed genes and 250 significantly expressed microRNAs were identified by using GCBI. The results of GO and KEGG pathways associated proteomics analysis indicated that extracellular matrix organization, small molecule metabolic process, cell adhesion (GO IDs: 0030198, 0044281, 0007155) and pathways in cancer, PI3K-Akt signaling pathway, metabolic pathways (pathway IDs: 5200, 4151, 1100) were significantly enriched. In addition, CKMT2, miR93b- 5p, miR-29b-3p were found to be positively/negatively correlated with TP53, EGFR, and MMP members mediated OS development, including angiogenesis, migration and invasion. Further visualization of collective effect of 1181 microRNAs-mRNAs pairs and protein-protein interactions was realized by applying with cytosacpe. In summary, our work provided a better understanding of noncoding regulatory mechanisms of transcriptomics and unraveled essential molecular biomarkers in osteosarcoma.
C1 [Wang, Hao; Tang, Min; Ou, Liping; Hou, Mengyi; Feng, Tianyu; Huang, Yu-E; Jin, Yaqian; Zuo, Guowei] Chongqing Med Univ, Chinese Minist Educ, Dept Lab Med, Key Lab Diagnost Med, Chongqing 400016, Peoples R China.
   [Zhang, Heng] Northwestern Univ, Feinberg Sch Med, Dept Urol, Chicago, IL 60611 USA.
RP Zuo, GW (通讯作者)，Chongqing Med Univ, Chinese Minist Educ, Dept Lab Med, Key Lab Diagnost Med, Chongqing 400016, Peoples R China.
EM gwzuo@qq.com
FU National Natural Science Foundation of China [81102035]
CR Agarwal V, 2015, ELIFE, V4, P0, DOI 10.7554/eLife.05005
   [anonymous] , 2016, J CELLULAR S SMOLECU, V0, P0
   Bader GD, 2003, BMC BIOINFORMATICS, V4, P0, DOI 10.1186/1471-2105-4-2
   Benjamini Y, 1995, J R STAT SOC B, V57, P289, DOI 10.1111/j.2517-6161.1995.tb02031.x
   Betel D, 2008, NUCLEIC ACIDS RES, V36, PD149, DOI 10.1093/nar/gkm995
   Chang Z, 2014, THESCIENTIFICWORLDJO, V2014, P0
   Chen L, 2014, EXP THER MED, V8, P527, DOI 10.3892/etm.2014.1752
   Edgar R, 2002, NUCLEIC ACIDS RES, V30, P207, DOI 10.1093/nar/30.1.207
   Gao JIE, 2007, AI ZHENG, V26, P561
   He JP, 2014, ASIAN PAC J CANCER P, V15, P5967, DOI 10.7314/APJCP.2014.15.15.5967
   Hu F, 2016, INT J EXP PATHOL, V97, P86, DOI 10.1111/iep.12171
   Hu F, 2014, WORLD J SURG ONCOL, V12, P0, DOI 10.1186/1477-7819-12-287
   Jones KB, 2012, CANCER RES, V72, P1865, DOI 10.1158/0008-5472.CAN-11-2663
   Kapur K, 2007, GENOME BIOL, V8, P0, DOI 10.1186/gb-2007-8-5-r82
   Kuijjer ML, 2011, BMC MED GENOMICS, V4, P0, DOI 10.1186/1755-8794-4-66
   Kumar RMR, 2016, INT J MOL SCI, V17, P0, DOI 10.3390/ijms17060877
   Kushlinskii NE, 2016, BIOCHEMISTRY-MOSCOW+, V81, P315, DOI 10.1134/S0006297916040027
   Li XF, 2014, TUMOR BIOL, V35, P6021, DOI 10.1007/s13277-014-1797-0, 10.1007/s13277-014-2426-7
   Liu Q, 2016, MOL CARCINOGENESIS, V0, P0
   Namlos HM, 2012, PLOS ONE, V7, P0, DOI 10.1371/journal.pone.0048086
   Niu J, 2016, DIS MARKERS, V2016, P0
   Park SY, 2016, MOL CANC THERAPEUTIC, V15, P0
   Poos K, 2014, DATABASE-OXFORD, V0, P0, DOI DOI 10.1093/database/bau042
   Ren L, 2017, ONCOTARGET, V0, P0
   Sadikovic B, 2009, HUM MOL GENET, V18, P1962, DOI 10.1093/hmg/ddp117
   Sampson VB, 2015, FRONT PEDIATR, V3, P0, DOI 10.3389/fped.2015.00069
   Sarver AL, 2010, LAB INVEST, V90, P753, DOI 10.1038/labinvest.2010.53
   Shannon P, 2003, GENOME RES, V13, P2498, DOI 10.1101/gr.1239303
   de Carvalho INSR, 2016, MED ONCOL, V33, P0, DOI 10.1007/s12032-016-0766-4
   Sun CY, 2017, TUMOR BIOL, V39, P0, DOI 10.1177/1010428317694549
   Szklarczyk D, 2015, NUCLEIC ACIDS RES, V43, PD447, DOI 10.1093/nar/gku1003
   Wang DF, 2014, BIOINFORMATICS, V30, P2237, DOI 10.1093/bioinformatics/btu155
   Wang Q, 2014, TUMOR BIOL, V35, P12743, DOI 10.1007/s13277-014-2600-y
   Wu SF, 2016, GENE, V584, P83, DOI 10.1016/j.gene.2016.03.021
   Wu ZQ, 2018, CONNECT TISSUE RES, V59, P108, DOI 10.1080/03008207.2017.1306060
   Yang Y, 2016, ONCOTARGET, V0, P0
   Zhao G, 2013, MICRORNA 221 INDUCES, V8, P0
NR 37
TC 17
Z9 17
U1 0
U2 6
PU NATURE PUBLISHING GROUP
PI LONDON
PA MACMILLAN BUILDING, 4 CRINAN ST, LONDON N1 9XW, ENGLAND
SN 2045-2322
EI 
J9 SCI REP-UK
JI Sci Rep
PD JUL 14
PY 2017
VL 7
IS 
BP 
EP 
DI 10.1038/s41598-017-05819-7
PG 7
WC Multidisciplinary Sciences
SC Science & Technology - Other Topics
GA FA5EA
UT WOS:000405464200019
PM 28710380
DA 2022-07-08
ER

PT J
AU Liu, Jiaguo
   Luo, Bin
   Zhao, Meng
AF Liu, Jiaguo
   Luo, Bin
   Zhao, Meng
TI Bmi-1-targeting suppresses osteosarcoma aggressiveness through the NF-kappa B signaling pathway
SO MOLECULAR MEDICINE REPORTS
LA English
DT Article
DE osteosarcoma; targeted therapy; B-cell-specific Moloney murine leukemia virus integration site 1 protein; nuclear factor-kappa B
ID article. see vol.37; breast-cancer cell; induced apoptosis; bmi-1 gene; pancreatic-cancer; tumor-suppressor; poor-prognosis; expression; resistance; survival
AB Bone cancer is one of the most lethal malignancies and the specific causes of tumor initiation are not well understood. B-cell-specific Moloney murine leukemia virus integration site 1 protein (Bmi-1) has been reported to be associated with the initiation and progression of osteosarcoma, and as a prognostic indicator in the clinic. In the current study, a full-length antibody targeting Bmi-1 (AbBmi-1) was produced and the preclinical value of Bmi-1-targeted therapy was evaluated in bone carcinoma cells and tumor xenograft mice. The results indicated that the Bmi-1 expression level was markedly upregulated in bone cancer cell lines, and inhibition of Bmi-1 by AbBmi-1 reduced the invasiveness and migration of osteosarcoma cells. Overexpression of Bmi-1 promoted proliferation and angiogenesis, and increased apoptosis resistance induced by cisplatin via the nuclear factor-kappa B (NF-kappa B) signal pathway. In addition, AbBmi-1 treatment inhibited the tumorigenicity of osteosarcoma cells in vivo. Furthermore, AbBmi-1 blocked NF-kappa B signaling and reduced MMP-9 expression. Furthermore, Bmi-1 promoted osteosarcoma tumor growth, whereas AbBmi-1 significantly inhibited osteosarcoma tumor growth in vitro and in vivo. Notably, AbBmi-1 decreased the percentages of Ki67-positive cells and terminal deoxynucleotidyl transferase dUTP nick end labeling-positive cells in tumors compared with Bmi-1-treated and PBS controls. Notably, MMP-9 and NF-kappa B expression were downregulated by treatment with AbBmi-1 in MG-63 osteosarcoma cells. In conclusion, the data provides evidence that AbBmi-1 inhibited the progression of osteosarcoma, suggesting that AbBmi-1 may be a novel anti-cancer agent through the inhibition of Bmi-1 via activating the NF-kappa B pathway in osteosarcoma.
C1 [Liu, Jiaguo; Luo, Bin; Zhao, Meng] Hubei Univ Med, Taihe Hosp Affiliated, Dept Orthoped, 32 Renmin South Rd, Shiyan 442000, Hubei, Peoples R China.
RP Liu, JG (通讯作者)，Hubei Univ Med, Taihe Hosp Affiliated, Dept Orthoped, 32 Renmin South Rd, Shiyan 442000, Hubei, Peoples R China.
EM luojiaguoprof@163.com
CR Assi R, 2016, J GASTROINTEST ONCOL, V7, P284, DOI 10.3978/j.issn.2078-6891.2015.092
   Bahador R, 2016, TUMOR BIOL, V37, P3091, DOI 10.1007/s13277-015-4140-5
   Bai FL, 2014, CANCER BIOL THER, V15, P1226, DOI 10.4161/cbt.29686
   Bansal N, 2016, CLIN CANCER RES, V22, P6176, DOI 10.1158/1078-0432.CCR-15-3107
   Blogowski W, 2016, STEM CELL TRANSL MED, V5, P938, DOI 10.5966/sctm.2015-0291
   Chen FF, 2016, ANTI-CANCER AGENT ME, V16, P609, DOI 10.2174/1871520615666150916092251
   Chinchar E, 2014, VASC CELL, V6, P0, DOI 10.1186/2045-824X-6-12
   Choi YJ, 2009, BREAST CANCER RES TR, V113, P83, DOI 10.1007/s10549-008-9909-4
   Guidicelli G, 2009, PLOS ONE, V4, P0, DOI 10.1371/journal.pone.0005493
   Guo WJ, 2007, CANCER RES, V67, P5083, DOI 10.1158/0008-5472.CAN-06-4368
   Hassanzadeh PARICHEHR, 2011, GASTROENTEROL HEPATOL BED BENCH, V4, P127
   Jacobs JJL, 1999, GENE DEV, V13, P2678, DOI 10.1101/gad.13.20.2678
   Jamshidi M, 2015, ONCOTARGET, V6, P37979, DOI 10.18632/oncotarget.4991
   Jiang LL, 2012, BMC CANCER, V12, P0, DOI 10.1186/1471-2407-12-406
   Kang MK, 2007, BRIT J CANCER, V96, P126, DOI 10.1038/sj.bjc.6603529
   Lai JH, 2014, INT J ONCOL, V44, P1481, DOI 10.3892/ijo.2014.2309
   Li J, 2010, AM J PATHOL, V176, P699, DOI 10.2353/ajpath.2010.090502
   Li JN, 2011, BIOCHEMISTRY-US, V50, P5566, DOI 10.1021/bi200642e
   Lin MIAO-XIA, 2009, NAN FANG YI KE DA XUE XUE BAO, V29, P1816
   Livak KJ, 2001, METHODS, V25, P402, DOI 10.1006/meth.2001.1262
   Locklin RM, 2007, MOL CANCER THER, V6, P3219, DOI 10.1158/1535-7163.MCT-07-0275
   Maeyama I, 1970, IRYO, V24, P0
   Mohammadi M, 2016, TUMOR BIOL, V37, P8153, DOI 10.1007/s13277-015-4726-y
   Pazionis THERESAJC, 2013, OPEN ORTHOP J, V7, P103, DOI 10.2174/1874325001307010103
   Raaphorst FM, 2002, CANCER RES, V62, P618
   Raaphorst FM, 2001, CANCER RES, V61, P2409
   Sanchez-pareja A, 2016, INT J SURG PATHOL, V24, P366, DOI 10.1177/1066896916629546
   Song LB, 2009, J CLIN INVEST, V119, P3626, DOI 10.1172/JCI39374
   Sun PY, 2014, TUMOR BIOL, V35, P12721, DOI 10.1007/s13277-014-2597-2
   Taran K, 2016, POSTEP HIG MED DOSW, V70, P110, DOI 10.5604/17322693.1195843
   Tsai HC, 2014, PLOS ONE, V9, P0, DOI 10.1371/journal.pone.0090159
   Vourvouhaki E, 2007, PHYS REV E, V76, P0, DOI 10.1103/PhysRevE.76.011926
   Wai-hoe L, 2009, BIOL PROCED ONLINE, V11, P145, DOI 10.1007/s12575-009-9007-y
   Wang JU-FENG, 2010, CHIN J CANCER, V29, P689
   Wang MC, 2015, ONCOL LETT, V10, P583, DOI 10.3892/ol.2015.3361
   Wang YW, 2014, BIOCHEM PHARMACOL, V88, P322, DOI 10.1016/j.bcp.2014.01.041
   Wang Z, 2015, ONCOTARGET, V6, P14191, DOI 10.18632/oncotarget.3691
   Wu XM, 2011, INDIAN J EXP BIOL, V49, P105
   Xu WT, 2015, CELL ADHES MIGR, V9, P317, DOI 10.1080/19336918.2015.1016686
   Xu XH, 2016, ONCOL REP, V35, P923, DOI 10.3892/or.2015.4414
   Zhao H, 2014, INT J CLIN EXP MED, V7, P5429
   Zhou Y, 2016, ACTA PHARMACOL SIN, V37, P519, DOI 10.1038/aps.2015.153
   Zhu LB, 2014, INT J CLIN EXP PATHO, V7, P3984
NR 43
TC 8
Z9 9
U1 1
U2 3
PU SPANDIDOS PUBL LTD
PI ATHENS
PA POB 18179, ATHENS, 116 10, GREECE
SN 1791-2997
EI 1791-3004
J9 MOL MED REP
JI Mol. Med. Rep.
PD DEC 15
PY 2017
VL 16
IS 6
BP 7949
EP 7958
DI 10.3892/mmr.2017.7660
PG 10
WC Oncology; Medicine, Research & Experimental
SC Oncology; Research & Experimental Medicine
GA FQ3AM
UT WOS:000418229200009
PM 28983587
DA 2022-07-08
ER

PT J
AU Zhou, Qian
   Xian, Miao
   Xiang, Senfeng
   Xiang, Danyan
   Shao, Xuejing
   Wang, Jincheng
   Cao, Ji
   Yang, Xiaochun
   Yang, Bo
   Ying, Meidan
   He, Qiaojun
AF Zhou, Qian
   Xian, Miao
   Xiang, Senfeng
   Xiang, Danyan
   Shao, Xuejing
   Wang, Jincheng
   Cao, Ji
   Yang, Xiaochun
   Yang, Bo
   Ying, Meidan
   He, Qiaojun
TI All-Trans Retinoic Acid Prevents Osteosarcoma Metastasis by Inhibiting M2 Polarization of Tumor-Associated Macrophages
SO CANCER IMMUNOLOGY RESEARCH
LA English
DT Article
ID matrix metalloproteinase; cancer metastasis; myeloid cell; in-vivo; progression; activation; expression; invasion; microenvironment; differentiation
AB M2-polarized tumor-associated macrophages (TAM) play a critical role in cancer invasion and metastasis. Here, we report that M2 macrophages enhanced metastasis of K7M2 WT osteosarcoma cells to the lungs in mice, thus establishing M2 TAMs as a therapeutic target for blocking osteosarcoma metastasis. We found that all-trans retinoic acid (ATRA) inhibited osteosarcoma metastasis via inhibiting the M2 polarization of TAMs. ATRA suppressed IL13- or IL4-induced M2-type macrophages, and then inhibited migration of osteosarcoma cells as promoted by M2-type macrophages in vitro. ATRA reduced the number of pulmonary metastatic nodes of osteosarcoma and decreased expression of M2-type macrophages in metastatic nodes both in intravenous injection and ortho-topic transplantation models. ATRA's effect was independent of conventional STAT3/6 or C/EBPb signaling, which regulate M2-like polarization of macrophages. Quantitative genomic and functional analyses revealed that MMP12, a macrophage-secreted elastase, was elevated in IL13-skewed TAM polarization, whereas ATRA treatment downregulated IL13-induced secretion of MMP12. This downregulation correlates with the antimetastasis effect of ATRA. Our results show the role of TAM polarization in osteosarcoma metastasis, identify a therapeutic opportunity for antimetastasis treatment, and indicate ATRA treatment as an approach for preventing osteosarcoma metastasis via M2-type polarization intervention. (C)2017 AACR.
C1 [Zhou, Qian; Xian, Miao; Xiang, Senfeng; Xiang, Danyan; Shao, Xuejing; Wang, Jincheng; Cao, Ji; Yang, Xiaochun; Yang, Bo; Ying, Meidan; He, Qiaojun] Zhejiang Univ, Zhejiang Prov Key Lab Anticanc Drug Res, Coll Pharmaceut Sci, Hangzhou, Zhejiang, Peoples R China.
RP He, QJ (通讯作者)，Zhejiang Univ, Coll Pharmaceut Sci, Inst Pharmacol & Toxicol, Room 113, Hangzhou 310058, Zhejiang, Peoples R China.; Ying, MD (通讯作者)，Zhejiang Univ, Inst Pharmacol & Toxicol, Coll Pharmaceut Sci, Room 427, Hangzhou 310058, Zhejiang, Peoples R China.
EM mying@zju.edu.cn; qiaojunhe@zju.edu.cn
FU National Natural Science Foundation of China [81573453, 81625024, 91529304, 81473225]; International Science & Technology Cooperation Program of China [2014DFE30050]; Fundamental Research Funds for the Central Universities; Zhejiang Provincial Program for the cultivation of High-level Innovative Health Talents
CR Allavena P, 2013, ONCOIMMUNOLOGY, V2, P0, DOI 10.4161/onci.24614
   Bacci G, 2000, J CLIN ONCOL, V18, P4016, DOI 10.1200/JCO.2000.18.24.4016
   Bailey C, 2007, CLIN EXP METASTAS, V24, P121, DOI 10.1007/s10585-007-9060-3
   Buddingh EP, 2011, CLIN CANCER RES, V17, P2110, DOI 10.1158/1078-0432.CCR-10-2047
   Cavnar MJ, 2013, J EXP MED, V210, P2873, DOI 10.1084/jem.20130875
   Cheng J, 2015, INT J CLIN EXP MED, V8, P4220
   Condeelis J, 2006, CELL, V124, P263, DOI 10.1016/j.cell.2006.01.007
   De Palma M, 2016, CANCER CELL, V30, P832, DOI 10.1016/j.ccell.2016.11.015
   Deryugina EI, 2006, CANCER METAST REV, V25, P9, DOI 10.1007/s10555-006-7886-9
   Ferguson WS, 2001, CANCER INVEST, V19, P292, DOI 10.1081/CNV-100102557
   Franklin RA, 2014, ONCOIMMUNOLOGY, V3, P0, DOI 10.4161/21624011.2014.955346
   Gabrilovich DI, 2009, NAT REV IMMUNOL, V9, P162, DOI 10.1038/nri2506
   Germano G, 2013, CANCER CELL, V23, P249, DOI 10.1016/j.ccr.2013.01.008
   Hofmann HS, 2005, CLIN CANCER RES, V11, P1086
   Ji YW, 2012, J BIOL CHEM, V287, P13561, DOI 10.1074/jbc.M112.350066
   Kerkela E, 2003, EXP DERMATOL, V12, P109, DOI 10.1034/j.1600-0625.2003.120201.x
   Lawrence T, 2011, NAT REV IMMUNOL, V11, P750, DOI 10.1038/nri3088
   Li W, 2009, J MED CHEM, V52, P1799, DOI 10.1021/jm900093d
   Liu H, 2003, BREAST CANCER RES TR, V79, P63, DOI 10.1023/A:1023366117157
   Lo HM, 2014, FOOD FUNCT, V5, P140, DOI 10.1039/c3fo60309a
   Mantovani A, 2002, TRENDS IMMUNOL, V23, P549, DOI 10.1016/S1471-4906(02)02302-5
   Mantovani A, 2006, CANCER METAST REV, V25, P315, DOI 10.1007/s10555-006-9001-7
   Mantovani A, 2010, CURR OPIN IMMUNOL, V22, P231, DOI 10.1016/j.coi.2010.01.009
   Mareel M, 2003, PHYSIOL REV, V83, P337, DOI 10.1152/physrev.00024.2002
   Marina N, 2004, ONCOLOGIST, V9, P422, DOI 10.1634/theoncologist.9-4-422
   Mirza N, 2006, CANCER RES, V66, P9299, DOI 10.1158/0008-5472.CAN-06-1690
   Murdoch C, 2004, BLOOD, V104, P2224, DOI 10.1182/blood-2004-03-1109
   Murdoch C, 2008, NAT REV CANCER, V8, P618, DOI 10.1038/nrc2444
   Murray PJ, 2014, IMMUNITY, V41, P14, DOI 10.1016/j.immuni.2014.06.008
   Ng KTP, 2011, EUR J CANCER, V47, P2299, DOI 10.1016/j.ejca.2011.05.032
   Nonomura N, 2011, BJU INT, V107, P1918, DOI 10.1111/j.1464-410X.2010.09804.x
   Okabe Y, 2014, CELL, V157, P832, DOI 10.1016/j.cell.2014.04.016
   Oldridge EE, 2013, ONCOGENESIS, V2, P0, DOI 10.1038/oncsis.2013.6
   Osinsky S, 2011, CLIN TRANSL ONCOL, V13, P133, DOI 10.1007/s12094-011-0630-0
   Paolino M, 2014, NATURE, V507, P508, DOI 10.1038/nature12998
   Pollard JW, 2008, J LEUKOCYTE BIOL, V84, P623, DOI 10.1189/jlb.1107762
   Pollard JW, 2004, NAT REV CANCER, V4, P71, DOI 10.1038/nrc1256
   Raschke WC, 1978, CELL, V15, P261, DOI 10.1016/0092-8674(78)90101-0
   Robinson BD, 2009, CLIN CANCER RES, V15, P2433, DOI 10.1158/1078-0432.CCR-08-2179
   Ruffell D, 2009, P NATL ACAD SCI USA, V106, P17475, DOI 10.1073/pnas.0908641106
   Shapiro SD, 1993, J BIOL CHEM, V268, P23824
   Sica A, 2008, CANCER LETT, V267, P204, DOI 10.1016/j.canlet.2008.03.028
   Sica A, 2012, J CLIN INVEST, V122, P787, DOI 10.1172/JCI59643
   Tsagozis P, 2014, INT IMMUNOPHARMACOL, V23, P8, DOI 10.1016/j.intimp.2014.07.037
   Wansley DANIELL, 2013, CLIN MOL ALLERGY, V11, P4, DOI 10.1186/1476-7961-11-4
   Wu DJ, 2014, MOL MED REP, V10, P2415, DOI 10.3892/mmr.2014.2546
   Wu Q, 2002, ACTA PHARMACOL SIN, V23, P835
   Yamashiro S, 1994, AM J PATHOL, V145, P856
   Ying M, 2016, ONCOGENE, V35, P4358, DOI 10.1038/onc.2015.503, 10.1038/onc.2016.29
   Yuan FJ, 2014, PLOS ONE, V9, P0, DOI 10.1371/journal.pone.0107063
   Zarif JC, 2014, ONCOIMMUNOLOGY, V3, P0, DOI 10.4161/21624011.2014.941734
   Zhang J, 2014, ONCOTARGET, V5, P9664, DOI 10.18632/oncotarget.1856
   Zhou WC, 2015, NAT CELL BIOL, V17, P170, DOI 10.1038/ncb3090
NR 53
TC 59
Z9 60
U1 6
U2 44
PU AMER ASSOC CANCER RESEARCH
PI PHILADELPHIA
PA 615 CHESTNUT ST, 17TH FLOOR, PHILADELPHIA, PA 19106-4404 USA
SN 2326-6066
EI 2326-6074
J9 CANCER IMMUNOL RES
JI Cancer Immunol. Res.
PD JUL 15
PY 2017
VL 5
IS 7
BP 547
EP 559
DI 10.1158/2326-6066.CIR-16-0259
PG 13
WC Oncology; Immunology
SC Oncology; Immunology
GA EZ5BA
UT WOS:000404725300004
PM 28515123
DA 2022-07-08
ER

PT J
AU Shih, Yung-Luen
   Au, Man-Kuan
   Liu, Ko-Lin
   Yeh, Ming-Yang
   Lee, Ching-Hsiao
   Lee, Mei-Hui
   Lu, Hsu-Feng
   Yang, Jiun-Long
   Wu, RS
   Chung, Jing-Gung
AF Shih, Yung-luen
   Au, Man-kuan
   Liu, Ko-lin
   Yeh, Ming-yang
   Lee, Ching-hsiao
   Lee, Mei-hui
   Lu, Hsu-feng
   Yang, Jiun-long
   Wu, Rick
   Chung, Jing-gung
TI Ouabain impairs cell migration, and invasion and alters gene expression of human osteosarcoma U-2 OS cells
SO ENVIRONMENTAL TOXICOLOGY
LA English
DT Article
DE migration and invasion; MMP-2; ouabain; TGFB1; 2 and 3; U-2 OS cells
ID matrix metalloproteinase; in-vitro; cancer cell; e-cadherin; inhibition; metastasis; suppresse; adhesion; pathway; growth
AB Ouabain, the specific Na+/K+-ATPase blocker, has biological activity including anti-proliferative and anti-metastasis effects in cancer cell. There is no study to show ouabain inhibiting cell migration and invasion in human osteosarcoma U-2 OS cells. Thus, we investigated the effect of ouabain on the cell migration and invasion of human osteosarcoma U-2 OS cells. Results indicated that ouabain significantly decreased the percentage of viable cells at 2.5-5.0 M, thus, we selected 0.25-1.0 M for inhibiting studies. Ouabain inhibited cell migration, invasion and the enzymatic activities of MMP-2, and also affected the expression of metastasis-associated protein in U-2 OS cells. The cDNA microarray assay indicated that CDH1, TGFBR3, SHC3 and MAP2K6 metastasis-related genes were increased, but CCND1, JUN, CDKN1A, TGFB1, 2 and 3, SMAD4, MMP13, MMP2 and FN1 genes were decreased. These findings provide more information regarding ouabain inhibited cell migration and invasion and associated gene expressions in U-2 OS cells after exposed to ouabain.
C1 [Shih, Yung-Luen; Liu, Ko-Lin] Shin Kong Wu Ho Su Mem Hosp, Dept Pathol & Lab Med, Taipei, Taiwan.
   [Shih, Yung-Luen] Taipei Med Univ, Sch Med Lab Sci & Biotechnol, Taipei, Taiwan.
   [Shih, Yung-Luen] Fu Jen Catholic Univ, Sch Med, Coll Med, New Taipei, Taiwan.
   [Au, Man-Kuan] Cheng Hsin Gen Hosp, Dept Orthoped, Taipei, Taiwan.
   [Yeh, Ming-Yang] Cheng Hsin Gen Hosp, Off Director, Taipei, Taiwan.
   [Lee, Ching-Hsiao] Jen Teh Jr Coll Med Nursing & Management, Dept Med Technol, Houlong, Miaoli County, Taiwan.
   [Lee, Mei-Hui] Changhua Christian Hosp, Dept Genet Counseling Ctr, Changhua, Taiwan.
   [Lu, Hsu-Feng] Fu Jen Catholic Univ, Restaurant Hotel & Inst Management, New Taipei, Taiwan.
   [Lu, Hsu-Feng] Cheng Hsin Gen Hosp, Dept Clin Pathol, 45 Cheng Hsin St, Taipei 112, Taiwan.
   [Yang, Jiun-Long] China Med Univ, Dept Chinese Pharmaceut Sci & Chinese Med Resourc, Taichung, Taiwan.
   [Wu, Rick Sai-Chuen] China Med Univ, Sch Med, Taichung, Taiwan.
   [Chung, Jing-Gung] China Med Univ, Dept Biol Sci & Technol, 91 Hsueh Shih Rd, Taichung 40402, Taiwan.
   [Chung, Jing-Gung] Asia Univ, Dept Biotechnol, Taichung, Taiwan.
RP Lu, HF (通讯作者)，Cheng Hsin Gen Hosp, Dept Clin Pathol, 45 Cheng Hsin St, Taipei 112, Taiwan.; Chung, JG (通讯作者)，China Med Univ, Dept Biol Sci & Technol, 91 Hsueh Shih Rd, Taichung 40402, Taiwan.
EM ch1835@chgh.org.tw; jgchung@mail.cmu.edu.tw
FU Shin Kong Wu Ho-Su Memorial Hospital [SKH-8302-105-NDR-09]; Cheng Hsin General Hospital [104-17]
CR Allison DANIELC, 2012, SARCOMA, V2012, P704872, DOI 10.1155/2012/704872
   Babykutty S, 2012, CLIN EXP METASTAS, V29, P471, DOI 10.1007/s10585-012-9464-6
   Birkedalhansen H, 1993, CRIT REV ORAL BIOL M, V4, P197, DOI 10.1177/10454411930040020401
   Brower V, 2008, J NATL CANCER I, V100, P838, DOI 10.1093/jnci/djn199
   Chan CY, 2016, BIOMEDICINE-TAIWAN, V6, P0, DOI 10.7603/s40681-016-0015-3
   Chen DD, 2014, BMC CANCER, V14, P0, DOI 10.1186/1471-2407-14-716
   Coussens LM, 2002, SCIENCE, V295, P2387, DOI 10.1126/science.1067100
   Damron TA, 2007, CLIN ORTHOP RELAT R, V0, PP40, DOI 10.1097/BLO.0b013e318059b8c9
   Do TV, 2008, MOL CANCER RES, V6, P695, DOI 10.1158/1541-7786.MCR-07-0294
   Dutta S, 2014, MOL ONCOL, V8, P483, DOI 10.1016/j.molonc.2013.12.017
   Egeblad M, 2002, NAT REV CANCER, V2, P161, DOI 10.1038/nrc745
   Falk J, 2002, BIOL CELL, V94, P327, DOI 10.1016/S0248-4900(02)00006-0
   Fuste NP, 2016, ONCOTARGET, V7, P26979, DOI 10.18632/oncotarget.8876
   Gravdal K, 2007, CLIN CANCER RES, V13, P7003, DOI 10.1158/1078-0432.CCR-07-1263
   Huang AC, 2009, IN VIVO, V23, P613
   Huang YT, 2004, BIOCHEM PHARMACOL, V67, P727, DOI 10.1016/j.bcp.2003.10.013
   Khan N, 2010, CANCER METAST REV, V29, P435, DOI 10.1007/s10555-010-9236-1
   Kuo SW, 2011, J CELL PHYSIOL, V226, P1608, DOI 10.1002/jcp.22491
   Li JWH, 2009, SCIENCE, V325, P161, DOI 10.1126/science.1168243
   Liao CL, 2015, ENVIRON TOXICOL, V30, P53, DOI 10.1002/tox.21894
   Lin MC, 2013, BIOMEDICINE-TAIWAN, V3, P174, DOI 10.1016/j.biomed.2013.09.001
   Liotta LA, 1980, NATURE, V284, P67, DOI 10.1038/284067a0
   Liu N, 2013, ONCOL LETT, V6, P475, DOI 10.3892/ol.2013.1406
   Liu Y, 2016, CYTOTECHNOLOGY, V68, P123, DOI 10.1007/s10616-014-9763-7
   Mitra AK, 2011, ONCOGENE, V30, P1566, DOI 10.1038/onc.2010.532
   Nishida H, 2014, J BONE MINER RES, V29, P2439, DOI 10.1002/jbmr.2277
   Ou BC, 2016, ONCOTARGET, V7, P47637, DOI 10.18632/oncotarget.10256
   Ozdemir A, 2016, STEROIDS, V109, P29, DOI 10.1016/j.steroids.2016.03.015
   Park J, 2014, ONCOGENE, V33, P1649, DOI 10.1038/onc.2013.118
   Pezzani R, 2014, ENDOCR J, V61, P41, DOI 10.1507/endocrj.EJ13-0225
   Pongrakhananon V, 2013, PLOS ONE, V8, P0, DOI 10.1371/journal.pone.0068623
   Rieger-christ KM, 2004, ONCOGENE, V23, P4745, DOI 10.1038/sj.onc.1207629
   Romanov VS, 2012, BIOCHEMISTRY-MOSCOW+, V77, P575, DOI 10.1134/S000629791206003X
   Saika S, 2005, LAB INVEST, V85, P838, DOI 10.1038/labinvest.3700294
   Schoner W, 2002, EUR J BIOCHEM, V269, P2440, DOI 10.1046/j.1432-1033.2002.02911.x
   Seidel B, 2004, ONCOGENE, V23, P5532, DOI 10.1038/sj.onc.1207718
   Seshacharyulu P, 2012, EXPERT OPIN THER TAR, V16, P15, DOI 10.1517/14728222.2011.648617
   Shin HK, 2015, BIOMED RES INT, V2015, P0, DOI 10.1155/2015/537136
   Dung TD, 2013, BIOSCI BIOTECH BIOCH, V77, P1814, DOI 10.1271/bbb.130060
   Tsiambas E, 2016, J BUON, V21, P450
   Wachtel M, 2010, CANCER TREAT REV, V36, P318, DOI 10.1016/j.ctrv.2010.02.007
   Wei CH, 2012, EXP MOL MED, V44, P413, DOI 10.3858/emm.2012.44.7.050
   Weng CJ, 2010, CLIN EXP METASTAS, V27, P361, DOI 10.1007/s10585-010-9334-z
   Wu PK, 2009, JPN J CLIN ONCOL, V39, P514, DOI 10.1093/jjco/hyp057
   Wu SH, 2014, MOLECULES, V19, P6047, DOI 10.3390/molecules19056047
   Wu XA, 2010, BMC CANCER, V10, P0, DOI 10.1186/1471-2407-10-269
   Zhou J, 2008, MOL CANCER RES, V6, P194, DOI 10.1158/1541-7786.MCR-07-0197
NR 47
TC 14
Z9 15
U1 0
U2 6
PU WILEY
PI HOBOKEN
PA 111 RIVER ST, HOBOKEN 07030-5774, NJ USA
SN 1520-4081
EI 1522-7278
J9 ENVIRON TOXICOL
JI Environ. Toxicol.
PD NOV 15
PY 2017
VL 32
IS 11
BP 2400
EP 2413
DI 10.1002/tox.22453
PG 14
WC Environmental Sciences; Toxicology; Water Resources
SC Environmental Sciences & Ecology; Toxicology; Water Resources
GA FJ8MO
UT WOS:000413022300008
PM 28795476
DA 2022-07-08
ER

PT J
AU Chen, Wei
   An, Ping
   Quan, Xiao-Jing
   Zhang, Jun
   Zhou, Zhong-Yin
   Zou, Li-Ping
   Luo, He-Sheng
AF Chen, Wei
   An, Ping
   Quan, Xiao-jing
   Zhang, Jun
   Zhou, Zhong-yin
   Zou, Li-ping
   Luo, He-sheng
TI Ca2+/calmodulin-dependent protein kinase II regulates colon cancer proliferation and migration via ERK1/2 and p38 pathways
SO WORLD JOURNAL OF GASTROENTEROLOGY
LA English
DT Article
DE Ca2+/calmodulin-dependent protein kinase II; colon cancer; proliferation; migration
ID suppresses tumor-growth; cell-cycle arrest; human osteosarcoma; camkii; progression; activation
AB AIM To investigate the role of calmodulin-dependent protein kinase. (CaMK.) in colon cancer growth, migration and invasion. METHODS CaMK. expression in colon cancer and paracancerous tissues was evaluated via immunochemistry. Transcriptional and posttranscriptional levels of CaMK. in tissue samples and MMP2, MMP9 and TIMP-1 expression in the human colon cancer cell line HCT116 were assessed by qRT-PCR and western blot. Cell proliferation was detected with the MTT assay. Cancer cell migration and invasion were investigated with the Transwell culture system and woundhealing assay. RESULTS We first demonstrated that CaMK. was over-expressed in human colon cancers and was associated with cancer differentiation. In the human colon cancer cell line HCT116, the CaMKII-specific inhibitor KN93, but not its inactive analogue KN92, decreased cancer cell proliferation. Furthermore, KN93 also significantly prohibited HCT116 cell migration and invasion. The specific inhibition of ERK1/2 or p38 decreased the proliferation and migration of colon cancer cells. CONCLUSION Our findings highlight CaMK. as a potential critical mediator in human colon tumor development and metastasis.
C1 [Chen, Wei; An, Ping; Quan, Xiao-Jing; Zhang, Jun; Zhou, Zhong-Yin; Luo, He-Sheng] Wuhan Univ, Renmin Hosp, Dept Gastroenterol, 238 Jiefang Rd, Wuhan 430060, Hubei, Peoples R China.
   [Zou, Li-Ping] Wuhan Univ, Renmin Hosp, Dept Educ, Wuhan 430060, Hubei, Peoples R China.
   [An, Ping] Harvard Med Sch, Beth Israel Deaconess Med Ctr, Div Gastroenterol & Hepatol, Boston, MA 02115 USA.
RP Luo, HS (通讯作者)，Wuhan Univ, Renmin Hosp, Dept Gastroenterol, 238 Jiefang Rd, Wuhan 430060, Hubei, Peoples R China.
EM xhnk@163.com
FU National Natural Science Foundation of China [81302131]
CR An P, 2007, WORLD J GASTROENTERO, V13, P1445, DOI 10.3748/wjg.v13.i9.1445
   An P, 2012, HEPATOL RES, V42, P806, DOI 10.1111/j.1872-034X.2012.00983.x
   Bourguignon LYW, 2006, J BIOL CHEM, V281, P14026, DOI 10.1074/jbc.M507734200
   Britschgi A, 2013, P NATL ACAD SCI USA, V110, PE1026, DOI 10.1073/pnas.1217072110
   Chai SJ, 2014, CANCER LETT, V344, P119, DOI 10.1016/j.canlet.2013.10.022
   Daft PG, 2013, MOL CANCER RES, V11, P349, DOI 10.1158/1541-7786.MCR-12-0572
   Eleftheriadis T, 2013, HIPPOKRATIA, V17, P141
   Ferlay J, 2015, INT J CANCER, V136, PE359, DOI 10.1002/ijc.29210
   Hook SS, 2001, ANNU REV PHARMACOL, V41, P471, DOI 10.1146/annurev.pharmtox.41.1.471
   Lan YT, 2012, INT J COLORECTAL DIS, V27, P657, DOI 10.1007/s00384-011-1366-6
   Leung CS, 2014, NAT COMMUN, V5, P0, DOI 10.1038/ncomms6092
   Ma SL, 2009, J BIOL CHEM, V284, P24773, DOI 10.1074/jbc.M109.028621
   Wang CM, 2008, J BIOL CHEM, V283, P11565, DOI 10.1074/jbc.M800436200
   Wang T, 2014, ONCOTARGET, V5, P10293, DOI 10.18632/oncotarget.2511
   Wang YY, 2015, ONCOTARGET, V6, P11725, DOI 10.18632/oncotarget.3955
   Yuan KY, 2007, LAB INVEST, V87, P938, DOI 10.1038/labinvest.3700658
   Zayzafoon M, 2006, J CELL BIOCHEM, V97, P56, DOI 10.1002/jcb.20675
NR 17
TC 27
Z9 28
U1 1
U2 11
PU BAISHIDENG PUBLISHING GROUP INC
PI PLEASANTON
PA 8226 REGENCY DR, PLEASANTON, CA 94588 USA
SN 1007-9327
EI 2219-2840
J9 WORLD J GASTROENTERO
JI World J. Gastroenterol.
PD SEP 7
PY 2017
VL 23
IS 33
BP 6111
EP 6118
DI 10.3748/wjg.v23.i33.6111
PG 8
WC Gastroenterology & Hepatology
SC Gastroenterology & Hepatology
GA FG0YL
UT WOS:000409519500010
PM 28970726
DA 2022-07-08
ER

PT J
AU Hu, Chuanzhen
   Wen, Junxiang
   Gong, Liangzhi
   Chen, Xu
   Wang, Jun
   Hu, Fangqiong
   Zhou, Qi
   Liang, Jing
   Wei, Li
   Shen, Yuhui
   Zhang, Weibin
AF Hu, Chuanzhen
   Wen, Junxiang
   Gong, Liangzhi
   Chen, Xu
   Wang, Jun
   Hu, Fangqiong
   Zhou, Qi
   Liang, Jing
   Wei, Li
   Shen, Yuhui
   Zhang, Weibin
TI Thrombospondin-1 promotes cell migration, invasion and lung metastasis of osteosarcoma through FAK dependent pathway
SO ONCOTARGET
LA English
DT Article
DE thrombospondin-1; osoteosarcoma; lung metastasis; FAK
ID focal adhesion kinase; growth-factor-beta; tumor-metastasis; up-regulation; overexpression; activation; expression; gene
AB Microenvironment at the metastatic locus usually differs greatly from that present in the site of primary tumor formation and it has a significant impact on the fate of the extravasated cancer cells. We compared gene expression signatures of primary tumors and lung metastatic tumors, and identified Thrombospondin-1 (TSP1) as highly up-regulated in the lung metastatic tumors. Immunohistochemical staining further indicated that TSP1 protein expression was higher in lung metastatic tumors compared to primary tumors in both osteosarcoma xenograft model and human clinical samples. TSP1 mRNA level is significantly associated with the Enneking stage of osteosarcoma and lung metastasis. TGF-beta pathways could stimulate the TSP1 expression in osteosarcoma cells. Knockdown of TSP1 expression in osteosarcoma cells dramatically suppressed cell wound healing, migration and invasion. Treatment with recombinant TSP1 protein in osteosarcoma cells significantly promoted cell wound healing, migration and invasion. Meanwhile, suppression of TSP1 in osteosarcoma cells resulted in decreased pulmonary metastasis in vivo. Mechanistically, TSP1 increased expression of metastasis related genes, including MMP2, MMP9 and Fibronectin 1. TSP1 promoted osteosarcoma cell motility through the activation of FAK pathway. Taken together, our study provides evidence of the contributions of TSP1 to the lung metastasis of osteosarcoma and suggests that this protein may represent a potential therapeutic target for osteosarcoma lung metastasis.
C1 [Hu, Chuanzhen; Wen, Junxiang; Gong, Liangzhi; Chen, Xu; Shen, Yuhui; Zhang, Weibin] Shanghai Jiao Tong Univ, Ruijin Hosp, Dept Orthopaed, Sch Med, Shanghai 200025, Peoples R China.
   [Hu, Chuanzhen; Wen, Junxiang; Gong, Liangzhi; Wang, Jun; Hu, Fangqiong; Zhou, Qi; Liang, Jing; Wei, Li; Shen, Yuhui; Zhang, Weibin] Shanghai Jiao Tong Univ, Shanghai Inst Orthoped & Traumatol, Ruijin Hosp, Sch Med,Shanghai Key Lab Bone & Joint Dis, Shanghai 200025, Peoples R China.
   [Chen, Xu] Shanghai Jiao Tong Univ, Wuxi Branch, Ruijin Hosp, Wuxi Xinrui Hosp,Dept Orthopaed,Sch Med, Wuxi 214028, Peoples R China.
RP Shen, YH; Zhang, WB (通讯作者)，Shanghai Jiao Tong Univ, Ruijin Hosp, Dept Orthopaed, Sch Med, Shanghai 200025, Peoples R China.; Shen, YH; Zhang, WB (通讯作者)，Shanghai Jiao Tong Univ, Shanghai Inst Orthoped & Traumatol, Ruijin Hosp, Sch Med,Shanghai Key Lab Bone & Joint Dis, Shanghai 200025, Peoples R China.
EM yuhuiss@163.com; weibin@medmail.com.cn
CR [anonymous] , 2015, INT J ANTENNAS PROPA, V0, P0, DOI DOI 10.1145/2820783.2820823.10
   Bige N, 2012, KIDNEY INT, V81, P1226, DOI 10.1038/ki.2012.21
   Bornstein P, 2002, CURR OPIN CELL BIOL, V14, P608, DOI 10.1016/S0955-0674(02)00361-7
   Borsotti P, 2015, PIGM CELL MELANOMA R, V28, P0, DOI 10.1111/pcmr.12319
   Chen H, 1994, J BIOL CHEM, V269, P32226
   Chen X, 2015, TUMOR BIOL, V36, P9873, DOI 10.1007/s13277-015-3751-1
   Esemuede N, 2004, J SURG RES, V122, P135, DOI 10.1016/j.jss.2004.05.015
   Figel S, 2011, ANTI-CANCER AGENT ME, V11, P607, DOI 10.2174/187152011796817646
   Firlej V, 2011, CANCER RES, V71, P7649, DOI 10.1158/0008-5472.CAN-11-0833
   Fujiwara M, 2011, TUMOR BIOL, V32, P611, DOI 10.1007/s13277-011-0160-y
   Gabriel B, 2004, ANTICANCER RES, V24, P921
   Josephine CAA, 2004, INT J BIOCHEM CELL B, V36, P961, DOI 10.1101/cshperspect.a009712, 10.1016/j.biocel.2004.01.004
   Kamo N, 2009, HUM PATHOL, V40, P1643, DOI 10.1016/j.humpath.2009.05.004
   Kazerounian S, 2008, CELL MOL LIFE SCI, V65, P700, DOI 10.1007/s00018-007-7486-z
   Kim IS, 2016, CANCER METAST REV, V35, P601, DOI 10.1007/s10555-016-9643-z
   Kornberg LJ, 1998, HEAD NECK-J SCI SPEC, V20, P634, DOI 10.1002/(SICI)1097-0347(199810)20:7<634::AID-HED10>3.3.CO;2-D
   Kundu ZS, 2014, INDIAN J ORTHOP, V48, P238, DOI 10.4103/0019-5413.132491
   Lamora A, 2016, J CLIN MED, V5, P0, DOI 10.3390/jcm5110096
   Lamora A, 2014, CLIN CANCER RES, V20, P5097, DOI 10.1158/1078-0432.CCR-13-3191
   Lawler J, 2001, AM J PATHOL, V159, P1949, DOI 10.1016/S0002-9440(10)63042-8
   Liu Y, 2016, CANCER CELL, V30, P668, DOI 10.1016/j.ccell.2016.09.011
   Lu KH, 2016, FOOD CHEM TOXICOL, V97, P177, DOI 10.1016/j.fct.2016.09.006
   Massague J, 2012, NAT REV MOL CELL BIO, V13, P616, DOI 10.1038/nrm3434
   Miyata Y, 2013, INT J MOL SCI, V14, P12249, DOI 10.3390/ijms140612249
   Naumov GN, 2006, JNCI-J NATL CANCER I, V98, P316, DOI 10.1093/jnci/djj068
   Nucera C, 2010, P NATL ACAD SCI USA, V107, P10649, DOI 10.1073/pnas.1004934107
   Okamoto M, 2002, BBA-GENE STRUCT EXPR, V1574, P24, DOI 10.1016/S0167-4781(01)00345-1
   Orr AW, 2004, J BIOL CHEM, V279, P48983, DOI 10.1074/jbc.M404881200
   Orr AW, 2002, J BIOL CHEM, V277, P20453, DOI 10.1074/jbc.M112091200
   Owens LV, 1995, CANCER RES, V55, P2752
   Owens LV, 1996, ANN SURG ONCOL, V3, P100, DOI 10.1007/BF02409059
   Pal SK, 2016, J ORAL PATHOL MED, V45, P730, DOI 10.1111/jop.12430
   Radziwon-balicka A, 2014, CARCINOGENESIS, V35, P324, DOI 10.1093/carcin/bgt332
   Ren K, 2015, ONCOTARGET, V6, P31085, DOI 10.18632/oncotarget.5044
   Ren ZW, 2016, TUMOR BIOL, V37, P5089, DOI 10.1007/s13277-015-4352-8
   Sid B, 2008, INT J BIOCHEM CELL B, V40, P1890, DOI 10.1016/j.biocel.2008.01.023
   Tsuchida R, 2014, ONCOGENE, V33, P3803, DOI 10.1038/onc.2013.358
   Uchida H, 2008, CURR EYE RES, V33, P199, DOI 10.1080/02713680701852090
   Valastyan S, 2011, CELL, V147, P275, DOI 10.1016/j.cell.2011.09.024
   Xu SG, 2014, DNA CELL BIOL, V33, P802, DOI 10.1089/dna.2014.2527
   Yamamoto KN, 2015, SCI REP-UK, V5, P0, DOI 10.1038/srep15886
   Yan Q, 2010, BIOCHEMISTRY-US, V49, P3685, DOI 10.1021/bi902067f
   Yang FANG, 2015, ZHONGGUO FEI AI ZA ZHI, V18, P48, DOI 10.3779/j.issn.1009-3419.2015.01.08
   Yee KO, 2009, BREAST CANCER RES TR, V114, P85, DOI 10.1007/s10549-008-9992-6
NR 44
TC 16
Z9 18
U1 0
U2 7
PU IMPACT JOURNALS LLC
PI ORCHARD PARK
PA 6666 E QUAKER ST, STE 1, ORCHARD PARK, NY 14127 USA
SN 
EI 1949-2553
J9 ONCOTARGET
JI Oncotarget
PD SEP 29
PY 2017
VL 8
IS 44
BP 75881
EP 75892
DI 10.18632/oncotarget.17427
PG 12
WC Oncology; Cell Biology
SC Oncology; Cell Biology
GA FI5ZG
UT WOS:000412066700010
PM 29100277
DA 2022-07-08
ER

PT J
AU Chen, Xia
   Peng, Dan
   Shen, Yi
   Liu, Bo
   Zhou, Hongkang
   Tao, Huai
   Huang, Jufang
AF Chen, Xia
   Peng, Dan
   Shen, Yi
   Liu, Bo
   Zhou, Hongkang
   Tao, Huai
   Huang, Jufang
TI The potential combinational effect of miR-34a with celecoxib in osteosarcoma
SO ANTI-CANCER DRUGS
LA English
DT Article
DE celecoxib; invasion; migration; MiR-34a; osteosarcoma; proliferation
ID acute lymphoblastic-leukemia; cell lung-cancer; radiation-therapy; targeting notch1; down-regulation; phase-ii; cyclooxygenase-2; microrna-34a; expression; migration
AB Advanced osteosarcoma (OS) is usually treated by preoperative and postoperative chemotherapy, but there are a very limited number of active agents. Celecoxib (Cel) is a COX-2-selective nonsteroidal anti-inflammatory drug and its antitumoral effect has been shown widely in a variety of cancers including OS cells in vitro. However, the potential combinational effect of Cel with other biological therapy has not been reported in OS cells. In this study, the effects of Cel, miR-34a mimics, and their combination on cell proliferation (MTT assay), migration (in-vitro scratch assay), invasion (transwell assay), mRNA (real-time PCR), and protein (Western blot) expression of associated signal transductions were investigated in cultured MG63 cells. The results showed that miR-34a mimics transfection and Cel treatment significantly decreased cell viability, migration, and invasion in MG63 cells, with their combination being more effective. In contrast, miR-34a inhibitors transfection exerted an effect opposite to miR-34a mimics on cell viability, migration, and invasion. The antitumoral effects of miR-34a, Cel, and their combination were observed in significant up-regulated expression of PTEN and GSK-3 beta, down-regulated expression of ROCK1, Notch1, and MMP9 as well as Akt Ser(473) phosphorylation. Our data suggested that miR-34a exerts a combinational effect with Cel on the cell proliferation, migration, and invasion in OS cells through regulating Notch1/ROCK1-PTEN-Akt-GSK-3 beta signaling and MMP9 gene expression. Anti-Cancer Drugs 28:888-897 Copyright (C) 2017 Wolters Kluwer Health, Inc. All rights reserved.
C1 [Chen, Xia; Peng, Dan; Shen, Yi; Liu, Bo] Cent S Univ, Xiangya Hosp 2, Dept Orthoped, Changsha, Hunan, Peoples R China.
   [Zhou, Hongkang; Huang, Jufang] Cent S Univ, Sch Basic Med Sci, Dept Anat & Neurobiol, Changsha 410013, Hunan, Peoples R China.
   [Tao, Huai] Hunan Univ Chinese Med, Dept Biochem & Mol Biol, Changsha 410208, Hunan, Peoples R China.
   [Tao, Huai] Hunan Univ Chinese Med, Div Stem Cell Regulat & Applicat, Changsha, Hunan, Peoples R China.
RP Huang, JF (通讯作者)，Cent S Univ, Sch Basic Med Sci, Dept Anat & Neurobiol, Changsha 410013, Hunan, Peoples R China.; Tao, H (通讯作者)，Hunan Univ Chinese Med, Dept Biochem & Mol Biol, Changsha 410208, Hunan, Peoples R China.
EM taohuai123@126.com; huangjufang@csu.edu.cn
FU National Natural Science Foundation of China [81503276]; National Key Research and Development Program of China [2016.YFC1201800]; Scientific Research Fund of Hunan Provincial Education Department [15C1044]; Research Foundation of Stem Cell Regulation and Application of Hunan University of Chinese Medicine [2013GXB01]; Scientific Research Starting Foundation of Hunan University of Chinese Medicine [9982-1001-010]
CR Adams BD, 2016, CANCER RES, V76, P927, DOI 10.1158/0008-5472.CAN-15-2321
   Agafitei RD, 2004, J CLIN ONCOL, V22, P0
   Bartel DP, 2009, CELL, V136, P215, DOI 10.1016/j.cell.2009.01.002
   Barwari T, 2016, J AM COLL CARDIOL, V68, P2577, DOI 10.1016/j.jacc.2016.09.945
   Bielack STEFANS, 2016, F1000RES, V5, P2767
   Chen J, 2014, CLIN THER, V36, P1253, DOI 10.1016/j.clinthera.2014.06.015
   Coombes RC, 2011, J CLIN ONCOL, V29, P2696
   Derosa L, 2014, CANCER-AM CANCER SOC, V120, P3923, DOI 10.1002/cncr.28953
   Friebele JILLC, 2015, AM J ORTHOP (BELLE MEAD NJ), V44, P547
   Guo DM, 2011, LEUKEMIA LYMPHOMA, V52, P1200, DOI 10.3109/10428194.2011.564696
   Gupta V, 2004, J CLIN ONCOL, V22, P0
   Hales EC, 2014, CELL SIGNAL, V26, P149, DOI 10.1016/j.cellsig.2013.09.021
   Half E, 2009, EXPERT OPIN PHARMACO, V10, P211, DOI 10.1517/14656560802560153, 10.1517/14656560802560153 
   Hou LC, 2016, BRIT J CLIN PHARMACO, V81, P23, DOI 10.1111/bcp.12757
   Jia LF, 2014, PLOS ONE, V9, P0, DOI 10.1371/journal.pone.0108435
   Jiang P, 2012, EXP CELL RES, V318, P1175, DOI 10.1016/j.yexcr.2012.03.018
   Lalla RV, 2014, ORAL ONCOL, V50, P1098, DOI 10.1016/j.oraloncology.2014.08.001
   Lee EJ, 2007, EXP MOL MED, V39, P469, DOI 10.1038/emm.2007.51
   Li GB, 2013, CELL COMMUN SIGNAL, V11, P0, DOI 10.1186/1478-811X-11-50
   Liu B, 2008, CELL BIOL INT, V32, P494, DOI 10.1016/j.cellbi.2007.10.008
   Liu JN, 2015, ONCOTARGET, V6, P21341, DOI 10.18632/oncotarget.4179
   Masi L, 2007, APPL IMMUNOHISTO M M, V15, P70, DOI 10.1097/01.pai.0000213131.63417.fa
   Mccormack PL, 2011, DRUGS, V71, P2457, DOI 10.2165/11208240-000000000-00000
   Meng Z, 2015, BIOCHEM BIOPH RES CO, V460, P198, DOI 10.1016/j.bbrc.2015.03.008
   Penas-prado M, 2015, NEURO-ONCOLOGY, V17, P266, DOI 10.1093/neuonc/nou155
   Peng Y, 2014, BIOSCIENCE REP, V34, P247, DOI 10.1042/BSR20140020
   Pu YG, 2016, ONCOTARGET, V7, P28420, DOI 10.18632/oncotarget.8546
   Riento K, 2003, NAT REV MOL CELL BIO, V4, P446, DOI 10.1038/nrm1128
   Shimura T, 2011, J RADIAT RES, V52, P539, DOI 10.1269/jrr.11098
   Vemula S, 2010, BLOOD, V115, P1785, DOI 10.1182/blood-2009-08-237222
   Wang R, 2013, CURR DRUG TARGETS, V14, P1185, DOI 10.2174/13894501113149990191
   Wang Y, 2015, AM J TRANSL RES, V7, P111
   Widhe B, 2000, J BONE JOINT SURG AM, V82A, P667, DOI 10.2106/00004623-200005000-00007
   Yan K, 2012, PLOS ONE, V7, P0, DOI 10.1371/journal.pone.0033778
   Yu X, 2012, J HUAZHONG U SCI-MED, V32, P370, DOI 10.1007/s11596-012-0064-0
   Zhang BH, 2007, DEV BIOL, V302, P1, DOI 10.1016/j.ydbio.2006.08.028
   Zhang C, 2012, J HUAZHONG U SCI-MED, V32, P375, DOI 10.1007/s11596-012-0065-z
   Zhang XW, 2004, CANCER RES, V64, P8139, DOI 10.1158/0008-5472.CAN-03-2301
   Zhang Y, 2015, INT J NEUROPSYCHOPH, V18, P0, DOI 10.1093/ijnp/pyv006
   Zhang ZY, 2016, ONCOL REP, V35, P1764, DOI 10.3892/or.2015.4517
   Zhao HE, 2013, ONCOL REP, V29, P1027, DOI 10.3892/or.2013.2234
NR 41
TC 9
Z9 9
U1 0
U2 9
PU LIPPINCOTT WILLIAMS & WILKINS
PI PHILADELPHIA
PA TWO COMMERCE SQ, 2001 MARKET ST, PHILADELPHIA, PA 19103 USA
SN 0959-4973
EI 1473-5741
J9 ANTI-CANCER DRUG
JI Anti-Cancer Drugs
PD SEP 15
PY 2017
VL 28
IS 8
BP 888
EP 897
DI 10.1097/CAD.0000000000000530
PG 10
WC Oncology; Pharmacology & Pharmacy
SC Oncology; Pharmacology & Pharmacy
GA FE4CQ
UT WOS:000408162400008
PM 28650862
DA 2022-07-08
ER

PT J
AU Engert, Florian
   Kovac, Michal
   Baumhoer, Daniel
   Nathrath, Michaela
   Fulda, Simone
AF Engert, Florian
   Kovac, Michal
   Baumhoer, Daniel
   Nathrath, Michaela
   Fulda, Simone
TI Osteosarcoma cells with genetic signatures of BRCAness are susceptible to the PARP inhibitor talazoparib alone or in combination with chemotherapeutics
SO ONCOTARGET
LA English
DT Article
DE PARP1; PARP inhibitor; apoptosis; cell death; osteosarcoma
ID dna-damage response; poly(adp-ribose) polymerase; homologous recombination; cancer-therapy; ovarian-cancer; in-vivo; bmn 673; apoptosis; olaparib; repair
AB We recently discovered mutation signatures reminiscent of BRCA deficiency in the vast majority of a set of primary osteosarcomas (OS). In the current study, we therefore investigated the sensitivity of a panel of OS cell lines to the poly(ADP)ribose polymerase (PARP) inhibitor talazoparib alone and in combination with several chemotherapeutic drugs (i.e. temozolomide (TMZ), SN-38, doxorubicin, cisplatin, methotrexate (MTX), etoposide/carboplatin). Here, we identified an association between homologous recombination (HR) repair deficiency and the response of OS cell lines to talazoparib. All OS cell lines with molecular features characteristic of BRCA1/2 mutant tumors (so-called "BRCAness"), such as disruptive gains in PTEN or FANCD2 and/or losses of ATM, BAP1, BARD1 or CHEK2, were susceptible to talazoparib-induced reduction of cell viability (i.e. MG63, ZK-58,, SaOS-2 and MNNGHOS). Consistent with their high sensitivity to talazoparib, MG63 and ZK-58 cells scored positive in a DNA-based measure of genomic instability (i. e. homologous recombination deficiency (HRD)-loss of heterozygosity (LOH) score). In contrast, U2OS cells that carry a heterozygous BRCA2 mutation and therefore most likely have one intact BRCA2 allele left proved to be resistant to talazoparib. Furthermore, we identified TMZ as the most potent chemotherapeutic drug together with talazoparib to synergistically reduce cell viability, as confirmed by calculation of combination index (CI) values, and to suppress long-term clonogenic survival. Mechanistically, talazoparib and TMZ cooperated to induce apoptotic cell death, as demonstrated by activation of BAX and BAK, loss of mitochondrial membrane potential (MMP), caspase activation, DNA fragmentation and caspase-dependent cell death. Genetic silencing of BAX and BAK or pharmacological inhibition of caspases by zVAD. fmk significantly rescued OS cells from talazoparib/TMZ-induced apoptosis. These findings
C1 [Engert, Florian; Fulda, Simone] Goethe Univ, Inst Expt Canc Res Pediat, Frankfurt, Germany.
   [Engert, Florian; Fulda, Simone] German Canc Consortium DKTK, Heidelberg, Germany.
   [Kovac, Michal; Baumhoer, Daniel] Univ Hosp Basel, Bone Tumour Reference Ctr, Inst Pathol, Basel, Switzerland.
   [Nathrath, Michaela] Helmholtz Zentrum Munchen, Inst Radiat Biol, Clin Cooperat Grp Osteosarcoma, Neuherberg, Germany.
   [Nathrath, Michaela] Tech Univ Munich, Dept Pediat, Pediat Oncol Ctr, Munich, Germany.
   [Nathrath, Michaela] Comprehens Canc Ctr, Munich, Germany.
   [Nathrath, Michaela] Klinikum Kassel, Dept Pediat Hematol & Oncol, Kassel, Germany.
RP Fulda, S (通讯作者)，Goethe Univ, Inst Expt Canc Res Pediat, Frankfurt, Germany.; Fulda, S (通讯作者)，German Canc Consortium DKTK, Heidelberg, Germany.
EM simone.fulda@kgu.de
FU BMBF; IUAPVII; Gertrude von Meissner-Stiftung
CR Abkevich V, 2012, BRIT J CANCER, V107, P1776, DOI 10.1038/bjc.2012.451
   Brenner JC, 2012, CANCER RES, V72, P1608, DOI 10.1158/0008-5472.CAN-11-3648
   Chou TC, 1991, MEDIAN EFFECT PRINCI, V0, P0
   Chou TC, 2010, CANCER RES, V70, P440, DOI 10.1158/0008-5472.CAN-09-1947
   Czabotar PE, 2014, NAT REV MOL CELL BIO, V15, P49, DOI 10.1038/nrm3722
   De Bono JS, 2013, J CLIN ONCOL, V31, P0
   Fulda S, 2006, ONCOGENE, V25, P4798, DOI 10.1038/sj.onc.1209608
   Fulda S, 1997, CANCER RES, V57, P3823
   Fulda S, 2010, NAT REV DRUG DISCOV, V9, P447, DOI 10.1038/nrd3137
   Fulda S, 2009, INT J CANCER, V124, P511, DOI 10.1002/ijc.24064
   Helleday T, 2016, ANN ONCOL, V27, P755, DOI 10.1093/annonc/mdw048
   Horton JK, 2013, FRONT ONCOL, V3, P0, DOI 10.3389/fonc.2013.00257
   Kim H, 2012, GENE DEV, V26, P1393, DOI 10.1101/gad.195248.112
   Kovac M, 2015, NAT COMMUN, V6, P0, DOI 10.1038/ncomms9940
   Lee JS, 2000, NATURE, V404, P201, DOI 10.1038/35004614
   Li M, 2013, CANCER CELL, V23, P693, DOI 10.1016/j.ccr.2013.03.025
   Liu JF, 2016, CURR ONCOL REP, V18, P0, DOI 10.1007/s11912-016-0515-z
   Lord CJ, 2016, NAT REV CANCER, V16, P110, DOI 10.1038/nrc.2015.21
   Lord CJ, 2015, ANNU REV MED, V66, P455, DOI 10.1146/annurev-med-050913-022545
   Lord CJ, 2013, NAT MED, V19, P1381, DOI 10.1038/nm.3369
   Luetke A, 2014, CANCER TREAT REV, V40, P523, DOI 10.1016/j.ctrv.2013.11.006
   Mccabe N, 2006, CANCER RES, V66, P8109, DOI 10.1158/0008-5472.CAN-06-0140
   Mendes-pereira AM, 2009, EMBO MOL MED, V1, P315, DOI 10.1002/emmm.200900041
   Murai J, 2014, MOL CANCER THER, V13, P433, DOI 10.1158/1535-7163.MCT-13-0803
   Murai J, 2012, CANCER RES, V72, P5588, DOI 10.1158/0008-5472.CAN-12-2753
   Newlands ES, 1992, BRIT J CANCER, V65, P287, DOI 10.1038/bjc.1992.57
   Norris RE, 2014, PEDIATR BLOOD CANCER, V61, P145, DOI 10.1002/pbc.24697
   Oconnor MJ, 2015, MOL CELL, V60, P547, DOI 10.1016/j.molcel.2015.10.040
   Rouleau M, 2010, NAT REV CANCER, V10, P293, DOI 10.1038/nrc2812
   Shen WH, 2007, CELL, V128, P157, DOI 10.1016/j.cell.2006.11.042
   Shen YQ, 2015, J PHARMACOL EXP THER, V353, P446, DOI 10.1124/jpet.114.222448
   Smith MA, 2015, PEDIATR BLOOD CANCER, V62, P91, DOI 10.1002/pbc.25201
   Sonnenblick A, 2015, NAT REV CLIN ONCOL, V12, P27, DOI 10.1038/nrclinonc.2014.163
   Weston VJ, 2010, BLOOD, V116, P4578, DOI 10.1182/blood-2010-01-265769
   Zhu LM, 2013, FRONT ONCOL, V3, P0, DOI 10.3389/fonc.2013.00230
NR 35
TC 53
Z9 54
U1 0
U2 6
PU IMPACT JOURNALS LLC
PI ORCHARD PARK
PA 6666 E QUAKER ST, STE 1, ORCHARD PARK, NY 14127 USA
SN 
EI 1949-2553
J9 ONCOTARGET
JI Oncotarget
PD JUL 25
PY 2017
VL 8
IS 30
BP 48794
EP 48806
DI 10.18632/oncotarget.10720
PG 13
WC Oncology; Cell Biology
SC Oncology; Cell Biology
GA FB6DV
UT WOS:000406232400024
PM 27447864
DA 2022-07-08
ER

PT J
AU Yang, Zhifan
   Li, Xiucheng
   Han, Weiqi
   Lu, Xuanyuan
   Jin, Songtao
   Yang, Wanlei
   Li, Jianlei
   He, Wei
   Qian, Yu
AF Yang, Zhifan
   Li, Xiucheng
   Han, Weiqi
   Lu, Xuanyuan
   Jin, Songtao
   Yang, Wanlei
   Li, Jianlei
   He, Wei
   Qian, Yu
TI Galangin suppresses human osteosarcoma cells: An exploration of its underlying mechanism
SO ONCOLOGY REPORTS
LA English
DT Article
DE galangin; osteosarcoma; proliferation; apoptosis; invasion; PI3K
ID signaling pathway; carcinoma-cell; resistance
AB Osteosarcoma is the most common malignant bone tumor that frequently affects adolescents. Osteosarcoma cells tend to proliferate and invade other tissues such as those of the lungs. Currently, neoadjuvant chemotherapy is the primary strategy to prevent tumor progression. However, its adverse effects result in poor long-term outcomes. Previous research has shown that galangin exhibits antitumor properties on several types of cancer cells; however its effect on osteosarcoma cells is yet unknown. The aims of this study were to evaluate the effects of galangin on the proliferation, apoptosis, migration, and invasion of osteosarcoma cells and to explore the underlying mechanisms. We found that the proliferation of MG63 and U2OS osteosarcoma cells decreased significantly, while the apoptosis of MG63 cells accelerated significantly after exposure to galangin. In addition, the migration and invasion of MG63 cells were significantly inhibited by galangin. Moreover, phosphoinositide 3-kinase (PI3K) and Akt(P-Thr308) expression levels were found to be significantly lower in galangin-treated MG63 cells than in the control cells, and the protein expression levels of their downstream regulators cyclin D1 and matrix metalloproteinase 2/9 were also downregulated in galangin-treated groups, while those of p27(Kipl), caspase-3, and caspase-8 were upregulated. These findings suggest that galangin suppresses osteosarcoma cells by inhibiting their proliferation and invasion and accelerating their apoptosis, and the mechanism may be associated with the inhibition of PI3K and its downstream signaling pathway.
C1 [Yang, Zhifan; Qian, Yu] Wenzhou Med Univ, Affiliated Hosp 2, Wenzhou 325027, Zhejiang, Peoples R China.
   [Yang, Zhifan; Qian, Yu] Wenzhou Med Univ, Yuying Childrens Hosp, Wenzhou 325027, Zhejiang, Peoples R China.
   [Li, Xiucheng; Han, Weiqi; Lu, Xuanyuan; Jin, Songtao; Yang, Wanlei; Li, Jianlei; He, Wei; Qian, Yu] Zhejiang Univ, Shaoxing Hosp, Shaoxing Peoples Hosp, Dept Orthopaed, Shaoxing 312000, Zhejiang, Peoples R China.
RP Qian, Y (通讯作者)，Wenzhou Med Univ, Affiliated Hosp 2, Wenzhou 325027, Zhejiang, Peoples R China.; Qian, Y (通讯作者)，Wenzhou Med Univ, Yuying Childrens Hosp, Wenzhou 325027, Zhejiang, Peoples R China.
EM doctor120@hotmail.com
FU Natural Science Foundation of Zhejiang Province [LQ16H160013, LY15H060005]; National Natural Science Foundation of China [81572126]
CR Allison DANIELC, 2012, SARCOMA, V2012, P704872, DOI 10.1155/2012/704872
   Cao JY, 2016, MOL MED REP, V13, P4238, DOI 10.3892/mmr.2016.5042
   Chen F, 2015, CHEM CENT J, V9, P0, DOI 10.1186/s13065-015-0092-5
   Chen ZI-HUA, 2003, HUNAN YIKE DAXUE XUEBAO, V28, P117
   Chien ST, 2015, CANCER CELL INT, V15, P0, DOI 10.1186/s12935-015-0168-2
   Choi YJ, 2015, MOL CELLS, V38, P151, DOI 10.14348/molcells.2015.2229
   Chou ALEXANDERJ, 2008, PAEDIATR DRUGS, V10, P315, DOI 10.2165/00148581-200810050-00005
   Cushnie TPT, 2006, PHYTOMEDICINE, V13, P187, DOI 10.1016/j.phymed.2004.07.003
   Feng WH, 2015, J CHROMATOGR B, V998, P26, DOI 10.1016/j.jchromb.2015.06.024
   Guo W, 1999, CLIN CANCER RES, V5, P621
   Ha TK, 2013, EXP BIOL MED, V238, P1047, DOI 10.1177/1535370213497882
   Han MA, 2016, SCI REP-UK, V6, P0, DOI 10.1038/srep18642
   Jung YC, 2014, IMMUNOPHARM IMMUNOT, V36, P426, DOI 10.3109/08923973.2014.968257
   Li XC, 2013, TOXICOL LETT, V221, P197, DOI 10.1016/j.toxlet.2013.06.233
   Meyer JJM, 1997, J ETHNOPHARMACOL, V56, P165, DOI 10.1016/S0378-8741(97)01514-6
   Pepeljnjak S, 2004, FEMS MICROBIOL LETT, V240, P111, DOI 10.1016/j.femsle.2004.09.018
   Picci P, 2007, ORPHANET J RARE DIS, V2, P0, DOI 10.1186/1750-1172-2-6
   Resnitzky D, 1995, MOL CELL BIOL, V15, P3463
   Robl B, 2015, BMC CANCER, V15, P0, DOI 10.1186/s12885-015-1397-4
   Su LJ, 2013, FOOD CHEM TOXICOL, V62, P810, DOI 10.1016/j.fct.2013.10.019
   Tian F, 2015, INT J ONCOL, V46, P2355, DOI 10.3892/ijo.2015.2959
   Yu CHANGSHUI, 2016, MED SCI MONIT, V22, P656
   Zha WJ, 2013, EVID-BASED COMPL ALT, V2013, P0, DOI [DOI 10.1155/2013/76768923762160, 10. 1155/2013/767689 23762160]
   Zhang Z, 2015, INT J CLIN EXP MED, V8, P18032
   Zhu LP, 2014, CHEM-BIOL INTERACT, V224, P149, DOI 10.1016/j.cbi.2014.10.027
NR 25
TC 19
Z9 20
U1 0
U2 2
PU SPANDIDOS PUBL LTD
PI ATHENS
PA POB 18179, ATHENS, 116 10, GREECE
SN 1021-335X
EI 1791-2431
J9 ONCOL REP
JI Oncol. Rep.
PD JAN 15
PY 2017
VL 37
IS 1
BP 435
EP 441
DI 10.3892/or.2016.5224
PG 7
WC Oncology
SC Oncology
GA EF9GX
UT WOS:000390639800051
PM 27840963
DA 2022-07-08
ER

PT J
AU Wang, Guanyi
   Song, Wantong
   Shen, Na
   Yu, Haiyang
   Deng, Mingxiao
   Tang, Zhaohui
   Fu, Xueqi
   Chen, Xuesi
AF Wang, Guanyi
   Song, Wantong
   Shen, Na
   Yu, Haiyang
   Deng, Mingxiao
   Tang, Zhaohui
   Fu, Xueqi
   Chen, Xuesi
TI Curcumin-encapsulated polymeric nanoparticles for metastatic osteosarcoma cells treatment
SO SCIENCE CHINA-MATERIALS
LA English
DT Article
DE curcumin; drug delivery; PLGA; metastatic; osteosarcoma
ID spontaneous pulmonary metastasis; c-myc; cancer-therapy; in-vitro; loaded nanoparticle; anticancer efficacy; controlled delivery; signaling pathway; gastric-cancer; serum-albumin
AB Osteosarcoma is a high-class malignant bone cancer with a less than 20% five-year survival rate due to its early metastasis potential. There is an urgent need to develop a versatile and innoxious drug to treat metastatic osteosarcoma. Curcumin (Cur) has shown its potential for the treatment of many cancers; however, the clinical implication of native curcumin is severely hindered by its intrinsic property. In this study, a mixed system of monomethoxy (polyethylene glycol)poly(d, l-lactide-co-glycolide)/poly(epsilon-caprolactone) (mPEGPLGA/ PCL) was used to build a formulation of curcumin-encapsulated nanoparticles (Cur-NPs), which significantly improved the solubility, stability and cellular uptake of curcumin. Moreover, the Cur-NPs were superior to free curcumin in the matter of inhibition on the proliferation, migration and invasion of osteosarcoma 143B cells. It was found that both free curcumin and Cur-NPs could decrease the expressions of c-Myc and MMP7 in the level of mRNA and protein, which explained why free curcumin and Cur-NPs could inhibit the proliferation and invasion of metastatic osteosarcoma 143B cells. The Cur-NPs provided a promising strategy for metastatic osteosarcoma treatment.
C1 [Wang, Guanyi; Fu, Xueqi] Jilin Univ, Sch Life Sci, Edmond H Fischer Signal Transduct Lab, Changchun 130012, Jilin, Peoples R China.
   [Wang, Guanyi; Song, Wantong; Shen, Na; Yu, Haiyang; Tang, Zhaohui; Chen, Xuesi] Chinese Acad Sci, Changchun Inst Appl Chem, Key Lab Polymer Ecomat, Changchun 130022, Jilin, Peoples R China.
   [Deng, Mingxiao] Northeast Normal Univ, Coll Chem, Changchun 130024, Jilin, Peoples R China.
RP Fu, XQ (通讯作者)，Jilin Univ, Sch Life Sci, Edmond H Fischer Signal Transduct Lab, Changchun 130012, Jilin, Peoples R China.; Tang, ZH (通讯作者)，Chinese Acad Sci, Changchun Inst Appl Chem, Key Lab Polymer Ecomat, Changchun 130022, Jilin, Peoples R China.
EM ztang@ciac.ac.cn; fxq@jlu.edu.cn
FU National Natural Science Foundation of China [51520105004, 51673189, 51390484, 51403204, 51673185, 51473029, 51503202]; Science and Technology Service Network Initiative [KFJ-SW-STS-166]; Chinese Academy of Sciences Youth Innovation Promotion Association
CR Benjamin RS, 2015, LANCET ONCOL, V16, P12, DOI 10.1016/S1470-2045(14)71186-6
   Cabral H, 2011, NAT NANOTECHNOL, V6, P815, DOI 10.1038/nnano.2011.166, 10.1038/NNANO.2011.166
   Chang R, 2015, INT J NANOMED, V10, P3351, DOI 10.2147/IJN.S78756
   Chang ZQ, 2014, TUMOR BIOL, V35, P753, DOI 10.1007/s13277-013-1102-7
   Chen P, 2017, J CELL BIOCHEM, V118, P74, DOI 10.1002/jcb.25612
   Cheng AL, 2001, ANTICANCER RES, V21, P2895
   Dang CV, 2012, CELL, V149, P22, DOI 10.1016/j.cell.2012.03.003
   Dhillon N, 2008, CLIN CANCER RES, V14, P4491, DOI 10.1158/1078-0432.CCR-08-0024
   Dhule SS, 2012, NANOMED-NANOTECHNOL, V8, P440, DOI 10.1016/j.nano.2011.07.011
   Fatima MT, 2016, BIOMACROMOLECULES, V17, P2375, DOI 10.1021/acs.biomac.6b00417
   Fossey SL, 2011, BMC CANCER, V11, P0, DOI 10.1186/1471-2407-11-112
   Franken NAP, 2006, NAT PROTOC, V1, P2315, DOI 10.1038/nprot.2006.339
   Gao X, 2013, J MATER CHEM B, V1, P5778, DOI 10.1039/c3tb21091j
   Grimer RJ, 2005, LANCET ONCOL, V6, P85, DOI 10.1016/S1470-2045(05)01734-1
   Han G, 2012, ONCOL RES, V20, P149, DOI 10.3727/096504012X13522227232237
   He NB, 2015, MOL CELL BIOCHEM, V405, P187, DOI 10.1007/s11010-015-2410-6
   Heger M, 2014, PHARMACOL REV, V66, P222, DOI 10.1124/pr.110.004044
   Hu XT, 2009, ONCOGENE, V28, P2466, DOI 10.1038/onc.2009.92
   Jin SONG, 2009, ORTHOP SURG, V1, P144, DOI 10.1111/j.1757-7861.2009.00019.x
   Kansara M, 2014, NAT REV CANCER, V14, P722, DOI 10.1038/nrc3838
   Kaur K, 2015, J MOL LIQ, V209, P62, DOI 10.1016/j.molliq.2015.05.018
   Kessenbrock K, 2010, CELL, V141, P52, DOI 10.1016/j.cell.2010.03.015
   Kunnumakkara AB, 2008, CANCER LETT, V269, P199, DOI 10.1016/j.canlet.2008.03.009
   Leung MHM, 2009, LANGMUIR, V25, P5773, DOI 10.1021/la804215v
   Li CM, 2015, ACTA BIOMATER, V11, P222, DOI 10.1016/j.actbio.2014.08.009
   Li DD, 2017, NANO LETT, V17, P2871, DOI 10.1021/acs.nanolett.6b05396
   Li YD, 2015, SCI CHINA MATER, V58, P851, DOI 10.1007/s40843-015-0093-7
   Li YZ, 2015, P NATL ACAD SCI USA, V112, P1839, DOI 10.1073/pnas.1424171112
   Lin CY, 2012, CELL, V151, P56, DOI 10.1016/j.cell.2012.08.026
   Lin L, 2008, P NATL ACAD SCI USA, V105, P17420, DOI 10.1073/pnas.0710725105
   Liu L, 2013, INT J PHARMACEUT, V443, P175, DOI 10.1016/j.ijpharm.2012.12.032
   Luetke A, 2014, CANCER TREAT REV, V40, P523, DOI 10.1016/j.ctrv.2013.11.006
   Luu HH, 2005, CLIN EXP METASTAS, V22, P319, DOI 10.1007/s10585-005-0365-9
   Mohanty C, 2010, NANOMEDICINE-UK, V5, P433, DOI 10.2217/NNM.10.9
   Peng SF, 2014, INT J ONCOL, V44, P238, DOI 10.3892/ijo.2013.2175
   Sakamoto N, 2014, CANCER SCI, V105, P236, DOI 10.1111/cas.12330
   Shen YQ, 2015, SCI CHINA MATER, V58, P767, DOI 10.1007/s40843-015-0095-5
   Si M, 2013, CHINESE MED J-PEKING, V126, P4116, DOI 10.3760/cma.j.issn.0366-6999.20130950
   Song N, 2015, CELL PHYSIOL BIOCHEM, V37, P1104, DOI 10.1159/000430235
   Song WT, 2016, NANOMED-NANOTECHNOL, V12, P377, DOI 10.1016/j.nano.2015.10.022
   Song WT, 2014, ACTA BIOMATER, V10, P1392, DOI 10.1016/j.actbio.2013.11.026
   Szarvas T, 2010, CANCER SCI, V101, P1300, DOI 10.1111/j.1349-7006.2010.01506.x
   Tian J, 2017, NANOMED-NANOTECHNOL, V13, P1301, DOI 10.1016/j.nano.2016.11.007
   Walters DK, 2008, INVEST NEW DRUG, V26, P289, DOI 10.1007/s10637-007-9099-7
   Wang JX, 2016, ADV FUNCT MATER, V26, P7516, DOI 10.1002/adfm.201603195
   Wang YJ, 1997, J PHARMACEUT BIOMED, V15, P1867, DOI 10.1016/S0731-7085(96)02024-9
   Wang ZP, 2017, NANOMED-NANOTECHNOL, V13, P641, DOI 10.1016/j.nano.2016.08.001
   Wu CH, 2007, P NATL ACAD SCI USA, V104, P13028, DOI 10.1073/pnas.0701953104
   Xu CN, 2017, SCI CHINA CHEM, V60, P319, DOI 10.1007/s11426-016-0466-x
   Yallapu MM, 2015, AAPS J, V17, P1341, DOI 10.1208/s12248-015-9811-z
   Yallapu MM, 2014, BIOMATERIALS, V35, P8635, DOI 10.1016/j.biomaterials.2014.06.040
   Yang X, 2015, SCI REP-UK, V5, P0, DOI 10.1038/srep10322
   Zhang Y, 2014, SCI CHINA CHEM, V57, P624, DOI 10.1007/s11426-014-5078-y
   Zhen MM, 2015, SCI CHINA MATER, V58, P799, DOI 10.1007/s40843-015-0089-3
NR 54
TC 6
Z9 6
U1 7
U2 45
PU SCIENCE PRESS
PI BEIJING
PA 16 DONGHUANGCHENGGEN NORTH ST, BEIJING 100717, PEOPLES R CHINA
SN 2095-8226
EI 2199-4501
J9 SCI CHINA MATER
JI Sci. China-Mater.
PD OCT 15
PY 2017
VL 60
IS 10
BP 995
EP 1007
DI 10.1007/s40843-017-9107-x
PG 13
WC Materials Science, Multidisciplinary
SC Materials Science
GA FO5UY
UT WOS:000416928000010
DA 2022-07-08
ER

PT J
AU Yang, Yang
   Chen, Jing
   Chen, Qingzhong
AF Yang, Yang
   Chen, Jing
   Chen, Qingzhong
TI Upregulation of HOXB7 promotes proliferation and metastasis of osteosarcoma cells
SO MOLECULAR MEDICINE REPORTS
LA English
DT Article
DE homeobox B7; osteosarcoma; proliferation; metastasis
ID homeobox gene-expression; prognostic-factor; breast-cancer; messenger-rna; progression; protein; growth
AB Osteosarcoma is the most common primary malignant bone cancer in children and adolescents. Unfortunately, treatment failures are common due to metastasis and chemore-sistance, however, the underlying molecular mechanism remains unclear. Accumulating evidence indicated that the homeobox B7 (HOXB7) gene was associated with the development of cancer. However, the expression and function of HOXB7 in osteosarcoma is still unknown. In the current study, the expression of HOXB7 was upregulated in osteosarcoma tissues and cells compared with paired adjacent non-tumor bone tissues and osteoblastic cells using reverse transcription-quantitative polymer chain reaction and western blotting. HOXB7 knockdown dramatically suppressed cell viability, proliferation, migration and epithelial-mesenchymal transition. Moreover, downregulation of HOXB7 expression significantly inhibited matrix metalloproteinase (MMP) 2 and MMP7 protein levels in the MG63 cell line. Therefore, the present results identified that HOXB7 could play a critical role in carcinogenesis, and may serve as a therapeutic target for the treatment of osteosarcoma.
C1 [Yang, Yang] Nantong Univ, Affiliated Hosp, Dept Emergency Surg, Nantong 226001, Jiangsu, Peoples R China.
   [Chen, Jing; Chen, Qingzhong] Nantong Univ, Affiliated Hosp, Dept Hand Surg, 20 Xisi Rd, Nantong 226001, Jiangsu, Peoples R China.
RP Chen, QZ (通讯作者)，Nantong Univ, Affiliated Hosp, Dept Hand Surg, 20 Xisi Rd, Nantong 226001, Jiangsu, Peoples R China.
EM qingzhongchenh@163.com
CR Abate-shen C, 2002, NAT REV CANCER, V2, P777, DOI 10.1038/nrc907
   Bitu CC, 2012, HISTOPATHOLOGY, V60, P662, DOI 10.1111/j.1365-2559.2011.04102.x
   Care A, 1996, MOL CELL BIOL, V16, P4842
   Care A, 1999, ONCOGENE, V18, P1993, DOI 10.1038/sj.onc.1202498
   Chile T, 2013, BMC CANCER, V13, P0, DOI 10.1186/1471-2407-13-451
   Corsetti MT, 1995, J CELL SCI, V108, P187
   Damron TA, 2007, CLIN ORTHOP RELAT R, V0, PP40, DOI 10.1097/BLO.0b013e318059b8c9
   Destro MFDS, 2010, INT J ONCOL, V36, P141, DOI 10.3892/ijo_00000485
   Grier DG, 2005, J PATHOL, V205, P154, DOI 10.1002/path.1710
   Inamori K, 1993, BIOCHEM BIOPH RES CO, V196, P203, DOI 10.1006/bbrc.1993.2235
   Jin K, 2012, P NATL ACAD SCI USA, V109, P2736, DOI 10.1073/pnas.1018859108
   Liao WT, 2011, CLIN CANCER RES, V17, P3569, DOI 10.1158/1078-0432.CCR-10-2533
   Liu S, 2015, CANCER RES, V75, P709, DOI 10.1158/0008-5472.CAN-14-3100
   Livak KJ, 2001, METHODS, V25, P402, DOI 10.1006/meth.2001.1262
   Mani SA, 2008, CELL, V133, P704, DOI 10.1016/j.cell.2008.03.027
   Naora H, 2001, P NATL ACAD SCI USA, V98, P4060, DOI 10.1073/pnas.071594398
   Samuel S, 2005, EUR J CANCER, V41, P2428, DOI 10.1016/j.ejca.2005.08.014
   Shah N, 2010, NAT REV CANCER, V10, P361, DOI 10.1038/nrc2826
   Siegel HJ, 2008, EXPERT REV ANTICANC, V8, P1257, DOI 10.1586/14737140.8.8.1257
   Tu WW, 2015, ONCOL LETT, V10, P2967, DOI 10.3892/ol.2015.3630
   Wu XY, 2006, CANCER RES, V66, P9527, DOI 10.1158/0008-5472.CAN-05-4470
   Xie X, 2013, BIOMARKERS, V18, P297, DOI 10.3109/1354750X.2013.773380
   Yuan WW, 2014, MOL CARCINOGEN, V53, P49, DOI 10.1002/mc.21947
NR 23
TC 6
Z9 8
U1 1
U2 3
PU SPANDIDOS PUBL LTD
PI ATHENS
PA POB 18179, ATHENS, 116 10, GREECE
SN 1791-2997
EI 1791-3004
J9 MOL MED REP
JI Mol. Med. Rep.
PD SEP 15
PY 2017
VL 16
IS 3
BP 2773
EP 2778
DI 10.3892/mmr.2017.6906
PG 6
WC Oncology; Medicine, Research & Experimental
SC Oncology; Research & Experimental Medicine
GA FD3VX
UT WOS:000407461600053
PM 28677742
DA 2022-07-08
ER

PT J
AU Selvarajah, GT
   Bonestroo, FAS
   Sprang, EPMT
   Kirpensteijn, Jolle
   Mol, JA
AF Selvarajah, Gayathri
   Bonestroo, Floor
   Sprang, Elpetra
   Kirpensteijn, Jolle
   Mol, Jan
TI Reference gene validation for gene expression normalization in canine osteosarcoma: a geNorm algorithm approach
SO BMC VETERINARY RESEARCH
LA English
DT Article
DE Quantitative real-time PCR; Osteosarcoma; Bone tumor; Dog; Reference genes
ID real-time pcr; matrix-metalloproteinase; nude-mice; cell-line; selection; tumor; growth; model; establishment; inhibitor
AB Background: Quantitative PCR (qPCR) is a common method for quantifying mRNA expression. Given the heterogeneity present in tumor tissues, it is crucial to normalize target mRNA expression data using appropriate reference genes that are stably expressed under a variety of pathological and experimental conditions. No studies have validated specific reference genes in canine osteosarcoma (OS). Previous gene expression studies involving canine OS have used one or two reference genes to normalize gene expression. This study aimed to validate a panel of reference genes commonly used for normalization of canine OS gene expression data using the geNorm algorithm. qPCR analysis of nine canine reference genes was performed on 40 snap-frozen primary OS tumors and seven cell lines. Results: Tumors with a variety of clinical and pathological characteristics were selected. Gene expression stability and the optimal number of reference genes for gene expression normalization were calculated. RPS5 and HNRNPH were highly stable among OS cell lines, while RPS5 and RPS19 were the best combination for primary tumors. Pairwise variation analysis recommended four and two reference genes for optimal normalization of the expression data of canine OS tumors and cell lines, respectively. Conclusions: Appropriate combinations of reference genes are recommended to normalize mRNA levels in canine OS tumors and cell lines to facilitate standardized and reliable quantification of target gene expression, which is essential for investigating key genes involved in canine OS metastasis and for comparative biomarker discovery.
C1 [Selvarajah, Gayathri Thevi; Bonestroo, Floor A. S.; Sprang, Elpetra P. M. Timmermans; Kirpensteijn, Jolle; Mol, Jan A.] Univ Utrecht, Dept Clin Sci Compan Anim, Fac Vet Med, Yalelaan 104, NL-3584 CM Utrecht, Netherlands.
   [Selvarajah, Gayathri Thevi] Univ Putra Malaysia, Dept Vet Clin Studies, Fac Vet Med, Serdang 43400, Malaysia.
RP Selvarajah, GT (通讯作者)，Univ Utrecht, Dept Clin Sci Compan Anim, Fac Vet Med, Yalelaan 104, NL-3584 CM Utrecht, Netherlands.; Selvarajah, GT (通讯作者)，Univ Putra Malaysia, Dept Vet Clin Studies, Fac Vet Med, Serdang 43400, Malaysia.
EM gayathri@upm.edu.my
FU Malaysia Ministry of Higher Education (MOHE); University Putra Malaysia; Department of Clinical Sciences of Companion Animals (DCSCA), Faculty of Veterinary Medicine of Utrecht University, The Netherlands
CR Ayers DUNCAN, 2007, BMC VET RES, V3, P7
   Barroga EF, 1999, J VET MED SCI, V61, P361
   Becker C, 2010, METHODS, V50, P237, DOI 10.1016/j.ymeth.2010.01.010
   Botling J, 2009, DIAGN MOL PATHOL, V18, P44, DOI 10.1097/PDM.0b013e3181857e92
   Brinkhof B, 2006, ANAL BIOCHEM, V356, P36, DOI 10.1016/j.ab.2006.06.001
   Bustin SA, 2009, CLIN CHEM, V55, P611, DOI 10.1373/clinchem.2008.112797
   De Maria R, 2009, J PATHOL, V218, P399, DOI 10.1002/path.2549
   Derveaux S, 2010, METHODS, V50, P227, DOI 10.1016/j.ymeth.2009.11.001
   Drury S, 2009, DIAGN MOL PATHOL, V18, P103, DOI 10.1097/PDM.0b013e31817c1ae2
   Etschmann B, 2006, VET PATHOL, V43, P934, DOI 10.1354/vp.43-6-934
   Fieten H, 2009, VET PATHOL, V46, P869, DOI 10.1354/vp.08-VP-0155-F-FL
   Figueiredo MD, 2009, VET IMMUNOL IMMUNOP, V131, P65, DOI 10.1016/j.vetimm.2009.03.013
   Flint AE, 2004, VET PATHOL, V41, P291, DOI 10.1354/vp.41-3-291
   Fossey SL, 2009, BMC CANCER, V9, P0, DOI 10.1186/1471-2407-9-81
   Greer S, 2010, J IMMUNOL METHODS, V355, P76, DOI 10.1016/j.jim.2010.02.006
   Kadosawa T, 1994, J VET MED SCI, V56, P1167, DOI 10.1292/jvms.56.1167
   Khanna C, 2006, NAT BIOTECHNOL, V24, P1065, DOI 10.1038/nbt0906-1065b
   Kirpensteijn J, 2002, VET PATHOL, V39, P240, DOI 10.1354/vp.39-2-240
   Lallemant B, 2009, BMC MOL BIOL, V10, P0, DOI 10.1186/1471-2199-10-78
   Loukopoulos P, 2007, J COMP PATHOL, V136, P65, DOI 10.1016/j.jcpa.2006.11.005
   Miyajima N, 2006, J VET INTERN MED, V20, P348, DOI 10.1892/0891-6640(2006)20[348:RBRARG]2.0.CO;2
   Nguewa PA, 2008, BMC MOL BIOL, V9, P0, DOI 10.1186/1471-2199-9-103
   Nygard AB, 2007, BMC MOL BIOL, V8, P0, DOI 10.1186/1471-2199-8-67
   Olsvik PALA, 2008, BMC RES NOTES, V1, P47, DOI 10.1186/1756-0500-1-47
   Paoloni M, 2009, BMC GENOMICS, V10, P0, DOI 10.1186/1471-2164-10-625
   Penning LC, 2007, VET IMMUNOL IMMUNOP, V120, P212, DOI 10.1016/j.vetimm.2007.08.006
   Peters IR, 2007, VET IMMUNOL IMMUNOP, V117, P55, DOI 10.1016/j.vetimm.2007.01.011
   Rubie C, 2005, MOL CELL PROBE, V19, P101, DOI 10.1016/j.mcp.2004.10.001
   Schlotter YM, 2009, VET IMMUNOL IMMUNOP, V129, P115, DOI 10.1016/j.vetimm.2008.12.004
   Selvarajah GT, 2009, MOL CANCER, V8, P0, DOI 10.1186/1476-4598-8-72
   Shoieb AM, 1998, IN VIVO, V12, P463
   Takagi S, 2005, J VET MED SCI, V67, P761, DOI 10.1292/jvms.67.761
   Takagi S, 2005, J VET MED SCI, V67, P385, DOI 10.1292/jvms.67.385
   Vandesompele J, 2002, GENOME BIOL, V3, P0, DOI 10.1186/gb-2002-3-7-research0034
   Wood SH, 2008, VET IMMUNOL IMMUNOP, V126, P392, DOI 10.1016/j.vetimm.2008.08.006
   Zornhagen KW, 2015, VET COMP ONCOL, V13, P485, DOI 10.1111/vco.12108
NR 36
TC 12
Z9 12
U1 1
U2 3
PU BIOMED CENTRAL LTD
PI LONDON
PA 236 GRAYS INN RD, FLOOR 6, LONDON WC1X 8HL, ENGLAND
SN 1746-6148
EI 
J9 BMC VET RES
JI BMC Vet. Res.
PD NOV 25
PY 2017
VL 13
IS 
BP 
EP 
DI 10.1186/s12917-017-1281-3
PG 8
WC Veterinary Sciences
SC Veterinary Sciences
GA FN6LY
UT WOS:000416127200005
PM 29178874
DA 2022-07-08
ER

PT J
AU Yang, Xiaoming
   Cui, Yan
   Yang, Fuqiang
   Sun, Chao
   Gao, Xuejian
AF Yang, Xiaoming
   Cui, Yan
   Yang, Fuqiang
   Sun, Chao
   Gao, Xuejian
TI MicroRNA-302a suppresses cell proliferation, migration and invasion in osteosarcoma by targeting ADAM9
SO MOLECULAR MEDICINE REPORTS
LA English
DT Article
DE microRNA-302a; osteosarcoma; proliferation; migration; invasion; a disintegrin and metalloproteinase 9
ID cancer-cell; breast-cancer; disintegrin; expression; growth; progression
AB Osteosarcoma (OS) is the most frequent malignant primary bone tumor arising from primitive bone-forming mesenchymal cells in children and adolescents. The dysregulation of microRNAs (miRNAs) has been reported in OS, and these aberrantly expressed miRNAs are involved in the initiation and progression of OS. The aim of the present study was to investigate the expression and functions of miRNA-302a (miR-302a) in OS and its underlying mechanism. It was found that the expression of miR-302a was reduced in OS tissues and cell lines. The low expression of miR-302a was significantly correlated with tumor-node-metastasis stage and metastasis. The ectopic overexpression of miR-302a inhibited the proliferation, migration and invasion of OS cells. Bioinformatics analysis showed that a disintegrin and metalloproteinase 9 (ADAM9) was a potential target gene of miR-302a. Subsequently, reverse transcription-quantitative polymerase chain reaction and western blot analyses revealed that miR-302a regulated the expression of ADAM9 at the post-transcriptional level in OS cells. In addition, a luciferase reporter assay demonstrated that miR-302a directly targeted the 3'untranslated region of ADAM9. In clinical OS tissues, the mRNA expression of ADAM9 was upregulated and inversely correlated with the expression of miR-302a. In addition, the effects of ADAM9 knockdown on cell proliferation, migration and invasion were similar to those induced by the overexpression of miR-302a in OS cells. These findings suggested that miR-302a inhibited OS cell growth and metastasis by targeting ADAM9. miR-302a may serve as a potential therapeutic target for patients with OS.
C1 [Yang, Xiaoming; Cui, Yan; Yang, Fuqiang; Sun, Chao; Gao, Xuejian] PLA, Hosp 89, Dept Orthoped, 256 Beigong West Rd, Weifang 261021, Shandong, Peoples R China.
RP Cui, Y (通讯作者)，PLA, Hosp 89, Dept Orthoped, 256 Beigong West Rd, Weifang 261021, Shandong, Peoples R China.
EM yancui_89@163.com
CR Aigner A, 2011, J MOL MED, V89, P445, DOI 10.1007/s00109-010-0716-0
   Ando KOSEI, 2013, CANCERS (BASEL), V5, P591, DOI 10.3390/cancers5020591
   Martin ACBM, 2015, CELL ADHES MIGR, V9, P293, DOI 10.4161/19336918.2014.994917
   Bertoli G, 2015, THERANOSTICS, V5, P1122, DOI 10.7150/thno.11543
   Blobel CP, 2005, NAT REV MOL CELL BIO, V6, P32, DOI 10.1038/nrm1548
   Broadhead MATTHEWL, 2011, SARCOMA, V2011, P959248, DOI 10.1155/2011/959248
   Carrington JC, 2003, SCIENCE, V301, P336, DOI 10.1126/science.1085242
   Chang L, 2015, MOL MED REP, V12, P1197, DOI 10.3892/mmr.2015.3477
   Chen CM, 2015, TUMOR BIOL, V36, P3407, DOI 10.1007/s13277-014-2975-9
   Chistiakov DA, 2012, EUR J PHARMACOL, V684, P8, DOI 10.1016/j.ejphar.2012.03.031
   Cho WCS, 2010, INT J BIOCHEM CELL B, V42, P1273, DOI 10.1016/j.biocel.2009.12.014
   Edwards DR, 2008, MOL ASPECTS MED, V29, P258, DOI 10.1016/j.mam.2008.08.001
   Fan WX, 2016, MOL MED REP, V13, P4800, DOI 10.3892/mmr.2016.5101
   Guo TH, 2015, INT J CLIN EXP PATHO, V8, P4869
   He HT, 2014, ONCOL LETT, V7, P1352, DOI 10.3892/ol.2014.1935
   Jiang LD, 2014, TUMOR BIOL, V35, P12645, DOI 10.1007/s13277-014-2588-3
   Jones KB, 2012, CANCER RES, V72, P1865, DOI 10.1158/0008-5472.CAN-11-2663
   Kim JM, 2014, MOL CANCER THER, V13, P3074, DOI 10.1158/1535-7163.MCT-13-1001
   Li JUNSHENG, 2013, J INVEST SURG, V26, P127
   Liang ZX, 2014, BREAST CANCER RES TR, V146, P535, DOI 10.1007/s10549-014-3053-0
   Liang ZX, 2013, PHARM RES-DORDR, V30, P1008, DOI 10.1007/s11095-012-0936-9
   Liu JD, 2008, CURR OPIN CELL BIOL, V20, P214, DOI 10.1016/j.ceb.2008.01.006
   Nouraee N, 2015, FRONT GENET, V6, P0, DOI 10.3389/fgene.2015.00232
   Poletajew SLAWOMIR, 2011, ORTOP TRAUMATOL REHABIL, V13, P537
   Rottiers V, 2012, NAT REV MOL CELL BIO, V13, P239, DOI 10.1038/nrm3313
   Sun LL, 2015, J ORTHOP RES, V33, P131, DOI 10.1002/jor.22734
   Sung SY, 2006, CANCER RES, V66, P9519, DOI 10.1158/0008-5472.CAN-05-4375
   Ueda T, 2010, LANCET ONCOL, V11, P136, DOI 10.1016/S1470-2045(09)70343-2
   Wang Y, 2016, GYNECOL ONCOL, V141, P592, DOI 10.1016/j.ygyno.2015.11.034
   Wei ZJ, 2015, INT J CLIN EXP PATHO, V8, P4481
   Zhang GM, 2015, PLOS ONE, V10, P0, DOI 10.1371/journal.pone.0124410
   Zhang J, 2013, ONCOL LETT, V5, P1461, DOI 10.3892/ol.2013.1209
   Zhao L, 2016, J EXP CLIN CANC RES, V35, P0, DOI 10.1186/s13046-016-0300-8
NR 33
TC 9
Z9 10
U1 0
U2 2
PU SPANDIDOS PUBL LTD
PI ATHENS
PA POB 18179, ATHENS, 116 10, GREECE
SN 1791-2997
EI 1791-3004
J9 MOL MED REP
JI Mol. Med. Rep.
PD SEP 15
PY 2017
VL 16
IS 3
BP 3565
EP 3572
DI 10.3892/mmr.2017.6975
PG 8
WC Oncology; Medicine, Research & Experimental
SC Oncology; Research & Experimental Medicine
GA FD3VX
UT WOS:000407461600155
PM 28713950
DA 2022-07-08
ER

PT J
AU Min, Kyoung-Jin
   Han, MA
   Kim, Shin
   Park, Jong-Wook
   Kwon, TK
AF Min, Kyoung-jin
   Han, Min
   Kim, Shin
   Park, Jong-wook
   Kwon, Taeg
TI Osthole enhances TRAIL-mediated apoptosis through downregulation of c-FLIP expression in renal carcinoma Caki cells
SO ONCOLOGY REPORTS
LA English
DT Article
DE osthole; TRAIL; c-FLIP; caspase; MMP
ID death receptors 4; prostate-cancer; tnf-family; resistance; suppresse; eupafolin; overexpression; adenocarcinoma; osteosarcoma; inhibition
AB Osthole, an active constituent isolated from the fruit of Cnidium monnieri (L.) Cusson, has been shown to induce various beneficial biochemical effects such as anti-inflammatory and antitumor. In the present study, we examined whether osthole could sensitize TNF-related apoptosis-inducing ligand (TRAIL)-induced apoptosis in human renal carcinoma Caki cells. We found that osthole and TRAIL alone, had no effect on apoptosis, but combined treatment with osthole and TRAIL markedly induced apoptosis in Caki (renal carcinoma), U251MG (glioma) and MDA-MB-231 (breast carcinoma) cells. In contrast, combined treatment with osthole and TRAIL did not induce apoptosis in normal human skin fibroblast cells. Osthole induced downregulation of cellular FLICE-like inhibitory protein (c-FLIP) expression, and overexpression of c-FLIP markedly blocked apoptosis induced by the combined treatment with osthole and TRAIL. In addition, osthole markedly reduced mitochondrial membrane potential levels, and increased cytosolic cytochrome c release in combined treatment with osthole and TRAIL. Therefore, these data suggest that osthole may be an efficient TRAIL sensitizer.
C1 [Min, Kyoung-Jin; Han, Min Ae; Kim, Shin; Park, Jong-Wook; Kwon, Taeg Kyu] Keimyung Univ, Sch Med, Dept Immunol, 2800 Dalgubeoldaero, Daegu 704701, South Korea.
RP Kwon, TK (通讯作者)，Keimyung Univ, Sch Med, Dept Immunol, 2800 Dalgubeoldaero, Daegu 704701, South Korea.
EM kwontk@dsmc.or.kr
FU NRF; Korea Government (MSIP) [2014R1A5A2010008]; Keimyung University
CR Chung KS, 2010, MOL NUTR FOOD RES, V54, P1318, DOI 10.1002/mnfr.200900305
   Ding Y, 2014, INT J CLIN PHARM TH, V52, P112, DOI 10.5414/CP201923
   Han EH, 2015, TOX RESEARCH, V31, P339, DOI 10.5487/TR.2015.31.4.339
   Jin ZY, 2004, J BIOL CHEM, V279, P35829, DOI 10.1074/jbc.M405538200
   Jo HS, 2016, BMB REP, V49, P297, DOI 10.5483/BMBRep.2016.49.5.058
   Jung KJ, 2015, ONCOTARGET, V6, P1556, DOI 10.18632/oncotarget.2727
   Kelly MM, 2002, CANCER BIOL THER, V1, P520, DOI 10.4161/cbt.1.5.169
   Kim S, 2008, J CELL BIOCHEM, V104, P895, DOI 10.1002/jcb.21672
   Kim SR, 2002, FREE RADICAL BIO MED, V32, P596, DOI 10.1016/S0891-5849(02)00751-7
   Kischkel FC, 2000, IMMUNITY, V12, P611, DOI 10.1016/S1074-7613(00)80212-5
   Li XG, 2008, J CANCER RES CLIN, V134, P609, DOI 10.1007/s00432-007-0325-7
   Liu K, 2015, MOL CARCINOGEN, V54, P751, DOI 10.1002/mc.22139
   Lv SM, 2016, INT ORTHOP, V40, P1545, DOI 10.1007/s00264-015-3021-2
   Maas M, 2011, J ETHNOPHARMACOL, V137, P371, DOI 10.1016/j.jep.2011.05.040
   Ng CP, 2002, PROSTATE, V53, P286, DOI 10.1002/pros.10155
   Oyarzo MP, 2006, BLOOD, V107, P2544, DOI 10.1182/blood-2005-06-2601
   Ryu BK, 2001, J PATHOL, V194, P15, DOI 10.1002/path.835
   Walczak H, 2000, CANCER RES, V60, P3051
   Wang L, 2016, CELL PHYSIOL BIOCHEM, V38, P2173, DOI 10.1159/000445573
   Wang SL, 2003, ONCOGENE, V22, P8628, DOI 10.1038/sj.onc.1207232
   Wen YC, 2015, ONCOTARGET, V6, P21120, DOI 10.18632/oncotarget.4229
   Wiley SR, 1995, IMMUNITY, V3, P673, DOI 10.1016/1074-7613(95)90057-8
   Xu XM, 2012, MOL MED REP, V6, P1018, DOI 10.3892/mmr.2012.1044
   Zhang LR, 2012, PLOS ONE, V7, P0, DOI 10.1371/journal.pone.0037865
   Zhang YQ, 2008, MOL CANCER RES, V6, P1861, DOI 10.1158/1541-7786.MCR-08-0313
   Zhou XD, 2004, CLIN SCI, V106, P397, DOI 10.1042/CS20030238
NR 26
TC 12
Z9 12
U1 2
U2 5
PU SPANDIDOS PUBL LTD
PI ATHENS
PA POB 18179, ATHENS, 116 10, GREECE
SN 1021-335X
EI 1791-2431
J9 ONCOL REP
JI Oncol. Rep.
PD APR 15
PY 2017
VL 37
IS 4
BP 2348
EP 2354
DI 10.3892/or.2017.5490
PG 7
WC Oncology
SC Oncology
GA EQ5QY
UT WOS:000398138900050
PM 28350076
DA 2022-07-08
ER

PT J
AU Jiang, Weibo
   Zheng, Jia
   Yu, Tao
   Wang, Jincheng
AF Jiang, Weibo
   Zheng, Jia
   Yu, Tao
   Wang, Jincheng
TI Overexpression of microRNA-495 suppresses the proliferation and invasion and induces the apoptosis of osteosarcoma cells by targeting high-mobility group nucleosome-binding domain 5
SO ONCOLOGY REPORTS
LA English
DT Article
DE osteosarcoma; miR-495; HMGN5; proliferation; apoptosis; invasion
ID prostate-cancer cell; breast-cancer; in-vitro; chromatin-structure; carcinoma-cell; down-regulation; bladder-cancer; mir-495; expression; migration
AB It has been suggested that microRNAs (miRNAs) act as critical regulators in tumorigenesis. MicroRNA-495 (miR-495) has been suggested as a cancer-associated miRNA in various types of cancers; however, the role of miR-495 in osteosarcoma is unknown. The aim of the present study was to determine whether miR-495 is involved in osteosarcoma, and to investigate the potential molecular mechanism of its involvement. We found that miR-495 was significantly downregulated in osteosarcoma tissues and cell lines, as detected by real-time quantitative polymerase chain reaction (RT-qPCR). Overexpression of miR-495 inhibited. osteosarcoma cell proliferation in 3-(4,5-dimethylthiazol2-yl)-2,5-diphenyltetrazolium bromide, colony formation and cell cycle assays. Overexpression of miR-495 induced osteosarcoma cell apoptosis. Moreover, miR-495 overexpression also inhibited osteosarcoma cell invasion. Bioinformatics and luciferase reporter assays demonstrated that miR-495 targets the 3'-untranslated region of high-mobility group nucleosome-binding domain 5 (HMGN5), a potential oncogene in various types of cancers. Overexpression of miR-495 inhibited the expression of HMGN5, cyclin Bl, Bcl-2 and matrix metalloproteinase 9. In addition, restoration of HMGN5 protein expression abrogated the miR-495-induced effects. Taken together, the present study indicated that miR-495 suppresses the proliferation and invasion and induces the apoptosis of osteosarcoma cells by targeting HMGN5, providing a novel insight into the molecular pathogenesis of osteosarcoma and suggesting a potential molecular target for the development of an miRNA-targeted therapeutic strategy for osteosarcoma.
C1 [Jiang, Weibo; Yu, Tao; Wang, Jincheng] Jilin Univ, Hosp 2, Dept Orthopaed, 218 Ziqiang St, Changchun 130041, Jilin, Peoples R China.
   [Zheng, Jia] Jilin Univ, China Japan Union Hosp, Dept Radiol, Changchun 130031, Jilin, Peoples R China.
RP Wang, JC (通讯作者)，Jilin Univ, Hosp 2, Dept Orthopaed, 218 Ziqiang St, Changchun 130041, Jilin, Peoples R China.
EM wang_jinchengjc@163.com
CR Aizawa K, 1999, INT J ONCOL, V14, P85
   Bartel DP, 2004, CELL, V116, P281, DOI 10.1016/S0092-8674(04)00045-5
   Belotti D, 2003, CANCER RES, V63, P5224
   Botter SM, 2014, CURR OPIN PHARMACOL, V16, P15, DOI 10.1016/j.coph.2014.02.002
   Cao MH, 2014, PROTEIN CELL, V5, P862, DOI 10.1007/s13238-014-0088-2
   Chen P, 2012, ASIAN PAC J CANCER P, V13, P3223, DOI 10.7314/APJCP.2012.13.7.3223
   Chen SM, 2013, WORLD J SURG ONCOL, V11, P0, DOI 10.1186/1477-7819-11-87
   Chu HY, 2014, TUMOR BIOL, V35, P3487, DOI 10.1007/s13277-013-1460-1
   Formosa A, 2014, ONCOGENE, V33, P5173, DOI 10.1038/onc.2013.451
   Gan Y, 2015, MED ONCOL, V32, P0, DOI 10.1007/s12032-015-0594-y
   Hock R, 2007, TRENDS CELL BIOL, V17, P72, DOI 10.1016/j.tcb.2006.12.001
   Hughes DPM, 2009, EXPERT OPIN DRUG DEL, V6, P1311, DOI 10.1517/17425240903280422
   Hwang-verslues WW, 2011, ONCOGENE, V30, P2463, DOI 10.1038/onc.2010.618
   Ji SQ, 2012, J EXP CLIN CANC RES, V31, P0, DOI 10.1186/1756-9966-31-22
   Jiang N, 2010, ASIAN J ANDROL, V12, P709, DOI 10.1038/aja.2010.39
   Jiang X, 2012, P NATL ACAD SCI USA, V109, P19397, DOI 10.1073/pnas.1217519109
   King LM, 2001, GENOMICS, V71, P163, DOI 10.1006/geno.2000.6443
   Kushlinskii NE, 2016, BIOCHEMISTRY-MOSCOW+, V81, P315, DOI 10.1134/S0006297916040027
   Lee SH, 2015, ONCOTARGET, V6, P33269, DOI 10.18632/oncotarget.5037
   Li DF, 2016, ONCOL REP, V35, P1117, DOI 10.3892/or.2015.4403
   Li JZ, 2016, CANCER INVEST, V34, P181, DOI 10.3109/07357907.2016.1156690
   Li ZR, 2015, BIOCHEM BIOPH RES CO, V456, P344, DOI 10.1016/j.bbrc.2014.11.083
   Li ZR, 2012, CANCER LETT, V323, P41, DOI 10.1016/j.canlet.2012.03.029
   Manikandan J, 2008, BIOINFORMATION, V2, P330, DOI 10.6026/97320630002330
   Meyers PA, 2008, J CLIN ONCOL, V26, P633, DOI 10.1200/JCO.2008.14.0095
   Mishra S, 2015, CANCER LETT, V369, P67, DOI 10.1016/j.canlet.2015.07.045
   Nie S, 2015, J CRANIOFAC SURG, V26, PE155, DOI 10.1097/SCS.0000000000001385
   Norbury C, 1992, ANNU REV BIOCHEM, V61, P441, DOI 10.1146/annurev.bi.61.070192.002301
   Pang JCS, 2009, ACTA NEUROPATHOL, V117, P599, DOI 10.1007/s00401-009-0525-0
   Postnikov Y, 2010, BBA-GENE REGUL MECH, V1799, P62, DOI 10.1016/j.bbagrm.2009.11.016
   Qu JT, 2011, J NEURO-ONCOL, V104, P729, DOI 10.1007/s11060-011-0558-9
   Rochman M, 2010, BBA-GENE REGUL MECH, V1799, P86, DOI 10.1016/j.bbagrm.2009.09.012
   Sampson VB, 2015, FRONT PEDIATR, V3, P0, DOI 10.3389/fped.2015.00069
   Shi Z, 2016, TUMOR BIOL, V37, P1531, DOI 10.1007/s13277-015-4693-3
   Shirakawa H, 2000, J BIOL CHEM, V275, P6368, DOI 10.1074/jbc.275.9.6368
   Silber J, 2009, NEUROMOL MED, V11, P208, DOI 10.1007/s12017-009-8087-9
   Song LQ, 2014, J CELL BIOCHEM, V115, P1234, DOI 10.1002/jcb.24665
   Thomson DW, 2011, NUCLEIC ACIDS RES, V39, P6845, DOI 10.1093/nar/gkr330
   Wahafu W, 2011, TUMOR BIOL, V32, P931, DOI 10.1007/s13277-011-0195-0
   Wang C, 2015, CELL PHYSIOL BIOCHEM, V36, P1430, DOI 10.1159/000430308
   Wang L, 2015, MEDICINE, V94, P0, DOI 10.1097/MD.0000000000000718
   Wei PT, 2016, DNA CELL BIOL, V35, P33, DOI 10.1089/dna.2015.3021
   Weng MZ, 2015, TUMOR BIOL, V36, P959, DOI 10.1007/s13277-014-2715-1
   Widodo , 2016, ANN MED SURG, V7, P9, DOI 10.1016/j.amsu.2016.01.091
   Winter J, 2009, NAT CELL BIOL, V11, P228, DOI 10.1038/ncb0309-228
   Xu YY, 2016, TUMOR BIOL, V37, P239, DOI 10.1007/s13277-015-3686-6
   Yang CQ, 2014, TUMOR BIOL, V35, P6357, DOI 10.1007/s13277-014-1833-0
   Yao K, 2015, DIAGN PATHOL, V10, P0, DOI 10.1186/s13000-015-0372-3
   Zhang BP, 2016, MOL MED REP, V14, P977, DOI 10.3892/mmr.2016.5327
   Zhang J, 2015, CLIN CHIM ACTA, V444, P9, DOI 10.1016/j.cca.2015.01.025
   Zhang XY, 2012, ASIAN J ANDROL, V14, P487, DOI 10.1038/aja.2012.18
   Zhou XH, 2014, TUMOR BIOL, V35, P6539, DOI 10.1007/s13277-014-1825-0
NR 52
TC 8
Z9 9
U1 0
U2 5
PU SPANDIDOS PUBL LTD
PI ATHENS
PA POB 18179, ATHENS, 116 10, GREECE
SN 1021-335X
EI 1791-2431
J9 ONCOL REP
JI Oncol. Rep.
PD AUG 15
PY 2017
VL 38
IS 2
BP 1099
EP 1107
DI 10.3892/or.2017.5715
PG 9
WC Oncology
SC Oncology
GA FB5GT
UT WOS:000406170200053
PM 28627703
DA 2022-07-08
ER

PT J
AU Jiang, Hai
   Wang, Xiaowei
   Miao, Wusheng
   Wang, Bing
   Qiu, Yusheng
AF Jiang, Hai
   Wang, Xiaowei
   Miao, Wusheng
   Wang, Bing
   Qiu, Yusheng
TI CXCL8 promotes the invasion of human osteosarcoma cells by regulation of PI3K/Akt signaling pathway
SO APMIS
LA English
DT Article
DE Osteosarcoma; chemokine; CXCL8; invasion; pathogenesis
ID epithelial-mesenchymal transition; high-grade osteosarcoma; study-group protocol; inflammatory microenvironment; prognostic-factor; cancer cell; il-8; interleukin-8; angiogenesis; expression
AB Chemokine cysteine-X-cysteine motif ligand 8 (CXCL8) is up-regulated in many malignancies, indicating that CXCL8 takes part in tumor progression. However, the expression and function of CXCL8 in osteosarcoma remained not fully elucidated. In this study, expressions of 12 cytokines and chemokines were measured in the serum from 12 of normal controls (NCs) and 25 of osteosarcoma patients. The human osteosarcoma cell line MG-63 was stimulated by recombinant CXCL8 to further analyze invasion, proliferation, apoptosis, cell cycles, cytokine secretions, and signaling pathways. We found that serum concentrations of CXCL8 and vascular endothelial growth factor were elevated in osteosarcoma patients in comparison with those in NCs. CXCL8 stimulation led to enhancement of invasion and suppression of late stage apoptosis in MG-63 cells. Moreover, secretions of MMPs by MG-63 cells were also increased upon stimulation. However, early stage apoptosis, proliferation, and cell cycles were not affected by CXCL8 treatment. Furthermore, CXCL8 stimulation induced elevations of phosphorylated PI3K and Akt, but not PKC or FAK. In conclusion, our findings suggested that CXCL8 enhanced the invasion and suppressed late stage apoptosis of osteosarcoma cells probably via influencing PI3K/Akt signaling pathway and elevating the expression of MMPs. CXCL8 may promote disease progression of osteosarcoma as a protumorigenic molecule, and may be served as a new therapeutic target for osteosarcoma.
C1 [Jiang, Hai; Qiu, Yusheng] Xi An Jiao Tong Univ, Affiliated Hosp 1, Dept Orthoped, 277 West Yanta Rd, Xian 710061, Shaanxi, Peoples R China.
   [Jiang, Hai; Wang, Xiaowei; Miao, Wusheng; Wang, Bing] Xi An Jiao Tong Univ, Coll Med, Honghui Hosp, Dept Pediat Orthoped, Xian, Shaanxi, Peoples R China.
RP Qiu, YS (通讯作者)，Xi An Jiao Tong Univ, Affiliated Hosp 1, Dept Orthoped, 277 West Yanta Rd, Xian 710061, Shaanxi, Peoples R China.
EM qx_314@163.com
CR Atretkhany KSN, 2016, PHARMACOL THERAPEUT, V168, P98, DOI 10.1016/j.pharmthera.2016.09.011
   Beauvillain C, 2007, BLOOD, V110, P2965, DOI 10.1182/blood-2006-12-063826
   Bielack S, 2013, MINERVA PEDIATR, V65, P125
   Bielack SS, 2002, J CLIN ONCOL, V20, P776, DOI 10.1200/JCO.20.3.776
   Bielack STEFANS, 2016, F1000RES, V5, P2767
   Buddingh EP, 2010, PEDIATR BLOOD CANCER, V54, P216, DOI 10.1002/pbc.22293
   Charafe-jauffret E, 2009, CANCER RES, V69, P1302, DOI 10.1158/0008-5472.CAN-08-2741
   Chen Y, 2016, TUMOR BIOL, V37, P6191, DOI 10.1007/s13277-015-4435-6
   Cheng GZ, 2008, CURR CANCER DRUG TAR, V8, P2
   David JM, 2016, VACCINES-BASEL, V4, P0, DOI 10.3390/vaccines4030022
   David JM, 2016, ONCOIMMUNOLOGY, V5, P0, DOI 10.1080/2162402X.2015.1117738
   Duan Z, 2002, CYTOKINE, V17, P234, DOI 10.1006/cyto.2001.1008
   Federman N, 2009, CURR TREAT OPTION ON, V10, P82, DOI 10.1007/s11864-009-0087-3
   Ferrari S, 2015, EXPERT OPIN PHARMACO, V16, P2727, DOI 10.1517/14656566.2015.1102226
   Fridlender ZG, 2012, PLOS ONE, V7, P0, DOI 10.1371/journal.pone.0031524
   Fridlender ZG, 2009, CANCER CELL, V16, P183, DOI 10.1016/j.ccr.2009.06.017
   Gatta G, 2005, J CLIN ONCOL, V23, P3742, DOI 10.1200/JCO.2005.00.554
   Gong WG, 2015, INT J BIOCHEM CELL B, V62, P93, DOI 10.1016/j.biocel.2015.02.017
   Hamilton DH, 2014, CANCER RES, V74, P2510, DOI 10.1158/0008-5472.CAN-13-1894
   Kager L, 2003, J CLIN ONCOL, V21, P2011, DOI 10.1200/JCO.2003.08.132
   Knall C, 1997, P NATL ACAD SCI USA, V94, P3052, DOI 10.1073/pnas.94.7.3052
   Kovach AMK, 2016, BIORESEARCH OPEN ACC, V5, P299, DOI 10.1089/biores.2016.0020
   Kushlinskii NE, 2014, B EXP BIOL MED+, V157, P520, DOI 10.1007/s10517-014-2605-y
   Liu Q, 2016, CYTOKINE GROWTH F R, V31, P61, DOI 10.1016/j.cytogfr.2016.08.002
   Ma HY, 2016, WORLD J GASTROENTERO, V22, P6619, DOI 10.3748/wjg.v22.i29.6619
   Panda S, 2016, ORAL ONCOL, V60, P8, DOI 10.1016/j.oraloncology.2016.06.008
   Peng NN, 2016, AM J TRANSL RES, V8, P1005
   Shao N, 2015, CANCER LETT, V364, P165, DOI 10.1016/j.canlet.2015.05.009
   Shi L, 2014, J TRANSL MED, V12, P0, DOI 10.1186/1479-5876-12-70
   Shi WN, 2014, TUMOR BIOL, V35, P9627, DOI 10.1007/s13277-014-2268-3
   Vakilian A, 2017, NEUROCHEM INT, V103, P1, DOI 10.1016/j.neuint.2016.12.013
   Wang L, 2015, CANCER BIOL THER, V16, P1220, DOI 10.1080/15384047.2015.1056409
   Waugh DJJ, 2008, CLIN CANCER RES, V14, P6735, DOI 10.1158/1078-0432.CCR-07-4843
   Xiao H, 2014, TUMOR BIOL, V35, P1023, DOI 10.1007/s13277-013-1136-x
   Zarogoulidis P, 2014, CANCER INVEST, V32, P197, DOI 10.3109/07357907.2014.898156
   Zhang EY, 2014, PLOS ONE, V9, P0, DOI 10.1371/journal.pone.0103440
   Zhang WEN-JIN, 2006, ZHONGHUA WEISHENGWUXUE HE MIANYIXUE ZAZHI, V26, P688
   Zhang Y, 2010, VIROLOGY, V397, P34, DOI 10.1016/j.virol.2009.11.007
   Zhao J, 2015, CELL BIOCHEM BIOPHYS, V73, P519, DOI 10.1007/s12013-015-0692-7
NR 39
TC 18
Z9 18
U1 0
U2 6
PU WILEY
PI HOBOKEN
PA 111 RIVER ST, HOBOKEN 07030-5774, NJ USA
SN 0903-4641
EI 1600-0463
J9 APMIS
JI APMIS
PD SEP 15
PY 2017
VL 125
IS 9
BP 773
EP 780
DI 10.1111/apm.12721
PG 8
WC Immunology; Microbiology; Pathology
SC Immunology; Microbiology; Pathology
GA FD1DO
UT WOS:000407277800002
PM 28736978
DA 2022-07-08
ER

PT J
AU Wang, Lin
   Liu, Weihai
   Tang, Hengtao
   Xie, Xianbiao
   Zou, Changye
   Wang, Yongqian
   Gao, Zhenhua
   Yin, Junqiang
AF Wang, Lin
   Liu, Weihai
   Tang, Hengtao
   Xie, Xianbiao
   Zou, Changye
   Wang, Yongqian
   Gao, Zhenhua
   Yin, Junqiang
TI DRP5 is involved in cancer cell growth and predicts poor prognosis in human osteosarcoma
SO CANCER MEDICINE
LA English
DT Article
DE Animal model; DRP5; invasion; lung metastasis; migration; osteosarcoma; overall survival
ID response mediator protein-2; tumor-cell; collapsin; metastasis; invasion; tubulin; crmp-2; phosphorylation; filopodia; carcinoma
AB Osteosarcoma is an extremely aggressive primary malignant bone tumor of childhood. Collapsin response mediator proteins (CRMPs), which are highly expressed in the developing nervous system, were recently shown to be associated with cancer development. However, the relationship between DRP5 (CRMP5) and osteosarcoma has not been evaluated. In this study, we investigated the role of DRP5 in the regulation of osteosarcoma growth. DRP5 mRNA and protein levels were significantly upregulated in human osteosarcoma cell lines and associated with increased migration and invasion. Genetic knockdown of DRP5 markedly suppressed the expression of matrix metalloproteinase (MMP)-2 and MMP-9. DRP5 silencing significantly inhibited osteosarcoma cell growth in vitro and in a xenograft mouse model in vivo. Microarray immunohistochemical analysis of osteosarcoma specimens and Kaplan-Meier analysis showed that patients with high DRP5 protein expression had shorter overall survival than those with low DRP5 levels. Taken together, these results suggest that DRP5 plays a critical role in the regulation of osteosarcoma and could be a potential therapeutic target and prognostic factor in osteosarcoma.
C1 [Wang, Lin] Jinan Univ, Med Coll, Guangzhou Red Cross Hosp, Dept Oncol, Guangzhou, Guangdong, Peoples R China.
   [Liu, Weihai; Xie, Xianbiao; Zou, Changye; Wang, Yongqian; Yin, Junqiang] Sun Yat Sen Univ, Affiliated Hosp 1, Dept Musculoskeletal Oncol, Guangzhou 510080, Guangdong, Peoples R China.
   [Tang, Hengtao] Zhengzhou Univ, Affiliated Hosp 1, Dept Orthoped, Zhengzhou, Peoples R China.
   [Gao, Zhenhua] Sun Yat Sen Univ, Affiliated Hosp 1, Dept Radiol, Guangzhou, Guangdong, Peoples R China.
RP Yin, JQ (通讯作者)，Sun Yat Sen Univ, Affiliated Hosp 1, Dept Musculoskeletal Oncol, Guangzhou 510080, Guangdong, Peoples R China.; Gao, ZH (通讯作者)，Sun Yat Sen Univ, Affiliated Hosp 1, Dept Radiol, Guangzhou, Guangdong, Peoples R China.
EM zhhgzheng@sina.com; yinjun_qiang@126.com
FU National Natural Science Foundation of China [81102040, 81372866]; Guangdong Natural Science Foundation [S2013010016847]; Pharmaceutical Health Science and Technology General Guide Project of Guangzhou [20141A011022]; Young teachers cultivating project of Sun Yat-Sen University [14ykpy16]
CR Arimura N, 2000, J BIOL CHEM, V275, P23973, DOI 10.1074/jbc.M001032200
   Barresi V, 2006, ARCH PATHOL LAB MED, V130, P1208
   Bramer JAM, 2009, EJSO-EUR J SURG ONC, V35, P1030, DOI 10.1016/j.ejso.2009.01.011
   Broadhead MATTHEWL, 2011, SARCOMA, V2011, P959248, DOI 10.1155/2011/959248
   Brot S, 2010, J NEUROSCI, V30, P10639, DOI 10.1523/JNEUROSCI.0059-10.2010
   Brown M, 2004, J NEUROSCI, V24, P8994, DOI 10.1523/JNEUROSCI.3184-04.2004
   Fukada M, 2000, J BIOL CHEM, V275, P37957, DOI 10.1074/jbc.M003277200
   Fukata Y, 2002, NAT CELL BIOL, V4, P583, DOI 10.1038/ncb825
   Gumus M, 2013, J CLIN ONCOL, V31, P0
   Hotta A, 2005, MOL BIOL CELL, V16, P32, DOI 10.1091/mbc.E04-08-0679
   Inatome R, 2000, J BIOL CHEM, V275, P27291
   Kimura T, 2005, J NEUROCHEM, V93, P1371, DOI 10.1111/j.1471-4159.2005.03063.x
   Koshkina NV, 2007, MOL CANCER RES, V5, P991, DOI 10.1158/1541-7786.MCR-07-0007
   Liao D, 2015, CLIN CANCER RES, V21, P5349, DOI 10.1158/1078-0432.CCR-15-0198
   Lindner DJ, 1997, CLIN CANCER RES, V3, P931
   Machesky LM, 2008, FEBS LETT, V582, P2102, DOI 10.1016/j.febslet.2008.03.039
   Margolin E, 2008, J NEURO-OPHTHALMOL, V28, P17, DOI 10.1097/WNO.0b013e3181675479
   Marina N, 2004, ONCOLOGIST, V9, P422, DOI 10.1634/theoncologist.9-4-422
   Meyers PA, 1997, PEDIATR CLIN N AM, V44, P973, DOI 10.1016/S0031-3955(05)70540-X
   Minturn JE, 1995, J NEUROSCI, V15, P6757
   Mitsui N, 2002, EMBO J, V21, P3274, DOI 10.1093/emboj/cdf328
   Morgan-fisher M, 2013, J BIOL CHEM, V288, P31229, DOI 10.1074/jbc.M113.505602
   Oliemuller E, 2013, INT J CANCER, V132, P1986, DOI 10.1002/ijc.27881
   Pan SH, 2011, J CLIN INVEST, V121, P3189, DOI 10.1172/JCI42975
   Pan SH, 2010, LUNG CANCER, V67, P93, DOI 10.1016/j.lungcan.2009.03.006
   Patel S, 2011, CLIN BIOCHEM, V44, P869, DOI 10.1016/j.clinbiochem.2011.04.019
   Sheorajpanday R, 2006, J NEURO-OPHTHALMOL, V26, P168, DOI 10.1097/01.wno.0000235578.80051.0e
   Shih JY, 2001, JNCI-J NATL CANCER I, V93, P1392, DOI 10.1093/jnci/93.18.1392
   Shih JY, 2003, CLIN EXP METASTAS, V20, P69, DOI 10.1023/A:1022598604565
   Shimada K, 2014, BREAST CANCER-TOKYO, V21, P715, DOI 10.1007/s12282-013-0447-5
   Steeg PS, 2006, NAT MED, V12, P895, DOI 10.1038/nm1469
   Ta H, 2009, CANCER METAST REV, V28, P247, DOI 10.1007/s10555-009-9186-7
   Takahashi S, 2003, GENES CELLS, V8, P81, DOI 10.1046/j.1365-2443.2003.00617.x
   Tan MH, 2015, NEURAL PLAST, V2015, P0, DOI 10.1155/2015/947423
   Vincent EE, 2014, PLOS ONE, V9, P0, DOI 10.1371/journal.pone.0114725
   Wang L, 2013, J HUAZHONG U SCI-MED, V33, P840, DOI 10.1007/s11596-013-1208-6
   Wang WL, 2012, PLOS ONE, V7, P0, DOI 10.1371/journal.pone.0031689
   Wu CC, 2008, MOL CANCER THER, V7, P1365, DOI 10.1158/1535-7163.MCT-08-0091
   Wu CC, 2008, PROTEOMICS, V8, P316, DOI 10.1002/pmic.200700819
   Yamashita N, 2011, J NEUROSCI, V31, P1773, DOI 10.1523/JNEUROSCI.5337-10.2011
   Yoshimura T, 2005, CELL, V120, P137, DOI 10.1016/j.cell.2004.11.012
   Yu ZY, 2001, ANN NEUROL, V49, P146
   Yuasa-kawada J, 2003, EUR J NEUROSCI, V17, P2329, DOI 10.1046/j.1460-9568.2003.02664.x
NR 43
TC 9
Z9 10
U1 1
U2 4
PU WILEY
PI HOBOKEN
PA 111 RIVER ST, HOBOKEN 07030-5774, NJ USA
SN 2045-7634
EI 
J9 CANCER MED-US
JI Cancer Med.
PD MAY 15
PY 2017
VL 6
IS 5
BP 982
EP 993
DI 10.1002/cam4.1009
PG 12
WC Oncology
SC Oncology
GA EU9AT
UT WOS:000401330300011
PM 28374915
DA 2022-07-08
ER

PT J
AU Yao, Nan
   Ren, Ke
   Wang, Yimin
   Jin, Qiaomei
   Lu, Xiao
   Lu, Yan
   Jiang, Cuihua
   Zhang, Dongjian
   Lu, Jun
   Wang, Chen
   Huo, Jiege
   Chen, Yong
   Zhang, Jian
AF Yao, Nan
   Ren, Ke
   Wang, Yimin
   Jin, Qiaomei
   Lu, Xiao
   Lu, Yan
   Jiang, Cuihua
   Zhang, Dongjian
   Lu, Jun
   Wang, Chen
   Huo, Jiege
   Chen, Yong
   Zhang, Jian
TI Paris polyphylla Suppresses Proliferation and Vasculogenic Mimicry of Human Osteosarcoma Cells and Inhibits Tumor Growth In Vivo
SO AMERICAN JOURNAL OF CHINESE MEDICINE
LA English
DT Article
DE Paris polyphylla; Osteosarcoma; Apoptosis; Cell Cycle; Vasculogenic Mimicry
ID focal adhesion kinase; mechanistic insight; anticancer activity; steroidal saponin; channel formation; var. yunnanensis; cancer-therapy; vitro; carcinoma; melanoma
AB Paris polyphylla, a traditional antipyretic-detoxicate chinese medicinal herb, has been applied extensively in cancer treatments for nearly 2000 years. The purpose of the present study is to evaluate the potential anti-osteosarcoma effects of Paris polyphylla ethanol extract (PPEE) and to investigate its underlying mechanisms. The antiproliferation activity of PPEE was tested on 143B, MG-63, U-2 OS and hFOB1.19 cells using MTT assay. The pro-apoptotic and cell cycle arrest effects of PPEE were confirmed by Hoechst 33342 staining and flow cytometry. The antimigratory, anti-invasive and antivasculogenic mimicry (VM) effects of PPEE were investigated by wound healing, Transwell and 3D culture assays. Mouse xenograft model was used to examine its anti-osteosarcoma efficacy in vivo. Hematologic profiles and hepatorenal functions were evaluated to assess the toxicity of PPEE. PPEE evidently suppressed cell proliferation of 143B, MG-63 and U-2 OS with IC50 values of 10-60 mu g/mL, but showed little cytotoxicity against normal osteoblastic cell. PPEE promoted apoptosis in 143B cell via caspase activation, increased Bax/Bcl-2 ratio and PARP cleavage. It also induced G2/M phase arrest associated with elevated phosphorylation of CDK1, Cdc25C, Chk2 and down-regulation of cyclin B1, CDK1, Cdc25C expression. Additionally, PPEE inhibited 143B cell migration, invasion and VM formation at noncytotoxic concentrations through decreasing the expression of FAK, Mig-7, MMP2 and MMP9. Finally, daily oral administration of PPEE for four weeks exhibits potent antitumor and anti-VM activity in 143B xenograft model with low toxicity. Taken together, these findings demonstrated PPEE possesses anti-osteosarcoma and anti-VM activity in vitro and in vivo, and therefore is a potential candidate for osteosarcoma treatment.
C1 [Yao, Nan; Jin, Qiaomei; Lu, Yan; Jiang, Cuihua; Zhang, Dongjian; Huo, Jiege; Zhang, Jian] Nanjing Univ Chinese Med, Affiliated Hosp Integrated Tradit Chinese & Weste, Nanjing 210028, Jiangsu, Peoples R China.
   [Yao, Nan; Jin, Qiaomei; Lu, Yan; Jiang, Cuihua; Zhang, Dongjian; Huo, Jiege; Zhang, Jian] Jiangsu Prov Acad Tradit Chinese Med, Lab Translat Med, 100 Shizi St,Hongshan Rd, Nanjing 210028, Jiangsu, Peoples R China.
   [Ren, Ke; Lu, Jun; Wang, Chen] Southeast Univ, Zhongda Hosp, Dept Orthopaed, Nanjing 210009, Jiangsu, Peoples R China.
   [Wang, Yimin] Soochow Univ, Peoples Hosp Changzhou 1, Affiliated Hosp 3, Dept Orthoped, Changzhou City 213003, Jiangsu, Peoples R China.
   [Lu, Xiao] Nanjing Biopharmaceut Innovat Platform Co Ltd, Nanjing 210032, Jiangsu, Peoples R China.
   [Chen, Yong] Nanjing Univ, Sch Med, Jinling Hosp, Dept Orthoped, 305 Zhongshan East Rd, Nanjing 210002, Jiangsu, Peoples R China.
RP Zhang, J (通讯作者)，Jiangsu Prov Acad Tradit Chinese Med, Lab Translat Med, 100 Shizi St,Hongshan Rd, Nanjing 210028, Jiangsu, Peoples R China.; Chen, Y (通讯作者)，Nanjing Univ, Sch Med, Jinling Hosp, Dept Orthoped, 305 Zhongshan East Rd, Nanjing 210002, Jiangsu, Peoples R China.
EM 13813889089@139.com; zjwonderful@hotmail.com
FU National Natural Science Foundation of China [81673017, 81672159, 81572188, 81303136]; Jiangsu Province Natural Science Foundation [BK2012775]; Fundamental Research Funds for the Central Universities [2242016k40152]; Jiangsu Province Science and Technology Support Program of Social Development Projects [BE2013712]
CR Abraham RT, 2001, GENE DEV, V15, P2177, DOI 10.1101/gad.914401
   Botter SM, 2014, CURR OPIN PHARMACOL, V16, P15, DOI 10.1016/j.coph.2014.02.002
   Brown GT, 2015, J PATHOL, V237, P273, DOI 10.1002/path.4586
   Dadamo DR, 2011, SEMIN ONCOL, V38, PS19, DOI 10.1053/j.seminoncol.2011.09.004
   Feng ST, 2015, ONCOL LETT, V9, P2670, DOI 10.3892/ol.2015.3131
   Folberg R, 2000, AM J PATHOL, V156, P361, DOI 10.1016/S0002-9440(10)64739-6
   Folberg R, 2004, APMIS, V112, P508, DOI 10.1111/j.1600-0463.2004.apm11207-0810.x
   Fu DH, 2011, BMC MUSCULOSKEL DIS, V12, P0, DOI 10.1186/1471-2474-12-146
   Gao D, 2003, J FUJIAN COLL TCM, V13, P26
   Gao YJ, 2011, TOXICOL LETT, V207, P112, DOI 10.1016/j.toxlet.2011.08.024
   Guijarro MV, 2014, FRONT ONCOL, V4, P0, DOI 10.3389/fonc.2014.00189
   Hendrix MJC, 2003, NAT REV CANCER, V3, P411, DOI 10.1038/nrc1092
   Hess AR, 2006, CELL CYCLE, V5, P478, DOI 10.4161/cc.5.5.2518
   Hsiao WLW, 2010, PLANTA MED, V76, P1118, DOI 10.1055/s-0030-1250186
   Janeway KA, 2010, LANCET ONCOL, V11, P670, DOI 10.1016/S1470-2045(10)70062-0
   Jin-lu M, 2011, BIOCHEM BIOPH RES CO, V408, P686, DOI 10.1016/j.bbrc.2011.04.089
   Kang MH, 2009, CLIN CANCER RES, V15, P1126, DOI 10.1158/1078-0432.CCR-08-0144
   Kansara M, 2014, NAT REV CANCER, V14, P722, DOI 10.1038/nrc3838
   Kirschmann DA, 2012, CLIN CANCER RES, V18, P2726, DOI 10.1158/1078-0432.CCR-11-3237
   Lee MS, 2005, CANCER BIOL THER, V4, P1248, DOI 10.4161/cbt.4.11.2136
   Li M, 2010, PATHOL ONCOL RES, V16, P259, DOI 10.1007/s12253-009-9220-7
   Liu WB, 2011, MED ONCOL, V28, PS228, DOI 10.1007/s12032-010-9706-x
   Long FY, 2015, J ETHNOPHARMACOL, V162, P112, DOI 10.1016/j.jep.2014.12.065
   Luu HH, 2005, CLIN EXP METASTAS, V22, P319, DOI 10.1007/s10585-005-0365-9
   Maniotis AJ, 1999, AM J PATHOL, V155, P739, DOI 10.1016/S0002-9440(10)65173-5
   Meyers PA, 2011, CANCER-AM CANCER SOC, V117, P1736, DOI 10.1002/cncr.25744
   Mitra SK, 2005, NAT REV MOL CELL BIO, V6, P56, DOI 10.1038/nrm1549
   Nurse P, 1990, NATURE, V344, P503, DOI 10.1038/344503a0
   Peng CY, 1997, SCIENCE, V277, P1501, DOI 10.1126/science.277.5331.1501
   Petty AP, 2007, AM J PATHOL, V170, P1763, DOI 10.2353/ajpath.2007.060969
   Petty AP, 2009, MOL CANCER THER, V8, P2412, DOI 10.1158/1535-7163.MCT-09-0186
   Reagan-shaw S, 2008, FASEB J, V22, P659, DOI 10.1096/fj.07-9574LSF
   Ren K, 2015, ONCOTARGET, V6, P31085, DOI 10.18632/oncotarget.5044
   Ren K, 2014, HUM PATHOL, V45, P2120, DOI 10.1016/j.humpath.2014.06.013
   Robertson GP, 2007, AM J PATHOL, V170, P1454, DOI 10.2353/ajpath.2007.070127
   Shah SA, 2012, J HERB MED TOXICOL, V6, P27
   Stewart ZA, 2003, TRENDS PHARMACOL SCI, V24, P139, DOI 10.1016/S0165-6147(03)00026-9
   Sulzmaier FJ, 2014, NAT REV CANCER, V14, P598, DOI 10.1038/nrc3792
   Sun BC, 2008, HUM PATHOL, V39, P444, DOI 10.1016/j.humpath.2007.07.018
   Sun BC, 2007, CANCER LETT, V249, P188, DOI 10.1016/j.canlet.2006.08.016
   Sun J, 2007, PHYTOTHER RES, V21, P1102, DOI 10.1002/ptr.2196
   Tang ZY, 2012, CHIN J INTEGR MED, V18, P323, DOI 10.1007/s11655-012-1103-1
   Tian Y, 1986, JOURNAL OF TRADITIONAL CHINESE MEDICINE, V6, P178
   Wang BW, 2013, STEROIDS, V78, P1164, DOI 10.1016/j.steroids.2013.08.009
   Wang W, 2015, ONCOTARGET, V6, P10297, DOI 10.18632/oncotarget.3305
   Wang WJ, 2006, J SURG ONCOL, V93, P578, DOI 10.1002/jso.20507
   Wang Y, 2006, PROTEOMICS, V6, P2422, DOI 10.1002/pmic.200500595
   Wen YS, 2015, PHYTOCHEM LETT, V12, P31, DOI 10.1016/j.phytol.2015.02.011
   Wu X, 2012, PHYTOCHEMISTRY, V81, P133, DOI 10.1016/j.phytochem.2012.05.034
   Yan LL, 2009, EXPERIMENTAL ONCOLOGY, V31, P27
   Yao N, 2015, TUMOR BIOL, V36, P8499, DOI 10.1007/s13277-015-3508-x
   王艳霞 , 2005, 中草药 CHINESE TRADITIONAL AND HERBAL DRUGS, V36, P628
NR 52
TC 28
Z9 30
U1 2
U2 24
PU WORLD SCIENTIFIC PUBL CO PTE LTD
PI SINGAPORE
PA 5 TOH TUCK LINK, SINGAPORE 596224, SINGAPORE
SN 0192-415X
EI 1793-6853
J9 AM J CHINESE MED
JI Am. J. Chin. Med.
PD JUN 15
PY 2017
VL 45
IS 3
BP 575
EP 598
DI 10.1142/S0192415X17500343
PG 24
WC Integrative & Complementary Medicine; Medicine, General & Internal
SC Integrative & Complementary Medicine; General & Internal Medicine
GA EW2GL
UT WOS:000402314500010
PM 28385078
DA 2022-07-08
ER

PT J
AU Wang, Cheng
   Zhang, Zi-Zhen
   Yang, Wei
   Ouyang, Zhi-Hua
   Xue, Jing-Bo
   Li, Xue-Lin
   Zhang, Jian
   Chen, Wen-Kang
   Yan, Yi-Guo
   Wang, Wen-Jun
AF Wang, Cheng
   Zhang, Zi-zhen
   Yang, Wei
   Ouyang, Zhi-hua
   Xue, Jing-bo
   Li, Xue-lin
   Zhang, Jian
   Chen, Wen-kang
   Yan, Yi-guo
   Wang, Wen-jun
TI MiR-210 facilitates ECM degradation by suppressing autophagy via silencing of ATG7 in human degenerated NP cells
SO BIOMEDICINE & PHARMACOTHERAPY
LA English
DT Article
DE miR-210; IDD; ATG7; Autophagy; ECM
ID nucleus pulposus cell; intervertebral disc degeneration; expression; microrna; disease; cancer; osteosarcoma; apoptosis; protect; hypoxia
AB Intervertebral disc degeneration (IDD) is thought to be the most common cause of low back pain. Dysregulation of microRNAs (miRNAs) is involved in the development of IDD. The aim of this study was to explore the influence of miR-210 on type II collagen (Col II) and aggrecan expression and possible mechanisms in human degenerated nucleus pulposus (NP) cells. Our results showed that miR-210 levels were significantly increased in degenerated NP tissues compared with healthy controls, and positively correlated with disc degeneration grade. By gain-of-function and loss-of-function studies in human degenerated NP cells, miR-210 was shown to inhibit autophagy and then upregulate MMP-3 and MMP-13 expression, leading to increased degradation of Col II and aggrecan. Autophagy-related gene 7 (ATG7) was identified as a direct target of miR-210. Knockdown of ATG7 by small interfering RNA (siRNA) abrogated the effects of miR-210 inhibitor on MMP-3, MMP-13, Col II and aggrecan expression. Taken together, these results suggest that miR-210 inhibits autophagy via silencing of ATG7, leading to increased Col II and aggrecan degradation in human degenerated NP cells. (C) 2017 Elsevier Masson SAS. All rights reserved.
C1 [Wang, Cheng; Ouyang, Zhi-Hua; Xue, Jing-Bo; Li, Xue-Lin; Chen, Wen-Kang; Yan, Yi-Guo; Wang, Wen-Jun] Univ South China, Affiliated Hosp 1, Dept Spine Surg, Hengyang 421001, Hunan, Peoples R China.
   [Zhang, Zi-Zhen] Hunan Polytech Environm & Biol, Sch Nursing, Hengyang 421001, Hunan, Peoples R China.
   [Yang, Wei; Zhang, Jian] Univ South China, Affiliated Hosp 1, Dept Hand Microsurg, Hengyang 421001, Hunan, Peoples R China.
RP Wang, WJ (通讯作者)，Univ South China, Affiliated Hosp 1, Dept Spine Surg, Hengyang 421001, Hunan, Peoples R China.
EM wwwwjj167@qq.com
FU National Natural Science Foundation of China [31570946]; Natural Science Foundation in Hunan Province, China [2015JJ5003]; Hunan Provincial Education Department [15C1205]
CR Bachmeier BE, 2009, EUR SPINE J, V18, P1573, DOI 10.1007/s00586-009-1031-8
   Chen JW, 2014, CELL PHYSIOL BIOCHEM, V34, P1175, DOI 10.1159/000366330
   Comincini S, 2013, CANCER BIOL THER, V14, P574, DOI 10.4161/cbt.24597
   Fujita Y, 2015, J EXTRACELL VESICLES, V4, P0, DOI 10.3402/jev.v4.28388
   Giannakakis A, 2008, CANCER BIOL THER, V7, P255, DOI 10.4161/cbt.7.2.5297
   Guo L, 2016, FRONT CELL INFECT MI, V6, P0, DOI 10.3389/fcimb.2016.00134
   Jiang LB, 2014, J ORTHOP RES, V32, P1532, DOI 10.1002/jor.22699
   Jiang W, 2014, SCI REP-UK, V4, P0, DOI 10.1038/srep07456
   Klionsky DJ, 2016, AUTOPHAGY, V12, P1, DOI 10.1080/15548627.2015.1100356
   Komatsu M, 2005, J CELL BIOL, V169, P425, DOI 10.1083/jcb.200412022
   Li B, 2013, INT J IMMUNOPATH PH, V26, P337, DOI 10.1177/039463201302600207
   Li S, 2016, ONCOL LETT, V12, P4905, DOI 10.3892/ol.2016.5362
   Li SY, 2011, EUR CELLS MATER, V21, P508, DOI 10.22203/eCM.v021a38
   Li Z, 2015, CELL PROLIFERAT, V48, P278, DOI 10.1111/cpr.12180
   Liu YL, 2017, PLOS ONE, V12, P0, DOI 10.1371/journal.pone.0170088
   Mccann MR, 2015, ARTHRITIS RHEUMATOL, V67, P2164, DOI 10.1002/art.39154
   Mirzamohammadi F, 2014, CURR OSTEOPOROS REP, V12, P410, DOI 10.1007/s11914-014-0229-9
   Nakatogawa H, 2013, ESSAYS BIOCHEM, V55, P39, DOI 10.1042/BSE0550039, 10.1042/bse0550039
   Patrick N, 2016, MED CLIN N AM, V100, P173, DOI 10.1016/j.mcna.2015.08.015
   Pfirrmann CWA, 2001, SPINE, V26, P1873, DOI 10.1097/00007632-200109010-00011
   Qin Q, 2014, J EXP CLIN CANC RES, V33, P0, DOI 10.1186/1756-9966-33-50
   Shidfar A, 2017, CANCER PREV RES, V10, P89, DOI 10.1158/1940-6207.CAPR-16-0177
   Tian J, 2017, EXP THER MED, V13, P3, DOI 10.3892/etm.2016.3932
   Uchiyama Y, 2008, HISTOCHEM CELL BIOL, V129, P407, DOI 10.1007/s00418-008-0406-y
   Vo NV, 2013, SPINE J, V13, P331, DOI 10.1016/j.spinee.2012.02.027
   Vrana D, 2017, ANTICANCER RES, V37, P403, DOI 10.21873/anticanres.11332
   Wang C, 2015, CLIN CHIM ACTA, V450, P333, DOI 10.1016/j.cca.2015.09.011
   Wang WJ, 2015, CLIN CHIM ACTA, V448, P238, DOI 10.1016/j.cca.2015.06.023
   Wang XH, 2016, EXP BIOL MED, V241, P848, DOI 10.1177/1535370216637940
   Xiong JH, 2015, PROTEIN CELL, V6, P722, DOI 10.1007/s13238-015-0195-8
   Xu K, 2015, INT J MOL MED, V36, P661, DOI 10.3892/ijmm.2015.2280
   Xu TX, 2016, EUR REV MED PHARMACO, V20, P399
   Yang ZF, 2010, NAT CELL BIOL, V12, P814, DOI 10.1038/ncb0910-814
   Yin ZY, 2016, MICROB CELL, V3, P457, DOI 10.15698/mic2016.12.546
   Zeng YC, 2015, J MOL NEUROSCI, V56, P815, DOI 10.1007/s12031-015-0514-9
   Zhang DY, 2016, EXP THER MED, V11, P2349, DOI 10.3892/etm.2016.3176
   Zhang J, 2015, CLIN CHIM ACTA, V444, P9, DOI 10.1016/j.cca.2015.01.025
NR 37
TC 33
Z9 36
U1 1
U2 20
PU ELSEVIER FRANCE-EDITIONS SCIENTIFIQUES MEDICALES ELSEVIER
PI ISSY-LES-MOULINEAUX
PA 65 RUE CAMILLE DESMOULINS, CS50083, 92442 ISSY-LES-MOULINEAUX, FRANCE
SN 0753-3322
EI 1950-6007
J9 BIOMED PHARMACOTHER
JI Biomed. Pharmacother.
PD SEP 15
PY 2017
VL 93
IS 
BP 470
EP 479
DI 10.1016/j.biopha.2017.06.048
PG 10
WC Medicine, Research & Experimental; Pharmacology & Pharmacy
SC Research & Experimental Medicine; Pharmacology & Pharmacy
GA FE0PU
UT WOS:000407923000053
PM 28667916
DA 2022-07-08
ER

PT J
AU Miladi, Imen
   Vivier, Magali
   Dauplat, Marie-Melanie
   Chatard, Morgane
   Besse, Sophie
   Vidal, Aurelien
   Chassain, Karine
   Jean, Betty
   Forestier, Christiane
   Chezal, Jean-Michel
   Redini, Francoise
   Degoul, Francoise
   Miot-noirault, Elisabeth
AF Miladi, Imen
   Vivier, Magali
   Dauplat, Marie-melanie
   Chatard, Morgane
   Besse, Sophie
   Vidal, Aurelien
   Chassain, Karine
   Jean, Betty
   Forestier, Christiane
   Chezal, Jean-michel
   Redini, Francoise
   Degoul, Francoise
   Miot-noirault, Elisabeth
TI Doxycycline and its quaternary ammonium derivative for adjuvant therapies of chondrosarcoma
SO CANCER CHEMOTHERAPY AND PHARMACOLOGY
LA English
DT Article
DE Chondrosarcoma; Quaternary ammonium function; Doxycycline; MMP inhibitors; Adjuvant therapy
ID matrix metalloproteinase; tumor microenvironment; human osteosarcoma; tissue inhibitor; expression; cell; apoptosis; grade; invasion; target
AB This study was conducted during the development of innovative treatment targeting the microenvironment of chondrosarcoma. In this context, MMP inhibitors were conjugated with a quaternary ammonium (QA) function as a targeting ligand to proteoglycans of chondrosarcoma extracellular matrix. Here we report the proof of concept of this strategy applied to the MMP13 inhibitor, doxycycline (Dox). A quaternary ammonium derivative of the MMP13 inhibitor doxycycline (QA-Dox) was synthesized, and its anticancer activity was evaluated in the Swarm rat chondrosarcoma (SRC) model compared with the parent drug doxycycline, in vitro and in vivo. In vivo, dox and QA-Dox efficiency was assessed at equimolar doses according to a q4dx4 schedule by monitoring tumour volume by MRI and PG-targeted scintigraphy. Molecular mechanism (MMP13 expression, proteoglycan level) and histology studies were performed on tumours. The link of QA targeting function to Dox maintained the MMP13 inhibitory activity in vitro. Interestingly, the bacteriostatic activity was lost. SRC cells incubated with both drugs were blocked in S and G2 M phases. Tumour growth inhibition (confirmed by histology) was observed for both Dox and QA-Dox. Undesirable blood effects (leukocyte decrease) were reduced when Dox was targeted to tumour tissue using the QA function. In the SRC model, the MMP13 inhibitor Dox and its QA derivative are promising as adjuvant therapies for chondrosarcoma management.
C1 [Miladi, Imen; Vivier, Magali; Chatard, Morgane; Besse, Sophie; Vidal, Aurelien; Chezal, Jean-Michel; Degoul, Francoise; Miot-Noirault, Elisabeth] Univ Clermont Auvergne, Ctr Jean Perrin, INSERM, Imagerie Mol & Strategies Theranost U1240, F-63000 Clermont Ferrand, France.
   [Dauplat, Marie-Melanie] Ctr Jean Perrin, Dept Anatomopathol, F-63000 Clermont Ferrand, France.
   [Chassain, Karine; Jean, Betty] CHU Gabriel Montpied, IRM Rech 3T, F-63000 Clermont Ferrand, France.
   [Forestier, Christiane] CNRS, UMR 6023, LMGE, F-63177 Aubiere, France.
   [Redini, Francoise] Nantes Atlantique Univ, Physiopathol Resorpt Osseuse & Therapie Tumeurs O, UMR S957, INSERM, F-44000 Nantes, France.
RP Vivier, M (通讯作者)，Univ Clermont Auvergne, Ctr Jean Perrin, INSERM, Imagerie Mol & Strategies Theranost U1240, F-63000 Clermont Ferrand, France.
EM magali.vivier@uca.fr
FU Pour la Recherche Medicale (FRM) [DV20081013489]
CR Angelini A, 2012, J SURG ONCOL, V106, P929, DOI 10.1002/jso.23173
   Billaud EMF, 2013, J MED CHEM, V56, P8455, DOI 10.1021/jm400877v
   Bonnet R, 2015, RECOMMANDATIONS, VV, P0
   Chen CB, 2011, J ORTHOP RES, V29, P143, DOI 10.1002/jor.21193
   Dai X, 2011, MED SCI MONITOR, V17, PRA177, DOI 10.12659/MSM.881893
   Egeblad M, 2010, DEV CELL, V18, P884, DOI 10.1016/j.devcel.2010.05.012
   Farndale RW, 1986, BIOCHIM BIOPHYS ACTA, V883, P173, DOI 10.1016/0304-4165(86)90306-5
   Fife RS, 1997, J LAB CLIN MED, V130, P530, DOI 10.1016/S0022-2143(97)90130-X
   Franco C, 2006, AM J PATHOL, V168, P1697, DOI 10.2353/ajpath.2006.050613
   Giraud I, 2000, BIOCONJUGATE CHEM, V11, P212, DOI 10.1021/bc990128+
   Grimaud E, 2002, HISTOL HISTOPATHOL, V17, P1103, DOI 10.14670/HH-17.1103
   Hamm CA, 2010, BMC CANCER, V10, P0, DOI 10.1186/1471-2407-10-471
   Heymann DOMINIQUE, 2013, BONEKEY REP, V2, P378, DOI 10.1038/bonekey.2013.112
   Kessenbrock K, 2010, CELL, V141, P52, DOI 10.1016/j.cell.2010.03.015
   Korpi JT, 2011, SURG ONCOL, V20, PE18, DOI 10.1016/j.suronc.2010.08.004
   Miot-noirault E, 2014, NANOMED-NANOTECHNOL, V10, P1887, DOI 10.1016/j.nano.2014.06.011
   Miot-noirault E, 2012, METHODS MOL BIOL, V836, P183, DOI 10.1007/978-1-61779-498-8_13
   Miot-noirault E, 2011, INVEST NEW DRUG, V29, P424, DOI 10.1007/s10637-009-9371-0
   Miot-noirault E, 2009, J NUCL MED, V50, P1541, DOI 10.2967/jnumed.108.056721
   Morlieras J, 2013, CHEM COMMUN, V49, P3046, DOI 10.1039/c3cc39106j
   Mouratidis PXE, 2007, INT J CANCER, V120, P743, DOI 10.1002/ijc.22303
   Overall CM, 2006, NAT REV CANCER, V6, P227, DOI 10.1038/nrc1821
   Pei Y, 2006, OSTEOARTHR CARTILAGE, V14, P749, DOI 10.1016/j.joca.2006.01.017
   Peyrode C, 2012, INVEST NEW DRUG, V30, P1782, DOI 10.1007/s10637-011-9663-z
   Soderstrom M, 2001, APMIS, V109, P305, DOI 10.1034/j.1600-0463.2001.d01-125.x
   Sugita H, 2004, ANTICANCER RES, V24, P4079
   Van MALDEGEMAM, 2014, CANCER-AM CANCER SOC, V120, P3159, DOI 10.1002/cncr.28845
   Van OOSTERWIJKJG, 2013, HEMATOL ONCOL CLIN N, V27, P1021, DOI 10.1016/j.hoc.2013.07.012
   Vandenbroucke RE, 2014, NAT REV DRUG DISCOV, V13, P904, DOI 10.1038/nrd4390
   Wang P, 2014, BBA-MOL CELL RES, V1843, P923, DOI 10.1016/j.bbamcr.2014.01.018
   Wilhelmina CM, 2002, CANCER RES, V62, P1588
   Yuan J, 2005, J ORTHOP RES, V23, P1467, DOI 10.1016/j.orthres.2005.04.004
   Zyada MM, 2008, DIAGN PATHOL, V3, P0, DOI 10.1186/1746-1596-3-26
NR 33
TC 1
Z9 1
U1 0
U2 8
PU SPRINGER
PI NEW YORK
PA 233 SPRING ST, NEW YORK, NY 10013 USA
SN 0344-5704
EI 1432-0843
J9 CANCER CHEMOTH PHARM
JI Cancer Chemother. Pharmacol.
PD SEP 15
PY 2017
VL 80
IS 3
BP 517
EP 526
DI 10.1007/s00280-017-3377-7
PG 10
WC Oncology; Pharmacology & Pharmacy
SC Oncology; Pharmacology & Pharmacy
GA FF0UN
UT WOS:000408616700009
PM 28707014
DA 2022-07-08
ER

PT J
AU Zhou, Yan
   Han, Yanzhen
   Zhang, Zhitao
   Shi, Zhe
   Zhou, Liyuan
   Liu, Xiaohong
   Jia, Xiaoyan
AF Zhou, Yan
   Han, Yanzhen
   Zhang, Zhitao
   Shi, Zhe
   Zhou, Liyuan
   Liu, Xiaohong
   Jia, Xiaoyan
TI MicroRNA-124 upregulation inhibits proliferation and invasion of osteosarcoma cells by targeting sphingosine kinase 1
SO HUMAN CELL
LA English
DT Article
DE Osteosarcoma; MicroRNA-124; Sphingosine kinase 1; Proliferation; Invasion
ID cancer-cell; lung-cancer; down-regulation; poor-prognosis; gastric-cancer; apoptosis; migration; sphk1; doxorubicin; promote
AB Increasing evidence has confirmed that the dysregulation of microRNAs (miRNAs) contributes to the proliferation and invasion of human cancers. Previous studies have shown that the dysregulation of miR-124 is in numerous cancers. However, the roles of miR-124 in human osteosarcoma (OS) have not been well clarified. Therefore, this study was to investigate the biological functions and molecular mechanisms of miR-124 in OS cell lines, discussing whether it could be a therapeutic biomarker of OS in the future. In this study, our results demonstrated that miR-124 was down-regulated in OS cell lines and tissues. Furthermore, the low level of miR-124 was associated with increased expression of Sphingosine kinase 1 (SPHK1) in OS cells and tissues. Up-regulation of miR-124 significantly inhibited cell proliferation, invasion, and MMP-2 and -9 expressions of OS cells. Bioinformatics analysis predicted that the SPHK1 was a potential target of miR-124. Further study by luciferase reporter assay demonstrated that miR-124 could directly target SPHK1. Overexpression of SPHK1 in OS cells transfected with miR-124 mimic partially reversed the inhibitory of miR-124. In conclusion, miR-124 inhibited cell proliferation and invasion in OS cells by downregulation of SPHK1, and that downregulation of SPHK1 was essential for the miR-124-inhibited cell invasion and in OS cells.
C1 [Zhou, Yan] Hebei Univ Engn, Affiliated Hosp, Coll Med, Handan 056002, Peoples R China.
   [Han, Yanzhen; Shi, Zhe; Zhou, Liyuan; Liu, Xiaohong; Jia, Xiaoyan] Hebei Univ Engn, Affiliated Hosp, Dept Gen Surg 5, Handan 056002, Hebei, Peoples R China.
   [Zhang, Zhitao] Sixth Hosp Handan, Lab Med, Hebei 056000, Peoples R China.
RP Han, YZ (通讯作者)，Hebei Univ Engn, Affiliated Hosp, Dept Gen Surg 5, Handan 056002, Hebei, Peoples R China.
EM hanyanzhenhebei@163.com
CR Amankwah ERNESTK, 2013, CLIN EPIDEMIOL, V5, P147, DOI 10.2147/CLEP.S28390
   Bacci G, 2003, ANN ONCOL, V14, P1126, DOI 10.1093/annonc/mdg286
   Call JA, 2008, LANCET ONCOL, V9, P1002, DOI 10.1016/S1470-2045(08)70209-2
   Chen SQ, 2016, INT J ONCOL, V48, P1391, DOI 10.3892/ijo.2016.3368
   Dubravka D, 2000, CELL RES, V10, P1, DOI 10.1038/sj.cr.7290031
   Feng TB, 2016, ONCOTARGET, V7, P16205, DOI 10.18632/oncotarget.7578
   Guan HY, 2011, MOL ENDOCRINOL, V25, P1858, DOI 10.1210/me.2011-1048
   Hanahan D, 2011, CELL, V144, P646, DOI 10.1016/j.cell.2011.02.013
   Kim VN, 2009, NAT REV MOL CELL BIO, V10, P126, DOI 10.1038/nrm2632
   Kuo PL, 2007, CANCER LETT, V248, P280, DOI 10.1016/j.canlet.2006.08.006
   Li J, 2016, IEEE T COMPUT, V1, P1, DOI 10.1038/0NC.2016.90
   Lin BC, 2016, MED SCI MONITOR, V22, P1761, DOI 10.12659/MSM.896451
   Liu G, 2014, J PATHOL, V233, P308, DOI 10.1002/path.4348
   Liu SQ, 2012, INT J COLORECTAL DIS, V27, P1569, DOI 10.1007/s00384-012-1510-y
   Luo ZP, 2016, CANCER BIOTHER RADIO, V31, P153, DOI 10.1089/cbr.2016.1995
   Ma CB, 2016, ONCOL REP, V35, P3257, DOI 10.3892/or.2016.4718
   Ma ZL, 2015, TUMOR BIOL, V36, P2481, DOI 10.1007/s13277-014-2861-5
   Meng XD, 2014, TUMOR BIOL, V35, P2075, DOI 10.1007/s13277-013-1275-0
   Miao JL, 2013, TUMOR BIOL, V34, P2093, DOI 10.1007/s13277-013-0940-7
   Mirabello L, 2009, CANCER-AM CANCER SOC, V115, P1531, DOI 10.1002/cncr.24121
   Molinari M, 2000, CELL PROLIFERAT, V33, P261, DOI 10.1046/j.1365-2184.2000.00191.x
   Nakanishi M, 2006, CANCER SCI, V97, P984, DOI 10.1111/j.1349-7006.2006.00289.x
   Nevins JR, 2001, HUM MOL GENET, V10, P699, DOI 10.1093/hmg/10.7.699
   Pan J, 2011, J TRANSL MED, V9, P0, DOI 10.1186/1479-5876-9-157
   Rainusso N, 2013, CURR ONCOL REP, V15, P296, DOI 10.1007/s11912-013-0321-9
   Ren HT, 2016, ONCOL RES, V23, P249, DOI 10.3727/096504016X14562725373716
   Rosa R, 2013, CLIN CANCER RES, V19, P138, DOI 10.1158/1078-0432.CCR-12-1050
   Shan NX, 2015, BIOCHEM BIOPH RES CO, V456, P385, DOI 10.1016/j.bbrc.2014.11.093
   Shin SY, 2016, SCI REP-UK, V6, P0, DOI 10.1038/srep34134
   Sidhu GS, 1999, J INVEST DERMATOL, V113, P773, DOI 10.1046/j.1523-1747.1999.00761.x
   Thomson DW, 2011, NUCLEIC ACIDS RES, V39, P6845, DOI 10.1093/nar/gkr330
   Tian R, 2015, BIOSCIENCE REP, V35, P0, DOI 10.1042/BSR20150002
   Vogelstein B, 2004, NAT MED, V10, P789, DOI 10.1038/nm1087
   Wan HY, 2014, CANCER LETT, V355, P148, DOI 10.1016/j.canlet.2014.09.005
   Wang GC, 2016, J BONE ONCOL, V5, P51, DOI 10.1016/j.jbo.2016.02.002
   Wang HW, 2015, FEBS LETT, V589, P805, DOI 10.1016/j.febslet.2015.02.013
   Wang XS, 2015, FEBS J, V282, P4376, DOI 10.1111/febs.13502
   Wiemer EAC, 2007, EUR J CANCER, V43, P1529, DOI 10.1016/j.ejca.2007.04.002
   Wu WKK, 2010, ONCOGENE, V29, P5761, DOI 10.1038/onc.2010.352
   Xia JT, 2012, J PATHOL, V227, P470, DOI 10.1002/path.4030
   Xia Y, 2014, FEBS LETT, V588, P3703, DOI 10.1016/j.febslet.2014.08.016
   Yan K, 2012, PLOS ONE, V7, P0, DOI 10.1371/journal.pone.0033778
   Yao C, 2012, MOL ONCOL, V6, P392, DOI 10.1016/j.molonc.2012.04.002
   Zhang HW, 2013, J OVARIAN RES, V6, P0, DOI 10.1186/1757-2215-6-84
   Zhang S, 2016, BIOCHEM BIOPH RES CO, V472, P3
   Zhang YJ, 2015, INT J CLIN EXP PATHO, V8, P1967
   Zhang ZJ, 2015, TUMOR BIOL, V36, P1503, DOI 10.1007/s13277-014-2665-7
   Zhu LM, 2015, ONCOL REP, V33, P1257, DOI 10.3892/or.2014.3683
   Zhu ZQ, 2016, PLOS ONE, V11, P0, DOI 10.1371/journal.pone.0150026
NR 49
TC 28
Z9 28
U1 0
U2 2
PU SPRINGER JAPAN KK
PI TOKYO
PA SHIROYAMA TRUST TOWER 5F, 4-3-1 TORANOMON, MINATO-KU, TOKYO, 105-6005, JAPAN
SN 1749-0774
EI 
J9 HUM CELL
JI Hum. Cell
PD JAN 15
PY 2017
VL 30
IS 1
BP 30
EP 40
DI 10.1007/s13577-016-0148-4
PG 11
WC Cell Biology
SC Cell Biology
GA EO1EP
UT WOS:000396441500004
PM 27743351
DA 2022-07-08
ER

PT J
AU Ma, Xiao-Long
   Zhu, Kun-Peng
   Zhang, Chun-Lin
AF Ma, Xiao-long
   Zhu, Kun-peng
   Zhang, Chun-lin
TI Identification of gene expression profiles associated with doxorubicin resistance in paired doxorubicin-resistant and doxorubicin-sensitive osteosarcoma cell lines
SO INTERNATIONAL JOURNAL OF CLINICAL AND EXPERIMENTAL PATHOLOGY
LA English
DT Article
DE Osteosarcoma; mRNA; drug-resistant; chemoresistance
ID overcome drug-resistance; multidrug-resistance; abc transporter; targeting abcb1; breast-cancer; chemotherapy; overexpression; progression; mechanism; paclitaxel
AB By investigating the differences in the gene expression patterns among paired doxorubicin-resistant and doxorubicin-sensitive human osteosarcoma cell lines and seeking novel associated genes using a human mRNA microarray, we identified that 3,278 mRNAs (1,607 up-regulated and 1,671 down-regulated) were aberrantly expressed in three sets of doxorubicin-resistant MG63/DXR cells and their corresponding parental MG63 cells (fold-change >2.0, P<0.05 and FDR<0.05). Eleven randomly selected mRNAs were confirmed by qRT-PCR and WB detection in three paired doxorubicin-resistant and doxorubicin-sensitive osteosarcoma cell lines (MG63 vs MG63/DXR, KH-OS vs KH-OS/DXR, U2-OS vs U2-OS/DXR), and the results were consistent with our microarray data. Bioinformatics analysis identified some novel genes and pathways related to the development of chemoresistance, including the RUNDC3B, ADAM22, ARMCX2, CRYAB and NOD-like receptor signaling pathway, the RIG-I-like receptor signaling pathway and more classical genes and pathways such as ABCB1, apoptosis-related pathways, the TNF signaling pathway, and chemokine signaling pathways. In addition, we found that RUNDC3B was distinctly increased in specimens of OS patients with a poor response to chemotherapy and that patients with reduced expression may survive longer than those with elevated expression, which suggests that RUNDC3B may be a possible biomarker to predict chemotherapeutic response and prognosis of osteosarcoma patients. These results provided valuable clues for future studies to discover possible novel targets to combat multi-drug resistance.
C1 [Ma, Xiao-Long; Zhu, Kun-Peng; Zhang, Chun-Lin] Tongji Univ, Peoples Hosp Affiliated 10, Dept Orthoped Surg, 301 Yanchang Middle Rd, Shanghai 200072, Peoples R China.
RP Zhang, CL (通讯作者)，Tongji Univ, Peoples Hosp Affiliated 10, Dept Orthoped Surg, 301 Yanchang Middle Rd, Shanghai 200072, Peoples R China.
EM shzhangchunlin123@163.com
FU The National Natural Science Foundation of China (NSFC) [81572630]
CR Anderson ME, 2016, ORTHOP CLIN N AM, V47, P283, DOI 10.1016/j.ocl.2015.08.022
   Avner BS, 2012, BIOENGINEERED, V3, P262, DOI 10.4161/bioe.21130
   Bolger JC, 2013, VITAM HORM, V93, P307, DOI 10.1016/B978-0-12-416673-8.00014-9
   Chen ZL, 2016, CANCER LETT, V370, P153, DOI 10.1016/j.canlet.2015.10.010
   Duan Z, 2002, CYTOKINE, V17, P234, DOI 10.1006/cyto.2001.1008
   Duan ZF, 2014, BMC CANCER, V14, P0, DOI 10.1186/1471-2407-14-681
   Fanelli M, 2016, CURR CANCER DRUG TAR, V16, P261, DOI 10.2174/1568009616666151106120434
   Ferrari S, 2015, EXPERT OPIN PHARMACO, V16, P2727, DOI 10.1517/14656566.2015.1102226
   Hall MD, 2009, TRENDS PHARMACOL SCI, V30, P546, DOI 10.1016/j.tips.2009.07.003
   He ZH, 2015, J CANCER RES THER, V11, P18, DOI 10.4103/0973-1482.143334
   Jia M, 2014, FEBS LETT, V588, P801, DOI 10.1016/j.febslet.2014.01.041
   Kirby TJ, 2016, PHYSIOL GENOMICS, V48, P145, DOI 10.1152/physiolgenomics.00071.2015
   Krasnov GS, 2015, MOL BIOL (MOSK), V49, P716, DOI 10.7868/S0026898415050110
   Kwiatkowski P, 2012, POSTEP HIG MED DOSW, V66, P330, DOI 10.5604/17322693.999919
   Li CJ, 2013, FRONT BIOSCI-LANDMRK, V18, P1385, DOI 10.2741/4187
   Li L, 2016, ONCOTARGET, V7, P18021, DOI 10.18632/oncotarget.7694
   Li SY, 2015, TUMOR BIOL, V36, P1329, DOI 10.1007/s13277-015-3181-0
   Liu T, 2016, ONCOTARGET, V7, P83502, DOI 10.18632/oncotarget.13148
   Luetke A, 2014, CANCER TREAT REV, V40, P523, DOI 10.1016/j.ctrv.2013.11.006
   Balaguer TM, 2012, BMC MOL BIOL, V13, P0, DOI 10.1186/1471-2199-13-25
   Mccartan D, 2012, CANCER RES, V72, P220, DOI 10.1158/0008-5472.CAN-11-1976
   Mcmanus MM, 2014, ADV EXP MED BIOL, V804, P67, DOI 10.1007/978-3-319-04843-7_4
   Nannini M, 2009, CANCER TREAT REV, V35, P201, DOI 10.1016/j.ctrv.2008.10.006
   Robey RW, 2010, ANTI-CANCER AGENT ME, V10, P625
   Roncuzzi L, 2014, ONCOL REP, V32, P389, DOI 10.3892/or.2014.3181
   Silverton LATOYA, 2011, DRUG METABOLISM AND DRUG INTERACTIONS, V26, P169, DOI 10.1515/DMDI.2011.027
   Susa M, 2009, BMC CANCER, V9, P0, DOI 10.1186/1471-2407-9-399
   Vtorushin SV, 2014, EXPERIMENTAL ONCOLOGY, V36, P144
   Wang D, 2004, MOL CANCER THER, V3, P679
   Wang JJ, 2014, GENET MOL RES, V13, P5313, DOI 10.4238/2014.July.24.10
   Wang ZY, 2014, ONCOL REP, V31, P2720, DOI 10.3892/or.2014.3154
   Ween MP, 2015, CRIT REV ONCOL HEMAT, V96, P220, DOI 10.1016/j.critrevonc.2015.05.012
   Wittig R, 2002, CANCER RES, V62, P6698
   Wu Q, 2014, CANCER LETT, V347, P159, DOI 10.1016/j.canlet.2014.03.013
   Xiao X, 2014, PEDIATR DRUGS, V16, P503, DOI 10.1007/s40272-014-0095-z
   Yamamoto N, 2013, EXPERT OPIN PHARMACO, V14, P2183, DOI 10.1517/14656566.2013.827171
   Yuryev A, 2015, EXPERT OPIN DRUG DIS, V10, P91, DOI 10.1517/17460441.2015.971007
   Zeller C, 2012, ONCOGENE, V31, P4567, DOI 10.1038/onc.2011.611
   Zhang CL, 2012, CANCER BIOMARK, V12, P155, DOI 10.3233/CBM-130305
   Zhao Y, 2009, BIOCHEM BIOPH RES CO, V390, P642, DOI 10.1016/j.bbrc.2009.10.020
NR 40
TC 3
Z9 3
U1 0
U2 11
PU E-CENTURY PUBLISHING CORP
PI MADISON
PA 40 WHITE OAKS LN, MADISON, WI 53711 USA
SN 1936-2625
EI 
J9 INT J CLIN EXP PATHO
JI Int. J. Clin. Exp. Pathol.
PD JUN 15
PY 2017
VL 10
IS 6
BP 6254
EP 6267
DI 
PG 14
WC Oncology; Pathology
SC Oncology; Pathology
GA EZ2NL
UT WOS:000404545900008
DA 2022-07-08
ER

PT J
AU Yin, Zhixun
   Ding, Hongmei
   He, Erxing
   Chen, Jingchen
   Li, Ming
AF Yin, Zhixun
   Ding, Hongmei
   He, Erxing
   Chen, Jingchen
   Li, Ming
TI Up-regulation of microRNA-491-5p suppresses cell proliferation and promotes apoptosis by targeting FOXP4 in human osteosarcoma
SO CELL PROLIFERATION
LA English
DT Article
ID bcl-x-l; hepatocellular-carcinoma; matrix-metalloproteinase; inhibition; lung; expression; invasion; mir-491; angiogenesis; metastasis
AB Background and objectives: MicroRNAs are small non-coding RNAs involved in pathogenesis and progression of human malignancies. MicroRNA-491-5p (miR-491-5p) is down-regulated in many human cancers where it would serve as a tumour suppressor. However, the role played by miR-491-5p in pathogenesis of human osteosarcoma has remained largely unknown. This study has been conducted to examine effects of miR-491-5p on migration and proliferation of cells of the SAOS-2 and MG63 osteosarcoma lines, and mechanisms of those effects. Materials and methods: Levels of miR-491-5p expression in osteosarcoma tissues and in human osteosarcoma cell lines were studied using qualitative real-time polymerase chain reaction (qRT-PCR) methods. Cell viability was detected using the CCK-8 and EdU assays, while the transwell assay was used to evaluate migration and invasion. Apoptosis was analysed uing flow cytometry and the Hoechst 33342 nuclear staining method. A dual-luciferase reporter system was used to confirm the target gene of miR-491-5p. The electrophoretic mobility shift assay (EMSA) with DIG-labelled double-stranded FOXP4 oligonucleotides was used to confirm whether or not miR-491-5p suppressed FOXP4 activation. Results: Cells of osteosarcoma tissues and cell lines had low levels of miR-491-5p expression, but high levels of forkhead-box P4 (FOXP4) expression. Transfection of SAOS- 2 and MG63 cells withmiR-491-5p mimics inhibited expression of FOXP4 protein, which suppressed cell growth and migration, but induced apoptosis. Dual-luciferase reporter assays confirmed FOXP4 as the target gene for miR-491-5p. Overexpression of miR-491-5p suppressed FOXP4 activity in SAOS- 2 and MG63 cells. Knockdown of FOXP4 in SAOS- 2 and MG63 cells using an RNAi strategy resulted in reduced levels of cell proliferation and migration, but increased levels of apoptosis. Conclusion: Our in vitro studies showed that up-regulation of miR-491-5p suppressed proliferation of the human osteosarcoma cells and induced apoptosis by targeting FOXP4. These findings suggest that miR-491-5p could be further studied as a potential clinical diagnostic or predictive biomarker for human osteosarcoma.
C1 [Yin, Zhixun; He, Erxing; Chen, Jingchen; Li, Ming] Guangzhou Med Univ, Affiliated Hosp 1, Dept Orthopaed Surg, Guangzhou, Guangdong, Peoples R China.
   [Ding, Hongmei] Guangzhou Med Univ, Dept Anat, Guangzhou, Guangdong, Peoples R China.
RP Ding, HM (通讯作者)，Guangzhou Med Univ, Dept Anat, Guangzhou, Guangdong, Peoples R China.
EM dinghongmei110@126.com
FU Department of Anatomy, Guangzhou Medical University
CR Ando KOSEI, 2013, CANCERS (BASEL), V5, P591, DOI 10.3390/cancers5020591
   Bartel DP, 2004, CELL, V116, P281, DOI 10.1016/S0092-8674(04)00045-5
   Bentwich I, 2005, NAT GENET, V37, P766, DOI 10.1038/ng1590
   Calin GA, 2004, P NATL ACAD SCI USA, V101, P2999, DOI 10.1073/pnas.0307323101
   Caudill JONATHANSC, 2007, ADOLESC MED STATE ART REV, V18, P62
   Cho WCS, 2007, MOL CANCER, V6, P0, DOI 10.1186/1476-4598-6-60
   Chokas AL, 2010, J BIOL CHEM, V285, P13304, DOI 10.1074/jbc.M109.088468
   Denoyelle C, 2014, CELL DEATH DIS, V5, P0, DOI 10.1038/cddis.2014.389
   Doench JG, 2004, GENE DEV, V18, P504, DOI 10.1101/gad.1184404
   Dong JB, 2016, J BONE ONCOL, V5, P74, DOI 10.1016/j.jbo.2016.05.001
   Feng SP, 2011, NUCLEIC ACIDS RES, V39, P6669, DOI 10.1093/nar/gkr232
   Filipowicz W, 2008, NAT REV GENET, V9, P102, DOI 10.1038/nrg2290
   Gong FC, 2016, AM J TRANSL RES, V8, P485
   Goto H, 2012, CANCER SCI, V103, P775, DOI 10.1111/j.1349-7006.2012.02212.x
   Guo R, 2012, MOLECULES, V17, P14733, DOI 10.3390/molecules171214733
   Huang J, 2012, AUTOPHAGY, V8, P275, DOI 10.4161/auto.8.2.18940
   Huang WC, 2014, CANCER RES, V74, P751, DOI 10.1158/0008-5472.CAN-13-1297
   Jiang F, 2014, TOXICOL LETT, V231, P55, DOI 10.1016/j.toxlet.2014.08.024
   Lages E, 2012, FRONT BIOSCI-LANDMRK, V17, P2508, DOI 10.2741/4068
   Leivonen SK, 2014, MOL ONCOL, V8, P93, DOI 10.1016/j.molonc.2013.10.001
   Li X, 2015, ONCOGENE, V34, P1619, DOI 10.1038/onc.2014.98
   Liu H, 2015, TUMOR BIOL, V36, P6313, DOI 10.1007/s13277-015-3317-2
   Long QZ, 2012, PLOS ONE, V7, P0, DOI 10.1371/journal.pone.0037866
   Lu MINMIN, 2002, GENE EXPRESSION PATTERNS, V2, P223, DOI 10.1016/S1567-133X(02)00058-3
   Meyer SU, 2015, CELL COMMUN SIGNAL, V13, P0, DOI 10.1186/s12964-015-0083-0
   Nakano H, 2010, INT J CANCER, V127, P1072, DOI 10.1002/ijc.25143
   Namlos HM, 2012, PLOS ONE, V7, P0, DOI 10.1371/journal.pone.0048086
   Ottaviani G, 2009, CANCER TREAT RES, V152, P3, DOI 10.1007/978-1-4419-0284-9_1
   Picci P, 2007, ORPHANET J RARE DIS, V2, P0, DOI 10.1186/1750-1172-2-6
   Ruan WD, 2016, ONCOTARGETS THER, V9, P303, DOI 10.2147/OTT.S95204
   Rutnam ZJ, 2012, J CELL SCI, V125, P2075, DOI 10.1242/jcs100818
   Shin JA, 2014, INT J ENDOCRINOL, V2014, P0, DOI 10.1155/2014/104318
   Sun DW, 2016, MED SCI MONITOR, V22, P1210, DOI 10.12659/MSM.895788
   Tan ML, 2009, CANCER BIOL THER, V8, P106, DOI 10.4161/cbt.8.2.7385
   Teufel A, 2003, BBA-GENE STRUCT EXPR, V1627, P147, DOI 10.1016/S0167-4781(03)00074-5
   Tian L, 2013, PLOS ONE, V8, P0, DOI 10.1371/journal.pone.0075885
   Tian XD, 2016, CELL PHYSIOL BIOCHEM, V38, P1415, DOI 10.1159/000443084
   Tu YF, 2015, SCI REP-UK, V5, P0, DOI 10.1038/srep13827
   Walkley CR, 2008, GENE DEV, V22, P1662, DOI 10.1101/gad.1656808
   Wang G, 2015, INT J CLIN EXP PATHO, V8, P337
   Wang JUN, 2016, XI BAO YU FEN ZI MIAN YI XUE ZA ZHI, V32, P512
   Wiehagen KR, 2012, PLOS ONE, V7, P0, DOI 10.1371/journal.pone.0042273
   Xu JD, 2010, J ORTHOP RES, V28, P1621, DOI 10.1002/jor.21178
   Yang T, 2015, TUMOR BIOL, V36, P8185, DOI 10.1007/s13277-015-3498-8
   Yang XJ, 2016, TUMOR BIOL, V37, P201, DOI 10.1007/s13277-015-3687-5
   Zhang Q, 2016, ONCOL REP, V35, P3541, DOI 10.3892/or.2016.4713
   Zhou Y, 2013, LIVER INT, V33, P1271, DOI 10.1111/liv.12190
NR 47
TC 45
Z9 46
U1 0
U2 15
PU WILEY
PI HOBOKEN
PA 111 RIVER ST, HOBOKEN 07030-5774, NJ USA
SN 0960-7722
EI 1365-2184
J9 CELL PROLIFERAT
JI Cell Prolif.
PD FEB 15
PY 2017
VL 50
IS 1
BP 
EP 
DI 10.1111/cpr.12308
PG 12
WC Cell Biology
SC Cell Biology
GA EO9UG
UT WOS:000397033000011
PM 27704627
DA 2022-07-08
ER

PT J
AU Chang, Pin-Yu
   Hsieh, Ming-Ju
   Hsieh, Yih-Shou
   Chen, Pei-Ni
   Yang, Jia-Sin
   Lo, Fang-Cheng
   Yang, Shun-Fa
   Lu, Ko-Hsiu
AF Chang, Pin-yu
   Hsieh, Ming-ju
   Hsieh, Yih-shou
   Chen, Pei-ni
   Yang, Jia-sin
   Lo, Fang-cheng
   Yang, Shun-fa
   Lu, Ko-hsiu
TI Tricetin inhibits human osteosarcoma cells metastasis by transcriptionally repressing MMP-9 via p38 and Akt pathways
SO ENVIRONMENTAL TOXICOLOGY
LA English
DT Article
DE metastasis; MMP-9; osteosarcoma; tricetin
ID matrix-metalloproteinase-9 expression; breast-cancer; matrix metalloproteinase-2; regulated kinase; u2os cell; invasion; suppresse; flavonoid; activation; migration
AB Tricetin, a dietary flavonoid, has cytostatic properties and anti-metastasis activities in various cancer cells. However, the detailed impacts and underlying mechanisms of tricetin on human osteosarcoma cell metastasis are still unclear. Here, the hypothesis that tricetin possesses the anti-metastatic effects on human osteosarcoma cells was tested. The effects of tricetin on cell viability, motility, migration, and invasion in human osteosarcoma U2OS and HOS cells were investigated. Gelatin zymography, western blotting, polymerase chain reaction (PCR), and the luciferase assay were used to further explore the underlying mechanisms involved in anti-metastatic effects in U2OS cells. Their results showed that Tricetin, up to 80 mu M without cytotoxicity, attenuated U2OS and HOS cells motility, invasiveness, and migration by reducing matrix metalloproteinase (MMP)-9 enzyme activities. In U2OS cells, tricetin decreased MMP-9 protein and mRNA expressions, which was confirmed by real-time PCR. Next, tricetin reduced phosphorylation of p38 and Akt, but no effect on phosphorylation of ERK1/2 and JNK. In conclusion, tricetin possesses the anti-metastatic activity of osteosarcoma cells by transcriptionally repressing MMP-9 via p38 and Akt signaling pathways. This may be potentially useful as anti-metastatic agents for osteosarcoma chemotherapy.
C1 [Chang, Pin-Yu; Hsieh, Ming-Ju; Yang, Jia-Sin; Lo, Fang-Cheng; Yang, Shun-Fa] Chung Shan Med Univ, Inst Med, Taichung, Taiwan.
   [Chang, Pin-Yu] Natl Tainan Jr Coll Nursing, Dept Senior Citizen Serv, Tainan, Taiwan.
   [Hsieh, Ming-Ju] Changhua Christian Hosp, Canc Res Ctr, Changhua, Taiwan.
   [Hsieh, Ming-Ju] China Med Univ, Grad Inst Biomed Sci, Taichung, Taiwan.
   [Hsieh, Yih-Shou; Chen, Pei-Ni] Chung Shan Med Univ, Inst Biochem Microbiol & Immunol, Taichung, Taiwan.
   [Hsieh, Yih-Shou; Chen, Pei-Ni; Yang, Jia-Sin; Yang, Shun-Fa] Chung Shan Med Univ Hosp, Dept Med Res, Taichung, Taiwan.
   [Lu, Ko-Hsiu] Chung Shan Med Univ Hosp, Dept Orthoped, Taichung, Taiwan.
   [Lu, Ko-Hsiu] Chung Shan Med Univ, Sch Med, 110 Chien Kuo N Rd,Sect 1, Taichung 402, Taiwan.
RP Yang, SF; Lu, KH (通讯作者)，Chung Shan Med Univ, Sch Med, 110 Chien Kuo N Rd,Sect 1, Taichung 402, Taiwan.
EM ysf@csmu.edu.tw; cshy307@csh.org.tw
FU Ministry of Science and Technology, Taiwan [MOST104-2314-B-040-006]; Chung Shan Medical University Hospital, Taiwan [CSH-2016-D-001]
CR Campos MG, 2002, Z NATURFORSCH C, V57, P944
   Chao R, 2015, EXPERT OPIN THER TAR, V19, P1293, DOI 10.1517/14728222.2015.1075509
   Cheng HL, 2016, ONCOTARGET, V7, P35208, DOI 10.18632/oncotarget.9106
   Cheng HL, 2016, ONCOTARGET, V7, P9742, DOI 10.18632/oncotarget.7138
   Cheng JCH, 2006, ONCOGENE, V25, P7009, DOI 10.1038/sj.onc.1209706
   Chien MH, 2013, EXPERT OPIN THER TAR, V17, P203, DOI 10.1517/14728222.2013.740012
   Chung TW, 2004, FASEB J, V18, P1123, DOI 10.1096/fj.03-1429fje
   Foroni C, 2012, CANCER TREAT REV, V38, P689, DOI 10.1016/j.ctrv.2011.11.001
   Fotsis T, 1997, CANCER RES, V57, P2916
   Garbett EA, 2000, J CLIN PATHOL-MOL PA, V53, P99, DOI 10.1136/mp.53.2.99
   Genersch E, 2000, J CELL SCI, V113, P4319
   Geraets L, 2007, J NUTR, V137, P2190, DOI 10.1093/jn/137.10.2190
   Gum R, 1997, ONCOGENE, V14, P1481, DOI 10.1038/sj.onc.1200973
   Guo WJ, 2004, NAT REV MOL CELL BIO, V5, P816, DOI 10.1038/nrm1490
   Han SW, 2006, J BIOL CHEM, V281, P29614, DOI 10.1074/jbc.M604013200
   Hanemaaijer R, 2000, INT J CANCER, V86, P204, DOI 10.1002/(SICI)1097-0215(20000415)86:2<204::AID-IJC9>3.0.CO;2-6
   Hayden JB, 2006, ORTHOP CLIN N AM, V37, P1, DOI 10.1016/j.ocl.2005.06.004
   Ho HY, 2016, J PINEAL RES, V13, P673
   Hsieh YS, 2007, CARCINOGENESIS, V28, P977, DOI 10.1093/carcin/bgl221
   Hsieh YS, 2004, ARTHROSCOPY, V20, P482, DOI 10.1016/j.arthro.2004.03.010
   Hsu YL, 2010, J AGR FOOD CHEM, V58, P12547, DOI 10.1021/jf103159r
   Hsu YL, 2009, J AGR FOOD CHEM, V57, P8688, DOI 10.1021/jf901053x
   Hung JY, 2015, INT J ONCOL, V46, P1985, DOI 10.3892/ijo.2015.2915
   Huveneers S, 2009, J CELL SCI, V122, P1059, DOI 10.1242/jcs.039446
   Jinga DC, 2006, J CELL MOL MED, V10, P499, DOI 10.1111/j.1582-4934.2006.tb00415.x
   Kessenbrock K, 2010, CELL, V141, P52, DOI 10.1016/j.cell.2010.03.015
   Lim EJ, 2007, EXP MOL MED, V39, P239, DOI 10.1038/emm.2007.27
   Lin CW, 2016, CARCINOGENESIS, V37, P712, DOI 10.1093/carcin/bgw050
   Lin CW, 2014, EXPERT OPIN THER TAR, V18, P1109, DOI 10.1517/14728222.2014.947962
   Lin YW, 2016, J PINEAL RES, V60, P277, DOI 10.1111/jpi.12308
   Liotta LA, 2001, NATURE, V411, P375, DOI 10.1038/35077241
   Lu KH, 2013, FOOD CHEM TOXICOL, V52, P193, DOI 10.1016/j.fct.2012.11.019
   Martos I, 2000, J AGR FOOD CHEM, V48, P4744, DOI 10.1021/jf000277i
   Martos I, 2000, J AGR FOOD CHEM, V48, P1498, DOI 10.1021/jf991166q
   Mirabello L, 2009, CANCER-AM CANCER SOC, V115, P1531, DOI 10.1002/cncr.24121
   Moon SK, 2004, J CELL PHYSIOL, V198, P417, DOI 10.1002/jcp.10435
   Oertel S, 2010, TUMORI, V96, P582, DOI 10.1177/030089161009600411
   Ottaviani G, 2009, CANCER TREAT RES, V152, P3, DOI 10.1007/978-1-4419-0284-9_1
   Plaumann B, 1996, ONCOGENE, V13, P1605
   Ravindranath MH, 2009, EVID-BASED COMPL ALT, V6, P523, DOI 10.1093/ecam/nem140
   Shankar S, 2008, FRONT BIOSCI-LANDMRK, V13, P440, DOI 10.2741/2691
   Somiari SB, 2006, INT J CANCER, V119, P1403, DOI 10.1002/ijc.21989
   Su SC, 2016, J PINEAL RES, V26, P0
   Su SC, 2016, EXPERT OPIN THER TAR, V20, P551, DOI 10.1517/14728222.2016.1113260
   Su Y, 2016, ANTI-CANCER DRUG, V27, P660, DOI 10.1097/CAD.0000000000000381
   Talvensaari-mattila A, 2005, BREAST CANCER RES TR, V89, P29, DOI 10.1007/s10549-004-1006-8
   Valastyan S, 2011, CELL, V147, P275, DOI 10.1016/j.cell.2011.09.024
   Voorzanger-rousselot N, 2005, BRIT J CANCER, V95, P506
   Woo CH, 2004, J IMMUNOL, V173, P6973, DOI 10.4049/jimmunol.173.11.6973
   Wu ZS, 2008, INT J CANCER, V122, P2050, DOI 10.1002/ijc.23337
   Yang JS, 2016, EXPERT OPIN DRUG MET, V12, P191, DOI 10.1517/17425255.2016.1131820
   Yang JS, 2013, FOOD CHEM TOXICOL, V59, P801, DOI 10.1016/j.fct.2013.06.028
   Yao LH, 2004, J AGR FOOD CHEM, V52, P210, DOI 10.1021/jf034990u
   Yeh CM, 2016, ONCOTARGET, V7, P21952, DOI 10.18632/oncotarget.8009
NR 54
TC 21
Z9 21
U1 2
U2 8
PU WILEY
PI HOBOKEN
PA 111 RIVER ST, HOBOKEN 07030-5774, NJ USA
SN 1520-4081
EI 1522-7278
J9 ENVIRON TOXICOL
JI Environ. Toxicol.
PD AUG 15
PY 2017
VL 32
IS 8
BP 2032
EP 2040
DI 10.1002/tox.22380
PG 9
WC Environmental Sciences; Toxicology; Water Resources
SC Environmental Sciences & Ecology; Toxicology; Water Resources
GA FA7OC
UT WOS:000405635000005
PM 27860196
DA 2022-07-08
ER

PT J
AU Wang, Yanmao
   Wan, Daqian
   Zhou, Runhua
   Zhong, Wanrun
   Lu, Shengdi
   Chai, Yimin
AF Wang, Yanmao
   Wan, Daqian
   Zhou, Runhua
   Zhong, Wanrun
   Lu, Shengdi
   Chai, Yimin
TI Geraniin inhibits migration and invasion of human osteosarcoma cancer cells through regulation of PI3K/Akt and ERK1/2 signaling pathways
SO ANTI-CANCER DRUGS
LA English
DT Article
DE extracellular signal regulating kinase 1/2; geraniin; invasion; migration; phosphatidylinositol-3-kinase/Akt
ID induced matrix-metalloproteinase-9 expression; induced mmp-9 expression; nf-kappa-b; gene-expression; in-vitro; matrix metalloproteinase; phyllanthus-urinaria; ap-1 activation; carcinoma cell; lung-cancer
AB Geraniin, an active compound isolated from Geranium sibiricum, was found to inhibit proliferation and induce apoptosis of tumor cells. However, the antimetastatic effects of geraniin remain elusive. Our study found the potential antitumor mechanisms of geraniin through inhibiting the migration and invasion of human osteosarcoma U2OS cells. The western blot, gelatin zymography, and reversed transcription-PCR analysis showed that geraniin suppressed matrix metalloproteinase-9 (MMP-9) expression in a concentration-dependent manner. Geraniin potently suppressed the phosphorylation of extracellular signal regulating kinase (ERK) 1/2, phosphatidylinositide-3-kinase (PI3K), and Akt, but did not affect phosphorylation of p38 mitogen-activated protein kinase and c-Jun N-terminal kinase. Furthermore, when transforming growth factor-beta 1 (TGF-beta 1) was used as an agonist, geraniin inhibited TGF-beta 1-mediated cell invasion and upregulation of MMP-9. These results suggested that geraniin inhibited U2OS cell migration and invasion by reducing the expression of MMP-9 through the PI3K/Akt and ERK1/2 signaling pathways. Copyright (C) 2017 Wolters Kluwer Health, Inc. All rights reserved.
C1 [Wang, Yanmao; Zhou, Runhua; Zhong, Wanrun; Lu, Shengdi; Chai, Yimin] Shanghai Jiao Tong Univ, Affiliated Peoples Hosp 6, Dept Orthoped Surg, Yishan Rd 600, Shanghai 200233, Peoples R China.
   [Wan, Daqian] Fifth Hosp Harbin, Dept Orthopaed, Harbin, Heilongjiang, Peoples R China.
RP Chai, YM (通讯作者)，Shanghai Jiao Tong Univ, Affiliated Peoples Hosp 6, Dept Orthoped Surg, Yishan Rd 600, Shanghai 200233, Peoples R China.
EM ymchai@sjtu.edu.cn
FU Shanghai Jiaotong University
CR Arndt CAS, 2012, MAYO CLIN PROC, V87, P475, DOI 10.1016/j.mayocp.2012.01.015
   Chu SC, 2004, MOL CARCINOGEN, V40, P143, DOI 10.1002/mc.20018
   Davies B, 1993, BRIT J CANCER, V67, P1126, DOI 10.1038/bjc.1993.207
   Davies B, 1993, CANCER RES, V53, P5365
   Delassus GS, 2008, J CELL PHYSIOL, V217, P739, DOI 10.1002/jcp.21548
   Dong F, 2017, CAN J PHYSL PHARM, V0, P0
   Fidler IJ, 2002, DIFFERENTIATION, V70, P498, DOI 10.1046/j.1432-0436.2002.700904.x
   Goahr AA, 2003, Z NATURFORSCH C, V58, P670
   Gomez DE, 1997, EUR J CELL BIOL, V74, P111
   Gupta GP, 2006, CELL, V127, P679, DOI 10.1016/j.cell.2006.11.001
   Han SW, 2006, J BIOL CHEM, V281, P29614, DOI 10.1074/jbc.M604013200
   Hsiang CY, 2007, TOXICOL LETT, V171, P78, DOI 10.1016/j.toxlet.2007.04.009
   Hunter KENTW, 2008, BREAST CANCER RES, V10 Suppl 1, PS2, DOI 10.1186/bcr1988
   Kang KA, 2011, CELL BIOL TOXICOL, V27, P83, DOI 10.1007/s10565-010-9172-4
   Kessenbrock K, 2010, CELL, V141, P52, DOI 10.1016/j.cell.2010.03.015
   Kim D, 2001, FASEB J, V15, P1953, DOI 10.1096/fj.01-0198com
   Kim HS, 2004, ANTICANCER RES, V24, P747
   Lee JC, 2008, MOL NUTR FOOD RES, V52, P655, DOI 10.1002/mnfr.200700381
   Lee SO, 2008, BIOCHEM BIOPH RES CO, V366, P1019, DOI 10.1016/j.bbrc.2007.12.068
   Lee SO, 2007, BIOCHEM BIOPH RES CO, V354, P165, DOI 10.1016/j.bbrc.2006.12.181
   Li J, 2013, CAN J PHYSIOL PHARM, V91, P1016, DOI 10.1139/cjpp-2013-0140
   Li JY, 2008, ANTIVIR RES, V79, P114, DOI 10.1016/j.antiviral.2008.03.001
   Lin SY, 2008, FOOD CHEM TOXICOL, V46, P2485, DOI 10.1016/j.fct.2008.04.007
   Londhe JS, 2008, REDOX REP, V13, P199, DOI 10.1179/135100008X308984
   Mirabello L, 2009, CANCER-AM CANCER SOC, V115, P1531, DOI 10.1002/cncr.24121
   Mizutani K, 2000, SURG TODAY, V30, P614, DOI 10.1007/s005950070101
   Moulik S, 2014, J TUMOR, V2, P2
   Naylor MS, 1994, INT J CANCER, V58, P50, DOI 10.1002/ijc.2910580110
   Reddy KB, 2003, CANCER METAST REV, V22, P395, DOI 10.1023/A:1023781114568
   Sato H, 1993, ONCOGENE, V8, P395
   Shih YW, 2009, FOOD CHEM TOXICOL, V47, P1985, DOI 10.1016/j.fct.2009.05.011
   Thompson RC, 2002, CLIN ORTHOP RELAT R, V0, P240
   Weng CJ, 2008, CARCINOGENESIS, V29, P147, DOI 10.1093/carcin/bgm261
   Wermers RA, 2008, J BONE MINER RES, V23, P819, DOI 10.1359/JBMR.080215
   Westermarck J, 1999, FASEB J, V13, P781, DOI 10.1096/fasebj.13.8.781
   Woo JH, 2004, ONCOGENE, V23, P1845, DOI 10.1038/sj.onc.1207307
   Woo MS, 2005, BIOCHEM BIOPH RES CO, V335, P1017, DOI 10.1016/j.bbrc.2005.07.174
   Wu YY, 2011, ONCOGENE, V30, P3682, DOI 10.1038/onc.2011.85
   Yang CM, 2007, J ETHNOPHARMACOL, V110, P555, DOI 10.1016/j.jep.2006.09.039
   Zhai JW, 2016, TOXICOL MECH METHOD, V26, P311, DOI 10.3109/15376516.2016.1139025
NR 40
TC 24
Z9 28
U1 0
U2 14
PU LIPPINCOTT WILLIAMS & WILKINS
PI PHILADELPHIA
PA TWO COMMERCE SQ, 2001 MARKET ST, PHILADELPHIA, PA 19103 USA
SN 0959-4973
EI 1473-5741
J9 ANTI-CANCER DRUG
JI Anti-Cancer Drugs
PD OCT 15
PY 2017
VL 28
IS 9
BP 959
EP 966
DI 10.1097/CAD.0000000000000535
PG 8
WC Oncology; Pharmacology & Pharmacy
SC Oncology; Pharmacology & Pharmacy
GA FH1JL
UT WOS:000410896200004
PM 28704237
DA 2022-07-08
ER

PT J
AU Zhang, Hongxu
   Jiang, Chunming
   Li, Maoqiang
   Wang, Xuepeng
   Tian, Fei
   Fang, Xiang
   Zhu, Liulong
   Bian, Zhenyu
AF Zhang, Hongxu
   Jiang, Chunming
   Li, Maoqiang
   Wang, Xuepeng
   Tian, Fei
   Fang, Xiang
   Zhu, Liulong
   Bian, Zhenyu
TI CXCR4 enhances invasion and proliferation of bone marrow stem cells via PI3K/AKT/NF-kappa B signaling pathway
SO INTERNATIONAL JOURNAL OF CLINICAL AND EXPERIMENTAL PATHOLOGY
LA English
DT Article
DE Bone marrow stem cells; SPION; CXCR4; invasion; PI3K/AKT/NF-kappa B
ID chemokine receptor; cancer metastasis; in-vivo; osteosarcoma; survival; chemotherapy; relapse
AB Osteosarcoma is the most common type of cancer that develops in bone, specifically; it is an aggressive malignant neoplasm. The purpose of this study is using superparamagnetic iron oxide nanoparticles (SPION) labeled bone mesenchymal stem cells (MSCs) to migrate into cancerous parts, then using alternating magnetic field to produce the high temperature to kill cancer cells in vitro. In order to enhance the invasion ability of MSCs, we successfully overexpressed CXCR4 in MSCs, we found the invasion behavior of CXCR4 overexpressed MSCs and CXCR4 overexpressed SPION labeled MSCs was enhanced when compared with MSCs. In addition, the proliferation of CXCR4 overexpressed MSCs and CXCR4 overexpressed SPION labeled MSCs. Then, we found that CXCR4 was able to enhance invasion related genes expression, including MMP9, MMP2, MMP13, MMP7, MMP10, MMP8, and MMP1. Among these genes, MMP9 and MMP2 were associated with PI3K/AKT/NF-kappa B signaling. The expression of MMP9 and MMP2 was decreased when PI3K/AKT signaling inhibitor LY294002 and NF-kappa B inhibitor PDTC were used respectively. Moreover the migrated of CXCR4 overexpressed MSCs and CXCR4 overexpressed SPION labeled MSCs were significantly reduced after LY294002 and PDTC used. These results suggest that CXCR4 overexpressed SPION labeled MSCs can be more easier migrate into cancerous parts; it may provide a promising method to treat the osteosarcoma.
C1 [Zhang, Hongxu] Nanjing Med Univ, Hangzhou Peoples Hosp 1, Dept Ophthalmol, Hangzhou 310006, Zhejiang, Peoples R China.
   [Jiang, Chunming] Nanjing Med Univ, Hangzhou Peoples Hosp 1, Dept Pediat, Hangzhou 310006, Zhejiang, Peoples R China.
   [Li, Maoqiang; Wang, Xuepeng; Tian, Fei; Zhu, Liulong; Bian, Zhenyu] Nanjing Med Univ, Hangzhou Peoples Hosp 1, Dept Orthoped Surg, Hangzhou Orthoped Inst, 261 Huansha Rd, Hangzhou 310006, Zhejiang, Peoples R China.
   [Fang, Xiang] Nanjing Med Univ, Hangzhou Peoples Hosp 1, Clin Lab, Hangzhou 310006, Zhejiang, Peoples R China.
RP Zhu, LL; Bian, ZY (通讯作者)，Nanjing Med Univ, Hangzhou Peoples Hosp 1, Dept Orthoped Surg, Hangzhou Orthoped Inst, 261 Huansha Rd, Hangzhou 310006, Zhejiang, Peoples R China.
EM drzhuliulong@sina.com; bianzydoct@yeah.net
FU National Natural Science Foundation of China [81472511]
CR Anderson SA, 2005, BLOOD, V105, P420, DOI 10.1182/blood-2004-06-2222
   Arbab AS, 2004, BLOOD, V104, P1217, DOI 10.1182/blood-2004-02-0655
   Armstrong T, 2004, CLIN CANCER RES, V10, P7427, DOI 10.1158/1078-0432.CCR-03-0825
   Bhowmick NA, 2004, NATURE, V432, P332, DOI 10.1038/nature03096
   Corcione A, 2000, J NATL CANCER I, V92, P628, DOI 10.1093/jnci/92.8.628
   Dorfman HD, 1995, CANCER, V75, P203, DOI 10.1002/1097-0142(19950101)75:1+<203::AID-CNCR2820751308>3.0.CO;2-V
   Feng Y, 2011, J IMMUNOL, V186, P872, DOI 10.1126/science.272.5263.872
   Frank JA, 2004, CYTOTHERAPY, V6, P621, DOI 10.1080/14653240410005267-1
   Furusato B, 2010, PATHOL INT, V60, P497, DOI 10.1111/j.1440-1827.2010.02548.x
   Guo MJ, 2014, PLOS ONE, V9, P0, DOI 10.1371/journal.pone.0090518
   Ji JG, 2006, EUR J CANCER, V42, P2343, DOI 10.1016/j.ejca.2005.11.043
   Kempf-bielack B, 2005, J CLIN ONCOL, V23, P559, DOI 10.1200/JCO.2005.04.063
   Link MP, 1986, NEW ENGL J MED, V314, P1600, DOI 10.1056/NEJM198606193142502
   Luetke A, 2014, CANCER TREAT REV, V40, P523, DOI 10.1016/j.ctrv.2013.11.006
   Luster AD, 1998, NEW ENGL J MED, V338, P436, DOI 10.1056/NEJM199802123380706
   Marchesi F, 2004, CANCER RES, V64, P8420, DOI 10.1158/0008-5472.CAN-04-1343
   Mirabello L, 2009, CANCER-AM CANCER SOC, V115, P1531, DOI 10.1002/cncr.24121
   Moriuchi M, 1997, J IMMUNOL, V159, P4322
   Muerkoster S, 2004, CANCER RES, V64, P1331, DOI 10.1158/0008-5472.CAN-03-1860
   Muller A, 2001, NATURE, V410, P50, DOI 10.1038/35065016
   Murphy PM, 2000, PHARMACOL REV, V52, P145
   Ottaviani G, 2009, CANCER TREAT RES, V152, P3, DOI 10.1007/978-1-4419-0284-9_1
   Pablos JL, 1999, AM J PATHOL, V155, P1577, DOI 10.1016/S0002-9440(10)65474-0
   Stiller CA, 2007, CANCER TREAT REV, V33, P631, DOI 10.1016/j.ctrv.2007.01.001
   Sun YX, 2003, J CELL BIOCHEM, V89, P462, DOI 10.1002/jcb.10522
   Wada T, 1996, ONCOLOGY, V53, P221
   Zhang P, 2013, ONCOL REP, V30, P1753, DOI 10.3892/or.2013.2619
   Zlotnik A, 2008, J PATHOL, V215, P211, DOI 10.1002/path.2350
   Zlotnik A, 2000, IMMUNITY, V12, P121, DOI 10.1016/S1074-7613(00)80165-X
NR 29
TC 4
Z9 6
U1 0
U2 2
PU E-CENTURY PUBLISHING CORP
PI MADISON
PA 40 WHITE OAKS LN, MADISON, WI 53711 USA
SN 1936-2625
EI 
J9 INT J CLIN EXP PATHO
JI Int. J. Clin. Exp. Pathol.
PD JUN 15
PY 2017
VL 10
IS 9
BP 9829
EP 9836
DI 
PG 8
WC Oncology; Pathology
SC Oncology; Pathology
GA FI7AU
UT WOS:000412148800087
PM 31966870
DA 2022-07-08
ER

PT J
AU Al rifai, Omar
   Chow, Jacqueline
   Lacombe, Julie
   Julien, Catherine
   Faubert, Denis
   Susan-resiga, Delia
   Essalmani, Rachid
   Creemers, JWM
   Seidah, NG
   Ferron, Mathieu
AF Al rifai, Omar
   Chow, Jacqueline
   Lacombe, Julie
   Julien, Catherine
   Faubert, Denis
   Susan-resiga, Delia
   Essalmani, Rachid
   Creemers, John
   Seidah, Nabil
   Ferron, Mathieu
TI Proprotein convertase furin regulates osteocalcin and bone endocrine function
SO JOURNAL OF CLINICAL INVESTIGATION
LA English
DT Article
ID carboxyglutamic acid protein; in-vivo; energy-metabolism; gamma-carboxylation; osteosarcoma cell; glucose-metabolism; insulin-resistance; mice; propeptide; binding
AB Osteocalcin (OCN) is an osteoblast-derived hormone that increases energy expenditure, insulin sensitivity, insulin secretion, and glucose tolerance. The cDNA sequence of OCN predicts that, like many other peptide hormones, OCN is first synthesized as a prohormone (pro-OCN). The importance of pro-OCN maturation in regulating OCN and the identity of the endopeptidase responsible for pro-OCN cleavage in osteoblasts are still unknown. Here, we show that the proprotein convertase furin is responsible for pro-OCN maturation in vitro and in vivo. Using pharmacological and genetic experiments, we also determined that furin-mediated pro-OCN cleavage occurred independently of its.-carboxylation, a posttranslational modification that is known to hamper OCN endocrine action. However, because pro-OCN is not efficiently decarboxylated and activated during bone resorption, inactivation of furin in osteoblasts in mice resulted in decreased circulating levels of undercarboxylated OCN, impaired glucose tolerance, and reduced energy expenditure. Furthermore, we show that Furin deletion in osteoblasts reduced appetite, a function not modulated by OCN, thus suggesting that osteoblasts may secrete additional hormones that regulate different aspects of energy metabolism. Accordingly, the metabolic defects of the mice lacking furin in osteoblasts became more apparent under pair-feeding conditions. These findings identify furin as an important regulator of bone endocrine function.
C1 [Al Rifai, Omar; Chow, Jacqueline; Lacombe, Julie; Julien, Catherine; Ferron, Mathieu] IRCM, Integrat & Mol Physiol Res Unit, Montreal, PQ, Canada.
   [Al Rifai, Omar; Ferron, Mathieu] Univ Montreal, Mol Biol Program, Fac Med, Montreal, PQ, Canada.
   [Faubert, Denis] IRCM, Prote Discovery Platform, Quebec City, PQ, Canada.
   [Susan-Resiga, Delia; Essalmani, Rachid; Seidah, Nabil G.] IRCM, Biochem Neuroendocrinol Res Unit, Quebec City, PQ, Canada.
   [Creemers, John W. M.] Katholieke Univ Leuven, Dept Human Genet, Leuven, Belgium.
   [Seidah, Nabil G.; Ferron, Mathieu] Univ Montreal, Dept Med, Montreal, PQ, Canada.
   [Seidah, Nabil G.; Ferron, Mathieu] McGill Univ, Div Expt Med, Montreal, PQ, Canada.
RP Ferron, M (通讯作者)，Inst Rech Clin Montreal, 110 Ave Pins O, Montreal, PQ H2W 1R7, Canada.
EM mathieu.ferron@ircm.qc.ca
FU Canada Research Chair program; Fondation J.A. DeSeve; Canadian Institutes of Health Research [MOP-133652, 148263]; Natural Sciences and Engineering Research Council of Canada [RGPIN-2016-05213]; IRCM; Universite de Montreal
CR Anderson ED, 1997, EMBO J, V16, P1508, DOI 10.1093/emboj/16.7.1508
   Bonneau J, 2017, J DIABETES COMPLICAT, V31, P1027, DOI 10.1016/j.jdiacomp.2017.01.023
   Bresnahan PA, 1990, J CELL BIOL, V111, P2851, DOI 10.1083/jcb.111.6.2851
   Bristol JA, 1994, BIOCHEMISTRY-US, V33, P14136, DOI 10.1021/bi00251a024
   Chretien M, 2016, J MOL ENDOCRINOL, V56, PT49, DOI 10.1530/JME-15-0261
   De Toni L, 2016, ENDOCRINOLOGY, V157, P4473, DOI 10.1210/en.2016-1312
   Demaurex N, 1998, J BIOL CHEM, V273, P2044, DOI 10.1074/jbc.273.4.2044
   Di NISIOA, 2017, CLIN ENDOCRINOL, V86, P185, DOI 10.1111/cen.13248
   Ducy P, 1996, NATURE, V382, P448, DOI 10.1038/382448a0
   Essalmani R, 2008, P NATL ACAD SCI USA, V105, P5750, DOI 10.1073/pnas.0709428105
   Essalmani R, 2013, J BIOL CHEM, V288, P26410, DOI 10.1074/jbc.M113.501304
   Ferron M, 2015, J CELL BIOL, V208, P761, DOI 10.1083/jcb.201409111
   Ferron M, 2012, BONE, V50, P568, DOI 10.1016/j.bone.2011.04.017
   Ferron M, 2010, CELL, V142, P296, DOI 10.1016/j.cell.2010.06.003
   Ferron M, 2010, BIOCHEM BIOPH RES CO, V397, P691, DOI 10.1016/j.bbrc.2010.06.008
   Fugere M, 2002, J BIOL CHEM, V277, P7648, DOI 10.1074/jbc.M107467200
   Fulzele K, 2010, CELL, V142, P309, DOI 10.1016/j.cell.2010.06.002
   Furuta M, 1997, P NATL ACAD SCI USA, V94, P6646, DOI 10.1073/pnas.94.13.6646
   Gazdag AC, 1999, DIABETES, V48, P1930, DOI 10.2337/diabetes.48.10.1930
   Gundberg CM, 1992, J BONE MINER RES, V7, P73
   Hendy GN, 1995, J BIOL CHEM, V270, P9517, DOI 10.1074/jbc.270.16.9517
   Himmelspach M, 2000, THROMB RES, V97, P51, DOI 10.1016/S0049-3848(99)00145-0
   Houben RJTJ, 1999, BIOCHEM J, V341, P265, DOI 10.1042/0264-6021:3410265
   Isbell DT, 1993, BIOCHEMISTRY-US, V32, P11352, DOI 10.1021/bi00093a012
   Jorgensen MJ, 1987, CELL, V48, P185, DOI 10.1016/0092-8674(87)90422-3
   Kara I, 2015, J BIOL CHEM, V290, P2812, DOI 10.1074/jbc.M114.592543
   Karsenty G, 2016, CELL, V164, P1248, DOI 10.1016/j.cell.2016.02.043
   Kim WJ, 2012, MOL CELL BIOL, V32, P3382, DOI 10.1128/MCB.06331-11
   Kingsley DM, 1986, CELL, V44, P749, DOI 10.1016/0092-8674(86)90841-X
   Lacombe J, 2013, MOL METAB, V2, P498, DOI 10.1016/j.molmet.2013.08.004
   Lee NK, 2007, CELL, V130, P456, DOI 10.1016/j.cell.2007.05.047
   Liu GP, 1997, J CELL BIOL, V139, P1719, DOI 10.1083/jcb.139.7.1719
   Louagie E, 2008, P NATL ACAD SCI USA, V105, P12319, DOI 10.1073/pnas.0800340105
   Mera P, 2016, CELL METAB, V23, P1078, DOI 10.1016/j.cmet.2016.05.004
   Mosialou I, 2017, NATURE, V543, P385, DOI 10.1038/nature21697
   Nishimoto SK, 1985, J BIOL CHEM, V260, P2832
   Okun MM, 1990, J BIOL CHEM, V265, P7478
   Oury F, 2013, J CLIN INVEST, V123, P2421, DOI 10.1172/JCI65952
   Pan LC, 1985, P NATL ACAD SCI USA, V82, P6109, DOI 10.1073/pnas.82.18.6109
   Pan LC, 1985, J BIOL CHEM, V260, P3398
   Pesu M, 2008, NATURE, V455, P246, DOI 10.1038/nature07210
   Pi M, 2011, J BONE MINER RES, V26, P1680, DOI 10.1002/jbmr.390
   Posner SF, 2004, ENDOCRINE, V23, P199, DOI 10.1385/ENDO:23:2-3:199
   Ratcliffe JV, 1993, J BIOL CHEM, V268, P24339
   Roebroek AJM, 2004, J BIOL CHEM, V279, P53442, DOI 10.1074/jbc.M407152200
   Roebroek AJM, 1998, DEVELOPMENT, V125, P4863
   Sabek OM, 2015, ENDOCRINOLOGY, V156, P3137, DOI 10.1210/EN.2015-1143
   Seidah NG, 2012, NAT REV DRUG DISCOV, V11, P367, DOI 10.1038/nrd3699
   Stafford DW, 2005, J THROMB HAEMOST, V3, P1873, DOI 10.1111/j.1538-7836.2005.01419.x
   Stijnen P, 2016, ENDOCR REV, V37, P347, DOI 10.1210/er.2015-1117
   Susan-resiga D, 2011, J BIOL CHEM, V286, P22785, DOI 10.1074/jbc.M111.233577
   Yamamoto H, 2016, BONE, V84, P120, DOI 10.1016/j.bone.2015.12.055
   Yoshikawa Y, 2011, J BONE MINER RES, V26, P2012, DOI 10.1002/jbmr.417
   Zhang M, 2002, J BIOL CHEM, V277, P44005, DOI 10.1074/jbc.M208265200
   Zhu XR, 2002, P NATL ACAD SCI USA, V99, P10293, DOI 10.1073/pnas.162352599
NR 55
TC 32
Z9 32
U1 0
U2 9
PU AMER SOC CLINICAL INVESTIGATION INC
PI ANN ARBOR
PA 2015 MANCHESTER RD, ANN ARBOR, MI 48104 USA
SN 0021-9738
EI 1558-8238
J9 J CLIN INVEST
JI J. Clin. Invest.
PD NOV 1
PY 2017
VL 127
IS 11
BP 4104
EP 4117
DI 10.1172/JCI93437
PG 14
WC Medicine, Research & Experimental
SC Research & Experimental Medicine
GA FL4ZO
UT WOS:000414240400017
PM 28972540
DA 2022-07-08
ER

PT J
AU Zhang, Zhi-Ren
   Gao, MX
   Yang, Kai
AF Zhang, Zhi-ren
   Gao, Ming
   Yang, Kai
TI Cucurbitacin B inhibits cell proliferation and induces apoptosis in human osteosarcoma cells via modulation of the JAK2/STAT3 and MAPK pathways
SO EXPERIMENTAL AND THERAPEUTIC MEDICINE
LA English
DT Article
DE apoptosis; cucurbitacin; Janus kinase/signal transducer and activator of transcription pathway; mitogen activated protein kinases; osteosarcoma
ID protein-kinase pathway; bcl-2 family-member; breast-cancer cell; matrix metalloproteinase; wilbrandia-ebracteata; signaling pathway; brain metastasis; prostate-cancer; in-vitro; stat3
AB Osteosarcoma (OS) is the most commonly diagnosed tumor of the bones in children and young adults. Even with conventional therapies the 5-year survival rate is similar to 65% in patients with OS. Considering the side effects and aggressiveness of malignant bone tumors, research is focussing on multi-targeted strategies in treatment. Cucurbitacin B, a triterpenoid compound has been demonstrated to induce apoptosis in various cancer cell types. The Janus kinase 2/signal transducer and activator of transcription 3 (JAK2/STAT3) signalling cascades and mitogen activated protein kinases (MAPK) signalling cascades are critical regulators of tumorigenesis. The present study assessed the influence of cucurbitacin B on the viability and expression of MAPKs and proteins of the JAK2/STAT3 cascades in human OS cells (U-2 OS). Cucurbitacin B (20-100 mu M) significantly reduced cell viability (P<0.05) and induced apoptosis, as assessed by MTT and Annexin V/propidium iodide staining, along with inhibiting cell migration. Gelatin zymography revealed supressed activities of matrix metalloproteinase (MMP-)2 and 9. Furthermore, cucurbitacin B effectively upregulated the apoptotic pathway and caused the effective inhibition of MAPK signalling and JAK2/STAT3 cascades. Multifold suppression of vascular endothelial growth factor by cucurbitacin B was also observed, indicating inhibition of angiogenesis. Thus, by downregulating major pathways-MAPK and JAK2/STAT3 and MMPs, cucurbitacin B has potent anti-proliferative and anti-metastatic effects that require further investigation with regards to cancer treatment.
C1 [Zhang, Zhi-Ren] Zhumadian Cent Hosp, Dept Orthoped, Zhumadian 463600, Henan, Peoples R China.
   [Gao, Ming Xia] Dongying Peoples Hosp, Dept Hlth Management, Dongying 257000, Shandong, Peoples R China.
   [Yang, Kai] Zhengzhou Univ, Zhengzhou Cent Hosp, Dept Joint Surg, 195 Tongbai Rd, Zhengzhou 450007, Henan, Peoples R China.
RP Yang, K (通讯作者)，Zhengzhou Univ, Zhengzhou Cent Hosp, Dept Joint Surg, 195 Tongbai Rd, Zhengzhou 450007, Henan, Peoples R China.
EM yangkaiykk@hotmail.com
CR Ahmad AAMIR, 2012, FRONT BIOSCI (ELITE ED), V4, P410
   Blaskovich MA, 2003, CANCER RES, V63, P1270
   Bradford MM, 1976, ANAL BIOCHEM, V72, P248, DOI 10.1016/0003-2697(76)90527-3
   Chamblisol , 1966, SCIENCE, V153, P1392, DOI 10.1126/science.153.3742.1392
   Chau MN, 2008, BIOCHEM BIOPH RES CO, V377, P627, DOI 10.1016/j.bbrc.2008.10.025
   Chen JC, 2005, NAT PROD REP, V22, P386, DOI 10.1039/b418841c
   Chen YC, 2009, LIFE SCI, V84, P915, DOI 10.1016/j.lfs.2009.04.003
   Coussens LM, 1996, CHEM BIOL, V3, P895, DOI 10.1016/S1074-5521(96)90178-7
   Du W, 2012, J CELL MOL MED, V16, P1878, DOI 10.1111/j.1582-4934.2011.01483.x
   Epling-burnette PK, 2001, J CLIN INVEST, V107, P351, DOI 10.1172/JCI9940
   Farias MR, 1993, PLANTA MED, V59, P272, DOI 10.1055/s-2006-959668
   Federman N, 2009, CURR TREAT OPTION ON, V10, P82, DOI 10.1007/s11864-009-0087-3
   Geissman TA, 1964, ANNU REV PHARMACOL, V4, P305, DOI 10.1146/annurev.pa.04.040164.001513
   Gordaliza M, 2007, CLIN TRANSL ONCOL, V9, P767, DOI 10.1007/s12094-007-0138-9
   Gross A, 1999, GENE DEV, V13, P1899, DOI 10.1101/gad.13.15.1899
   Guijarro MV, 2014, FRONT ONCOL, V4, P0, DOI 10.3389/fonc.2014.00189
   Gullu IH, 2000, BRIT J CANCER, V82, P249
   Han XR, 2012, CELL SIGNAL, V24, P1713, DOI 10.1016/j.cellsig.2012.04.011
   Hartojo W, 2010, TRANSL ONCOL, V3, P99, DOI 10.1593/tlo.09235
   Hijova E, 2013, J VET SCI, V14, P387, DOI 10.4142/jvs.2013.14.4.387
   Ho YT, 2009, CANCER LETT, V279, P155, DOI 10.1016/j.canlet.2009.01.033
   Huang JS, 2007, AM J PHYSIOL-RENAL, V293, PF1072, DOI 10.1152/ajprenal.00020.2007
   Jaffe N, 2009, CANCER TREAT RES, V152, P239, DOI 10.1007/978-1-4419-0284-9_12
   Johnson GL, 2002, SCIENCE, V298, P1911, DOI 10.1126/science.1072682
   Kilian M, 2006, PROSTAG LEUKOTR ESS, V75, P429, DOI 10.1016/j.plefa.2006.08.004
   Kim BM, 2008, TOXICOL APPL PHARM, V228, P24, DOI 10.1016/j.taap.2007.11.022
   Kiu H, 2012, GROWTH FACTORS, V30, P88, DOI 10.3109/08977194.2012.660936
   Li Y, 2014, BIOMED RES INT, V2014, P0, DOI 10.1155/2014/931825
   Liang CZ, 2012, CANCER BIOTHER RADIO, V27, P701, DOI 10.1089/cbr.2012.1245
   Liu TY, 2008, EUR ARCH OTO-RHINO-L, V265, P1225, DOI 10.1007/s00405-008-0625-9
   Liu ZD, 2012, PLOS ONE, V7, P0, DOI 10.1371/journal.pone.0050367
   Luetke A, 2014, CANCER TREAT REV, V40, P523, DOI 10.1016/j.ctrv.2013.11.006
   Martinou JC, 2011, DEV CELL, V21, P92, DOI 10.1016/j.devcel.2011.06.017
   Mendes O, 2007, CLIN EXP METASTAS, V24, P341, DOI 10.1007/s10585-007-9071-0
   Mizoguchi H, 2011, J NEUROSCI, V31, P12963, DOI 10.1523/JNEUROSCI.3118-11.2011
   Mizutani K, 2000, SURG TODAY, V30, P614, DOI 10.1007/s005950070101
   Monian P, 2012, EXPERIMENTAL ONCOLOGY, V34, P185
   Nam S, 2012, MOL ONCOL, V6, P484, DOI 10.1016/j.molonc.2012.05.002
   Niu GL, 2002, ONCOGENE, V21, P2000, DOI 10.1038/sj.onc.1205260
   Noh K, 2011, J BONE JOINT SURG AM, V93A, P723, DOI 10.2106/JBJS.J.00302
   Oshea JJ, 2002, CELL, V109, PS121, DOI 10.1016/S0092-8674(02)00701-8
   Park EJ, 2013, ANTIOXID REDOX SIGN, V19, P115, DOI 10.1089/ars.2013.5235
   Park JI, 2012, PLOS ONE, V7, P0, DOI [10.1371/journal.pone.0051377, 10.1371/journal.pone.0037010]
   Park WH, 2011, MOL MED REP, V4, P193, DOI 10.3892/mmr.2010.361
   Peng LR, 2009, MOL CANCER, V8, P0, DOI 10.1186/1476-4598-8-110
   Peters RR, 1997, PLANTA MED, V63, P525, DOI 10.1055/s-2006-957755
   Pezzuto JM, 1997, BIOCHEM PHARMACOL, V53, P121, DOI 10.1016/S0006-2952(96)00654-5
   Qazi A, 2010, TRANSL ONCOL, V3, P389, DOI 10.1593/tlo.10235
   Rajendran P, 2011, BRIT J PHARMACOL, V163, P283, DOI 10.1111/j.1476-5381.2010.01187.x
   Reed JC, 2001, TRENDS MOL MED, V7, P314, DOI 10.1016/S1471-4914(01)02026-3
   Shi XZ, 2006, BRIT J HAEMATOL, V135, P26, DOI 10.1111/j.1365-2141.2006.06259.x
   Soriano ME, 2010, ADV EXP MED BIOL, V687, P97
   Tannin-spitz T, 2007, BIOCHEM PHARMACOL, V73, P56, DOI 10.1016/j.bcp.2006.09.012
   Thayanithy V, 2012, PLOS ONE, V7, P0, DOI 10.1371/journal.pone.0043720
   Urn HJ, 2012, BIOCHEM BIOPH RES CO, V427, P24, DOI 10.1016/j.bbrc.2012.08.133
   Wagner EF, 2009, NAT REV CANCER, V9, P537, DOI 10.1038/nrc2694
   Wakimoto N, 2008, CANCER SCI, V99, P1793, DOI 10.1111/j.1349-7006.2008.00899.x
   Wen D, 2015, J CONTROL RELEASE, V219, P237, DOI 10.1016/j.jconrel.2015.08.011
   Wondrak GT, 2010, MOLECULES, V15, P3338, DOI 10.3390/molecules15053338
   Xie TX, 2006, CANCER RES, V66, P3188, DOI 10.1158/0008-5472.CAN-05-2674
   Yang SH, 2006, EXP MOL MED, V38, P435, DOI 10.1038/emm.2006.51
   Yesilada E, 1988, J NAT PROD, V51, P504, DOI 10.1021/np50057a008
   Yin D, 2008, INT J CANCER, V123, P1364, DOI 10.1002/ijc.23648
   You BR, 2011, J AGR FOOD CHEM, V59, P763, DOI 10.1021/jf103379d
   Yu H, 2004, NAT REV CANCER, V4, P97, DOI 10.1038/nrc1275
   Yu H, 2009, NAT REV CANCER, V9, P798, DOI 10.1038/nrc2734
   Yue P, 2009, EXPERT OPIN INV DRUG, V18, P45, DOI 10.1517/13543780802565791
   Zhang L, 2004, PROSTATE CANCER P D, V7, P327, DOI 10.1038/sj.pcan.4500750
   Zhang MX, 2009, CANCER CHEMOTH PHARM, V63, P635, DOI 10.1007/s00280-008-0780-0
NR 69
TC 29
Z9 31
U1 2
U2 11
PU SPANDIDOS PUBL LTD
PI ATHENS
PA POB 18179, ATHENS, 116 10, GREECE
SN 1792-0981
EI 1792-1015
J9 EXP THER MED
JI Exp. Ther. Med.
PD JUL 15
PY 2017
VL 14
IS 1
BP 805
EP 812
DI 10.3892/etm.2017.4547
PG 8
WC Medicine, Research & Experimental
SC Research & Experimental Medicine
GA FA7RV
UT WOS:000405645500050
PM 28673003
DA 2022-07-08
ER

PT J
AU Garimella, Rama
   Tadikonda, Priyanka
   Tawfik, Ossama
   Gunewardena, Sumedha
   Rowe, Peter
   Van veldhuizen, Peter
AF Garimella, Rama
   Tadikonda, Priyanka
   Tawfik, Ossama
   Gunewardena, Sumedha
   Rowe, Peter
   Van veldhuizen, Peter
TI Vitamin D Impacts the Expression of Runx2 Target Genes and Modulates Inflammation, Oxidative Stress and Membrane Vesicle Biogenesis Gene Networks in 143B Osteosarcoma Cells
SO INTERNATIONAL JOURNAL OF MOLECULAR SCIENCES
LA English
DT Article
DE biomarkers; calcitriol; fibroblast growth factor 23; membrane vesicle biogenesis; microarray; inflammation; osteosarcoma; oxidative stress; Runx2
ID to-mesenchymal transition; pancreatic-cancer cell; colorectal-cancer; breast-cancer; d system; 25-hydroxyvitamin d-3-1-alpha-hydroxylase; 1,25-dihydroxyvitamin d-3; microarray analysis; candidate oncogene; messenger-rna
AB Osteosarcoma (OS) is an aggressive malignancy of bone affecting children, adolescents and young adults. Understanding vitamin D metabolism and vitamin D regulated genes in OS is an important aspect of vitamin D/cancer paradigm, and in evaluating vitamin D as adjuvant therapy for human OS. Vitamin D treatment of 143B OS cells induced significant and novel changes in the expression of genes that regulate: (a) inflammation and immunity; (b) formation of reactive oxygen species, metabolism of cyclic nucleotides, sterols, vitamins and mineral (calcium), quantity of gap junctions and skeletogenesis; (c) bone mineral density; and (d) cell viability of skeletal cells, aggregation of bone cancer cells and exocytosis of secretory vesicles. Ingenuity pathway analysis revealed significant reduction in Runx2 target genes such as fibroblast growth factor -1, -12 (FGF1 and FGF12), bone morphogenetic factor-1 (BMP1), SWI/SNF related, matrix associated actin dependent regulator of chromatin subfamily a, member 4 (SMARCA4), Matrix extracellular phosphoglycoprotein (MEPE), Integrin, beta 4 (ITGBP4), Matrix Metalloproteinase -1, -28 (MMP1 and MMP28), and signal transducer and activator of transcription-4 (STAT4) in vitamin D treated 143B OS cells. These genes interact with the inflammation, oxidative stress and membrane vesicle biogenesis gene networks. Vitamin D not only inhibited the expression of Runx2 target genes MMP1, MMP28 and kallikrein related peptidase-7 (KLK7), but also migration and invasion of 143B OS cells. Vitamin D regulated Runx2 target genes or their products represent potential therapeutic targets and laboratory biomarkers for applications in translational oncology.
C1 [Garimella, Rama; Van Veldhuizen, Peter] Univ Kansas, Div Med Clin Oncol, Med Ctr, Kansas City, KS 66160 USA.
   [Garimella, Rama; Rowe, Peter; Van Veldhuizen, Peter] Univ Kansas, Dept Internal Med, Med Ctr, Kansas City, KS 66160 USA.
   [Garimella, Rama] Univ Kansas, Orthoped Surg, Med Ctr, Kansas City, KS 66160 USA.
   [Garimella, Rama; Tadikonda, Priyanka] Univ Kansas, Dietet & Nutr, Med Ctr, Kansas City, KS 66160 USA.
   [Garimella, Rama] Midwest Biomed Res Fdn, KCVAMC Affiliate, Kansas City, KS 64128 USA.
   [Tawfik, Ossama] Univ Kansas, Pathol & Lab Med, Med Ctr, Kansas City, KS 66160 USA.
   [Gunewardena, Sumedha] Univ Kansas, Mol & Integrat Physiol, Med Ctr, Kansas City, KS 66160 USA.
   [Rowe, Peter] Univ Kansas, Med Ctr, Kidney Inst, Kansas City, KS 66160 USA.
   [Van Veldhuizen, Peter] Sarah Cannon HCA Midwest Hlth Canc Network, Overland Pk, KS 66209 USA.
   [Garimella, Rama; Van Veldhuizen, Peter] Kansas City Vet Affairs Med Ctr, Hematol & Oncol, Kansas City, MO 64128 USA.
   [Garimella, Rama] Univ Missouri, Sch Dent, Kansas City, MO 64108 USA.
RP Garimella, R (通讯作者)，Univ Kansas, Div Med Clin Oncol, Med Ctr, Kansas City, KS 66160 USA.; Garimella, R (通讯作者)，Univ Kansas, Dept Internal Med, Med Ctr, Kansas City, KS 66160 USA.; Garimella, R (通讯作者)，Univ Kansas, Orthoped Surg, Med Ctr, Kansas City, KS 66160 USA.; Garimella, R (通讯作者)，Univ Kansas, Dietet & Nutr, Med Ctr, Kansas City, KS 66160 USA.; Garimella, R (通讯作者)，Midwest Biomed Res Fdn, KCVAMC Affiliate, Kansas City, KS 64128 USA.; Garimella, R (通讯作者)，Kansas City Vet Affairs Med Ctr, Hematol & Oncol, Kansas City, MO 64128 USA.; Garimella, R (通讯作者)，Univ Missouri, Sch Dent, Kansas City, MO 64108 USA.
EM Rama.Garimella@va.gov; surya.priyanka@gmail.com; otawfik@kumc.edu; sgunewardena@kumc.edu; prowe@kumc.edu; Peter.Vanveldhuizen@va.gov
FU Department of Internal Medicine, Division of Hematology and Oncology; University of Kansas Cancer Center; NATIONAL INSTITUTE OF ARTHRITIS AND MUSCULOSKELETAL AND SKIN DISEASES [R01AR051598] Funding Source: NIH RePORTER
CR Akech J, 2010, ONCOGENE, V29, P811, DOI 10.1038/onc.2009.389
   Albertson DG, 2000, NAT GENET, V25, P144, DOI 10.1038/75985
   Anderson HC, 2005, AM J PATHOL, V166, P1711, DOI 10.1016/S0002-9440(10)62481-9
   Anderson MG, 2006, CANCER CHEMOTH PHARM, V57, P234, DOI 10.1007/s00280-005-0059-7
   Azcona C, 2003, J PEDIAT HEMATOL ONC, V25, P297, DOI 10.1097/00043426-200304000-00006
   Babkina IV, 2009, B EXP BIOL MED+, V148, P246, DOI 10.1007/s10517-009-0710-0
   Barnes GL, 2003, CANCER RES, V63, P2631
   Bellido T, 2003, J BIOL CHEM, V278, P50259, DOI 10.1074/jbc.M307444200
   Bilariki K, 2010, HORM RES PAEDIAT, V74, P319, DOI 10.1159/000313378
   Bonewald LF, 2011, J BONE MINER RES, V26, P229, DOI 10.1002/jbmr.320
   Bruland OS, 1997, EUR J CANCER, V33, P1725, DOI 10.1016/S0959-8049(97)00252-9
   Chaudhry P, 2014, CELL DEATH DIS, V5, P0, DOI 10.1038/cddis.2014.7
   Cohen-solal KA, 2015, MOL CANCER, V14, P0, DOI 10.1186/s12943-015-0404-3
   Cross HS, 2005, J STEROID BIOCHEM, V97, P121, DOI 10.1016/j.jsbmb.2005.06.005
   Cross HS, 2001, STEROIDS, V66, P287, DOI 10.1016/S0039-128X(00)00153-7
   Davies JOHN, 2012, VET MED INT, V2012, P761034, DOI 10.1155/2012/761034
   Deeb KK, 2007, NAT REV CANCER, V7, P684, DOI 10.1038/nrc2196
   Denburg MR, 2013, PEDIATR NEPHROL, V28, P1843, DOI 10.1007/s00467-013-2493-9
   Drissi H, 2002, EXP CELL RES, V274, P323, DOI 10.1006/excr.2002.5474
   Feng S, 2015, ONCOTARGET, V6, P17291, DOI 10.18632/oncotarget.4174
   Ferrari S, 2007, CURR OPIN ONCOL, V19, P341, DOI 10.1097/CCO.0b013e328122d73f
   Fleet JC, 2012, BIOCHEM J, V441, P61, DOI 10.1042/BJ20110744
   Friedrich M, 2003, RECENT RES CANCER, V164, P239
   Friedrich M, 2006, ANTICANCER RES, V26, P2615
   Garimella R, 2013, J BONE ONCOL, V2, P11, DOI 10.1016/j.jbo.2012.12.005
   Garimella R, 2014, TRANSL ONCOL, V7, P331, DOI 10.1016/j.tranon.2014.04.011
   Guagnano V, 2012, CANCER DISCOV, V2, P1118, DOI 10.1158/2159-8290.CD-12-0210
   Gunewardena S, 2015, GENOM DATA, V5, P126, DOI 10.1016/j.gdata.2015.05.037
   Gupta A, 2012, MOL CANCER, V11, P0, DOI 10.1186/1476-4598-11-66
   Hausler SFM, 2011, CANCER IMMUNOL IMMUN, V60, P1405, DOI 10.1007/s00262-011-1040-4
   Harris MB, 1998, J CLIN ONCOL, V16, P3641, DOI 10.1200/JCO.1998.16.11.3641
   Hoftijzer HC, 2009, EUR J ENDOCRINOL, V160, P631, DOI 10.1530/EJE-08-0812
   Hollberg K, 2008, BONE, V42, P1111, DOI 10.1016/j.bone.2008.01.019
   Hoshino A, 2015, NATURE, V527, P329, DOI 10.1038/nature15756
   Hsu YL, 2011, J BIOL CHEM, V286, P37335, DOI 10.1074/jbc.M111.256156
   Irizarry RA, 2003, BIOSTATISTICS, V4, P249, DOI 10.1093/biostatistics/4.2.249
   Jin H, 2016, ONCOL REP, V0, P0
   Johnson K, 2001, J RHEUMATOL, V28, P2681
   Kahn RA, 2005, BIOCHEM SOC T, V33, P1269, DOI 10.1042/BST0331269
   Kim HJ, 2003, J BIOL CHEM, V278, P319, DOI 10.1074/jbc.M203750200
   Kothandapani A, 2012, EXP CELL RES, V318, P1973, DOI 10.1016/j.yexcr.2012.06.011
   Kyono A, 2012, J BONE MINER METAB, V30, P19, DOI 10.1007/s00774-011-0288-2
   Lamont EB, 1999, SARCOMA, V3, P95, DOI 10.1080/13577149977712
   Lee RK, 2012, PEDIAT BLOOD CANC, V0, P0
   Lim M, 2010, LAB INVEST, V90, P222, DOI 10.1038/labinvest.2009.128
   Link MP, 1986, IMPORTANT ADV ONCOL, V0, P193
   Liu SG, 2009, MOL ENDOCRINOL, V23, P1505, DOI 10.1210/me.2009-0085
   Liu WG, 2001, J CELL BIOL, V155, P157, DOI 10.1083/jcb.200105052
   Liu XR, 2014, EUR J CANCER, V50, P2251, DOI 10.1016/j.ejca.2014.05.017
   Livak KJ, 2001, METHODS, V25, P402, DOI 10.1006/meth.2001.1262
   Longhi A, 2006, CANCER TREAT REV, V32, P423, DOI 10.1016/j.ctrv.2006.05.005
   Lupov IP, 2011, BLOOD, V118, P6097, DOI 10.1182/blood-2011-03-341867
   Manzardo AM, 2014, ALCOHOL CLIN EXP RES, V38, P1594, DOI 10.1111/acer.12429
   Martin JW, 2011, SARCOMA, V2011, P282745, DOI 10.1155/2011/282745
   Meyer MB, 2014, J BIOL CHEM, V289, P19539, DOI 10.1074/jbc.M114.578104
   Meyers PA, 1997, PEDIATR CLIN N AM, V44, P973, DOI 10.1016/S0031-3955(05)70540-X
   Mimori K, 2004, ANN ONCOL, V15, P236, DOI 10.1093/annonc/mdh056
   Mitschele T, 2004, LAB INVEST, V84, P693, DOI 10.1038/labinvest.3700096
   Muller-haegele S, 2014, EXPERT REV CLIN IMMU, V10, P897, DOI 10.1586/1744666X.2014.915739
   Nakayama F, 2008, J RADIAT RES, V49, P491, DOI 10.1269/jrr.08021
   Ogunkolade BW, 2002, LANCET, V359, P1831, DOI 10.1016/S0140-6736(02)08680-4
   Ohta A, 2006, P NATL ACAD SCI USA, V103, P13132, DOI 10.1073/pnas.0605251103
   Ondrusova L, 2013, PLOS ONE, V8, P0, DOI 10.1371/journal.pone.0054110
   Parise RA, 2006, INT J CANCER, V119, P1819, DOI 10.1002/ijc.22058
   Peehl DM, 2004, J STEROID BIOCHEM, V92, P131, DOI 10.1016/j.jsbmb.2004.07.003
   Pirker-fruhauf UM, 2012, CLIN ORTHOP RELAT R, V470, P2874, DOI 10.1007/s11999-012-2448-7
   Pratap J, 2005, MOL CELL BIOL, V25, P8581, DOI 10.1128/MCB.25.19.8581-8591.2005
   Pratap J, 2009, CANCER RES, V69, P6807, DOI 10.1158/0008-5472.CAN-09-1471
   Razzaque MS, 2012, ADV EXP MED BIOL, V728, P84, DOI 10.1007/978-1-4614-0887-1_5
   Reichrath J, 2004, J CUTAN PATHOL, V31, P224, DOI 10.1111/j.0303-6987.2003.00183.x
   Riminucci A, 2003, BONE, V33, P434, DOI 10.1016/S8756-3282(03)00064-4
   Rowe PSN, 2004, CRIT REV ORAL BIOL M, V15, P264, DOI 10.1177/154411130401500503
   Ruza E, 2003, J PEDIAT HEMATOL ONC, V25, P780, DOI 10.1097/00043426-200310000-00007
   Saladi SV, 2010, MOL CANCER, V9, P0, DOI 10.1186/1476-4598-9-280
   Schwartz GG, 2004, CARCINOGENESIS, V25, P1015, DOI 10.1093/carcin/bgh086
   Seth-vollenweider T, 2014, J BIOL CHEM, V289, P33958, DOI 10.1074/jbc.M114.583302
   Shi J, 2013, GENE DEV, V27, P2648, DOI 10.1101/gad.232710.113
   Shoeneman JK, 2012, CANCER RES, V72, P249, DOI 10.1158/0008-5472.CAN-11-2315
   Solan JL, 1996, J BONE MINER RES, V11, P183
   Sottnik JL, 2014, J CELL BIOCHEM, V115, P1420, DOI 10.1002/jcb.24793
   Thompson L, 2012, J ORTHOP RES, V30, P831, DOI 10.1002/jor.21585
   Underwood KF, 2012, J BONE MINER RES, V27, P913, DOI 10.1002/jbmr.1504
   Vallet S, 2011, EXPERT OPIN THER TAR, V15, P1037, DOI 10.1517/14728222.2011.586634
   Van DERDEENM, 2012, J BIOL CHEM, V287, P4503, DOI 10.1074/jbc.M111.287771
   Wai PY, 2006, J BIOL CHEM, V281, P18973, DOI 10.1074/jbc.M511962200
   Wan X, 2009, ONCOGENE, V28, P3401, DOI 10.1038/onc.2009.206
   Wang S, 2010, EXPRESSION VITAMIN D, V0, P0
   Watanabe T, 2011, BRIT J CANCER, V104, P146, DOI 10.1038/sj.bjc.6606018
   Welsh J, 2012, ARCH BIOCHEM BIOPHYS, V523, P107, DOI 10.1016/j.abb.2011.10.019
   Wu X, 2014, ONCOGENE, V33, P1506, DOI 10.1038/onc.2013.108
NR 90
TC 11
Z9 11
U1 0
U2 7
PU MDPI
PI BASEL
PA ST ALBAN-ANLAGE 66, CH-4052 BASEL, SWITZERLAND
SN 1422-0067
EI 
J9 INT J MOL SCI
JI Int. J. Mol. Sci.
PD MAR 15
PY 2017
VL 18
IS 3
BP 
EP 
DI 10.3390/ijms18030642
PG 18
WC Biochemistry & Molecular Biology; Chemistry, Multidisciplinary
SC Biochemistry & Molecular Biology; Chemistry
GA EN8ME
UT WOS:000396253700169
PM 28300755
DA 2022-07-08
ER

PT J
AU Lin, Hang
   Hao, Yi
   Zhao, Zhengxu
   Tong, Yongjun
AF Lin, Hang
   Hao, Yi
   Zhao, Zhengxu
   Tong, Yongjun
TI Sirtuin 6 contributes to migration and invasion of osteosarcoma cells via the ERK1/2/MMP9 pathway
SO FEBS OPEN BIO
LA English
DT Article
DE ERK1 /2; invasion; migration; MMP9; OS; SIRT6
ID histone deacetylase sirt6; hepatocellular-carcinoma; pancreatic-cancer; tumor-suppressor; down-regulation; poor-prognosis; activation; expression; metastasis; survival
AB Dysregulation of sirtuin 6 (SIRT6) is actively involved in tumor progression. High levels of SIRT6 have been associated with hepatocellular carcinoma and non-small cell lung cancer, and SIRT6 facilitates growth and metastasis of cancer cells. However, the clinical significance and biological function of SIRT6 are not known for osteosarcoma (OS). Here, we report that SIRT6 was notably overexpressed in OS tissues compared with non-cancerous specimens. The high level of SIRT6 was prominently correlated with malignant clinical parameters and poor prognosis of OS patients. SIRT6 was also up-regulated in OS cells. SIRT6 knockdown inhibited the invasion and migration of Saos-2 and U2OS cells in vitro, while SIRT6 restoration increased these cellular biological behaviors in MG-63 cells. Mechanistically, SIRT6 up-regulated expression of matrix metallopeptidase 9 (MMP9) in OS cells. MMP9 restoration partially abolished the effects of SIRT6 knockdown on OS cells, with increased cell migration and invasion. MMP9 knockdown reduced migration and invasion of SIRT6-overexpressing MG-63 cells. Furthermore, SIRT6 positively modulated the levels of phosphorylated extracellular signal-regulated kinases 1 and 2 (ERK1/2). PD098059 and PD0325901, inhibitors of mitogen-activated protein kinase kinase (MEK), blocked the regulatory effects of SIRT6 on p-ERK1/2 and MMP9 levels, suggesting that SIRT6 regulated MMP9 abundance probably through the MEK-ERK1/2 pathway. These results suggest that SIRT6 may act as a prognostic predictor and a drug target for OS patients.
C1 [Lin, Hang; Hao, Yi; Zhao, Zhengxu; Tong, Yongjun] Zhejiang Hosp, Dept Orthoped, 12 Lingyin Rd, Hangzhou 310013, Zhejiang, Peoples R China.
RP Hao, Y (通讯作者)，Zhejiang Hosp, Dept Orthoped, 12 Lingyin Rd, Hangzhou 310013, Zhejiang, Peoples R China.
EM haoyi_hz@163.com
CR Alessi DR, 1995, J BIOL CHEM, V270, P27489, DOI 10.1074/jbc.270.46.27489
   Arlt F, 2009, INT J BIOCHEM CELL B, V41, P2356, DOI 10.1016/j.biocel.2009.08.001
   Azuma Y, 2015, J SURG ONCOL, V112, P231, DOI 10.1002/jso.23975
   Bae JS, 2016, AM J PATHOL, V186, P3297, DOI 10.1016/j.ajpath.2016.08.007
   Bai LH, 2016, ONCOTARGET, V7, P40377, DOI 10.18632/oncotarget.9750
   Bauer I, 2012, J BIOL CHEM, V287, P40924, DOI 10.1074/jbc.M112.405837
   Bielack S, 2009, ANN ONCOL, V20, P137, DOI 10.1093/annonc/mdp154
   Bielack SS, 2002, J CLIN ONCOL, V20, P776, DOI 10.1200/JCO.20.3.776
   Bosch-presegue LAIA, 2011, GENES CANCER, V2, P648, DOI 10.1177/1947601911417862
   Cai J, 2016, ONCOGENE, V35, P4949, DOI 10.1038/onc.2016.24
   Damron TA, 2007, CLIN ORTHOP RELAT R, V0, PP40, DOI 10.1097/BLO.0b013e318059b8c9
   Dou CY, 2016, ONCOL REP, V35, P3489, DOI 10.3892/or.2016.4733
   Fukuda T, 2015, FEBS LETT, V589, P2274, DOI 10.1016/j.febslet.2015.06.043
   Ioris RM, 2017, CELL REP, V18, P1858, DOI 10.1016/j.celrep.2017.01.065
   Jablonska-trypuc A, 2016, J ENZYM INHIB MED CH, V31, P177, DOI 10.3109/14756366.2016.1161620
   Kanfi Y, 2010, AGING CELL, V9, P162, DOI 10.1111/j.1474-9726.2009.00544.x
   Khongkow M, 2013, CARCINOGENESIS, V34, P1476, DOI 10.1093/carcin/bgt098
   Kim HS, 2010, CELL METAB, V12, P224, DOI 10.1016/j.cmet.2010.06.009
   Kugel S, 2016, CELL, V165, P1401, DOI 10.1016/j.cell.2016.04.033
   Lee N, 2016, PLOS ONE, V11, P0, DOI 10.1371/journal.pone.0165835
   Lerrer B, 2016, CARCINOGENESIS, V37, P108, DOI 10.1093/carcin/bgv167
   Li H, 2014, TUMOR BIOL, V35, P5487, DOI 10.1007/s13277-014-1717-3
   Lin ZH, 2013, CELL REP, V5, P1639, DOI 10.1016/j.celrep.2013.11.029
   Marquardt JU, 2013, HEPATOLOGY, V58, P1054, DOI 10.1002/hep.26413
   Michishita E, 2008, NATURE, V452, P492, DOI 10.1038/nature06736
   Min LH, 2012, NAT CELL BIOL, V14, P1203, DOI 10.1038/ncb2590
   Ming M, 2014, CANCER RES, V74, P5925, DOI 10.1158/0008-5472.CAN-14-1308
   Murthy S, 2012, BIOCHEM J, V445, P229, DOI 10.1042/BJ20120053
   Pignochino Y, 2009, MOL CANCER, V8, P0, DOI 10.1186/1476-4598-8-118
   Polyakova O, 2012, PLOS ONE, V7, P0, DOI 10.1371/journal.pone.0051555
   Poudel B, 2014, ONCOL LETT, V7, P215, DOI 10.3892/ol.2013.1655
   Ran LK, 2016, CLIN CANCER RES, V22, P3372, DOI 10.1158/1078-0432.CCR-15-1638
   Ren ZW, 2016, TUMOR BIOL, V37, P5089, DOI 10.1007/s13277-015-4352-8
   Rinehart J, 2004, J CLIN ONCOL, V22, P4456, DOI 10.1200/JCO.2004.01.185
   Sakai M, 2012, NAT MED, V18, P612, DOI 10.1038/nm.2691
   Sebastian C, 2012, CELL, V151, P1185, DOI 10.1016/j.cell.2012.10.047
   Sociali G, 2017, FASEB J, V31, P3138, DOI 10.1096/fj.201601294R
   Tingting REN, 2010, CANCER BIOL THER, V10, P251
   Tsuru A, 2015, BRIT J CANCER, V112, P1232, DOI 10.1038/bjc.2015.84
   Van METERM, 2011, CELL CYCLE, V10, P3153, DOI 10.4161/cc.10.18.17435
   Yi WR, 2016, ONCOL REP, V35, P2277, DOI 10.3892/or.2016.4553
   Zhang J, 2014, BIOCHEM BIOPH RES CO, V452, P575, DOI 10.1016/j.bbrc.2014.08.122
   Zhang P, 2014, P NATL ACAD SCI USA, V111, P10684, DOI 10.1073/pnas.1411026111
   Zhang XY, 2016, NAT CHEM BIOL, V12, P614, DOI 10.1038/NCHEMBIO.2106, 10.1038/nchembio.2106
   Zhang YJ, 2014, TUMOR BIOL, V35, P5055, DOI 10.1007/s13277-014-1799-y
NR 45
TC 20
Z9 21
U1 0
U2 3
PU WILEY
PI HOBOKEN
PA 111 RIVER ST, HOBOKEN 07030-5774, NJ USA
SN 2211-5463
EI 
J9 FEBS OPEN BIO
JI FEBS Open Bio
PD SEP 15
PY 2017
VL 7
IS 9
BP 1291
EP 1301
DI 10.1002/2211-5463.12265
PG 11
WC Biochemistry & Molecular Biology
SC Biochemistry & Molecular Biology
GA FF9IN
UT WOS:000409330100006
PM 28904859
DA 2022-07-08
ER

PT J
AU Huang, Tao
   Zhou, Yuan
   Cao, Yun
   Tao, Jie
   Zhou, Zhi-Hui
   Hang, Dong-Hua
AF Huang, Tao
   Zhou, Yuan
   Cao, Yun
   Tao, Jie
   Zhou, Zhi-hui
   Hang, Dong-hua
TI STK39, overexpressed in osteosarcoma, regulates osteosarcoma cell invasion and proliferation
SO ONCOLOGY LETTERS
LA English
DT Article
DE STK39; proliferation; invasion; osteosarcoma
ID hypertension; association; expression; migration; growth; pcna
AB Serine/ threonine kinase 39 (STK39) is associated with hypertension, autism, Parkinson's disease and various types of cancer in recent years. This study investigated STK39 expression and possible roles in osteosarcoma using qPCR and western blot analysis. Compared to normal bone tissues, the mRNA and protein expression of STK39 was found to be upregulated in osteosarcoma. Using small interfering RNA transfection, STK39 was knocked down into two cell lines of osteosarcoma, U2OS and MG63, and the effects exerted on cell functioning were examined. The results showed that STK39 downregulation inhibited ostesarcoma cell proliferation and invasion. Moreover, STK39 knockdown in osteosarcoma cells significantly affected the expression of proteins connected to cell proliferation (proliferating cell nuclear antigen and p21) and invasion [Twist1, matrix metalloproteinase (MMP) 2 and MMP9]. Phosphorylation of Smad2/3 was reduced by STK39 knock down. In conclusion, our data provide evidence that STK39 was overexpressed in osteosarcoma. STK39 may serve as an oncogene by adjusting the proliferation and invasion of osteosarcoma cells.
C1 [Huang, Tao; Zhou, Yuan; Cao, Yun] Shanghai First Peoples Hosp, Dept Orthoped, Baoshan Branch, 206 Mudanjiang Rd, Shanghai 200940, Peoples R China.
   [Tao, Jie; Zhou, Zhi-Hui; Hang, Dong-Hua] Shanghai First Peoples Hosp, Dept Orthoped, Shanghai 200080, Peoples R China.
RP Huang, T (通讯作者)，Shanghai First Peoples Hosp, Dept Orthoped, Baoshan Branch, 206 Mudanjiang Rd, Shanghai 200940, Peoples R China.
EM anthony7818@126.com
CR Bakhshi S, 2010, EXPERT REV ANTICANC, V10, P271, DOI 10.1586/era.09.186, 10.1586/ERA.09.186
   Balatoni CE, 2009, AM J PATHOL, V175, P1653, DOI 10.2353/ajpath.2009.090091
   Chen LY, 2012, INT J CARDIOL, V154, P122, DOI 10.1016/j.ijcard.2010.09.007
   Cottam DW, 1993, INT J ONCOL, V2, P861
   Gartel AL, 2005, CANCER RES, V65, P3980, DOI 10.1158/0008-5472.CAN-04-3995
   Gill J, 2013, PHARMACOL THERAPEUT, V137, P89, DOI 10.1016/j.pharmthera.2012.09.003
   Guise TA, 2009, J BONE JOINT SURG AM, V91A, P724, DOI 10.2106/JBJS.I.00012
   Hendriksen PJM, 2006, CANCER RES, V66, P5012, DOI 10.1158/0008-5472.CAN-05-3082
   Johnston AM, 2000, ONCOGENE, V19, P4290, DOI 10.1038/sj.onc.1203784
   Kubben FJGM, 1994, GUT, V35, P530, DOI 10.1136/gut.35.4.530
   Li FF, 2014, CELL PHYSIOL BIOCHEM, V34, P2169, DOI 10.1159/000369660
   Li NN, 2013, PLOS ONE, V8, P0, DOI 10.1371/journal.pone.0079211
   Li Z, 2016, ONCOTARGET, V7, P61366, DOI 10.18632/oncotarget.11351
   Massague J, 2012, FEBS LETT, V586, P1833, DOI 10.1016/j.febslet.2012.05.030
   Matsuyama S, 2003, CANCER RES, V63, P7791
   Ramoz N, 2008, AM J MED GENET B, V147B, P1152, DOI 10.1002/ajmg.b.30739
   Shi TY, 2013, MED ONCOL, V30, P0, DOI [10.1007/s12032-013-0500-4, 10.1007/s12032-013-0697-2]
   Tan ML, 2009, CANCER BIOL THER, V8, P106, DOI 10.4161/cbt.8.2.7385
   Waga S, 1994, NATURE, V369, P574, DOI 10.1038/369574a0
   Wang WJ, 2006, J SURG ONCOL, V93, P578, DOI 10.1002/jso.20507
   Wang Y, 2009, P NATL ACAD SCI USA, V106, P226, DOI 10.1073/pnas.0808358106
   Yin K, 2012, MED ONCOL, V29, P3449, DOI 10.1007/s12032-012-0317-6
NR 22
TC 16
Z9 17
U1 0
U2 1
PU SPANDIDOS PUBL LTD
PI ATHENS
PA POB 18179, ATHENS, 116 10, GREECE
SN 1792-1074
EI 1792-1082
J9 ONCOL LETT
JI Oncol. Lett.
PD OCT 15
PY 2017
VL 14
IS 4
BP 4599
EP 4604
DI 10.3892/ol.2017.6728
PG 6
WC Oncology
SC Oncology
GA FK0DU
UT WOS:000413151300100
PM 28943960
DA 2022-07-08
ER

PT J
AU Jiang, Chunming
   Fang, Xiang
   Zhang, Hongxu
   Wang, Xuepeng
   Li, Maoqiang
   Jiang, Wu
   Tian, Fei
   Zhu, Liulong
   Bian, Zhenyu
AF Jiang, Chunming
   Fang, Xiang
   Zhang, Hongxu
   Wang, Xuepeng
   Li, Maoqiang
   Jiang, Wu
   Tian, Fei
   Zhu, Liulong
   Bian, Zhenyu
TI AMD3100 combined with triptolide inhibit proliferation, invasion and metastasis and induce apoptosis of human U2OS osteosarcoma cells
SO BIOMEDICINE & PHARMACOTHERAPY
LA English
DT Article
DE Osteosarcoma; AMD3100; Triptolide; Erk1/2; Akt; STAT3
ID nf-kappa-b; endothelial growth-factor; chemokine receptor cxcr4; cancer cell; breast-cancer; down-regulation; gastric-cancer; cycle arrest; map-kinase; factor-i
AB Background: Osteosarcoma (OS) mainly occurs in children and adolescents, and has a high propensity for lung metastasis. Little is known about the role of SDF-1/CXCR4 axis in OS progression. AMD3100 is a specific CXCR4 antagonist. Triptolide can induce apoptosis and proliferation inhibition in various cancer cell lines. Objective: This work aimed to investigate the effects of AMD3100 plus triptolide on the proliferation, apoptosis, invasion and metastasis of OS cells. Methods: The expression levels of SDF-1 and CXCR4 in five OS cell lines was analyzed by qRT-PCR, western blotting and ELISA assays. The effect of AMD3100 and triptolide on the proliferation, apoptosis and invasion of U2OS cells was evaluated by CCK-8, flow cytometry and transwell assay, respectively. Orthotopic intra-tibial growth and lung metastasis mouse model of OS were employed to evaluate the inhibition effect of AMD3100 and triptolide on primary OS growth and lung metastasis. Results: CXCR4 protein expression was detected in HOS-8603, MG-63, U2OS and 143B but not Saos2 cells, and all these cell lines expressed SDF-1. AMD3100 plus triptolide induced proliferation inhibition and apoptosis of U2OS cells, which was attributed to the downregulation of c-Myc, survivin, cyclin D1 and increased cleaved caspase-3 and PARP. AMD3100 and triptolide also suppressed SDF-1 induced invasion of CXCR4+ U2OS cells, which was validated by decreased expression of MMP-2 and 9, VEGF, m-Calpain and beta-catenin. Moreover, the phosphorylation levels of Erk1/2, Akt and STAT3, as well as the nuclear translocation and phosphorylation of NF-kappa B p65 in U2OS cells were also reduced by AMD3100 and triptolide. In vivo, AMD3100 and triptolide significantly reduced primary tumor growth and lung metastasis of U2OS cells. Conclusions: AMD3100 combined with triptolide can reduce proliferation and metastasis, and induce apoptosis of U2OS cells, which may be related to the Erk1/2, Akt, STAT3 and NF-kappa B pathways. (C) 2016 Elsevier Masson SAS. All rights reserved.
C1 [Jiang, Chunming] Nanjing Med Univ, Hangzhou Peoples Hosp 1, Dept Pediat, Hangzhou 310006, Zhejiang, Peoples R China.
   [Fang, Xiang] Nanjing Med Univ, Hangzhou Peoples Hosp 1, Dept Clin Lab, Hangzhou 310006, Zhejiang, Peoples R China.
   [Zhang, Hongxu] Nanjing Med Univ, Hangzhou Peoples Hosp 1, Dept Ophthalmol, Hangzhou 310006, Zhejiang, Peoples R China.
   [Wang, Xuepeng; Li, Maoqiang; Jiang, Wu; Tian, Fei; Zhu, Liulong; Bian, Zhenyu] Nanjing Med Univ, Hangzhou Peoples Hosp 1, Dept Orthoped Surg, 261 Huansha Rd, Hangzhou 310006, Zhejiang, Peoples R China.
RP Zhu, LL; Bian, ZY (通讯作者)，Nanjing Med Univ, Hangzhou Peoples Hosp 1, Dept Orthoped Surg, 261 Huansha Rd, Hangzhou 310006, Zhejiang, Peoples R China.
EM sixdrazhu@yeah.net; bianzydoct@yeah.net
FU National Natural Science Foundation of China [81472511]; Zhejiang Provincial Natural Science Foundation of China [LY16H160044]; Medicine and Health Foundation of Zhejiang Province [2015KYB285]
CR Abarrategi A, 2016, STEM CELLS INT, V2016, P0, DOI 10.1155/2016/3631764
   Ando KOSEI, 2012, SARCOMA, V2012, P523432, DOI 10.1155/2012/523432
   Bachelder RE, 2002, CANCER RES, V62, P7203
   Balmanno K, 2009, CELL DEATH DIFFER, V16, P368, DOI 10.1038/cdd.2008.148
   Banerjee S, 2013, CANCER LETT, V335, P412, DOI 10.1016/j.canlet.2013.02.050
   Barbero S, 2003, CANCER RES, V63, P1969
   Basu-roy U, 2013, CANCER LETT, V338, P158, DOI 10.1016/j.canlet.2012.05.028
   Baud V, 2009, NAT REV DRUG DISCOV, V8, P33, DOI 10.1038/nrd2781
   Bhattacharya S, 2005, BIOCHEM J, V392, P335, DOI 10.1042/BJ20050465
   Cenni V, 2004, INT J ONCOL, V25, P1599
   Chang WT, 2001, J BIOL CHEM, V276, P2221, DOI 10.1074/jbc.M009713200
   Cheng X, 2016, MOL MED REP, V13, P0
   Chinni SR, 2006, PROSTATE, V66, P32, DOI 10.1002/pros.20318
   Dewan MZ, 2006, BIOMED PHARMACOTHER, V60, P273, DOI 10.1016/j.biopha.2006.06.004
   Fontanella R, 2016, CANCER LETT, V370, P100, DOI 10.1016/j.canlet.2015.10.018
   Fossey SL, 2011, BMC CANCER, V11, P0, DOI 10.1186/1471-2407-11-125
   Fromigue O, 2006, CELL DEATH DIFFER, V13, P1845, DOI 10.1038/sj.cdd.4401873
   Gong WD, 2005, CLIN CANCER RES, V11, P1386, DOI 10.1158/1078-0432.CCR-04-0487
   He CL, 2009, BIOCHEM BIOPH RES CO, V388, P35, DOI 10.1016/j.bbrc.2009.07.101
   Huang CY, 2009, J CELL PHYSIOL, V221, P204, DOI 10.1002/jcp.21846
   Inoue R, 2005, BRIT J PHARMACOL, V146, P633, DOI 10.1038/sj.bjp.0706373
   Jiang XH, 2001, ONCOGENE, V20, P8009, DOI 10.1038/sj.onc.1204981
   Karin M, 2002, NAT IMMUNOL, V3, P221, DOI 10.1038/ni0302-221
   Kijima T, 2002, CANCER RES, V62, P6304
   Kim MJ, 2010, INT J ONCOL, V37, P1177, DOI 10.3892/ijo_00000769
   Kiviharju TM, 2002, CLIN CANCER RES, V8, P2666
   Kuijjer ML, 2014, BMC MED GENOMICS, V7, P0, DOI 10.1186/1755-8794-7-4
   Kwon HY, 2013, INDIAN J BIOCHEM BIO, V50, P485
   Lai TH, 2009, J CELL PHYSIOL, V218, P334, DOI 10.1002/jcp.21601
   Lee CC, 2006, J BIOMED SCI, V13, P143, DOI 10.1007/s11373-005-9037-7
   Lee KY, 2002, EXP MOL MED, V34, P462, DOI 10.1038/emm.2002.64
   Leelawat K, 2007, WORLD J GASTROENTERO, V13, P1561, DOI 10.3748/wjg.v13.i10.1561
   Li X, 2016, MOL MED REP, V13, P0
   Liao YX, 2015, ONCOL REP, V34, P33, DOI 10.3892/or.2015.3992
   Liu QY, 2007, MOL IMMUNOL, V44, P2686, DOI 10.1016/j.molimm.2006.12.003
   Meng HT, 2011, ACTA PHARMACOL SIN, V32, P503, DOI 10.1038/aps.2010.237
   Mirabello L, 2009, INT J CANCER, V125, P229, DOI 10.1002/ijc.24320
   Mujumdar N, 2010, GASTROENTEROLOGY, V139, P598, DOI 10.1053/j.gastro.2010.04.046
   Mukherjee D, 2013, AM J CANCER RES, V3, P46
   Pedranzini L, 2004, J CLIN INVEST, V114, P619, DOI 10.1172/JCI200422800
   Perissinotto E, 2005, CLIN CANCER RES, V11, P490
   Phillips PA, 2007, CANCER RES, V67, P9407, DOI 10.1158/0008-5472.CAN-07-1077
   Pignochino Y, 2009, MOL CANCER, V8, P0, DOI 10.1186/1476-4598-8-118
   Portella L, 2012, PLOS ONE, V8, P758
   Posthumadeboer J, 2011, CLIN EXP METASTAS, V28, P493, DOI 10.1007/s10585-011-9384-x
   Scala S, 2015, CLIN CANCER RES, V21, P0
   Shao HM, 2014, EXP THER MED, V8, P505, DOI 10.3892/etm.2014.1729
   Shishodia S, 2006, ONCOGENE, V25, P1463, DOI 10.1038/sj.onc.1209194
   Song H, 2005, P NATL ACAD SCI USA, V102, P4700, DOI 10.1073/pnas.0409894102
   Spallarossa P, 2006, CARDIOVASC RES, V69, P736, DOI 10.1016/j.cardiores.2005.08.009
   Teicher BA, 2010, CLIN CANCER RES, V16, P2927, DOI 10.1158/1078-0432.CCR-09-2329
   Turkson J, 2005, J BIOL CHEM, V280, P32979, DOI 10.1074/jbc.M502694200
   Wang HJ, 2016, MED SCI MONITOR, V22, P1827, DOI 10.12659/MSM.898801
   Wang ZP, 2009, EXP MOL MED, V41, P717, DOI 10.3858/emm.2009.41.10.078
   Werle M, 2002, CARDIOVASC RES, V56, P284, DOI 10.1016/S0008-6363(02)00600-4
   Zhai M, 2014, TUMOR BIOL, V35, P1123, DOI 10.1007/s13277-013-1150-z
   Zhang C, 2015, CELL CYCLE, V14, P2100, DOI 10.1080/15384101.2015.1041693
   Zhang Y, 2013, TOXICOL LETT, V222, P1, DOI 10.1016/j.toxlet.2013.06.242
   Zhao F, 2013, PLOS ONE, V8, P0, DOI 10.1371/journal.pone.0080784
   Zhao GY, 2013, PLOS ONE, V8, P0, DOI 10.1371/journal.pone.0053906
   Zhao L, 2016, EXP THER MED, V11, P2005, DOI 10.3892/etm.2016.3164
   Zhong YY, 2013, ONCOL LETT, V6, P1084, DOI 10.3892/ol.2013.1524
NR 62
TC 23
Z9 25
U1 0
U2 27
PU ELSEVIER FRANCE-EDITIONS SCIENTIFIQUES MEDICALES ELSEVIER
PI ISSY-LES-MOULINEAUX
PA 65 RUE CAMILLE DESMOULINS, CS50083, 92442 ISSY-LES-MOULINEAUX, FRANCE
SN 0753-3322
EI 1950-6007
J9 BIOMED PHARMACOTHER
JI Biomed. Pharmacother.
PD FEB 15
PY 2017
VL 86
IS 
BP 677
EP 685
DI 10.1016/j.biopha.2016.12.055
PG 9
WC Medicine, Research & Experimental; Pharmacology & Pharmacy
SC Research & Experimental Medicine; Pharmacology & Pharmacy
GA EM7WU
UT WOS:000395523800084
PM 28038429
DA 2022-07-08
ER

PT J
AU Liu, Y.
   Wang, Y.
   Teng, Z.
   Chen, J.
   Li, Y.
   Chen, Z.
   Li, Z.
   Zhang, Z.
AF Liu, Y
   Wang, Y
   Teng, Z
   Chen, J
   Li, Y
   Chen, Z
   Li, Z
   Zhang, Z
TI Matrix metalloproteinase 9 expression and survival of patients with osteosarcoma: a meta-analysis
SO EUROPEAN JOURNAL OF CANCER CARE
LA English
DT Article
DE osteosarcoma; matrix metalloproteinase 9; meta-analysis
ID nf-kappa-b; poor-prognosis; matrix metalloproteinase-1; therapeutic target; mmp-9 expression; cell migration; angiogenesis; invasion; cancer; overexpression
AB Several studies have evaluated the effect of matrix metalloproteinase-9 (MMP-9) expression on the overall survival of patients with osteosarcoma, but the results remain conflicting. To examine the prognostic significance of MMP-9 expression in osteosarcoma risk, we conducted this meta-analysis to systematically review the published studies. We searched the commonly used electronic databases updated to September 2013 for relevant studies which evaluated the correction between MMP-9 expression and survival of patients with osteosarcoma. Overall, a total of eight studies including 437 cases were screened out. No significant heterogeneity was observed between studies. The MMP-9 was expressed in 73.9% (323/437) of cases, and the results showed that MMP-9 expression was associated with increased mortality rate of osteosarcoma during the follow-up (risk ratio = 2.79, 95% confidence interval, CI = 1.96-3.97, P < 0.00001). By ethnicity analysis, a significant correction was also found between MMP-9 expression and osteosarcoma risk among Asian and non-Asian population (P < 0.001), indicating that MMP-9 was an indicator of prognosis of osteosarcoma. In conclusion, this meta-analysis indicated that MMP-9 expression might be a biomarker of poor prognosis for patients with osteosarcoma. However, the prognostic value of MMP-9 on survival of osteosarcoma patients still needs further large-scale trials to be clarified.
C1 [Liu, Y.; Chen, J.; Li, Y.; Chen, Z.; Li, Z.] Hebei Univ Engn, Affiliated Hosp, Dept Orthoped Surg, Congtai Rd No 81, Handan 056001, Herts, England.
   [Wang, Y.] Hebei Univ Engn, Coll Med, Dept Pharmacol, Handan, Herts, England.
   [Teng, Z.] Peoples Hosp Yuxi City, Dept Orthoped Surg, Yuxi, Yunnan, Peoples R China.
   [Zhang, Z.] Gen Hosp Jizhong Energy, Dept Orthoped Surg, Handan, Herts, Peoples R China.
RP Chen, Z (通讯作者)，Hebei Univ Engn, Affiliated Hosp, Dept Orthoped Surg, Congtai Rd No 81, Handan 056001, Herts, England.
EM zhanfa_hb@163.com
CR Babykutty S, 2012, MOL CARCINOGEN, V51, P475, DOI 10.1002/mc.20812
   Bielack SS, 2002, J CLIN ONCOL, V20, P776, DOI 10.1200/JCO.20.3.776
   Bjornland K, 2005, J SURG RES, V127, P151, DOI 10.1016/j.jss.2004.12.016
   Chen L, 2001, CHINESE J CLIN ONCOL, V1, P32
   Foukas AF, 2002, J BONE JOINT SURG BR, V84B, P706, DOI 10.1302/0301-620X.84B5.12512
   Geller DAVIDS, 2010, CLIN ADV HEMATOL ONCOL, V8, P705
   Han J, 2012, WORLD J SURG ONCOL, V10, P0, DOI 10.1186/1477-7819-10-37
   Himelstein BP, 1998, MED PEDIATR ONCOL, V31, P471, DOI 10.1002/(SICI)1096-911X(199812)31:6<471::AID-MPO2>3.0.CO;2-M
   Hirotsu M, 2010, MOL CANCER, V9, P0, DOI 10.1186/1476-4598-9-5
   Huang Y, 2009, J PRACT ONCOL, V23, P35
   Jaffe N, 2009, CANCER TREAT RES, V152, P239, DOI 10.1007/978-1-4419-0284-9_12
   Johnson JL, 2011, ARTERIOSCL THROM VAS, V31, PE35, DOI 10.1161/ATVBAHA.111.225623
   Kessenbrock K, 2010, CELL, V141, P52, DOI 10.1016/j.cell.2010.03.015
   Kido A, 1999, CANCER LETT, V137, P209, DOI 10.1016/S0304-3835(98)00368-1
   Kim SM, 2012, J ORTHOP RES, V30, P1040, DOI 10.1002/jor.22025
   Kim TS, 1999, J KOREAN MED SCI, V14, P263, DOI 10.3346/jkms.1999.14.3.263
   Korpi JT, 2011, SURG ONCOL, V20, PE18, DOI 10.1016/j.suronc.2010.08.004
   Kushlinsky NE, 2010, B EXP BIOL MED+, V149, P233, DOI 10.1007/s10517-010-0914-3
   Li W, 2006, ZHEJIANG MED J, V5, P691
   Li X, 2004, J SHANDONG U MED EDI, V2, P593
   Luo X, 2006, J CLIN RES, V0, P682
   Luukkaa H, 2010, HEAD NECK-J SCI SPEC, V32, P1019, DOI 10.1002/hed.21277
   Ma JF, 2013, EUR REV MED PHARMACO, V17, P1102
   Morrison CJ, 2009, CURR OPIN CELL BIOL, V21, P645, DOI 10.1016/j.ceb.2009.06.006
   Ng KTP, 2011, EUR J CANCER, V47, P2299, DOI 10.1016/j.ejca.2011.05.032
   Nosaka M, 2011, J CLIN INVEST, V121, P2911, DOI 10.1172/JCI40782
   Ottaviani G, 2009, CANCER TREAT RES, V152, P3, DOI 10.1007/978-1-4419-0284-9_1
   Park JH, 2010, MOL CELLS, V29, P209, DOI 10.1007/s10059-010-0028-9
   Poletajew SLAWOMIR, 2011, ORTOP TRAUMATOL REHABIL, V13, P537
   Posthumadeboer J, 2011, CLIN EXP METASTAS, V28, P493, DOI 10.1007/s10585-011-9384-x
   Ram M, 2006, J CLIN IMMUNOL, V26, P299, DOI 10.1007/s10875-006-9022-6
   Ritter J, 2010, ANN ONCOL, V21, P320, DOI 10.1093/annonc/mdq276
   Scoditti E, 2012, ARCH BIOCHEM BIOPHYS, V527, P81, DOI 10.1016/j.abb.2012.05.003
   Uchibori M, 2006, INT J ONCOL, V28, P33
   Vandooren J, 2013, CRIT REV BIOCHEM MOL, V48, P222, DOI 10.3109/10409238.2013.770819
   Wang QW, 2011, CELL BIOL INT, V35, P897, DOI 10.1042/CBI20100744
   Wen XY, 2014, TUMOR BIOL, V35, P845, DOI 10.1007/s13277-013-1116-1
   Yang C, 2010, CARCINOGENESIS, V31, P552, DOI 10.1093/carcin/bgp330
   Yang JS, 2013, FOOD CHEM TOXICOL, V59, P801, DOI 10.1016/j.fct.2013.06.028
   Yu XW, 2014, TUMOR BIOL, V35, P155, DOI 10.1007/s13277-013-1019-1
NR 40
TC 9
Z9 10
U1 0
U2 9
PU WILEY
PI HOBOKEN
PA 111 RIVER ST, HOBOKEN 07030-5774, NJ USA
SN 0961-5423
EI 1365-2354
J9 EUR J CANCER CARE
JI Eur. J. Cancer Care
PD JAN 15
PY 2017
VL 26
IS 1
BP 
EP 
DI 10.1111/ecc.12364
PG 7
WC Oncology; Health Care Sciences & Services; Nursing; Rehabilitation
SC Oncology; Health Care Sciences & Services; Nursing; Rehabilitation
GA EO1JY
UT WOS:000396455900002
PM 26239566
DA 2022-07-08
ER

PT J
AU Hu, Xu
   Zhang, Chao
   Zhang, Ying
   Hong, CS
   Chen, Wugui
   Shen, Weiwei
   Wang, Hongkai
   He, Jianrong
   Chen, Pei
   Zhou, Yue
   Shi, Chunmeng
   Chu, Tongwei
AF Hu, Xu
   Zhang, Chao
   Zhang, Ying
   Hong, Christopher
   Chen, Wugui
   Shen, Weiwei
   Wang, Hongkai
   He, Jianrong
   Chen, Pei
   Zhou, Yue
   Shi, Chunmeng
   Chu, Tongwei
TI Down regulation of human positive coactivator 4 suppress tumorigenesis and lung metastasis of osteosarcoma
SO ONCOTARGET
LA English
DT Article
DE PC4; SP1; MMP; pulmonary metastasis
ID chromatin-associated protein; mesenchymal stem-cell; mmp-9 expression; invasion; pc4; gene; transcription; migration; binding; transformation
AB Osteosarcoma is a kind of primary malignant bone tumor with the highest incidence and an extraordinarily poor prognosis and early pulmonary metastasis formation as a frequent occurrence. Transcriptional positive coactivator 4 (PC4) has multiple functions in DNA replication, transcription, repair and chromatin organization, even in tumorigenesis. However, the precise function of PC4 in osteosarcoma is still unclear and controversial. In this paper we found PC4 was upregulated in patient-derived osteosarcoma tissues compared to normal. Moreover, higher expression of PC4 was correlated with poorer overall survival and advanced clinicopathological tumor staging. Down regulation of PC4 in the highly metastatic osteosarcoma cells reduced the malignant behaviors in vitro and in vivo. Analyzing the downstream genes affected obviously by shPC4 with RNA sequencing, we found knocking down PC4 will inhibit the propensity for lung metastasis through transcriptional suppression of MMPs pathways. Taken together, PC4 may be an attractive therapeutic strategy for osteosarcoma, especially in preventing lung metastasis formation.
C1 [Hu, Xu; Zhang, Chao; Zhang, Ying; Chen, Wugui; Shen, Weiwei; Wang, Hongkai; He, Jianrong; Chen, Pei; Zhou, Yue; Chu, Tongwei] Third Mil Med Univ, Xinqiao Hosp, Dept Orthoped, Chongqing 400037, Peoples R China.
   [Shi, Chunmeng] Third Mil Med Univ, Coll Prevent Med, Chongqing Engn Res Ctr Nanomed, Inst Combined Injury,State Key Lab Trauma Burns &, Chongqing 400038, Peoples R China.
   [Hong, Christopher S.] Ohio State Univ, Coll Med, Columbus, OH 43210 USA.
RP Chu, TW (通讯作者)，Third Mil Med Univ, Xinqiao Hosp, Dept Orthoped, Chongqing 400037, Peoples R China.; Shi, CM (通讯作者)，Third Mil Med Univ, Coll Prevent Med, Chongqing Engn Res Ctr Nanomed, Inst Combined Injury,State Key Lab Trauma Burns &, Chongqing 400038, Peoples R China.
EM shicm@sina.com; Chtw@sina.com
FU National Natural Science Foundation of China [NSFC 81102042, 81372727]; State Key Basic Research Development Program [2012CB518103]
CR Akimoto Y, 2014, GENES CELLS, V19, P879, DOI 10.1111/gtc.12187
   Chen L, 2014, J NEUROL SCI, V346, P293, DOI 10.1016/j.jns.2014.09.014
   Chen SH, 2010, ANTICANCER RES, V30, P4177
   Chen XW, 2005, INT J CANCER, V116, P52, DOI 10.1002/ijc.20997
   Conesa C, 2010, RNA BIOL, V7, P287, DOI 10.4161/rna.7.3.11491
   Das C, 2006, MOL CELL BIOL, V26, P8303, DOI 10.1128/MCB.00887-06
   Enneking WF, 2003, CLIN ORTHOP RELAT R, V0, PP4, DOI 10.1097/01.blo.0000093891.12372.0f
   Hilker R, 2014, BIOINFORMATICS, V30, P2247, DOI 10.1093/bioinformatics/btu205
   Hiratsuka S, 2002, CANCER CELL, V2, P289, DOI 10.1016/S1535-6108(02)00153-8
   Hughes DPM, 2009, EXPERT OPIN DRUG DEL, V6, P1311, DOI 10.1517/17425240903280422
   Jin J, 2013, ASIAN PAC J CANCER P, V14, P3681, DOI 10.7314/APJCP.2013.14.6.3681
   Kleivi K, 2007, MOL CANCER, V6, P0, DOI 10.1186/1476-4598-6-2
   Kojima T, 2014, BIOL PHARM BULL, V37, P1460, DOI 10.1248/bpb.b14-00147
   Li L, 2014, ONCOL REP, V32, P1779, DOI 10.3892/or.2014.3422
   Liao MJ, 2011, J BIOL CHEM, V286, P7681, DOI 10.1074/jbc.M110.188532
   Liu TL, 2014, MOL MED REP, V10, P169, DOI 10.3892/mmr.2014.2215
   Luo Y, 2009, BIOCHEMISTRY-US, V48, P1838, DOI 10.1021/bi8020789
   Martinez-velez N, 2016, CLIN CANCER RES, V22, P2217, DOI 10.1158/1078-0432.CCR-15-1899
   Metsalu T, 2014, EPIGENETICS-US, V9, P1397, DOI 10.4161/15592294.2014.970052
   Mohseny AB, 2009, J PATHOL, V219, P294, DOI 10.1002/path.2603
   Mortusewicz O, 2016, ONCOGENE, V35, P761, DOI 10.1038/onc.2015.135
   Murthy S, 2012, BIOCHEM J, V445, P229, DOI 10.1042/BJ20120053
   Peng Y, 2012, CANCER GENE THER, V19, P690, DOI 10.1038/cgt.2012.52
   Pereira IT, 2014, PLOS ONE, V9, P0, DOI 10.1371/journal.pone.0105806
   Sato N, 2004, AM J PATHOL, V164, P903, DOI 10.1016/S0002-9440(10)63178-1
   Shi CM, 2008, EXP HEMATOL, V36, P0
   Shi CM, 2007, IN VITRO CELL DEV-AN, V43, P290, DOI 10.1007/s11626-007-9056-y
   Su Y, 2011, ONCOGENE, V30, P3907, DOI 10.1038/onc.2011.97
   Thomas MC, 2006, CRIT REV BIOCHEM MOL, V41, P105, DOI 10.1080/10409230600648736
   Tolar J, 2007, STEM CELLS, V25, P371, DOI 10.1634/stemcells.2005-0620
   Van DENOORDEJCG, 2008, AM J MED GENET B, V147B, P637, DOI 10.1002/ajmg.b.30650
   Werten S, 1998, EMBO J, V17, P5103, DOI 10.1093/emboj/17.17.5103
   Yarber JL, 2011, EXPERT OPIN INV DRUG, V20, P973, DOI 10.1517/13543784.2011.577064
   Ye J, 2006, NUCLEIC ACIDS RES, V34, PW293, DOI 10.1093/nar/gkl031
   Yokoi S, 2002, AM J PATHOL, V161, P207, DOI 10.1016/S0002-9440(10)64172-7
   Yu LJ, 2013, PLOS ONE, V8, P0, DOI 10.1371/journal.pone.0058015
   Zhang Y, 2014, MATRIX BIOL, V40, P62, DOI 10.1016/j.matbio.2014.09.001
NR 37
TC 4
Z9 5
U1 0
U2 2
PU IMPACT JOURNALS LLC
PI ORCHARD PARK
PA 6666 E QUAKER ST, STE 1, ORCHARD PARK, NY 14127 USA
SN 
EI 1949-2553
J9 ONCOTARGET
JI Oncotarget
PD AUG 8
PY 2017
VL 8
IS 32
BP 53210
EP 53225
DI 10.18632/oncotarget.18290
PG 16
WC Oncology; Cell Biology
SC Oncology; Cell Biology
GA FC8XE
UT WOS:000407124100098
PM 28881805
DA 2022-07-08
ER

PT J
AU Zou, Jian
   Zhang, Wei
   Li, Xiao-Lin
AF Zou, Jian
   Zhang, Wei
   Li, Xiao-lin
TI Effects of SOST Gene Silencing on Proliferation, Apoptosis, Invasion, and Migration of Human Osteosarcoma Cells Through the Wnt/beta-Catenin Signaling Pathway
SO CALCIFIED TISSUE INTERNATIONAL
LA English
DT Article
DE SOST gene silencing; Wnt/beta-catenin signaling pathway; Osteosarcoma cells
ID wnt-beta-catenin; sclerostin expression; stem-cell; cancer; perspective; protein; target
AB Our study explored the effects of SOST gene silencing on the proliferation, apoptosis, invasion, and migration of human osteosarcoma cells through Wnt/beta-catenin signaling pathway. Fresh tissues were obtained from 108 patients with osteosarcoma and 46 patients with osteochondroma. Human osteosarcoma cells (MG-63, U2-OS, HOS, and Saos-2) and normal osteoblast (hFoB1.19) were selected and cultured. Osteosarcoma cells were grouped randomly into the blank group, the scrambled control group, and the SOST-siRNA group. Cell proliferation was determined by MTT assay. Cell cycle and apoptosis were tested by flow cytometry. Transwell and scratch test were performed to determine cell invasion and migration. The qRT-PCR and Western blotting were used to detect mRNA and protein expression level of sclerostin, Wnt1, beta-catenin, C-Myc, Cyclin D1, and MMP-7. The activity of caspase-3 was assessed by immunocytochemistry. Alkaline phosphatase (ALP) activity was measured using P-nitrophenylphosphate as a substrate. Low SOST mRNA and sclerostin protein expression levels were observed in osteosarcoma tissues and cells. Compared with the blank and scrambled control groups, sclerostin expression, apoptotic cells, ALP activity, and caspase-3 activity were down-regulated, while the proliferation, invasion, and migration abilities of osteosarcoma cells were evidently enhanced in the SOST-siRNA group. After SOST gene silencing, the mRNA and protein expression levels of Wnt1, beta-catenin, C-Myc, Cyclin D1, and MMP-7 in osteosarcoma cells and beta-catenin protein expression levels in the nucleus and cytoplasm were significantly elevated. SOST gene silencing promotes the proliferation, invasion, and migration, and inhibits apoptosis of osteosarcoma cells by activating Wnt/beta-catenin signaling pathway.
C1 [Zou, Jian; Zhang, Wei; Li, Xiao-Lin] Shanghai Jiao Tong Univ, Dept Orthoped, Affiliated Peoples Hosp 6, 600 Yishan Rd, Shanghai 200233, Peoples R China.
RP Zhang, W; Li, XL (通讯作者)，Shanghai Jiao Tong Univ, Dept Orthoped, Affiliated Peoples Hosp 6, 600 Yishan Rd, Shanghai 200233, Peoples R China.
EM wei_zhang_wz@163.com; xiaolin_Lii@163.com
CR Baron R, 2007, ENDOCRINOLOGY, V148, P2635, DOI 10.1210/en.2007-0270
   Basu-roy U, 2013, CANCER LETT, V338, P158, DOI 10.1016/j.canlet.2012.05.028
   Blum D, 2015, ELIFE, V4, P0, DOI 10.7554/eLife.04024
   Bouaziz W, 2015, ARTHRITIS RES THER, V17, P0, DOI 10.1186/s13075-015-0540-6
   Brunkow ME, 2001, AM J HUM GENET, V68, P577, DOI 10.1086/318811
   Cai YP, 2010, J PATHOL, V220, P24, DOI 10.1002/path.2628
   Chen XJ, 2015, ONCOTARGET, V6, P15022, DOI 10.18632/oncotarget.3609
   Choi YJ, 2012, CANCER CELL, V22, P438, DOI 10.1016/j.ccr.2012.09.015
   Deryugina EI, 2006, CANCER METAST REV, V25, P9, DOI 10.1007/s10555-006-7886-9
   Feng Y, 2015, PLOS GENET, V11, P0, DOI 10.1371/journal.pgen.1005638
   Gao Y, 2015, SCI REP-UK, V5, P0, DOI 10.1038/srep11365
   Hu TH, 2010, MOL CANCER, V9, P0, DOI 10.1186/1476-4598-9-236
   Inagaki Y, 2016, HISTOPATHOLOGY, V69, P470, DOI 10.1111/his.12953
   Ke HZ, 2012, ENDOCR REV, V33, P747, DOI 10.1210/er.2011-1060
   Lamoureux F, 2007, EXPERT REV ANTICANC, V7, P169, DOI 10.1586/14737140.7.2.169
   Lamplot JD, 2013, CURR CANCER THER REV, V9, P55, DOI 10.2174/1573394711309010006
   Li XF, 2005, J BIOL CHEM, V280, P19883, DOI 10.1074/jbc.M413274200
   Liu Y, 2014, INT J ONCOL, V45, P795, DOI 10.3892/ijo.2014.2456
   Liu ZX, 2016, TUMOR BIOL, V37, P14923, DOI 10.1007/s13277-016-5401-7
   Mcqueen P, 2011, EXPERT REV ANTICANC, V11, P1223, DOI 10.1586/era.11.94, 10.1586/ERA.11.94
   Mirabello L, 2009, CANCER-AM CANCER SOC, V115, P1531, DOI 10.1002/cncr.24121
   Monga SPS, 2011, INT J BIOCHEM CELL B, V43, P1021, DOI 10.1016/j.biocel.2009.09.001
   Napimoga MH, 2014, J CLIN PERIODONTOL, V41, P550, DOI 10.1111/jcpe.12245
   Ohyama Y, 2004, ENDOCRINOLOGY, V145, P4685, DOI 10.1210/en.2003-1492
   Perez-campo FM, 2014, CALCIFIED TISSUE INT, V95, P194, DOI 10.1007/s00223-014-9880-5
   Peterse EFP, 2016, CLIN ORTHOP RELAT R, V474, P190, DOI 10.1007/s11999-015-4620-3
   Sedaghati B, 2015, CELLS TISSUES ORGANS, V201, P366, DOI 10.1159/000444634
   Semenov M, 2005, J BIOL CHEM, V280, P26770, DOI 10.1074/jbc.M504308200
   Yang K, 2016, LAB INVEST, V96, P116, DOI 10.1038/labinvest.2015.144
   Yang Y, 2014, FOOD CHEM TOXICOL, V74, P14, DOI 10.1016/j.fct.2014.08.013
   Zhang HF, 2008, HEPATO-GASTROENTEROL, V55, P1126
NR 31
TC 14
Z9 17
U1 1
U2 14
PU SPRINGER
PI NEW YORK
PA 233 SPRING ST, NEW YORK, NY 10013 USA
SN 0171-967X
EI 1432-0827
J9 CALCIFIED TISSUE INT
JI Calcif. Tissue Int.
PD JUN 15
PY 2017
VL 100
IS 6
BP 551
EP 564
DI 10.1007/s00223-016-0231-6
PG 14
WC Endocrinology & Metabolism
SC Endocrinology & Metabolism
GA ET6ZI
UT WOS:000400442400003
PM 28246931
DA 2022-07-08
ER

PT J
AU Yu, Bing
   Liu, Xuezhong
   Chang, Hong
AF Yu, Bing
   Liu, Xuezhong
   Chang, Hong
TI MicroRNA-143 inhibits colorectal cancer cell proliferation by targeting MMP7
SO MINERVA MEDICA
LA English
DT Article
DE Human MIRN143 microRNA; Matrix metalloproteinase 7; Colorectal neoplasms; Cell proliferation
ID down-regulation; gastric-cancer; mir-143; growth; osteosarcoma; metastase; carcinoma; apoptosis; mechanism; invasion
AB BACKGROUND: MicroRNAs (miRNAs) play critical roles in the development and progression of human malignancy. The levels of miR-143 microRNA are lower in malignant tumors -i ncluding colorectal cancer (CRC)-as it is a tumor suppressor. However, the potential mechanism of miR-143 in CRC remains largely unknown. METHODS: Target prediction programs and luciferase reporter assay was used to predict the targets of miR-143. Following overexpression of miR-143 in CRC cells, target gene matrix metalloproteinase 7 (MMP7) expression was detected by quantitative real-time PCR (qRT-PCR) and western blot. In addition, the expression of MMP7 was quantified in CRC tissues and cell lines. Moreover, we determined the effect of MMP7 on CRC cell proliferation and invasion. RESULTS: In the present study, TargetScan predicted that miR-143 could directly bind to 3'-UTR of MMP7 mRNA, and luciferase reporter assay further supported the hypothesis that MMP7 might act as a direct target gene of miR-143. Our data showed that increased expression of miR-143 repressed MMP7 expression in CRC cells both in mRNA and protein levels. Furthermore, qRT-PCR showed that the expression of MMP7 was increased in CRC tissues and cell lines, and inversely correlated with miR-143 expression in CRC tissues. Finally, our results indicated that increased expression of MMP7 reversed the potential influence of miR-143 on CRC cell proliferation and invasion ability. CONCLUSIONS: Our results indicated that miR-143 might act as a tumor suppressor by targeting MMP7 during the development of CRC.
C1 [Yu, Bing; Chang, Hong] Shandong Univ, Shandong Prov Hosp, Dept Hepatobiliary Surg, Jinan 250012, Shandong, Peoples R China.
   [Yu, Bing] Cent Hosp Taian, Dept Rectal & Gastrointestinal Surg, Tai An, Shandong, Peoples R China.
   [Liu, Xuezhong] Liaocheng Peoples Hosp, Dept Gastrointestinal Surg, Liaocheng, Peoples R China.
RP Chang, H (通讯作者)，Shandong Univ, Shandong Prov Hosp, Dept Hepatobiliary Surg, Jinan 250012, Shandong, Peoples R China.
EM hongchang0704@163.com
CR Bartel DP, 2004, CELL, V116, P281, DOI 10.1016/S0092-8674(04)00045-5
   Blanco-calvo M, 2014, FUTURE ONCOL, V10, P1187, DOI 10.2217/fon.13.263
   Esquela-kerscher A, 2006, NAT REV CANCER, V6, P259, DOI 10.1038/nrc1840
   Ii M, 2006, EXP BIOL MED, V231, P20
   Jiang S, 2012, EMBO J, V31, P1985, DOI 10.1038/emboj.2012.45
   Li ZJ, 2016, ONCOL REP, V35, P1403, DOI 10.3892/or.2016.4546
   Lund E, 2004, SCIENCE, V303, P95, DOI 10.1126/science.1090599
   Mao Y, 2016, TUMOR BIOL, V37, P9009, DOI 10.1007/s13277-015-4760-9
   Mokutani Y, 2016, ANN SURG ONCOL, V0, P0
   Popat S, 2005, J CLIN ONCOL, V23, P609, DOI 10.1200/JCO.2005.01.086
   Puerta-gil P, 2012, AM J PATHOL, V180, P1808, DOI 10.1016/j.ajpath.2012.01.034
   Sengupta N, 2008, PATHOL RES PRACT, V204, P469, DOI 10.1016/j.prp.2008.03.003
   Siegel R, 2013, CA-CANCER J CLIN, V63, P11, DOI 10.3322/caac.21166
   Simmer F, 2015, ONCOTARGET, V6, P22996, DOI 10.18632/oncotarget.4035
   Song N, 2015, CELL PHYSIOL BIOCHEM, V37, P1104, DOI 10.1159/000430235
   Su JJ, 2014, PLOS ONE, V9, P0, DOI 10.1371/journal.pone.0114420
   Wang Q, 2014, TUMOR BIOL, V35, P12743, DOI 10.1007/s13277-014-2600-y
   Wei JL, 2015, MOL MED REP, V11, P571, DOI 10.3892/mmr.2014.2675
   Wu BL, 2011, WORLD J GASTROENTERO, V17, P79, DOI 10.3748/wjg.v17.i1.79
   Xu T, 2015, EXP THER MED, V10, P683, DOI 10.3892/etm.2015.2538
   Ye YH, 2014, TUMOR BIOL, V35, P10891, DOI 10.1007/s13277-014-2383-1
   Zhang H, 2010, ONCOL REP, V24, P1363, DOI 10.3892/or_00000994
   Zhang J, 2014, TUMOR BIOL, V35, P12567, DOI 10.1007/s13277-014-2577-6
NR 23
TC 22
Z9 25
U1 0
U2 6
PU EDIZIONI MINERVA MEDICA
PI TURIN
PA CORSO BRAMANTE 83-85 INT JOURNALS DEPT., 10126 TURIN, ITALY
SN 0026-4806
EI 1827-1669
J9 MINERVA MED
JI Minerva Med.
PD FEB 15
PY 2017
VL 108
IS 1
BP 13
EP 19
DI 10.23736/S0026-4806.16.04651-6
PG 7
WC Medicine, General & Internal
SC General & Internal Medicine
GA EL3CJ
UT WOS:000394496900002
PM 27827523
DA 2022-07-08
ER

PT J
AU Shih, Chun-Ho
   Chiang, Tin-Bin
   Wang, Wen-Jeng
AF Shih, Chun-ho
   Chiang, Tin-bin
   Wang, Wen-jeng
TI Synergistic suppression of a disintegrin acurhagin-C in combination with AZD4547 and reparixin on terminating development for human osteosarcoma MG-63 cell
SO BIOCHEMICAL AND BIOPHYSICAL RESEARCH COMMUNICATIONS
LA English
DT Article
DE Acurhagin-C; AZD4547; bFGF; IL-8; Osteosarcoma; Reparixin
ID snake-venom disintegrin; ecd-disintegrin; integrin; cancer; growth; angiogenesis; il-8; inhibitor; apoptosis; migration
AB Current therapies available for the treatment of human osteosarcoma, an aggressive bone tumor, are insufficient. To examine an alternative approach of integrin-based anti-osteosacoma strategy, acurhagin-C, a Glu-Cys-Asp (ECD)-disintegrin, was isolated and evaluated for its application in combination with two potent inhibitors of basic fibroblast growth factor (bFGF) and interleukin-8 (IL-8). The investigation of human osteosarcoma MG-63 cells pre-incubated with a FGF receptor-1 (FGFR-1) blocker AZD4547, a CXC-chemokine receptor-1/-2 (CXCR1/2) antagonist reparixin, and acurhagin-C via two given modes of separation and combination was executed. Detected by flow cytometry, integrins-alpha 2/-alpha 5/-alpha v/-beta 1, FGFR-1, CXCR1 and CXCR2 constitutively express on the resting membrane. However, bFGF/IL-8-activated MG-63 cells only statistically enhanced the surface exposure of integrins-alpha 5/-beta 1, FGFR-1 and CXCR2. In activated MG-63 cells, acurhagin-C targeting integrin-alpha 5 not only might potentiate the inhibitory effect of AZD4547 and reparixin on the surface expression of integrin-alpha 5, FGFR-1 and CXCR2, but also acurhagin-C used alone remained effectively to diminish the surface exposure of those targeted receptors. Hence, a complicated crosstalk mechanism should be involved in the membrane interactions. Furthermore, co-administration of acurhagin-C with AZD4547 and reparixin also showed to have the synergistic suppression toward cell proliferation and the gene expression of matrix metalloproteinase-2. Also, the administration of three-in-one mode could nearly abrogate the cellular attachment onto collagen-IV-and fibronectin-coated wells, as well as penetration into Matrigel-barrier. These data supported an ECD-disintegrin acurhagin-C targeting integrin-alpha 5 upon combined used with AZD4547 and reparixin may become a promising therapeutic approach for attenuating osteosarcoma development. (C) 2017 Elsevier Inc. All rights reserved.
C1 [Shih, Chun-Ho; Chiang, Tin-Bin; Wang, Wen-Jeng] Chang Gung Univ Sci & Technol, 261 Wenhua 1st Rd, Taoyuan, Taiwan.
   [Wang, Wen-Jeng] Chang Gung Mem Hosp, Dept Neurol Surg, Taoyuan, Taiwan.
RP Wang, WJ (通讯作者)，Chang Gung Univ Sci & Technol, 261 Wenhua 1st Rd, Taoyuan, Taiwan.
EM wjwang@mail.cgust.edu.tw
FU Chang-Gung Medical Research Foundation [CMRPF1F0041]
CR Aoudjit FAWZI, 2012, CHEMOTHER RES PRACT, V2012, P283181, DOI 10.1155/2012/283181
   Bates RC, 2004, EXP CELL RES, V299, P315, DOI 10.1016/j.yexcr.2004.05.033
   Desgrosellier JS, 2010, NAT REV CANCER, V10, P9, DOI 10.1038/nrc2748
   Dieci MV, 2013, CANCER DISCOV, V3, P264, DOI 10.1158/2159-8290.CD-12-0362
   Dingemans AMC, 2010, MOL CANCER, V9, P0, DOI 10.1186/1476-4598-9-152
   Eliceiri BP, 2001, CURR OPIN CELL BIOL, V13, P563, DOI 10.1016/S0955-0674(00)00252-0
   Fan GH, 2001, J BIOL CHEM, V276, P16960, DOI 10.1074/jbc.M009292200
   Gavine PR, 2012, CANCER RES, V72, P2045, DOI 10.1158/0008-5472.CAN-11-3034
   Hood JD, 2002, NAT REV CANCER, V2, P91, DOI 10.1038/nrc727
   Jin H, 2004, BRIT J CANCER, V90, P561, DOI 10.1038/sj.bjc.6601576
   Jovanovic M, 2010, REPRODUCTION, V139, P789, DOI 10.1530/REP-09-0341
   Kim S, 2000, AM J PATHOL, V156, P1345, DOI 10.1016/S0002-9440(10)65005-5
   Marcinkiewicz C, 2005, CURR PHARM DESIGN, V11, P815, DOI 10.2174/1381612053381765
   Millard M, 2011, THERANOSTICS, V1, P154, DOI 10.7150/thno/v01p0154
   Mirabello L, 2009, INT J CANCER, V125, P229, DOI 10.1002/ijc.24320
   Sasaki S, 2011, PLOS ONE, V6, P0, DOI 10.1371/journal.pone.0019618
   Shih CH, 2017, EXP CELL RES, V352, P234, DOI 10.1016/j.yexcr.2017.02.008
   Shih CH, 2013, MATRIX BIOL, V32, P152, DOI 10.1016/j.matbio.2013.01.001
   Singh JK, 2013, EXPERT OPIN THER TAR, V17, P1235, DOI 10.1517/14728222.2013.835398
   Singh S, 2009, CLIN CANCER RES, V15, P2380, DOI 10.1158/1078-0432.CCR-08-2387
   Stupack DG, 2001, J CELL BIOL, V155, P459, DOI 10.1083/jcb.200106070
   Tsagaraki I, 2010, CELL TISSUE RES, V342, P87, DOI 10.1007/s00441-010-1025-1
   Turner N, 2010, NAT REV CANCER, V10, P116, DOI 10.1038/nrc2780
   Walsh EM, 2011, TOXICON, V58, P355, DOI 10.1016/j.toxicon.2011.07.004
   Wang JM, 1998, J IMMUNOL METHODS, V220, P1, DOI 10.1016/S0022-1759(98)00128-8
   Wang WJ, 2010, BRIT J PHARMACOL, V160, P1338, DOI 10.1111/j.1476-5381.2010.00781.x
   Waugh DJJ, 2008, CLIN CANCER RES, V14, P6735, DOI 10.1158/1078-0432.CCR-07-4843
   Wermelinger LS, 2009, ARCH BIOCHEM BIOPHYS, V482, P25, DOI 10.1016/j.abb.2008.11.023
NR 28
TC 1
Z9 1
U1 1
U2 9
PU ACADEMIC PRESS INC ELSEVIER SCIENCE
PI SAN DIEGO
PA 525 B ST, STE 1900, SAN DIEGO, CA 92101-4495 USA
SN 0006-291X
EI 1090-2104
J9 BIOCHEM BIOPH RES CO
JI Biochem. Biophys. Res. Commun.
PD OCT 21
PY 2017
VL 492
IS 3
BP 513
EP 519
DI 10.1016/j.bbrc.2017.08.046
PG 7
WC Biochemistry & Molecular Biology; Biophysics
SC Biochemistry & Molecular Biology; Biophysics
GA FH8EJ
UT WOS:000411424300036
PM 28823917
DA 2022-07-08
ER

PT J
AU Huang, L-
   Wang, Zhuo
   Cao, Chuang-Je
   Ke, Zun-Fu
   Wang, Fen
   Wang, Ran
   Luo, Can-Qiao
   Lu, Xiaofang
   Wang, Lian-Tang
AF Huang, Lei
   Wang, Zhuo
   Cao, Chuang-je
   Ke, Zun-fu
   Wang, Fen
   Wang, Ran
   Luo, Can-qiao
   Lu, Xiaofang
   Wang, Lian-tang
TI AEG-1 associates with metastasis in papillary thyroid cancer through upregulation of MMP2/9
SO INTERNATIONAL JOURNAL OF ONCOLOGY
LA English
DT Article
DE astrocyte elevated gene-1; papillary thyroid cancer; MMP2; MMP9; metastasis
ID astrocyte elevated gene-1; invasion; carcinoma; promote; matrix-metalloproteinase-9; expression; cell; osteosarcoma; angiogenesis; progression
AB Astrocyte elevated gene-1 (AEG-1), known as an oncogene, is overexpressed in various cancers and implicated in tumor progression and metastasis. However, its functional significance and underlying molecular mechanisms in thyroid cancer remain to be elucidated. In the present study, we detected the potential function of AEG-1 in papillary thyroid cancer (PTC). We also investigated the relation between AEG-1 and matrix metalloproteases (MMP)2 and 9 through immunohistochemistry, western blotting, real-time PCR, immunofluorescence staining, zymography and co-immuno-precipitation (Co-IF). We found that overexpression of AEG-1 in PTC was positively correlated with lymph node metastasis and MMP2/9 expression. Knockdown of AEG-1 reduced the capacity of migration and invasion through downregulation of MMP2/9 in thyroid cancer cells. Furthermore, we firstly found that AEG-1 interacted with MMP9 in thyroid cancer cells. AEG-1 was associated with the activation of the nuclear factor KIE3 (NF-kappa B) signaling pathways in thyroid cancer cells. Overall, our results for the first time showed that AEG-1 interacted with MMP9 in thyroid cancer cells and AEG-1 expression was closely associated with progression and metastasis of papillary thyroid cancer. AEG-1 might be a potential therapeutic target in papillary thyroid cancer.
C1 [Huang, Lei -Lei; Wang, Zhuo; Cao, Chuang-Je; Ke, Zun-Fu; Wang, Fen; Wang, Ran; Luo, Can-Qiao; Lu, Xiaofang; Wang, Lian-Tang] Sun Yat Sen Univ, Affiliated Hosp 1, Dept Pathol, 58 Zhongshan Rd 2, Guangzhou 510080, Guangdong, Peoples R China.
RP Wang, LT (通讯作者)，Sun Yat Sen Univ, Affiliated Hosp 1, Dept Pathol, 58 Zhongshan Rd 2, Guangzhou 510080, Guangdong, Peoples R China.
EM wanglt@mail.sysu.edu.cn
FU Foundation of China National Natural Science [81172232, 81372865, 81402465]; Foundation of China Guangdong Science and Technology [2013B021800128]
CR Ash SC, 2008, BIOCHEM BIOPH RES CO, V371, P333, DOI 10.1016/j.bbrc.2008.04.084
   Boire A, 2005, CELL, V120, P303, DOI 10.1016/j.cell.2004.12.018
   Brito JP, 2014, BMJ-BRIT MED J, V348, P0, DOI 10.1136/bmj.g3045
   Emdad L, 2006, CANCER RES, V66, P1509, DOI 10.1158/0008-5472.CAN-05-3029
   Emdad L, 2013, ADV CANCER RES, V120, P75, DOI 10.1016/B978-0-12-401676-7.00003-6
   Emdad L, 2010, MOL CANCER THER, V9, P79, DOI 10.1158/1535-7163.MCT-09-0752
   Fabien N, 1994, CANCER, V73, P2206, DOI 10.1002/1097-0142(19940415)73:8<2206::AID-CNCR2820730828>3.0.CO;2-M
   Farina AR, 1999, CELL GROWTH DIFFER, V10, P353
   Fogh J, 1977, J NATL CANCER I, V58, P209, DOI 10.1093/jnci/58.2.209
   Grubbs ELIZABETHG, 2007, J NATL COMPR CANC NETW, V5, P623
   Kang DC, 2005, GENE, V353, P1, DOI 10.1016/j.gene.2005.04.005
   Li C, 2015, ONCOL RES, V22, P203, DOI 10.3727/096504015X14386062091352
   Li C, 2011, INT J GYNECOL CANCER, V21, P602, DOI 10.1097/IGC.0b013e3182145561
   Liu LP, 2010, CANCER RES, V70, P3750, DOI 10.1158/0008-5472.CAN-09-3838
   Luo YH, 2015, PLOS ONE, V10, P0, DOI 10.1371/journal.pone.0145659
   Mazzaferri EL, 1994, AM J MED, V97, P418, DOI 10.1016/0002-9343(94)90321-2
   Mcquibban GA, 2002, BLOOD, V100, P1160, DOI 10.1182/blood.V100.4.1160.h81602001160_1160_1167
   Pan YP, 2016, ONCOTARGET, V7, P2093, DOI 10.18632/oncotarget.6573
   Robertson CL, 2014, CANCER RES, V74, P6184, DOI 10.1158/0008-5472.CAN-14-1357
   Sarkar D, 2008, CANCER RES, V68, P1478, DOI 10.1158/0008-5472.CAN-07-6164
   Sarkar D, 2009, CANCER RES, V69, P8529, DOI 10.1158/0008-5472.CAN-09-1846
   Shaha AR, 2008, SURGERY, V144, P1077
   Song LB, 2009, J PATHOL, V219, P317, DOI 10.1002/path.2595
   Su ZZ, 2002, ONCOGENE, V21, P3592, DOI 10.1038/sj.onc.1205445
   Thirkettle HJ, 2009, ONCOGENE, V28, P3663, DOI 10.1038/onc.2009.223
   Wang F, 2011, CANCER BIOL THER, V12, P539, DOI 10.4161/cbt.12.6.16301
   Wang YP, 2013, MOL CANCER, V12, P0, DOI 10.1186/1476-4598-12-109
   Wang Z, 2015, ONCOTARGET, V6, P14191, DOI 10.18632/oncotarget.3691
   Yoo BK, 2011, PHARMACOL THERAPEUT, V130, P1, DOI 10.1016/j.pharmthera.2011.01.008
   Yoo BK, 2010, CANCER RES, V70, P3249, DOI 10.1158/0008-5472.CAN-09-4009
   Yu Q, 2000, GENE DEV, V14, P163
   Zaydfudim V, 2008, SURGERY, V144, P1070, DOI 10.1016/j.surg.2008.08.034
   Zhang FF, 2013, MOL CARCINOGEN, V52, P603, DOI 10.1002/mc.21894
NR 33
TC 39
Z9 44
U1 1
U2 11
PU SPANDIDOS PUBL LTD
PI ATHENS
PA POB 18179, ATHENS, 116 10, GREECE
SN 1019-6439
EI 1791-2423
J9 INT J ONCOL
JI Int. J. Oncol.
PD SEP 15
PY 2017
VL 51
IS 3
BP 812
EP 822
DI 10.3892/ijo.2017.4074
PG 11
WC Oncology
SC Oncology
GA FD4ZQ
UT WOS:000407541100007
PM 28731152
DA 2022-07-08
ER

PT J
AU Zhu, Kun-Peng
   Ma, Xiao-Long
   Zhang, Chun-Lin
AF Zhu, Kun-peng
   Ma, Xiao-long
   Zhang, Chun-lin
TI LncRNA ODRUL Contributes to Osteosarcoma Progression through the miR-3182/MMP2 Axis
SO MOLECULAR THERAPY
LA English
DT Article
ID long noncoding rna; poor-prognosis; cell-proliferation; up-regulation; cancer; metastasis; pathway; overexpression; transcription; expression
AB Recent findings have shown that IncRNA dysregulation is involved in many cancers, including osteosarcoma (OS). In a previous study, we reported a novel lncRNA, ODRUL, that could promote doxorubicin resistance in OS. We now report the function and underlying mechanism of ODRUL in regulating OS progression. We show that ODRUL is upregulated in OS tissues and cell lines and correlates with poor prognosis. ODRUL knockdown significantly inhibits OS cell proliferation, migration, invasion, and tumor growth in vitro and in vivo by decreasing matrix metalloproteinase (MMP) expression. A microarray screen combined with online database analysis showed that miR-3182 is upregulated and MMP2 is downregulated in sh-ODRUL-expressing MG63 cells and that miR-3182 harbors potential binding sites for ODRUL and the 3' UTR of MMP2 mRNA. In addition, miR-3182 expression and function are inversely correlated with ODRUL expression in vitro and in vivo. A luciferase reporter assay demonstrated that ODRUL could directly interact with miR-3182 and upregulate MMP2 expression via its competing endogenous RNA activity on miR-3182 at the posttranscriptional level. Taken together, our study has elucidated the role of oncogenic ODRUL in OS progression and may provide a new target in OS therapy.
C1 [Zhu, Kun-Peng; Ma, Xiao-Long; Zhang, Chun-Lin] Tongji Univ, Sch Med, Shanghai Peoples Hosp 10, Dept Orthopaed Surg, 301 Yan Chang Middle Rd, Shanghai 200072, Peoples R China.
   [Zhu, Kun-Peng; Ma, Xiao-Long; Zhang, Chun-Lin] Tongji Univ, Sch Med, Inst Bone Tumor, Shanghai 200072, Peoples R China.
RP Zhang, CL (通讯作者)，Tongji Univ, Sch Med, Shanghai Peoples Hosp 10, Dept Orthopaed Surg, 301 Yan Chang Middle Rd, Shanghai 200072, Peoples R China.
EM shzhangchunlin123@163.com
FU National Natural Science Foundation of China [81572630]; Shanghai Pujiang Program of Shanghai Science and Technology Commission [13PJD023]; Shanghai Jiaotong University Medical-Engineering Cross Research Fund [YG2012MS49]
CR Anderson ME, 2016, ORTHOP CLIN N AM, V47, P283, DOI 10.1016/j.ocl.2015.08.022
   Askarian-amiri ME, 2016, METHODS MOL BIOL, V1395, P207, DOI 10.1007/978-1-4939-3347-1_12
   Bonasio R, 2014, ANNU REV GENET, V48, P433, DOI 10.1146/annurev-genet-120213-092323
   Chen FY, 2016, TUMOR BIOL, V37, P13403, DOI 10.1007/s13277-016-5256-y
   Chen RL, 2017, ONCOTARGET, V8, P20462, DOI 10.18632/oncotarget.14726
   Gan L, 2015, TUMOR BIOL, V36, P129, DOI 10.1007/s13277-014-2894-9
   Guo G, 2015, ONCOGENE, V34, P1768, DOI 10.1038/onc.2014.131
   Isakoff MS, 2015, J CLIN ONCOL, V33, P3029, DOI 10.1200/JCO.2014.59.4895
   Kurokawa R, 2011, PROG MOL SUBCELL BIO, V51, P29, DOI 10.1007/978-3-642-16502-3_2
   Li F, 2015, INT J CLIN EXP PATHO, V8, P11414
   Li W, 2016, J BONE ONCOL, V5, P80, DOI 10.1016/j.jbo.2016.05.003
   Li Z, 2016, TUMOR BIOL, V37, P2811, DOI 10.1007/s13277-015-4749-4
   Li ZW, 2016, AM J TRANSL RES, V8, P2385
   Liu DG, 2017, HORTIC RES-ENGLAND, V4, P1, DOI 10.1038/hortres.2017.31
   Liu SH, 2017, MOL CELL BIOCHEM, V430, P47, DOI 10.1007/s11010-017-2953-9
   Ma LN, 2013, RNA BIOL, V10, P925, DOI 10.4161/rna.24604
   Uzan VRM, 2016, PLOS ONE, V11, P0, DOI 10.1371/journal.pone.0156774
   Martens-uzunova ES, 2014, EUR UROL, V65, P1140, DOI 10.1016/j.eururo.2013.12.003
   Maruyama R, 2012, BMB REP, V45, P604, DOI 10.5483/BMBRep.2012.45.11.227
   Pehserl AM, 2016, INT J MOL SCI, V17, P0, DOI 10.3390/ijms17122011
   Posthumadeboer J, 2011, CLIN EXP METASTAS, V28, P493, DOI 10.1007/s10585-011-9384-x
   Qiu MT, 2013, TUMOR BIOL, V34, P613, DOI 10.1007/s13277-013-0658-6
   Schmitt AM, 2016, CANCER CELL, V29, P452, DOI 10.1016/j.ccell.2016.03.010
   Shafik A, 2016, BBA-GENE REGUL MECH, V1859, P59, DOI 10.1016/j.bbagrm.2015.10.019
   Sun CC, 2016, ONCOTARGET, V7, P51784, DOI 10.18632/oncotarget.10108
   Sun LS, 2016, DNA CELL BIOL, V35, P812, DOI 10.1089/dna.2016.3467
   Sun XH, 2015, INT J CLIN EXP PATHO, V8, P2994
   Tay Y, 2014, NATURE, V505, P344, DOI 10.1038/nature12986
   Wang B, 2015, MOL CELLS, V38, P432, DOI 10.14348/molcells.2015.2327
   Wen JJ, 2017, EUR REV MED PHARMACO, V21, P498
   Yang GD, 2014, BBA-GENE REGUL MECH, V1839, P1097, DOI 10.1016/j.bbagrm.2014.08.012
   Yoon JH, 2013, J MOL BIOL, V425, P3723, DOI 10.1016/j.jmb.2012.11.024
   Yu X, 2017, J CELL MOL MED, V21, P410, DOI 10.1111/jcmm.12956
   Zhang CL, 2016, TUMOR BIOL, V37, P2737, DOI 10.1007/s13277-015-4130-7
   Zhao HX, 2016, AM J TRANSL RES, V8, P3503
   Zhou DK, 2017, INT J BIOL MARKER, V32, PE108, DOI 10.5301/jbm.5000240
   Zhou Q, 2016, ONCOTARGET, V7, P82620, DOI 10.18632/oncotarget.13012
   Zhou WY, 2014, DISCOV MED, V17, P301
   Zhu KP, 2015, INT J CLIN EXP PATHO, V8, P8754
NR 39
TC 59
Z9 59
U1 0
U2 17
PU CELL PRESS
PI CAMBRIDGE
PA 50 HAMPSHIRE ST, FLOOR 5, CAMBRIDGE, MA 02139 USA
SN 1525-0016
EI 1525-0024
J9 MOL THER
JI Mol. Ther.
PD OCT 4
PY 2017
VL 25
IS 10
BP 2383
EP 2393
DI 10.1016/j.ymthe.2017.06.027
PG 11
WC Biotechnology & Applied Microbiology; Genetics & Heredity; Medicine, Research & Experimental
SC Biotechnology & Applied Microbiology; Genetics & Heredity; Research & Experimental Medicine
GA FJ7VQ
UT WOS:000412968200020
PM 28750740
DA 2022-07-08
ER

PT J
AU Wang, Dan
   Xin, Yan
   Tian, Yanqiu
   Li, Wenhui
   Sun, Dan
   Yang, Yi
AF Wang, Dan
   Xin, Yan
   Tian, Yanqiu
   Li, Wenhui
   Sun, Dan
   Yang, Yi
TI Pseudolaric acid B inhibits gastric cancer cell metastasis in vitro and in haematogenous dissemination model through PI3K/AKT, ERK1/2 and mitochondria-mediated apoptosis pathways
SO EXPERIMENTAL CELL RESEARCH
LA English
DT Article
DE Pseudolaric acid B; Gastric cancer; Metastasis; PI3K/AKT; ERK1/2; Mitochondria-mediated apoptosis pathway
ID multidrug-resistance phenotype; osteosarcoma cell; antitumor-activity; mitotic arrest; breast-cancer; expression; proliferation; angiogenesis; metaanalysis; activation
AB Pseudolaric acid B (PAB) is the major bioactive constituent in the root bark of Pseudolarix kaempferi and has been reported to have cytotoxicity against tumor cells. Our in vivo experiments showed that PAB could inhibit gastric cancer cell lung metastasis in a nude mouse haematogenous dissemination model. To evaluate the anti metastasis mechanism of PAB in gastric cancer cells, cytological experiments were performed. The results showed that PAB could inhibit the adhesion ability to matrigel, migration, invasion and colony formation ability of BGC-823 and MR1V-45 cells. Western blot further confirmed that the inhibitory effects of PAB on anti metastasis may involve regulating the expression of the metastasis-related proteins MMP-9, HIF-l alpha, VEGF, VEGFR2, E-Cadherin and Ezrin. We obtained further proof that PAB which could be used as a multi-targeted agent to inhibit the PI3K/AKT, ERK1/2 and mitochondria-mediated apoptosis pathways and consequently suppress tumor growth and metastasis. Our experiments suggest that PAB-induced effects may have novel therapeutic applications for the treatment of gastric cancer.
C1 [Wang, Dan; Xin, Yan; Li, Wenhui; Sun, Dan] China Med Univ, Dept Gastrointestinal Tumor Pathol, Inst Canc, Hosp 1, Shenyang, Peoples R China.
   [Wang, Dan; Xin, Yan; Li, Wenhui; Sun, Dan] China Med Univ, Gen Surg Inst, Hosp 1, Shenyang, Peoples R China.
   [Wang, Dan] Liaoning Univ, Colledge Pharm, Shenyang, Peoples R China.
   [Tian, Yanqiu] Liaoning Univ, Colledge Life Sci, Shenyang, Peoples R China.
   [Yang, Yi] China Med Univ, Lab Anim Ctr, Shenyang, Peoples R China.
RP Wang, D (通讯作者)，China Med Univ, Dept Gastrointestinal Tumor Pathol, Inst Canc, Hosp 1, Shenyang, Peoples R China.; Wang, D (通讯作者)，China Med Univ, Gen Surg Inst, Hosp 1, Shenyang, Peoples R China.
EM wangdan@lnu.edu.cn
FU National Natural Science Foundation of China [81071650]; Special foundation for Science and Technology Program in Liaoning Province, China [2013225303103, 2011404013-3]; upporting Project for Climbing Scholars in Liaoning Provincial Universities, China; General Science and Technology Project of Shenyang, China [F13-316-1-63]; General project of Liaoning Provincial Department of Education, China [L2015201]
CR Albini A, 1998, PATHOL ONCOL RES, V4, P230
   Cardoso AP, 2014, ONCOGENE, V33, P2123, DOI 10.1038/onc.2013.154
   Cheresh DA, 2008, ONCOGENE, V27, P6285, DOI 10.1038/onc.2008.304
   Gerber HP, 1998, J BIOL CHEM, V273, P13313, DOI 10.1074/jbc.273.21.13313
   He X, 2014, BMC CANCER, V14, P0, DOI 10.1186/1471-2407-14-153
   Karimi P, 2014, CANCER EPIDEM BIOMAR, V23, P700, DOI 10.1158/1055-9965.EPI-13-1057
   Ko JKS, 2007, EUR J PHARMACOL, V559, P1, DOI 10.1016/j.ejphar.2006.12.004
   Li EG, 1995, J NAT PROD, V58, P57, DOI 10.1021/np50115a007
   Li KS, 2005, WORLD J GASTROENTERO, V11, P7555, DOI 10.3748/wjg.v11.i48.7555
   Li MQ, 2015, MOL MED REP, V12, P2021, DOI 10.3892/mmr.2015.3615
   Lieto E, 2008, ANN SURG ONCOL, V15, P69, DOI 10.1245/s10434-007-9596-0
   Maeda H, 2009, EUR J PHARM BIOPHARM, V71, P409, DOI 10.1016/j.ejpb.2008.11.010
   Mccubrey JA, 2012, ONCOTARGET, V3, P954, DOI 10.18632/oncotarget.652
   Meng AG, 2009, J ASIAN NAT PROD RES, V11, P142, DOI 10.1080/10286020802573420
   Moalic S, 2001, FEBS LETT, V506, P225, DOI 10.1016/S0014-5793(01)02924-6
   Moalic S, 2000, INT J ONCOL, V16, P695
   Murukesh N, 2010, BRIT J CANCER, V102, P8, DOI 10.1038/sj.bjc.6605483
   Patru CL, 2013, MED-SURG J, V117, P199
   Pujuguet P, 2003, MOL BIOL CELL, V14, P2181, DOI 10.1091/mbc.E02-07-0410
   Shimizu T, 2012, CLIN CANCER RES, V18, P2316, DOI 10.1158/1078-0432.CCR-11-2381
   Stuart-harris R, 2008, BREAST, V17, P323, DOI 10.1016/j.breast.2008.02.002
   Sugiyama T, 1999, CLIN CANCER RES, V5, P413
   Sun Q, 2014, PLOS ONE, V9, P0, DOI 10.1371/journal.pone.0107830
   Sun X, 2001, GENE THER, V8, P638, DOI 10.1038/sj.gt.3301388
   Tibbles LA, 1999, CELL MOL LIFE SCI, V55, P1230, DOI 10.1007/s000180050369
   Tong YG, 2006, MOL PHARMACOL, V69, P1226, DOI 10.1124/mol.105.020537
   Van VELTHUYSENMLF, 2014, NEUROENDOCRINOLOGY, V100, P221, DOI 10.1159/000369275
   Vivanco I, 2002, NAT REV CANCER, V2, P489, DOI 10.1038/nrc839
   Wang WC, 1982, ZHONGGUO YAO LI XUE BAO, V3, P188
   Wang WC, 1988, ACTA PHARM SINIC, V9, P445
   Wen CY, 2016, CANCER LETT, V383, P295, DOI 10.1016/j.canlet.2016.09.007
   Wong VKW, 2005, CLIN CANCER RES, V11, P6002, DOI 10.1158/1078-0432.CCR-05-0209
   Wu WY, 2006, AM J CHINESE MED, V34, P887, DOI 10.1142/S0192415X06004363
   Yang ZH, 2008, APOPTOSIS, V13, P1331, DOI 10.1007/s10495-008-0257-y
   Yao GD, 2016, ACTA PHARMACOL SIN, V37, P919, DOI 10.1038/aps.2016.8
   Yu B, 2014, ONCOL REP, V31, P849, DOI 10.3892/or.2013.2869
   Yu F, 2015, CELL BIOCHEM BIOPHYS, V71, P119, DOI 10.1007/s12013-014-0170-7
   Yu JH, 2007, ACTA PHARMACOL SIN, V28, P1975, DOI 10.1111/j.1745-7254.2007.00706.x
   Zhong H, 1999, CANCER RES, V59, P5830
NR 39
TC 15
Z9 17
U1 1
U2 18
PU ELSEVIER INC
PI SAN DIEGO
PA 525 B STREET, STE 1900, SAN DIEGO, CA 92101-4495 USA
SN 0014-4827
EI 1090-2422
J9 EXP CELL RES
JI Exp. Cell Res.
PD MAR 1
PY 2017
VL 352
IS 1
BP 34
EP 44
DI 10.1016/j.yexcr.2017.01.012
PG 11
WC Oncology; Cell Biology
SC Oncology; Cell Biology
GA EN2ND
UT WOS:000395846300004
PM 28132880
DA 2022-07-08
ER

PT J
AU Kun-peng, Z
   Chun-lin, Z
   Xiao-long, M
AF Kun-peng, Zhu
   Chun-lin, Zhang
   Xiao-long, Ma
TI Antisense lncRNA FOXF1-AS1 Promotes Migration and Invasion of Osteosarcoma Cells Through the FOXF1/MMP-2/-9 Pathway
SO INTERNATIONAL JOURNAL OF BIOLOGICAL SCIENCES
LA English
DT Article
DE Osteosarcoma; LncRNA FOXF1-AS1; FOXF1; MMP; Progression
ID long-noncoding rna; breast-cancer; expression profile; metastasis; proliferation; transcription; progression; growth
AB Osteosarcoma (OS) is the most common primary malignant bone cancer in children and adolescents. Long non-coding RNAs (lncRNAs) have been shown to play significant role in various cancers, including OS. In a previous study, we have reported that a novel antisense lncRNA FOXF1-AS1, also known as FENDRR, could sensitize doxorubicin-resistance of OS cells through down-regulating ABCB1 and ABCC1. Here in, the critical role of FOXF1-AS1 in regulating OS progression was further investigated. Firstly, we found that FOXF1-AS1 and its antisense transcript FOXF1 expression were positively up-regulated in OS tissues and cell lines and correlated with poor prognosis of OS patients. Besides, FOXF1-AS1 as well as FOXF1 silencing significantly inhibited cell proliferation, migration, invasion of OS cells and tumor growth both in vitro and vivo through decreasing the expression of MMP2 and MMP9, whereas enhanced expression of FOXF1-AS1 had the opposite effects. In addition, mechanistically, both of FOXF1-AS1 and FOXF1 could regulate the expression of MMP2 and MMP9 at mRNA and protein levels, whereas FOXF1-AS1 could influence the FOXF1expression but FOXF1 did not have the same effect on FOXF1-AS1. Rescue assay further showed that FOXF1-AS1 overexpression efficiently reversed the knockdown of MMP2 and MMP9 expression induced by si-FOXF1. Thus, we concluded that FOXF1-AS1 may promote migration and invasion of OS cells through the FOXF1/MMP-2/-9 pathway. Taken together, these findings demonstrated the underlying mechanism of FOXF1-AS1 in the regulation of OS progression and provide a novel potential target in the OS therapy.
C1 [Zhu Kun-Peng; Zhang Chun-Lin; Ma Xiao-Long] Tongji Univ, Shanghai Peoples Hosp 10, Dept Orthopaed Surg, 301 Yan Chang Middle Rd, Shanghai 200072, Peoples R China.
   [Zhu Kun-Peng; Zhang Chun-Lin; Ma Xiao-Long] Tongji Univ, Sch Med, Inst Bone Tumor, Shanghai 200072, Peoples R China.
RP Zhang, CL (通讯作者)，Tongji Univ, Shanghai Peoples Hosp 10, Dept Orthopaed Surg, 301 Yan Chang Middle Rd, Shanghai 200072, Peoples R China.
EM shzhangchunlin123@163.com
FU National Natural Science Foundation of China [81572630]; Shanghai Pujiang Program of Shanghai Science and Technology Commission [13PJD023]; Shanghai Jiaotong University Medical- Engineering Cross Research Fund [YG2012MS49]
CR Faghihi MA, 2008, NAT MED, V14, P723, DOI 10.1038/nm1784
   Friebele JILLC, 2015, AM J ORTHOP (BELLE MEAD NJ), V44, P547
   Fulford L, 2016, SCI SIGNAL, V9, P0, DOI 10.1126/scisignal.aad5582
   Grote P, 2013, RNA BIOL, V10, P1579, DOI 10.4161/rna.26165
   Grote P, 2013, DEV CELL, V24, P206, DOI 10.1016/j.devcel.2012.12.012
   Han F, 2017, AM J CANCER RES, V7, P770
   Huang B, 2016, ONCOGENE, V35, P4927, DOI 10.1038/onc.2016.25
   Huarte M, 2015, NAT MED, V21, P1253, DOI 10.1038/nm.3981
   Li JP, 2013, BIOCHEM BIOPH RES CO, V433, P200, DOI 10.1016/j.bbrc.2013.02.083
   Liu BD, 2015, CANCER CELL, V27, P370, DOI 10.1016/j.ccell.2015.02.004
   Liu K, 2017, CELL CYCLE, V16, P578, DOI 10.1080/15384101.2017.1288324
   Lo PK, 2010, CANCER RES, V70, P6047, DOI 10.1158/0008-5472.CAN-10-1576
   Malih S, 2016, TUMOR BIOL, V37, P1479, DOI 10.1007/s13277-015-4572-y
   Meazza C, 2016, EXPERT REV ANTICANC, V16, P543, DOI 10.1586/14737140.2016.1168697
   Miao LY, 2016, ONCOTARGET, V7, P68339, DOI 10.18632/oncotarget.11630
   Milewski D, 2017, ONCOGENE, V36, P850, DOI 10.1038/onc.2016.254
   Moore DREWD, 2014, CANCER TREAT RES, V162, P65, DOI 10.1007/978-3-319-07323-1_4
   Nilsson G, 2016, BMC CANCER, V16, P0, DOI 10.1186/s12885-016-2196-2
   Pradhan A, 2016, ONCOTARGET, V7, P1912, DOI 10.18632/oncotarget.6422
   Roomi MW, 2014, INT J ONCOL, V44, P27, DOI 10.3892/ijo.2013.2159
   Schmitt AM, 2016, CANCER CELL, V29, P452, DOI 10.1016/j.ccell.2016.03.010
   Shi XF, 2013, CANCER LETT, V339, P159, DOI 10.1016/j.canlet.2013.06.013
   Song J, 2017, BIOCH BIOPHYS RES CO, V0, P0
   Szafranski P, 2013, GENOME RES, V23, P23, DOI 10.1101/gr.141887.112
   Tamura M, 2014, ONCOGENE, V33, P4837, DOI 10.1038/onc.2013.427
   Vijayamurugan N, 2014, EXPERT REV ANTICANC, V14, P151, DOI 10.1586/14737140.2014.863453
   Wang B, 2015, MOL CELLS, V38, P432, DOI 10.14348/molcells.2015.2327
   Wang YL, 2015, CANCER LETT, V367, P122, DOI 10.1016/j.canlet.2015.03.027
   Wei HJ, 2014, ONCOTARGET, V5, P9514, DOI 10.18632/oncotarget.2413
   Xu TP, 2014, J HEMATOL ONCOL, V7, P0, DOI 10.1186/s13045-014-0063-7
   Yang GD, 2014, BBA-GENE REGUL MECH, V1839, P1097, DOI 10.1016/j.bbagrm.2014.08.012
   Yang JC, 2014, LUNG CANCER, V85, P110, DOI 10.1016/j.lungcan.2014.05.011
   Yang ZZ, 2016, CELL DEATH DIS, V7, P0, DOI 10.1038/cddis.2016.272
   Ye KS, 2017, J CELL BIOCHEM, V118, P4772, DOI 10.1002/jcb.26145
   Zhang CL, 2017, CANCER LETT, V396, P66, DOI 10.1016/j.canlet.2017.03.018
   Zhang J, 2015, INT IMMUNOPHARMACOL, V24, P50, DOI 10.1016/j.intimp.2014.11.012
   Zhao JW, 2017, ACTA BIOCH BIOPH SIN, V49, P503, DOI 10.1093/abbs/gmx041
   Zhao Z, 2016, SDN BASED DOUBLE HOP, V0, P0, DOI DOI 10.1016/J.MEEGID.2015.11.031
   Zhu KP, 2017, ONCOTARGET, V0, P0
   Zhu KP, 2015, INT J CLIN EXP PATHO, V8, P8754
NR 40
TC 36
Z9 37
U1 0
U2 7
PU IVYSPRING INT PUBL
PI LAKE HAVEN
PA PO BOX 4546, LAKE HAVEN, NSW 2263, AUSTRALIA
SN 1449-2288
EI 
J9 INT J BIOL SCI
JI Int. J. Biol. Sci.
PD JUN 15
PY 2017
VL 13
IS 9
BP 1180
EP 1191
DI 10.7150/ijbs.21722
PG 12
WC Biochemistry & Molecular Biology; Biology
SC Biochemistry & Molecular Biology; Life Sciences & Biomedicine - Other Topics
GA FG7IF
UT WOS:000410588700009
PM 29104509
DA 2022-07-08
ER

PT J
AU Ye, Conglin
   Yu, Xiaolong
   Zeng, Jin
   Dai, Min
   Zhang, Bin
AF Ye, Conglin
   Yu, Xiaolong
   Zeng, Jin
   Dai, Min
   Zhang, Bin
TI Effects of baicalein on proliferation, apoptosis, migration and invasion of Ewing's sarcoma cells
SO INTERNATIONAL JOURNAL OF ONCOLOGY
LA English
DT Article
DE baicalein; human Ewing's sarcoma; anticancer activity; invasion and migration; apoptosis; mitochondrial pathway
ID human osteosarcoma cell; breast-cancer cell; flavonoid-baicalein; signaling pathway; c-myc; death; matrix-metalloproteinase-9; scutellaria; suppression; inhibition
AB Ewing's sarcoma (ES) is a rare tumor that is more frequent in pediatric and adolescent age groups. In the past few decades, long-term survival in affected patients has improved due to the success of multimodal therapy. However, longterm survival is inevitably restricted by the late side-effects of chemotherapy. Besides, early metastasis also contributes to the poor prognosis of ES. Recently, traditional Chinese medicines (TCMs) have increasingly attracted interest due to the promising clinical results and fewer side-effects for the treatment of cancers. Among the various TCMs, the root of Scutellaria baicalensis exerts anti-inflammatory properties as a well-known herb in traditional Chinese medicine. Baicalein (5,6,7-trihydroxy.avone) derived from the root of Scutellaria baicalensis is a bioactive compound, which possesses a powerful pro-apoptotic activity in various cancers such as hepatocellular carcinoma and myeloma. However, the effects of baicalein on ES cells remain still unknown. We anticipated that baicalein also has apoptotic activity in ES. The aim of the present study was to investigate the effects of baicalein on viability, apoptosis, migration and invasion of ES cells, and further to elaborate the molecular mechanism of baicalein-induced ES cell apoptosis. We found that baicalein markedly inhibited ES cells viability in a time-and dose-dependent manner, especially SK-ES-1 cells and could promote the apoptosis of ES cells. Additionally, baicalein was capable of upregulating the expression of the pro-apoptotic proteins Bax and cytochrome c, reducing the expression of the anti-apoptotic protein Bcl-2, elevating the ratio of Bax/Bcl-2, and triggering the mitochondrial apoptotic pathway, which led to caspase-3 and caspase-9 activation and PARP cleavage. Meanwhile, the activation of caspase-8 and the death receptor pathway was also observed. Besides, baicalein could reduce ES migration and invasion in vitro, which showed its potential to inhibit ES metastasis, besides contributing to the decrease in the expression of matrix metalloproteinases (MMP)-2 and MMP-9. In conclusion, baicalein has a potent tumor-suppressor activity by inducing cell apoptosis through the mitochondrial apoptotic pathway and the death receptor pathway in ES cells, thus it may serve as a novel and effective candidate agent for ES treatment.
C1 [Ye, Conglin; Yu, Xiaolong; Zeng, Jin; Dai, Min; Zhang, Bin] Nanchang Univ, Artificial Joints Engn & Technol Res Ctr Jiangxi, Affiliated Hosp 1, Dept Orthoped, 17 Yong Wai Zheng St, Nanchang 330006, Jiangxi, Peoples R China.
RP Dai, M; Zhang, B (通讯作者)，Nanchang Univ, Artificial Joints Engn & Technol Res Ctr Jiangxi, Affiliated Hosp 1, Dept Orthoped, 17 Yong Wai Zheng St, Nanchang 330006, Jiangxi, Peoples R China.
EM 13970823907@163.com; daimin@medmail.com.cn
FU Natural Science Foundation of Jiangxi Province [20171BAB205059]; Foundation of the Health Department of Jiangxi Province on Traditional Chinese Medicine [2016A073]; Innovation Fund Designated for Graduate Students of Jiangxi Province [YC2016-S056]
CR Balamuth NJ, 2010, LANCET ONCOL, V11, P184, DOI 10.1016/S1470-2045(09)70286-4
   Cao XF, 2008, J BIOL CHEM, V283, P14490, DOI 10.1074/jbc.M801107200
   Cassileth B, 2008, CURR TREAT OPTION ON, V9, P109, DOI 10.1007/s11864-008-0061-5
   Chai YX, 2017, ONCOL REP, V37, P2317, DOI 10.3892/or.2017.5437
   Chang HY, 2000, MICROBIOL MOL BIOL R, V64, P821, DOI 10.1128/MMBR.64.4.821-846.2000
   Chang WH, 2002, PLANTA MED, V68, P302, DOI 10.1055/s-2002-26760
   Chen FL, 2014, MOL MED REP, V10, P1999, DOI 10.3892/mmr.2014.2452
   Esiashvili N, 2008, J PEDIAT HEMATOL ONC, V30, P425, DOI 10.1097/MPH.0b013e31816e22f3
   Fulda S, 2006, ONCOGENE, V25, P4798, DOI 10.1038/sj.onc.1209608
   Gaspar N, 2015, J CLIN ONCOL, V33, P3036, DOI 10.1200/JCO.2014.59.5256
   Gillies LA, 2014, J CELL BIOCHEM, V115, P632, DOI 10.1002/jcb.24709
   Gordon N, 2010, J AEROSOL MED PULM D, V23, P189, DOI 10.1089/jamp.2009.0812
   He NB, 2015, MOL CELL BIOCHEM, V405, P187, DOI 10.1007/s11010-015-2410-6
   Hengartner MO, 2000, NATURE, V407, P770, DOI 10.1038/35037710
   Hui KKW, 2011, CELL DEATH DIFFER, V18, P1780, DOI 10.1038/cdd.2011.50
   Iwamoto Y, 2007, JPN J CLIN ONCOL, V37, P79, DOI 10.1093/jjco/hyl142
   Jourdain A, 2009, INT J BIOCHEM CELL B, V41, P1884, DOI 10.1016/j.biocel.2009.05.001
   Li H, 2014, TUMOR BIOL, V35, P5487, DOI 10.1007/s13277-014-1717-3
   Li-weber M, 2009, CANCER TREAT REV, V35, P57, DOI 10.1016/j.ctrv.2008.09.005
   Liang RR, 2012, INT J ONCOL, V41, P969, DOI 10.3892/ijo.2012.1510
   Lorenzo HK, 2007, DRUG RESIST UPDATE, V10, P235, DOI 10.1016/j.drup.2007.11.001
   Ma Z, 2005, BLOOD, V105, P3312, DOI 10.1182/blood-2004-10-3915
   Newman DJ, 2007, J NAT PROD, V70, P461, DOI 10.1021/np068054v
   Pieme CA, 2014, BIOL RES, V47, P0, DOI 10.1186/0717-6287-47-54
   Shang HS, 2014, MOLECULES, V19, P16588, DOI 10.3390/molecules191016588
   Stennicke HR, 1998, BBA-PROTEIN STRUCT M, V1387, P17, DOI 10.1016/S0167-4838(98)00133-2
   Tong WG, 2002, BIOCHEM BIOPH RES CO, V296, P942, DOI 10.1016/S0006-291X(02)02014-4
   Villa-morales M, 2012, EXPERT OPIN THER TAR, V16, P85, DOI 10.1517/14728222.2011.628937
   Wang J, 2014, CLIN CHIM ACTA, V433, P225, DOI 10.1016/j.cca.2014.03.023
   Wang L, 2010, CANCER LETT, V297, P42, DOI 10.1016/j.canlet.2010.04.022
   Widhe B, 2000, J BONE JOINT SURG AM, V82A, P667, DOI 10.2106/00004623-200005000-00007
   Wood WG, 2013, MOL NEUROBIOL, V48, P308, DOI 10.1007/s12035-013-8496-5
   Yu XL, 2015, ONCOL REP, V34, P1129, DOI 10.3892/or.2015.4124
   Zhang JX, 2015, MED ONCOL, V32, P0, DOI 10.1007/s12032-015-0516-z
   Zhang KY, 2015, ENVIRON TOXICOL PHAR, V39, P555, DOI 10.1016/j.etap.2015.01.017
NR 35
TC 7
Z9 9
U1 2
U2 15
PU SPANDIDOS PUBL LTD
PI ATHENS
PA POB 18179, ATHENS, 116 10, GREECE
SN 1019-6439
EI 1791-2423
J9 INT J ONCOL
JI Int. J. Oncol.
PD DEC 15
PY 2017
VL 51
IS 6
BP 1785
EP 1792
DI 10.3892/ijo.2017.4148
PG 8
WC Oncology
SC Oncology
GA FO3BL
UT WOS:000416685600016
PM 29039470
DA 2022-07-08
ER

PT J
AU Wang, Zhaofeng
   Sun, Xianjie
   Bao, Yi
   Mo, Juanfen
   Du, Hengchao
   Hu, Jichao
   Zhang, Xingen
AF Wang, Zhaofeng
   Sun, Xianjie
   Bao, Yi
   Mo, Juanfen
   Du, Hengchao
   Hu, Jichao
   Zhang, Xingen
TI E2F1 silencing inhibits migration and invasion of osteosarcoma cells via regulating DDR1 expression
SO INTERNATIONAL JOURNAL OF ONCOLOGY
LA English
DT Article
DE osteosarcoma; E2F1; discoidin domain receptor 1; migration; invasion
ID domain receptor 1; human prostate-cancer; mesenchymal transition; dna-damage; poor-prognosis; metastasis; progression; survival; apoptosis
AB In the present study, knockdown of E2F1 impaired the migration and invasion of osteosarcoma cells. Further analysis showed that E2F1 knockdown decreased the expression of discoidin domain receptor 1 (DDR1) which plays a crucial role in many fundamental processes such as cell differentiation, adhesion, migration and invasion. Luciferase and ChIP assays confirmed that E2F1 silencing attenuated the expression of DDR1 through disrupting E2F1-mediated transcription of DDR1 in osteosarcoma cells. Similarly with the effect of E2F1 silencing, DDR1 knockdown weakened the migratory and invasive capabilities of osteosarcoma cells; while overexpression of DDR1 resulted in a significant increase of cell motility and invasiveness, even after knocking down E2F1. Interestingly, inactivation of E2F1/DDR1 pathway by shRNA weakened STAT3 signaling and subsequently suppressed the epithelial-mesenchymal transition (EMT) of osteosarcoma cells, as shown with decreased vimentin, MMP2, MMP9, and increased E-cadherin. Consistently, high expressions of E2F1 and DDR1 observed in osteosarcoma tissues were related to TNM stage and metastasis. In addition, high level of E2F1 or DDR1 was associated with poor prognosis in osteosarcoma patients. These results suggest that E2F1/DDR1/STAT3 pathway is critical for malignancy of osteosarcoma, which may provide a novel prognostic indicator or approach for osteosarcoma therapy.
C1 [Wang, Zhaofeng; Sun, Xianjie; Du, Hengchao; Hu, Jichao; Zhang, Xingen] Zhejiang Rongjun Hosp, Clin Lab, Jiaxing 314000, Zhejiang, Peoples R China.
   [Bao, Yi; Mo, Juanfen] Second Hosp Jiaxing, Cent Lab, Jiaxing 314000, Zhejiang, Peoples R China.
RP Zhang, XG (通讯作者)，Zhejiang Rongjun Hosp, Jiaxing 314000, Zhejiang, Peoples R China.
EM zhang_xin_gen@163.com
FU Science Technology Department of Zhejiang Province [2014C33122]
CR Ahn JD, 2003, BIOCHEM BIOPH RES CO, V310, P1048, DOI 10.1016/j.bbrc.2003.09.124
   Alla V, 2010, JNCI-J NATL CANCER I, V102, P127, DOI 10.1093/jnci/djp458
   Anderson ME, 2016, ORTHOP CLIN N AM, V47, P283, DOI 10.1016/j.ocl.2015.08.022
   Castro-sanchez L, 2011, CLIN EXP METASTAS, V28, P463, DOI 10.1007/s10585-011-9385-9
   Dyson N, 1998, GENE DEV, V12, P2245, DOI 10.1101/gad.12.15.2245
   Engelmann D, 2013, J MOL CELL BIOL, V5, P391, DOI 10.1093/jmcb/mjt035
   Engelmann D, 2012, CANCER RES, V72, P571, DOI 10.1158/0008-5472.CAN-11-2575
   Galbiati L, 2005, CELL CYCLE, V4, P930, DOI 10.4161/cc.4.7.1784
   Gao H, 2016, CELL, V166, P47, DOI 10.1016/j.cell.2016.06.009
   Gao Y, 2017, CANCER RES, V77, P330, DOI 10.1158/0008-5472.CAN-16-0348
   Gialeli C, 2011, FEBS J, V278, P16, DOI 10.1111/j.1742-4658.2010.07919.x
   Hidalgo-carcedo C, 2011, NAT CELL BIOL, V13, P49, DOI 10.1038/ncb2133
   Hu YB, 2014, DIGEST DIS SCI, V59, P2163, DOI 10.1007/s10620-014-3136-0
   Huo YM, 2015, J EXP CLIN CANC RES, V34, P0, DOI 10.1186/s13046-015-0202-1
   Juin A, 2014, J CELL BIOL, V207, P517, DOI 10.1083/jcb.201404079
   Koh M, 2015, INT J CANCER, V136, PE508, DOI 10.1002/ijc.29154
   Lee JS, 2010, J CLIN ONCOL, V28, P2660, DOI 10.1200/JCO.2009.25.0977
   Liang YX, 2016, INT J ONCOL, V48, P1650, DOI 10.3892/ijo.2016.3364
   Liontos M, 2009, AM J PATHOL, V175, P376, DOI 10.2353/ajpath.2009.081160
   Maximov VV, 2016, FUTURE ONCOL, V12, P1623, DOI 10.2217/fon-2016-0014
   Meng P, 2014, CELL DEATH DIS, V5, P0, DOI 10.1038/cddis.2014.326
   Miao LY, 2013, MED ONCOL, V30, P0, DOI 10.1007/s12032-013-0626-4
   Pagliarini V, 2015, J CELL SCI, V128, P1166, DOI 10.1242/jcs.164103
   Poletajew SLAWOMIR, 2011, ORTOP TRAUMATOL REHABIL, V13, P537
   Ram R, 2006, J NEURO-ONCOL, V76, P239, DOI 10.1007/s11060-005-6874-1
   Rammal H, 2016, FRONT PHARMACOL, V7, P0, DOI 10.3389/fphar.2016.00055
   Russo AJ, 2006, CANCER RES, V66, P7253, DOI 10.1158/0008-5472.CAN-05-3725
   Sharma A, 2010, J CLIN INVEST, V120, P4478, DOI 10.1172/JCI44239
   Shats I, 2013, CANCER RES, V73, P6056, DOI 10.1158/0008-5472.CAN-13-0453
   Shimada K, 2008, CANCER SCI, V99, P39, DOI 10.1111/j.1349-7006.2007.00655.x
   Shintani Y, 2008, J CELL BIOL, V180, P1277, DOI 10.1083/jcb.200708137
   Stevens C, 2003, NAT CELL BIOL, V5, P401, DOI 10.1038/ncb974
   Summy JM, 2003, CANCER METAST REV, V22, P337, DOI 10.1023/A:1023772912750
   Valencia K, 2012, CLIN CANCER RES, V18, P969, DOI 10.1158/1078-0432.CCR-11-1686
   Xie RX, 2016, TUMOR BIOL, V37, P12049, DOI 10.1007/s13277-016-5070-6
   Yang SH, 2010, ONCOL REP, V24, P311, DOI 10.3892/or_00000861
NR 36
TC 24
Z9 25
U1 2
U2 4
PU SPANDIDOS PUBL LTD
PI ATHENS
PA POB 18179, ATHENS, 116 10, GREECE
SN 1019-6439
EI 1791-2423
J9 INT J ONCOL
JI Int. J. Oncol.
PD DEC 15
PY 2017
VL 51
IS 6
BP 1639
EP 1650
DI 10.3892/ijo.2017.4165
PG 12
WC Oncology
SC Oncology
GA FO3BL
UT WOS:000416685600002
PM 29039472
DA 2022-07-08
ER

PT J
AU Najar, Mehdi
   Fayyad-kazan, Hussein
   Faour, WH
   Badran, Bassam
   Journe, Fabrice
   Lagneaux, Laurence
AF Najar, Mehdi
   Fayyad-kazan, Hussein
   Faour, Wissam
   Badran, Bassam
   Journe, Fabrice
   Lagneaux, Laurence
TI Breast cancer cells and bone marrow mesenchymal stromal cells: a regulated modulation of the breast tumor in the context of immune response
SO INFLAMMATION RESEARCH
LA English
DT Article
DE Breast cancer cells; Bone metastasis; Osteoprogenitor cells; Mesenchymal stromal cells
ID nf-kappa-b; stem-cell; osteoclast differentiation; matrix metalloproteinase; receptor activator; metastatic niche; in-vitro; osteoprotegerin; expression; osteoblast
AB The role of direct cell-cell interactions mediating selective bone metastasis by breast cancer cells (BCCs) niche is still mostly unknown. Conditioned medium and direct cell-cell contacts experiments were used to investigate the effect of bone marrow-derived mesenchymal stromal cells (MSCs), osteoprogenitor-like cells (MG-63) and osteosarcoma cells (SaOS-2) on luminal-like (MCF-7) and basal-like (MDA-MB-231) BCCs flow cytometry was used to assess the purity of isolated BCCs and osteoblasts. Expression of osteoblastic markers was investigated by semi-quantitative RT-PCR. RANKL and OPG levels were measured by ELISA. Conditioned medium from MSCs and osteoblasts induced the expression of osteoblastic markers in BCCs. While co-culture assays with SaOS-2 increased the expression of osteoblastic markers in MCF-7 cells, SaOS-2 cell conditioned medium increased the expression of RANKL, PTHrP, VEGF and NOGGIN in MCF-7 cells. Co-cultures with either MG-63 cells or MSCs induced OPG and MMP-2 in both tumor cell lines. Interestingly, conditioned medium from co-cultures of MSCs and MDA-MB-231 cells significantly decreased the proliferation of activated T lymphocytes which was reversed by addition of anti-OPG antibodies to the co-cultures. Our data suggest that MSCs strongly contribute to the adaptation and invasiveness of breast cancer cells in skeletal tissues.
C1 [Najar, Mehdi; Journe, Fabrice; Lagneaux, Laurence] ULB, Inst Jules Bordet, Lab Clin Cell Therapy, Campus Erasme,Batiment Transfus Level 1, B-1070 Brussels, Belgium.
   [Fayyad-Kazan, Hussein; Badran, Bassam] Lebanese Univ, Lab Canc Biol & Mol Immunol, Fac Sci 1, Lebanon, NH USA.
   [Faour, Wissam H.] Lebanese Amer Univ, Sch Med, POB 36, Byblos, Lebanon.
RP Faour, WH (通讯作者)，Lebanese Amer Univ, Sch Med, POB 36, Byblos, Lebanon.
EM wissam.faour@lau.edu.lb
CR Arrigoni C, 2014, MOL CANCER, V13, P0, DOI 10.1186/1476-4598-13-238
   Barnes GL, 2003, CANCER RES, V63, P2631
   Bellahcene A, 2007, BREAST CANCER RES TR, V101, P135, DOI 10.1007/s10549-006-9279-8
   Boufker HI, 2011, BONE, V49, P1219, DOI 10.1016/j.bone.2011.08.013
   Brown HK, 2012, CLIN EXP METASTAS, V29, P927, DOI 10.1007/s10585-012-9481-5
   Bu GJ, 2008, INT J CANCER, V123, P1034, DOI 10.1002/ijc.23625
   Cappellen D, 2002, J BIOL CHEM, V277, P21971, DOI 10.1074/jbc.M200434200
   Chakravarti A, 2008, LAB INVEST, V88, P171, DOI 10.1038/labinvest.3700701
   Coleman RE, 2006, CLIN CANCER RES, V12, P6243S, DOI 10.1158/1078-0432.CCR-06-0931
   Descot A, 2013, EXP CELL RES, V319, P1679, DOI 10.1016/j.yexcr.2013.04.017
   Ding YC, 2009, DIABETES, V58, P1797, DOI 10.2337/db09-0317
   Egeblad M, 2002, NAT REV CANCER, V2, P161, DOI 10.1038/nrc745
   Emery JG, 1998, J BIOL CHEM, V273, P14363, DOI 10.1074/jbc.273.23.14363
   Goldstein RH, 2010, CANCER RES, V70, P10044, DOI 10.1158/0008-5472.CAN-10-1254
   Goswami S, 2015, BMC CANCER, V15, P0, DOI 10.1186/s12885-015-1837-1
   Hess KR, 2006, CANCER, V106, P1624, DOI 10.1002/cncr.21778
   Horwitz MJ, 2011, J BONE MINER RES, V26, P2287, DOI 10.1002/jbmr.415
   Horwitz MJ, 2005, J BONE MINER RES, V20, P1792, DOI 10.1359/JBMR.050602
   Ibrahim T, 2011, CLIN BREAST CANCER, V11, P369, DOI 10.1016/j.clbc.2011.05.001
   Jones DH, 2006, NATURE, V440, P692, DOI 10.1038/nature04524
   Kapoor M, 2011, NAT REV RHEUMATOL, V7, P33, DOI 10.1038/nrrheum.2010.196
   Karnoub AE, 2007, NATURE, V449, P557, DOI 10.1038/nature06188
   Kenny PA, 2007, MOL ONCOL, V1, P84, DOI 10.1016/j.molonc.2007.02.004
   Konnecke I, 2014, BONE, V64, P155, DOI 10.1016/j.bone.2014.03.052
   Kon T, 2001, J BONE MINER RES, V16, P1004, DOI 10.1359/jbmr.2001.16.6.1004
   Lacroix M, 2000, BREAST CANCER RES TR, V61, P59, DOI 10.1023/A:1006408916224
   Laverdiere C, 2005, CLIN CANCER RES, V11, P2561, DOI 10.1158/1078-0432.CCR-04-1089
   Le BLANCK, 2015, IMMUNOL LETT, V168, P140, DOI 10.1016/j.imlet.2015.05.004
   Leibbrandt A, 2008, ANN NY ACAD SCI, V1143, P123, DOI 10.1196/annals.1443.016
   Manolagas SC, 2010, TRENDS ENDOCRIN MET, V21, P369, DOI 10.1016/j.tem.2010.01.010
   Martin TJ, 1998, CRIT REV EUKAR GENE, V8, P107, DOI 10.1615/CritRevEukarGeneExpr.v8.i2.10
   Mikami S, 2009, J PATHOL, V218, P530, DOI 10.1002/path.2567
   Molloy AP, 2009, INT J CANCER, V124, P326, DOI 10.1002/ijc.23939
   Monteiro AC, 2013, PLOS ONE, V8, P0, DOI 10.1371/journal.pone.0068171
   Mundy GR, 2002, NAT REV CANCER, V2, P584, DOI 10.1038/nrc867
   Oskarsson T, 2014, CELL STEM CELL, V14, P306, DOI 10.1016/j.stem.2014.02.002
   Pautke C, 2004, ANTICANCER RES, V24, P3743
   Reddi AH, 2001, ARTHRITIS RES, V3, P1
   Reid P, 2009, EUR J CELL BIOL, V88, P1, DOI 10.1016/j.ejcb.2008.06.004
   Saad S, 2000, BREAST CANCER RES TR, V63, P105, DOI 10.1023/A:1006437530169
   Schoppet M, 2002, ARTERIOSCL THROM VAS, V22, P549, DOI 10.1161/01.ATV.0000012303.37971.DA
   Schwaninger R, 2007, AM J PATHOL, V170, P160, DOI 10.2353/ajpath.2007.051276
   Shiozawa Y, 2015, BONEKEY REP, V4, P0, DOI 10.1038/bonekey.2015.57
   Paiva KBS, 2014, ARCH BIOCHEM BIOPHYS, V561, P74, DOI 10.1016/j.abb.2014.07.034
   Sims NATALIEA, 2014, BONEKEY REP, V3, P481, DOI 10.1038/bonekey.2013.215
   Siwek B, 1997, J BONE MINER RES, V12, P552, DOI 10.1359/jbmr.1997.12.4.552
   Soysa NIROSHANISURANGIKA, 2012, J MED DENT SCI, V59, P65
   Szabova L, 2009, J BONE MINER RES, V24, P1905, DOI 10.1359/JBMR.090510, 10.1359/jbmr.090510
   Voorzanger-rousselot N, 2007, BRIT J CANCER, V97, P964, DOI 10.1038/sj.bjc.6603959
   Walsh MC, 2006, ANNU REV IMMUNOL, V24, P33, DOI 10.1146/annurev.immunol.24.021605.090646
   Wang N, 2015, FASEB J, V29, P3141, DOI 10.1096/fj.14-266379
   Weichhaus M, 2015, MOL CANCER, V14, P0, DOI 10.1186/s12943-015-0390-5
   Yin KB, 2011, MESENCHYMAL LIKE PHE, V0, P0
   Zhang CF, 2013, ONCOL LETT, V6, P1577, DOI 10.3892/ol.2013.1619
   Zhang Q, 2008, J BIOL CHEM, V283, P13491, DOI 10.1074/jbc.M708055200
NR 55
TC 9
Z9 9
U1 1
U2 13
PU SPRINGER BASEL AG
PI BASEL
PA PICASSOPLATZ 4, BASEL, 4052, SWITZERLAND
SN 1023-3830
EI 1420-908X
J9 INFLAMM RES
JI Inflamm. Res.
PD FEB 15
PY 2017
VL 66
IS 2
BP 129
EP 139
DI 10.1007/s00011-016-1000-8
PG 11
WC Cell Biology; Immunology
SC Cell Biology; Immunology
GA EI6NY
UT WOS:000392613800004
PM 27783097
DA 2022-07-08
ER

PT J
AU Alsaqer, SF
   Tashkandi, MM
   Kartha, VK
   Yang, Ya-Ting
   Alkheriji, Yazeed
   Salama, Andrew
   Varelas, Xaralabos
   Kukuruzinska, Maria
   Monti, Stefano
   Bais, MV
AF Alsaqer, Saqer
   Tashkandi, Mustafa
   Kartha, Vinay
   Yang, Ya-ting
   Alkheriji, Yazeed
   Salama, Andrew
   Varelas, Xaralabos
   Kukuruzinska, Maria
   Monti, Stefano
   Bais, Manish
TI Inhibition of LSD1 epigenetically attenuates oral cancer growth and metastasis
SO ONCOTARGET
LA English
DT Article
DE LSD1; CTGF; OSCC; PDX; orthotopic mouse model
ID squamous-cell carcinoma; lysyl oxidase propeptide; lysine demethylase lsd1; breast-cancer; transcriptional activity; probe level; methylation; receptor; emt; repression
AB Lysine-specific demethylase 1 (LSD1) is a nuclear histone demethylase and a member of the amine oxidase (AO) family. LSD1 is a flavin-containing AO that specifically catalyzes the demethylation of mono- and di-methylated histone H3 lysine 4 through an FAD-dependent oxidative reaction. LSD1 is inappropriately upregulated in lung, liver, brain and esophageal cancers, where it promotes cancer initiation, progression, and metastasis. However, unlike other lysine-specific demethylases, the role and specific targets of LSD1 in oral squamous cell carcinoma (OSCC) pathogenesis remain unknown. We show that LSD1 protein expression was increased in malignant OSCC tissues in a clinical tissue microarray, and its expression correlated with progressive tumor stages. In an orthotopic oral cancer mouse model, LSD1 overexpression in aggressive HSC-3 cells promoted metastasis whereas knockdown of LSD1 inhibited tumor spread, suggesting that LSD1 is a key regulator of OSCC metastasis. Pharmacological inhibition of LSD1 using a specific small molecule inhibitor, GSK-LSD1, down-regulated EGF signaling pathway. Further, GSK-LSD1 attenuates CTGF/CCN2, MMP13, LOXL4 and vimentin expression but increased E-cadherin expression in preexisting, patient-derived tonsillar OSCC xenografts. Similarly, GSK-LSD1 inhibited proliferation and CTGF expression in mesenchymal cells, including myoepithelial cells and osteosarcoma cells. In addition, gene set enrichment analysis revealed that GSK-LSD1 increased p53 expression and apoptosis while inhibiting c-myc, beta-catenin and YAP-induced oncogenic transcriptional networks. These data reveal that aberrant LSD1 activation regulates key OSCC microenvironment and EMT promoting factors, including CTGF, LOXL4 and MMP13.
C1 [Alsaqer, Saqer F.; Tashkandi, Mustafa M.; Yang, Ya-Ting; Alkheriji, Yazeed; Kukuruzinska, Maria; Bais, Manish V.] Boston Univ, Henry M Goldman Sch Dent Med, Dept Mol & Cell Biol, Boston, MA 02215 USA.
   [Kartha, Vinay K.; Monti, Stefano] Boston Univ, Bioinformat Program, Boston, MA 02215 USA.
   [Kartha, Vinay K.; Monti, Stefano] Boston Univ, Sch Med, Boston, MA 02118 USA.
   [Salama, Andrew] Boston Univ, Henry M Goldman Sch Dent Med, Dept Oral & Maxillofacial Surg, Boston, MA 02215 USA.
   [Varelas, Xaralabos] Boston Univ, Sch Med, Dept Biochem, Boston, MA 02118 USA.
RP Bais, MV (通讯作者)，Boston Univ, Henry M Goldman Sch Dent Med, Dept Mol & Cell Biol, Boston, MA 02215 USA.
EM bmanish@bu.edu
FU NIH/NIDCR [R03DE025274]; Oral Cancer Affinity Research Collaborative ARC [9950000118]; CTSI pilot; CTSA [U54-TR001012A]; NATIONAL CENTER FOR ADVANCING TRANSLATIONAL SCIENCES [U54TR001012] Funding Source: NIH RePORTER; NATIONAL INSTITUTE OF DENTAL & CRANIOFACIAL RESEARCH [R03DE025274] Funding Source: NIH RePORTER
CR Albert M, 2009, CURR OPIN GENET DEV, V19, P113, DOI 10.1016/j.gde.2009.03.004
   Amente S, 2010, ONCOGENE, V29, P3691, DOI 10.1038/onc.2010.120
   Amente S, 2013, BBA-GENE REGUL MECH, V1829, P981, DOI 10.1016/j.bbagrm.2013.05.002
   Bais MV, 2015, ONCOGENE, V34, P1928, DOI 10.1038/onc.2014.147
   Bais MV, 2009, BONE, V45, P254, DOI 10.1016/j.bone.2009.04.239
   Bais MV, 2015, ORAL ONCOL, V51, P476, DOI 10.1016/j.oraloncology.2015.01.012
   Bais MV, 2012, PLOS ONE, V7, P0, DOI 10.1371/journal.pone.0031188
   Cai CM, 2014, CELL REP, V9, P1618, DOI 10.1016/j.celrep.2014.11.008
   Chen PS, 2007, J CELL SCI, V120, P2053, DOI 10.1242/jcs.03460
   Choi HJ, 2015, EMBO REP, V16, P1288, DOI 10.15252/embr.201540244
   Cordenonsi M, 2011, CELL, V147, P759, DOI 10.1016/j.cell.2011.09.048
   Dai HY, 2014, FRONT GENET, V5, P0, DOI 10.3389/fgene.2014.00032
   Dai MH, 2005, NUCLEIC ACIDS RES, V33, P0, DOI 10.1093/nar/gni179
   Di BENEDETTOA, 2016, ONCOTARGET, V7, P43188, DOI 10.18632/oncotarget.9668
   Ding J, 2013, BRIT J CANCER, V109, P994, DOI 10.1038/bjc.2013.364
   Feng JX, 2016, BREAST CANCER RES TR, V159, P443, DOI 10.1007/s10549-016-3959-9
   Gautier L, 2004, BIOINFORMATICS, V20, P307, DOI 10.1093/bioinformatics/btg405
   Gaweska HELENA, 2011, BIOMOL CONCEPTS, V2, P365
   Gentleman RC, 2004, GENOME BIOL, V5, P0, DOI 10.1186/gb-2004-5-10-r80
   Goldberg AD, 2007, CELL, V128, P635, DOI 10.1016/j.cell.2007.02.006
   Hiemer SE, 2015, MOL CANCER RES, V13, P957, DOI 10.1158/1541-7786.MCR-14-0580
   Hoffmann I, 2012, MOL ONCOL, V6, P683, DOI 10.1016/j.molonc.2012.07.004
   Huang J, 2007, NATURE, V449, P105, DOI 10.1038/nature06092
   Huber JM, 2016, J CANCER RES CLIN, V142, P1955, DOI 10.1007/s00432-016-2198-0
   Irizarry RA, 2003, BIOSTATISTICS, V4, P249, DOI 10.1093/biostatistics/4.2.249
   Kartha VK, 2016, PLOS ONE, V11, P0, DOI 10.1371/journal.pone.0154645
   Kim M, 2015, CELL REP, V11, P270, DOI 10.1016/j.celrep.2015.03.015
   Kontaki H, 2010, MOL CELL, V39, P152, DOI 10.1016/j.molcel.2010.06.006
   Lawrence MS, 2015, NATURE, V517, P576, DOI 10.1038/nature14129
   Lin T, 2010, ONCOGENE, V29, P4896, DOI 10.1038/onc.2010.234
   Lin YW, 2010, EMBO J, V29, P1803, DOI 10.1038/emboj.2010.63
   Lv TF, 2012, PLOS ONE, V7, P0, DOI 10.1371/journal.pone.0035065
   Martin C, 2005, NAT REV MOL CELL BIO, V6, P838, DOI 10.1038/nrm1761
   Mccloy RA, 2014, CELL CYCLE, V13, P1400, DOI 10.4161/cc.28401
   Mohammad HP, 2015, CANCER CELL, V28, P57, DOI 10.1016/j.ccell.2015.06.002
   Ozdener GB, 2016, MOL ONCOL, V10, P1, DOI 10.1016/j.molonc.2015.07.005
   Rayego-mateos S, 2013, J MOL CELL BIOL, V5, P323, DOI 10.1093/jmcb/mjt030
   Rothenberg SM, 2012, J CLIN INVEST, V122, P1951, DOI 10.1172/JCI59889
   Shao GB, 2015, SCI REP-UK, V5, P0, DOI 10.1038/srep15344
   Stanford EA, 2016, MOL CANCER RES, V14, P696, DOI 10.1158/1541-7786.MCR-16-0069
   Thinnes CC, 2014, BBA-GENE REGUL MECH, V1839, P1416, DOI 10.1016/j.bbagrm.2014.05.009
   Varghese F, 2014, PLOS ONE, V9, P0, DOI 10.1371/journal.pone.0096801
   Wang J, 2009, NAT GENET, V41, P125, DOI 10.1038/ng.268
   Wang M, 2015, BIOCHEM BIOPH RES CO, V467, P310, DOI 10.1016/j.bbrc.2015.09.164
   Wang Y, 2009, CELL, V138, P660, DOI 10.1016/j.cell.2009.05.050
   Wu YD, 2013, CELL REP, V5, P224, DOI 10.1016/j.celrep.2013.08.030
   Yatim A, 2012, MOL CELL, V48, P445, DOI 10.1016/j.molcel.2012.08.022
   Zhang XM, 2013, CELL REP, V5, P445, DOI 10.1016/j.celrep.2013.09.018
NR 48
TC 28
Z9 32
U1 5
U2 12
PU IMPACT JOURNALS LLC
PI ORCHARD PARK
PA 6666 E QUAKER ST, STE 1, ORCHARD PARK, NY 14127 USA
SN 
EI 1949-2553
J9 ONCOTARGET
JI Oncotarget
PD SEP 26
PY 2017
VL 8
IS 43
BP 73372
EP 73386
DI 10.18632/oncotarget.19637
PG 15
WC Oncology; Cell Biology
SC Oncology; Cell Biology
GA FI2HT
UT WOS:000411760400006
PM 29088714
DA 2022-07-08
ER

PT J
AU Gieger, TL
   Nettifee-osborne, Julie
   Hallman, Briana
   Johannes, Chad
   Clarke, Dawn
   Nolan, MW
   Williams, LE
AF Gieger, Tracy
   Nettifee-osborne, Julie
   Hallman, Briana
   Johannes, Chad
   Clarke, Dawn
   Nolan, Michael
   Williams, Laurel
TI The impact of carboplatin and toceranib phosphate on serum vascular endothelial growth factor (VEGF) and metalloproteinase-9 (MMP-9) levels and survival in canine osteosarcoma
SO CANADIAN JOURNAL OF VETERINARY RESEARCH-REVUE CANADIENNE DE RECHERCHE VETERINAIRE
LA English
DT Article
ID tyrosine kinase inhibitor; appendicular osteosarcoma; dog; amputation; chemotherapy; angiogenesis; cisplatin; surgery; su11654; plasma
AB In this pilot study, 10 dogs with osteosarcoma (OSA) were treated with amputation and subsequent carboplatin chemotherapy (300 mg/m(2) IV q3wk x 4 doses) followed by toceranib phosphate (2.75 mg/kg PO q48h starting at day 14 post carboplatin). Monthly clinical monitoring and serum measurements of vascular endothelial growth factor (VEGF) and matrix metalloproteinase-9 (MMP-9) were acquired. No dogs were removed from the study due to toxicity. Levels of VEGF and MMP-9 did not change over time. Seven dogs died related to local recurrence and/or pulmonary or bone metastasis and the remainder died of other causes. Median OSA-free survival was 238 d with 34% 1-year progression-free survival. Median overall survival was 253 d with 30% alive at 1.5 y and 10% alive at 2 y. Although this regimen was well-tolerated, survival times did not exceed previously published data from dogs treated with amputation plus chemotherapy alone.
C1 [Gieger, Tracy L.; Nettifee-Osborne, Julie; Hallman, Briana; Johannes, Chad; Clarke, Dawn; Nolan, Michael W.; Williams, Laurel E.] North Carolina State Univ, Coll Vet Med, Dept Clin Sci, 1052 William Moore Dr, Raleigh, NC 27607 USA.
   [Johannes, Chad] Iowa State Univ, Coll Vet Med, 1600 S 16th St,1569 LVMC, Ames, IA 50011 USA.
   [Clarke, Dawn] Univ Georgia, Coll Vet Med, 2200 Coll Stn Rd, Athens, GA 30602 USA.
   [Williams, Laurel E.] Vet Specialty Hosp Carolinas, 6405 Tryon Rd, Cary, NC 27518 USA.
   [Nettifee-Osborne, Julie; Nolan, Michael W.] North Carolina State Univ, Comparat Med Inst, 1052 William Moore Dr, Raleigh, NC 27607 USA.
RP Gieger, TL (通讯作者)，North Carolina State Univ, Coll Vet Med, Dept Clin Sci, 1052 William Moore Dr, Raleigh, NC 27607 USA.
EM tlgieger@ncsu.edu
FU Zoetis
CR Bailey D, 2003, J VET INTERN MED, V17, P199, DOI 10.1892/0891-6640(2003)017&lt;0199:CADCCF&gt;2.3.CO;2
   Berg J, 1997, CANCER, V79, P1343, DOI 10.1002/(SICI)1097-0142(19970401)79:7<1343::AID-CNCR11>3.0.CO;2-#
   Berg J, 1995, J AM VET MED ASSOC, V206, P1555
   Berg J, 1992, J AM VET MED ASSOC, V200, P2005
   Bergers G, 2000, NAT CELL BIOL, V2, P737, DOI 10.1038/35036374
   Bergman PJ, 1996, J VET INTERN MED, V10, P76, DOI 10.1111/j.1939-1676.1996.tb02031.x
   Bracha S, 2014, J SMALL ANIM PRACT, V55, P369, DOI 10.1111/jsap.12228
   Burton JH, 2011, J VET INTERN MED, V25, P920, DOI 10.1111/j.1939-1676.2011.0753.x
   Entz-werle N, 2007, INT J CANCER, V120, P2510, DOI 10.1002/ijc.22593
   Folkman J, 1990, JNCI-J NATL CANCER I, V82, P4, DOI 10.1093/jnci/82.1.4
   George ML, 2000, CLIN CANCER RES, V6, P3147
   Hiratsuka S, 2002, CANCER CELL, V2, P289, DOI 10.1016/S1535-6108(02)00153-8
   London C, 2012, VET COMP ONCOL, V10, P194, DOI 10.1111/j.1476-5829.2011.00275.x
   London CA, 2003, CLIN CANCER RES, V9, P2755
   London CA, 2015, PLOS ONE, V10, P0, DOI 10.1371/journal.pone.0124889
   London CA, 2009, CLIN CANCER RES, V15, P3856, DOI 10.1158/1078-0432.CCR-08-1860
   Marchetti V, 2012, INVEST NEW DRUG, V30, P1725, DOI 10.1007/s10637-011-9672-y
   Mendel DB, 2003, CLIN CANCER RES, V9, P327
   Pirie-shepherd SR, 2002, BIOCHEM BIOPH RES CO, V292, P886, DOI 10.1006/bbrc.2002.6749
   Rasmussen RM, 2015, VET COMP ONCOL, V0, P1
   Sendur MAN, 2012, MED ONCOL, V29, P1403, DOI 10.1007/s12032-011-9966-0
   Spodnick GJ, 1992, J AM VET MED ASSOC, V200, P995
   Thamm DH, 2008, VET COMP ONCOL, V6, P126, DOI 10.1111/j.1476-5829.2007.00153.x
   Thompson JP, 1992, J AM VET MED ASSOC, V200, P531
   Veterinary CO-OPERATIVEONCOLOGYGROUP(VCOG), 2004, VET COMP ONCOL, V2, P195, DOI 10.1111/j.1476-5810.2004.0053b.x
   Withrow SJ, 1991, CLIN ORTHOP RELAT R, V0, P159
NR 26
TC 6
Z9 6
U1 0
U2 7
PU CANADIAN VET MED ASSOC
PI OTTAWA
PA 339 BOOTH ST, OTTAWA, ONTARIO K1R 7K1, CANADA
SN 0830-9000
EI 
J9 CAN J VET RES
JI Can. J. Vet. Res.-Rev. Can. Rech. Vet.
PD JUL 15
PY 2017
VL 81
IS 3
BP 199
EP 205
DI 
PG 7
WC Veterinary Sciences
SC Veterinary Sciences
GA FE8EU
UT WOS:000408439200006
PM 28725110
DA 2022-07-08
ER

PT J
AU Li, Xiucheng
   Yang, Zhifan
   Han, Weiqi
   Lu, Xuanyuan
   Jin, Songtao
   Yang, Wanlei
   Li, Jianlei
   He, Wei
   Qian, Yu
AF Li, Xiucheng
   Yang, Zhifan
   Han, Weiqi
   Lu, Xuanyuan
   Jin, Songtao
   Yang, Wanlei
   Li, Jianlei
   He, Wei
   Qian, Yu
TI Fangchinoline suppresses the proliferation, invasion and tumorigenesis of human osteosarcoma cells through the inhibition of PI3K and downstream signaling pathways
SO INTERNATIONAL JOURNAL OF MOLECULAR MEDICINE
LA English
DT Article
DE fangchinoline; osteosarcoma; proliferation; apoptosis; invasion; phosphoinositide 3-kinase
ID breast-cancer cell; osteogenic-sarcoma; expression; metastasis; resistance; apoptosis; survival; protein; arrest; growth
AB Osteosarcoma is the most common malignant bone tumor. Most patients diagnosed with osteosarcoma are less than 20 years of age. Osteosarcoma cells proliferate rapidly and invade other tissues. At present, neoadjuvant chemotherapy is the primary pharmacodynamic strategy to prevent the progression of osteosarcoma. However, adverse effects of this strategy limit its long-term application. Previous research has shown that fangchinoline exerts antitumor effects on several types of tumor cells; however, its effect on osteosarcoma cells remains unknown. The present study evaluated the effects of fangchinoline on the proliferation, apoptosis, migration and invasion of osteosarcoma cells in vitro and on their tumorigenesis in vivo and determined the possible underlying mechanism of action. Fangchinoline-treated MG63 and U20S cells showed significantly decreased proliferation and significantly increased apoptosis. Fangchinoline markedly suppressed the migration and invasion of the MG63 cells. Fangchinoline-treated MG63 cells showed significantly decreased expression of phosphoinositide 3-kinase (PI3K) and Aktp-Thr308. Moreover, fangchinoline-treated MG63 cells showed downregulated expression of cyclin D1 and matrix metalloproteinase 2 and 9, which act downstream of PI3K, and upregulated expression of caspase-3 and caspase-8. Furthermore, fangchinoline suppressed the growth of subcutaneous osteosarcoma tumors in Balb/c mice subcutaneously injected with osteosarcoma cells. These findings suggest that fangchinoline inhibits the progression of osteosarcoma by suppressing the proliferation, migration and invasion and by accelerating the apoptosis of osteosarcoma cells. In addition, our results suggest that the mechanism underlying the antitumor effects of fangchinoline involve the inhibition of PI3K and its downstream signaling pathways.
C1 [Li, Xiucheng; Yang, Zhifan; Han, Weiqi; Lu, Xuanyuan; Jin, Songtao; Yang, Wanlei; Li, Jianlei; He, Wei; Qian, Yu] Zhejiang Univ, Shaoxing Hosp, Shaoxing Peoples Hosp, Dept Orthopaed, 568 Zhongxing North Rd, Shaoxing 312000, Zhejiang, Peoples R China.
   [Yang, Zhifan] Wenzhou Med Univ, Affiliated Hosp 2, Wenzhou 325027, Zhejiang, Peoples R China.
   [Yang, Zhifan] Wenzhou Med Univ, Yuying Childrens Hosp, Wenzhou 325027, Zhejiang, Peoples R China.
RP Qian, Y (通讯作者)，Zhejiang Univ, Shaoxing Hosp, Shaoxing Peoples Hosp, Dept Orthopaed, 568 Zhongxing North Rd, Shaoxing 312000, Zhejiang, Peoples R China.
EM doctor120@hotmail.com
FU Natural Science Foundation of Zhejiang Province [LQ16H160013, LY15H060005]; National Natural Science Foundation of China [81572126]
CR Du S, 2015, INT J CLIN EXP PATHO, V8, P1622
   *grouptees;esmo/europeansarcomanetworkworkinggroup , 2014, ANN ONCOL, V25, P0
   Gulcin I, 2010, J ENZYM INHIB MED CH, V25, P44, DOI 10.3109/14756360902932792
   Guo BY, 2016, TUMOR BIOL, V37, P2709, DOI 10.1007/s13277-015-3990-1
   Guo BY, 2015, J DRUG TARGET, V23, P266, DOI 10.3109/1061186X.2014.992898
   Guo W, 1999, CLIN CANCER RES, V5, P621
   Jones KEVINB, 2011, SARCOMA, V2011, P1, DOI 10.1155/2011/694136
   Keenan SM, 2004, J BIOL CHEM, V279, P5387, DOI 10.1074/jbc.M310383200
   Li XC, 2013, TOXICOL LETT, V221, P197, DOI 10.1016/j.toxlet.2013.06.233
   Li Y, 2015, PLOS ONE, V10, P0, DOI 10.1371/journal.pone.0130814
   Li YJ, 2015, INT J CLIN EXP PATHO, V8, P12410
   Libra M, 2009, INT J ONCOL, V34, P897, DOI 10.3892/ijo_00000215
   Ma W, 2007, BIOL PHARM BULL, V30, P2079, DOI 10.1248/bpb.30.2079
   Ma XJ, 2016, TUMOR BIOL, V37, P7165, DOI 10.1007/s13277-015-4565-x
   Mirabello L, 2009, CANCER-AM CANCER SOC, V115, P1531, DOI 10.1002/cncr.24121
   Nakagami H, 2002, PLANT CELL, V14, P1847, DOI 10.1105/tpc.002550
   Picci P, 2007, ORPHANET J RARE DIS, V2, P0, DOI 10.1186/1750-1172-2-6
   Shaikh AB, 2016, INT J MOL SCI, V17, P0, DOI 10.3390/ijms17040506
   Stiller CA, 2001, EUR J CANCER, V37, P760, DOI 10.1016/S0959-8049(01)00004-1
   Tian F, 2015, INT J ONCOL, V46, P2355, DOI 10.3892/ijo.2015.2959
   Tsai HC, 2014, BBA-MOL CELL RES, V1843, P846, DOI 10.1016/j.bbamcr.2014.01.007
   Wang CD, 2014, ASIAN PAC J CANCER P, V15, P769, DOI 10.7314/APJCP.2014.15.2.769
   Wang N, 2011, BRIT J PHARMACOL, V164, P731, DOI 10.1111/j.1476-5381.2011.01349.x
   Wang YP, 2013, EXP THER MED, V5, P1105, DOI 10.3892/etm.2013.924
   Wu PK, 2009, JPN J CLIN ONCOL, V39, P514, DOI 10.1093/jjco/hyp057
   Xing ZB, 2013, PHYTOTHER RES, V27, P1790, DOI 10.1002/ptr.4936
   Yang R, 2003, CLIN CANCER RES, V9, P837
   Zhang J, 2015, CLIN CHIM ACTA, V444, P182, DOI 10.1016/j.cca.2014.12.041
NR 28
TC 11
Z9 12
U1 0
U2 4
PU SPANDIDOS PUBL LTD
PI ATHENS
PA POB 18179, ATHENS, 116 10, GREECE
SN 1107-3756
EI 1791-244X
J9 INT J MOL MED
JI Int. J. Mol. Med.
PD AUG 15
PY 2017
VL 40
IS 2
BP 311
EP 318
DI 10.3892/ijmm.2017.3013
PG 8
WC Medicine, Research & Experimental
SC Research & Experimental Medicine
GA FB2WK
UT WOS:000406003700006
PM 28586029
DA 2022-07-08
ER

PT J
AU Leopizzi, Martina
   Cocchiola, Rossana
   Milanetti, Edoardo
   Raimondo, Domenico
   Politi, Laura
   Giordano, Cesare
   Scandurra, Roberto
   D’abusco, AS
AF Leopizzi, Martina
   Cocchiola, Rossana
   Milanetti, Edoardo
   Raimondo, Domenico
   Politi, Laura
   Giordano, Cesare
   Scandurra, Roberto
   D’abusco, Anna
TI IKK alpha inibition by a glucosamine derivative enhances Maspin expression in osteosarcoma cell line
SO CHEMICO-BIOLOGICAL INTERACTIONS
LA English
DT Article
DE IKK alpha; Maspin; Osteosarcoma; Glucosamine-derivatives; Cell invasiveness
ID nf-kappa-b; prostate-cancer metastasis; human chondrocyte; nuclear-localization; tumor-suppressor; epithelial-cell; activation; inhibition; kinase; breast
AB Chronic inflammation has been associated to cancer development by the alteration of several inflammatory pathways, such as Nuclear Factor-kappa B pathway. In particular, I kappa B kinase alpha (IKK alpha), one of two catalytic subunit of IKK complex, has been described to be associated to cancer progression and metastasis in a number of cancers. The molecular mechanism by which IKK alpha affects cancer progression is not yet completely clarified, anyway an association between IKK alpha and the expression of Maspin (Mammary Serine Protease Inhibitor or SerpinB5), a tumor suppressor protein, has been described. IKK alpha shuttles between cytoplasm and nucleus, and when is localized into the nuclei, IKK alpha regulates the expression of several genes, among them Maspin gene, whose expression is repressed by high amount of nuclear IKK alpha. Considering that high levels of Maspin have been associated with reduced metastatic progression, it could be hypothesized that the repression of IKK alpha nuclear translocation could be associated with the repression of metastatic phenotype. The present study is aimed to explore the ability of a glucosamine derivative, 2-(N-Carbobenzyloxy) L-phenylalanylamido-2-deoxy-beta-D-glucose (NCPA), synthesized in our laboratory, to stimulate the production of Maspin in an osteosarcoma cell line, 143B. Immunofluorescence and Western blotting experiments showed that NCPA is able to inhibit IKKa nuclear translocation, and to stimulate Maspin production. Moreover, in association with stimulation of Maspin production we found the decrease of beta 1 Integrin expression, the down-regulation of metalloproteases MMP-9 and MMP-13 production and cell migration inhibition. Taking in account that beta 1 Integrin and MMP-9 and -13 have been correlated with the invasiveness of osteosarcoma, considering that NCPA affects the invasiveness of 143B cell line, we suggest that this molecule could affect the osteosarcoma metastatic ability. (C) 2016 Elsevier Ireland Ltd. All rights reserved.
C1 [Leopizzi, Martina] Sapienza Univ, Fac Med & Pharm, Dept Medicosurg Sci & Biotechnol, Corso Repubbl 79, Latina, Italy.
   [Cocchiola, Rossana; Politi, Laura; Scandurra, Roberto; d'Abusco, Anna Scotto] Sapienza Univ Roma, Dept Biochem Sci, Ple Aldo Moro 5, I-00185 Rome, Italy.
   [Milanetti, Edoardo] Sapienza Univ Roma, Dept Phys, Ple Aldo Moro 5, I-00185 Rome, Italy.
   [Raimondo, Domenico] Sapienza Univ Roma, Dept Mol Med, Viale Regina Elena 324, I-00161 Rome, Italy.
   [Giordano, Cesare] Biomol Chem CNR Inst, Ple Aldo Moro 5, I-00185 Rome, Italy.
RP d'Abusco, AS (通讯作者)，Sapienza Univ Roma, Dept Biochem Sci, Ple Aldo Moro 5, I-00185 Rome, Italy.
EM anna.scottodabusco@uniroma1.it
FU Ricerca di Ateneo [B81J12007320001]
CR Alameda JP, 2011, PLOS ONE, V6, P0, DOI 10.1371/journal.pone.0021984
   Bass R, 2009, J BIOL CHEM, V284, P27712, DOI 10.1074/jbc.M109.038919
   Bernardo MMARGARIDA, 2011, GENES CANCER, V2, P1009, DOI 10.1177/1947601912440170
   Biliran H, 2001, CANCER RES, V61, P8676
   Bjornland K, 2005, J SURG RES, V127, P151, DOI 10.1016/j.jss.2004.12.016
   Blandamura S, 2006, HISTOPATHOLOGY, V49, P274, DOI 10.1111/j.1365-2559.2006.02504.x
   Bodenstine TM, 2012, CANCER METAST REV, V31, P529, DOI 10.1007/s10555-012-9361-0
   Bonella S, 2014, J PHYS CHEM B, V118, P6604, DOI 10.1021/jp500980x
   Charalambous MP, 2009, BRIT J CANCER, V101, P106, DOI 10.1038/sj.bjc.6605120
   Dabusco AS, 2007, CLIN EXP RHEUMATOL, V25, P847
   Dabusco AS, 2007, ARTHRITIS RES THER, V9, P0, DOI 10.1186/ar2307
   Dabusco AS, 2010, ARTHRITIS RES THER, V12, P0, DOI 10.1186/ar2920
   Giordano C, 1991, EUR J MED CHEM, V26, P753, DOI 10.1016/0223-5234(91)90001-4
   Gorlick R, 2010, J BONE MINER RES, V25, P683, DOI 10.1002/jbmr.77
   Goulet B, 2011, LAB INVEST, V91, P1181, DOI 10.1038/labinvest.2011.66
   Gouze JN, 2002, FEBS LETT, V510, P166, DOI 10.1016/S0014-5793(01)03255-0
   Hall DC, 2008, UROL ONCOL-SEMIN ORI, V26, P652, DOI 10.1016/j.urolonc.2007.07.017
   Huang WC, 2007, MOL CELL, V26, P75, DOI 10.1016/j.molcel.2007.02.019
   Huang WC, 2013, J BIOMED SCI, V20, P0, DOI 10.1186/1423-0127-20-3
   Jiang RQ, 2010, INT J CANCER, V126, P1263, DOI 10.1002/ijc.24854
   Karin M, 2008, CELL RES, V18, P334, DOI 10.1038/cr.2008.30
   Kramer N, 2013, MUTAT RES-REV MUTAT, V752, P10, DOI 10.1016/j.mrrev.2012.08.001
   Li H, 2014, TUMOR BIOL, V35, P5487, DOI 10.1007/s13277-014-1717-3
   Li XH, 2011, MOL CANCER RES, V9, P733, DOI 10.1158/1541-7786.MCR-10-0505
   Liu M, 2012, MOL CELL, V45, P171, DOI 10.1016/j.molcel.2011.11.018
   Lonardo F, 2006, LUNG CANCER, V51, P31, DOI 10.1016/j.lungcan.2005.07.011
   Luo JL, 2007, NATURE, V446, P690, DOI 10.1038/nature05656
   Luu HH, 2005, CLIN EXP METASTAS, V22, P319, DOI 10.1007/s10585-005-0365-9
   Maass N, 2001, J PATHOL, V195, P321
   Machowska M, 2014, BMC CANCER, V14, P0, DOI 10.1186/1471-2407-14-142
   Mahato R, 2011, PHARM RES-DORDR, V28, P1357, DOI 10.1007/s11095-010-0351-z
   Marioni G, 2005, HISTOPATHOLOGY, V46, P576, DOI 10.1111/j.1365-2559.2005.02141.x
   Merkhofer EC, 2010, ONCOGENE, V29, P1238, DOI 10.1038/onc.2009.410
   Milanetti E, 2016, BIOINFORMATICS, V32, P1163, DOI 10.1093/bioinformatics/btv725
   Muff R, 2015, PLOS ONE, V10, P0, DOI 10.1371/journal.pone.0125611
   Nam E, 2010, CANCER RES TREAT, V42, P42, DOI 10.4143/crt.2010.42.1.42
   Neuhoff S, 2005, EUR J PHARM SCI, V25, P211, DOI 10.1016/j.ejps.2005.02.009
   Neuhoff S, 2003, PHARMACEUT RES, V20, P1141, DOI 10.1023/A:1025032511040
   Ravenhill L, 2010, J BIOL CHEM, V285, P36285, DOI 10.1074/jbc.M110.177253
   Robl B, 2015, BMC CANCER, V15, P0, DOI 10.1186/s12885-015-1397-4
   Rodan SB, 1987, CANCER RES, V47, P4961
   Sameni M, 2008, MOL IMAGING, V7, P199, DOI 10.2310/7290.2008.00019
   Schmittgen TD, 2008, NAT PROTOC, V3, P1101, DOI 10.1038/nprot.2008.73
   Solomon LA, 2006, GYNECOL ONCOL, V101, P385, DOI 10.1016/j.ygyno.2005.11.049
   Streuli CH, 2002, BREAST CANCER RES, V4, P137, DOI 10.1186/bcr437
   Teoh SSY, 2014, NAT COMMUN, V5, P0, DOI 10.1038/ncomms4164
   Umekita Y, 2003, HISTOPATHOLOGY, V42, P541, DOI 10.1046/j.1365-2559.2003.01620.x
   Zhang M, 1997, P NATL ACAD SCI USA, V94, P5673, DOI 10.1073/pnas.94.11.5673
   Zhang M, 1997, CELL GROWTH DIFFER, V8, P179
   Zou ZQ, 1994, SCIENCE, V263, P526, DOI 10.1126/science.8290962
NR 50
TC 15
Z9 15
U1 1
U2 11
PU ELSEVIER IRELAND LTD
PI CLARE
PA ELSEVIER HOUSE, BROOKVALE PLAZA, EAST PARK SHANNON, CO, CLARE, 00000, IRELAND
SN 0009-2797
EI 1872-7786
J9 CHEM-BIOL INTERACT
JI Chem.-Biol. Interact.
PD JAN 25
PY 2017
VL 262
IS 
BP 19
EP 28
DI 10.1016/j.cbi.2016.12.005
PG 10
WC Biochemistry & Molecular Biology; Pharmacology & Pharmacy; Toxicology
SC Biochemistry & Molecular Biology; Pharmacology & Pharmacy; Toxicology
GA EF9QT
UT WOS:000390665400003
PM 27931795
DA 2022-07-08
ER

PT J
AU Li, Enqi
   Zhao, Zhe
   Ma, Baotong
   Zhang, Jinli
AF Li, Enqi
   Zhao, Zhe
   Ma, Baotong
   Zhang, Jinli
TI Long noncoding RNA HOTAIR promotes the proliferation and metastasis of osteosarcoma cells through the AKT/mTOR signaling pathway
SO EXPERIMENTAL AND THERAPEUTIC MEDICINE
LA English
DT Article
DE long non-coding RNAs; Hox transcript antisense intergenic RNA; osteosarcoma; proliferation; metastasis
ID lncrna hotair; e-cadherin; cancer; expression; overexpression; invasion; growth
AB It has been proven that long non-coding (lnc)RNAs serve an important role in the tumorigenesis and development of several types of human malignancy. Previous studies have demonstrated that the lncRNA Hox transcript antisense intergenic RNA (HOTAIR) is involved in the development various types of cancer, including osteosarcoma (OS). However, the underlying mechanisms by which it has an affect are still largely unknown. In the present study, it was observed that the expression of HOTAIR was significantly upregulated in OS tissues compared to matched adjacent normal tissues, using reverse transcription-quantitative polymerase chain reaction analysis. HOTAIR was silenced using specific small interfering RNA (siRNA/siR), siR-HOTAIR, in order to investigate its role in regulating OS cell proliferation, apoptosis, migration and invasion. siR-HOTAIR inhibited the proliferation of MG-63 cells due to the induction of G1 phase arrest. In addition, the results of in vitro assays demonstrated that the suppression of HOTAIR in MG-63 OS cells significantly reduced migration and invasion. The silencing of HOTAIR also significantly decreased the expression of matrix metalloproteinase (MMP) 2 and MMP9, but increased E-cadherin expression through regulating the RAC a serine/threonine protein kinase-mammalian target of rapamycin signaling pathway. The results indicated that siR-HOTAIR may be a potential OS therapy.
C1 [Li, Enqi; Ma, Baotong; Zhang, Jinli] Tianjin Hosp, Dept Orthopaed Trauma, 406 South Jiefang Rd, Tianjin 300211, Peoples R China.
   [Zhao, Zhe] Tianjin Hosp, Dept Surg Tradit Chinese Med, Tianjin 300211, Peoples R China.
RP Zhang, JL (通讯作者)，Tianjin Hosp, Dept Orthopaed Trauma, 406 South Jiefang Rd, Tianjin 300211, Peoples R China.
EM zhangjinlitjyy@126.com
CR Bartonicek N, 2016, MOL CANCER, V15, P0, DOI 10.1186/s12943-016-0530-6
   Cai B, 2014, NEOPLASMA, V61, P379, DOI 10.4149/neo_2014_075
   Canel M, 2013, J CELL SCI, V126, P393, DOI 10.1242/jcs.100115
   Cortini M, 2017, CANCER LETT, V405, P90, DOI 10.1016/j.canlet.2017.07.024
   Gupta RA, 2010, NATURE, V464, P1071, DOI 10.1038/nature08975
   Lai MC, 2012, MED ONCOL, V29, P1810, DOI 10.1007/s12032-011-0004-z
   Lavorgna G, 2016, PHARMACOL RES, V110, P131, DOI 10.1016/j.phrs.2016.05.018
   Lee NK, 2014, BIOCHEM BIOPH RES CO, V451, P171, DOI 10.1016/j.bbrc.2014.07.067
   Li JP, 2016, AM J CANCER RES, V6, P1099
   Li W, 2016, J BONE ONCOL, V5, P80, DOI 10.1016/j.jbo.2016.05.003
   Li ZW, 2016, AM J TRANSL RES, V8, P2385
   Li ZH, 2017, CELL PHYSIOL BIOCHEM, V42, P1407, DOI 10.1159/000479205
   Livak KJ, 2001, METHODS, V25, P402, DOI 10.1006/meth.2001.1262
   Miao YF, 2016, ANN CLIN LAB SCI, V46, P418
   Sheaff RJ, 1997, GENE DEV, V11, P1464, DOI 10.1101/gad.11.11.1464
   Sokolowski KM, 2016, ANTI-CANCER AGENT ME, V16, P29, DOI 10.2174/1871520615666150716104408
   Sun X, 2015, CELL DEATH DIS, V6, P0, DOI 10.1038/cddis.2015.269
   Takahashi-yanaga F, 2008, CELL SIGNAL, V20, P581, DOI 10.1016/j.cellsig.2007.10.018
   Tan J, 2017, ONCOL REP, V38, P1373, DOI 10.3892/or.2017.5841
   Wang B, 2015, MOL CELLS, V38, P432, DOI 10.14348/molcells.2015.2327
   Wang CHAO-FU, 2013, ZHONGHUA BING LI XUE ZA ZHI, V42, P652
   Wang GJ, 2017, AM J CANCER RES, V7, P1577
   Wu YS, 2015, INT J ONCOL, V46, P2586, DOI 10.3892/ijo.2015.2976
   Xue M, 2014, ONCOL REP, V31, P1993, DOI 10.3892/or.2014.3092
   Xue X, 2016, ONCOGENE, V35, P2746, DOI 10.1038/onc.2015.340
   Xue Y, 2015, MUTAGENESIS, V30, P303, DOI 10.1093/mutage/geu076
   Yang MH, 2015, BBA-MOL BASIS DIS, V1852, P166, DOI 10.1016/j.bbadis.2014.11.013
   Yang P, 2016, ONCOTARGET, V7, P63449, DOI 10.18632/oncotarget.11523
   Yu Q, 1999, GENE DEV, V13, P35, DOI 10.1101/gad.13.1.35
   Yu W, 2015, SURG ONCOL, V1, P9
   Yue J, 2012, CANCER MICROENVIRON, V5, P275, DOI 10.1007/s12307-012-0101-3
   Zhang ZB, 2016, MOL MED REP, V14, P2465, DOI 10.3892/mmr.2016.5572
   Zhou YQ, 2016, PLOS ONE, V11, P0, DOI 10.1371/journal.pone.0155250
NR 33
TC 28
Z9 29
U1 0
U2 5
PU SPANDIDOS PUBL LTD
PI ATHENS
PA POB 18179, ATHENS, 116 10, GREECE
SN 1792-0981
EI 1792-1015
J9 EXP THER MED
JI Exp. Ther. Med.
PD DEC 15
PY 2017
VL 14
IS 6
BP 5321
EP 5328
DI 10.3892/etm.2017.5248
PG 8
WC Medicine, Research & Experimental
SC Research & Experimental Medicine
GA FP7LE
UT WOS:000417815000011
PM 29285059
DA 2022-07-08
ER

PT J
AU Yu, Gui-Hua
   Li, Ai-Min
   Li, Xiang
   Yang, Zhong
   Peng, Hao
AF Yu, Gui-hua
   Li, Ai-min
   Li, Xiang
   Yang, Zhong
   Peng, Hao
TI Bispecific antibody suppresses osteosarcoma aggressiveness through regulation of NF-B signaling pathway
SO TUMOR BIOLOGY
LA English
DT Article
DE Osteosarcoma; aggressiveness; BsAbBmi; TRIM; TRIM-14; Bmi-1; nuclear factor-B
ID article. see vol.37; kappa-b; tripartite motif; adriamycin resistance; cell proliferation; colorectal-cancer; innate immunity; poor-prognosis; bmi-1 gene; expression
AB Osteosarcoma is one of the most lethal malignancies, and the prognosis remains dismal due to the paucity of effective therapeutic targets. Bmi-1 and TRIM-14 are associated with the initiation and progression of osteosarcoma, which could promote angiogenesis, invasion, and apoptotic resistance in bone cancer tissue. In this study, we constructed a bispecific antibody of BsAbBmi/TRIM targeting Bmi-1 and TRIM-14 and investigated the therapeutic value in bone carcinoma cells and xenograft mice. Our results showed that Bmi-1 and TRIM-14 expression levels were markedly upregulated correlated with nuclear factor-B nuclear translocation in bone cancer cells and clinical carcinoma tissues. Results have demonstrated that overexpression of Bmi-1 and TRIM-14 promoted growth, proliferation, aggressiveness, and apoptosis resistance of osteosarcoma cells. BsAbBmi/TRIM administration significantly inhibited nuclear factor-B expression derived by matrix metalloproteinase-9 promoter. BsAbBmi/TRIM administration inhibited growth of osteosarcoma cells and downregulated Bmi-1 and TRIM-14 expression levels. Data also demonstrated that migration and invasion of osteosarcoma cells were also inhibited by BsAbBmi/TRIM. In addition, results illustrated that BsAbBmi/TRIM inhibited tumor growth and tumorigenicity by blockaded sensor expression in nuclear factor-B signal pathway. Furthermore, in vivo study showed that BsAbBmi/TRIM treatment markedly inhibited the tumorigenicity and growth of osteosarcoma cells compared to either AbBmi-1 or AbTRIM-14 treatment. Notably, survival of xenograft mice was prolonged by BsAbBmi/TRIM treatment compared to either AbBmi-1 or AbTRIM-14 treatment. In conclusion, these results provided new evidence that BsAbBmi/TRIM inhibited the progression of osteosarcoma, which suggest that BsAbBmi/TRIM may be a novel anti-cancer agent for osteosarcoma therapy.
C1 [Yu, Gui-Hua; Peng, Hao] Wuhan Univ, Renmin Hosp, Dept Orthoped, Ziyang Rd 99, Wuhan 430060, Hubei, Peoples R China.
   [Li, Ai-Min; Li, Xiang; Yang, Zhong] Wuhan Univ, Basic Med Coll, Wuhan, Hubei, Peoples R China.
RP Peng, H (通讯作者)，Wuhan Univ, Renmin Hosp, Dept Orthoped, Ziyang Rd 99, Wuhan 430060, Hubei, Peoples R China.
EM penghao_1999@126.com
CR Bahador R, 2016, TUMOR BIOL, V37, P3091, DOI 10.1007/s13277-015-4140-5
   Bai FL, 2014, CANCER BIOL THER, V15, P1226, DOI 10.4161/cbt.29686
   Bolomsky A, 2016, J HEMATOL ONCOL, V9, P0, DOI 10.1186/s13045-016-0247-4
   Cambiaghi V, 2012, ADV EXP MED BIOL, V770, P77
   Chinchar E, 2014, VASC CELL, V6, P0, DOI 10.1186/2045-824X-6-12
   Choi YJ, 2009, BREAST CANCER RES TR, V113, P83, DOI 10.1007/s10549-008-9909-4
   Cui JG, 2010, J NEURO-ONCOL, V98, P297, DOI 10.1007/s11060-009-0077-0
   Guidicelli G, 2009, PLOS ONE, V4, P0, DOI 10.1371/journal.pone.0005493
   Hassanzadeh PARICHEHR, 2011, GASTROENTEROL HEPATOL BED BENCH, V4, P127
   Jamshidi M, 2015, ONCOTARGET, V6, P37979, DOI 10.18632/oncotarget.4991
   Jiang T, 2013, MED ONCOL, V30, P0, DOI 10.1007/s12032-013-0715-4
   Kang MK, 2007, BRIT J CANCER, V96, P126, DOI 10.1038/sj.bjc.6603529
   Kimsa MW, 2014, FOLIA BIOL-PRAGUE, V60, P144
   Li J, 2010, AM J PATHOL, V176, P699, DOI 10.2353/ajpath.2010.090502
   Lin MIAO-XIA, 2009, NAN FANG YI KE DA XUE XUE BAO, V29, P1816
   Locklin RM, 2007, MOL CANCER THER, V6, P3219, DOI 10.1158/1535-7163.MCT-07-0275
   Maeyama I, 1970, IRYO S, V24, P227
   Mohammadi M, 2016, TUMOR BIOL, V37, P8153, DOI 10.1007/s13277-015-4726-y
   Nenasheva VV, 2015, IMMUNOL RES, V62, P255, DOI 10.1007/s12026-015-8653-1
   Ozato K, 2008, NAT REV IMMUNOL, V8, P849, DOI 10.1038/nri2413
   Pazionis THERESAJC, 2013, OPEN ORTHOP J, V7, P103, DOI 10.2174/1874325001307010103
   Raaphorst FM, 2002, CANCER RES, V62, P618
   Ren Y, 2012, J HUAZHONG U SCI-MED, V32, P82, DOI 10.1007/s11596-012-0014-x
   Sanchez-pareja A, 2016, INT J SURG PATHOL, V24, P366, DOI 10.1177/1066896916629546
   Shibata-kobayashi S, 2013, ONCOL LETT, V5, P903, DOI 10.3892/ol.2013.1130
   Tian XD, 2016, CELL PHYSIOL BIOCHEM, V38, P1415, DOI 10.1159/000443084
   Tsai HC, 2014, PLOS ONE, V9, P0, DOI 10.1371/journal.pone.0090159
   Vourvouhaki E, 2007, PHYS REV E, V76, P0, DOI 10.1103/PhysRevE.76.011926
   Wang JW, 2014, ONCOL RES, V22, P39, DOI 10.3727/096504014X14078436005012
   Wang YW, 2014, BIOCHEM PHARMACOL, V88, P322, DOI 10.1016/j.bcp.2014.01.041
   Wang Z, 2015, ONCOTARGET, V6, P14191, DOI 10.18632/oncotarget.3691
   Wu XM, 2011, INDIAN J EXP BIOL, V49, P105
   Zhao H, 2014, INT J CLIN EXP MED, V7, P5429
   Zhou Y, 2016, ACTA PHARMACOL SIN, V37, P519, DOI 10.1038/aps.2015.153
   Zhu LB, 2014, INT J CLIN EXP PATHO, V7, P3984
NR 35
TC 7
Z9 7
U1 1
U2 8
PU SAGE PUBLICATIONS LTD
PI LONDON
PA 1 OLIVERS YARD, 55 CITY ROAD, LONDON EC1Y 1SP, ENGLAND
SN 1010-4283
EI 1423-0380
J9 TUMOR BIOL
JI Tumor Biol.
PD JUN 20
PY 2017
VL 39
IS 6
BP 
EP 
DI 10.1177/1010428317705572
PG 10
WC Oncology
SC Oncology
GA EY5PP
UT WOS:000404030000001
PM 28631557
DA 2022-07-08
ER

PT J
AU Ding, Lu
   Li, Rong
   Sun, Rongxin
   Zhou, Yang
   Zhou, Yubo
   Han, Xiaoping
   Cui, Yong
   Wang, Wu
   Lv, Qing
   Bai, Jingping
AF Ding, Lu
   Li, Rong
   Sun, Rongxin
   Zhou, Yang
   Zhou, Yubo
   Han, Xiaoping
   Cui, Yong
   Wang, Wu
   Lv, Qing
   Bai, Jingping
TI S-phase kinase-associated protein 2 promotes cell growth and motility in osteosarcoma cells
SO CELL CYCLE
LA English
DT Article
DE Apoptosis; cell growth; cell proliferation; invasion; osteosarcoma; migration; Skp2
ID prostate-cancer cell; down-regulation; cycle arrest; skp2; expression; p27; degradation; ligase; proliferation; p27(kip1)
AB Skp2 (S-phase kinase-associated protein 2) plays an oncogenic role in a variety of human cancers. However, the function of Skp2 in osteosarcoma (OS) is elusive. Therefore, in the current study, we explore whether Skp2 exerts its oncogenic function in OS. The cell growth, apoptosis, invasion and cell cycle were measured in OS cells after Skp2 overexpression. We found that overexpression of Skp2 enhanced cell growth, and inhibited cell apoptosis in OS cells. Moreover, we observed that upregulation of Skp2 accelerated cell cycle progression in OS cells. Furthermore, the ability of migration and invasion was enhanced in Skp2 overexpressing OS cells. Mechanically, our Western blotting data suggested that Skp2 decreased the expression of E-cadherin, Foxo1, p21, and p57, but increased MMP-9 in OS cells. In conclusion, our study demonstrated that Skp2 exhibited an oncogenic function in OS cells, suggesting that inhibition of Skp2 may be a novel approach for the treatment of OS.
C1 [Ding, Lu; Han, Xiaoping; Cui, Yong; Wang, Wu; Lv, Qing] Xinjiang Med Univ, Affiliated Hosp 5, Dept Orthoped, Xinjiang, Peoples R China.
   [Ding, Lu; Zhou, Yang; Bai, Jingping] Xinjiang Med Univ, Tumor Hosp Affiliated, Dept Orthoped, Xinjiang, Peoples R China.
   [Li, Rong] Xinjiang Med Univ, Coll Publ Hlth, Dept Maternal Child & Adolescent Hlth, Xinjiang, Peoples R China.
   [Sun, Rongxin] Xinjiang Med Univ, Affiliated Hosp 6, Dept Orthoped, Xinjiang, Peoples R China.
   [Zhou, Yubo] Xinjiang Med Univ, Tradit Chinese Med Hosp Affiliated, Xinjiang, Peoples R China.
RP Bai, JP (通讯作者)，Xinjiang Med Univ, Tumor Hosp Affiliated, Suzhou Rd 789, Urumqi 830000, Peoples R China.
EM baijingpingxj@126.com
FU program for graduate research innovation of Xinjiang Medical University [CXCY2017033]; research innovation program of Xinjiang Medical University [XYDCX201695]
CR Allison DANIELC, 2012, SARCOMA, V2012, P704872, DOI 10.1155/2012/704872
   Chaiyawat P, 2017, ONCOTARGETS THER, V10, P565, DOI 10.2147/OTT.S119993
   Chan CH, 2013, CELL, V154, P556, DOI 10.1016/j.cell.2013.06.048
   Chan CH, 2012, CELL, V149, P1098, DOI 10.1016/j.cell.2012.02.065
   Chen Q, 2008, BLOOD, V111, P4690, DOI 10.1182/blood-2007-09-112904
   Chen XP, 2017, ANTI-CANCER AGENT ME, V17, P1234, DOI 10.2174/1871520615666151019092919
   Frescas D, 2008, NAT REV CANCER, V8, P438, DOI 10.1038/nrc2396
   Fu HC, 2016, ONCOTARGET, V7, P44047, DOI 10.18632/oncotarget.10057
   Geng QR, 2017, MOL CANCER, V16, P0, DOI 10.1186/s12943-017-0649-0
   Gianferante DM, 2017, NAT REV ENDOCRINOL, V13, P480, DOI 10.1038/nrendo.2017.16
   Hiramatsu Y, 2006, CANCER RES, V66, P8477, DOI 10.1158/0008-5472.CAN-06-1603
   Hirotsu M, 2010, MOL CANCER, V9, P0, DOI 10.1186/1476-4598-9-5
   Huang H, 2005, P NATL ACAD SCI USA, V102, P1649, DOI 10.1073/pnas.0406789102
   Huang HC, 2011, J AGR FOOD CHEM, V59, P6765, DOI 10.1021/jf201096v
   Huang HC, 2008, ENDOCRINOLOGY, V149, P5972, DOI 10.1210/en.2008-0408
   Hung WC, 2010, CANCER LETT, V288, P156, DOI 10.1016/j.canlet.2009.06.032
   Hussain AR, 2009, LEUKEMIA LYMPHOMA, V50, P1204, DOI 10.1080/10428190902951799
   Inuzuka H, 2012, CELL, V150, P179, DOI 10.1016/j.cell.2012.05.038
   Iwamoto Y, 2009, J ORTHOP SCI, V14, P397, DOI 10.1007/s00776-009-1347-6
   Kamura T, 2003, P NATL ACAD SCI USA, V100, P10231, DOI 10.1073/pnas.1831009100
   Kim SY, 2003, MOL CELL, V11, P1177, DOI 10.1016/S1097-2765(03)00173-4
   Le DELEYMC, 2007, EUR J CANCER, V43, P752, DOI 10.1016/j.ejca.2006.10.023
   Li ZW, 2015, CELL BIOCHEM BIOPHYS, V72, P719, DOI 10.1007/s12013-015-0523-x
   Li ZM, 2016, ONCOTARGET, V7, P18927, DOI 10.18632/oncotarget.7816
   Liao QIAN-DE, 2008, ZHONG NAN DA XUE XUE BAO YI XUE BAN, V33, P606
   Lim MS, 2002, BLOOD, V100, P2950, DOI 10.1182/blood.V100.8.2950
   Lin HK, 2010, NATURE, V464, P374, DOI 10.1038/nature08815
   Lu LF, 2002, BMC CELL BIOL, V3, P0, DOI 10.1186/1471-2121-3-22
   Lu W, 2017, ONCOGENE, V36, P1364, DOI 10.1038/onc.2016.300
   Ma J, 2015, ONCOTARGET, V6, P1740, DOI 10.18632/oncotarget.2714
   Masuda T, 2002, CANCER RES, V62, P3819
   Meyers PA, 2005, J CLIN ONCOL, V23, P2004, DOI 10.1200/JCO.2005.06.031
   Moore DREWD, 2014, CANCER TREAT RES, V162, P65, DOI 10.1007/978-3-319-07323-1_4
   Nagao H, 2011, J PATHOL, V224, P169, DOI 10.1002/path.2880
   Palumbo A, 2008, ANN ONCOL, V19, P1160, DOI 10.1093/annonc/mdn018
   Radke S, 2005, ONCOGENE, V24, P3448, DOI 10.1038/sj.onc.1208328
   Rico-bautista E, 2010, BMC BIOL, V8, P0, DOI 10.1186/1741-7007-8-153
   Rose AE, 2011, PIGM CELL MELANOMA R, V24, P197, DOI 10.1111/j.1755-148X.2010.00784.x
   Roy S, 2007, MOL CANCER THER, V6, P2696, DOI 10.1158/1535-7163.MCT-07-0104
   Schuler S, 2011, INT J ONCOL, V38, P219, DOI 10.3892/ijo_00000841
   Siegel RL, 2017, CA-CANCER J CLIN, V67, P7, DOI 10.3322/caac.21387
   Song MS, 2008, ONCOGENE, V27, P3176, DOI 10.1038/sj.onc.1210971
   Su JN, 2016, AM J CANCER RES, V6, P2178
   Tanaka M, 2009, BRIT J CANCER, V100, P1957, DOI 10.1038/sj.bjc.6605060
   Tedesco D, 2002, GENE DEV, V16, P2946, DOI 10.1101/gad.1011202
   Tsvetkov LM, 1999, CURR BIOL, V9, P661, DOI 10.1016/S0960-9822(99)80290-5
   Von DERLEHRN, 2003, MOL CELL, V11, P1189, DOI 10.1016/S1097-2765(03)00193-X
   Waltregny D, 2001, MOL ENDOCRINOL, V15, P765, DOI 10.1210/me.15.5.765
   Wang IC, 2005, MOL CELL BIOL, V25, P10875, DOI 10.1128/MCB.25.24.10875-10894.2005
   Wang LX, 2015, ONCOTARGET, V6, P18027, DOI 10.18632/oncotarget.4090
   Wang Z, 2012, J NURS, V19, P1, DOI 10.3389/F0NC.2011.00057
   Wang ZW, 2012, BBA-REV CANCER, V1825, P11, DOI 10.1016/j.bbcan.2011.09.002
   Wu LC, 2017, ONCOTARGET, V8, P11729, DOI 10.18632/oncotarget.14329
   Wu PK, 2009, JPN J CLIN ONCOL, V39, P514, DOI 10.1093/jjco/hyp057
   Xu HUI-MIN, 2011, CHIN J CANCER, V30, P204
   Xu J, 2017, NAT COMMUN, V8, P0, DOI 10.1038/ncomms14002
   Yamada SI, 2016, PATHOL ONCOL RES, V22, P625, DOI 10.1007/s12253-016-0049-6
   Yang ES, 2003, J BIOL CHEM, V278, P46862, DOI 10.1074/jbc.M306340200
   Yang G, 2002, CLIN CANCER RES, V8, P3419
   Yin XY, 2016, ONCOTARGET, V7, P66512, DOI 10.18632/oncotarget.11614
   Yu ZK, 1998, P NATL ACAD SCI USA, V95, P11324, DOI 10.1073/pnas.95.19.11324
   Zheng NN, 2016, BIOCHEM BIOPH RES CO, V476, P252, DOI 10.1016/j.bbrc.2016.05.105
   Zheng WQ, 2005, STEROIDS, V70, P770, DOI 10.1016/j.steroids.2005.04.012
NR 63
TC 11
Z9 11
U1 1
U2 3
PU TAYLOR & FRANCIS INC
PI PHILADELPHIA
PA 530 WALNUT STREET, STE 850, PHILADELPHIA, PA 19106 USA
SN 1538-4101
EI 1551-4005
J9 CELL CYCLE
JI Cell Cycle
PD JUN 15
PY 2017
VL 16
IS 16
BP 1547
EP 1555
DI 10.1080/15384101.2017.1346760
PG 9
WC Cell Biology
SC Cell Biology
GA FF4FE
UT WOS:000408890400012
PM 28771075
DA 2022-07-08
ER

PT J
AU Mo, Lijun
   Li, Wenchao
   Shi, Xiang
   Yang, Zheng
   Li, Xiaohong
   Qin, Liuqun
   Luo, Yuzhen
   Mo, Wuning
AF Mo, Lijun
   Li, Wenchao
   Shi, Xiang
   Yang, Zheng
   Li, Xiaohong
   Qin, Liuqun
   Luo, Yuzhen
   Mo, Wuning
TI WWOX suppresses proliferation and induces apoptosis via G2 arrest and caspase 3 pathway in nasopharyngeal carcinoma cells
SO INTERNATIONAL JOURNAL OF CLINICAL AND EXPERIMENTAL PATHOLOGY
LA English
DT Article
DE WWOX; nasopharyngeal carcinoma; proliferation; cell cycle; cell apoptosis
ID tumor-suppressor; inhibits proliferation; in-vitro; cancer; expression; gene; growth; osteosarcoma; invasion; fra16d
AB Background: WWOX plays crucial roles in various tumors. However, so far, minimal research into the role of WWOX in the development of nasopharyngeal carcinoma (NPC) has been reported. The present study investigates the effects of WWOX overexpression on cell proliferation, migration, and invasion in human NPC cell line CNE1. Materials and methods: A lentiviral vector carrying WWOX was transfected into CNE1 cells. The mRNA abundances of WWOX, MMP9, E-cadherin and WWOX protein were detected using quantitative RT-PCR and Western blotting in the transfected cells compared with the control cells (cells transfected using the empty vector and untransfected cells), respectively. Cell proliferation rates were assessed by plate colony formation assays and methyl thiazolyl tetrazolium (MTT). Cell migration and invasion were tested through wound healing assays and/or transwell migration and invasion assays. Cell cycle progression and apoptosis assays were performed by flow cytometry. The protein abundances of activated fragments of caspase-3, cleaved caspase-3 and AKT, phosphorylated p-AKT (Ser473) were measured using Western blotting. Results: Overexpression of WWOX significantly inhibited cell proliferation, migration and invasion and induced apoptosis. Moreover, WWOX overexpression led to cell proliferation inhibition via induction of cell cycle arrest in G2/M phase. WWOX suppressed migration and invasion via downregulation of MMP9 and upregulation of E-cadherin. Meanwhile, WWOX could downregulate the phosphorylation of Akt protein kinase and upregulate cleavage of Caspase-3, contributing to inhibition of proliferation and promotion of apoptosis. Conclusion: WWOX gene may be a novel target for gene therapy in NPC.
C1 [Mo, Lijun; Li, Wenchao; Shi, Xiang; Yang, Zheng; Li, Xiaohong; Qin, Liuqun; Luo, Yuzhen; Mo, Wuning] Guangxi Med Univ, Affiliated Hosp 1, Dept Clin Lab, 22 Shuangyong Rd, Nanning, Guangxi, Peoples R China.
RP Mo, WN (通讯作者)，Guangxi Med Univ, Affiliated Hosp 1, Dept Clin Lab, 22 Shuangyong Rd, Nanning, Guangxi, Peoples R China.
EM mown16300@126.com
FU National Science Foundation of China [81460414]; Scientific Research Project of Guangxi Colleges and Universities [YB2014059]
CR Aderca I, 2008, J HEPATOL, V49, P373, DOI 10.1016/j.jhep.2008.05.015
   Aqeilan RI, 2004, CLIN CANCER RES, V10, P3053, DOI 10.1158/1078-0432.CCR-03-0594
   Becker S, 2011, J THORAC ONCOL, V6, P1976, DOI 10.1097/JTO.0b013e31822e59dd
   Bednarek AK, 2000, CANCER RES, V60, P2140
   Cheng I, 2012, GENE CHROMOSOME CANC, V51, P66, DOI 10.1002/gcc.20932
   Del MARES, 2015, SCI REP-UK, V5, P0, DOI 10.1038/srep12959
   Donati V, 2007, CLIN CANCER RES, V13, P884, DOI 10.1158/1078-0432.CCR-06-2016
   Hanahan D, 2011, CELL, V144, P646, DOI 10.1016/j.cell.2011.02.013
   He W, 2017, ONCOTARGETS THER, V10, P67, DOI 10.2147/OTT.S122238
   Hu BS, 2012, WORLD J GASTROENTERO, V18, P3020, DOI 10.3748/wjg.v18.i23.3020
   Iliopoulos D, 2007, CLIN CANCER RES, V13, P268, DOI 10.1158/1078-0432.CCR-06-2038
   Kaufmann SH, 2008, METHODS, V44, P262, DOI 10.1016/j.ymeth.2007.11.005
   Kurek KC, 2010, CANCER RES, V70, P5577, DOI 10.1158/0008-5472.CAN-09-4602
   Li G, 2015, CELL BIOCHEM BIOPHYS, V73, P417, DOI 10.1007/s12013-015-0654-0
   Li J, 2015, EXP BIOL MED, V240, P324, DOI 10.1177/1535370214561587
   Li LK, 2016, ARCH ORAL BIOL, V64, P28, DOI 10.1016/j.archoralbio.2015.12.002
   Liu C, 2017, CANCER CELL INT, V17, P0, DOI 10.1186/s12935-016-0372-8
   Malumbres M, 2009, NAT REV CANCER, V9, P153, DOI 10.1038/nrc2602
   Moghaddaskho F, 2017, TUMOR BIOL, V39, P0, DOI 10.1177/1010428317692255
   Niu M, 2016, BMC CANCER, V16, P0, DOI 10.1186/s12885-016-2253-x
   Paige AJW, 2010, EUR J CANCER, V46, P818, DOI 10.1016/j.ejca.2009.12.021
   Paige AJW, 2001, P NATL ACAD SCI USA, V98, P11417, DOI 10.1073/pnas.191175898
   Petersson F, 2015, SEMIN DIAGN PATHOL, V32, P54, DOI 10.1053/j.semdp.2015.02.021
   Pluciennik E, 2006, EJSO-EUR J SURG ONC, V32, P153, DOI 10.1016/j.ejso.2005.11.002
   Porter AG, 1999, CELL DEATH DIFFER, V6, P99, DOI 10.1038/sj.cdd.4400476
   Qin HR, 2007, MOL CANCER RES, V5, P957, DOI 10.1158/1541-7786.MCR-07-0211
   Qu JJ, 2013, INT J MOL MED, V31, P1139, DOI 10.3892/ijmm.2013.1314
   Ried K, 2000, HUM MOL GENET, V9, P1651, DOI 10.1093/hmg/9.11.1651
   Sun WJ, 2017, BIOCHEM PHARMACOL, V127, P90, DOI 10.1016/j.bcp.2016.12.008
   Torre LA, 2015, CA-CANCER J CLIN, V65, P87, DOI 10.3322/caac.21262
   Visconti R, 2016, J EXP CLIN CANC RES, V35, P0, DOI 10.1186/s13046-016-0433-9
   Yang Z, 2014, NEOPLASMA, V61, P170, DOI 10.4149/neo_2014_023
   Zheng QW, 2016, CANCER GENE THER, V23, P433, DOI 10.1038/cgt.2016.59
   Zhou HL, 1998, J BIOL CHEM, V273, P16568, DOI 10.1074/jbc.273.26.16568
NR 34
TC 1
Z9 2
U1 0
U2 6
PU E-CENTURY PUBLISHING CORP
PI MADISON
PA 40 WHITE OAKS LN, MADISON, WI 53711 USA
SN 1936-2625
EI 
J9 INT J CLIN EXP PATHO
JI Int. J. Clin. Exp. Pathol.
PD JUN 15
PY 2017
VL 10
IS 12
BP 11526
EP 11535
DI 
PG 10
WC Oncology; Pathology
SC Oncology; Pathology
GA FQ9UL
UT WOS:000418707100016
PM 31966508
DA 2022-07-08
ER

PT J
AU Zhang, Shuwei
   Zhou, Yichi
   Zha, Yuanyu
   Yang, Yang
   Wang, Linlong
   Li, Jingfeng
   Jin, Wei
AF Zhang, Shuwei
   Zhou, Yichi
   Zha, Yuanyu
   Yang, Yang
   Wang, Linlong
   Li, Jingfeng
   Jin, Wei
TI Loss of SOX5 protein expression by RNAi in osteosarcoma cells suppresses cell proliferation and invasion
SO INTERNATIONAL JOURNAL OF CLINICAL AND EXPERIMENTAL PATHOLOGY
LA English
DT Article
DE SOX5; osteosarcoma; proliferation; invasion
ID progression; generation
AB Sex determining region Y-box protein 5 (SOX5) is involved in the regulation of embryonic development and associated with various types of cancers. However, the expression and biological function of SOX5 in osteosarcoma remains to be investigated. Here, we found that SOX5 mRNA was significantly elevated in osteosarcoma tissues compared with bone cyst tissues. In vitro experiments demonstrated that knockdown of SOX5 by RNA interference in two osteosarcoma cell lines, MG63 and U2OS cells, inhibited cell proliferation, G1/S cell cycle transition, migration and invasion. In addition, knockdown of SOX5 in osteosarcoma cells reduced the expression of proteins associated with G1/S cell cycle transition (CDK2 and CDC25A) and invasion (MMP-2, MMP-9, Twist1 and Snail1). Our results indicate for the first time that SOX5 is a potential diagnostic biomarker and a therapeutic target for osteosarcoma.
C1 [Zhang, Shuwei; Zhou, Yichi; Zha, Yuanyu; Yang, Yang; Wang, Linlong; Li, Jingfeng; Jin, Wei] Wuhan Univ, Zhongnan Hosp, Dept Orthoped, 169 Donghu Rd, Wuhan 430000, Hubei, Peoples R China.
RP Jin, W (通讯作者)，Wuhan Univ, Zhongnan Hosp, Dept Orthoped, 169 Donghu Rd, Wuhan 430000, Hubei, Peoples R China.
EM weijinwh@sina.com
CR Bakhshi S, 2010, EXPERT REV ANTICANC, V10, P271, DOI 10.1586/era.09.186, 10.1586/ERA.09.186
   Basu-roy U, 2012, ONCOGENE, V31, P2270, DOI 10.1038/onc.2011.405
   Curran S, 1999, J PATHOL, V189, P300, DOI 10.1002/(SICI)1096-9896(199911)189:3<300::AID-PATH456>3.0.CO;2-C
   Dy P, 2008, GENESIS, V46, P294, DOI 10.1002/dvg.20392
   Huang DY, 2008, J PATHOL, V214, P445, DOI 10.1002/path.2299
   Jaffe N, 2009, CANCER TREAT RES, V152, P239, DOI 10.1007/978-1-4419-0284-9_12
   Lefebvre V, 2007, INT J BIOCHEM CELL B, V39, P2195, DOI 10.1016/j.biocel.2007.05.019
   Ma S, 2009, INT J CANCER, V124, P2323, DOI 10.1002/ijc.24243
   Martinez-morales PL, 2010, EMBO REP, V11, P466, DOI 10.1038/embor.2010.61
   Nilsson I, 2000, PROG CELL CYCLE RES, V4, P107
   Pei XH, 2014, BIOCHEM BIOPH RES CO, V446, P322, DOI 10.1016/j.bbrc.2014.02.109
   Perez-alcala S, 2004, DEVELOPMENT, V131, P4455, DOI 10.1242/dev.01329
   Reed SI, 1997, CANCER SURV, V29, P7
   Shi TY, 2013, MED ONCOL, V30, P0, DOI [10.1007/s12032-013-0500-4, 10.1007/s12032-013-0697-2]
   Smits P, 2001, DEV CELL, V1, P277, DOI 10.1016/S1534-5807(01)00003-X
   Stolt CC, 2006, DEV CELL, V11, P697, DOI 10.1016/j.devcel.2006.08.011
   Ueda R, 2007, INT J CANCER, V120, P1704, DOI 10.1002/ijc.22472
   Wang D, 2015, MED ONCOL, V32, P0, DOI 10.1007/s12032-014-0461-2
   Wang RJ, 2015, CANCER LETT, V356, P568, DOI 10.1016/j.canlet.2014.10.003
   Wu Z, 2016, MOL MED REP, V13, P497, DOI 10.3892/mmr.2015.4541
   Wunderle VM, 1996, GENOMICS, V36, P354, DOI 10.1006/geno.1996.0474
   Zhu HB, 2013, DIAGN PATHOL, V8, P0, DOI 10.1186/1746-1596-8-183
NR 22
TC 0
Z9 0
U1 0
U2 2
PU E-CENTURY PUBLISHING CORP
PI MADISON
PA 40 WHITE OAKS LN, MADISON, WI 53711 USA
SN 1936-2625
EI 
J9 INT J CLIN EXP PATHO
JI Int. J. Clin. Exp. Pathol.
PD JUN 15
PY 2017
VL 10
IS 6
BP 6480
EP 6487
DI 
PG 8
WC Oncology; Pathology
SC Oncology; Pathology
GA EZ2NL
UT WOS:000404545900031
DA 2022-07-08
ER

PT J
AU Gao, Shan
   Guo, Jiayi
   Li, Feng
   Zhang, Kun
   Zhang, Yuke
   Zhang, Yunfei
   Guo, Yanxing
AF Gao, Shan
   Guo, Jiayi
   Li, Feng
   Zhang, Kun
   Zhang, Yuke
   Zhang, Yunfei
   Guo, Yanxing
TI Long non-coding RNA lncTCF7 predicts poor prognosis and promotes tumor metastasis in osteosarcoma
SO INTERNATIONAL JOURNAL OF CLINICAL AND EXPERIMENTAL PATHOLOGY
LA English
DT Article
DE Osteosarcoma; long non-coding RNA; lncTCF7; tumor metastasis; epithelial-mesenchymal transition
ID epithelial-mesenchymal transition; hepatocellular-carcinoma; prognostic-factor; metaanalysis; malat1
AB The 5-year survival rate of patients with metastatic osteosarcoma remains poor. Therefore, the molecular mechanisms underlying metastasis of osteosarcoma need to be investigated. Long non-coding RNA lncTCF7 promotes tumor metastasis in liver and lung cancers; however, its role in osteosarcoma remains unclear. In this study, we found that lncTCF7 expression was significantly higher in osteosarcoma tissues than that in adjacent normal osteosarcoma tissues and upregulated lncTCF7 expression was significantly correlated with tumor metastasis, higher TNM grade and lower survival rate. Additionally, we observed that lncTCF7 silencing significantly inhibited the migration and invasion of osteosarcoma cells, but showed no effects on the proliferation and apoptosis of these cells. lncTCF7 silencing markedly increased the expression of E-cadherin and decreased the expressions of N-cadherin, vimentin, matrix metalloproteinase-2 (MMP-2), and MMP-9, which exerted a potentiating effect on EMT. The result was suggested that lncTCF7 silencing inhibited tumor metastasis in osteosarcoma by possibly inhibiting EMT process. In conclusion, these observations indicated the potential of lncTCF7 as a biomarker of poor pro-gnosis and promising target for treating osteosarcoma.
C1 [Gao, Shan] Hunan Univ Chinese Med, Changsha, Hunan, Peoples R China.
   [Guo, Jiayi; Li, Feng; Zhang, Yuke; Zhang, Yunfei; Guo, Yanxing] Luoyang Orthoped Hosp Henan Prov, 82 Qiming Xi Rd, Luoyang, Henan, Peoples R China.
   [Zhang, Kun] 91 Cent Hosp Liberat Army, Jiaozuo, Henan, Peoples R China.
RP Guo, YX (通讯作者)，Luoyang Orthoped Hosp Henan Prov, 82 Qiming Xi Rd, Luoyang, Henan, Peoples R China.
EM 1855335-4680@163.com
FU Cultivation Project of Chinese Medicine Clinical Leading Talents of Henan Province [HNZYLJ201301-009]
CR [anonymous] , 2017, J EXP MED, V0, P0, DOI DOI 10.3727/096504017X14957939026111
   Banyard J, 2015, CONNECT TISSUE RES, V56, P403, DOI 10.3109/03008207.2015.1060970
   Benjamin RS, 2015, LANCET ONCOL, V16, P12, DOI 10.1016/S1470-2045(14)71186-6
   Chen RL, 2017, ONCOTARGET, V8, P20462, DOI 10.18632/oncotarget.14726
   Chen X, 2017, CELL PHYSIOL BIOCHEM, V41, P1424, DOI 10.1159/000468005
   Gao KT, 2016, EUR REV MED PHARMACO, V20, P3561
   Geller DAVIDS, 2010, CLIN ADV HEMATOL ONCOL, V8, P705
   Jaffe NORMAN, 2013, SARCOMA, V2013, P203531, DOI 10.1155/2013/203531
   Kager L, 2017, FUTURE ONCOL, V13, P357, DOI 10.2217/fon-2016-0261
   Kansara M, 2014, NAT REV CANCER, V14, P722, DOI 10.1038/nrc3838
   Lv Z, 2017, MUTAT RES-REV MUTAT, V771, P1, DOI 10.1016/j.mrrev.2016.10.002
   Wang YY, 2015, CELL STEM CELL, V16, P413, DOI 10.1016/j.stem.2015.03.003
   Weidle UH, 2017, CANCER GENOM PROTEOM, V14, P143, DOI 10.21873/cgp.20027
   Wu JH, 2017, HUM CELL, V30, P23, DOI 10.1007/s13577-016-0147-5
   Wu J, 2015, J EXP CLIN CANC RES, V34, P0, DOI 10.1186/s13046-015-0229-3
   Zhang CL, 2016, TUMOR BIOL, V37, P2737, DOI 10.1007/s13277-015-4130-7
   Zhao J, 2015, INT J CLIN EXP PATHO, V8, P15947
   Zheng H, 2016, BIOMED RES INT, V2016, P0, DOI 10.1155/2016/5757641
   Zhou SJ, 2017, BRIT J CANCER, V117, P233, DOI 10.1038/bjc.2017.164
NR 19
TC 2
Z9 2
U1 0
U2 6
PU E-CENTURY PUBLISHING CORP
PI MADISON
PA 40 WHITE OAKS LN, MADISON, WI 53711 USA
SN 1936-2625
EI 
J9 INT J CLIN EXP PATHO
JI Int. J. Clin. Exp. Pathol.
PD JUN 15
PY 2017
VL 10
IS 11
BP 10918
EP 10925
DI 
PG 8
WC Oncology; Pathology
SC Oncology; Pathology
GA FP1TR
UT WOS:000417398100022
PM 31966435
DA 2022-07-08
ER

PT J
AU Liu, Zhao-rui
   Sun, Li-zhi
   Jia, Tang-hong
   Jia, Dao-fu
AF Liu, Zhao-rui
   Sun, Li-zhi
   Jia, Tang-hong
   Jia, Dao-fu
TI beta-Aescin shows potent antiproliferative activity in osteosarcoma cells by inducing autophagy, ROS generation and mitochondrial membrane potential loss
SO JOURNAL OF BUON
LA English
DT Article
DE antiproliferative activity; autophagy; beta-Aescin; osteosarcoma; ROS
ID metastasis
AB Purpose: Osteosarcoma is one of the frequent bone tumor affecting mainly children and is associated with considerable mortality. The limited availability of anticancer drugs and less efficacious treatment options have led to poor survival rates of patients with osteosarcoma. Therefore, there is need to look for more viable treatment options and against this backdrop, natural products may prove handy. Therefore the aim of the present study was to evaluate the anticancer activity of a natural product of plant origin, beta-aescin, against U2OS human osteosarcoma cells. Methods: U205 human osteosarcoma cell line was used in this study. Antiproliferative activity was determined by MTT assay. Reactive oxygen species (ROS) and mitochondrial membrane potential (MMP) were evaluated by flow cytometry. Autophagy was detected by monodansylcadaverine (MDC) staining and immunofluorescence. Protein expression was examined by western blotting. Results: The results indicated that beta-aescin showed significant anticancer activity against U2OS human osteosarcoma cells and exhibited an IC50 of 40 mu M. beta-aescin treatment caused significant increase in ROS and decrease in the MMP. The anticancer effect of beta-aescin was found to be due mainly to autophagic cell death as evidenced from MDC staining and immunofluorescence. Moreover, beta-aescin caused significant increase in the expression levels of LC3-II protein in U2OS osteosarcoma cells in a time and dose-dependent manner. Conclusion: Taken together we propose that beta-aescin may prove a lead molecule in the management of osteosarcoma and deserves further research efforts.
C1 [Liu, Zhao-rui; Jia, Tang-hong] Jinan Cent Hosp, Dept Orthopaed Surg, Jinan 250013, Shandong, Peoples R China.
   [Sun, Li-zhi] Jinan Cent Hosp, Med Res & Lab Diagnost Ctr, Jinan 250013, Shandong, Peoples R China.
   [Jia, Dao-fu] Jinan Cent Hosp, Dept Emergency Med, 105 Jiefang Rd, Jinan 250013, Shandong, Peoples R China.
RP Jia, DF (通讯作者)，Jinan Cent Hosp, Dept Emergency Med, 105 Jiefang Rd, Jinan 250013, Shandong, Peoples R China.
EM DacostaCist@yahoo.com
CR Das B, 2012, MINI-REV ORG CHEM, V9, P169, DOI 10.2174/157019312800604706
   Federman N, 2009, CURR TREAT OPTION ON, V10, P82, DOI 10.1007/s11864-009-0087-3
   Guillaume M, 1994, ARZNEIMITTELFORSCH, V44-1, P25
   Guo-min XI, 2005, J ZHEJIANG UNIV-SC B, V6, P28
   Hao WH, 2014, PEERJ, V2, P0, DOI 10.7717/peerj.555
   Jia LL, 2013, ONCOL LETT, V5, P1439, DOI 10.3892/ol.2013.1245
   Kowaltowski AJ, 2009, FREE RADICAL BIO MED, V47, P333, DOI 10.1016/j.freeradbiomed.2009.05.004
   Lee KJ, 2008, CANCER LETT, V268, P233, DOI 10.1016/j.canlet.2008.03.058
   Ming ZJ, 2010, PHYTOMEDICINE, V17, P575, DOI 10.1016/j.phymed.2009.12.009
   Mirabello L, 2009, CANCER-AM CANCER SOC, V115, P1531, DOI 10.1002/cncr.24121
   Nagarajan R, 2011, CANCER-AM CANCER SOC, V117, P625, DOI 10.1002/cncr.25446
   Osaki M, 2011, MOL THER, V19, P1123, DOI 10.1038/mt.2011.53
   Qu JT, 2012, J CANCER RES CLIN, V138, P819, DOI 10.1007/s00432-012-1149-7
   Salah S, 2014, MOL CLIN ONCOL, V2, P811, DOI 10.3892/mco.2014.325
   Sinha SHRADHA, 1994, V42, V0, P53
   Sirtori CR, 2001, PHARMACOL RES, V44, P183, DOI 10.1006/phrs.2001.0847
   Ta H, 2009, CANCER METAST REV, V28, P247, DOI 10.1007/s10555-009-9186-7
NR 17
TC 6
Z9 7
U1 0
U2 2
PU IMPRIMATUR PUBLICATIONS
PI ATHENS
PA 30 DEM POLIORKETES ST, ATHENS, 136 76, GREECE
SN 1107-0625
EI 2241-6293
J9 J BUON
JI J. BUON
PD NOV-DEC 15
PY 2017
VL 22
IS 6
BP 1582
EP 1586
DI 
PG 5
WC Oncology
SC Oncology
GA FO8RE
UT WOS:000417154000032
PM 29332356
DA 2022-07-08
ER

PT J
AU Ren, Lei
   Xu, Yapei
   Liu, Cong
   Wang, Shoujun
   Qin, Guijun
AF Ren, Lei
   Xu, Yapei
   Liu, Cong
   Wang, Shoujun
   Qin, Guijun
TI IL-17RB enhances thyroid cancer cell invasion and metastasis via ERK1/2 pathway-mediated MMP-9 expression
SO MOLECULAR IMMUNOLOGY
LA English
DT Article
DE IL-17RB; IL-17B; Thyroid cancer; Invasion; Metastasis; ERK1/2 pathway
ID nf-kappa-b; promoted metastasis; pancreatic-cancer; family-member; lung-cancer; key player; chemokine; tumorigenesis; osteosarcoma; statistics
AB IL-17RB, a member of the IL-17 receptor family that can be activated by IL-17B, has been proved to be involved in inflammatory diseases and cancers. However, the function of IL-17RB in thyroid cancer is still unknown. In this study, IL-17RB expression in thyroid cancer cell lines and tissues was examined by real-time PCR and western blot. The effects of IL-17RB on cell invasion and migration were determined by in vitro invasion and migration assays, while the effects of IL-17RB on cell metastasis were analyzed by in vivo experiments. The results showed that IL-17RB expression was upregulated in both thyroid cancer cells and tissues. IL-17B dose dependently promoted the invasion, growth and migration of thyroid cancer cells, whereas knockdown of IL-17RB attenuated the effects of IL-17B in vitro. Moreover, IL-17RB was involved in the metastasis and growth of thyroid cancer cells in vivo. In addition, IL-17RB induced ERK1/2 activation and increased MMP-9 expression in vitro and in vivo. Inhibition of ERK1/2 pathway blocked the IL-17RB-mediated thyroid cancer cell invasion and MMP-9 expression. Together, our findings demonstrate that IL-17RB can enhance thyroid cancer cell invasion and metastasis via ERK1/2 pathway-mediated MMP-9 expression, suggesting that IL-17RB may act as a potential therapeutic target for thyroid cancer therapy.
C1 [Ren, Lei; Wang, Shoujun; Qin, Guijun] Zhengzhou Univ, Affiliated Hosp 1, Dept Endocrinol, 1 Jianshe Rd, Zhengzhou 450002, Henan, Peoples R China.
   [Xu, Yapei] Third Peoples Hosp ZhengZhou, Dept Nephrol, Zhengzhou 450000, Peoples R China.
   [Liu, Cong] China Med Univ, Dept Endocrinol, ShengJing Hosp, Shenyang 110022, Liaoning, Peoples R China.
RP Qin, GJ (通讯作者)，Zhengzhou Univ, Affiliated Hosp 1, Dept Endocrinol, 1 Jianshe Rd, Zhengzhou 450002, Henan, Peoples R China.
EM qinguijunn@163.com
CR Al-samadi A, 2016, TUMOR BIOL, V37, P1609, DOI 10.1007/s13277-015-3941-x
   Alinejad V, 2017, BIOMED PHARMACOTHER, V88, P795, DOI 10.1016/j.biopha.2017.01.120
   Arya M, 2003, CURR MED RES OPIN, V19, P557, DOI 10.1185/030079903125002216
   Bie QL, 2017, ONCOTARGET, V8, P18914, DOI 10.18632/oncotarget.14835
   Bie QL, 2016, SCI REP-UK, V6, P0, DOI 10.1038/srep25447
   Eiro N, 2017, J CANCER RES CLIN, V143, P351, DOI 10.1007/s00432-016-2284-3
   Fabre J, 2016, INT J MOL SCI, V17, P0, DOI 10.3390/ijms17091433
   Gong L, 2016, ONCOTARGET, V7, P18458, DOI 10.18632/oncotarget.7607
   Gu FM, 2011, MOL CANCER, V10, P0, DOI 10.1186/1476-4598-10-150
   Hedin KE, 2002, J GASTROINTEST CANC, V31, P23, DOI 10.1385/IJGC:31:1-3:23
   Huang CK, 2014, ONCOGENE, V33, P2968, DOI 10.1038/onc.2013.268
   Iida T, 2014, ONCOL REP, V31, P605, DOI 10.3892/or.2013.2911
   Iwakura Y, 2011, IMMUNITY, V34, P149, DOI 10.1016/j.immuni.2011.02.012
   Li H, 2014, TUMOR BIOL, V35, P5487, DOI 10.1007/s13277-014-1717-3
   Li QC, 2012, IMMUNOL LETT, V148, P144, DOI 10.1016/j.imlet.2012.10.011
   Liao R, 2013, J EXP CLIN CANC RES, V32, P22
   Liu D, 2017, ONCOL REP, V37, P1779, DOI 10.3892/or.2017.5426
   Luo YL, 2016, CANCER LETT, V375, P390, DOI 10.1016/j.canlet.2016.03.012
   Miller KD, 2016, CA-CANCER J CLIN, V66, P271, DOI 10.3322/caac.21349
   Parajuli P, 2016, ONCOTARGET, V7, P6121, DOI 10.18632/oncotarget.6847
   Rajoria S, 2011, PLOS ONE, V6, P0, DOI 10.1371/journal.pone.0015879
   Sabra MM, 2016, THYROID, V26, P518, DOI 10.1089/thy.2015.0395
   Siegel RL, 2016, CA-CANCER J CLIN, V66, P7, DOI 10.3322/caac.21332
   Song XY, 2014, IMMUNITY, V40, P140, DOI 10.1016/j.immuni.2013.11.018
   Song XY, 2013, CELL SIGNAL, V25, P2335, DOI 10.1016/j.cellsig.2013.07.021
   Wang MM, 2013, CANCER BIOL THER, V14, P155, DOI 10.4161/cbt.22955
   Wu HH, 2015, J EXP MED, V212, P333, DOI 10.1084/jem.20141702
NR 27
TC 20
Z9 21
U1 0
U2 4
PU PERGAMON-ELSEVIER SCIENCE LTD
PI OXFORD
PA THE BOULEVARD, LANGFORD LANE, KIDLINGTON, OXFORD OX5 1GB, ENGLAND
SN 0161-5890
EI 
J9 MOL IMMUNOL
JI Mol. Immunol.
PD OCT 15
PY 2017
VL 90
IS 
BP 126
EP 135
DI 10.1016/j.molimm.2017.06.034
PG 10
WC Biochemistry & Molecular Biology; Immunology
SC Biochemistry & Molecular Biology; Immunology
GA FK3JO
UT WOS:000413381600015
PM 28715683
DA 2022-07-08
ER

PT J
AU Liu, Zhendong
   Liu, Zhitao
   Zhang, Yuanjun
   Li, Yan
   Liu, Bo
   Zhang, Kexiang
AF Liu, Zhendong
   Liu, Zhitao
   Zhang, Yuanjun
   Li, Yan
   Liu, Bo
   Zhang, Kexiang
TI miR-24 represses metastasis of human osteosarcoma cells by targeting Acki via AKT/NIMPs pathway
SO BIOCHEMICAL AND BIOPHYSICAL RESEARCH COMMUNICATIONS
LA English
DT Article
DE miR-24; Ackl; Osteosarcoma; Metastasis; AKT/MMPs pathways
ID breast-cancer cell; tumor-suppressor; gastric-cancer; down-regulation; nasopharyngeal carcinoma; in-vitro; proliferation; invasion; progression; prognosis
AB The expression levels of the protein tyrosine kinase Acki has been reported to be dysregulated in various cancers and involve in oncogenesis and progression. However, the expression and role of Ackl in osteosarcoma remains unknown. In this study, we found that Ack1 were evidently upregulated in human osteosarcoma tissues and cell lines. In addition, the clinical data showed that high expression level of Acki is closely associated with clinical stage and positive distant metastasis, and negatively correlated with overall survival. Then, bioinformatics prediction and luciferase reporter assay indicated Acki as a direct target of miR-24, and Ackl could be downregulated by miR-24 at both the mRNA and protein expression levels. Moreover, Ackl expression levels were inversely correlated with that of miR-24 in osteosarcoma tissues. Furthermore, functional assay showed that miR-24 significantly suppressed osteosarcoma progression partially mediated by inhibiting Ackl expression. Finally, western bolt assay revealed that miR-24 regulate AKT/MMPs pathway via Ackl in osteosarcoma cells. In conclusion, our study demonstrated the suppression of miR-24 on osteosarcoma metastasis by targeting Ackl via AKT/MMPs pathways, providing a novel strategy for the diagnosis and treatment of osteosarcoma patients. (C) 2017 Elsevier Inc. All rights reserved.
C1 [Liu, Zhendong; Liu, Zhitao; Zhang, Yuanjun; Li, Yan; Liu, Bo; Zhang, Kexiang] Cent S Univ, Xiangya Hosp 3, Dept Orthoped Surg, Changsha 410013, Hunan, Peoples R China.
RP Zhang, KX (通讯作者)，Cent S Univ, Xiangya Hosp 3, Dept Orthoped Surg, Changsha 410013, Hunan, Peoples R China.
EM zhendongliu2@163.com; zhitaoliu22@163.com; yuanjunzhang2@163.com; yanli2214@163.com; boliu233@163.com; kexiangzhang216@163.com
CR Bramer JAM, 2009, EJSO-EUR J SURG ONC, V35, P1030, DOI 10.1016/j.ejso.2009.01.011
   Chen LC, 2013, CANCER LETT, V329, P174, DOI 10.1016/j.canlet.2012.10.025
   Chen WD, 2012, EXP THER MED, V3, P351, DOI 10.3892/etm.2011.411
   Chong Y, 2014, PLOS ONE, V9, P0, DOI 10.1371/journal.pone.0114585
   Duan HF, 2015, TUMOR BIOL, V36, P6679, DOI 10.1007/s13277-015-3356-8
   Duan YT, 2014, MOL CANCER, V13, P0, DOI 10.1186/1476-4598-13-127
   Duchman KR, 2015, CANCER EPIDEMIOL, V39, P593, DOI 10.1016/j.canep.2015.05.001
   Furlow B, 2006, LANCET ONCOL, V7, P17, DOI 10.1016/S1470-2045(05)70525-8
   Gong B, 2013, BIOMED PHARMACOTHER, V67, P629, DOI 10.1016/j.biopha.2013.06.006
   Guo Y, 2012, ONCOL REP, V27, P1097, DOI 10.3892/or.2011.1571
   Lei X, 2015, ONCOTARGET, V6, P40622, DOI 10.18632/oncotarget.5872
   Li H, 2016, ONCOTARGET, V7, P3548, DOI 10.18632/oncotarget.6516
   Li X, 2014, NEOPLASMA, V61, P453, DOI 10.4149/neo_2014_056
   Li YQ, 2015, J EXP CLIN CANC RES, V34, P0, DOI 10.1186/s13046-015-0242-6
   Li Z, 2015, GASTRIC CANCER, V18, P43, DOI 10.1007/s10120-014-0340-8
   Liang CC, 2007, NAT PROTOC, V2, P329, DOI 10.1038/nprot.2007.30
   Lin SC, 2010, ORAL ONCOL, V46, P204, DOI 10.1016/j.oraloncology.2009.12.005
   Liu Z, 2014, J CELL MOL MED, V18, P1667, DOI 10.1111/jcmm.12317
   Lu JI-CANG, 2011, INT J MULTIMEDIA INT, V2, P225
   Lu KP, 2015, ONCOL REP, V34, P995, DOI 10.3892/or.2015.4025
   Ma WL, 2014, TUMOR BIOL, V35, P12467, DOI 10.1007/s13277-014-2565-x
   Mahajan K, 2013, CANCER LETT, V338, P185, DOI 10.1016/j.canlet.2013.04.004
   Mahajan K, 2010, PLOS ONE, V5, P0, DOI 10.1371/journal.pone.0009646
   Ottaviani G, 2009, CANCER TREAT RES, V152, P3, DOI 10.1007/978-1-4419-0284-9_1
   Saydam O, 2011, CANCER RES, V71, P852, DOI 10.1158/0008-5472.CAN-10-1219
   Song L, 2013, ARCH BIOCHEM BIOPHYS, V535, P128, DOI 10.1016/j.abb.2013.04.001
   Van DERHORSTEH, 2005, P NATL ACAD SCI USA, V102, P15901, DOI 10.1073/pnas.0508014102
   Wang GB, 2015, TUMOR BIOL, V36, P4715, DOI 10.1007/s13277-015-3120-0
   Wang J, 2014, J CANCER, V5, P696, DOI 10.7150/jca.10094
   Wang NG, 2015, INT J CLIN EXP PATHO, V8, P9314
   Wu XJ, 2016, PATHOL ONCOL RES, V22, P471, DOI 10.1007/s12253-015-0023-8
   Xiao XC, 2012, ONCOL RES, V20, P537, DOI 10.3727/096504013X13775486749335
   Xu JQ, 2014, TUMOR BIOL, V35, P9847, DOI 10.1007/s13277-014-2229-x
   Yang QL, 2015, ONCOTARGET, V6, P3268, DOI 10.18632/oncotarget.3065
   Yang X, 2013, CELL PHYSIOL BIOCHEM, V32, P1288, DOI 10.1159/000354527
[truncated: 112,942 more chars]
