# Supplementary material for: Global scientific trends on matrix metalloproteinase and osteosarcoma: A bibliometric and visualized analysis
Source: Front Oncol. 2023 Feb 6;13:1064815. doi: 10.3389/fonc.2023.1064815 (PMC9939641; doi:10.3389/fonc.2023.1064815)
Supplement: Supplementary file 3 [file DataSheet_1.zip › rawdata/download2018u80.txt]

PT J
AU Elahy, Mina
   Doschak, MR
   Hughes, JD
   Baindur-hudson, Swati
   Dass, CR
AF Elahy, Mina
   Doschak, Michael
   Hughes, Jeffery
   Baindur-hudson, Swati
   Dass, Crispin
TI Alginate Bead-Encapsulated PEDF Induces Ectopic Bone Formation In Vivo in the Absence of Co-Administered Mesenchymal Stem Cells
SO CURRENT DRUG TARGETS
LA English
DT Article
DE PEDF; bone; stem cell; collagen I; alginate; regenerative medicine
ID epithelium-derived factor; orthotopic osteosarcoma growth; shock-protein 47; morphogenetic protein-2; parathyroid-hormone; mouse bone; collagen; model; metalloproteinase; chitosan
AB Background: Bone defects can be severely debilitating and reduce quality of life. Osteo-regeneration can alleviate some of the complications in bony defects. For therapeutic use in future, a single factor that can cause potent bone regeneration is highly preferred as it will be more costeffective, any off-target effects will be more easily monitored and potentially managed, and for ease of administration which would lead to better patient compliance and satisfaction. Objective: We demonstrate that pigment epithelium-derived factor (PEDF), one such factor that is known to be potent against angiogenesis, promotes osteoblastogenesis in mesenchymal stem cells in vitro, but does not need co-encapsulation of cells in alginate bead scaffolds for osteogeneration in vivo. Results: Osteogenic differentiation by PEDF in vitro was confirmed with immunoblotting and immunocytochemical staining for bone markers (alkaline phosphatase, osteocalcin, osteopontin, collagen I), calcified mineral deposition, and assay for alkaline phosphatase activity. PEDF-mediated bone formation in a muscle pocket in vivo model was confirmed by microcomputed tomography (microCT), histology (haematoxylin and eosin, Alcian blue staining), immunostaining for bone markers and for collagen I-processing proteins (heat shock protein 47 and membrane type I matrix metalloproteinase). Conclusion: PEDF therefore presents itself as a promising biological for osteogeneration.
C1 [Elahy, Mina; Baindur-Hudson, Swati; Dass, Crispin R.] Victoria Univ, Coll Hlth & Biomed, St Albans 3021, Australia.
   [Elahy, Mina; Hughes, Jeffery D.; Dass, Crispin R.] Curtin Hlth & Innovat Res Inst Ageing & Chron Dis, Bentley, WA 6102, Australia.
   [Doschak, Michael R.] Univ Alberta, Dept Biomed Engn, Edmonton, AB T6G 2E1, Canada.
   [Doschak, Michael R.] Univ Alberta, Dept Dent, Edmonton, AB T6G 2E1, Canada.
   [Hughes, Jeffery D.; Dass, Crispin R.] Curtin Univ, Sch Pharm, Bentley, WA 6102, Australia.
   [Elahy, Mina] Curtin Univ, Sch Publ Hlth, GPO Box U1987, Perth, WA 6845, Australia.
RP Dass, CR (通讯作者)，Curtin Univ, Sch Pharm, GPO Box U1987, Perth, WA 6845, Australia.
EM Crispin.Dass@curtin.edu.au
FU Curtin University; Victoria University Researcher Development Grant Scheme; Victoria University International Postgraduate Research Scholarship
CR Ahmadbeigi N, 2011, STEM CELLS DEV, V20, P1337, DOI 10.1089/scd.2010.0266
   Alcantara MB, 2014, J PHARM PHARMACOL, V66, P1586, DOI 10.1111/jphp.12289
   Alcantara MB, 2013, CELL PHYSIOL BIOCHEM, V31, P487, DOI 10.1159/000350069
   Andreu-agullo C, 2009, NAT NEUROSCI, V12, P1514, DOI 10.1038/nn.2437
   Becker J, 2011, AM J HUM GENET, V88, P362, DOI 10.1016/j.ajhg.2011.01.015
   Ben-david D, 2011, J CRANIO MAXILL SURG, V39, P364, DOI 10.1016/j.jcms.2010.09.001
   Bonfil RD, 2007, AM J PATHOL, V170, P2100, DOI 10.2353/ajpath.2007.060720
   Broadhead ML, 2011, BRIT J CANCER, V105, P1503, DOI 10.1038/bjc.2011.410
   Broadhead ML, 2012, J BIOMED BIOTECHNOL, V0, P0, DOI DOI 10.1155/2012/230298
   Broadhead ML, 2009, TRENDS MOL MED, V15, P461, DOI 10.1016/j.molmed.2009.08.003
   Campbell EJ, 2015, EXPERT OPIN BIOL TH, V15, P119, DOI 10.1517/14712598.2015.977249
   Chan DS, 2014, J ORTHOP TRAUMA, V28, P599, DOI 10.1097/BOT.0000000000000117
   Chandolu V, 2012, J BIOMED BIOTECHNOL, V0, P0, DOI DOI 10.1155/2012/740295
   Clarke EP, 1993, J CELL BIOL, V121, P193, DOI 10.1083/jcb.121.1.193
   Cowan CM, 2004, NAT BIOTECHNOL, V22, P560, DOI 10.1038/nbt958
   Dass CR, 2007, BIOMATERIALS, V28, P3026, DOI 10.1016/j.biomaterials.2007.03.016
   De Schauwer C, 2011, THERIOGENOLOGY, V75, P1431, DOI 10.1016/j.theriogenology.2010.11.008
   Ek ETH, 2007, CANCER GENE THER, V14, P616, DOI 10.1038/sj.cgt.7701044
   Ek ETH, 2007, J ORTHOP RES, V25, P1671, DOI 10.1002/jor.20434
   Ek ETH, 2007, CLIN EXP METASTAS, V24, P93, DOI 10.1007/s10585-007-9062-1
   Ek ETH, 2006, MOL CANCER THER, V5, P1641, DOI 10.1158/1535-7163.MCT-06-0107
   Filiz G, 2012, PHARMAZIE, V67, P1010, DOI 10.1691/ph.2012.2067
   Gattu AK, 2013, FASEB J, V27, P4384, DOI 10.1096/fj.13-232900
   Gregory CA, 2004, ANAL BIOCHEM, V329, P77, DOI 10.1016/j.ab.2004.02.002
   Grellier M, 2009, BIOMATERIALS, V30, P3271, DOI 10.1016/j.biomaterials.2009.02.033
   Hoemann CD, 2009, PATHOL BIOL, V57, P318, DOI 10.1016/j.patbio.2008.06.004
   Holmbeck K, 1999, CELL, V99, P81, DOI 10.1016/S0092-8674(00)80064-1
   Hyzy SL, 2012, J CELL BIOCHEM, V113, P3236, DOI 10.1002/jcb.24201
   Ingvarsen S, 2008, BIOL CHEM, V389, P943, DOI 10.1515/BC.2008.097
   Ishikawa H, 2007, ACTA ORTHOP, V78, P285, DOI 10.1080/17453670710013816
   Li F, 2013, STEM CELLS, V31, P2714, DOI 10.1002/stem.1505
   Li XQ, 2006, BIOTECHNOL PROGR, V22, P1683, DOI 10.1021/bp060185z
   Lu W, 2014, CELL TISSUE RES, V356, P97, DOI 10.1007/s00441-013-1770-z
   Mala JGS, 2010, LIFE SCI, V87, P579, DOI 10.1016/j.lfs.2010.09.024
   Manalo KB, 2011, MOL CARCINOGEN, V50, P67, DOI 10.1002/mc.20711
   Mannstadt M, 1999, AM J PHYSIOL-RENAL, V277, PF665, DOI 10.1152/ajprenal.1999.277.5.F665
   Nagai N, 2000, J CELL BIOL, V150, P1499, DOI 10.1083/jcb.150.6.1499
   Petite H, 2000, NAT BIOTECHNOL, V18, P959, DOI 10.1038/79449
   Quan GMY, 2005, CALCIFIED TISSUE INT, V76, P146, DOI 10.1007/s00223-004-0068-2
   Ramirez-castillejo C, 2006, NAT NEUROSCI, V9, P331, DOI 10.1038/nn1657
   Shao P, 2014, CURR DRUG TARGET, V0, P0
   Soleimani M, 2009, NAT PROTOC, V4, P102, DOI 10.1038/nprot.2008.221
   Spanjol J, 2010, COLLEGIUM ANTROPOL, V34, P119
   Srouji S, 2006, REGEN MED, V1, P519, DOI 10.2217/17460751.1.4.519
   Ta HT, 2009, BIOMATERIALS, V30, P4815, DOI 10.1016/j.biomaterials.2009.05.035
   Tan ML, 2014, BIOMATERIALS, V35, P7828, DOI 10.1016/j.biomaterials.2014.05.087
   Tan ML, 2010, BIOCHEM BIOPH RES CO, V398, P613, DOI 10.1016/j.bbrc.2010.05.098
   Tombran-tink J, 2004, BIOCHEM BIOPH RES CO, V316, P573, DOI 10.1016/j.bbrc.2004.02.076
   Vahle JL, 2002, TOXICOL PATHOL, V30, P312, DOI 10.1080/01926230252929882
   Walker B, 2014, CURR REV MUSCULOSKE, V7, P208, DOI 10.1007/s12178-014-9224-0
   Wu XY, 2011, EXP BIOL MED, V236, P1477, DOI 10.1258/ebm.2011.011061
   Yamagishi S, 2011, CURR PHARM BIOTECHNO, V12, P362, DOI 10.2174/138920111794480534
   Zhang L, 2013, NAT BIOTECHNOL, V31, P553, DOI 10.1038/nbt.2580
   Zhou HZ, 2011, BIOMATERIALS, V32, P7503, DOI 10.1016/j.biomaterials.2011.06.045
NR 54
TC 3
Z9 3
U1 1
U2 1
PU BENTHAM SCIENCE PUBL LTD
PI SHARJAH
PA EXECUTIVE STE Y-2, PO BOX 7917, SAIF ZONE, 1200 BR SHARJAH, U ARAB EMIRATES
SN 1389-4501
EI 1873-5592
J9 CURR DRUG TARGETS
JI Curr. Drug Targets
PD JUN 15
PY 2018
VL 19
IS 5
BP 467
EP 478
DI 10.2174/1389450116666151001112455
PG 12
WC Pharmacology & Pharmacy
SC Pharmacology & Pharmacy
GA FZ8EY
UT WOS:000427840600008
PM 26424392
DA 2022-07-08
ER

PT J
AU Tang, Man-li
   Bai, Xiang-jun
   Li, Yong
   Dai, Xiao-jing
   Yang, Fan
AF Tang, Man-li
   Bai, Xiang-jun
   Li, Yong
   Dai, Xiao-jing
   Yang, Fan
TI MMP-1 Over-expression Promotes Malignancy and Stem-Like Properties of Human Osteosarcoma MG-63 Cells In Vitro
SO CURRENT MEDICAL SCIENCE
LA English
DT Article
DE osteosarcoma; MG-63 cells; matrix metalloproteinase-1; proliferation; invasion; metastasis
ID matrix metalloproteinase; cancer; invasion; progression; regulator; sarcoma; growth; role
AB Osteosarcoma is the most common primary malignant bone tumor in childhood, and it maintains a high level of recurrence. Matrix metalloproteinase-1 (MMP-1) was found to contribute to cancer progression. The present study was to investigate the in vitro effects of MMP-1 over-expression on the proliferation, invasion, metastasis and stem-like properties of osteosarcoma MG-63 cells. The MG-63 cells were cultured and had a full length MMP-1 cDNA inserted by the lentiviral vector (MG-63(MMP-1+)). MG-63 negative control and MG-63 blank control groups were established as well. MMP-1 expression was detected in MG-63(MMP-1+), MG-63 negative control and MG-63 blank control cells using qPCR, Western blotting and immunofluorescence after 24 h of culture. The cell proliferation assay was performed with a camera attached to a bioreactor, which was programmed to photograph five regions of each well every 10 min over a period of 48 h. The cell invasion assay was conducted with Matrigel to assess the invasive potential of MG-63 cells over 24 h, the qPCR analysis to measure stem cell markers, including Oct4, Sox-2, Nanog, and Pax-7, and Western blot analysis to detect invasive and metastatic potential markers TIMP-1, VEGF and BMP2/4, after 24 h of culture. Immunofluorescence was used to investigate the presence of the stem cell marker Pax-7 after 24-h culture. The results showed that over-expression of MMP-1 after transfection could significantly increase tumor cell proliferation and invasion (P<0.05, MG-63(MMP-1+)versus controls). Pax-7 was highly expressed in MG-63(MMP-1+) cells, with no significant changes of Oct-4, Sox-2, and Nanog observed (P<0.05). MG-63(MMP-1+) cells showed higher expression of VEGF and BMP 2/4 proteins and lower expression of TIMP-1 protein than controls (P<0.05). It was concluded that MMP-1 over-expression in MG-63 cells contributed to the proliferation, invasion, metastasis and stem-like properties of osteosarcoma cells. Future studies should focus on in vivo effects of MMP-1 over-expression and the application of MMP-1 and Pax-7 inhibition in vivo to osteosarcoma therapies.
C1 [Tang, Man-li; Bai, Xiang-jun; Yang, Fan] Huazhong Univ Sci & Technol, Tongji Hosp, Tongji Med Coll, Dept Traumat Surg, Wuhan 430030, Hubei, Peoples R China.
   [Li, Yong; Yang, Fan] Univ Texas Hlth Sci Ctr Houston UTHlth, McGovern Med Sch, Dept Orthopaed Surg, Houston, TX 77035 USA.
   [Li, Yong; Yang, Fan] UTHealth, Ctr Stem Cell & Regenerat Med, Houston, TX 77035 USA.
   [Li, Yong; Yang, Fan] Steadman Philippon Res Inst, Ctr Regenerat Sports Med, Vail, CO 81657 USA.
   [Dai, Xiao-jing] Univ Houston, Coll Pharm, Dept Pharmacol & Toxicol, Houston, TX 77555 USA.
RP Tang, ML; Yang, F (通讯作者)，Huazhong Univ Sci & Technol, Tongji Hosp, Tongji Med Coll, Dept Traumat Surg, Wuhan 430030, Hubei, Peoples R China.; Yang, F (通讯作者)，Univ Texas Hlth Sci Ctr Houston UTHlth, McGovern Med Sch, Dept Orthopaed Surg, Houston, TX 77035 USA.; Yang, F (通讯作者)，UTHealth, Ctr Stem Cell & Regenerat Med, Houston, TX 77035 USA.; Yang, F (通讯作者)，Steadman Philippon Res Inst, Ctr Regenerat Sports Med, Vail, CO 81657 USA.
EM rainbow0923@163.com; yf_tjh@163.com
CR Buckingham M, 2015, SEMIN CELL DEV BIOL, V44, P115, DOI 10.1016/j.semcdb.2015.09.017
   Burns JS, 2005, CANCER RES, V65, P3126, DOI 10.1158/0008-5472.CAN-04-2218
   Cargnello M, 2015, MUTAGENESIS, V30, P169, DOI 10.1093/mutage/geu045
   Fan HX, 2015, ONCOTARGETS THER, V8, P1619, DOI 10.2147/OTT.S84561
   Friebele JILLC, 2015, AM J ORTHOP (BELLE MEAD NJ), V44, P547
   Hadler-olsen E, 2013, TUMOR BIOL, V34, P2041, DOI 10.1007/s13277-013-0842-8
   Honoki K, 2010, ONCOL REP, V24, P501, DOI 10.3892/or_00000885
   Hornebeck W, 2005, BIOCHIMIE, V87, P377, DOI 10.1016/j.biochi.2004.09.022
   Huang GX, 2014, ADV EXP MED BIOL, V804, P203, DOI 10.1007/978-3-319-04843-7_11
   Husmann K, 2013, BBA-MOL BASIS DIS, V1832, P347, DOI 10.1016/j.bbadis.2012.11.006
   Kansara M, 2014, NAT REV CANCER, V14, P722, DOI 10.1038/nrc3838
   Kessenbrock K, 2015, MATRIX BIOL, V44-46, P184, DOI 10.1016/j.matbio.2015.01.022
   Kessenbrock K, 2010, CELL, V141, P52, DOI 10.1016/j.cell.2010.03.015
   Kim HJ, 2010, CURR OPIN PEDIATR, V22, P61, DOI 10.1097/MOP.0b013e328334581f
   Kimura R, 2011, BBA-MOL CELL RES, V1813, P1543, DOI 10.1016/j.bbamcr.2011.04.008
   Levings PP, 2009, CANCER RES, V69, P5648, DOI 10.1158/0008-5472.CAN-08-3580
   Li CAIYUNG, 2012, FRONTIERS IN GENETICS, V3, P6, DOI 10.3389/fgene.2012.00006
   Li N, 2009, CANCER-AM CANCER SOC, V115, P4795, DOI 10.1002/cncr.24519
   Lou N, 2010, INDIAN J BIOCHEM BIO, V47, P340
   Olguin HC, 2004, DEV BIOL, V275, P375, DOI 10.1016/j.ydbio.2004.08.015
   Osasan S, 2016, ANTICANCER RES, V36, P4391, DOI 10.21873/anticanres.10982
   Pickup MW, 2014, EMBO REP, V15, P1243, DOI 10.15252/embr.201439246
   Pulukuri SMK, 2008, INT J ONCOL, V32, P757
   Ratajczak MZ, 2012, ADV MED SCI-POLAND, V57, P1, DOI 10.2478/v10039-012-0020-z
   Salvatore V, 2015, ONCOTARGET, V6, P28988, DOI 10.18632/oncotarget.4902
   Shay G, 2015, MATRIX BIOL, V44-46, P200, DOI 10.1016/j.matbio.2015.01.019
   Stamenkovic I, 2000, SEMIN CANCER BIOL, V10, P415, DOI 10.1006/scbi.2000.0379
   Tian JG, 2014, PLOS ONE, V9, P0, DOI 10.1371/journal.pone.0098549
   Vargova VIOLA, 2012, EXP SUPPL, V103, P1, DOI 10.1007/978-3-0348-0364-9_1
   Wang W, 2009, AM J PATHOL, V174, P541, DOI 10.2353/ajpath.2009.080509
   Weiss KR, 2006, CLIN ORTHOP RELAT R, V0, PP111, DOI 10.1097/01.blo.0000229333.98781.56
   Willis AL, 2013, J MICROSC-OXFORD, V251, P250, DOI 10.1111/jmi.12064
   Yadav L, 2014, ASIAN PAC J CANCER P, V15, P1085, DOI 10.7314/APJCP.2014.15.3.1085
NR 33
TC 12
Z9 12
U1 0
U2 4
PU SPRINGER
PI NEW YORK
PA 233 SPRING ST, NEW YORK, NY 10013 USA
SN 2096-5230
EI 2523-899X
J9 CURR MED SCI
JI Curr. Med. Sci.
PD OCT 15
PY 2018
VL 38
IS 5
BP 809
EP 817
DI 10.1007/s11596-018-1947-5
PG 9
WC Medicine, Research & Experimental
SC Research & Experimental Medicine
GA HG0HR
UT WOS:000454624500001
PM 30594980
DA 2022-07-08
ER

PT J
AU Wu, Jinxia
   Du, Wenqi
   Wang, Xiucun
   Wei, Lulu
   Pan, Yaojie
   Wu, Xiaojin
   Zhang, Jinling
   Pei, Dongsheng
AF Wu, Jinxia
   Du, Wenqi
   Wang, Xiucun
   Wei, Lulu
   Pan, Yaojie
   Wu, Xiaojin
   Zhang, Jinling
   Pei, Dongsheng
TI Ras-related protein Rap2c promotes the migration and invasion of human osteosarcoma cells
SO ONCOLOGY LETTERS
LA English
DT Article
DE Ras-related protein Rap2c; osteosarcoma cell; invasion; migration; matrix metalloproteinase-2
ID cancer-cell; signaling pathway; lung-cancer; mmp-2; metaanalysis; metastasis; adhesion; binding; tumor; drug
AB Ras-related protein (Rap) 2a and Rap2b are members of the GTP-binding protein family, and serve an important function in tumor progression. However, the associations between Rap2c and cancer cell functions have not yet been reported. Osteosarcoma is a type of bone cancer; its high degree of invasion is considered to be a major treatment challenge. The present study first investigated the biological role of Rap2c in human osteosarcoma cells and investigated the underlying mechanism of Rap2c on osteosarcoma cell migration and invasion. The results of the present study demonstrated that Rap2c overexpression promoted the migratory and invasive ability of cancer cells, and increased the activity of matrix metalloproteinase-2 (MMP2). Correspondingly, the knockdown of Rap2c inhibited tumor cell migration and invasion, whereas alterations to Rap2c had no effect on osteosarcoma cell proliferation or rate of apoptosis. Furthermore, Rap2c overexpression may decrease the protein level of tissue inhibitor of metalloproteinases 2 and increase the phosphorylation level of protein kinase B (Akt). Collectively, these results indicated that Rap2c has a key function in tumor migration and invasion, and the Akt signaling pathway may be involved in Rap2c-induced MMP2 expression.
C1 [Wu, Jinxia] Xuzhou Med Univ, Dept Physiol, Xuzhou 221004, Jiangsu, Peoples R China.
   [Du, Wenqi; Pan, Yaojie; Pei, Dongsheng] Jiangsu Key Lab Biol Canc Therapy, Xuzhou 221002, Jiangsu, Peoples R China.
   [Wang, Xiucun] Xuzhou Med Univ, Affiliated Hosp, Dept Neurosurg, Xuzhou 221000, Jiangsu, Peoples R China.
   [Wei, Lulu; Pei, Dongsheng] Xuzhou Med Univ, Dept Pathol, 209 Tong Shan Rd, Xuzhou 221004, Jiangsu, Peoples R China.
   [Wu, Xiaojin] First Peoples Hosp Xuzhou, Dept Radiat Oncol, Xuzhou 221002, Jiangsu, Peoples R China.
   [Zhang, Jinling] Shandong Univ, LinYi Peoples Hosp, Dept Oncol, Jinan 250012, Shandong, Peoples R China.
   [Pei, Dongsheng] Xuzhou Med Univ, Jiangsu Ctr Collaborat & Innovat Canc Biotherapy, Xuzhou 221002, Jiangsu, Peoples R China.
RP Pei, DS (通讯作者)，Xuzhou Med Univ, Dept Pathol, 209 Tong Shan Rd, Xuzhou 221004, Jiangsu, Peoples R China.
EM dspei@xzhmu.edu.cn
FU National Natural Science Foundation of China [81572349]; Jiangsu Provincial Medical Talent; Science and Technology Department of Jiangsu Province [BK20141149, BK20150217]; Education Departmental Nature Science Foundation of Jiangsu Province [15KJB320018]
CR Albright CF, 1993, EMBO J, V12, P339, DOI 10.1002/j.1460-2075.1993.tb05662.x
   Altschuler DL, 1998, P NATL ACAD SCI USA, V95, P7475, DOI 10.1073/pnas.95.13.7475
   Arndt CAS, 2012, MAYO CLIN PROC, V87, P475, DOI 10.1016/j.mayocp.2012.01.015
   Bailey CL, 2009, CANCER RES, V69, P4962, DOI 10.1158/0008-5472.CAN-08-4269
   Bigler D, 2007, PROSTATE, V67, P1590, DOI 10.1002/pros.20644
   Bjorklund M, 2005, BBA-REV CANCER, V1755, P37, DOI 10.1016/j.bbcan.2005.03.001
   Bokoch GM, 1993, BIOCHEM J, V289, P17, DOI 10.1042/bj2890017
   Chambers AF, 1997, J NATL CANCER I, V89, P1260, DOI 10.1093/jnci/89.17.1260
   Chen WJ, 2011, PARASITOL RES, V108, P1021, DOI 10.1007/s00436-010-2147-9
   de Groot JF, 2010, NEURO-ONCOLOGY, V12, P233, DOI 10.1093/neuonc/nop027
   Dong XY, 2011, ENDOCR-RELAT CANCER, V18, P301, DOI 10.1530/ERC-10-0320
   Folkins C, 2009, CANCER RES, V69, P7243, DOI 10.1158/0008-5472.CAN-09-0167
   Giannelli G, 2004, INT J CANCER, V109, P782, DOI 10.1002/ijc.20009
   Hao J, 2016, AM J TRANSL RES, V8, P1100
   Itoh M, 2007, CANCER RES, V67, P4759, DOI 10.1158/0008-5472.CAN-06-4246
   Li ZQ, 2016, FRONT CELL NEUROSCI, V10, P0, DOI 10.3389/fncel.2016.00105
   Liang SL, 2015, PLOS ONE, V10, P0, DOI 10.1371/journal.pone.0127236
   Mascaux C, 2005, BRIT J CANCER, V92, P131, DOI 10.1038/sj.bjc.6602258
   Mcleod SJ, 2004, J BIOL CHEM, V279, P12009, DOI 10.1074/jbc.M313098200
   Mittal V, 2006, BIOCHEM J, V394, P309, DOI 10.1042/BJ20051086
   Park CM, 2006, CANCER RES, V66, P8511, DOI 10.1158/0008-5472.CAN-05-4340
   Pasheva E, 1994, BIOCHEM BIOPH RES CO, V198, P973, DOI 10.1006/bbrc.1994.1139
   Prabakaran I, 2011, J THROID RES, V2011, P0, DOI 10.4061/2011/979840
   Price LS, 2004, J BIOL CHEM, V279, P35127, DOI 10.1074/jbc.M404917200
   Pulukuri SM, 2007, ONCOGENE, V26, P5229, DOI 10.1038/sj.onc.1210329
   Stanley P, 2012, BIOL OPEN, V1, P1161, DOI 10.1242/bio.20122824
   Szpon LUKASZ, 2016, POL PRZEGL CHIR, V88, P15, DOI 10.1515/pjs-2016-0021
   Tao LY, 2016, WORLD J SURG ONCOL, V14, P0, DOI 10.1186/s12957-016-0888-3
   Wang XX, 2016, ACTA BIOCH BIOPH SIN, V48, P520, DOI 10.1093/abbs/gmw030
   Xie X, 2015, TUMOR BIOL, V36, P5031, DOI 10.1007/s13277-015-3154-3
   Yang JS, 2013, FOOD CHEM TOXICOL, V59, P801, DOI 10.1016/j.fct.2013.06.028
   Zhang X, 2011, CANCER SCI, V103, P181
   Zhang XY, 2016, INT J NANOMED, V11, P1643, DOI 10.2147/IJN.S101030
   Zhou H, 2017, ONCOL LETT, V14, P4694, DOI 10.3892/ol.2017.6767
NR 34
TC 16
Z9 16
U1 0
U2 8
PU SPANDIDOS PUBL LTD
PI ATHENS
PA POB 18179, ATHENS, 116 10, GREECE
SN 1792-1074
EI 1792-1082
J9 ONCOL LETT
JI Oncol. Lett.
PD APR 15
PY 2018
VL 15
IS 4
BP 5352
EP 5358
DI 10.3892/ol.2018.7987
PG 7
WC Oncology
SC Oncology
GA GD9HA
UT WOS:000430822500176
PM 29552178
DA 2022-07-08
ER

PT J
AU Han, Kun
   Zhou, Yan
   Tseng, Kuo-Fu
   Hu, Haiyan
   Li, Kunpeng
   Wang, Yaling
   Gan, Zhihua
   Lin, Shuchen
   Sun, Yongning
   Min, Daliu
AF Han, Kun
   Zhou, Yan
   Tseng, Kuo-fu
   Hu, Haiyan
   Li, Kunpeng
   Wang, Yaling
   Gan, Zhihua
   Lin, Shuchen
   Sun, Yongning
   Min, Daliu
TI PAK5 overexpression is associated with lung metastasis in osteosarcoma
SO ONCOLOGY LETTERS
LA English
DT Article
DE p21-activated kinase 5; osteosarcoma; lung metastasis; matrix metalloproteinase 2
ID of-the-art; p21-activated kinase; cancer; cell; invasion; migration; growth; progression; activation; expression
AB p21-activated kinases (PAKs) are multifunctional effectors of Rho GTPases, which are associated with cytoskeletal organization, cellular morphogenesis, migration and survival. PAKs are overactive in a number of tumor tissues and have attracted attention as a potential target for cancer therapy. In the present study, PAK5 levels were analyzed in primary osteosarcoma (OS) samples (n=65) using reverse transcription-quantitative polymerase chain reaction (RT-qPCR) and immunohistochemistry (IHC) methods. In the primary OS tissue, increased PAK5 expression (IHC score >2, n=37) was associated with significantly decreased overall survival (P=0.036) compared with decreased PAK5 expression (IHC score n=28). PAK5 expression was identified to be significantly associated with metastasis (P=0.010). The lung is the most common metastasis site for OS. In addition, the level of PAK5 in lung metastasis tissue (n=13) was detected using RT-qPCR and IHC methods. PAK5 expression was increased in lung metastasis tissue compared with in primary OS samples. PAK5 was silenced using short hairpin RNA in OS cell lines. Wound healing, migration and nude mice model assay results consistently demonstrated that PAK5 knockdown was able to significantly inhibit OS migration. In PAK5-knockdown cells, the alteration in the expression of a number of metastasis-associated factors, including epithelial cadherin, vimentin, fibronectin and matrix metalloproteinase 2 (MMP2), was analyzed. Only MMP2 expression was decreased significantly (P<0.05). The expression level of MMP2 was analyzed in primary OS tissue and lung metastasis tissue using RT-qPCR and IHC methods. Expression of MMP2 was identified to be associated with expression of PAK5. The results of the present study suggest that PAK5 promotes OS cell migration and that PAK5 expression may be used to predict lung metastasis.
C1 [Han, Kun; Zhou, Yan; Hu, Haiyan; Wang, Yaling; Gan, Zhihua; Lin, Shuchen; Sun, Yongning; Min, Daliu] Shanghai Jiao Tong Univ, Affiliated Peoples Hosp 6, Oncol Dept, 600 Yishan Rd, Shanghai 200233, Peoples R China.
   [Tseng, Kuo-Fu] Oregon State Univ, Biophys Dept, Corvallis, OR 97330 USA.
   [Li, Kunpeng] Sun Yat Sen Univ, Sch Life Sci, Guangzhou 510275, Guangdong, Peoples R China.
RP Sun, YN; Min, DL (通讯作者)，Shanghai Jiao Tong Univ, Affiliated Peoples Hosp 6, Oncol Dept, 600 Yishan Rd, Shanghai 200233, Peoples R China.
EM ynsun2002@126.com; mindaliu@csco.org.cn
FU National Natural Science Foundation of China [81172548, 8137273]
CR Chi SN, 2004, PEDIATR BLOOD CANCER, V42, P46, DOI 10.1002/pbc.10420
   Cotteret S, 2003, MOL CELL BIOL, V23, P5526, DOI 10.1128/MCB.23.16.5526-5539.2003
   Crompton BD, 2006, PEDIATR BLOOD CANCER, V47, P255, DOI 10.1002/pbc.20580
   Dan C, 2002, MOL CELL BIOL, V22, P567, DOI 10.1128/MCB.22.2.567-577.2002
   Edwards DC, 1999, NAT CELL BIOL, V1, P253, DOI 10.1038/12963
   Endo-munoz L, 2012, BBA-REV CANCER, V1826, P434, DOI 10.1016/j.bbcan.2012.07.003
   Farfalli GL, 2015, MEDICINA-BUENOS AIRE, V75, P87
   Friedrich P, 2013, CANCER-AM CANCER SOC, V119, P871, DOI 10.1002/cncr.27816
   Gelderblom H, 2011, EUR J CANCER, V47, P895, DOI 10.1016/j.ejca.2010.11.036
   Giroux V, 2009, PANCREATOLOGY, V9, P738, DOI 10.1159/000199435
   Gong W, 2009, INT J CANCER, V125, P548, DOI 10.1002/ijc.24428
   Gu J, 2013, FEBS J, V280, P46, DOI 10.1111/febs.12048
   Han ZX, 2014, BRAIN TUMOR PATHOL, V31, P234, DOI 10.1007/s10014-013-0161-1
   Hattinger CM, 2010, EXPERT OPIN EMERG DR, V15, P615, DOI 10.1517/14728214.2010.505603
   Hiller C, 2016, JAAPA-J AM ACAD PHYS, V29, P29, DOI 10.1097/01.JAA.0000508202.17804.4d
   Jaffer ZM, 2002, INT J BIOCHEM CELL B, V34, P713, DOI 10.1016/S1357-2725(01)00158-3
   Lamora A, 2014, CLIN CANCER RES, V20, P5097, DOI 10.1158/1078-0432.CCR-13-3191
   Li DY, 2013, MOL CELL BIOCHEM, V383, P191, DOI 10.1007/s11010-013-1767-7
   Li Y, 2015, ONCOTARGET, V6, P4345, DOI 10.18632/oncotarget.2999
   Lin F, 2014, MOL MED REP, V9, P1613, DOI 10.3892/mmr.2014.2027
   Liu J, 2014, INT J CLIN EXP PATHO, V7, P6040
   Livak KJ, 2001, METHODS, V25, P402, DOI 10.1006/meth.2001.1262
   Luetke A, 2014, CANCER TREAT REV, V40, P523, DOI 10.1016/j.ctrv.2013.11.006
   Luther GA, 2013, CANCER LETT, V336, P222, DOI 10.1016/j.canlet.2013.05.002
   Marlin JW, 2009, NEOPLASIA, V11, P286, DOI 10.1593/neo.81446
   Maroto B, 2008, ONCOGENE, V27, P4900, DOI 10.1038/onc.2008.131
   Meyers PA, 2009, EXPERT REV ANTICANC, V9, P1035, DOI 10.1586/era.09.69, 10.1586/ERA.09.69
   Pandey A, 2002, ONCOGENE, V21, P3939, DOI 10.1038/sj.onc.1205478
   Poletajew SLAWOMIR, 2011, ORTOP TRAUMATOL REHABIL, V13, P537
   Rainusso N, 2013, CURR ONCOL REP, V15, P296, DOI 10.1007/s11912-013-0321-9
   Ray-coquard I, 2012, CANCER TREAT REV, V38, P368, DOI 10.1016/j.ctrv.2011.07.003
   Sells MA, 1997, TRENDS CELL BIOL, V7, P162, DOI 10.1016/S0962-8924(97)01003-9
   Seong BKA, 2015, ONCOGENE, V34, P3582, DOI 10.1038/onc.2014.289
   Somanath PR, 2009, ONCOGENE, V28, P2365, DOI 10.1038/onc.2009.114
   Wang XX, 2013, TUMOR BIOL, V34, P2721, DOI 10.1007/s13277-013-0824-x
   Wong LE, 2010, J CELL BIOCHEM, V110, P1244, DOI 10.1002/jcb.22639
   Yang JL, 2013, CURR OPIN ONCOL, V25, P398, DOI 10.1097/CCO.0b013e3283622c1b
   Zhai J, 2015, BIOCHEM BIOPH RES CO, V464, P161, DOI 10.1016/j.bbrc.2015.06.108
NR 38
TC 4
Z9 6
U1 0
U2 11
PU SPANDIDOS PUBL LTD
PI ATHENS
PA POB 18179, ATHENS, 116 10, GREECE
SN 1792-1074
EI 1792-1082
J9 ONCOL LETT
JI Oncol. Lett.
PD FEB 15
PY 2018
VL 15
IS 2
BP 2202
EP 2210
DI 10.3892/ol.2017.7545
PG 9
WC Oncology
SC Oncology
GA FX5UE
UT WOS:000426145100024
PM 29434926
DA 2022-07-08
ER

PT J
AU Wu, Quanming
   Zhu, Jianwei
   Liu, Fan
   Liu, Jin
   Li, Mingpeng
AF Wu, Quanming
   Zhu, Jianwei
   Liu, Fan
   Liu, Jin
   Li, Mingpeng
TI Downregulation of 14-3-3 beta inhibits proliferation and migration in osteosarcoma cells
SO MOLECULAR MEDICINE REPORTS
LA English
DT Article
DE osteosarcoma; 14-3-3 isoform beta; proliferation; invasion
ID isoform-specific expression; hepatocellular-carcinoma; tumor progression; signaling pathway; gastric-cancer; protein; metastasis; 14-3-3-protein; overexpression; involvement
AB The 14-3-3 protein isoform beta (14-3-3 beta), which is an intracellular adaptor protein that exists in all eukaryotic organisms, is highly expressed in many cancer tissues, including glioma, lung carcinoma and breast cancer. However, 14-3-3 beta expression and function in osteosarcoma progression remain unknown. In the present study, the endogenous expression of 14-3-3 beta was assessed in osteosarcoma samples and the effect of 14-3-3 beta knockdown was examined in human osteosarcoma MG63 cells using small interfering RNA (siRNA). mRNA and protein expression levels for 14-3-3 beta were detected by reverse transcription-quantitative polymerase reaction and western blotting, respectively. The results demonstrated that endogenous 14-3-3 beta mRNA and protein were highly expressed in human osteosarcoma tissues and osteosarcoma cell lines (U2OS, MG63 and SaOs-2), but not in normal bone tissues or normal osteoblast hFOB1.19 cells. These data suggested that increased expression of 14-3-3 beta may be significantly associated with the development and progression of osteosarcoma. Therefore, the effect of 14-3-3 beta knockdown in MG63 cells was further examined in vitro. Knockdown of 14-3-3 beta by siRNA significantly decreased cell viability, and inhibited cell proliferation and invasion. In addition, 14-3-3 beta knockdown significantly decreased the protein expression levels of beta-catenin, cyclin D1, v-myc avian myelocytomatosis viral oncogene homolog and matrix metallopeptidase 9 in osteosarcoma MG63 cells. These results suggested that the anticancer effects of 14-3-3 beta knockdown in MG63 cells might be mediated by the inhibition of the Wnt/beta-catenin signaling pathway. In summary, 14-3-3 beta knockdown decreased proliferation and invasion in MG63 cells, which suggests a potential therapeutic application for 14-3-3 beta as a novel target for the treatment of osteosarcoma patients.
C1 [Wu, Quanming; Zhu, Jianwei; Liu, Fan; Liu, Jin; Li, Mingpeng] Nantong Univ, Affiliated Hosp, Dept Orthoped, 20 Xishi Rd, Nantong 226001, Jiangsu, Peoples R China.
RP Zhu, JW (通讯作者)，Nantong Univ, Affiliated Hosp, Dept Orthoped, 20 Xishi Rd, Nantong 226001, Jiangsu, Peoples R China.
EM zhujianwei_nt@163.com
FU Natural Science Foundation of Jiangsu Province [BK20131199]; China Postdoctoral Science Foundation [2014M551640]; Nantong Science and Technology Innovation Program [MS22016008]; Project of Jiangsu provincial Health and Family Planning Commission [H201524]
CR Cai J, 2015, BRIT J CANCER, V113, P1720, DOI 10.1038/bjc.2015.367
   Cao L, 2015, BIOCHEM BIOPH RES CO, V462, P389, DOI 10.1016/j.bbrc.2015.05.003
   Chen H, 2011, J BIOL CHEM, V286, P14870, DOI 10.1074/jbc.M110.211607
   Cheng ASL, 2011, CANCER RES, V71, P4028, DOI 10.1158/0008-5472.CAN-10-3342
   Deng Z, 2016, INT J ONCOL, V48, P153, DOI 10.3892/ijo.2015.3228
   Endo-munoz L, 2012, BBA-REV CANCER, V1826, P434, DOI 10.1016/j.bbcan.2012.07.003
   Fan Y, 2015, INT J CLIN EXP PATHO, V8, P10420
   Freeman AK, 2011, SEMIN CELL DEV BIOL, V22, P681, DOI 10.1016/j.semcdb.2011.08.009
   Gong FH, 2013, ONCOL REP, V30, P2976, DOI 10.3892/or.2013.2740
   Kim JO, 2015, ONCOTARGET, V6, P36551, DOI 10.18632/oncotarget.5336
   Lamora A, 2014, CLIN CANCER RES, V20, P5097, DOI 10.1158/1078-0432.CCR-13-3191
   Lee CH, 2012, P NATL ACAD SCI USA, V109, P929, DOI 10.1073/pnas.1115528109
   Li NL, 2014, ONCOTARGET, V5, P249, DOI 10.18632/oncotarget.1502
   Liu TA, 2011, AM J PATHOL, V179, P2698, DOI 10.1016/j.ajpath.2011.08.010
   Liu Y, 2010, BRAIN RES, V1336, P98, DOI 10.1016/j.brainres.2010.04.009
   Livak KJ, 2001, METHODS, V25, P402, DOI 10.1006/meth.2001.1262
   Ma Y, 2014, J CANCER RES CLIN, V140, P1739, DOI 10.1007/s00432-014-1679-2
   Mulvey HE, 2015, BMC CANCER, V15, P0, DOI 10.1186/s12885-015-1568-3
   Niemantsverdriet M, 2008, ONCOGENE, V27, P1315, DOI 10.1038/sj.onc.1210742
   Okayama A, 2014, J PROTEOME RES, V13, P4686, DOI 10.1021/pr4012969
   Poletajew SLAWOMIR, 2011, ORTOP TRAUMATOL REHABIL, V13, P537
   Qi WQ, 2005, INT J CANCER, V113, P359, DOI 10.1002/ijc.20492
   Radhakrishnan VM, 2011, BMC CANCER, V11, P0, DOI 10.1186/1471-2407-11-378
   Stewart DJ, 2014, JNCI-J NATL CANCER I, V106, P0, DOI 10.1093/jnci/djt356
   Sun N, 2015, THORAC CANCER, V6, P715, DOI 10.1111/1759-7714.12246
   Takihara Y, 2000, CARCINOGENESIS, V21, P2073, DOI 10.1093/carcin/21.11.2073
   Tang YF, 2016, PLOS ONE, V11, P0, DOI 10.1371/journal.pone.0146070
   Tzivion G, 2006, SEMIN CANCER BIOL, V16, P203, DOI 10.1016/j.semcancer.2006.03.004
   Wan J, 2016, ONCOL LETT, V11, P511, DOI 10.3892/ol.2015.3962
   Wang ZH, 2011, PLOS ONE, V6, P0, DOI 10.1371/journal.pone.0024843
   Wilker EW, 2007, NATURE, V446, P329, DOI 10.1038/nature05584
   Wu YJ, 2015, CANCERS, V7, P1022, DOI 10.3390/cancers7020822
   Yang XL, 2009, J NEUROL SCI, V276, P54, DOI 10.1016/j.jns.2008.08.040
   Ye GD, 2016, GASTROENTEROLOGY, V150, P659, DOI 10.1053/j.gastro.2015.11.041
   Zhu JW, 2015, MOL MED REP, V11, P4501, DOI 10.3892/mmr.2015.3284
NR 35
TC 4
Z9 5
U1 0
U2 1
PU SPANDIDOS PUBL LTD
PI ATHENS
PA POB 18179, ATHENS, 116 10, GREECE
SN 1791-2997
EI 1791-3004
J9 MOL MED REP
JI Mol. Med. Rep.
PD FEB 15
PY 2018
VL 17
IS 2
BP 2493
EP 2500
DI 10.3892/mmr.2017.8144
PG 8
WC Oncology; Medicine, Research & Experimental
SC Oncology; Research & Experimental Medicine
GA FT5WP
UT WOS:000423224300050
PM 29207109
DA 2022-07-08
ER

PT J
AU Lopes-junior, LC
   Pereira-da-silva, Gabriela
   Silveira, DSC
   Veronez, LC
   Santos, JC
   Alonso, JB
   Lima, RAG
AF Lopes-junior, Luis
   Pereira-da-silva, Gabriela
   Silveira, Denise
   Veronez, Luciana
   Santos, Jessica
   Alonso, Jonas
   Lima, Regina
TI The Effect of Clown Intervention on Self-Report and Biomarker Measures of Stress and Fatigue in Pediatric Osteosarcoma Inpatients: A Pilot Study
SO INTEGRATIVE CANCER THERAPIES
LA English
DT Article
DE psychological stress; cancer-related fatigue; biomarkers; pediatric inpatients; osteosarcoma; clown intervention
ID cancer-related fatigue; salivary alpha-amylase; quality-of-life; psychosocial stress; psychological stress; cortisol-level; children; chemotherapy; adolescent; symptom
AB Background: Pediatric cancer patients experience different psychological processes during hospitalization that may regulate the immune response and affect recovery and response to cancer treatment. In this study, we aimed to examine the feasibility of longitudinal testing of psychophysiological parameters of stress and fatigue in pediatric osteosarcoma patients hospitalized for chemotherapy submitted to clown intervention; and to investigate whether changes in the levels of biomarkers are associated with psychological stress and fatigue levels in these patients after the clown intervention. Methods: A pretest-posttest quasi-experimental pilot study was conducted at the pediatric oncology inpatient unit in a comprehensive cancer care center in Brazil including children and adolescents with osteosarcoma hospitalized for chemotherapy. Eight saliva samples were collected, comprising 4 at baseline (pre-intervention) and 4 after the clown intervention (+1, +4, +9, and +13 hours post-awakening). Salivary cortisol, -amylase (sAA), cytokines, and matrix metalloproteinase-9 (MMP-9) levels were determined using high-sensitivity enzyme-linked immunosorbent assay (ELISA) kits. Stress and fatigue were measured by Child Stress Scale-ESI and PedsQL Multidimensional Fatigue Scale respectively. Bivariate association analysis between stress and fatigue scores and biomarker levels were investigated using nonparametric statistics. Effect sizes were calculated for each outcome variable. Results: Six pediatric osteosarcoma patients were enrolled with no missing data. No significant effects sizes were observed for psychophysiological outcomes. Effect sizes ranged from 0.54 (cortisol) to 0 (interleukin-1 [IL-1]). Decreasing overall trends were observed for cortisol levels for all 6 pediatric osteosarcoma patients over time. In addition, a similar pattern of tumor necrosis factor- (TNF-) levels over time was found for all 6 patients. Patients with metastatic osteosarcoma showed a linear trend for a decrease in MMP-9 levels between 1 and 9 hours after the clown intervention and restoration to basal levels after 13 hours. Conclusions: The results of this pilot study suggest that it is feasible longitudinally measure psychophysiological outcomes in the pediatric osteosarcoma inpatients for chemotherapy. Clown intervention merits further study as a way to reduce stress as well as fatigue, since that the stress and cytokines measurements are feasible based on our work.
C1 [Lopes-Junior, Luis C.; Pereira-da-Silva, Gabriela; Alonso, Jonas B.; Lima, Regina A. G.] Univ Sao Paulo Ribeirao Preto, Coll Nursing, Ribeirao Preto, SP, Brazil.
   [Pereira-da-Silva, Gabriela; Silveira, Denise S. C.; Veronez, Luciana C.; Santos, Jessica C.] Univ Sao Paulo Ribeirao Preto, Med Sch, Ribeirao Preto, SP, Brazil.
RP Lopes, LC (通讯作者)，Univ Sao Paulo Ribeirao Preto, Coll Nursing, Dept Maternal Infant & Publ Hlth Nursing, PAHO WHO Collaborating Ctr Nursing Res Dev, Ave Bandeirantes 3900,Campus Univ, BR-14040902 Ribeirao Preto, SP, Brazil.
EM luisgen@usp.br
FU Coordination of Improvement of Higher Education Personnel-CAPES, Brazil; Doctoral "Sandwich" Program Abroad-PDSE/CAPES [BEX 9321/14-4]
CR Ahlberg KARIN, 2004, BIOL RES NURS, V5, P203, DOI 10.1177/1099800403259500
   Antoni MH, 2006, NAT REV CANCER, V6, P240, DOI 10.1038/nrc1820
   Barkmann C, 2013, BMC PEDIATR, V13, P0, DOI 10.1186/1471-2431-13-166
   Barsevick AM, 2013, JNCI-J NATL CANCER I, V105, P1432, DOI 10.1093/jnci/djt242
   Bennett MP, 2009, EVID-BASED COMPL ALT, V6, P159, DOI 10.1093/ecam/nem149
   Berben L, 2012, INT J NURS STUD, V49, P1039, DOI 10.1016/j.ijnurstu.2012.01.015
   Bernthal NM, 2012, CANCER-AM CANCER SOC, V118, P5888, DOI 10.1002/cncr.27651
   Bien E, 2013, POSTEP HIG MED DOSW, V67, P517, DOI 10.5604/17322693.1051646
   Blundell S, 2015, BRAIN BEHAV IMMUN, V50, P186, DOI 10.1016/j.bbi.2015.07.004
   Bomfim ED, 2015, J CLIN ONCOL, V33, P0, DOI 10.1200/jco.2015.33.29_suppl.95
   Bower JE, 2014, NAT REV CLIN ONCOL, V11, P597, DOI 10.1038/nrclinonc.2014.127
   Bower JE, 2013, BRAIN BEHAV IMMUN, V30, PS48, DOI 10.1016/j.bbi.2012.06.011
   Brule D, 2016, INTEGR CANCER THER, V15, P495, DOI 10.1177/1534735415617023
   Caserta MT, 2008, BRAIN BEHAV IMMUN, V22, P933, DOI 10.1016/j.bbi.2008.01.007
   Chandwani KD, 2012, EVID-BASED COMPL ALT, V2012, P0, DOI 10.1155/2012/979213
   Chang PC, 2005, PSYCHO-ONCOLOGY, V14, P125, DOI 10.1002/pon.828
   Chida Y, 2008, NAT CLIN PRACT ONCOL, V5, P466, DOI 10.1038/ncponc1134
   Chida Y, 2009, BIOL PSYCHOL, V80, P265, DOI 10.1016/j.biopsycho.2008.10.004
   Chow SL, 1988, PSYCHOL BULL, V103, P105, DOI 10.1037/0033-2909.103.1.105
   Chrousos GP, 2009, NAT REV ENDOCRINOL, V5, P374, DOI 10.1038/nrendo.2009.106
   Cohen J, 1994, AM PSYCHOL, V49, P997, DOI 10.1037/0003-066X.50.12.1103
   Cohen J, 1988, STAT POWER ANAL BEHA, V2, P0, DOI 10.4324/9780203771587
   Cristina J, 2017, CAN CELL MICROENVIRO, V0, P0, DOI DOI 10.14800/ccm.1510
   Dantzer R, 2012, NAT REV CLIN ONCOL, V9, P414, DOI 10.1038/nrclinonc.2012.88
   Dmitrieva OS, 2016, BIOCHEMISTRY-MOSCOW+, V81, P80, DOI 10.1134/S0006297916020024
   Durlak JA, 2009, J PEDIATR PSYCHOL, V34, P917, DOI 10.1093/jpepsy/jsp004
   de Lima RAG, 2009, REV ESC ENFERM USP, V43, P178
   Gordis L, 2008, EPIDEMIOLOGY, V4th, P0
   Hellhammer DH, 2009, PSYCHONEUROENDOCRINO, V34, P163, DOI 10.1016/j.psyneuen.2008.10.026
   Hinds PS, 1999, CANCER NURS, V22, P277, DOI 10.1097/00002820-199908000-00004
   Jett PL, 1997, J CLIN ENDOCR METAB, V82, P2921, DOI 10.1210/jc.82.9.2921
   Kingsnorth S, 2011, EVID-BASED COMPL ALT, V2011, P1, DOI 10.1093/ecam/neq008
   Kudielka BM, 2009, PSYCHONEUROENDOCRINO, V34, P2, DOI 10.1016/j.psyneuen.2008.10.004
   Li H, 2014, TUMOR BIOL, V35, P5487, DOI 10.1007/s13277-014-1717-3
   Link MP, 1986, NEW ENGL J MED, V314, P1600, DOI 10.1056/NEJM198606193142502
   Lipschitz DL, 2013, PSYCHONEUROENDOCRINO, V38, P1521, DOI 10.1016/j.psyneuen.2012.12.021
   Lopes LC, 2016, EUR J CANCER CARE, V25, P921, DOI 10.1111/ecc.12381
   Lopes-junior LUISCARLOS, 2016, BR J NURS, V25, Ppassim, DOI 10.12968/bjon.2016.25.10.S12
   Lopes-júnior LUÍSCARLOS, 2015, REV. GAÚCHA ENFERM., V36, P109, DOI 10.1590/1983-1447.2015.03.51465
   Lucarelli MDM, 1999, PSICOL-REFLEX CRIT, V12, P71, DOI 10.1590/S0102-79721999000100005
   Mcdonald PG, 2013, BRAIN BEHAV IMMUN, V30, PS1, DOI 10.1016/j.bbi.2013.01.003
   Meyers CA, 2005, CANCER-AM CANCER SOC, V104, P788, DOI 10.1002/cncr.21234
   Meyers PA, 1998, J CLIN ONCOL, V16, P2452, DOI 10.1200/JCO.1998.16.7.2452
   Miaskowski C, 2010, J PAIN SYMPTOM MANAG, V40, P531, DOI 10.1016/j.jpainsymman.2009.12.006
   Mirabello L, 2009, INT J CANCER, V125, P229, DOI 10.1002/ijc.24320
   Momani TG, 2015, CANCER NURS, V38, P50, DOI 10.1097/NCC.0000000000000174
   Moreno-smith M, 2010, FUTURE ONCOL, V6, P1863, DOI 10.2217/fon.10.142, 10.2217/FON.10.142
   Nascimento LC, 2015, J PEDIATR ONCOL NURS, V32, P57, DOI 10.1177/1043454214554656
   Nater UM, 2009, PSYCHONEUROENDOCRINO, V34, P486, DOI 10.1016/j.psyneuen.2009.01.014
   Nater UM, 2007, PSYCHONEUROENDOCRINO, V32, P392, DOI 10.1016/j.psyneuen.2007.02.007
   Oppenheim D, 1997, LANCET, V350, P1838, DOI 10.1016/S0140-6736(97)07296-6
   Pinquart M, 2011, KLIN PADIATR, V223, P74, DOI 10.1055/s-0030-1267932
   Pruessner JC, 2003, PSYCHONEUROENDOCRINO, V28, P916, DOI 10.1016/S0306-4530(02)00108-7
   Rich TYVINA, 2007, J SUPPORT ONCOL, V5, P167
   Nunes MDR, 2018, J CHILD HEALTH CARE, V22, P186, DOI 10.1177/1367493517752498
   Rohleder N, 2004, ANN NY ACAD SCI, V1032, P258, DOI 10.1196/annals.1314.033
   Rohleder N, 2006, PSYCHOPHYSIOLOGY, V43, P645, DOI 10.1111/j.1469-8986.2006.00457.x
   Ruland CM, 2009, J PAIN SYMPTOM MANAG, V37, P403, DOI 10.1016/j.jpainsymman.2008.03.009
   Saliba FG, 2016, PEDIATRIC REP, V8, P12, DOI 10.4081/pr.2016.6188
   Saligan LN, 2015, SUPPORT CARE CANCER, V23, P2461, DOI 10.1007/s00520-015-2763-0
   Sanchez JULIOC, 2017, HOSP PEDIATR, V7, P46, DOI 10.1542/hpeds.2016-0128
   Sephton S, 2003, BRAIN BEHAV IMMUN, V17, P321, DOI 10.1016/S0889-1591(03)00078-3
   Seruga B, 2008, NAT REV CANCER, V8, P887, DOI 10.1038/nrc2507
   Siegel RL, 2017, CA-CANCER J CLIN, V67, P7, DOI 10.3322/caac.21387
   Snyder P, 1993, J EXP EDUC, V61, P334, DOI 10.1080/00220973.1993.10806594
   Spitzer P, 2006, LANCET, V368, PS34, DOI 10.1016/S0140-6736(06)69919-4
   Sridharan K, 2016, EUR J PEDIATR, V175, P1353, DOI 10.1007/s00431-016-2764-0
   Stalder T, 2016, PSYCHONEUROENDOCRINO, V63, P414, DOI 10.1016/j.psyneuen.2015.10.010
   Steptoe A, 2007, BRAIN BEHAV IMMUN, V21, P901, DOI 10.1016/j.bbi.2007.03.011
   Stuber M, 2009, EVID-BASED COMPL ALT, V6, P271, DOI 10.1093/ecam/nem097
   Vagnoli L, 2005, PEDIATRICS, V116, PE563, DOI 10.1542/peds.2005-0466
   Vallance KELLY, 2011, ONCOL NURS FORUM, V38, PE365, DOI 10.1188/11.ONF.E365-E372
   Varni JW, 2002, CANCER-AM CANCER SOC, V94, P2090, DOI 10.1002/cncr.10428
   Wang J, 2014, CLIN CHIM ACTA, V433, P225, DOI 10.1016/j.cca.2014.03.023
   Ward J, 2017, CANCER NURS, V40, PE48, DOI 10.1097/NCC.0000000000000394
   Wilkinson L, 1999, AM PSYCHOL, V54, P594, DOI 10.1037/0003-066X.54.8.594
   Zhang YF, 2017, J PAEDIATR CHILD H, V53, P237, DOI 10.1111/jpc.13369
NR 77
TC 13
Z9 16
U1 0
U2 5
PU SAGE PUBLICATIONS INC
PI THOUSAND OAKS
PA 2455 TELLER RD, THOUSAND OAKS, CA 91320 USA
SN 1534-7354
EI 1552-695X
J9 INTEGR CANCER THER
JI Integr. Cancer Ther.
PD SEP 15
PY 2018
VL 17
IS 3
BP 928
EP 940
DI 10.1177/1534735418781725
PG 13
WC Oncology; Integrative & Complementary Medicine
SC Oncology; Integrative & Complementary Medicine
GA GQ8BY
UT WOS:000441976400037
PM 29900751
DA 2022-07-08
ER

PT J
AU Liang, He
   Russell, SJ
   Wood, DJ
   Tronci, Giuseppe
AF Liang, He
   Russell, Stephen
   Wood, David
   Tronci, Giuseppe
TI Monomer-Induced Customization o UV-Cured Atelocollagen Hydrogel Networks
SO FRONTIERS IN CHEMISTRY
LA English
DT Article
DE type 1 atelocollagen; covalent network; UV-curing; monomer; 4-vinylbenzyl chloride; methacrylic anhydride
ID photo-cross-linking; mechanical-property; controlled-release; collagen gel
AB The covalent functionalization of type 1 atelocollagen with either 4-vinylbenzyl or methacrylamide residues is presented as a simple synthetic strategy to achieve customizable, cell-friendly UV-cured hydrogel networks with widespread clinical applicability. Molecular parameters, i.e., the type of monomer, degree of atelocollagen functionalization and UV-curing solution, have been systematically varied and their effect on gelation kinetics, swelling behavior, elastic properties, and enzymatic degradability investigated. UV-cured hydrogel networks deriving from atelocollagen precursors functionalized with equivalent molar content of 4-vinylbenzyl (F-4VBC = 18 +/- 1 mol.%) and methacrylamide (F-MA = 19 +/- 2 mol.%) adducts proved to display remarkably-different swelling ratio (SR = 1963 +/- 58-5202 +/- 401 wt. %), storage modulus (G' = 17 +/- 3-390 +/- 99 Pa) and collagenase resistance (mu(rel) = 18 +/- 5-56 +/- 5 wt.%), similarly to the case of UV-cured hydrogel networks obtained with the same type of methacrylamide adduct, but varied degree of functionalization (F-MA = 19 +/- 2 - 88 +/- 1 mol.%). UV-induced network formation of 4VBC-functionalized atelocollagen molecules yielded hydrogels with increased stiffness and enzymatic stability, attributed to the molecular rigidity of resulting aromatized crosslinking segment, whilst no toxic response was observed with osteosarcoma G292 cells. Although to a lesser extent, the pH of the UV-curing solution also proved to affect macroscopic hydrogel properties, likely due to the altered organization of atelocollagen molecules during network formation. By leveraging the knowledge gained with classic synthetic networks, this study highlights how the type of monomer can be conveniently exploited to realize customizable atelocollagen hydrogels for personalized medicine, whereby the structure-property relationships can be controlled to meet the requirements of unmet clinical applications.
C1 [Liang, He; Russell, Stephen J.; Tronci, Giuseppe] Univ Leeds, Sch Design, Clothworkers Ctr Text Mat Innovat Healthcare, Leeds, W Yorkshire, England.
   [Liang, He; Wood, David J.; Tronci, Giuseppe] Univ Leeds, St Jamess Univ Hosp, Sch Dent, Biomat & Tissue Engn Res Grp, Leeds, W Yorkshire, England.
RP Tronci, G (通讯作者)，Univ Leeds, Sch Design, Clothworkers Ctr Text Mat Innovat Healthcare, Leeds, W Yorkshire, England.; Tronci, G (通讯作者)，Univ Leeds, St Jamess Univ Hosp, Sch Dent, Biomat & Tissue Engn Res Grp, Leeds, W Yorkshire, England.
EM G.Tronci@leeds.ac.uk
FU EPSRC Centre for Innovative Manufacturing in Medical Devices (MeDe Innovation); University of Leeds MRC Confidence in Concept scheme; University of Leeds EPSRC Impact Acceleration Account; Clothworkers Centre for Textile Materials Innovation for Healthcare (CCTMIH); EPSRC [EP/R013756/1, EP/K029592/1, EP/N00941X/1, EP/J017620/1] Funding Source: UKRI
CR Abou NEELEA, 2013, ADV DRUG DELIVER REV, V65, P429, DOI 10.1016/j.addr.2012.08.010
   Aggeli A, 2003, ANGEW CHEM INT EDIT, V42, P5603, DOI 10.1002/anie.200352207
   Billiet T, 2013, MACROMOL BIOSCI, V13, P1531, DOI 10.1002/mabi.201300143
   Birchall LS, 2011, CHEM SCI, V2, P1349, DOI 10.1039/c0sc00621a
   Brinkman WT, 2003, BIOMACROMOLECULES, V4, P890, DOI 10.1021/bm0257412
   Bubnis WA, 1992, ANAL BIOCHEM, V207, P129, DOI 10.1016/0003-2697(92)90513-7
   Bulman SEL, 2015, J BIOMATER APPL, V29, P1193, DOI 10.1177/0885328214556159
   Burdick JA, 2011, ADV MATER, V23, PH41, DOI 10.1002/adma.201003963
   Calciolari E, 2018, J PERIODONTAL RES, V53, P430, DOI 10.1111/jre.12530
   Chen L, 2017, CHEM SCI, V8, P2010, DOI 10.1039/c6sc04634g
   Damink LHHO, 1995, J MATER SCI-MATER M, V6, P460, DOI 10.1007/BF00123371
   Damink LHHO, 1995, J MATER SCI-MATER M, V6, P429
   Diramio JA, 2005, BIOTECHNOL PROGR, V21, P1281, DOI 10.1021/bp0495670
   Duan L, 2014, INT J BIOL MACROMOL, V69, P482, DOI 10.1016/j.ijbiomac.2014.06.005
   Everaerts F, 2008, J BIOMED MATER RES A, V85A, P547, DOI 10.1002/jbm.a.31524
   Fairbanks BD, 2009, ADV MATER, V21, P5005, DOI 10.1002/adma.200901808
   Gaudet ID, 2012, BIOINTERPHASES, V7, P0, DOI 10.1007/s13758-012-0025-y
   Gharaei R, 2016, J MATER CHEM B, V4, P5475, DOI 10.1039/c6tb01164k
   Grant CA, 2009, BIOPHYS J, V97, P2985, DOI 10.1016/j.bpj.2009.09.010
   Haugh MG, 2011, TISSUE ENG PT A, V17, P1201, DOI 10.1089/ten.tea.2010.0590, 10.1089/ten.TEA.2010.0590
   Head DA, 2016, ACS BIOMATER SCI ENG, V2, P1224, DOI 10.1021/acsbiomaterials.6b00115
   Heller DA, 2013, ADV MATER, V25, P1449, DOI 10.1002/adma.201202881
   Heo J, 2016, DRUG DELIV TRANSL RE, V6, P148, DOI 10.1007/s13346-015-0224-4
   Holmes R, 2017, POLYMERS-BASEL, V9, P0, DOI 10.3390/polym9060226
   Jia YJ, 2012, FOOD SCI BIOTECHNOL, V21, P1585, DOI 10.1007/s10068-012-0211-1
   Kishan AP, 2015, J MATER CHEM B, V3, P7930, DOI 10.1039/c5tb00937e
   Koch F, 2018, ROY SOC OPEN SCI, V5, P0, DOI 10.1098/rsos.171562
   Konieczynska MD, 2016, ANGEW CHEM INT EDIT, V55, P9984, DOI 10.1002/anie.201604827
   Lee Y, 2013, J MATER CHEM B, V1, P2407, DOI 10.1039/C3TB00578J, 10.1039/c3tb00578j
   Levitt M, 1988, J MOL BIOL, V201, P751, DOI 10.1016/0022-2836(88)90471-8
   Li F, 2010, ADV FUNCT MATER, V20, P669, DOI 10.1002/adfm.200901245
   Li YP, 2009, MAT SCI ENG C-BIO S, V29, P1643, DOI 10.1016/j.msec.2009.01.001
   Liang H, 2018, J MATER CHEM B, V6, P3703, DOI 10.1039/c7tb03035e
   Lynn AK, 2004, J BIOMED MATER RES B, V71B, P343, DOI 10.1002/jbm.b.30096
   Mccall JD, 2012, BIOMACROMOLECULES, V13, P2410, DOI 10.1021/bm300671s
   Nimmo CM, 2011, BIOCONJUGATE CHEM, V22, P2199, DOI 10.1021/bc200281k
   Qin XH, 2018, ADV MATER, V30, P0, DOI 10.1002/adma.201705564
   Qin XH, 2015, ADV FUNCT MATER, V25, P6606, DOI 10.1002/adfm.201501637
   Ratanavaraporn J, 2008, J BIOMAT SCI-POLYM E, V19, P945, DOI 10.1163/156856208784613505
   Ravichandran R, 2016, J MATER CHEM B, V4, P318, DOI 10.1039/c5tb02035b
   Salchert K, 2004, BIOMACROMOLECULES, V5, P1340, DOI 10.1021/bm0499031
   Sridhar BV, 2015, ADV HEALTHC MATER, V4, P702, DOI 10.1002/adhm.201400695
   Starcher B, 2001, ANAL BIOCHEM, V292, P125, DOI 10.1006/abio.2001.5050
   Tronci G, 2016, J MATER CHEM B, V4, P7249, DOI 10.1039/c6tb02268e
   Tronci G, 2016, MRS ADV, V1, P533, DOI 10.1557/adv.2015.11
   Tronci G, 2015, INT J BIOL MACROMOL, V81, P112, DOI 10.1016/j.ijbiomac.2015.07.053
   Tronci G, 2015, J R SOC INTERFACE, V12, P0, DOI 10.1098/rsif.2014.1079
   Tronci G, 2010, J MATER CHEM, V20, P8875, DOI 10.1039/c0jm00883d
   Van HOORICKJ, 2018, MACROMOL RAPID COMM, V39, P0, DOI 10.1002/marc.201800181
   Van VLIERBERGHES, 2011, BIOMACROMOLECULES, V12, P1387, DOI 10.1021/bm200083n
   Vunjak-novakovic G, 1998, BIOTECHNOL PROGR, V14, P193, DOI 10.1021/bp970120j
   Yang Z, 2016, BIOMACROMOLECULES, V17, P590, DOI 10.1021/acs.biomac.5b01538
   Younesi M, 2014, ADV FUNCT MATER, V24, P5762, DOI 10.1002/adfm.201400828
   Yunoki S, 2008, BIOMACROMOLECULES, V9, P879, DOI 10.1021/bm7012058
   Zhang YS, 2017, SCIENCE, V356, P0, DOI 10.1126/science.aaf3627
NR 55
TC 7
Z9 7
U1 4
U2 25
PU FRONTIERS MEDIA SA
PI LAUSANNE
PA AVENUE DU TRIBUNAL FEDERAL 34, LAUSANNE, CH-1015, SWITZERLAND
SN 2296-2646
EI 
J9 FRONT CHEM
JI Front. Chem.
PD DEC 17
PY 2018
VL 6
IS 
BP 
EP 
DI 10.3389/fchem.2018.00626
PG 14
WC Chemistry, Multidisciplinary
SC Chemistry
GA HE5CT
UT WOS:000453390000001
PM 30619833
DA 2022-07-08
ER

PT J
AU Abarrategi, Ander
   Gambera, Stefano
   Alfranca, Arantzazu
   Rodriguez-mina, MA
   Perez-tavarez, Raquel
   Rouault-pierre, Kevin
   Waclawiczek, Alexander
   Chakravarty, Probir
   Mulero, Francisca
   Trigueros, Cesar
   Navarro, Samuel
   Bonnet, Dominique
   Garcia-castro, Javier
AF Abarrategi, Ander
   Gambera, Stefano
   Alfranca, Arantzazu
   Rodriguez-mina, Miguel
   Perez-tavarez, Raquel
   Rouault-pierre, Kevin
   Waclawiczek, Alexander
   Chakravarty, Probir
   Mulero, Francisca
   Trigueros, Cesar
   Navarro, Samuel
   Bonnet, Dominique
   Garcia-castro, Javier
TI c-Fos induces chondrogenic tumor formation in immortalized human mesenchymal progenitor cells
SO SCIENTIFIC REPORTS
LA English
DT Article
ID stem-cell; gene-expression; in-vitro; osteoblast differentiation; osteosarcoma development; transgenic mice; protooncogene; chondrocyte; transformation; mouse
AB Mesenchymal progenitor cells (MPCs) have been hypothesized as cells of origin for sarcomas, and c-Fos transcription factor has been showed to act as an oncogene in bone tumors. In this study, we show c-Fos is present in most sarcomas with chondral phenotype, while multiple other genes are related to c-Fos expression pattern. To further define the role of c-Fos in sarcomagenesis, we expressed it in primary human MPCs (hMPCs), immortalized hMPCs and transformed murine MPCs (mMPCs). In immortalized hMPCs, c-Fos expression generated morphological changes, reduced mobility capacity and impaired adipogenic-and osteogenic-differentiation potentials. Remarkably, immortalized hMPCs or mMPCs expressing c-Fos generated tumors harboring a chondrogenic phenotype and morphology. Thus, here we show that c-Fos protein has a key role in sarcomas and that c-Fos expression in immortalized MPCs yields cell transformation and chondrogenic tumor formation.
C1 [Abarrategi, Ander; Gambera, Stefano; Alfranca, Arantzazu; Rodriguez-Mina, Miguel A.; Garcia-Castro, Javier] Inst Salud Carlos III, Unidad Biotecnol Celular, E-28021 Madrid, Spain.
   [Abarrategi, Ander; Rouault-Pierre, Kevin; Waclawiczek, Alexander; Bonnet, Dominique] Francis Crick Inst, Haematopoiet Stem Cell Lab, London WC2A 3LY, England.
   [Perez-Tavarez, Raquel] Inst Salud Carlos III, Unidad Histol, E-28021 Madrid, Spain.
   [Chakravarty, Probir] Francis Crick Inst, Bioinformat Core, London, England.
   [Mulero, Francisca] Spanish Natl Canc Res Ctr, Mol Image Core Unit, E-28029 Madrid, Spain.
   [Trigueros, Cesar] Fdn Inbiomed, Mesenchymal & Hematopoiet Stem Cell Lab, E-20009 San Sebastian, Spain.
   [Navarro, Samuel] Univ Valencia, Pathol Dept, E-46010 Valencia, Spain.
RP Garcia-Castro, J (通讯作者)，Inst Salud Carlos III, Unidad Biotecnol Celular, E-28021 Madrid, Spain.
EM jgcastro@isciii.es
FU Fondo de Investigaciones Sanitarias in Spain [FIS: PI11/00377, RTICC: RD12/0036/0027, RD12/0036/0020]; Madrid Regional Government (CellCAM) in Spain [P2010/BMD-2420]; Juan de la Cierva program of the Spanish Plan Nacional (MINECO); Sara Borrell program of the ISCIII/FEDER; "Miguel Servet" program of the ISCIII/FEDER; Asociacion Pablo Ugarte [CIF G86121019]; AFANION [CIF G02223733]
CR Abarrategi A, 2016, STEM CELLS INT, V2016, P0, DOI 10.1155/2016/3631764
   Ahmed AU, 2010, CURR OPIN MOL THER, V12, P546
   Alfranca A, 2015, CELL MOL LIFE SCI, V72, P3097, DOI 10.1007/s00018-015-1918-y
   Boeuf S, 2008, J PATHOL, V216, P158, DOI 10.1002/path.2389
   Closs EI, 1990, J CELL BIOL, V111, P1313, DOI 10.1083/jcb.111.3.1313
   de Andrea CE, 2015, J PATHOL, V236, P210, DOI 10.1002/path.4510
   Detogni P, 1988, MOL CELL BIOL, V8, P2251, DOI 10.1128/MCB.8.5.2251
   Fittall MW, 2018, NAT COMMUN, V9, P0, DOI 10.1038/s41467-018-04530-z
   Franchi A, 1998, VIRCHOWS ARCH, V432, P515, DOI 10.1007/s004280050199
   Funes JM, 2007, P NATL ACAD SCI USA, V104, P6223, DOI 10.1073/pnas.0700690104
   Giang AH, 2013, J BIOL CHEM, V288, P33303, DOI 10.1074/jbc.M113.507129
   Goralczyk R, 1990, DIFFERENTIATION, V44, P122, DOI 10.1111/j.1432-0436.1990.tb00545.x
   Grigoriadis AE, 1993, J CELL BIOL, V122, P685, DOI 10.1083/jcb.122.3.685
   Guarnerio J, 2015, CANCER DISCOV, V5, P396, DOI 10.1158/2159-8290.CD-14-1022
   He YL, 2017, STEM CELL REP, V8, P1630, DOI 10.1016/j.stemcr.2017.04.029
   Henderson SR, 2005, GENOME BIOL, V6, P0, DOI 10.1186/gb-2005-6-9-r76
   Johnson RS, 1992, CELL, V71, P577, DOI 10.1016/0092-8674(92)90592-Z
   Jones KB, 2010, P NATL ACAD SCI USA, V107, P2054, DOI 10.1073/pnas.0910875107
   Jose C, 2011, BBA-BIOENERGETICS, V1807, P552, DOI 10.1016/j.bbabio.2010.10.012
   Lefebvre VERONIQUE, 2005, BIRTH DEFECTS RESEARCH, V75, P200, DOI 10.1002/bdrc.20048
   Li N, 2009, CANCER-AM CANCER SOC, V115, P4795, DOI 10.1002/cncr.24519
   Li XY, 2011, J CELL BIOCHEM, V112, P211, DOI 10.1002/jcb.22925
   Lo YYC, 1998, J CELL BIOCHEM, V69, P19, DOI 10.1002/(SICI)1097-4644(19980401)69:1<19::AID-JCB3>3.0.CO;2-Y
   Lo YYC, 1995, J BIOL CHEM, V270, P11727, DOI 10.1074/jbc.270.20.11727
   Matushansky I, 2007, J CLIN INVEST, V117, P3248, DOI 10.1172/JCI31377
   Miller AD, 1984, CELL, V36, P51
   Mohseny AB, 2009, J PATHOL, V219, P294, DOI 10.1002/path.2603
   Mutsaers AJ, 2014, BONE, V62, P56, DOI 10.1016/j.bone.2014.02.003
   Ohta S, 1991, FEBS LETT, V284, P42, DOI 10.1016/0014-5793(91)80757-T
   Ono N, 2014, NAT CELL BIOL, V16, P1157, DOI 10.1038/ncb3067
   Papachristou DJ, 2003, BONE, V32, P364, DOI 10.1016/S8756-3282(03)00026-7
   Renaud SJ, 2014, J BIOL CHEM, V289, P5025, DOI 10.1074/jbc.M113.523746
   Rodriguez R, 2012, CELL RES, V22, P62, DOI 10.1038/cr.2011.157
   Rodriguez R, 2009, NEOPLASIA, V11, P397, DOI 10.1593/neo.81620
   Rubio R, 2014, STEM CELLS, V32, P1136, DOI 10.1002/stem.1647
   Rubio R, 2010, CANCER RES, V70, P4185, DOI 10.1158/0008-5472.CAN-09-4640
   Ruther U, 1989, ONCOGENE, V4, P861
   Saxena M, 2013, MOL ONCOL, V7, P283, DOI 10.1016/j.molonc.2013.02.009
   Schon A, 1986, INT J CANCER, V38, P67, DOI 10.1002/ijc.2910380112
   Shimizu T, 2010, ONCOGENE, V29, P5687, DOI 10.1038/onc.2010.312
   Soderstrom M, 2002, INT J CANCER, V100, P144, DOI 10.1002/ijc.10457
   Sottnik JL, 2014, J CELL BIOCHEM, V115, P1420, DOI 10.1002/jcb.24793
   Stein GS, 1990, FASEB J, V4, P3111, DOI 10.1096/fasebj.4.13.2210157
   Suijker J, 2015, ONCOTARGET, V6, P14832, DOI 10.18632/oncotarget.4024
   Sunters A, 2004, J BIOL CHEM, V279, P9882, DOI 10.1074/jbc.M310184200
   Sunters A, 1998, DEV GENET, V22, P386, DOI 10.1002/(SICI)1520-6408(1998)22:4<386::AID-DVG8>3.0.CO;2-2
   Svitkina T, 2018, COLD SPRING HARB PER, V10, P0
   Walkley CR, 2008, GENE DEV, V22, P1662, DOI 10.1101/gad.1656808
   Wang ZQ, 1991, EMBO J, V10, P2437, DOI 10.1002/j.1460-2075.1991.tb07783.x
   Watanabe H, 1997, P NATL ACAD SCI USA, V94, P3994, DOI 10.1073/pnas.94.8.3994
   Weisstein JS, 2001, J ORTHOPAED RES, V19, P339, DOI 10.1016/S0736-0266(00)90020-2
   Wu JX, 1990, ONCOGENE, V5, P989
   Yang SS, 2015, PLOS ONE, V10, P0, DOI 10.1371/journal.pone.0130429
   Zhu J, 1994, JPN J CANCER RES, V85, P364, DOI 10.1111/j.1349-7006.1994.tb02368.x
NR 54
TC 10
Z9 10
U1 1
U2 2
PU NATURE PUBLISHING GROUP
PI LONDON
PA MACMILLAN BUILDING, 4 CRINAN ST, LONDON N1 9XW, ENGLAND
SN 2045-2322
EI 
J9 SCI REP-UK
JI Sci Rep
PD OCT 23
PY 2018
VL 8
IS 
BP 
EP 
DI 10.1038/s41598-018-33689-0
PG 13
WC Multidisciplinary Sciences
SC Science & Technology - Other Topics
GA GX8PD
UT WOS:000448049400012
PM 30353072
DA 2022-07-08
ER

PT J
AU Wang, Xingwen
   Zhao, Xin
   Yi, Zhigang
   Ma, Bing
   Wang, Hong
   Pu, Yanchuan
   Wang, Jing
   Wang, Shuanke
AF Wang, Xingwen
   Zhao, Xin
   Yi, Zhigang
   Ma, Bing
   Wang, Hong
   Pu, Yanchuan
   Wang, Jing
   Wang, Shuanke
TI WNT5A promotes migration and invasion of human osteosarcoma cells via SRC/ERK/MMP-14 pathway
SO CELL BIOLOGY INTERNATIONAL
LA English
DT Article
DE MAP kinase signaling system; metastasis; osteosarcoma; SRC-family kinases; WNT5A
ID therapeutic target; carcinoma-cell; src; kinase; metastasis; invasiveness; expression; activation; apoptosis; melanoma
AB WNT5A, a representative ligand of activating several non-canonical WNT signal pathways, plays significant roles in oncogenesis and tumor inhibition. It has been shown that the non-receptor tyrosine kinase SRC is required for WNT5A-induced invasion of osteosarcoma cells. However, the precise molecular mechanism underlying WNT5A/SRC-mediated osteosarcoma cells invasion remains poorly defined. The study was designed to explore the role of ERK1/2 in WNT5A/SRC-induced osteosarcoma cells invasion and the downstream target of the SRC/ERK1/2 signalings. We found that WNT5A (100ng/mL) remarkably stimulated migration and invasion of human osteosarcoma MG-63 cells, whereas inhibiting either SRC kinase activity by siRNA-mediated SRC silence or ERK1/2 phosphorylation by PD98059 treatment suppressed these effects, which suggested that the activation of SRC and ERK1/2 is essential for WNT5A-induced MG-63 cells migration and invasion. Furthermore, ERK1/2 phosphorylation induced by WNT5A was dramatically blocked by SRC siRNA. Additionally, our study further demonstrated that MMP-14 was upregulated after exposure to WNT5A in MG-63 cells, and the increased expression was blocked by SRC siRNA or PD98059. Collectively, these results indicate that WNT5A activates SRC/ERK1/2 signal pathway, leading to the upregulation of MMP-14 expression and MG-63 cells migration and invasion.
C1 [Wang, Xingwen; Zhao, Xin; Yi, Zhigang; Ma, Bing; Wang, Hong; Pu, Yanchuan; Wang, Shuanke] Lanzhou Univ, Dept Orthopaed, Hosp 2, Lanzhou 730000, Peoples R China.
   [Wang, Xingwen; Zhao, Xin; Yi, Zhigang; Ma, Bing; Wang, Hong; Pu, Yanchuan; Wang, Jing; Wang, Shuanke] Orthopaed Key Lab Gansu Prov, Lanzhou 730000, Peoples R China.
RP Wang, SK (通讯作者)，Lanzhou Univ, Dept Orthopaed, Hosp 2, Lanzhou 730000, Peoples R China.; Wang, SK (通讯作者)，Orthopaed Key Lab Gansu Prov, Lanzhou 730000, Peoples R China.
EM wangsklzu@163.com
FU Basic Research Innovation Group Project of Gansu Province, China [1308RJIA004]
CR Asem MS, 2016, CANCERS, V8, P0, DOI 10.3390/cancers8090079
   Baquero P, 2016, MOL CARCINOGEN, V55, P1639, DOI 10.1002/mc.22415
   Bayerlova M, 2017, FRONT ONCOL, V7, P0, DOI 10.3389/fonc.2017.00135
   Bielack SS, 2002, J CLIN ONCOL, V20, P776, DOI 10.1200/JCO.20.3.776
   Cantiani L, 2007, CANCER RES, V67, P7675, DOI 10.1158/0008-5472.CAN-06-4697
   Coyle RC, 2008, EXP CELL RES, V314, P2150, DOI 10.1016/j.yexcr.2008.03.010
   Damianova R, 2008, CELL BIOL INT, V32, P229, DOI 10.1016/j.cellbi.2007.08.029
   Enomoto M, 2009, ONCOGENE, V28, P3197, DOI 10.1038/onc.2009.175
   Hasegawa D, 2018, J CELL PHYSIOL, V233, P1752, DOI 10.1002/jcp.26086
   He XY, 2012, CARCINOGENESIS, V33, P555, DOI 10.1093/carcin/bgs002
   Heikkila P, 2003, J SURG RES, V111, P45, DOI 10.1016/S0022-4804(03)00000-0
   Huveneers S, 2009, J CELL SCI, V122, P1059, DOI 10.1242/jcs.039446
   Jain A, 2017, ONCOGENE, V36, P4585, DOI 10.1038/onc.2017.76
   Kim EM, 2016, TUMOR BIOL, V37, P1245, DOI 10.1007/s13277-015-3917-x
   Kim LC, 2009, NAT REV CLIN ONCOL, V6, P587, DOI 10.1038/nrclinonc.2009.129
   Lee DJ, 2013, CANCER RES, V73, P4744, DOI 10.1158/0008-5472.CAN-12-4226
   Li YJ, 2015, INT J CLIN EXP PATHO, V8, P7818
   Liao AT, 2007, VET COMP ONCOL, V5, P177, DOI 10.1111/j.1476-5829.2007.00137.x
   Liu WS, 2015, ONCOTARGET, V6, P35522, DOI 10.18632/oncotarget.5849
   Lu BJ, 2012, MOL MED REP, V5, P1033, DOI 10.3892/mmr.2012.772
   Lu KH, 2016, FOOD CHEM TOXICOL, V97, P177, DOI 10.1016/j.fct.2016.09.006
   Meyers PA, 2008, J CLIN ONCOL, V26, P633, DOI 10.1200/JCO.2008.14.0095
   Mikels AJ, 2006, PLOS BIOL, V4, P570, DOI 10.1371/journal.pbio.0040115
   Nakano T, 2003, CLIN EXP METASTAS, V20, P665, DOI 10.1023/A:1027355610603
   Nishita MICHIRU, 2013, CLIN CALCIUM, V23, P809, DOI CliCa1306809815
   Nishita M, 2010, TRENDS CELL BIOL, V20, P346, DOI 10.1016/j.tcb.2010.03.001
   Nomachi A, 2008, J BIOL CHEM, V283, P27973, DOI 10.1074/jbc.M802325200
   Ottaviani G, 2009, CANCER TREAT RES, V152, P3, DOI 10.1007/978-1-4419-0284-9_1
   Plotnikov A, 2011, BBA-MOL CELL RES, V1813, P1619, DOI 10.1016/j.bbamcr.2010.12.012
   Reinecke JAMES, 2014, BIOMOL CONCEPTS, V5, P143, DOI 10.1515/bmc-2014-0003
   Ren DY, 2011, GENES CELLS, V16, P304, DOI 10.1111/j.1365-2443.2011.01487.x
   Roskoski R, 2015, PHARMACOL RES, V94, P9, DOI 10.1016/j.phrs.2015.01.003
   Sedgwick AE, 2016, CANCERS, V8, P0
   Shor AC, 2007, CANCER RES, V67, P2800, DOI 10.1158/0008-5472.CAN-06-3469
   Sun CK, 2008, CARCINOGENESIS, V29, P2096, DOI 10.1093/carcin/bgn203
   Yamagata K, 2012, J BIOL CHEM, V287, P1588, DOI 10.1074/jbc.M111.315127
   Zhang AL, 2014, CANCER CELL INT, V14, P0, DOI 10.1186/1475-2867-14-15
NR 37
TC 10
Z9 11
U1 1
U2 11
PU WILEY
PI HOBOKEN
PA 111 RIVER ST, HOBOKEN 07030-5774, NJ USA
SN 1065-6995
EI 1095-8355
J9 CELL BIOL INT
JI Cell Biol. Int.
PD MAY 15
PY 2018
VL 42
IS 5
BP 598
EP 607
DI 10.1002/cbin.10936
PG 10
WC Cell Biology
SC Cell Biology
GA GD1SU
UT WOS:000430282400009
PM 29345412
DA 2022-07-08
ER

PT J
AU Ming, H
   Chuang, Q
   Jiashi, W
   Bin, L
   Guangbin, W
   Xianglu, J
AF Ming, He
   Chuang, Qiu
   Jiashi, Wang
   Bin, Li
   Guangbin, Wang
   Xianglu, Ji
TI Naringin targets Zeb1 to suppress osteosarcoma cell proliferation and metastasis
SO AGING-US
LA English
DT Article
DE naringin; osteosarcoma; Zeb1; proliferation; metastasis
ID epithelial-mesenchymal transition; inhibits growth; cancer cell; activation; apoptosis; pathway
AB Naringin, a citrus bioflavonoid, has anti-inflammatory actions and cardio- and neuroprotective effects. In addition, naringin exhibits multiple antitumor actions in several cancer types, including osteosarcoma, the most common type of bone cancer. Here, we show that naringin inhibits proliferation and invasion and induces apoptosis in human osteosarcoma cells by inhibiting zinc finger E-box binding homeobox 1 (Zeb1), a transcriptional repressor of epithelial differentiation involved in tumor metastasis. Our expression analyses confirm that Zeb1 is highly expressed in osteosarcoma specimens and cell lines. The effects of naringin, which included downregulation of Cyclin D1, MMP2, and bcl-2, where reproduced by siRNA-mediated Zeb1 silencing, whereas Zeb1 overexpression increased proliferation, migration, and Cyclin D1, MMP2, and bcl-2 levels. In addition, naringin administration reduced tumor nodule formation and attenuated the expression of the above proteins in the livers of mice injected with MG63 osteosarcoma cells. Our study provides preclinical evidence for the potential therapeutic application of naringin in the treatment of osteosarcoma.
C1 [He Ming; Qiu Chuang; Wang Jiashi; Li Bin; Wang Guangbin; Ji Xianglu] China Med Univ, Shengjing Hosp, Dept Orthoped Surg, Shenyang 110004, Liaoning, Peoples R China.
RP Ji, XL (通讯作者)，China Med Univ, Shengjing Hosp, Dept Orthoped Surg, Shenyang 110004, Liaoning, Peoples R China.
EM jixiangludor@163.com
CR Aigner K, 2007, ONCOGENE, V26, P6979, DOI 10.1038/sj.onc.1210508
   Ang ESM, 2011, FEBS LETT, V585, P2755, DOI 10.1016/j.febslet.2011.07.046
   Bae GY, 2013, ONCOTARGET, V4, P2512, DOI 10.18632/oncotarget.1463
   Browne G, 2010, CELL CYCLE, V9, P886, DOI 10.4161/cc.9.5.10839
   Cai LP, 2018, ONCOL LETT, V16, P59, DOI 10.3892/ol.2018.8611
   Caramel J, 2018, CANCER RES, V78, P30, DOI 10.1158/0008-5472.CAN-17-2476
   Chen R, 2016, PHARM BIOL, V54, P3203, DOI 10.1080/13880209.2016.1216131
   Davis JC, 2018, J NUCL MED, V59, P25, DOI 10.2967/jnumed.117.190595
   Degnan AJ, 2018, CLIN IMAG, V47, P9, DOI 10.1016/j.clinimag.2017.08.003
   Guo BY, 2016, TUMOR BIOL, V37, P3841, DOI 10.1007/s13277-015-4235-z
   Hanrahan K, 2017, MOL ONCOL, V11, P251, DOI 10.1002/1878-0261.12030
   Kawaguchi K, 1999, EUR J PHARMACOL, V368, P245, DOI 10.1016/S0014-2999(98)00867-X
   Langer EM, 2018, ONCOGENE, V37, P1005, DOI 10.1038/onc.2017.356
   Li HZ, 2013, TOXICOL LETT, V220, P219, DOI 10.1016/j.toxlet.2013.05.006
   Liu YQ, 2008, DEVELOPMENT, V135, P579, DOI 10.1242/dev.007047
   Raha S, 2015, INT J ONCOL, V47, P1061, DOI 10.3892/ijo.2015.3095
   Ramesh E, 2013, FOOD CHEM TOXICOL, V51, P97, DOI 10.1016/j.fct.2012.07.033
   Shan YJ, 2013, J NUTR BIOCHEM, V24, P1062, DOI 10.1016/j.jnutbio.2012.08.004
   Shi JY, 2018, J CELL BIOCHEM, V119, P1215, DOI 10.1002/jcb.26294
   Wang DW, 2015, CELL PHYSIOL BIOCHEM, V36, P1563, DOI 10.1159/000430319
   Wang H, 2017, MOL MED REP, V16, P5157, DOI 10.3892/mmr.2017.7273
   Wang HC, 2017, IRAN J BASIC MED SCI, V20, P408, DOI 10.22038/IJBMS.2017.8582
   Wang M, 2017, ONCOL REP, V38, P1941, DOI 10.3892/or.2017.5888
   Wong RWK, 2006, J ORTHOP RES, V24, P2045, DOI 10.1002/jor.20279
   Yi LK, 2017, MOL MED REP, V16, P3606, DOI 10.3892/mmr.2017.6968
   Yin FANG-MING, 2015, ZHONGGUO GU SHANG, V28, P182
   Yu P, 2018, BIOCHEM BIOPH RES CO, V495, P2505, DOI 10.1016/j.bbrc.2017.12.139
   Zeng L, 2014, INT J ONCOL, V45, P1929, DOI 10.3892/ijo.2014.2617
   Zhang X, 2018, CELL DEATH DIS, V9, P0, DOI 10.1038/s41419-017-0087-3
NR 29
TC 14
Z9 17
U1 2
U2 8
PU IMPACT JOURNALS LLC
PI ORCHARD PARK
PA 6666 E QUAKER ST, STE 1, ORCHARD PARK, NY 14127 USA
SN 1945-4589
EI 
J9 AGING-US
JI Aging-US
PD DEC 15
PY 2018
VL 10
IS 12
BP 4141
EP 4151
DI 10.18632/aging.101710
PG 11
WC Cell Biology; Geriatrics & Gerontology
SC Cell Biology; Geriatrics & Gerontology
GA HG0KM
UT WOS:000454633200044
PM 30580326
DA 2022-07-08
ER

PT J
AU Tao, Zhi-Wei
   Zou, Ping-An
AF Tao, Zhi-wei
   Zou, Ping-an
TI Adenovirus-mediated small interfering RNA targeting ezrin induces apoptosis and inhibits metastasis of human osteosarcoma MG-63 cells
SO BIOSCIENCE REPORTS
LA English
DT Article
ID oncolytic adenovirus; down-regulation; expression; growth; cancer; activation; mitochondria; association; therapy; vector
AB Osteosarcoma is a disease prone to recurrence and metastasis, and adenovirus expression vector is frequently studied as a therapeutic target of osteosarcoma in recent years. The present study attempts to explore the effect of adenovirus-mediated siRNA targetting ezrin on the proliferation, migration, invasion, and apoptosis of human osteosarcoma MG-63 cells. Human osteosarcoma MG-63 cell line was selected for construction of recombinant adenovirus vector. The mRNA and protein levels of ezrin, Bcl2-associated X protein (Bax), B cell lymphoma-2 (Bcl-2), p21, p53, Caspase-3, matrix metalloproteinase (MMP) 2 (MMP-2) and MMP-9, Cyclin D1, and cyclin-dependent kinase 4a (CDK4a) were determined. Through ELISA, the levels of Caspase-3, MMP-2 and MMP-9 were examined. Finally, human Osteosarcoma MG-63 cell viability, growth, invasion, migration, and apoptosis were detected. Initially, adenovirus expression vector of ezrin was constructed by ezrin 2 siRNA sequence. Adenovirus-mediated siRNA targetting ezrin reduced expression of ezrin in MG-63 cells. The results revealed that adenovirus-mediated siRNA targetting ezrin elevated expression levels of Bax, p21, p53, and Caspase-3, Cyclin D1, and CDK4a and reduced expression levels of Bcl-2, MMP-2 and MMP-9. Furthermore, adenovirus-mediated siRNA targetting ezrin inhibited human osteosarcoma MG-63 cell viability, growth, invasion, and migration, and promoted apoptosis. Our study demonstrates that adenovirus-mediated siRNA targetting ezrin can induce apoptosis and inhibit the proliferation, migration, and invasion of human osteosarcoma MG-63 cells.
C1 [Tao, Zhi-Wei; Zou, Ping-An] Jiangxi Canc Hosp, Bone & Soft Tissue Sarcoma Dept, Nanchang 330029, Jiangxi, Peoples R China.
RP Zou, PA (通讯作者)，Jiangxi Canc Hosp, Bone & Soft Tissue Sarcoma Dept, Nanchang 330029, Jiangxi, Peoples R China.
EM zoupingan_zpa@163.com
CR Aggarwal P, 2010, CANCER CELL, V18, P329, DOI 10.1016/j.ccr.2010.08.012
   Bauvois B, 2012, BBA-REV CANCER, V1825, P29, DOI 10.1016/j.bbcan.2011.10.001
   Bulut G, 2012, ONCOGENE, V31, P269, DOI 10.1038/onc.2011.245
   Castro MG, 2014, EXPERT OPIN BIOL TH, V14, P1241, DOI 10.1517/14712598.2014.915307
   Celik H, 2016, J BIOL CHEM, V291, P13257, DOI 10.1074/jbc.M116.718189
   Celik H, 2015, MOL CANCER THER, V14, P2497, DOI 10.1158/1535-7163.MCT-15-0511
   Di CRISTOFANOC, 2010, MODERN PATHOL, V23, P1012, DOI 10.1038/modpathol.2010.77
   Edlich F, 2011, CELL, V145, P104, DOI 10.1016/j.cell.2011.02.034
   Eto Y, 2008, YAKUGAKU ZASSHI, V128, P1733, DOI 10.1248/yakushi.128.1733
   Han YALI, 2009, SHENG WU GONG CHENG XUE BAO, V25, P1538
   He HT, 2014, ONCOL LETT, V7, P1352, DOI 10.3892/ol.2014.1935
   Janeway KA, 2012, CANCER-AM CANCER SOC, V118, P4597, DOI 10.1002/cncr.27414
   Jin TF, 2014, BMC CANCER, V14, P0, DOI 10.1186/1471-2407-14-191
   Khanna C, 2004, NAT MED, V10, P182, DOI 10.1038/nm982
   Konecny GE, 2011, CLIN CANCER RES, V17, P1591, DOI 10.1158/1078-0432.CCR-10-2307
   Korzhevskii DE, 2011, MORFOLOGIIA, V140, P86
   Leiphrakpam PD, 2014, CELL SIGNAL, V26, P868, DOI 10.1016/j.cellsig.2014.01.014
   Li CB, 2012, MOL CELL BIOCHEM, V364, P337, DOI 10.1007/s11010-012-1235-9
   Li HT, 2013, PLOS ONE, V8, P0, DOI 10.1371/journal.pone.0064513
   Lin LJ, 2013, MOL MED REP, V8, P61, DOI 10.3892/mmr.2013.1490
   Liu K, 2015, MED SCI MONIT BASIC, V21, P15, DOI 10.12659/MSMBR.893327
   Liu YG, 2015, MED SCI MONITOR, V21, P2877, DOI 10.12659/MSM.894448
   Liu ZM, 2015, MOL MED REP, V12, P6358, DOI 10.3892/mmr.2015.4180
   Miao JL, 2013, TUMOR BIOL, V34, P2093, DOI 10.1007/s13277-013-0940-7
   Mirabello L, 2009, CANCER-AM CANCER SOC, V115, P1531, DOI 10.1002/cncr.24121
   Mongre RAJKUMAR, 2014, DEV REPROD, V18, P197, DOI 10.12717/devrep.2014.18.4.197
   Park HR, 2006, PATHOL RES PRACT, V202, P509, DOI 10.1016/j.prp.2006.01.015
   Ren L, 2009, ONCOGENE, V28, P792, DOI 10.1038/onc.2008.437
   Savage SA, 2013, NAT GENET, V45, P799, DOI 10.1038/ng.2645
   Savage SHARONA, 2011, SARCOMA, V2011, P548151, DOI 10.1155/2011/548151
   Shen XD, 2009, CLIN INVEST MED, V32, P0
   Singh R, 2016, ONCOTARGET, V7, P7343, DOI 10.18632/oncotarget.6944
   Snigdha S, 2012, NEUROSCI BULL, V28, P14, DOI 10.1007/s12264-012-1057-5
   Soriano ME, 2011, CELL, V145, P15, DOI 10.1016/j.cell.2011.03.025
   Thakur VS, 2010, CANCER LETT, V296, P225, DOI 10.1016/j.canlet.2010.04.012
   Wang YF, 2011, MED ONCOL, V28, PS636, DOI 10.1007/s12032-010-9684-z
   Wolfe TD, 2011, CLIN EXP METASTAS, V28, P377, DOI 10.1007/s10585-011-9377-9
   Xia M, 2011, ONCOGENE, V30, P346, DOI 10.1038/onc.2010.413
   Yao XL, 2011, CURR CANCER DRUG TAR, V11, P810, DOI 10.2174/156800911796798896
   Yu B, 2014, J GEN VIROL, V95, P1564, DOI 10.1099/vir.0.064832-0
   Zhao HE, 2012, INT J MOL MED, V30, P1013, DOI 10.3892/ijmm.2012.1111
   Zhu JF, 2012, AM J PATHOL, V180, P2440, DOI 10.1016/j.ajpath.2012.02.023
NR 42
TC 5
Z9 5
U1 1
U2 3
PU PORTLAND PRESS LTD
PI LONDON
PA CHARLES DARWIN HOUSE, 12 ROGER STREET, LONDON WC1N 2JU, ENGLAND
SN 0144-8463
EI 1573-4935
J9 BIOSCIENCE REP
JI Biosci. Rep.
PD AUG 31
PY 2018
VL 38
IS 
BP 
EP 
DI 10.1042/BSR20180351
PG 13
WC Biochemistry & Molecular Biology; Cell Biology
SC Biochemistry & Molecular Biology; Cell Biology
GA GZ6OY
UT WOS:000449560000048
PM 29899165
DA 2022-07-08
ER

PT J
AU Tsuge, Minori
   Osaki, Mitsuhiko
   Sasaki, Ryo
   Hirahata, Mio
   Okada, Futoshi
AF Tsuge, Minori
   Osaki, Mitsuhiko
   Sasaki, Ryo
   Hirahata, Mio
   Okada, Futoshi
TI SK-216, a Novel Inhibitor of Plasminogen Activator Inhibitor-1, Suppresses Lung Metastasis of Human Osteosarcoma
SO INTERNATIONAL JOURNAL OF MOLECULAR SCIENCES
LA English
DT Article
DE osteosarcoma; metastasis; PAI-1; small molecule inhibitor
ID poor-prognosis; pai-1; expression; urokinase; cancer; relevance; survival; impact; growth; head
AB Lung metastasis constitutes the leading cause of the death in patients with osteosarcoma. We have previously reported that plasminogen activator inhibitor-1 (PAI-1) regulates the invasion and lung metastasis of osteosarcoma cells in a mouse model and as well as in clinical samples. In the present study, we examined the anti-metastatic effect of SK-216, a small compound PAI-1 inhibitor, in human 143B osteosarcoma cells. An in vitro study showed that SK-216 treatment suppressed invasion activity by inhibiting PAI-1 expression in 143B cells, but had no influence on their proliferation or migration. 143B cells treated with SK-216 exhibited reduced matrix metalloproteinase-13 (MMP-13) secretion in a dose-dependent manner. Moreover, intraperitoneal injection of SK-216 into mouse models resulted in downregulation of PAI-1 expression levels in the primary tumors and showed suppression of lung metastases without influencing the proliferative activity of the tumor cells in the primary lesions. These results indicate that SK-216, a PAI-1 inhibitor, may serve as a novel drug to prevent lung metastasis in human osteosarcoma.
C1 [Tsuge, Minori; Osaki, Mitsuhiko; Sasaki, Ryo; Hirahata, Mio; Okada, Futoshi] Tottori Univ, Fac Med, Dept Biomed Sci, Div Pathol Biochem, 86 Nishi Cho, Yonago, Tottori 6838503, Japan.
   [Osaki, Mitsuhiko; Okada, Futoshi] Tottori Univ, Chromosome Engn Res Ctr, 86 Nishi Cho, Yonago, Tottori 6838503, Japan.
RP Osaki, M (通讯作者)，Tottori Univ, Fac Med, Dept Biomed Sci, Div Pathol Biochem, 86 Nishi Cho, Yonago, Tottori 6838503, Japan.; Osaki, M (通讯作者)，Tottori Univ, Chromosome Engn Res Ctr, 86 Nishi Cho, Yonago, Tottori 6838503, Japan.
EM ts.mino.71@gmail.com; osamitsu@med.tottori-u.ac.jp; ry-x.y.z.117@hotmail.co.jp; mio_cute_animals@hotmail.com; fuokada@med.tottori-u.ac.jp
FU Ministry of Health, Labour and Welfare of Japan; JSPS KAKENHI [JP21791395, JP16K10861]
CR Akech J, 2010, ONCOGENE, V29, P811, DOI 10.1038/onc.2009.389
   Allison DANIELC, 2012, SARCOMA, V2012, P704872, DOI 10.1155/2012/704872
   Angenete E, 2009, J SURG RES, V153, P46, DOI 10.1016/j.jss.2008.02.043
   Binder BR, 2008, IMMUNOL LETT, V118, P116, DOI 10.1016/j.imlet.2008.03.017
   Chambers SK, 1998, INT J CANCER, V79, P449
   Chin D, 2005, INT J CANCER, V113, P789, DOI 10.1002/ijc.20608
   Dawson S, 1992, ATHEROSCLEROSIS, V95, P105, DOI 10.1016/0021-9150(92)90014-8
   Duchman KR, 2015, CANCER EPIDEMIOL, V39, P593, DOI 10.1016/j.canep.2015.05.001
   Fang H, 2012, JNCI-J NATL CANCER I, V104, P1470, DOI 10.1093/jnci/djs377
   Gomes-giacoia E, 2013, MOL CANCER THER, V12, P2697, DOI 10.1158/1535-7163.MCT-13-0500
   Gorlatova NV, 2007, J BIOL CHEM, V282, P9288, DOI 10.1074/jbc.M611642200
   Hazelbag S, 2004, INT J CANCER, V112, P1020, DOI 10.1002/ijc.20512
   Hirahata M, 2016, CANCER MED-US, V5, P892, DOI 10.1002/cam4.651
   Hofmann R, 1996, CANCER, V78, P487
   Hsu CP, 2006, LUNG CANCER, V52, P349, DOI 10.1016/j.lungcan.2006.01.011
   Ichimura A, 2013, ARTERIOSCL THROM VAS, V33, P935, DOI 10.1161/ATVBAHA.113.301224
   Leeman MF, 2002, J CLIN PATHOL, V55, P758, DOI 10.1136/jcp.55.10.758
   Look MP, 2002, JNCI-J NATL CANCER I, V94, P116, DOI 10.1093/jnci/94.2.116
   Luukkaa M, 2006, HEAD NECK-J SCI SPEC, V28, P225, DOI 10.1002/hed.20322
   Mashiko S, 2015, CANCER BIOL THER, V16, P253, DOI 10.1080/15384047.2014.1001271
   Masuda T, 2013, MOL CANCER THER, V12, P2378, DOI 10.1158/1535-7163.MCT-13-0041
   Muracciole X, 2002, INT J RADIAT ONCOL, V52, P592, DOI 10.1016/S0360-3016(01)02699-2
   Mutoh M, 2008, CARCINOGENESIS, V29, P824, DOI 10.1093/carcin/bgn028
   Nannuru KC, 2010, CANCER RES, V70, P3494, DOI 10.1158/0008-5472.CAN-09-3251
   Nekarda H, 1994, CANCER RES, V54, P2900
   Omori K, 2016, PLOS ONE, V11, P0, DOI 10.1371/journal.pone.0148969
   Osaki M, 2011, MOL THER, V19, P1123, DOI 10.1038/mt.2011.53
   Pedersen H, 1994, CANCER RES, V54, P120
   Placencio VR, 2015, PLOS ONE, V10, P0, DOI 10.1371/journal.pone.0133786
   Sakakibara T, 2005, BRIT J CANCER, V93, P799, DOI 10.1038/sj.bjc.6602743
NR 30
TC 3
Z9 3
U1 0
U2 2
PU MDPI
PI BASEL
PA ST ALBAN-ANLAGE 66, CH-4052 BASEL, SWITZERLAND
SN 
EI 1422-0067
J9 INT J MOL SCI
JI Int. J. Mol. Sci.
PD MAR 15
PY 2018
VL 19
IS 3
BP 
EP 
DI 10.3390/ijms19030736
PG 10
WC Biochemistry & Molecular Biology; Chemistry, Multidisciplinary
SC Biochemistry & Molecular Biology; Chemistry
GA GA4OO
UT WOS:000428309800093
PM 29510576
DA 2022-07-08
ER

PT J
AU Qian, Hao
   Chen, Yao
   Huang, Tao
   Liu, Tiemin
   Li, Xiucheng
   Jiang, Guangjian
   Zhang, Wei
   Cheng, Shuo
   Li, Pengcheng
AF Qian, Hao
   Chen, Yao
   Huang, Tao
   Liu, Tiemin
   Li, Xiucheng
   Jiang, Guangjian
   Zhang, Wei
   Cheng, Shuo
   Li, Pengcheng
TI Combined application of Embelin and tumor necrosis factor-related apoptosis-inducing ligand inhibits proliferation and invasion in osteosarcoma cells via caspase-induced apoptosis
SO ONCOLOGY LETTERS
LA English
DT Article
DE osteosarcoma; Embelin; TRAIL; apoptosis; invasion
ID trail-induced apoptosis; nf-kappa-b; cancer cell; mediated apoptosis; signaling pathway; xiap inhibition; gastric-cancer; leukemia-cell; up-regulation; lung-cancer
AB Embelin, as an inhibitor of the X-linked inhibitor of apoptosis protein (XIAP), may induce apoptosis in various types of cancer cells. The present study aimed to determine the effect of Embelin on the tumor necrosis factor-related apoptosis-inducing ligand (TRAIL)-induced apoptosis of osteosarcoma cells. Embelin and TRAIL were applied to U2OS and MG63 cells, respectively or in combination. MTT was initially used to detect the difference in survival rates between the group receiving combined application of 100 ng/ml TRAIL and 20 mu mol/l Embelin and the individual application groups. Light microscopic quantification was used to detect the morphology of the osteosarcoma cells in each group. Determination of cell apoptosis was subsequently performed using flow cytometry. The invasive ability of the cells was detected by a Transwell assay, prior to relative protein expression being determined by western blot analysis. Based on all the test data, it was revealed that the survival rates and the invasive ability were significantly lower following the combined application of 100 ng/ml TRAIL and 20 mu mol/l Embelin than following the individual application of either (P<0.01). Additionally, upregulating expression of caspases, as well as death receptor 5, and downregulating expression of XIAP and matrix metalloproteinase 9 (MMP-9), had more significant effects in the combined group compared with the individual group and the control group. All these results suggested that Embelin may enhance TRAIL-induced apoptosis and inhibit the invasion of human osteosarcoma cells.
C1 [Qian, Hao; Chen, Yao; Huang, Tao; Li, Xiucheng; Zhang, Wei; Cheng, Shuo; Li, Pengcheng] China Med Univ, Affiliated Hosp 1, Dept Orthoped, 155 Nanjing North St, Shenyang 110001, Liaoning, Peoples R China.
   [Liu, Tiemin; Jiang, Guangjian] Harvard Med Sch, Beth Israel Deaconess Med Ctr, Boston, MA 02215 USA.
RP Huang, T (通讯作者)，China Med Univ, Affiliated Hosp 1, Dept Orthoped, 155 Nanjing North St, Shenyang 110001, Liaoning, Peoples R China.
EM huangtao@mail.cmu.edu.cn
FU Science and Technology Department of Liaoning Province [2013225021]; Science and Technology Department of Shenyang City [F14-231-1-48]
CR Allensworth JL, 2012, MOL CANCER THER, V11, P1518, DOI 10.1158/1535-7163.MCT-11-0787
   Cragg GM, 2006, J NAT PROD, V69, P488, DOI 10.1021/np0581216
   Dai Y, 2009, CANCER RES, V69, P4776, DOI 10.1158/0008-5472.CAN-08-4754
   Fakler M, 2009, BLOOD, V113, P1710, DOI 10.1182/blood-2007-09-114314
   Garnett TO, 2007, APOPTOSIS, V12, P1299, DOI 10.1007/s10495-007-0058-8
   Gillissen B, 2013, CELL DEATH DIS, V4, P0, DOI 10.1038/cddis.2013.67
   Hu R, 2015, TUMOR BIOL, V36, P769, DOI 10.1007/s13277-014-2702-6
   Hu R, 2011, MED ONCOL, V28, P1584, DOI 10.1007/s12032-010-9601-5
   Jiang L, 2013, ASIAN PAC J CANCER P, V14, P6115, DOI 10.7314/APJCP.2013.14.10.6115
   Karimi E, 2014, GENET MOL RES, V13, P3301, DOI 10.4238/2014.April.29.8
   Kong Y, 2017, SHOCK, V0, P0
   Lanuti P, 2009, CELL RES, V19, P1079, DOI 10.1038/cr.2009.80
   Li XC, 2013, BIOCHEM BIOPH RES CO, V439, P179, DOI 10.1016/j.bbrc.2013.08.066
   Li XC, 2013, TOXICOL LETT, V221, P197, DOI 10.1016/j.toxlet.2013.06.233
   Locklin RM, 2007, MOL CANCER THER, V6, P3219, DOI 10.1158/1535-7163.MCT-07-0275
   Lu SM, 2017, ONCOL LETT, V14, P7577, DOI 10.3892/ol.2017.7080
   Lu ZY, 2017, EBIOMEDICINE, V17, P101, DOI 10.1016/j.ebiom.2017.02.009
   Mahmood T, 2012, N AM J MED SCI, V4, P429, DOI 10.4103/1947-2714.100998
   Marsh JL, 2014, FRONT BIOSCI-LANDMRK, V19, P113, DOI 10.2741/4198
   Mitsiades CS, 2001, BLOOD, V98, P795
   Moon MH, 2011, EXP MOL MED, V43, P138, DOI 10.3858/emm.2011.43.3.016
   Ndontsa BL, 2012, NAT PROD COMMUN, V7, P515
   Newsom-davis T, 2009, APOPTOSIS, V14, P607, DOI 10.1007/s10495-009-0321-2
   Ng CP, 2002, PROSTATE, V53, P286, DOI 10.1002/pros.10155
   Poojari R, 2014, EXPERT OPIN INV DRUG, V23, P427, DOI 10.1517/13543784.2014.867016
   Rasalkar DD, 2011, PEDIATR RADIOL, V41, P227, DOI 10.1007/s00247-010-1809-1
   Ren YG, 2004, MOL BIOL CELL, V15, P5064, DOI 10.1091/mbc.E04-03-0184
   Schneider P, 1997, IMMUNITY, V7, P831, DOI 10.1016/S1074-7613(00)80401-X
   Somasekharan SP, 2013, APOPTOSIS, V18, P324, DOI 10.1007/s10495-012-0782-6
   Song F, 2017, ONCOTARGET, V8, P90050, DOI 10.18632/oncotarget.21376
   Srinivasan S, 2010, APOPTOSIS, V15, P153, DOI 10.1007/s10495-009-0416-9
   Tnah LH, 2014, APPL PLANT SCI, V2, P0, DOI 10.3732/apps.1400019
   Voelkel-johnson C, 2003, CANCER BIOL THER, V2, P283, DOI 10.4161/cbt.2.3.398
   Von PAWELJ, 2014, CLIN LUNG CANCER, V15, P188, DOI 10.1016/j.cllc.2013.12.005
   Wang WQ, 2010, MOL DIAGN THER, V14, P155, DOI 10.2165/11536340-000000000-00000
   Wu J, 2013, CANCER BIOTHER RADIO, V28, P65, DOI 10.1089/cbr.2012.1283
   Yang DI-SHENG, 2005, ZHONGHUA ZHONGLIU ZAZHI, V27, P595
   Yang S, 2016, ONCOL LETT, V11, P4167, DOI 10.3892/ol.2016.4522
   Yang TX, 2015, CELL BIOCHEM BIOPHYS, V71, P291, DOI 10.1007/s12013-014-0197-9
   Yin D, 2015, CELL BIOCHEM BIOPHYS, V71, P161, DOI 10.1007/s12013-014-0179-y
   Zheng SJ, 2004, J CLIN INVEST, V113, P58, DOI 10.1172/JCI200419255
   Zou J, 2017, CALCIFIED TISSUE INT, V100, P551, DOI 10.1007/s00223-016-0231-6
NR 42
TC 3
Z9 4
U1 0
U2 7
PU SPANDIDOS PUBL LTD
PI ATHENS
PA POB 18179, ATHENS, 116 10, GREECE
SN 1792-1074
EI 1792-1082
J9 ONCOL LETT
JI Oncol. Lett.
PD MAY 15
PY 2018
VL 15
IS 5
BP 6931
EP 6940
DI 10.3892/ol.2018.8209
PG 10
WC Oncology
SC Oncology
GA GF3DN
UT WOS:000431825900111
PM 29731867
DA 2022-07-08
ER

PT J
AU Chen, Shao
   Jin, Zhicheng
   Dai, Li
   Wu, Hongqiang
   Wang, Jieke
   Wang, Long
   Zhou, Zongwei
   Yang, Lianghui
   Gao, Weiyang
AF Chen, Shao
   Jin, Zhicheng
   Dai, Li
   Wu, Hongqiang
   Wang, Jieke
   Wang, Long
   Zhou, Zongwei
   Yang, Lianghui
   Gao, Weiyang
TI Aloperine induces apoptosis and inhibits invasion in MG-63 and U2OS human osteosarcoma cells
SO BIOMEDICINE & PHARMACOTHERAPY
LA English
DT Article
DE Aloperine; Apoptosis; Invasion; MG-63; U2OS
ID bcl-2 family protein; matrix metalloproteinase; cancer; proliferation; metastasis; induction; migration; complex; death; mmp-9
AB Aloperine (ALO) is a novel type of alkaloid drug that is extracted from S. alopecuroide, and exert an anti-inflammatory, anti-allergenic, antitumor and antiviral effects. In our study, we evaluated the effects and underlying mechanisms of ALO on MG-63 and U2OS osteosarcoma (OS) cells. ALO suppressed the proliferation and clonogenecity of both cell lines in a dose-and time-dependent manner as observed by CCK-8 and clonogenic survival assays. Data of morphologic changes, DAPI assays and flow cytometry showed that ALO induced apoptosis of OS cells, and the results of western blotting and qRT-PCR indicated that ALO upregulated protein and mRNA of Bax and cleaved caspase-3, while downregulated Bcl-2. Besides, ALO inhibited the invasion of MG-63 and U2OS cells as shown by transwell invasion assay. The protein and mRNA of MMP-2 and MMP-9 were decreased with ALO treatment. ALO also downregulated the protein and mRNA expression of PI3K and p-AKT1. In conclusion, ALO induced apoptosis and inhibited invasion in MG-63 and U2OS cells, which maybe through suppression of PI3K/AKT signaling pathway.
C1 [Gao, Weiyang] Wenzhou Med Univ, Affiliated Hosp 2, Dept Orthopaed, 109 Xue Yuan Xi Rd, Wenzhou 325000, Zhejiang, Peoples R China.
   Wenzhou Med Univ, Yuying Childrens Hosp, 109 Xue Yuan Xi Rd, Wenzhou 325000, Zhejiang, Peoples R China.
RP Gao, WY (通讯作者)，Wenzhou Med Univ, Affiliated Hosp 2, Dept Orthopaed, 109 Xue Yuan Xi Rd, Wenzhou 325000, Zhejiang, Peoples R China.
EM weiyanggaoi@126.com
FU Natural Science Foundation of China [81171695]; Natural Science Foundation of Zhejiang province [LY15H060010]; project of Zhejiang Provincial Department of health [2014ZDA015]
CR Bai M, 2017, ONCOL REP, V37, P2702, DOI 10.3892/or.2017.5537
   Banerjee K, 2016, BIOMED PHARMACOTHER, V84, P71, DOI 10.1016/j.biopha.2016.08.056
   Benjamin RS, 2015, LANCET ONCOL, V16, P12, DOI 10.1016/S1470-2045(14)71186-6
   Besbes S, 2015, ONCOTARGET, V6, P12862, DOI 10.18632/oncotarget.3868
   Brady HJM, 1998, INT J BIOCHEM CELL B, V30, P647, DOI 10.1016/S1357-2725(98)00006-5
   Chipuk JE, 2010, MOL CELL, V37, P299, DOI 10.1016/j.molcel.2010.01.025
   Dang Z, 2016, ACS MED CHEM LETT, V7, P240, DOI 10.1021/acsmedchemlett.5b00339
   Danial NN, 2004, CELL, V116, P205, DOI 10.1016/S0092-8674(04)00046-7
   Dejean LM, 2006, BBA-MOL BASIS DIS, V1762, P191, DOI 10.1016/j.bbadis.2005.07.002
   Duffy MJ, 2008, J PATHOL, V214, P283, DOI 10.1002/path.2282
   Egeblad M, 2002, NAT REV CANCER, V2, P161, DOI 10.1038/nrc745
   Felx M, 2006, CLIN SCI, V110, P645, DOI 10.1042/CS20050286
   Green DR, 2002, CANCER CELL, V1, P19, DOI 10.1016/S1535-6108(02)00024-7
   Hengartner MO, 2000, NATURE, V407, P770, DOI 10.1038/35037710
   Huang WEI, 2016, INNOVATION ENTREPREN, V01, P38
   Jendrossek V, 2012, CURR PHARM BIOTECHNO, V13, P1426, DOI 10.2174/138920112800784989
   Jia SS, 2013, ONCOL REP, V29, P349, DOI 10.3892/or.2012.2093
   Jin ZY, 2005, CANCER BIOL THER, V4, P139, DOI 10.4161/cbt.4.2.1508
   Kahari VM, 1999, ANN MED, V31, P34, DOI 10.3109/07853899909019260
   Klein G, 2004, CRIT REV ONCOL HEMAT, V50, P87, DOI 10.1016/j.critevonc.2003.09.001
   Leon IE, 2014, J BIOL INORG CHEM, V19, P59, DOI 10.1007/s00775-013-1061-x
   Leon IE, 2013, DALTON T, V42, P11868, DOI 10.1039/c3dt50524c
   Lin WC, 2011, J AGR FOOD CHEM, V59, P184, DOI 10.1021/jf103581r
   Lin Z, 2011, BASIC CLIN PHARMACOL, V108, P304, DOI 10.1111/j.1742-7843.2010.00653.x
   Liu S, 2017, CANC MED, V0, P0
   Liu Y, 2016, INTERNATIONAL CONFERENCE ON MATERIAL SCIENCE AND CIVIL ENGINEERING, V0, P1
   Lu PF, 2011, CSH PERSPECT BIOL, V3, P0, DOI 10.1101/cshperspect.a005058
   Mialou V, 2005, CANCER-AM CANCER SOC, V104, P1100, DOI 10.1002/cncr.21263
   Porter AG, 1999, CELL DEATH DIFFER, V6, P99, DOI 10.1038/sj.cdd.4400476
   Ren DL, 2017, EXP THER MED, V13, P315, DOI 10.3892/etm.2016.3962
   Sato H, 1992, ONCOGENE, V7, P77
   Savill J, 2002, NAT REV IMMUNOL, V2, P965, DOI 10.1038/nri957
   Su Y, 2016, ANTI-CANCER DRUG, V27, P660, DOI 10.1097/CAD.0000000000000381
   Tsujimoto Y, 1998, GENES CELLS, V3, P697, DOI 10.1046/j.1365-2443.1998.00223.x
   Walkley CR, 2008, GENE DEV, V22, P1662, DOI 10.1101/gad.1656808
   Wang SC, 2017, BIOMED PHARMACOTHER, V90, P659, DOI 10.1016/j.biopha.2017.03.098
   Wang Y, 2016, ONCOTARGET, V7, P82851, DOI 10.18632/oncotarget.12654
   Wu WL, 2015, INT J MOL MED, V36, P1713, DOI 10.3892/ijmm.2015.2379
   Xin ZF, 2009, J EXP CLIN CANC RES, V28, P0, DOI 10.1186/1756-9966-28-105
   Yip KW, 2008, ONCOGENE, V27, P6398, DOI 10.1038/onc.2008.307
   Yu XD, 2016, 2016 6TH IEEE INTERNATIONAL CONFERENCE ON CONTROL SYSTEM, V0, P7, DOI 10.1109/ICCSCE.2016.7893536
   Yuan XY, 2010, EUR J PHARMACOL, V629, P147, DOI 10.1016/j.ejphar.2009.12.007
   Zhang H, 2011, CELL DEATH DIFFER, V18, P1702, DOI 10.1038/cdd.2011.28
   Zhang L, 2014, INT J MOL MED, V33, P1613, DOI 10.3892/ijmm.2014.1718
   Zhao PZ, 2016, 2016 IEEE INTERNATIONAL INSTRUMENTATION AND MEASUREMENT TECHNOLOGY CONFERENCE PROCEEDINGS, V0, P1
   Zhao Z, 2016, TUMOR PROTEIN D52 TP, V0, P0
   Zimmermann KC, 2001, PHARMACOL THERAPEUT, V92, P57, DOI 10.1016/S0163-7258(01)00159-0
NR 47
TC 25
Z9 28
U1 0
U2 15
PU ELSEVIER FRANCE-EDITIONS SCIENTIFIQUES MEDICALES ELSEVIER
PI ISSY-LES-MOULINEAUX
PA 65 RUE CAMILLE DESMOULINS, CS50083, 92442 ISSY-LES-MOULINEAUX, FRANCE
SN 0753-3322
EI 1950-6007
J9 BIOMED PHARMACOTHER
JI Biomed. Pharmacother.
PD JAN 15
PY 2018
VL 97
IS 
BP 45
EP 52
DI 10.1016/j.biopha.2017.09.066
PG 8
WC Medicine, Research & Experimental; Pharmacology & Pharmacy
SC Research & Experimental Medicine; Pharmacology & Pharmacy
GA FR4NC
UT WOS:000419041300006
PM 29080457
DA 2022-07-08
ER

PT J
AU Li, Shenglong
   Chen, Peng
   Zheng, Ke
   Wang, Wei
   Pei, Yi
   Qiu, Enduo
   Zhang, Xiaojing
AF Li, Shenglong
   Chen, Peng
   Zheng, Ke
   Wang, Wei
   Pei, Yi
   Qiu, Enduo
   Zhang, Xiaojing
TI beta-Alanine mediated inhibition of PTHR1 suppresses the proliferation, invasion and tumorigenesis in metastatic human osteosarcoma U2OS cells
SO INTERNATIONAL JOURNAL OF BIOLOGICAL MACROMOLECULES
LA English
DT Article
DE beta-Alanine; U2OS cells; PTHR1; Vmp1; Proliferation
ID hormone-related protein; in-vitro; growth; supplementation; expression; migration; c2c12
AB The present study was aimed to investigate the effect of beta-alanine mediated inhibition of parathyroid hormone 1 receptor (PTHR1), suppresses the proliferation, invasion, and tumorigenesis in metastatic human osteosarcoma U2OS cells. Cell survival rate was reduced 96.54, 91.23,84.62, 76.42 and 69.72% following incubation of beta-alanine at 50-250 mM respectively. Annexin-V/propidium iodide (PI) staining showed a reduced level of viable cells (71.37%) at 250 mM of p-alanine. U2OS cell proliferation, adhesion, invasion, and migration were decreased following incubation with beta-alanine. Matrix metalloproteinases-2/9 (MMP-2/9) mRNA expression was reduced, whereas tissue inhibitors of metalloproteinases-1/2 (TIMP-1/2) mRNA expression was increased remarkably. The mRNA and protein of PTHR1 were reduced in the cells following incubation with S-alanine. Vacuole membrane protein 1 (Vmp1) mRNA and protein were increased in the cells following incubation with beta-alanine. In tunel assay, the number of PTHR1 positive cells was 67, 34 and 17 following incubation with B-alanine at 150, 200 and 250 mM respectively. Taking all these data together, it is concluded that beta-alanine mediated inhibition of PTHR1 reduced the U2OS cell proliferation, invasion, migration, and tumorigenesis. Furthermore, the results indicated that the beta-alanine induced expression of PTHR1 has a positive relationship with invasion and metastasis of osteosarcoma cells. (C) 2018 Elsevier B.V. All rights reserved.
C1 [Li, Shenglong; Zheng, Ke; Wang, Wei; Pei, Yi; Qiu, Enduo; Zhang, Xiaojing] China Med Univ, Dept Bone & Soft Tissue Tumor Surg, Canc Hosp, Liaoning Canc Hosp & Inst, Shenyang 110042, Liaoning, Peoples R China.
   [Chen, Peng] China Med Univ, Grad Sch, Shenyang 110122, Liaoning, Peoples R China.
RP Li, SL; Zhang, XJ (通讯作者)，China Med Univ, Dept Bone & Soft Tissue Tumor Surg, Canc Hosp, Liaoning Canc Hosp & Inst, Shenyang 110042, Liaoning, Peoples R China.
EM lishenglong@cancerhosp-ln-cmu.com; xiaaojingzhang@hotmail.com
CR [anonymous] , 2007, SYST REV EFF SAF FLU, V0, P0
   Asperger A, 2011, CANCER INVEST, V29, P272, DOI 10.3109/07357907.2010.550666
   Baguet A, 2010, EUR J APPL PHYSIOL, V108, P495, DOI 10.1007/s00421-009-1225-0
   Balic M, 2011, APPL IMMUNOHISTO M M, V19, P33, DOI 10.1097/PAI.0b013e3181ebf4e8
   Berner K, 2015, ACTA ONCOL, V54, P25, DOI 10.3109/0284186X.2014.923934
   Chaudhary S, 2015, BMC COMPLEM ALTERN M, V15, P0, DOI 10.1186/s12906-015-0563-1
   Derave W, 2007, J APPL PHYSIOL, V103, P1736, DOI 10.1152/japplphysiol.00397.2007
   Dougherty KM, 1999, CANCER RES, V59, P6015
   Gaunitz F, 2012, AMINO ACIDS, V43, P135, DOI 10.1007/s00726-012-1271-5
   Guo L, 2012, CANCER SCI, V103, P2110, DOI 10.1111/cas.12025
   Guo XZ, 2015, ONCOL REP, V34, P2557, DOI 10.3892/or.2015.4240
   Hastings RH, 2001, CANCER, V92, P1402, DOI 10.1002/1097-0142(20010915)92:6<1402::AID-CNCR1463>3.0.CO;2-A
   Hill CA, 2007, AMINO ACIDS, V32, P225, DOI 10.1007/s00726-006-0364-4
   Ho PWM, 2014, CANCER RES, V74, P0, DOI 10.1158/1538-7445.PEDCAN-A54
   Holliday R, 1996, BRIT J CANCER, V73, P966, DOI 10.1038/bjc.1996.189
   Jordan T, 2010, J INT SOC SPORT NUTR, V7, P0, DOI 10.1186/1550-2783-7-20
   Justus CR, 2014, JOVE-J VIS EXP, V0, P0, DOI DOI 10.3791/51046
   Kramer N, 2013, MUTAT RES-REV MUTAT, V752, P10, DOI 10.1016/j.mrrev.2012.08.001
   Luetke A, 2014, CANCER TREAT REV, V40, P523, DOI 10.1016/j.ctrv.2013.11.006
   Luparello C, 2001, J BONE MINER RES, V16, P2173, DOI 10.1359/jbmr.2001.16.12.2173
   Lupp A, 2010, EUR J ENDOCRINOL, V162, P979, DOI 10.1530/EJE-09-0821
   Massfelder T, 2004, CANCER RES, V64, P180, DOI 10.1158/0008-5472.CAN-03-1968
   Mehrle A, 2006, NUCLEIC ACIDS RES, V34, PD415, DOI 10.1093/nar/gkj139
   Moreno F, 2017, PEDIATR BLOOD CANCER, V64, P0, DOI 10.1002/pbc.26533
   Muthuraman P, 2014, APPL BIOCHEM BIOTECH, V172, P3153, DOI 10.1007/s12010-014-0753-1
   Thi ND, 2014, BIOSCI BIOTECH BIOCH, V78, P1044, DOI 10.1080/09168451.2014.912116
   Nikitovic D, 2016, ONCOL REP, V36, P1787, DOI 10.3892/or.2016.4986
   Ottaviani G, 2009, PEDIAT ADOLESCENT OS, V0, P0
   Pandurangan M, 2017, AMINO ACIDS, V49, P1373, DOI 10.1007/s00726-017-2437-y
   Pandurangan M, 2015, APPL BIOCHEM BIOTECH, V175, P1270, DOI 10.1007/s12010-014-1351-y
   Renner C, 2010, MOL CANCER, V9, P0, DOI 10.1186/1476-4598-9-2
   Rofstad EK, 2006, CANCER RES, V66, P6699, DOI 10.1158/0008-5472.CAN-06-0983
   Sale C, 2010, AMINO ACIDS, V39, P321, DOI 10.1007/s00726-009-0443-4
   Sauermann M, 2008, ONCOGENE, V27, P1320, DOI 10.1038/sj.onc.1210743
   Vaughan RA, 2014, MOL CANCER, V13, P0, DOI 10.1186/1476-4598-13-14
   Walkley CR, 2014, MOL CELL ONCOL, V1, P0, DOI 10.4161/23723548.2014.965624
NR 36
TC 10
Z9 10
U1 2
U2 8
PU ELSEVIER
PI AMSTERDAM
PA RADARWEG 29, 1043 NX AMSTERDAM, NETHERLANDS
SN 0141-8130
EI 1879-0003
J9 INT J BIOL MACROMOL
JI Int. J. Biol. Macromol.
PD MAY 15
PY 2018
VL 111
IS 
BP 1255
EP 1263
DI 10.1016/j.ijbiomac.2018.01.106
PG 9
WC Biochemistry & Molecular Biology; Chemistry, Applied; Polymer Science
SC Biochemistry & Molecular Biology; Chemistry; Polymer Science
GA GB9JV
UT WOS:000429391000142
PM 29366883
DA 2022-07-08
ER

PT J
AU Araya, HF
   Sepulveda, Hugo
   Lizama, CO
   Vega, OA
   Jerez, Sofia
   Briceno, PF
   Thaler, Roman
   Riester, SM
   Antonelli, Marcelo
   Salazar-onfray, Flavio
   Rodriguez, JP
   Moreno, RD
   Montecino, Martin
   Charbonneau, Martine
   Dubois, CM
   Stein, GS
   Van wijnen, AJ
   Galindo, MA
AF Araya, Hector
   Sepulveda, Hugo
   Lizama, Carlos
   Vega, Oscar
   Jerez, Sofia
   Briceno, Pedro
   Thaler, Roman
   Riester, Scott
   Antonelli, Marcelo
   Salazar-onfray, Flavio
   Rodriguez, Juan
   Moreno, Ricardo
   Montecino, Martin
   Charbonneau, Martine
   Dubois, Claire
   Stein, Gary
   Van wijnen, Andre
   Galindo, Mario
TI Expression of the ectodomain-releasing protease ADAM17 is directly regulated by the osteosarcoma and bone-related transcription factor RUNX2
SO JOURNAL OF CELLULAR BIOCHEMISTRY
LA English
DT Article
DE ADAM genes; ADAM17; osteoblast differentiation; RUNX2; transcriptional regulation
ID necrosis-factor-alpha; factor binding protein-5; converting-enzyme tace; osteoblast-like cell; gene-expression; stem-cell; endochondral ossification; lineage progression; parathyroid-hormone; signaling pathway
AB Osteoblast differentiation is controlled by transcription factor RUNX2 which temporally activates or represses several bone-related genes, including those encoding extracellular matrix proteins or factors that control cell-cell, and cell-matrix interactions. Cell-cell communication in the many skeletal pericellular micro-niches is critical for bone development and involves paracrine secretion of growth factors and morphogens. This paracrine signaling is in part regulated by "A Disintegrin And Metalloproteinase" (ADAM) proteins. These cell membrane-associated metalloproteinases support proteolytic release ("shedding") of protein ectodomains residing at the cell surface. We analyzed microarray and RNA-sequencing data for Adam genes and show that Adam17, Adam10, and Adam9 are stimulated during BMP2 mediated induction of osteogenic differentiation and are robustly expressed in human osteoblastic cells. ADAM17, which was initially identified as a tumor necrosis factor alpha (TNF alpha) converting enzyme also called (TACE), regulates TNF alpha-signaling pathway, which inhibits osteoblast differentiation. We demonstrate that Adam17 expression is suppressed by RUNX2 during osteoblast differentiation through the proximal Adam17 promoter region (-0.4kb) containing two functional RUNX2 binding motifs. Adam17 downregulation during osteoblast differentiation is paralleled by increased RUNX2 expression, cytoplasmic-nuclear translocation and enhanced binding to the Adam17 proximal promoter. Forced expression of Adam17 reduces Runx2 and Alpl expression, indicating that Adam17 may negatively modulate osteoblast differentiation. These findings suggest a novel regulatory mechanism involving a reciprocal Runx2-Adam17 negative feedback loop to regulate progression through osteoblast differentiation. Our results suggest that RUNX2 may control paracrine signaling through regulation of ectodomain shedding at the cell surface of osteoblasts by directly suppressing Adam17 expression.
C1 [Araya, Hector F.; Vega, Oscar A.; Jerez, Sofia; Briceno, Pedro F.; Antonelli, Marcelo; Galindo, Mario A.] Univ Chile, Program Cellular & Mol Biol, Inst Biomed Sci, Fac Med, Santiago, Chile.
   [Araya, Hector F.; Vega, Oscar A.; Jerez, Sofia; Briceno, Pedro F.; Salazar-Onfray, Flavio; Galindo, Mario A.] Univ Chile, Millennium Inst Immunol & Immunotherapy, Fac Med, Santiago, Chile.
   [Sepulveda, Hugo; Montecino, Martin] Univ Andres Bello, Ctr Biomed Res, Fac Biol Sci, Santiago, Chile.
   [Sepulveda, Hugo; Montecino, Martin] Univ Andres Bello, Fac Med, FONDAP Ctr Genome Regulat, Santiago, Chile.
   [Lizama, Carlos O.; Moreno, Ricardo D.] Pontificia Univ Catolica Chile, Dept Fisiol, Fac Ciencias Biol, Santiago, Chile.
   [Thaler, Roman; Riester, Scott M.; van Wijnen, Andre J.] Mayo Clin, Dept Orthoped Surg, Rochester, MN USA.
   [Thaler, Roman; Riester, Scott M.; van Wijnen, Andre J.] Mayo Clin, Dept Biochem & Mol Biol, Rochester, MN USA.
   [Salazar-Onfray, Flavio] Univ Chile, Program Immunol, Inst Biomed Sci, Fac Med, Santiago, Chile.
   [Rodriguez, Juan Pablo] Univ Chile, INTA, Santiago, Chile.
   [Charbonneau, Martine; Dubois, Claire M.] Univ Sherbrooke, Immunol Div, Dept Pediat, Fac Med & Hlth Sci, Sherbrooke, PQ, Canada.
   [Stein, Gary S.] Univ Vermont, Dept Biochem, Burlington, VT 05405 USA.
   [Stein, Gary S.] Univ Vermont, Robert Larner MD Coll Med, Ctr Canc, Burlington, VT 05405 USA.
RP Galindo, MA (通讯作者)，Univ Chile, Fac Med, Inst Biomed Sci, Av Independencia 1027, Santiago 8380453, Chile.
EM mgalindo@med.uchile.cl
FU National Institutes of Health [R01 AR049069, P01 CA082834]; Scientific and Technological Development Support Fund (FONDEF, Chile) [ID16110148]; Millennium Science Initiative From Ministry for Economy, Development and Tourism, Chile [P09/016F]; National Fund for Scientific and Technological Development (FONDECYT, Chile) [1095234, 1130931, 1130706, 1171213, 1160214, 1110778, 1150352]; Fund for Research Centers in Priority Areas (FONDAP, Chile) [15090007]; NATIONAL CANCER INSTITUTE [P01CA082834] Funding Source: NIH RePORTER; NATIONAL INSTITUTE OF ARTHRITIS AND MUSCULOSKELETAL AND SKIN DISEASES [R01AR049069] Funding Source: NIH RePORTER; NATIONAL INSTITUTE OF GENERAL MEDICAL SCIENCES [U54GM115516] Funding Source: NIH RePORTER
CR Abdallah BM, 2015, BONE, V70, P28, DOI 10.1016/j.bone.2014.07.028
   Abdallah BM, 2004, J BONE MINER RES, V19, P841, DOI 10.1359/JBMR.040118
   Aguilar R, 2016, BBA-GENE REGUL MECH, V1859, P1043, DOI 10.1016/j.bbagrm.2016.05.009
   Artigas N, 2014, J BIOL CHEM, V289, P27105, DOI 10.1074/jbc.M114.576793
   Bae JS, 2007, J CELL BIOCHEM, V100, P434, DOI 10.1002/jcb.21039
   Balint E, 2003, J CELL BIOCHEM, V89, P401, DOI 10.1002/jcb.10515
   Barutcu AR, 2014, NUCLEIC ACIDS RES, V42, P10360, DOI 10.1093/nar/gku712
   Bradley EW, 2015, PHYSIOL REV, V95, P1359, DOI 10.1152/physrev.00004.2015
   Chan KM, 2012, DEV CELL, V22, P1176, DOI 10.1016/j.devcel.2012.04.014
   Charbonneau M, 2007, J BIOL CHEM, V282, P33714, DOI 10.1074/jbc.M704041200
   Dallas DJ, 1999, BONE, V25, P9, DOI 10.1016/S8756-3282(99)00099-X
   Dudakovic A, 2014, J CELL BIOCHEM, V115, P1816, DOI 10.1002/jcb.24852
   Engin FZ, 2008, NAT MED, V14, P299, DOI 10.1038/nm1712
   Franchimont N, 2005, ARTHRITIS RHEUM, V52, P84, DOI 10.1002/art.20727
   Galindo M, 2005, J BIOL CHEM, V280, P20274, DOI 10.1074/jbc.M413665200
   Galindo M, 2007, J MOL HISTOL, V38, P501, DOI 10.1007/s10735-007-9143-0
   Gilbert L, 2000, ENDOCRINOLOGY, V141, P3956, DOI 10.1210/en.141.11.3956
   Gilbert L, 2002, J BIOL CHEM, V277, P2695, DOI 10.1074/jbc.M106339200
   Gilbert LC, 2013, BONE, V56, P174, DOI 10.1016/j.bone.2013.06.002
   Gilbert LC, 2005, AM J PHYSIOL-ENDOC M, V288, PE1011, DOI 10.1152/ajpendo.00534.2004
   Govoni KE, 2006, GROWTH HORM IGF RES, V16, P49, DOI 10.1016/j.ghir.2005.10.001
   Gowen M, 1988, ARTHRITIS RHEUM, V31, P1500, DOI 10.1002/art.1780311206
   Hall KC, 2013, MOL CELL BIOL, V33, P3077, DOI 10.1128/MCB.00291-13
   Harris HA, 1997, J CELL BIOCHEM, V67, P136, DOI 10.1002/(SICI)1097-4644(19971001)67:1<136::AID-JCB14>3.0.CO;2-F
   Hawse JR, 2011, PLOS ONE, V6, P0, DOI 10.1371/journal.pone.0019429
   Hendesi H, 2015, PLOS ONE, V10, P0, DOI 10.1371/journal.pone.0115325
   Hikita A, 2006, J BIOL CHEM, V281, P36846, DOI 10.1074/jbc.M606656200
   Hilton MJ, 2008, NAT MED, V14, P306, DOI 10.1038/nm1716
   Horiuchi K, 2009, J IMMUNOL, V182, P2093, DOI 10.4049/jimmunol.0802491
   Hovhannisyan H, 2013, J CELL PHYSIOL, V228, P313, DOI 10.1002/jcp.22109
   Hurley MM, 2016, J CELL BIOCHEM, V117, P599, DOI 10.1002/jcb.25308
   Inoue D, 1998, J BIOL CHEM, V273, P4180, DOI 10.1074/jbc.273.7.4180
   Kadri A, 2010, ANN RHEUM DIS, V69, P1533, DOI 10.1136/ard.2009.124586
   Kapinas K, 2010, J BIOL CHEM, V285, P25221, DOI 10.1074/jbc.M110.116137
   Karadag A, 2006, BLOOD, V107, P3271, DOI 10.1182/blood-2005-09-3830
   Kawane T, 2014, J BONE MINER RES, V29, P1960, DOI 10.1002/jbmr.2240
   Kurisaki T, 1998, MECH DEVELOP, V73, P211, DOI 10.1016/S0925-4773(98)00043-4
   Lewallen EA, 2016, GENE, V581, P95, DOI 10.1016/j.gene.2016.01.015
   Li Y, 2017, J CELL PHYSIOL, V232, P2427, DOI 10.1002/jcp.25517
   Lian JB, 2012, NAT REV ENDOCRINOL, V8, P212, DOI 10.1038/nrendo.2011.234
   Lim KE, 2015, J BONE MINER RES, V30, P715, DOI 10.1002/jbmr.2397
   Lin AC, 2009, NAT MED, V15, P1421, DOI 10.1038/nm.2055
   Lind T, 2005, BONE, V36, P408, DOI 10.1016/j.bone.2004.11.008
   Liu JC, 2011, J BIOL CHEM, V286, P30057, DOI 10.1074/jbc.M111.241505
   Long FX, 2012, NAT REV MOL CELL BIO, V13, P27, DOI 10.1038/nrm3254
   Lu XH, 2006, J BIOL CHEM, V281, P6297, DOI 10.1074/jbc.M507804200
   Mcgee-lawrence ME, 2013, J BIOL CHEM, V288, P5291, DOI 10.1074/jbc.M112.414995
   Mcgee-lawrence ME, 2013, BONE, V52, P296, DOI 10.1016/j.bone.2012.10.015
   Meyer MB, 2014, J BIOL CHEM, V289, P16016, DOI 10.1074/jbc.M114.552216
   Miles RR, 2000, ENDOCRINOLOGY, V141, P4533, DOI 10.1210/en.141.12.4533
   Mizui Y, 1999, GENE, V233, P67, DOI 10.1016/S0378-1119(99)00155-9
   Mohan S, 2002, BIOCHEMISTRY-US, V41, P15394, DOI 10.1021/bi026458q
   Nakamura M, 2005, J HISTOCHEM CYTOCHEM, V53, P1553, DOI 10.1369/jhc.5A6669.2005
   Nakamura T, 2010, CELL STRUCT FUNCT, V35, P53, DOI 10.1247/csf.10001
   Okura H, 2014, PLOS ONE, V9, P0, DOI 10.1371/journal.pone.0108294
   Pan BQ, 2004, J BONE MINER RES, V19, P147, DOI 10.1359/jbmr.2004.19.1.147
   Pratap J, 2003, CANCER RES, V63, P5357
   Purcell DJ, 2012, J CELL BIOCHEM, V113, P2406, DOI 10.1002/jcb.24114
   Qin X, 2015, J BONE MINER RES, V30, P706, DOI 10.1002/jbmr.2379
   Rehn AP, 2007, BONE, V41, P231, DOI 10.1016/j.bone.2007.04.187
   Rojas A, 2015, J BIOL CHEM, V290, P28329, DOI 10.1074/jbc.M115.657825
   Saito K, 2013, PLOS ONE, V8, P0, DOI 10.1371/journal.pone.0054853
   Shimizu E, 2014, J BIOL CHEM, V289, P21340, DOI 10.1074/jbc.M114.550699
   Singhatanadgit W, 2006, INT J BIOCHEM CELL B, V38, P1794, DOI 10.1016/j.biocel.2006.05.005
   Smith DD, 1987, ENDOCRINOLOGY, V120, P2494, DOI 10.1210/endo-120-6-2494
   Smith SS, 2016, J BIOL CHEM, V291, P21717, DOI 10.1074/jbc.M116.737890
   Sondag GR, 2014, J CELL PHYSIOL, V229, P955, DOI 10.1002/jcp.24512
   Stein GS, 2004, ONCOGENE, V23, P4315, DOI 10.1038/sj.onc.1207676
   Tai PWL, 2014, GENE, V550, P1, DOI 10.1016/j.gene.2014.05.044
   Taipaleenmaki H, 2012, STEM CELLS, V30, P304, DOI 10.1002/stem.792
   Takarada T, 2016, DEVELOPMENT, V143, P211, DOI 10.1242/dev.128793
   Tan Y, 2016, BIOCHEM BIOPH RES CO, V475, P308, DOI 10.1016/j.bbrc.2016.05.101
   Teplyuk NM, 2008, J BIOL CHEM, V283, P27585, DOI 10.1074/jbc.M802453200
   Teplyuk NM, 2009, MOL ENDOCRINOL, V23, P849, DOI 10.1210/me.2008-0270
   Teplyuk NM, 2009, J CELL BIOCHEM, V107, P144, DOI 10.1002/jcb.22108
   Tetsunaga T, 2011, OSTEOARTHR CARTILAGE, V19, P222, DOI 10.1016/j.joca.2010.11.004
   Thirunavukkarasu K, 2007, MOL BIOL REP, V34, P225, DOI 10.1007/s11033-006-9037-3
   Thirunavukkarasu K, 2006, BIOCHEM BIOPH RES CO, V345, P197, DOI 10.1016/j.bbrc.2006.04.023
   Van DERDEENM, 2012, J BIOL CHEM, V287, P4503, DOI 10.1074/jbc.M111.287771
   Van DERDEENMARGARETHA, 2008, V455, V0, PP165, DOI 10.1007/978-1-59745-104-8_13
   Varela N, 2016, J CELL PHYSIOL, V231, P1001, DOI 10.1002/jcp.25188
   Verrier S, 2004, BONE, V35, P34, DOI 10.1016/j.bone.2003.12.029
   Wang YH, 2009, CELL METAB, V9, P287, DOI 10.1016/j.cmet.2009.01.013
   Westendorf JJ, 2006, J CELL BIOCHEM, V98, P54, DOI 10.1002/jcb.20805
   Wu H, 2014, GENOME BIOL, V15, P0, DOI 10.1186/gb-2014-15-3-r52
   Yang D, 2013, J BIOL CHEM, V288, P33530, DOI 10.1074/jbc.M113.497040
   Yang SY, 2011, J BIOL CHEM, V286, P19149, DOI 10.1074/jbc.M110.197905
   Yoshida CA, 2012, PLOS ONE, V7, P0, DOI 10.1371/journal.pone.0032364
   Zanotti S, 2010, MOL CELL BIOL, V30, P886, DOI 10.1128/MCB.01285-09
   Zhang Y, 2012, J BIOL CHEM, V287, P21926, DOI 10.1074/jbc.M112.340398
   Zhang Y, 2011, P NATL ACAD SCI USA, V108, P9863, DOI 10.1073/pnas.1018493108
   Zhou J, 2014, CALCIFIED TISSUE INT, V95, P209, DOI 10.1007/s00223-014-9883-2
   Zhu J, 2011, J CELL BIOCHEM, V112, P1749, DOI 10.1002/jcb.23094
   Ziros PG, 2008, INT J BIOCHEM CELL B, V40, P1659, DOI 10.1016/j.biocel.2007.05.024
   Zunke F, 2017, BBA-MOL CELL RES, V1864, P2059, DOI 10.1016/j.bbamcr.2017.07.001
NR 95
TC 8
Z9 9
U1 0
U2 7
PU WILEY
PI HOBOKEN
PA 111 RIVER ST, HOBOKEN 07030-5774, NJ USA
SN 0730-2312
EI 1097-4644
J9 J CELL BIOCHEM
JI J. Cell. Biochem.
PD NOV 15
PY 2018
VL 119
IS 10
BP 8204
EP 8219
DI 10.1002/jcb.26832
PG 16
WC Biochemistry & Molecular Biology; Cell Biology
SC Biochemistry & Molecular Biology; Cell Biology
GA GW8CS
UT WOS:000447201500027
PM 29923217
DA 2022-07-08
ER

PT J
AU Wang, Fen
   Pang, Jia-Dong
   Huang, Lei-lei
   Wang, Ran
   Li, Dan
   Sun, Kang
   Wang, Lian-tang
   Zhang, Li-Ming
AF Wang, Fen
   Pang, Jia-dong
   Huang, Lei-lei
   Wang, Ran
   Li, Dan
   Sun, Kang
   Wang, Lian-tang
   Zhang, Li-ming
TI Nanoscale polysaccharide derivative as an AEG-I siRNA carrier for effective osteosarcoma therapy
SO INTERNATIONAL JOURNAL OF NANOMEDICINE
LA English
DT Article
DE chitosan; gene delivery; astrocyte elevated gene-1; small interfering RNA; osteosarcoma
ID precision medicine; rna interference; gene delivery; dna delivery; co-delivery; chitosan; cancer; nanoparticle; epidemiology; transfection
AB Background: Nanomedicine, which is the application of nanotechnology in medicine to make medical diagnosis and treatment more accurate, has great potential for precision medicine. Despite some improvements in nanomedicine, the lack of efficient and low-toxic vectors remains a major obstacle. Objective: The aim of this study was to prepare an efficient and low-toxic vector which could deliver astrocyte elevated gene-1 (AEG-1) small interfering RNA (siRNA; siAEG-1) into osteosarcoma cells effectively and silence the targeted gene both in vitro and in vivo. Materials and methods: We prepared a novel polysaccharide derivative by click conjugation of azidized chitosan with propargyl focal point poly (L-lysine) dendrons (PLLD) and subsequent coupling with folic acid (FA; Cs-g-PLLD-FA). We confirmed the complexation of siAEG-1 and Cs-g-PLLD or Cs-g-PLLD-FA by gel retardation assay. We examined the cell cytotoxicity, cell uptake, cell proliferation and invasion abilities of Cs-g-PLLD-FA/siAEG-1 in osteosarcoma cells. In osteosarcoma 143B cells tumor-bearing mice models, we established the therapeutic efficacy and safety of Cs-g-PLLD-FA/siAEG-1. Results: Cs-g-PLLD-FA could completely encapsulate siAEG-1 and showed low cytotoxicity in osteosarcoma cells and tumour-bearing mice. The Cs-g-PLLD-FA/siAEG-1 nanocomplexes were capable of transferring siAEG-1 into osteosarcoma cells efficiently, and the knockdown of AEG-1 resulted in the inhibition of tumour cell proliferation and invasion. In addition, caudal vein injecting of Cs-g-PLLD-FA/siAEG-1 complexes inhibited tumor growth and lung metastasis in tumor-bearing mice by silencing AEG-1 and regulating MMP-2/9. Conclusion: In summary, Cs-g-PLLD-FA nanoparticles are a promising system for the effective delivery of AEG-1 siRNA for treating osteosarcoma.
C1 [Wang, Fen; Huang, Lei-lei; Wang, Ran; Wang, Lian-tang] Sun Yat Sen Univ, Affiliated Hosp 1, Dept Pathol, 58 Zhongshan Rd 2, Guangzhou 510080, Guangdong, Peoples R China.
   [Pang, Jia-Dong; Zhang, Li-Ming] Sun Yat Sen Univ, Sch Mat Sci & Engn, PCFM Lab, 135 West Rd, Guangzhou 510275, Guangdong, Peoples R China.
   [Pang, Jia-Dong; Zhang, Li-Ming] Sun Yat Sen Univ, Sch Mat Sci & Engn, GDHPPC Lab, 135 West Rd, Guangzhou 510275, Guangdong, Peoples R China.
   [Li, Dan] Sun Yat Sen Univ, Affiliated Hosp 5, Guangdong Prov Engn Res Ctr Mol Imaging, Zhuhai, Peoples R China.
   [Sun, Kang] Sun Yat Sen Univ, Sch Engn, Guangzhou, Guangdong, Peoples R China.
RP Wang, LT (通讯作者)，Sun Yat Sen Univ, Affiliated Hosp 1, Dept Pathol, 58 Zhongshan Rd 2, Guangzhou 510080, Guangdong, Peoples R China.; Zhang, LIM (通讯作者)，Sun Yat Sen Univ, Sch Mat Sci & Engn, PCFM Lab, 135 West Rd, Guangzhou 510275, Guangdong, Peoples R China.; Zhang, LIM (通讯作者)，Sun Yat Sen Univ, Sch Mat Sci & Engn, GDHPPC Lab, 135 West Rd, Guangzhou 510275, Guangdong, Peoples R China.
EM wanglt@mail.sysu.edu.cn; ceszhlm@mail.sysu.edu.cn
FU National Natural Science Foundation of China [81402221]; Research Fund for the Doctoral Program of Higher Education of China [20130171120077]; Science and Technology Program of Guangzhou, China [201707010108]; Science and Technology Planning Project of Guangzhou [201610010006]
CR Bacci G, 2000, ONCOL REP, V7, P339
   Brunot C, 2007, BIOMATERIALS, V28, P632, DOI 10.1016/j.biomaterials.2006.09.026
   Chambers AF, 1997, J NATL CANCER I, V89, P1260, DOI 10.1093/jnci/89.17.1260
   Cuylen S, 2016, NATURE, V535, P308, DOI 10.1038/nature18610
   Dang JM, 2006, ADV DRUG DELIVER REV, V58, P487, DOI 10.1016/j.addr.2006.03.001
   Dash TK, 2013, CRIT REV THER DRUG, V30, P469, DOI 10.1615/CritRevTherDrugCarrierSyst.2013007346
   Davis ME, 2010, NATURE, V464, P1067, DOI 10.1038/nature08956
   Elbashir SM, 2001, GENE DEV, V15, P188, DOI 10.1101/gad.862301
   Elbashir SM, 2001, NATURE, V411, P494, DOI 10.1038/35078107
   Guo PX, 2010, ADV DRUG DELIVER REV, V62, P650, DOI 10.1016/j.addr.2010.03.008
   Hacein-bey-abina S, 2003, SCIENCE, V302, P415, DOI 10.1126/science.1088547
   Hashimoto M, 2006, BIOCONJUGATE CHEM, V17, P309, DOI 10.1021/bc050228h
   Howard KA, 2009, ADV DRUG DELIVER REV, V61, P710, DOI 10.1016/j.addr.2009.04.001
   Jain KK, 2012, EXPERT OPIN BIOL TH, V12, P1, DOI 10.1517/14712598.2012.641010
   Koo KM, 2016, SMALL, V12, P6233, DOI 10.1002/smll.201602161
   Koping-hoggard M, 2004, GENE THER, V11, P1441, DOI 10.1038/sj.gt.3302312
   Lai WF, 2009, J CONTROL RELEASE, V134, P158, DOI 10.1016/j.jconrel.2008.11.021
   Lee JM, 2013, BIOMED RES INT, V2013, P0, DOI [10.1155/2013/782041, 10.1155/2013/758731]
   Lee M, 2001, PHARMACEUT RES, V18, P427, DOI 10.1023/A:1011037807261
   Liu WG, 2002, J CONTROL RELEASE, V83, P1
   Ma D, 2013, J COLLOID INTERF SCI, V405, P305, DOI 10.1016/j.jcis.2013.05.017
   Ma Z, 2005, BIOCHEM BIOPH RES CO, V330, P755, DOI 10.1016/j.bbrc.2005.03.041
   Mehnert W, 2001, ADV DRUG DELIVER REV, V47, P165, DOI 10.1016/S0169-409X(01)00105-3
   Mirabello L, 2009, CANCER-AM CANCER SOC, V115, P1531, DOI 10.1002/cncr.24121
   Moreira C, 2009, ACTA BIOMATER, V5, P2995, DOI 10.1016/j.actbio.2009.04.021
   Mujokoro B, 2016, MAT SCI ENG C-MATER, V69, P1092, DOI 10.1016/j.msec.2016.07.080
   Ortega N, 2003, ANN NY ACAD SCI, V995, P109, DOI 10.1111/j.1749-6632.2003.tb03214.x
   Ottaviani G, 2009, CANCER TREAT RES, V152, P3, DOI 10.1007/978-1-4419-0284-9_1
   Pahimanolis N, 2014, CARBOHYD POLYM, V102, P637, DOI 10.1016/j.carbpol.2013.11.058
   Parker N, 2005, ANAL BIOCHEM, V338, P284, DOI 10.1016/j.ab.2004.12.026
   Peer DAN, 2014, MOL CELL THER, V2, P5, DOI 10.1186/2052-8426-2-5
   Riva R, 2011, ADV POLYM SCI, V244, P19, DOI 10.1007/12_2011_137
   Singha K, 2011, NUCLEIC ACID THER, V21, P133, DOI 10.1089/nat.2011.0293
   Skaugrud O, 1999, BIOTECHNOL GENET ENG, V16, P23, DOI 10.1080/02648725.1999.10647970
   Su ZZ, 2002, ONCOGENE, V21, P3592, DOI 10.1038/sj.onc.1205445
   Sunderland KS, 2017, ANGEW CHEM INT EDIT, V56, P1964, DOI 10.1002/anie.201606181
   Wang F, 2011, CANCER BIOL THER, V12, P539, DOI 10.4161/cbt.12.6.16301
   Wei JH, 2013, BIOMATERIALS, V34, P1246, DOI 10.1016/j.biomaterials.2012.09.068
   Wu W, 2007, INT J CANCER, V120, P953, DOI 10.1002/ijc.22454
   Yadav S, 2009, CANCER CHEMOTH PHARM, V63, P711, DOI 10.1007/s00280-008-0790-y
   Ying Z, 2011, CELL BIOSCI, V1, P0, DOI 10.1186/2045-3701-1-36
   Yoo BK, 2009, J CLIN INVEST, V119, P465, DOI 10.1172/JCI36460
   Young SWS, 2016, CRIT REV ONCOL HEMAT, V98, P159, DOI 10.1016/j.critrevonc.2015.10.015
   Zeng YF, 2009, CHEM SOC REV, V38, P469, DOI 10.1039/b718581m
   Zhao X, 2006, J CONTROL RELEASE, V112, P223, DOI 10.1016/j.jconrel.2006.01.016
NR 45
TC 17
Z9 17
U1 5
U2 14
PU DOVE MEDICAL PRESS LTD
PI ALBANY
PA PO BOX 300-008, ALBANY, AUCKLAND 0752, NEW ZEALAND
SN 1178-2013
EI 
J9 INT J NANOMED
JI Int. J. Nanomed.
PD JUN 15
PY 2018
VL 13
IS 
BP 857
EP 875
DI 10.2147/IJN.S147747
PG 19
WC Nanoscience & Nanotechnology; Pharmacology & Pharmacy
SC Science & Technology - Other Topics; Pharmacology & Pharmacy
GA FW4XT
UT WOS:000425319800003
PM 29467575
DA 2022-07-08
ER

PT J
AU Chu, Yanchen
   Fang, Yuan
   Chi, Jingwei
   Li, Jing
   Zhang, Dongyang
   Zou, Yunwen
   Wang, Zhijie
AF Chu, Yanchen
   Fang, Yuan
   Chi, Jingwei
   Li, Jing
   Zhang, Dongyang
   Zou, Yunwen
   Wang, Zhijie
TI Astragalus polysaccharides decrease proliferation, migration, and invasion but increase apoptosis of human osteosarcoma cells by up-regulation of microRNA-133a
SO BRAZILIAN JOURNAL OF MEDICAL AND BIOLOGICAL RESEARCH
LA English
DT Article
DE Osteosarcoma; Astragalus polysaccharides; Anti-tumor; microRNA-133a; JNK
ID matrix-metalloproteinase; promotes apoptosis; expression; activation; growth; resistance; inhibitor; pi3k/akt; cancer; tumor
AB Osteosarcoma (OS) has a high incidence, malignity, and frequency of recurrence and metastasis. In this study, we aimed to explore the potential anti-cancer effects of Astragalus polysaccharides (APS) on human OS MG63 cells as well as underlying mechanisms. Viability of MG63 cells was assessed by CCK-8 assay to determine the adequate concentration of APS. Then, effects of APS on MG63 cell proliferation, cell cycle distribution, apoptosis, and migration and invasion were analyzed by BrdU incorporation, PI staining, flow cytometry, and transwell assays, respectively. The expression levels of proteins involved in these physiological processes were assessed by western blot analysis. Afterwards, miR-133a level in APS-treated cells was determined by qRT-PCR, and whether APS affected MG63 cells through regulation of miR-133a was determined. Finally, the activation of c-Jun N-terminal protein kinase (JNK) pathway was detected. We found that APS treatment suppressed the viability, proliferation, migration, and invasion of MG63 cells, as well as induced cell apoptosis. Moreover, APS enhanced the expression of miR-133a in MG63 cells. Knockdown of miR-133a reversed the APS treatment-induced MG63 cell proliferation, migration and invasion inhibition, as well as cell apoptosis. Furthermore, APS inactivated JNK pathway in MG63 cells. Knockdown of miR-133a reversed the APS treatment-induced inactivation of JNK pathway in MG63 cells. To conclude, APS repressed proliferation, migration, and invasion while induced apoptosis of OS MG63 cells by up-regulating miR-133a and then inactivating JNK pathway.
C1 [Chu, Yanchen; Zou, Yunwen; Wang, Zhijie] Qingdao Univ, Affiliated Hosp, Dept Spinal Surg, Qingdao, Shandong, Peoples R China.
   [Fang, Yuan] Qingdao Univ, Affiliated Hosp, Dept Joint Surg, Qingdao, Shandong, Peoples R China.
   [Chi, Jingwei] Qingdao Univ, Affiliated Hosp, Key Lab Thyroidism, Qingdao, Shandong, Peoples R China.
   [Li, Jing] Qingdao Univ, Affiliated Hosp, Dept Gynaecol & Obstet, Qingdao, Shandong, Peoples R China.
   [Zhang, Dongyang] Laixi Peoples Hosp, Dept Orthoped, Laixi, Shandong, Peoples R China.
RP Wang, Z (通讯作者)，Qingdao Univ, Affiliated Hosp, Dept Spinal Surg, Qingdao, Shandong, Peoples R China.
EM wangz327@sina.com
FU Science and Technology Development Project of Qingdao Economic and Technological Development Zone [2014-1-78]
CR Avnet S, 2016, ONCOTARGET, V7, P63408, DOI 10.18632/oncotarget.11503
   Bartel DP, 2004, CELL, V116, P281, DOI 10.1016/S0092-8674(04)00045-5
   Bian JH, 1997, MOL CELL BIOL, V17, P6330, DOI 10.1128/MCB.17.11.6330
   Bielack SS, 2002, J CLIN ONCOL, V20, P776, DOI 10.1200/JCO.20.3.776
   Chen GN, 2016, CELL PHYSIOL BIOCHEM, V38, P598, DOI 10.1159/000438653
   Chen W, 2012, MOL BIOL REP, V39, P7609, DOI 10.1007/s11033-012-1595-y
   Chou AJ, 2006, EXPERT REV ANTICANC, V6, P1075, DOI 10.1586/14737140.6.7.1075
   Dong F, 2018, CAN J PHYSIOL PHARM, V96, P1, DOI 10.1139/cjpp-2016-0522
   Fromigue O, 2008, J BIOL CHEM, V283, P30549, DOI 10.1074/jbc.M801436200
   Gongpan P, 2016, CELL CYCLE, V15, P1733, DOI 10.1080/15384101.2016.1183853
   Guo Q, 2014, ACTA VIROL, V58, P76, DOI 10.4149/av_2014_01_76
   Huang WH, 2016, INT J MOL MED, V38, P551, DOI 10.3892/ijmm.2016.2632
   Ji F, 2013, BONE, V56, P220, DOI 10.1016/j.bone.2013.05.020
   Jiang JB, 2010, INT J RHEUM DIS, V13, P396, DOI 10.1111/j.1756-185X.2010.01555.x
   Jin C, 2017, ONCOTARGET, V8, P10416, DOI 10.18632/oncotarget.14423
   Ke B, 2017, AM J TRANSL RES, V9, P2195
   Li W, 2017, TUMOR BIOL, V0, PP39, DOI [10.1177/10104, DOI 10.1177/10104]
   Li Z, 2016, CANCER LETT, V370, P332, DOI 10.1016/j.canlet.2015.11.015
   Li Z, 2016, BIOCHEM BIOPH RES CO, V471, P479, DOI 10.1016/j.bbrc.2016.02.050
   Liu Y, 2014, INT J BIOL MACROMOL, V68, P209, DOI 10.1016/j.ijbiomac.2014.05.001
   Liu YF, 2017, ONCOL RES, V25, P989, DOI 10.3727/096504016X14813867762123
   Livak KJ, 2001, METHODS, V25, P402, DOI 10.1006/meth.2001.1262
   Lu J, 2017, ONCOGENE, V36, P231, DOI 10.1038/onc.2016.194
   Lu JZ, 2013, INT J MOL MED, V31, P1463, DOI 10.3892/ijmm.2013.1335
   Uzan VRM, 2016, PLOS ONE, V11, P0, DOI 10.1371/journal.pone.0156774
   Mirabello L, 2009, CANCER-AM CANCER SOC, V115, P1531, DOI 10.1002/cncr.24121
   Mirghasemi A, 2015, CANCER CELL INT, V15, P0, DOI 10.1186/s12935-015-0237-6
   Picci P, 2007, ORPHANET J RARE DIS, V2, P0, DOI 10.1186/1750-1172-2-6
   Piotrowski-daspit AS, 2016, INTEGR BIOL-UK, V8, P319, DOI 10.1039/c5ib00282f
   Qiu X, 2015, CELL SIGNAL, V27, P1956, DOI 10.1016/j.cellsig.2015.07.010
   Raghunandan BANGALORENAGARAJACHAR, 2016, J ORAL MAXILLOFAC PATHOL, V20, P96, DOI 10.4103/0973-029X.180953
   Sakr M, 2016, GENE, V587, P155, DOI 10.1016/j.gene.2016.04.058
   Somkuwar SS, 2016, BRAIN STRUCT FUNCT, V221, P4319, DOI 10.1007/s00429-015-1163-z
   Tang Q, 2018, BIOCHEM BIOPH RES CO, V497, P827, DOI 10.1016/j.bbrc.2018.02.091
   Topalovski M, 2017, BIOL EXTRACELL MATR, V0, PP1, DOI 10.1007/978-3-319-60907-2_1
   Wang Y, 2018, J CELL BIOCHEM, V119, P669, DOI 10.1002/jcb.26230
   Wei XK, 2016, CANCER CELL INT, V16, P0, DOI 10.1186/s12935-016-0349-7
   Wu YJ, 2015, INT J MOL SCI, V16, P16469, DOI 10.3390/ijms160716469
   Yang B, 2013, INT J BIOL MACROMOL, V62, P287, DOI 10.1016/j.ijbiomac.2013.09.016
   Zhang WD, 2016, CANCER RES, V76, P0, DOI 10.1158/1538-7445.AM2016-2182
NR 40
TC 21
Z9 22
U1 1
U2 5
PU ASSOC BRAS DIVULG CIENTIFICA
PI SAO PAULO
PA FACULDADE MEDICINA, SALA 21, 14049 RIBEIRAO PRETO, SAO PAULO, 00, BRAZIL
SN 0100-879X
EI 1678-4510
J9 BRAZ J MED BIOL RES
JI Brazilian J. Med. Biol. Res.
PD JUN 15
PY 2018
VL 51
IS 12
BP 
EP 
DI 10.1590/1414-431X20187665
PG 9
WC Biology; Medicine, Research & Experimental
SC Life Sciences & Biomedicine - Other Topics; Research & Experimental Medicine
GA HA9SQ
UT WOS:000450647200001
PM 30462772
DA 2022-07-08
ER

PT J
AU Fang, Min
   Mei, Xiaolong
   Yao, Hui
   Zhang, Tao
   Zhang, Tao
   Lu, Na
   Liu, Yanshi
   Xu, Wenyue
   Wan, Chunyou
AF Fang, Min
   Mei, Xiaolong
   Yao, Hui
   Zhang, Tao
   Zhang, Tao
   Lu, Na
   Liu, Yanshi
   Xu, Wenyue
   Wan, Chunyou
TI beta-elemene enhances anticancer and anti-metastatic effects of osteosarcoma of ligustrazine in vitro and in vivo
SO ONCOLOGY LETTERS
LA English
DT Article
DE beta-elemene; ligustrazine; anticancer; OS-732 cells; mouse
ID cell lung-cancer; growth; metastasis; apoptosis; injury; gpr124; tumor; angiogenesis; activation; expression
AB The present study aimed to determine the anticancer effects of the combination of beta-elemene and ligustrazine in vitro as well as in in vivo. Following evaluation using an MTT assay, beta-elemene, ligustrazine and the beta-elemene-ligustrazine combination treatments all exhibited the capacity to inhibit the growth of OS-732 cells, with inhibitory rates of 43.3, 54.4, and 75.0%, respectively. Using a flow cytometry assay, it was determined that the beta-elemene-ligustrazine combination possessed the highest apoptotic rate (30.6%). Furthermore, beta-elemene-ligustrazine combination treatment resulted in the highest downregulation of G protein-coupled receptor 124, vascular endothelial growth factor, matrix metallopeptidase (MMP)-2 and MMP-9 mRNA, and protein expression levels. In addition, the combined treatment led to an increase in the mRNA and protein expression of endostatin, TIMP metallopeptidase inhibitor (TIMP)-1 and TIMP-2 in OS-732 cells. Additionally, beta-elemene-ligustrazine caused a decrease in nuclear factor-kappa B, interleukin-8, C-X-C motif chemokine receptor 4 and urokinase-type plasminogen activator mRNA expression, as well as an increase in caspase-3, caspase-8, and caspase-9 mRNA expression. In vivo, the beta-elemene-ligustrazine combination was able to reduce the weight and the bulk of the tumor in BALB/c-nu/nu nude mice compared with any other group. All the results described above regarding changes to mRNA and protein expression were further confirmed in vivo in the tumor tissue of mice. The results of the present study have suggested that the combination of beta-elemene-ligustrazine exhibits greater anticancer effects compared with beta-elemene-or ligustrazine-alone treatment.
C1 [Fang, Min; Mei, Xiaolong; Yao, Hui; Zhang, Tao; Zhang, Tao; Lu, Na; Wan, Chunyou] Tianjin Hosp, Dept Trauma, 406 Jiefang South Rd, Tianjin 300211, Peoples R China.
   [Liu, Yanshi] Tianjin Med Univ, Dept Clin Med, Tianjin 300270, Peoples R China.
   [Xu, Wenyue] Tianjin Liulin Hosp, Dept Ultrasonog, Tianjin 300222, Peoples R China.
RP Wan, CY (通讯作者)，Tianjin Hosp, Dept Trauma, 406 Jiefang South Rd, Tianjin 300211, Peoples R China.
EM tjwanchunyou@qq.com
CR Abdelraouf A, 2014, J EGYPT SOC PARASITOL, V44, P343
   Breynaert C, 2016, J CROHNS COLITIS, V10, P1336, DOI 10.1093/ecco-jcc/jjw101
   Cai DONG-YAN, 2013, ZHONGGUO ZHONG XI YI JIE HE ZA ZHI, V33, P978
   Carlson J, 2016, INT J SURG CASE REP, V29, P172, DOI 10.1016/j.ijscr.2016.11.006
   Chen WX, 2011, CANCER CHEMOTH PHARM, V67, P799, DOI 10.1007/s00280-010-1378-x
   Evdokiou A, 2002, INT J CANCER, V99, P491, DOI 10.1002/ijc.10376
   Gan ZH, 2017, BIOL RES, V50, P0, DOI 10.1186/s40659-017-0121-z
   Gong YF, 2016, EUR J PHARMACOL, V791, P647, DOI 10.1016/j.ejphar.2016.09.034
   Hu JZ, 2015, NEUROCHEM RES, V40, P1393, DOI 10.1007/s11064-015-1606-1
   Kan ZX, 2005, RADIOLOGY, V237, P151, DOI 10.1148/radiol.2363041293
   Li PH, 2017, MED SCI MONITOR, V23, P809, DOI 10.12659/MSM.903197
   Liu JUNSONG, 2015, NAN FANG YI KE DA XUE XUE BAO, V35, P1234
   Liu WF, 2008, CHIN J BONE TUMOR BO, V7, P204
   Liu XY, 2011, INT J NANOMED, V6, P1391, DOI 10.2147/IJN.S20263
   [卢先州 LUXIANZHOU], 2014, 肿瘤防治研究 CANCER RESEARCH ON PREVENTION AND TREATMENT, V41, P1082
   Ma RR, 2016, NEUROSCI LETT, V633, P158, DOI 10.1016/j.neulet.2016.09.033
   Mu L, 2016, INT J ONCOL, V49, P1427, DOI 10.3892/ijo.2016.3626
   Nicholson DW, 1997, TRENDS BIOCHEM SCI, V22, P299, DOI 10.1016/S0968-0004(97)01085-2
   Posokhova E, 2015, CELL REP, V10, P123, DOI 10.1016/j.celrep.2014.12.020
   Qiao ZY, 2011, INT J MOL SCI, V12, P1991, DOI 10.3390/ijms12031991
   Qiu X, 2012, MINERVA MED, V103, P151
   Shi F, 2013, INT J NANOMED, V8, P2533, DOI 10.2147/IJN.S46578
   Tao L, 2006, CANCER CHEMOTH PHARM, V58, P24, DOI 10.1007/s00280-005-0137-x
   Vafadari B, 2016, J NEUROCHEM, V139, P91, DOI 10.1111/jnc.13415
   Wang G, 2005, CELL MOL LIFE SCI, V62, P881, DOI 10.1007/s00018-005-5017-3
   Wang Y, 2014, CURR MOL MED, V14, P543, DOI 10.2174/1566524014666140414205943
   Xie XM, 2001, CANCER RES, V61, P6795
   Zhang L, 2016, BIOMED PHARMACOTHER, V82, P133, DOI 10.1016/j.biopha.2016.05.002
   Zhang YC, 2011, ASIAN PAC J CANCER P, V12, P2933
   Zhao X, 2014, J FUNCT FOODS, V7, P590, DOI 10.1016/j.jff.2013.12.026
   Zhao X, 2013, J MED FOOD, V16, P9, DOI 10.1089/jmf.2012.2316
   Zhao YK, 2016, OXID MED CELL LONGEV, V2016, P0, DOI 10.1155/2016/2124638
   Zhou YL, 2014, DEV CELL, V31, P248, DOI 10.1016/j.devcel.2014.08.018
   Zhu DM, 2016, TOXICOL LETT, V264, P79, DOI 10.1016/j.toxlet.2016.11.006
   Zou K, 2015, CLINICS, V70, P556, DOI 10.6061/clinics/2015(08)05
NR 35
TC 9
Z9 9
U1 2
U2 9
PU SPANDIDOS PUBL LTD
PI ATHENS
PA POB 18179, ATHENS, 116 10, GREECE
SN 1792-1074
EI 1792-1082
J9 ONCOL LETT
JI Oncol. Lett.
PD MAR 15
PY 2018
VL 15
IS 3
BP 3957
EP 3964
DI 10.3892/ol.2018.7788
PG 8
WC Oncology
SC Oncology
GA GD9FK
UT WOS:000430818300172
PM 29467906
DA 2022-07-08
ER

PT J
AU Li, Dapeng
   Hua, Ye
   Jiang, Lu
   Huang, Yonghui
   Yue, Jiawei
   Wu, Yan
   Chen, Yongchang
AF Li, Dapeng
   Hua, Ye
   Jiang, Lu
   Huang, Yonghui
   Yue, Jiawei
   Wu, Yan
   Chen, Yongchang
TI Cyclic Guanosine Monophosphate (cGMP)-Dependent Protein Kinase II Blocks Epidermal Growth Factor (EGF)/Epidermal Growth Factor Receptor (EGFR)-Induced Biological Effects on Osteosarcoma Cells
SO MEDICAL SCIENCE MONITOR
LA English
DT Article
DE Cell Proliferation; Cyclic GMP-Dependent Protein Kinase Type II; Epidermal Growth Factor; Osteosarcoma; Receptor, Epidermal Growth Factor; Transcellular Cell Migration
ID gastric-cancer cell; lung-cancer; egfr; activation; pathway; resistance; carcinoma; akt; inhibition; expression
AB Background: The present work was performed to detect the potential inhibitory effect of cyclic guanosine monophosphate (cGMP)-dependent protein kinase II (PKG II) on epidermal growth factor (EGF) receptor-induced biological activity and related signal cascades in osteosarcoma cells. Material/Methods: We transfected the osteosarcoma MG-63 cell line with an adenoviral vector encoding PKG II cDNA (Ad-PKGII) and incubated the transfected cells with 250 mu M 8-pCPT-cGMP to activate the PKG II. We stimulated the MG-63 cells with 100 ng/ml EGF, and then detected their proliferation using a CCK-8 assay. Transwell assay was used to examine MG-63 cell migration; and Western blot analysis was used to detect expression of matrix metalloproteinase 9 (MMP-9) and activation of ERK and Akt. Results: Stimulating cells by 100 ng/ml EGF promoted MG-63 cell proliferation and migration, ERK and Akt phosphorylation, and MMP-9 expression. These effects of EGF were inhibited in MG-63 cells infected with Ad-PKGII and incubated with 8-pCPT-cGMP. Conclusions: Our results demonstrate that Ad-PKGII infection significantly inhibited EGF-induced proliferation and migration, as well as the associated-signal cascades; which indicates that PKG II might be a potential anti-cancer factor.
C1 [Li, Dapeng; Hua, Ye; Huang, Yonghui; Yue, Jiawei] Jiangsu Univ, Affiliated Hosp, Dept Orthopaed, Zhenjiang, Jiangsu, Peoples R China.
   [Jiang, Lu; Wu, Yan; Chen, Yongchang] Jiangsu Univ, Med Coll, Dept Physiol, Zhenjiang, Jiangsu, Peoples R China.
RP Wu, Y (通讯作者)，Jiangsu Univ, Med Coll, Dept Physiol, Zhenjiang, Jiangsu, Peoples R China.
EM jbspine123@163.com
FU National Natural Science Foundation of China [81601931, 81201959]; Natural Science Foundation of Jiangsu Province [BK20150475]; Youth Medical Talents Project of Jiangsu Province [QNRC2016844]
CR Anghelescu DL, 2017, PEDIATR BLOOD CANCER, V64, P0, DOI 10.1002/pbc.26162
   Avnet S, 2017, INT J CANCER, V140, P1331, DOI 10.1002/ijc.30540
   Canueto J, 2017, BRIT J DERMATOL, V176, P1279, DOI 10.1111/bjd.14936
   Guo TJ, 2016, IMMUNOL LETT, V180, P39, DOI 10.1016/j.imlet.2016.10.011
   Han TY, 2017, ONCOTARGET, V8, P28063, DOI 10.18632/oncotarget.14188
   Han YUHAO, 2015, ASIAN PAC J CANCER PREV, V16, P233
   Jang JW, 2017, CANCER LETT, V389, P1, DOI 10.1016/j.canlet.2016.12.023
   Jiang L, 2015, ONCOL LETT, V9, P2781, DOI 10.3892/ol.2015.3067
   Jiang L, 2013, BIOMED REP, V1, P399, DOI 10.3892/br.2013.85
   Jiang L, 2013, PLOS ONE, V8, P0, DOI 10.1371/journal.pone.0061674
   Kamemura N, 2017, BIOCHEM BIOPH RES CO, V483, P82, DOI 10.1016/j.bbrc.2017.01.001
   Kang S, 2017, BONE JOINT J, V99B, P401, DOI 10.1302/0301-620X.99B3.38018
   Kaufman MATTHEW, 2008, INT J MED SCI, V5, P285
   Kumari R, 2017, J BIOSCIENCES, V42, P31, DOI 10.1007/s12038-017-9667-8
   Lee CM, 2005, GYNECOL ONCOL, V99, P415, DOI 10.1016/j.ygyno.2005.05.045
   Lee JA, 2012, CANCER RES TREAT, V44, P202, DOI 10.4143/crt.2012.44.3.202
   Lin YH, 2017, TRENDS MOL MED, V23, P737, DOI 10.1016/j.molmed.2017.06.004
   Liu BC, 2015, ONCOTARGET, V6, P41092, DOI 10.18632/oncotarget.5732
   Lopez F, 2012, CANCER-AM CANCER SOC, V118, P1818, DOI 10.1002/cncr.26451
   Mantovani FB, 2016, BMC VET RES, V12, P0, DOI 10.1186/s12917-016-0707-7
   Mikula M, 2016, NUCLEIC ACIDS RES, V44, P10150, DOI 10.1093/nar/gkw763
   Nishimura Y, 2017, BIOORG MED CHEM LETT, V27, P336, DOI 10.1016/j.bmcl.2016.11.038
   Pahl JHW, 2012, CLIN CANCER RES, V18, P432, DOI 10.1158/1078-0432.CCR-11-2277
   Paioli A, 2017, CLIN SARCOMA RES, V7, P0, DOI 10.1186/s13569-017-0067-5
   Rangaswami H, 2009, J BIOL CHEM, V284, P14796, DOI 10.1074/jbc.M806486200
   Ruan L, 2010, MED ONCOL, V27, P1407, DOI 10.1007/s12032-009-9394-6
   Selvarajah GT, 2012, VET J, V193, P412, DOI 10.1016/j.tvjl.2012.02.009
   Sevelda F, 2015, J EXP CLIN CANC RES, V34, P0, DOI 10.1186/s13046-015-0251-5
   Singh BHUMINDER, 2016, F1000RES, V5, P0, DOI 10.12688/f1000research.9025.1
   Tao XF, 2017, CELL DEATH DIS, V8, P0, DOI 10.1038/cddis.2017.391
   Wang J, 2016, ONCOTARGETS THER, V9, P3711, DOI 10.2147/OTT.S106399
   Wang Q, 2014, TUMOR BIOL, V35, P12743, DOI 10.1007/s13277-014-2600-y
   Wang Y, 2014, MOL MED REP, V9, P1444, DOI 10.3892/mmr.2014.1960
   Wu Y, 2016, ONCOTARGET, V7, P34190, DOI 10.18632/oncotarget.9074
   Wu Y, 2012, ONCOL REP, V27, P553, DOI 10.3892/or.2011.1507
   Yen HY, 2015, P NATL ACAD SCI USA, V112, P6955, DOI 10.1073/pnas.1507329112
   Yuan JQ, 2017, MEDICINE, V96, P0, DOI 10.1097/MD.0000000000006151
   Zhou CF, 2017, CURR CANCER DRUG TAR, V17, P89, DOI 10.2174/1568009616666161013101657
NR 38
TC 2
Z9 2
U1 1
U2 7
PU INT SCIENTIFIC LITERATURE, INC
PI SMITHTOWN
PA 361 FOREST LANE, SMITHTOWN, NY 11787 USA
SN 1643-3750
EI 
J9 MED SCI MONITOR
JI Med. Sci. Monitor
PD APR 4
PY 2018
VL 24
IS 
BP 1997
EP 2002
DI 10.12659/MSM.905892
PG 6
WC Medicine, Research & Experimental
SC Research & Experimental Medicine
GA GB6II
UT WOS:000429172400003
PM 29617357
DA 2022-07-08
ER

PT J
AU Han, Xiu-guo
   Mo, Hui-min
   Liu, Xu-qiang
   Li, Yan
   Du, Lin
   Qiao, Han
   Fan, Qi-ming
   Zhao, Jie
   Zhang, Shu-hong
   Tang, Ting-ting
AF Han, Xiu-guo
   Mo, Hui-min
   Liu, Xu-qiang
   Li, Yan
   Du, Lin
   Qiao, Han
   Fan, Qi-ming
   Zhao, Jie
   Zhang, Shu-hong
   Tang, Ting-ting
TI TIMP3 Overexpression Improves the Sensitivity of Osteosarcoma to Cisplatin by Reducing IL-6 Production
SO FRONTIERS IN GENETICS
LA English
DT Article
DE osteosarcoma; TIMP3; IL-6; cisplatin sensitivity; caspase family
ID mesenchymal stem-cell; tissue inhibitor; up-regulation; lung-cancer; drug-resistance; gastric-cancer; expression; promote; metastasis; migration
AB Osteosarcoma is the most common bone cancer in children and adolescents. Tissue inhibitors of metalloproteinases (TIMPs)-3 inhibit matrix metalloproteinases to limit extracellular matrix degradation. Cisplatin is a widely used chemotherapeutic drug used to cure osteosarcoma. Interleukin (IL)-6 and TIMP3 play important roles in the drug resistance of osteosarcoma; however, their relationship in this process remains unclear. This study aimed to explore the role of TIMP3 in the cisplatin sensitivity of osteosarcoma and its underlying molecular mechanisms in vitro and in vivo. We compared TIMP3 expression levels between patients with cisplatin-sensitive and -insensitive osteosarcoma. TIMP3 was overexpressed or knocked down in the Saos2-lung cell line, which is a Saos2 subtype isolated from pulmonary metastases that has higher cisplatin chemoresistance than Saos2 cells. IL-6 expression, cell proliferation, sensitivity to cisplatin, migration, and invasion after TIMP3 overexpression or knockdown were determined. The same experiments were performed using MG63 and U2OS cells. Subsequently, luciferase-labeled Saos2-lung cells overexpressing TIMP3 were injected into the tibiae of nude mice treated with cisplatin. The results showed that IL-6 inhibited TIMP3 expression in Saos2 and Saos2-lung cells via signal transducer and activator of transcription 3 (STAT3) activation. STAT3 knockdown reversed the effect of IL-6. The expression of TIMP3 was higher in patients with cisplatin-sensitive osteosarcoma than in those with insensitive osteosarcoma. IL-6 expression was downregulated upon TIMP3 overexpression, and upregulated by TIMP3 knockdown. TIMP3 overexpression suppressed cell proliferation and enhanced cisplatin sensitivity by activating apoptosis-related signal pathways and inhibiting IL-6 expression in vitro and in vivo. In conclusion, cisplatin sensitivity correlated positively with TIMP3 expression, which is regulated by the IL-6/TIMP3/caspase pathway. The TIMP3 pathway could represent a target for new therapies to treat osteosarcoma.
C1 [Han, Xiu-guo; Qiao, Han; Fan, Qi-ming; Zhao, Jie; Zhang, Shu-hong; Tang, Ting-ting] Shanghai Jiao Tong Univ, Shanghai Peoples Hosp 9, Shanghai Key Lab Orthoped Implants, Dept Orthoped Surg,Sch Med, Shanghai, Peoples R China.
   [Mo, Hui-min] Xuzhou Med Univ, Inst Hematol, Xuzhou, Peoples R China.
   [Mo, Hui-min] Xuzhou Med Univ, Affiliated Hosp, Dept Hematol, Xuzhou, Peoples R China.
   [Liu, Xu-qiang] Nanchang Univ, Affiliated Hosp 1, Dept Orthoped Surg, Nanchang, Jiangxi, Peoples R China.
   [Li, Yan] Zhejiang Univ, Affiliated Hosp 2, Sch Med, Dept Orthoped Surg, Hangzhou, Zhejiang, Peoples R China.
   [Du, Lin] Shanghai Jiao Tong Univ, Shanghai Peoples Hosp 1, Sch Med, Dept Orthoped Surg, Shanghai, Peoples R China.
RP Zhang, SH; Tang, TT (通讯作者)，Shanghai Jiao Tong Univ, Shanghai Peoples Hosp 9, Shanghai Key Lab Orthoped Implants, Dept Orthoped Surg,Sch Med, Shanghai, Peoples R China.
EM shuhongzh@hotmail.com; ttt@sjtu.edu.cn
FU National Natural Science Foundation of China [81672205]
CR Baker AH, 1999, BRIT J CANCER, V79, P1347, DOI 10.1038/sj.bjc.6690217
   Berlanga P, 2016, MOL ONCOL, V10, P1043, DOI 10.1016/j.molonc.2016.04.004
   Bian ZY, 2010, CANCER SCI, V101, P2554, DOI 10.1111/j.1349-7006.2010.01731.x
   Cao JH, 2016, GENET TEST MOL BIOMA, V20, P427, DOI 10.1089/gtmb.2015.0332
   Chen D, 2016, BIOMED PHARMACOTHER, V77, P72, DOI 10.1016/j.biopha.2015.12.002
   Chetty C, 2008, CANCER RES, V68, P4736, DOI 10.1158/0008-5472.CAN-07-6612
   Dai HZ, 2016, CELL DEATH DIS, V7, P0, DOI 10.1038/cddis.2016.436
   Das AM, 2016, EUR J CANCER, V66, P34, DOI 10.1016/j.ejca.2016.06.020
   Das AM, 2016, EUR J CANCER, V53, P135, DOI 10.1016/j.ejca.2015.09.014
   Davaadelger B, 2016, ONCOTARGET, V7, P27511, DOI 10.18632/oncotarget.8484
   De Schutter H, 2009, ONCOL REP, V21, P507, DOI 10.3892/or_00000251
   Du L, 2014, INT J CLIN EXP PATHO, V7, P2871
   Du L, 2012, CHINESE MED J-PEKING, V125, P4022, DOI 10.3760/cma.j.issn.0366-6999.2012.22.021
   Fata JE, 2001, J CLIN INVEST, V108, P831, DOI 10.1172/JCI13171
   Ferraresi A, 2017, MOL CARCINOGEN, V56, P1164, DOI 10.1002/mc.22582
   Gianferante DM, 2017, NAT REV ENDOCRINOL, V13, P480, DOI 10.1038/nrendo.2017.16
   Han XG, 2016, TUMOR BIOL, V37, P8857, DOI 10.1007/s13277-015-4757-4
   Han XG, 2015, CANCER LETT, V369, P405, DOI 10.1016/j.canlet.2015.09.002
   Isakoff MS, 2015, J CLIN ONCOL, V33, P3029, DOI 10.1200/JCO.2014.59.4895
   Jaffe N, 2014, ADV EXP MED BIOL, V804, P1, DOI 10.1007/978-3-319-04843-7_1
   Kansara M, 2014, NAT REV CANCER, V14, P722, DOI 10.1038/nrc3838
   Keremu A, 2017, AM J CANCER RES, V7, P565
   Kong LZ, 2016, ONCOTARGET, V7, P27959, DOI 10.18632/oncotarget.8563
   Lin Y, 2017, ONCOGENE, V36, P3599, DOI 10.1038/onc.2016.516
   Lin ZJ, 2016, J CANCER RES CLIN, V142, P239, DOI 10.1007/s00432-015-2028-9
   Liu B, 2017, CANCER CELL INT, V17, P0, DOI 10.1186/s12935-016-0378-2
   Ma YS, 2017, CELL IMMUNOL, V311, P80, DOI 10.1016/j.cellimm.2016.11.001
   Mohammed FF, 2004, NAT GENET, V36, P969, DOI 10.1038/ng1413
   Noori MS, 2017, EUR J PHARMACOL, V803, P130, DOI 10.1016/j.ejphar.2017.03.049
   Pu YG, 2017, SCI REP-UK, V7, P0, DOI 10.1038/srep44218
   Saraiva-esperon U, 2014, J NEUROL SCI, V347, P325, DOI 10.1016/j.jns.2014.10.043
   Smookler DS, 2006, J IMMUNOL, V176, P721, DOI 10.4049/jimmunol.176.2.721
   Sun XL, 2017, HUM CELL, V30, P216, DOI 10.1007/s13577-017-0167-9
   Tu B, 2016, ONCOTARGET, V7, P48296, DOI 10.18632/oncotarget.10219
   Tu B, 2012, CANCER LETT, V325, P80, DOI 10.1016/j.canlet.2012.06.006
   Valery PC, 2015, CANCER CAUSE CONTROL, V26, P1127, DOI 10.1007/s10552-015-0607-3, 10
   Wang GJ, 2016, EUR J PHARMACOL, V791, P322, DOI 10.1016/j.ejphar.2016.08.029
   Wang YY, 2017, BIOMED PHARMACOTHER, V89, P1037, DOI 10.1016/j.biopha.2017.02.107
   Wu DW, 2012, AM J PATHOL, V181, P1796, DOI 10.1016/j.ajpath.2012.07.032
   Wu XY, 2017, ONCOTARGET, V8, P20741, DOI 10.18632/oncotarget.15119
   Xu CH, 2013, MED ONCOL, V30, P0, DOI 10.1007/s12032-013-0713-6
   Yuan TL, 2008, ONCOGENE, V27, P5497, DOI 10.1038/onc.2008.245
   Zhao CF, 2016, J BONE ONCOL, V5, P22, DOI 10.1016/j.jbo.2016.01.002
NR 43
TC 7
Z9 7
U1 0
U2 7
PU FRONTIERS MEDIA SA
PI LAUSANNE
PA AVENUE DU TRIBUNAL FEDERAL 34, LAUSANNE, CH-1015, SWITZERLAND
SN 1664-8021
EI 
J9 FRONT GENET
JI Front. Genet.
PD APR 20
PY 2018
VL 9
IS 
BP 
EP 
DI 10.3389/fgene.2018.00135
PG 13
WC Genetics & Heredity
SC Genetics & Heredity
GA GD5KF
UT WOS:000430545200001
PM 29731768
DA 2022-07-08
ER

PT J
AU Zhang, Yidan
   Zvi, YS
   Batko, Brian
   Zaphiros, Nikolas
   O’donnell, EF
   Wang, Jichuan
   Sato, Kenji
   Yang, Rui
   Geller, DS
   Koirala, Pratistha
   Zhang, Wendong
   Du, Xiuquan
   Piperdi, Sajida
   Liu, Yang
   Zheng, Deyou
   Roth, Michael
   Gill, Jonathan
   Zhang, Jinghang
   Ren, Tingting
   Gorlick, Richard
   Zi, Xiaolin
   Hoang, BH
AF Zhang, Yidan
   Zvi, Yoav
   Batko, Brian
   Zaphiros, Nikolas
   O’donnell, Edmond
   Wang, Jichuan
   Sato, Kenji
   Yang, Rui
   Geller, David
   Koirala, Pratistha
   Zhang, Wendong
   Du, Xiuquan
   Piperdi, Sajida
   Liu, Yang
   Zheng, Deyou
   Roth, Michael
   Gill, Jonathan
   Zhang, Jinghang
   Ren, Tingting
   Gorlick, Richard
   Zi, Xiaolin
   Hoang, Bang
TI Down-regulation of Skp2 expression inhibits invasion and lung metastasis in osteosarcoma
SO SCIENTIFIC REPORTS
LA English
DT Article
ID transgenic mouse model; bladder-cancer cell; kava chalcone; tumor-growth; matrix metalloproteinase; gene-expression; ewings-sarcoma; up-regulation; flavokawain; carcinoma
AB Osteosarcoma (OS), the most common primary cancer of bone, exhibits a high propensity for local invasion and distant metastasis. This study sought to elucidate the role of S phase kinase-associated protein (Skp2) in osteosarcoma invasion and metastasis and to explore flavokawain A (FKA), a natural chalcone from kava extract, as a potential Skp2 targeting agent for preventing osteosarcoma progression. Skp2 was found to be overexpressed in multiple osteosarcoma cell lines, including 5 standard and 8 primary patient-derived cell lines. Patients whose tumors expressed high levels of Skp2 sustained a significantly worse metastasis-free (p = 0.0095) and overall survival (p = 0.0013) than those with low Skp2. Skp2 knockdown markedly reduced in vitro cellular invasion and in vivo lung metastasis in an orthotopic mouse model of osteosarcoma. Similar to Skp2 knockdown, treatment with FKA also reduced Skp2 expression in osteosarcoma cell lines and blocked the invasion of osteosarcoma cells in vitro and lung metastasis in vivo. Together, our findings suggest that Skp2 is a promising therapeutic target in osteosarcoma, and that FKA may be an effective Skp2-targeted therapy to reduce osteosarcoma metastasis.
C1 [Zhang, Yidan; Koirala, Pratistha; Zhang, Wendong; Piperdi, Sajida] Childrens Hosp Montefiore, Albert Einstein Coll Med, Div Pediat Hematol Oncol, Bronx, NY USA.
   [Zvi, Yoav S.; Batko, Brian; Zaphiros, Nikolas; O'Donnell, Edmond F.; Wang, Jichuan; Sato, Kenji; Yang, Rui; Du, Xiuquan; Hoang, Bang H.] Albert Einstein Coll Med, Montefiore Med Ctr, Dept Orthopaed Surg, Bronx, NY 10467 USA.
   [Liu, Yang; Zheng, Deyou] Albert Einstein Coll Med, Dept Genet, Bronx, NY 10467 USA.
   [Zheng, Deyou] Albert Einstein Coll Med, Dept Genet & Neurosci, Dept Neurol, Bronx, NY 10467 USA.
   [Roth, Michael; Gill, Jonathan; Gorlick, Richard] Univ Texas MD Anderson Canc Ctr, Div Pediat, Houston, TX 77030 USA.
   [Zhang, Jinghang] Albert Einstein Coll Med, Flow Cytometry Core, Bronx, NY 10467 USA.
   [Zhang, Yidan; Ren, Tingting] Peking Univ, Peoples Hosp, Beijing Key Lab Musculoskeletal Tumors, Musculoskleletal Tumor Ctr, Beijing, Peoples R China.
   [Zi, Xiaolin] Univ Calif, Irvine Med Ctr, Dept Urol, Orange, CA 92868 USA.
RP Hoang, BH (通讯作者)，Albert Einstein Coll Med, Montefiore Med Ctr, Dept Orthopaed Surg, Bronx, NY 10467 USA.
EM bahoang@montefiore.org
FU Sarcoma Strong; Orthopedic Research and Education Foundation; Montefiore Medical Center; National Institutes of Health [R01CA193967]; NATIONAL CANCER INSTITUTE [R01CA193967] Funding Source: NIH RePORTER; NATIONAL INSTITUTE OF GENERAL MEDICAL SCIENCES [T32GM007288] Funding Source: NIH RePORTER
CR Allison DANIELC, 2012, SARCOMA, V2012, P704872, DOI 10.1155/2012/704872
   Bjornland K, 2005, J SURG RES, V127, P151, DOI 10.1016/j.jss.2004.12.016
   Botter SM, 2014, CURR OPIN PHARMACOL, V16, P15, DOI 10.1016/j.coph.2014.02.002
   Buckley JD, 1998, CANCER, V83, P1440, DOI 10.1002/(SICI)1097-0142(19981001)83:7<1440::AID-CNCR23>3.0.CO;2-3
   Chan CH, 2010, NAT CELL BIOL, V12, P457, DOI 10.1038/ncb2047
   Damron TA, 2007, CLIN ORTHOP RELAT R, V0, PP40, DOI 10.1097/BLO.0b013e318059b8c9
   Deryugina EI, 2006, CANCER METAST REV, V25, P9, DOI 10.1007/s10555-006-7886-9
   Ding L, 2017, CELL CYCLE, V16, P1547, DOI 10.1080/15384101.2017.1346760
   Ding L, 2017, ONCOL REP, V38, P933, DOI 10.3892/or.2017.5713
   Duchman KR, 2015, CANCER EPIDEMIOL, V39, P593, DOI 10.1016/j.canep.2015.05.001
   Farina AR, 2014, CANCERS, V6, P240, DOI 10.3390/cancers6010240
   Fromigue O, 2008, J BIOL CHEM, V283, P30549, DOI 10.1074/jbc.M801436200
   Fukuda H, 2016, BIOCHEM BIOPH RES CO, V471, P63, DOI 10.1016/j.bbrc.2016.01.179
   Geller DS, 2016, NUCL MED BIOL, V43, P812, DOI 10.1016/j.nucmedbio.2016.07.008
   Gill J, 2013, PHARMACOL THERAPEUT, V137, P89, DOI 10.1016/j.pharmthera.2012.09.003
   Gstaiger M, 2001, P NATL ACAD SCI USA, V98, P5043, DOI 10.1073/pnas.081474898
   Guo Y, 2008, CANCER RES, V68, P3350, DOI 10.1158/0008-5472.CAN-07-3220
   Hao ZL, 2015, FRONT BIOSCI-LANDMRK, V20, P474, DOI 10.2741/4320
   Houghton PJ, 2007, PEDIATR BLOOD CANCER, V49, P928, DOI 10.1002/pbc.21078
   Jandial DD, 2017, MOLECULES, V22, P0, DOI 10.3390/molecules22030462
   Ji T, 2015, MOL CANCER, V14, P0, DOI 10.1186/s12943-015-0359-4
   Ji T, 2013, MOL CANCER, V12, P0, DOI 10.1186/1476-4598-12-55
   Kaida T, 2016, ONCOTARGET, V7, P84798, DOI 10.18632/oncotarget.12656
   Li XS, 2014, TOXICOL REP, V1, P2, DOI 10.1016/j.toxrep.2014.02.002
   Li XS, 2015, ONCOTARGET, V6, P41809, DOI 10.18632/oncotarget.6166
   Li XS, 2012, PLOS ONE, V7, P0, DOI 10.1371/journal.pone.0031213
   Li Y, 2016, CANC RES, V0, P0
   Li ZK, 2009, CANCER RES, V69, P7851, DOI 10.1158/0008-5472.CAN-08-4002
   Liang Y, 2012, J TRANSL MED, V10, P0, DOI 10.1186/1479-5876-10-73
   Liao QIAN-DE, 2008, ZHONG NAN DA XUE XUE BAO YI XUE BAN, V33, P606
   Lim MS, 2002, BLOOD, V100, P2950, DOI 10.1182/blood.V100.8.2950
   Liu JF, 2015, ONCOTARGET, V6, P40880, DOI 10.18632/oncotarget.5679
   Liu ZB, 2013, CANCER PREV RES, V6, P1365, DOI 10.1158/1940-6207.CAPR-13-0219
   Lu HS, 2014, TUMOR BIOL, V35, P9807, DOI 10.1007/s13277-014-2256-7
   Luetke A, 2014, CANCER TREAT REV, V40, P523, DOI 10.1016/j.ctrv.2013.11.006
   Mammoto A, 2004, J BIOL CHEM, V279, P26323, DOI 10.1074/jbc.M402725200
   Masuda T, 2002, CANCER RES, V62, P3819
   Mirabello L, 2009, CANCER-AM CANCER SOC, V115, P1531, DOI 10.1002/cncr.24121
   Ruan D, 2017, ONCOGENE, V36, P4299, DOI 10.1038/onc.2017.64
   Sowers REBECCA, 2011, SARCOMA, V2011, P834170, DOI 10.1155/2011/834170
   Talamillo A, 2017, ONCOGENE, V36, P1733, DOI 10.1038/onc.2016.341
   Tang YX, 2010, INT J CANCER, V127, P1758, DOI 10.1002/ijc.25210
   Tang YX, 2008, CANCER PREV RES, V1, P439, DOI 10.1158/1940-6207.CAPR-08-0165
   Wang F, 2015, CELL PHYSIOL BIOCHEM, V36, P250, DOI 10.1159/000374068
   Wang J, 2014, ONCOTARGET, V5, P5591, DOI 10.18632/oncotarget.2149
   Wang XC, 2009, MOL CANCER RES, V7, P12, DOI 10.1158/1541-7786.MCR-08-0092
   Wei Z, 2013, TUMOR BIOL, V34, P181, DOI 10.1007/s13277-012-0527-8
   Zhang C, 2016, ONCOTARGET, V7, P73593, DOI 10.18632/oncotarget.12435
   Zi XL, 2005, CANCER RES, V65, P3479, DOI 10.1158/0008-5472.CAN-04-3803
NR 49
TC 30
Z9 35
U1 1
U2 5
PU NATURE PUBLISHING GROUP
PI LONDON
PA MACMILLAN BUILDING, 4 CRINAN ST, LONDON N1 9XW, ENGLAND
SN 2045-2322
EI 
J9 SCI REP-UK
JI Sci Rep
PD SEP 24
PY 2018
VL 8
IS 
BP 
EP 
DI 10.1038/s41598-018-32428-9
PG 13
WC Multidisciplinary Sciences
SC Science & Technology - Other Topics
GA GU5OL
UT WOS:000445336600062
PM 30250282
DA 2022-07-08
ER

PT J
AU Shang, Guowei
   Mi, Yang
   Mei, Yingwu
   Wang, Guanghui
   Wang, Yadong
   Li, Xinjie
   Wang, Yisheng
   Li, Yuebai
   Zhao, Guoqiang
AF Shang, Guowei
   Mi, Yang
   Mei, Yingwu
   Wang, Guanghui
   Wang, Yadong
   Li, Xinjie
   Wang, Yisheng
   Li, Yuebai
   Zhao, Guoqiang
TI MicroRNA-192 inhibits the proliferation, migration and invasion of osteosarcoma cells and promotes apoptosis by targeting matrix metalloproteinase-11
SO ONCOLOGY LETTERS
LA English
DT Article
DE osteosarcoma; miR-192; matrix metalloproteinase-11; proliferation; apoptosis; invasion; migration
ID bladder-cancer; suppresse; expression; growth; metastasis; prognosis; mir-192
AB MicroRNAs (miRNAs) are small non-coding RNAs that regulate gene expression during stem cell growth, proliferation and differentiation. miRNAs are also involved in the development and progression of a number of cancer types, including osteosarcoma (OS). miR-192 is significantly down-regulated in various tumors, including lung, bladder and rectal cancer. miR-192 expression is associated with the migration and invasion of OS cells. However, the expression of miR-192 and its effects on the development of OS have not been reported. In the present study, the involvement of miR-192 and its molecular mechanisms in the development of OS was investigated. The results indicate that miR-192 expression was significantly downregulated in OS tissues compared with non-tumor tissues (P<0.05). Next, a miR-192 agomir was transfected into the OS cell line MG-63 to upregulate miR-192. The effects of miR-192 overexpression were then investigated by examining cell proliferation, apoptosis, migration and invasion. Matrix metalloproteinase (MMP)-11 belongs to a family of nine or more highly homologous Zn2+-endopeptidases. It was demonstrated that the mRNA and protein expression of MMP-11 were upregulated in OS tissues compared with non-tumor tissues (P<0.05). MMP-11 was predicted by TargetScan and miRanda as a miR-192 target, which was confirmed by western blotting and dual-luciferase assays. Finally, it was demonstrated that the overexpression of miR-192 was able to downregulate MMP-11 expression and reduce proliferation, migration and invasion, and promote apoptosis in OS cells. Together, these data indicate that miR-192 may be a tumor suppressor that inhibits the progression and invasion of OS by targeting MMP-11. Therefore, miR-192 may be useful for the diagnosis and treatment of OS.
C1 [Shang, Guowei; Wang, Guanghui; Wang, Yisheng] Zhengzhou Univ, Affiliated Hosp 1, Dept Orthoped Surg, 1 Jianshe East Rd, Zhengzhou 450052, Henan, Peoples R China.
   [Mi, Yang; Mei, Yingwu; Wang, Yadong; Li, Xinjie; Li, Yuebai] Zhengzhou Univ, Sch Basic Med Sci, Dept Biochem & Mol Biol, 100 Kexue Rd, Zhengzhou 450001, Henan, Peoples R China.
   [Zhao, Guoqiang] Zhengzhou Univ, Sch Basic Med Sci, Dept Microbiol & Inununol, Zhengzhou 450001, Henan, Peoples R China.
RP Wang, YS (通讯作者)，Zhengzhou Univ, Affiliated Hosp 1, Dept Orthoped Surg, 1 Jianshe East Rd, Zhengzhou 450052, Henan, Peoples R China.; Li, YB (通讯作者)，Zhengzhou Univ, Sch Basic Med Sci, Dept Biochem & Mol Biol, 100 Kexue Rd, Zhengzhou 450001, Henan, Peoples R China.
EM wangyisheng@zzu.edu.cn; liyuebai@zzu.edu.cn
CR Al-alem L, 2015, REPRODUCTION, V150, PR55, DOI 10.1530/REP-14-0546
   Bartel DP, 2004, CELL, V116, P281, DOI 10.1016/S0092-8674(04)00045-5
   Basset P, 1997, CRIT REV ONCOL HEMAT, V26, P43, DOI 10.1016/S1040-8428(97)00010-3
   Brennecke J, 2005, PLOS BIOL, V3, P404, DOI 10.1371/journal.pbio.0030085
   Calin GA, 2004, P NATL ACAD SCI USA, V101, P2999, DOI 10.1073/pnas.0307323101
   Dickey LL, 2016, J NEUROINFLAMM, V13, P0, DOI 10.1186/s12974-016-0699-z
   Dong Q, 2016, ONCOTARGET, V7, P82338, DOI 10.18632/oncotarget.11001
   Esquela-kerscher A, 2006, NAT REV CANCER, V6, P259, DOI 10.1038/nrc1840
   Ferguson WS, 2001, CANCER INVEST, V19, P292, DOI 10.1081/CNV-100102557
   Fire A, 1998, NATURE, V391, P806, DOI 10.1038/35888
   Geng L, 2014, ONCOGENE, V33, P5332, DOI 10.1038/onc.2013.478
   Hammond SM, 2015, ADV DRUG DELIVER REV, V87, P3, DOI 10.1016/j.addr.2015.05.001
   Hu F, 2013, BBA-MOL BASIS DIS, V1832, P2379, DOI 10.1016/j.bbadis.2013.08.011
   Hughes DPM, 2009, EXPERT OPIN DRUG DEL, V6, P1311, DOI 10.1517/17425240903280422
   Jin YC, 2015, TUMOR BIOL, V36, P3791, DOI 10.1007/s13277-014-3020-8
   Karbasy SH, 2015, TUMOUR BIOL, V0, P0
   Knirsh R, 2016, ONCOTARGET, V7, P59932, DOI 10.18632/oncotarget.11000
   Li SJ, 2015, INT J CLIN EXP PATHO, V8, P8048
   Liang HQ, 2015, ONCOTARGET, V6, P29413, DOI 10.18632/oncotarget.5003
   Lin ZJ, 2016, J CANCER RES CLIN, V142, P239, DOI 10.1007/s00432-015-2028-9
   Livak KJ, 2001, METHODS, V25, P402, DOI 10.1006/meth.2001.1262
   Long YQ, 2016, MOL MED REP, V14, P2651, DOI 10.3892/mmr.2016.5534
   Longhi A, 2006, CANCER TREAT REV, V32, P423, DOI 10.1016/j.ctrv.2006.05.005
   Mirabello L, 2009, CANCER-AM CANCER SOC, V115, P1531, DOI 10.1002/cncr.24121
   Mizuno K, 2017, J HUM GENET, V62, P57, DOI 10.1038/jhg.2016.98
   Okada A, 1997, GENE, V185, P187, DOI 10.1016/S0378-1119(96)00615-4
   Ta H, 2009, CANCER METAST REV, V28, P247, DOI 10.1007/s10555-009-9186-7
   Tian XY, 2015, J TRANSL MED, V13, P0, DOI 10.1186/s12967-015-0702-y
   Unni KK, 1984, SEMIN DIAGN PATHOL, V1, P165
   Varshney J, 2015, FRONT MOL BIOSCI, V2, P0, DOI 10.3389/fmolb.2015.00031
   Vychytilova-faltejskova P, 2016, CARCINOGENESIS, V37, P941, DOI 10.1093/carcin/bgw078
   Wang W, 2015, ONCOTARGET, V6, P10297, DOI 10.18632/oncotarget.3305
   Wang Y, 2015, AM J TRANSL RES, V7, P111
   Xiang MQ, 2014, BIOCHEM BIOPH RES CO, V454, P210, DOI 10.1016/j.bbrc.2014.10.064
   Xu RD, 2016, ONCOL REP, V35, P1757, DOI 10.3892/or.2015.4497
   Yun EJ, 2016, ONCOTARGET, V7, P49961, DOI 10.18632/oncotarget.10266
   Zhang C, 2015, ONCOL REP, V34, P2195, DOI 10.3892/or.2015.4186
   Zhao CY, 2013, ONCOL REP, V30, P276, DOI 10.3892/or.2013.2420
NR 38
TC 20
Z9 20
U1 1
U2 5
PU SPANDIDOS PUBL LTD
PI ATHENS
PA POB 18179, ATHENS, 116 10, GREECE
SN 1792-1074
EI 1792-1082
J9 ONCOL LETT
JI Oncol. Lett.
PD MAY 15
PY 2018
VL 15
IS 5
BP 7265
EP 7272
DI 10.3892/ol.2018.8239
PG 8
WC Oncology
SC Oncology
GA GF3DN
UT WOS:000431825900156
PM 29731885
DA 2022-07-08
ER

PT J
AU Aydemir, AT
   Alper, Meltem
   Kockar, Feray
AF Aydemir, A
   Alper, Meltem
   Kockar, Feray
TI SP1-mediated downregulation of ADAMTS3 gene expression in osteosarcoma models
SO GENE
LA English
DT Article
DE ADAMTS3; SP1; Osteosarcoma; Transcriptional regulation; Saos-2; MG-63
ID ii collagen; articular chondrocyte; transcription factor; osteoarthriti; cartilage; cell; sp1; activation; induction; phenotype
AB ADAMTS3 is a member of procollagen N-proteinase subfamily of ADAMTS (a disintegrin and metalloproteinase with thrombospondin motifs) gene family. It has an important function in the procollagen maturation process. The removal of N-peptidases is required for the accurate processing of fibrillar collagens. Otherwise, several disorders can occur that is related with the collagenous tissues. ADAMTS3 mainly maturates type II collagen molecule which is the main component of the bone and cartilage. There are several expression studies about ADAMTS3 gene however its transcriptional regulation has not been lightened up, yet. Here we first time cloned and functionally analyzed the promoter region of ADAMTS3 gene, approximately 1380 bp upstream of the transcription start site. Transient transfection experiments showed that all truncated promoter constructs are active and 171 bp fragment is sufficient to activate gene expression in both Saos-2 and MG63 cells. In silico analysis showed that ADAMTS3 has a TATA-less promoter and contains several SP1/GC box binding motifs and a CpG island. Therefore we mainly investigated the SP1 dependent regulation of ADAMTS3 promoter. SP1 downregulated ADAMTS3 transcriptional activity. As consistent with the transcriptional activity, mRNA, and protein expression levels were also decreased by SP1. On the other hand, functional binding of the SP1 on multiple regions of ADAMTS3 promoter was confirmed by EMSA studies. As ADAMTS3 is responsible for the collagen maturation and biosynthesis, further we investigated the effect of SP1 on type I II and III collagen gene expressions. We point out that SP1 increased type II and III collagen expression and in contrast decreased type I collagen expression levels in Saos-2 cells. mRNA expression level was decreased for all collagen types in MG63 model. Decrease in the type II collagen expression was also demonstrated at the protein level by SP1. Collectively these results provide first findings for the SP1-related transcriptional regulation of ADAMTS3 and collagen genes in osteosarcoma cell lines.
C1 [Aydemir, A. Tugsen] Balikesir Univ, Fac Sci & Literature, Dept Biol, TR-10145 Balikesir, Turkey.
   [Alper, Meltem] Aksaray Univ, Aksaray Vocat Sch Tech Sci, TR-68100 Aksaray, Turkey.
   [Kockar, Feray] Balikesir Univ, Fac Sci & Literature, Dept Mol Biol, TR-10145 Balikesir, Turkey.
RP Kockar, F (通讯作者)，Balikesir Univ, Fac Sci & Literature, Dept Mol Biol, TR-10145 Balikesir, Turkey.
EM fkockar@balikesir.edu.tr
FU Scientific and Technological Research Council of Turkey (TUBITAK) [114Z025]
CR Alper M, 2015, GENE, V573, P321, DOI 10.1016/j.gene.2015.07.064
   Alper M, 2014, MOL CELL BIOCHEM, V393, P165, DOI 10.1007/s11010-014-2056-9
   Chadjichristos C, 2002, J BIOL CHEM, V277, P43903, DOI 10.1074/jbc.M206111200
   Colige A, 2002, J BIOL CHEM, V277, P5756, DOI 10.1074/jbc.M105601200
   Debelec-butuner B, 2014, PLOS ONE, V9, P0, DOI 10.1371/journal.pone.0109868
   Dejica VM, 2008, AM J PATHOL, V173, P161, DOI 10.2353/ajpath.2008.070494
   Doyle KMH, 2004, MOL ENDOCRINOL, V18, P2463, DOI 10.1210/me.2003-0380
   Fernandes RJ, 2001, J BIOL CHEM, V276, P31502, DOI 10.1074/jbc.M103466200
   Goff CL, 2011, HUM MOL GENET, V20, P2
   Hagen G, 1994, EMBO J, V13, P3843, DOI 10.1002/j.1460-2075.1994.tb06695.x
   Hofer TPJ, 2008, J MOL MED, V86, P323, DOI 10.1007/s00109-007-0284-0
   Hollander AP, 1995, J CLIN INVEST, V96, P2859, DOI 10.1172/JCI118357
   Janson L, 1989, J MOL BIOL, V205, P387, DOI 10.1016/0022-2836(89)90349-5
   Janssen L, 2016, ANGIOGENESIS, V19, P53, DOI 10.1007/s10456-015-9488-z
   Jia ZH, 2014, J CELL BIOCHEM, V115, P1829, DOI 10.1002/jcb.24855
   Kannu P, 2010, ARTHRITIS RHEUM-US, V62, P1421, DOI 10.1002/art.27354
   Kockar FT, 2001, NUCL ACIDS REC, V0, P362
   Le GOFFC, 2006, DEVELOPMENT, V133, P1587, DOI 10.1242/dev.02308
   Lee CW, 2012, J THROMB THROMBOLYS, V33, P362, DOI 10.1007/s11239-011-0673-7
   Li L, 1999, GENE, V164, P229
   Nelson F, 1998, J CLIN INVEST, V102, P2115, DOI 10.1172/JCI4853
   Park GH, 1998, BLOOD, V92, P4138, DOI 10.1182/blood.V92.11.4138.423k44_4138_4149
   Pautke C, 2004, ANTICANCER RES, V24, P3743
   Porter S, 2005, BIOCHEM J, V386, P15, DOI 10.1042/BJ20040424
   Safe S, 2005, EUR J CANCER, V41, P2438, DOI 10.1016/j.ejca.2005.08.006
   Salter RC, 2010, J MOL MED, V88, P1203, DOI 10.1007/s00109-010-0654-x
   Schneider CA, 2012, NAT METHODS, V9, P671, DOI 10.1038/nmeth.2089
   Schwarze U, 2001, AM J HUM GENET, V69, P989, DOI 10.1086/324123
   Shapira L, 2009, CLIN ORAL IMPLAN RES, V20, P50, DOI 10.1111/j.1600-0501.2008.01594.x
   Shoulders MD, 2009, ANNU REV BIOCHEM, V78, P929, DOI 10.1146/annurev.biochem.77.032207.120833
   Squires GR, 2003, ARTHRITIS RHEUM-US, V48, P1261, DOI 10.1002/art.10976
   Sylvester J, 2013, RHEUMATOL INT, V33, P517, DOI 10.1007/s00296-011-2187-1
   Tang BL, 2001, INT J BIOCHEM CELL B, V33, P33, DOI 10.1016/S1357-2725(00)00061-3
   Turkoglu SA, 2016, GENE, V575, P48, DOI 10.1016/j.gene.2015.08.035
   Wang XY, 2016, PROC INT CONF DATA, V0, PP1, DOI 10.1109/ICDE.2016.7498224
NR 35
TC 10
Z9 10
U1 0
U2 10
PU ELSEVIER SCIENCE BV
PI AMSTERDAM
PA PO BOX 211, 1000 AE AMSTERDAM, NETHERLANDS
SN 0378-1119
EI 1879-0038
J9 GENE
JI Gene
PD JUN 15
PY 2018
VL 659
IS 
BP 1
EP 10
DI 10.1016/j.gene.2018.03.009
PG 10
WC Genetics & Heredity
SC Genetics & Heredity
GA GG9IY
UT WOS:000433015400001
PM 29518549
DA 2022-07-08
ER

PT J
AU Xu, Wei
   Xu, Jinjin
   Wang, Ting
   Liu, Weibo
   Wei, Haifeng
   Yang, Xinghai
   Yan, Wangjun
   Zhou, Wang
   Xiao, Jianru
AF Xu, Wei
   Xu, Jinjin
   Wang, Ting
   Liu, Weibo
   Wei, Haifeng
   Yang, Xinghai
   Yan, Wangjun
   Zhou, Wang
   Xiao, Jianru
TI Ellagic acid and Sennoside B inhibit osteosarcoma cell migration, invasion and growth by repressing the expression of c-Jun
SO ONCOLOGY LETTERS
LA English
DT Article
DE osteosarcoma; ellagic acid; sennoside B; migration; growth; c-Jun
ID matrix metalloproteinase; g1 arrest; cancer; apoptosis; kinase; proliferation; ellagitannin; progression; activation; induction
AB Ostcosarcoma is a mesenchymally derived, high-grade bone sarcoma that is the most frequently diagnosed primary malignant bone tumor. Today, chemoprevention is regarded as a promising and realistic approach in the prevention of human cancer. Previous studies have suggested ellagic acid (EA) and Sennoside B have potential in this regard. The aim of the present study was to elucidate the anti-osteosarcoma effects of EA and Sennoside B by using Saos-2 and MG63 ostcosarcoma cells. It was identified that EA or Sennoside B treatment could inhibit the growth, migration and invasion of the cells, and induce G(1) cell cycle arrest by repressing the transcription of c-Jun. These results may provide a cellular basis for the application of EA or Sennoside B in the treatment of patients with osteosarcoma.
C1 [Xu, Wei; Wang, Ting; Liu, Weibo; Wei, Haifeng; Yang, Xinghai; Yan, Wangjun; Zhou, Wang; Xiao, Jianru] Second Mil Med Univ, Changzheng Hosp, Dept Orthoped Oncol, 415 Fengyang Rd, Shanghai 200003, Peoples R China.
   [Xu, Jinjin] East China Normal Univ, Inst Biomed Sci, Minist Educ, Shanghai Key Lab Regulatory Biol,Shanghai Key Lab, Shanghai 200241, Peoples R China.
RP Zhou, W; Xiao, JR (通讯作者)，Second Mil Med Univ, Changzheng Hosp, Dept Orthoped Oncol, 415 Fengyang Rd, Shanghai 200003, Peoples R China.
EM brilliant212@163.com; jianruxiao83@163.com
FU Shanghai Youth Science and Technology Talent Sailing Program [14YF1405900]
CR Angel P, 1991, BIOCHIM BIOPHYS ACTA, V1072, P129, DOI 10.1016/0304-419X(91)90011-9
   Bakiri L, 2000, EMBO J, V19, P2056, DOI 10.1093/emboj/19.9.2056
   Chakraborti S, 2003, MOL CELL BIOCHEM, V253, P269, DOI 10.1023/A:1026028303196
   Chambers AF, 1997, J NATL CANCER I, V89, P1260, DOI 10.1093/jnci/89.17.1260
   Ge L, 2016, ONCOL LETT, V11, P2207, DOI 10.3892/ol.2016.4162
   Hanahan D, 2000, CELL, V100, P57, DOI 10.1016/S0092-8674(00)81683-9
   Hipskind ROBERTA, 1998, FRONTIERS IN BIOSCIENCE, V3, P0
   Hong WK, 1997, SCIENCE, V278, P1073, DOI 10.1126/science.278.5340.1073
   Huang JJ, 2015, ONCOL LETT, V10, P3705, DOI 10.3892/ol.2015.3797
   Hussein RH, 2014, SAUDI J BIOL SCI, V21, P589, DOI 10.1016/j.sjbs.2014.03.004
   Ishibashi K, 2012, ASIAN J SURG, V35, P81, DOI 10.1016/j.asjsur.2012.04.022
   Li TM, 2005, ANTICANCER RES, V25, P971
   Liao CL, 2012, FOOD CHEM TOXICOL, V50, P1734, DOI 10.1016/j.fct.2012.02.033
   Liu B, 2001, J BIOL CHEM, V276, P36624, DOI 10.1074/jbc.M101085200
   Livak KJ, 2001, METHODS, V25, P402, DOI 10.1006/meth.2001.1262
   Mertens-talcott SU, 2005, CANCER LETT, V218, P141, DOI 10.1016/j.canlet.2004.06.007
   Mirabello L, 2009, CANCER-AM CANCER SOC, V115, P1531, DOI 10.1002/cncr.24121
   Narayanan BA, 1999, CANCER LETT, V136, P215, DOI 10.1016/S0304-3835(98)00323-1
   Paivarinta E, 2006, NUTR CANCER, V54, P79, DOI 10.1207/s15327914nc5401_9
   Papachristou DJ, 2003, BONE, V32, P364, DOI 10.1016/S8756-3282(03)00026-7
   Pitchakarn P, 2013, ASIAN PAC J CANCER P, V14, P2859, DOI 10.7314/APJCP.2013.14.5.2859
   Sohn EH, 2013, MOL CELL TOXICOL, V9, P249, DOI 10.1007/s13273-013-0032-1
   Suzuki A, 2002, BONE, V30, P91, DOI 10.1016/S8756-3282(01)00660-3
   Umesalma S, 2015, MOL CELL BIOCHEM, V399, P303, DOI 10.1007/s11010-014-2257-2
   Wermers RA, 2008, J BONE MINER RES, V23, P819, DOI 10.1359/JBMR.080215
   Whitmarsh AJ, 1996, J MOL MED-JMM, V74, P589, DOI 10.1007/s001090050063
NR 26
TC 9
Z9 12
U1 0
U2 2
PU SPANDIDOS PUBL LTD
PI ATHENS
PA POB 18179, ATHENS, 116 10, GREECE
SN 1792-1074
EI 1792-1082
J9 ONCOL LETT
JI Oncol. Lett.
PD JUL 15
PY 2018
VL 16
IS 1
BP 898
EP 904
DI 10.3892/ol.2018.8712
PG 7
WC Oncology
SC Oncology
GA GL4KQ
UT WOS:000437120300120
PM 29963161
DA 2022-07-08
ER

PT J
AU Yu, Yueming
   Li, Yinghua
   Zhou, Lei
   Yang, Gong
   Wang, Minghai
   Hong, Yang
AF Yu, Yueming
   Li, Yinghua
   Zhou, Lei
   Yang, Gong
   Wang, Minghai
   Hong, Yang
TI Cryptochrome 2 (CRY2) Suppresses Proliferation and Migration and Regulates Clock Gene Network in Osteosarcoma Cells
SO MEDICAL SCIENCE MONITOR
LA English
DT Article
DE Cell Migration Assays; Cell Proliferation; Circadian Clocks; Cryptochromes; Osteosarcoma
ID pancreatic-cancer; expression; growth
AB Background: Circadian disruption is a potential cancer risk factor in humans. However, the role of the clock gene, cryptochrome 2 (CRY2), in osteosarcoma (OS) is still not clear. Material/Methods: To evaluate the potential role of CRY2 in HOS osteosarcoma cells, CRY2-silenced cell lines were established. Furthermore, we investigated the effect of CRY2 knockdown on HOS cells by CCK-8, colony formation, migration assay, and flow cytometry, in vitro. Results: CRY2 knockdown promoted HOS OS cell proliferation and migration. We used a cell cycle assay to show that CRY2 knockdown increased the S phase cell population and reduced the G1 phase cell population. Western blot analyses showed that CRY2 knockdown decreased P53 expression and increased expression of c-myc and cyclin D1. Simultaneously, CRY2 knockdown increased the phosphorylation of extracellular signal-regulated kinase (ERK) 1/2, but did not change the phosphorylation of c-Jun N terminal kinase (JNK) and P38. CRY2 knockdown also increased the expression of matrix metalloproteinase (MMP)-2 and beta-catenin, and increased OS cell proliferation and migration by inducing cell cycle progression and promoting mitogen-activated protein kinase (MAPK) and Wnt/b-catenin signaling pathways. Although it has previously been unclear whether the expression of CRY2 affects the expression of other clock genes in the clock gene network, our results show that knockdown of CRY2 significantly increased the mRNA expression of CRY1, Period (PER) 1, PER2, BMAL1, and CLOCK. Conclusions: Our results suggest that CRY2 may be an anti-oncogene in OS, whose functions involve both downstream genes and other circadian genes.
C1 [Yu, Yueming; Zhou, Lei; Wang, Minghai; Hong, Yang] Fudan Univ, Peoples Hosp Shanghai 5, Dept Orthoped, Shanghai, Peoples R China.
   [Li, Yinghua; Yang, Gong; Hong, Yang] Fudan Univ, Peoples Hosp Shanghai 5, Cent Lab, Shanghai, Peoples R China.
   [Yang, Gong] Fudan Univ, Shanghai Canc Ctr, Canc Inst, Shanghai, Peoples R China.
   [Yang, Gong] Fudan Univ, Shanghai Med Coll, Dept Oncol, Shanghai, Peoples R China.
RP Wang, MH; Hong, Y (通讯作者)，Fudan Univ, Peoples Hosp Shanghai 5, Dept Orthoped, Shanghai, Peoples R China.; Yang, G; Hong, Y (通讯作者)，Fudan Univ, Peoples Hosp Shanghai 5, Cent Lab, Shanghai, Peoples R China.; Yang, G (通讯作者)，Fudan Univ, Shanghai Canc Ctr, Canc Inst, Shanghai, Peoples R China.; Yang, G (通讯作者)，Fudan Univ, Shanghai Med Coll, Dept Oncol, Shanghai, Peoples R China.
EM yanggong@fudan.edu.cn; king1972@163.com; hongyang@fudan.edu.cn
FU National Natural Science Foundation of China [81671376]
CR Asher G, 2015, CELL, V161, P84, DOI 10.1016/j.cell.2015.03.015
   Blakeman V, 2016, BREAST CANCER RES, V18, P0, DOI 10.1186/s13058-016-0743-z
   Cadenas C, 2014, CELL CYCLE, V13, P3282, DOI 10.4161/15384101.2014.954454
   Cao Q, 2009, CANCER RES, V69, P7619, DOI 10.1158/0008-5472.CAN-08-4199
   Fang LK, 2015, MOL CANCER THER, V14, P1476, DOI 10.1158/1535-7163.MCT-15-0030
   Gery S, 2007, ONCOGENE, V26, P7916, DOI 10.1038/sj.onc.1210585
   Gery S, 2006, MOL CELL, V22, P375, DOI 10.1016/j.molcel.2006.03.038
   Gorlick R, 2010, J BONE MINER RES, V25, P683, DOI 10.1002/jbmr.77
   Guardavaccaro D, 2012, SCI SIGNAL, V5, P0, DOI 10.1126/scisignal.2002921
   Hoffman AE, 2010, CANCER PREV RES, V3, P539, DOI 10.1158/1940-6207.CAPR-09-0127
   Hoffman AE, 2010, CANCER RES, V70, P1459, DOI 10.1158/0008-5472.CAN-09-3798
   Isakoff MS, 2015, J CLIN ONCOL, V33, P3029, DOI 10.1200/JCO.2014.59.4895
   Jiang WL, 2016, CANCER LETT, V371, P314, DOI 10.1016/j.canlet.2015.12.002
   Kelleher FC, 2014, CANCER LETT, V342, P9, DOI 10.1016/j.canlet.2013.09.040
   Lee JH, 2013, CANCER RES, V73, P785, DOI 10.1158/0008-5472.CAN-12-1994
   Mazzoccoli G, 2014, WORLD J GASTROENTERO, V20, P4197, DOI 10.3748/wjg.v20.i15.4197
   Merbitz-zahradnik T, 2015, FEBS LETT, V589, P1516, DOI 10.1016/j.febslet.2015.05.024
   Oda A, 2009, ANTICANCER RES, V29, P1201
   Papagiannakopoulos T, 2016, CELL METAB, V24, P324, DOI 10.1016/j.cmet.2016.07.001
   Richards J, 2012, FASEB J, V26, P3602, DOI 10.1096/fj.12-203554
   Sancar A, 2010, FEBS LETT, V584, P2618, DOI 10.1016/j.febslet.2010.03.017
   Yang MY, 2015, ANTICANCER RES, V35, P6615
   Yu HY, 2013, PLOS ONE, V8, P0, DOI 10.1371/journal.pone.0061679
   Zhang SJ, 2016, ONCOTARGET, V7, P66087, DOI 10.18632/oncotarget.11807
NR 24
TC 13
Z9 15
U1 1
U2 11
PU INT SCIENTIFIC INFORMATION, INC
PI MELVILLE
PA 150 BROADHOLLOW RD, STE 114, MELVILLE, NY 11747 USA
SN 
EI 1643-3750
J9 MED SCI MONITOR
JI Med. Sci. Monitor
PD JUN 7
PY 2018
VL 24
IS 
BP 3856
EP 3862
DI 10.12659/MSM.908596
PG 7
WC Medicine, Research & Experimental
SC Research & Experimental Medicine
GA GI4SU
UT WOS:000434362300003
PM 29879092
DA 2022-07-08
ER

PT J
AU Lu, Gongbiao
   Du, Lin
   Guo, Yi
   Xing, Baohua
   Lu, Jishou
   Wei, Yanchun
AF Lu, Gongbiao
   Du, Lin
   Guo, Yi
   Xing, Baohua
   Lu, Jishou
   Wei, Yanchun
TI Expression and role of microRNA-1271 in the pathogenesis of osteosarcoma
SO EXPERIMENTAL AND THERAPEUTIC MEDICINE
LA English
DT Article
DE osteosarcoma; microRNA-1271; tissue inhibitor of metalloproteinases 2; 143B cell line
ID renal-cell carcinoma; promotes proliferation; prostate-cancer; lung-cancer; invasion; mir-1271; migration; metastasis; growth; timp2
AB The aim of the current study was to investigate the expression and role of microRNA (miR)-1271 in the pathogenesis of osteosarcoma, and the associated underlying mechanisms. Tissue samples from 45 patients with osteosarcoma were collected, while the 143B, MG-63 and U-2 OS osteosarcoma cell lines were also cultured. The expression levels of miR-1271 in the tissues and cells were detected with reverse transcription-quantitative polymerase chain reaction, and 143B osteosarcoma cells were subjected to miR-1271 manipulation. In addition, the cell proliferation, cell cycle progression, and migration and invasion abilities were assessed by Cell Counting Kit-8 assay, flow cytometry and Transwell chamber assay, respectively. Tissue inhibitor of metalloproteinases 2 (TIMP2) expression level was also detected with western blot analysis. Dual-luciferase reporter assay was performed to investigate the interaction between miR-1271 and TIMP2. The results revealed that miR-1271 expression was significantly elevated in the osteosarcoma tissue and was closely correlated with the clinical TNM staging. The expression levels of miR-1271 were also upregulated in the osteosarcoma cells, with the highest expression observed in 143B cells. Inhibition of miR-1271 significantly inhibited the cell proliferation, G1/S phase transition, and the migration and invasion abilities of 143B cells, while it also resulted in upregulated TIMP2 expression in these cells. Furthermore, overexpression of TIMP2 significantly inhibited the cell proliferation, G1/S phase transition, and migration and invasion abilities of 143B cells. Dual-luciferase reporter assay demonstrated that miR-1271 targeted on the 3-untranslated region of TIMP2 mRNA. In conclusion, the expression levels of miR-1271 were significantly elevated in osteosarcoma tissues and cells. miR-1271 downregulated the expression of TIMP2 to promote the proliferation and enhance the migration and invasion abilities of 143B osteosarcoma cells, functioning as an oncogene.
C1 [Lu, Gongbiao; Guo, Yi; Xing, Baohua; Lu, Jishou; Wei, Yanchun] Jining 1 Peoples Hosp, Dept Spine Surg, 6 Jiankang Rd, Jining 272111, Shandong, Peoples R China.
   [Du, Lin] Jining Med Univ, Coll Nursing, Jining 272013, Shandong, Peoples R China.
RP Guo, Y (通讯作者)，Jining 1 Peoples Hosp, Dept Spine Surg, 6 Jiankang Rd, Jining 272111, Shandong, Peoples R China.
EM guoyi000@126.com
CR Baumhoer D, 2017, PATHOLOGE, V0, P0
   Chen GN, 2016, CELL PHYSIOL BIOCHEM, V38, P598, DOI 10.1159/000438653
   Cheng HL, 2016, ONCOTARGET, V7, P9742, DOI 10.18632/oncotarget.7138
   Fanini F, 2016, CLIN PHARMACOL THER, V99, P485, DOI 10.1002/cpt.353
   He JL, 2016, ONCOL LETT, V11, P293, DOI 10.3892/ol.2015.3907
   Jia J, 2016, ONCOTARGET, V7, P37868, DOI 10.18632/oncotarget.9350
   Kong DJ, 2015, NEOPLASMA, V62, P559, DOI 10.4149/neo_2015_067
   Liang HF, 2017, AM J CANCER RES, V7, P1566
   Liu HZ, 2016, BIOCHEM BIOPH RES CO, V472, P346, DOI 10.1016/j.bbrc.2016.02.096
   Liu XG, 2015, MED SCI MONITOR, V21, P3152, DOI 10.12659/MSM.895562
   Livak KJ, 2001, METHODS, V25, P402, DOI 10.1006/meth.2001.1262
   Lu GJ, 2015, INT J CLIN EXP PATHO, V8, P5224
   Lv C, 2016, TUMOR BIOL, V37, P9333, DOI 10.1007/s13277-016-4807-6
   Mcdougall JA, 2016, ONCOLOGIST, V21, P320, DOI 10.1634/theoncologist.2015-0327
   Nofech-mozes R, 2016, CANCER MED-US, V5, P656, DOI 10.1002/cam4.631
   Ozsolak F, 2010, GENOME RES, V20, P519, DOI 10.1101/gr.102129.109
   Ruan WD, 2016, ONCOTARGETS THER, V9, P303, DOI 10.2147/OTT.S95204
   Stine KC, 2016, J ORTHOP RES, V34, P1716, DOI 10.1002/jor.23192
   Sun Y, 2016, ONCOTARGET, V7, P11434, DOI 10.18632/oncotarget.7196
   Wang YH, 2016, ONCOL LETT, V11, P801, DOI 10.3892/ol.2015.3976
   Wei FR, 2016, CELL MOL NEUROBIOL, V36, P1389, DOI 10.1007/s10571-016-0338-3
   Xiang XJ, 2015, CELL PHYSIOL BIOCHEM, V36, P1382, DOI 10.1159/000430304
   Xie GP, 2016, ONCOL LETT, V11, P311, DOI 10.3892/ol.2015.3871
   Yamagishi T, 2016, ONCOL LETT, V11, P243, DOI 10.3892/ol.2015.3858
   Yan A, 2015, CELL PHYSIOL BIOCHEM, V37, P55, DOI 10.1159/000430333
   Yi XQ, 2017, SCI REP-UK, V7, P0, DOI 10.1038/s41598-017-03362-z
   Zhou Z, 2015, AM J TRANSL RES, V7, P1917
   Zhu LH, 2016, PLOS PATHOG, V12, P0, DOI 10.1371/journal.ppat.1005423
NR 28
TC 8
Z9 8
U1 1
U2 3
PU SPANDIDOS PUBL LTD
PI ATHENS
PA POB 18179, ATHENS, 116 10, GREECE
SN 1792-0981
EI 1792-1015
J9 EXP THER MED
JI Exp. Ther. Med.
PD FEB 15
PY 2018
VL 15
IS 2
BP 1934
EP 1940
DI 10.3892/etm.2017.5649
PG 7
WC Medicine, Research & Experimental
SC Research & Experimental Medicine
GA FT5VP
UT WOS:000423221600108
PM 29434787
DA 2022-07-08
ER

PT J
AU Li, Yi-Jiong
   Zhang, Guo-Ping
   Zhao, Feng
   Li, Rui-Qi
   Liu, Shao-Jun
   Zhao, Zeng-Ren
   Wang, Xin
AF Li, Yi-jiong
   Zhang, Guo-ping
   Zhao, Feng
   Li, Rui-qi
   Liu, Shao-jun
   Zhao, Zeng-ren
   Wang, Xin
TI Target therapy of TRIM-14 inhibits osteosarcoma aggressiveness through the nuclear factor-kappa B signaling pathway
SO EXPERIMENTAL AND THERAPEUTIC MEDICINE
LA English
DT Article
DE osteosarcoma; target therapy; tripartite motif-containing-14; Chanti-tripartite motif; nuclear factor-kappa B
ID apoptosis-inducing ligand; tripartite motif; cell metastasis; innate immunity; in-vitro; expression; suppresse; resistance; invasion; mmp-9
AB Osteosarcoma is the most common cause of cancer-associated mortality and the prognosis is yet to be fully elucidated due to the paucity of effective therapeutic targets that significantly influence the quality of life and mean survival rates of patients with osteosarcoma. Studies have showed that tripartite motif-containing (TRIM)-14 is a member of the TRIM protein family that has a vital role in tumor progression and metastasis and promotes angiogenesis, invasion and apoptotic resistance of bone cancer. In this study, a chimeric antibody targeting TRIM-14 (Chanti-TRIM) was constructed and the molecular mechanism of target therapy for TRIM-14 was investigated in osteosarcoma cells and xenograft mice. The growth, migration and invasion properties of U-2OS cells were analyzed following incubation with 10-160 mg/ml Chanti-TRIM. Apoptosis of U-2OS cells was detected after Chanti-TRIM treatment. Matrix metalloproteinase (MMP)-9-mediated nuclear factor-kappa B (NF-kappa B) signal pathway was analyzed in U-2OS cells treated with Chanti-TRIM. The inhibitory efficacy of Chanti-TRIM was studied in U-2OS-bearing xenograft mice. Our results demonstrated that neutralizing TRIM-14 expression markedly inhibited the growth, migration and invasion of osteosarcoma cells, in vitro and in vivo. We found that TRIM-14 depletion decreased cell viability and induced cells apoptosis in vitro. In addition, we identified Chanti-TRIM inhibited growth and promoted apoptosis induced by cisplatin through MMP-9-mediated NF-kappa B signal pathway. Furthermore, we observed that Chanti-TRIM treatment inhibited osteosarcoma growth in vivo. Histological analysis indicated that apoptotic bodies were increased and NF-kappa B nuclear translocation factors, including Ikk beta, p65 and IkB alpha, were decreased in tumors treated by Chanti-TRIM. In conclusion, these results showed that Chanti-TRIM markedly inhibited the progression of osteosarcoma, suggesting Chanti-TRIM may be a potential anti-cancer agent that functions via the activation of the NF kappa B pathway for osteosarcoma.
C1 [Li, Yi-Jiong; Zhang, Guo-Ping; Zhao, Feng; Li, Rui-Qi; Liu, Shao-Jun] Hebei Med Univ, Hosp 1, Dept Orthopaed, Shijiazhuang 050031, Hebei, Peoples R China.
   [Zhao, Zeng-Ren] Hebei Med Univ, Hosp 1, Dept Gen Surg, Shijiazhuang 050031, Hebei, Peoples R China.
   [Wang, Xin] Hebei Med Univ, Hosp 1, Dept Pathol, 89 Donggang Rd, Shijiazhuang 050031, Hebei, Peoples R China.
RP Wang, X (通讯作者)，Hebei Med Univ, Hosp 1, Dept Pathol, 89 Donggang Rd, Shijiazhuang 050031, Hebei, Peoples R China.
EM wangxinhb@yeah.net
CR Bai FL, 2014, CANCER BIOL THER, V15, P1226, DOI 10.4161/cbt.29686
   Cai CK, 2012, ONCOL REP, V28, P1764, DOI 10.3892/or.2012.1995
   Chinchar E, 2014, VASC CELL, V6, P0, DOI 10.1186/2045-824X-6-12
   Dellamore A, 2014, GEN THORAC CARDIOVAS, V62, P175, DOI 10.1007/s11748-013-0236-2
   El-ghonaimy EA, 2016, TUMOR BIOL, V37, P14333, DOI 10.1007/s13277-016-5137-4
   Elghonaimy EA, 2016, TUMOR BIOL, V37, P12441, DOI 10.1007/s13277-016-5123-x
   Farcas N, 2014, VET COMP ONCOL, V12, P169, DOI 10.1111/j.1476-5829.2012.00352.x
   Guidicelli G, 2009, PLOS ONE, V4, P0, DOI 10.1371/journal.pone.0005493
   Hagel L, 2001, CURR PROTOC PROTEIN, V8, P0
   Han J, 2013, BIOCHEM BIOPH RES CO, V435, P493, DOI 10.1016/j.bbrc.2013.05.019
   Han J, 2012, WORLD J SURG ONCOL, V10, P0, DOI 10.1186/1477-7819-10-37
   Han K, 2015, ONCOTARGET, V6, P8875, DOI 10.18632/oncotarget.3560
   Hassanzadeh PARICHEHR, 2011, GASTROENTEROL HEPATOL BED BENCH, V4, P127
   He HT, 2014, ONCOL LETT, V7, P1352, DOI 10.3892/ol.2014.1935
   He NB, 2015, MOL CELL BIOCHEM, V405, P187, DOI 10.1007/s11010-015-2410-6
   Jamshidi M, 2015, ONCOTARGET, V6, P37979, DOI 10.18632/oncotarget.4991
   Jeon DG, 2014, CLIN ORTHOP RELAT R, V472, P1911, DOI 10.1007/s11999-014-3521-1
   Jiang T, 2013, MED ONCOL, V30, P0, DOI 10.1007/s12032-013-0715-4
   Kim JM, 2016, INT J MOL MED, V37, P108, DOI 10.3892/ijmm.2015.2417
   Kim SM, 2012, J ORTHOP RES, V30, P1040, DOI 10.1002/jor.22025
   Kimsa MW, 2014, FOLIA BIOL-PRAGUE, V60, P144
   Kravtsova-ivantsiv Y, 2015, MOL CELL ONCOL, V2, P0, DOI 10.1080/23723556.2015.1054552
   Kushlinskii NE, 2000, B EXP BIOL MED+, V129, P496, DOI 10.1007/BF02439813
   Livak KJ, 2001, METHODS, V25, P402, DOI 10.1006/meth.2001.1262
   Locklin RM, 2007, MOL CANCER THER, V6, P3219, DOI 10.1158/1535-7163.MCT-07-0275
   Maeyama I, 1970, IRYO, V24, P0
   Nenasheva VV, 2015, IMMUNOL RES, V62, P255, DOI 10.1007/s12026-015-8653-1
   Ning L, 2016, INTEGR CANCER THER, V15, P216, DOI 10.1177/1534735416642865
   Ozato K, 2008, NAT REV IMMUNOL, V8, P849, DOI 10.1038/nri2413
   Rivoltini L, 2016, CLIN CANCER RES, V22, P3499, DOI 10.1158/1078-0432.CCR-15-2170
   Sanchez-pareja A, 2016, INT J SURG PATHOL, V24, P366, DOI 10.1177/1066896916629546
   Su X, 2016, ONCOTARGET, V7, P9939, DOI 10.18632/oncotarget.6941
   Tsai HC, 2014, PLOS ONE, V9, P0, DOI 10.1371/journal.pone.0090159
   Tsai HF, 2017, J MICROBIOL IMMUNOL, V50, P4, DOI 10.1016/j.jmii.2016.01.002
   Vijayamurugan N, 2014, EXPERT REV ANTICANC, V14, P151, DOI 10.1586/14737140.2014.863453
   Vourvouhaki E, 2007, PHYS REV E, V76, P0, DOI 10.1103/PhysRevE.76.011926
   Wai-hoe L, 2009, BIOL PROCED ONLINE, V11, P145, DOI 10.1007/s12575-009-9007-y
   Wang JW, 2014, ONCOL RES, V22, P39, DOI 10.3727/096504014X14078436005012
   Wang LC, 2014, TUMOR BIOL, V35, P1649, DOI 10.1007/s13277-013-1227-8
   Wang YW, 2014, BIOCHEM PHARMACOL, V88, P322, DOI 10.1016/j.bcp.2014.01.041
   Weiss KR, 2006, CLIN ORTHOP RELAT R, V0, PP111, DOI 10.1097/01.blo.0000229333.98781.56
   Yu XL, 2016, ONCOL LETT, V12, P3423, DOI 10.3892/ol.2016.5049
   Zhang DX, 2006, CYTOGENET GENOME RES, V114, P93B, DOI 10.1159/000091936
   Zhang ZZ, 2014, CANCER LETT, V352, P203, DOI 10.1016/j.canlet.2014.06.015
   Zhao H, 2014, INT J CLIN EXP MED, V7, P5429
   Zhou Y, 2016, ACTA PHARMACOL SIN, V37, P519, DOI 10.1038/aps.2015.153
   Zhu LB, 2014, INT J CLIN EXP PATHO, V7, P3984
NR 47
TC 8
Z9 8
U1 3
U2 8
PU SPANDIDOS PUBL LTD
PI ATHENS
PA POB 18179, ATHENS, 116 10, GREECE
SN 1792-0981
EI 1792-1015
J9 EXP THER MED
JI Exp. Ther. Med.
PD MAR 15
PY 2018
VL 15
IS 3
BP 2365
EP 2373
DI 10.3892/etm.2017.5679
PG 9
WC Medicine, Research & Experimental
SC Research & Experimental Medicine
GA FZ6XI
UT WOS:000427743500021
PM 29467844
DA 2022-07-08
ER

PT J
AU Yuan, Quan
   Yu, Honghao
   Chen, Jianhua
   Song, Xiaoyu
   Sun, Li
AF Yuan, Quan
   Yu, Honghao
   Chen, Jianhua
   Song, Xiaoyu
   Sun, Li
TI Knockdown of pyruvate kinase type M2 suppresses tumor survival and invasion in osteosarcoma cells both in vitro and in vivo
SO EXPERIMENTAL CELL RESEARCH
LA English
DT Article
DE Apoptosis; Invasion; Osteosarcoma; Proliferation; Pyruvate kinase type M2; Tumor orthotopic model
ID atp citrate lyase; prognostic-factor; pkm2; metastasis; promote; growth; cancer; gene; overexpression; inhibition
AB Osteosarcoma (OS) is the mostly diagnosed primary bone malignancy. Emerging evidence indicates that the activity of pyruvate kinase M2 (PKM2) isoform is crucial for the survival of tumor cells. In the present study, the effect of PKM2 knockdown on the proliferation and migration of OS cells were assessed both in vitro and in vivo. Small hairpin RNA (shRNA) technology were employed to suppress the expression of PKM2 in MG-63 and Saos-2 cell lines. In vitro, shRNA-mediated knockdown of PKM2 efficiently inhibited cell proliferation, and induced G1 cell cycle arrest and apoptosis in both cell lines, which was associated with decreased expressions of cyclin D1 and Bcl-2 as well as increased expressions of Bax, cleaved-caspase-3, and cleaved-PARP. The invasion and migration potential of OS cell lines were also inhibited by PKM2 knockdown through the regulating effect of PKM2 on MMP-2 and VEGF signaling. In vivo, knockdown of PKM2 decelerated tumor growth rate and induced structure deterioration in tumor tissues. The current study for the first time showed that the activity of PKM2 was indispensable for the development and metastasis of OS, thereby providing the basic information for the future development of PKM2-based anti-OS therapies.
C1 [Yuan, Quan; Yu, Honghao; Chen, Jianhua] China Med Univ, Shengjing Hosp, Dept Orthoped Surg, Shenyang 110004, Liaoning, Peoples R China.
   [Song, Xiaoyu] China Med Univ, Inst Translat Med, Shenyang 110122, Liaoning, Peoples R China.
   [Sun, Li] China Med Univ, Affiliated Hosp 1, Dept Nephrol, Shenyang 110001, Liaoning, Peoples R China.
RP Sun, L (通讯作者)，China Med Univ, Affiliated Hosp 1, Dept Nephrol, Shenyang 110001, Liaoning, Peoples R China.
EM sunlicmu1974@163.com
FU Program for Liaoning Excellent Talents in University [LJQ2013086]; Science and Technology Project of Shenyang City [F15-199-1-51]
CR Anastasiou D, 2011, SCIENCE, V334, P1278, DOI 10.1126/science.1211485
   Anderson ME, 2016, ORTHOP CLIN N AM, V47, P283, DOI 10.1016/j.ocl.2015.08.022
   Aponte-tinao L, 2015, CLIN ORTHOP RELAT R, V473, P1789, DOI 10.1007/s11999-014-4028-5
   Baldin V, 1993, GENE DEV, V7, P812, DOI 10.1101/gad.7.5.812
   Beckner ME, 2010, INT J CANCER, V126, P2282, DOI 10.1002/ijc.24918
   Bielack SS, 2002, J CLIN ONCOL, V20, P776, DOI 10.1200/JCO.20.3.776
   Bonuccelli G, 2010, CELL CYCLE, V9, P1960, DOI 10.4161/cc.9.10.11601
   Chandar N, 1992, BRIT J CANCER, V65, P208, DOI 10.1038/bjc.1992.43
   Eigenbrodt E, 1992, CRITICAL REVIEWS IN ONCOGENESIS, V3, P91
   Ferguson EC, 2008, TRENDS BIOCHEM SCI, V33, P359, DOI 10.1016/j.tibs.2008.05.006
   Gatenby RA, 2004, NAT REV CANCER, V4, P891, DOI 10.1038/nrc1478
   Gillies RJ, 2008, J NUCL MED, V49, P24S, DOI 10.2967/jnumed.107.047258
   Gorlick R, 2011, PRINCIPLES PRACTICE, V6, P1015
   Hathurusinghe HR, 2007, ANN SURG ONCOL, V14, P2714, DOI 10.1245/s10434-007-9481-x
   Hatzivassiliou G, 2005, CANCER CELL, V8, P311, DOI 10.1016/j.ccr.2005.09.008
   Hidaka S, 2016, J INTEGR NEUROSCI, V15, P571, DOI 10.1142/S021963521650031X
   Kansara M, 2013, J CLIN INVESTIG, V123, P0
   Kaya M, 2016, PROGNOSTIC FACTORS O, V0, P73
   Kim YM, 2000, CANCER RES, V60, P5410
   Liu ZX, 2016, TUMOR BIOL, V37, P14923, DOI 10.1007/s13277-016-5401-7
   Morrow JJ, 2015, CRIT REV ONCOG, V20, P0
   Ritter J, 2010, ANN ONCOL, V21, P320, DOI 10.1093/annonc/mdq276
   Shaikh AB, 2016, INT J MOL SCI, V17, P0, DOI 10.3390/ijms17040506
   Spoden GA, 2009, EXP CELL RES, V315, P2765, DOI 10.1016/j.yexcr.2009.06.024
   Sun H, 2015, INT J MOL SCI, V16, P24574, DOI 10.3390/ijms161024574
   Warner SL, 2014, FUTURE MED CHEM, V6, P1167, DOI 10.4155/FMC.14.70, 10.4155/fmc.14.70
   Wu PK, 2009, JPN J CLIN ONCOL, V39, P514, DOI 10.1093/jjco/hyp057
   Yang JL, 2010, TECHNOL CANCER RES T, V9, P161, DOI 10.1177/153303461000900205
   Yang WW, 2012, NAT CELL BIOL, V14, P1295, DOI 10.1038/ncb2629
   Yang WW, 2012, CELL, V150, P685, DOI 10.1016/j.cell.2012.07.018
   Yeluri S, 2009, J CANCER RES CLIN, V135, P867, DOI 10.1007/s00432-009-0590-8
   Zheng HC, 2006, ANTICANCER RES, V26, P3579
   Zhou CF, 2012, IUBMB LIFE, V64, P775, DOI 10.1002/iub.1066
NR 33
TC 9
Z9 9
U1 1
U2 11
PU ELSEVIER INC
PI SAN DIEGO
PA 525 B STREET, STE 1900, SAN DIEGO, CA 92101-4495 USA
SN 0014-4827
EI 1090-2422
J9 EXP CELL RES
JI Exp. Cell Res.
PD JAN 1
PY 2018
VL 362
IS 1
BP 209
EP 216
DI 10.1016/j.yexcr.2017.11.020
PG 8
WC Oncology; Cell Biology
SC Oncology; Cell Biology
GA FT1KL
UT WOS:000422894500023
PM 29155364
DA 2022-07-08
ER

PT J
AU Jiashi, W
   Chuang, Q
   Zhenjun, Z
   Guangbin, W
   Bin, L
   Ming, H
AF Jiashi, Wang
   Chuang, Qiu
   Zhenjun, Zhang
   Guangbin, Wang
   Bin, Li
   Ming, He
TI MicroRNA-506-3p inhibits osteosarcoma cell proliferation and metastasis by suppressing RAB3D expression
SO AGING-US
LA English
DT Article
DE osteosarcoma; miR-506-3p; proliferation; metastasis
ID cancer progression; mir-506 expression; tumor progression; carcinoma-cell; invasion; membrane; growth
AB Osteosarcoma is an aggressive bone tumor primarily affecting children and adolescents. Its cause is not yet fully understood, and there is an urgent need for more effective treatment. In the present study we identified several miRNAs whose expression is altered in osteosarcoma compared to adjacent normal tissue. Moreover, expression levels of one of those miRNAs, miR-506-3p, correlated negatively with expression of RAB3D (a Ras related protein). Suppression of miR-506-3p in osteosarcoma led to increased expression of RAB3D, which in turn led to increased CDK4 (cyclin-dependent kinase 4) and MMP9 (matrix metalloprotein 9) activities. Our results suggest that miR-506-3p acts as a tumor suppressor in osteosarcoma and that its downregulation leads to tumor cell proliferation and metastasis due to upregulation of RAB3D- and CDK4-mediated signaling. miR506-3p thus appears be a potentially useful target for adjuvant therapy in osteosarcoma patients.
C1 [Wang Jiashi; Qiu Chuang; Zhang Zhenjun; Wang Guangbin; Li Bin; He Ming] China Med Univ, Shengjing Hosp, Dept Orthoped Surg, Shenyang 110004, Liaoning, Peoples R China.
RP He, M (通讯作者)，China Med Univ, Shengjing Hosp, Dept Orthoped Surg, Shenyang 110004, Liaoning, Peoples R China.
EM topheming56@163.com
CR Andersen GB, 2018, MOL ONCOL, V12, P114, DOI 10.1002/1878-0261.12154
   Boulay PL, 2016, CANCER RES, V76, P2662, DOI 10.1158/0008-5472.CAN-15-2782
   Chen CF, 2005, NUCLEIC ACIDS RES, V33, P0, DOI 10.1093/nar/gni178
   Da SILVASD, 2015, ONCOTARGET, V6, P21950, DOI 10.18632/oncotarget.4277
   Feng JL, 2009, GENE, V437, P14, DOI 10.1016/j.gene.2009.01.017
   Guo SQ, 2017, ONCOTARGET, V8, P644, DOI 10.18632/oncotarget.13501
   Hu MH, 2017, BIOMED PHARMACOTHER, V95, P1147, DOI 10.1016/j.biopha.2017.08.120
   Larkin JM, 2000, HEPATOLOGY, V32, P348, DOI 10.1053/jhep.2000.9110
   Li DG, 2017, ONCOL LETT, V13, P417, DOI 10.3892/ol.2016.5442
   Li J, 2016, ONCOGENE, V35, P5501, DOI 10.1038/onc.2016.90
   Luo Y, 2018, ONCOTARGET, V9, P3830, DOI 10.18632/oncotarget.23237
   Luo Y, 2016, INT J BIOCHEM CELL B, V75, P53, DOI 10.1016/j.biocel.2016.03.017
   Martelli AM, 2000, TRAFFIC, V1, P976, DOI 10.1034/j.1600-0854.2000.011207.x
   Meng YC, 2017, SCI REP-UK, V7, P0, DOI 10.1038/s41598-017-00405-3
   Pfaffl MW, 2001, NUCLEIC ACIDS RES, V29, P0, DOI 10.1093/nar/29.9.e45
   Taylor ADAM, 2011, SMALL GTPASES, V2, P131
   Wang MY, 2017, ARTIF CELL NANOMED B, V45, P936, DOI 10.1080/21691401.2016.1196456
   Wiesner C, 2013, J CELL SCI, V126, P2820, DOI 10.1242/jcs.122358
   Yang J, 2015, ONCOTARGET, V6, P11125, DOI 10.18632/oncotarget.3575
   Yang TS, 2013, CANCER CELL INT, V13, P0, DOI 10.1186/1475-2867-13-68
   Yao J, 2016, ONCOL LETT, V12, P1840, DOI 10.3892/ol.2016.4827
   Yu ZX, 2015, AM J TRANSL RES, V7, P2716
   Zhang D, 2017, MOL MED REP, V16, P4569, DOI 10.3892/mmr.2017.7214
   Zhang J, 2017, BIOMED PHARMACOTHER, V91, P402, DOI 10.1016/j.biopha.2017.04.010
   Zhao HB, 2002, BIOCHEM BIOPH RES CO, V293, P1060, DOI 10.1016/S0006-291X(02)00326-1
   Zhou H, 2017, CELL PROLIFERAT, V50, P0, DOI 10.1111/cpr.12341
   Zu CH, 2016, ANN CLIN LAB SCI, V46, P666
NR 27
TC 44
Z9 45
U1 0
U2 10
PU IMPACT JOURNALS LLC
PI ORCHARD PARK
PA 6666 E QUAKER ST, STE 1, ORCHARD PARK, NY 14127 USA
SN 1945-4589
EI 
J9 AGING-US
JI Aging-US
PD JUN 15
PY 2018
VL 10
IS 6
BP 1294
EP 1305
DI 10.18632/aging.101468
PG 12
WC Cell Biology; Geriatrics & Gerontology
SC Cell Biology; Geriatrics & Gerontology
GA GL8EE
UT WOS:000437446300013
PM 29905536
DA 2022-07-08
ER

PT J
AU Ren, Ke
   Zhang, Jian
   Gu, Xiaojie
   Wu, Sujia
   Shi, Xin
   Ni, Yicheng
   Chen, Yong
   Lu, Jun
   Gao, Zengxin
   Wang, Chen
   Yao, Nan
AF Ren, Ke
   Zhang, Jian
   Gu, Xiaojie
   Wu, Sujia
   Shi, Xin
   Ni, Yicheng
   Chen, Yong
   Lu, Jun
   Gao, Zengxin
   Wang, Chen
   Yao, Nan
TI Migration-inducing gene-7 independently predicts poor prognosis of human osteosarcoma and is associated with vasculogenic mimicry
SO EXPERIMENTAL CELL RESEARCH
LA English
DT Article
DE Osteosarcoma; Migration-inducing gene-7; Vasculogenic mimicry; Prognosis; Metastasis
ID focal adhesion kinase; tumor-cell plasticity; human-melanoma cell; matrix metalloproteinase-2; cooperative interaction; signaling pathway; in-vitro; cancer; expression; carcinoma
AB Vasculogenic mimicry (VM) is a special type of vascular channel formed by tumor cells without endothelial cell participation. Migration-inducing gene 7 (MIG-7) plays an important role in regulating VM. In this study, immunohistochemical staining was used to detect MIG-7 in tissue specimens from 141 primary osteosarcoma patients, and the relationship between MIG-7 and VM was examined. Survival analysis were performed to evaluate the prognoses. MIG-7 knockdown osteosarcoma cells were used for cell proliferation, apoptosis, migration, invasiveness and VM formation assays. A spontaneously metastasizing cell line-derived orthotopic xenograft mouse model was established to evaluate the effect of MIG-7 knockdown on tumorigenesis, VM formation and lung metastasis. MIG-7 expression was associated with VM formation. There were significant differences in overall and metastasis-free survival between the MIG-7-positive and MIG-7-negative groups. The MIG-7 expression was shown to be an independent indicator of both overall and metastasis-free survival. In vitro knockdown of MIG-7 dramatically reduced migration, invasion and VM formation in osteosarcoma cells without any significant effect on cell proliferation and apoptosis. MIG-7 knockdown also exhibited potent antitumor, antimetastasis and anti-VM effects in the orthotopic mouse model of 143B osteosarcoma. Therefore, MIG-7 serves as an independent unfavorable prognostic indicator in osteosarcoma patients and MIG-7 is an important mediator of osteosarcoma VM formation.
C1 [Ren, Ke; Lu, Jun; Gao, Zengxin; Wang, Chen] Southeast Univ, Zhongda Hosp, Dept Orthopaed, 87 Ding Jia Qiao, Nanjing 210009, Jiangsu, Peoples R China.
   [Zhang, Jian; Ni, Yicheng; Yao, Nan] Nanjing Univ Chinese Med, Affiliated Hosp Integrated Tradit Chinese & Weste, 100 Shizi St,Hongshan Rd, Nanjing 210028, Jiangsu, Peoples R China.
   [Zhang, Jian; Ni, Yicheng; Yao, Nan] Jiangsu Prov Acad Tradit Chinese Med, Lab Translat Med, 100 Shizi St,Hongshan Rd, Nanjing 210028, Jiangsu, Peoples R China.
   [Gu, Xiaojie] Dalian Jiaotong Univ, Sch Environm & Chem Engn, Inst Biotechnol, Dalian 116028, Liaoning, Peoples R China.
   [Wu, Sujia; Shi, Xin; Chen, Yong] Nanjing Univ, Jinling Hosp, Sch Med, Dept Orthoped, Nanjing 210002, Jiangsu, Peoples R China.
   [Ni, Yicheng] Katholieke Univ Leuven, Fac Med, Dept Radiol, B-3000 Leuven, Belgium.
RP Wang, C (通讯作者)，Southeast Univ, Zhongda Hosp, Dept Orthopaed, 87 Ding Jia Qiao, Nanjing 210009, Jiangsu, Peoples R China.; Yao, N (通讯作者)，Jiangsu Prov Acad Tradit Chinese Med, Lab Translat Med, 100 Shizi St,Hongshan Rd, Nanjing 210028, Jiangsu, Peoples R China.
EM chenwang_southeast@126.com; yaonan_njutcm@126.com
FU National Natural Science Foundation of China [81673017, 21502014, 81572188]; Liaoning Province Natural Science Foundation of China [201602114]; Jiangsu Province Natural Science Foundation [BK2012775]; Fundamental Research Funds for the Central Universities [2242016k40152]
CR Allison DANIELC, 2012, SARCOMA, V2012, P704872, DOI 10.1155/2012/704872
   Bacci G, 2000, J CLIN ONCOL, V18, P4016, DOI 10.1200/JCO.2000.18.24.4016
   Basu GD, 2006, BREAST CANCER RES, V8, P0, DOI 10.1186/bcr1626
   Bescond A, 1999, BIOCHEM BIOPH RES CO, V263, P498, DOI 10.1006/bbrc.1999.1391
   Bielack SS, 2002, J CLIN ONCOL, V20, P776, DOI 10.1200/JCO.20.3.776
   Cao ZF, 2013, EUR J CANCER, V49, P3914, DOI 10.1016/j.ejca.2013.07.148
   Carmeliet P, 2000, NATURE, V407, P249, DOI 10.1038/35025220
   Cong RH, 2009, J EXP CLIN CANC RES, V28, P0, DOI 10.1186/1756-9966-28-124
   Crouch S, 2004, EXP CELL RES, V292, P274, DOI 10.1016/j.yexcr.2003.09.016
   El HALLANIS, 2010, BRAIN, V133, P973, DOI 10.1093/brain/awq044
   Folberg R, 2000, AM J PATHOL, V156, P361, DOI 10.1016/S0002-9440(10)64739-6
   Fujimoto A, 2006, ANTICANCER RES, V26, P59
   Gorlick R, 2003, CLIN CANCER RES, V9, P5442
   Hendrix MJC, 2001, P NATL ACAD SCI USA, V98, P8018, DOI 10.1073/pnas.131209798
   Hess AR, 2005, CANCER RES, V65, P9851, DOI 10.1158/0008-5472.CAN-05-2172
   Hess AR, 2001, CANCER RES, V61, P3250
   Ho MY, 2015, ONCOTARGET, V6, P381, DOI 10.18632/oncotarget.2804
   Ho MY, 2013, CANCER RES, V73, P439, DOI 10.1158/0008-5472.CAN-12-2220
   Huang BH, 2016, ONCOTARGET, V7, P27552, DOI 10.18632/oncotarget.8487
   Illc D, 1995, NATURE, V377, P539
   Isakoff MS, 2015, J CLIN ONCOL, V33, P3029, DOI 10.1200/JCO.2014.59.4895
   Kansara M, 2014, NAT REV CANCER, V14, P722, DOI 10.1038/nrc3838
   Kornberg LJ, 1998, HEAD NECK-J SCI SPEC, V20, P634, DOI 10.1002/(SICI)1097-0347(199810)20:7<634::AID-HED10>3.3.CO;2-D
   Koshikawa N, 2000, J CELL BIOL, V148, P615, DOI 10.1083/jcb.148.3.615
   Li S, 2002, P NATL ACAD SCI USA, V99, P3546, DOI 10.1073/pnas.052018099
   Li WEN-LI, 2012, XI BAO YU FEN ZI MIAN YI XUE ZA ZHI, V28, P1142
   Liang XM, 2017, J CELL MOL MED, V21, P3579, DOI 10.1111/jcmm.13268
   Linabery AM, 2008, CANCER, V112, P416, DOI 10.1002/cncr.23169
   Liu XM, 2011, J NEURO-ONCOL, V105, P173, DOI 10.1007/s11060-011-0578-5
   Luke J, 2016, BMC OPHTHALMOL, V16, P0, DOI 10.1186/s12886-016-0222-4
   Maniotis AJ, 1999, AM J PATHOL, V155, P739, DOI 10.1016/S0002-9440(10)65173-5
   Margaryan NV, 2009, CANCER BIOL THER, V8, P275, DOI 10.4161/cbt.8.3.7485
   Marina N, 2004, ONCOLOGIST, V9, P422, DOI 10.1634/theoncologist.9-4-422
   Miller BENJAMINJ, 2013, J BONE JOINT SURG AM, V95, Pe89, DOI 10.2106/JBJS.L.01189
   Nedelcu T, 2008, J CANCER RES CLIN, V134, P237, DOI 10.1007/s00432-007-0276-z
   Petty AP, 2007, AM J PATHOL, V170, P1763, DOI 10.2353/ajpath.2007.060969
   Petty AP, 2009, MOL CANCER THER, V8, P2412, DOI 10.1158/1535-7163.MCT-09-0186
   Phillips TM, 2005, ONCOL REP, V13, P37
   Qiao LL, 2015, J CELL MOL MED, V19, P315, DOI 10.1111/jcmm.12496
   Qu B, 2016, ZHONGHUA GAN ZANG BING ZA ZHI, V24, P681, DOI 10.3760/cma.j.issn.1007-3418.2016.09.009
   Rajakariar R, 2006, MOL INTERV, V6, P199, DOI 10.1124/mi.6.4.6
   Ren K, 2015, ONCOTARGET, V6, P31085, DOI 10.18632/oncotarget.5044
   Ren K, 2014, HUM PATHOL, V45, P2120, DOI 10.1016/j.humpath.2014.06.013
   Robertson GP, 2007, AM J PATHOL, V170, P1454, DOI 10.2353/ajpath.2007.070127
   Rong XM, 2016, ONCOTARGET, V7, P83976, DOI 10.18632/oncotarget.6930
   Sadikovic B, 2010, BMC CANCER, V10, P0, DOI 10.1186/1471-2407-10-202
   Seftor REB, 2001, CANCER RES, V61, P6322
   Seftor REB, 2012, AM J PATHOL, V181, P1115, DOI 10.1016/j.ajpath.2012.07.013
   Sharma N, 2002, PROSTATE, V50, P189, DOI 10.1002/pros.10048
   Shirakawa K, 2002, CANCER RES, V62, P560
   Su M, 2011, INT J GYNECOL CANCER, V21, P1366, DOI 10.1097/IGC.0b013e31822c7529
   Trieb K, 1998, HUM PATHOL, V29, P1050, DOI 10.1016/S0046-8177(98)90412-9
   Van DERSCHAFTDWJ, 2005, CANCER RES, V65, P11520, DOI 10.1158/0008-5472.CAN-05-2468
   Vartanian AA, 2012, BIOCHEMISTRY-MOSCOW+, V77, P1044, DOI 10.1134/S000629791209012X
   Weaver VM, 1996, BIOCHEM CELL BIOL, V74, P833, DOI 10.1139/o96-089
   Weis SM, 2011, NAT MED, V17, P1359, DOI 10.1038/nm.2537
   Williamson SC, 2016, NAT COMMUN, V7, P0, DOI 10.1038/ncomms13322
   Xu Y, 2012, J EXP CLIN CANC RES, V31, P0, DOI 10.1186/1756-9966-31-16
   Yang JP, 2016, ANGIOGENESIS, V19, P191, DOI 10.1007/s10456-016-9500-2
   Yang JL, 2010, TECHNOL CANCER RES T, V9, P161, DOI 10.1177/153303461000900205
   Yao N, 2017, AM J CHINESE MED, V45, P575, DOI 10.1142/S0192415X17500343, 10.1142/s0192415x17500343
   Yao N, 2015, TUMOR BIOL, V36, P8499, DOI 10.1007/s13277-015-3508-x
   Zhang JT, 2014, BMC CANCER, V14, P0, DOI 10.1186/1471-2407-14-193
   Zhang SW, 2007, CANCER LETT, V254, P157, DOI 10.1016/j.canlet.2006.12.036
   Zhang WX, 2018, J CELL MOL MED, V22, P1743, DOI 10.1111/jcmm.13455
   Zhang YH, 2015, DRUG DES DEV THER, V9, P2947, DOI 10.2147/DDDT.S79475
   Zhao X, 2011, ADV DRUG DELIVER REV, V63, P610, DOI 10.1016/j.addr.2010.11.001
   Zhu W, 2015, INT J ONCOL, V46, P627, DOI 10.3892/ijo.2014.2753
NR 68
TC 10
Z9 11
U1 0
U2 8
PU ELSEVIER INC
PI SAN DIEGO
PA 525 B STREET, STE 1900, SAN DIEGO, CA 92101-4495 USA
SN 0014-4827
EI 1090-2422
J9 EXP CELL RES
JI Exp. Cell Res.
PD AUG 1
PY 2018
VL 369
IS 1
BP 80
EP 89
DI 10.1016/j.yexcr.2018.05.008
PG 10
WC Oncology; Cell Biology
SC Oncology; Cell Biology
GA GK3PK
UT WOS:000436057400010
PM 29750896
DA 2022-07-08
ER

PT J
AU Zhu, Jianwei
   Sun, Yang
   Lu, Ying
   Jiang, Xiubo
   Ma, Bo
   Yu, Lisha
   Zhang, Jie
   Dong, Xiaochen
   Zhang, Qi
AF Zhu, Jianwei
   Sun, Yang
   Lu, Ying
   Jiang, Xiubo
   Ma, Bo
   Yu, Lisha
   Zhang, Jie
   Dong, Xiaochen
   Zhang, Qi
TI Glaucocalyxin A exerts anticancer effect on osteosarcoma by inhibiting GLI1 nuclear translocation via regulating PI3K/Akt pathway
SO CELL DEATH & DISEASE
LA English
DT Article
ID hedgehog-signaling pathway; study-group protocol; breast-cancer cell; induced apoptosis; drug-resistance; prostate-cancer; leukemia cell; target gene; activation; growth
AB Osteosarcoma, the most common malignant bone tumor with recurring disease or lung metastases, has become one of the leading causes of death in humans. In the current study, we made an investigation on the anticancer effect of glaucocalyxin A, a bioactive ent-kauranoid diterpenoid isolated from Rabdosia japonica var., and unraveled the underlying mechanisms. Here, we found that Glaucocalyxin A inhibited the cell viability of numerous osteosarcoma cells. Our results showed that Glaucocalyxin A exerted the pro-apoptotic effect on human osteosarcoma cells, MG-63 and HOS cells. Glaucocalyxin A induced apoptosis by mitochondrial apoptotic pathway through several steps including increasing the Bax/Bcl-2 ratio, triggering the intracellular reactive oxygen species (ROS) generation, reducing mitochondrial membrane potential (MMP), and inducing cleavage of caspase-9 and caspase-3. We demonstrated that Glaucocalyxin A induced apoptosis via inhibiting Five-zinc finger Glis 1 (GLI1) activation by overexpression and knockdown of GLI1 in vitro. We also found that Glaucocalyxin A inhibited GLI1 activation via regulating phosphatidylinositol 3 kinase/protein kinase B (PI3K/Akt) signaling pathway. We further confirmed our findings by using PI3K activator and inhibitor to verify the inhibitory effect of Glaucocalyxin A on PI3K/Akt/GLI1 pathway. Moreover, our in vivo study revealed that glaucocalyxin A possessed a remarkable antitumor effect with no toxicity in the xenograft model inoculated with HOS tumor through the same mechanisms as in vitro. In conclusion, our results suggested that Glaucocalyxin A induced apoptosis in osteosarcoma by inhibiting nuclear translocation of GLI1 via regulating PI3K/Akt signaling pathway. Thus, Glaucocalyxin A might be a potential candidate for human osteosarcoma in the future.
C1 [Zhu, Jianwei; Sun, Yang; Lu, Ying; Jiang, Xiubo; Ma, Bo; Yu, Lisha; Zhang, Jie; Zhang, Qi] Nanjing Tech Univ NanjingTech, Sch Pharmaceut Sci, 30 South Puzhu Rd, Nanjing 211816, Jiangsu, Peoples R China.
   [Dong, Xiaochen] Nanjing Tech Univ NanjingTech, KLOFE, Jiangsu Natl Synerget Innovat Ctr Adv Mat SICAM, 30 South Puzhu Rd, Nanjing 211816, Peoples R China.
   [Dong, Xiaochen] Nanjing Tech Univ NanjingTech, Inst Adv Mat, Jiangsu Natl Synerget Innovat Ctr Adv Mat SICAM, 30 South Puzhu Rd, Nanjing 211816, Peoples R China.
RP Sun, Y; Zhang, Q (通讯作者)，Nanjing Tech Univ NanjingTech, Sch Pharmaceut Sci, 30 South Puzhu Rd, Nanjing 211816, Jiangsu, Peoples R China.; Dong, XC (通讯作者)，Nanjing Tech Univ NanjingTech, KLOFE, Jiangsu Natl Synerget Innovat Ctr Adv Mat SICAM, 30 South Puzhu Rd, Nanjing 211816, Peoples R China.; Dong, XC (通讯作者)，Nanjing Tech Univ NanjingTech, Inst Adv Mat, Jiangsu Natl Synerget Innovat Ctr Adv Mat SICAM, 30 South Puzhu Rd, Nanjing 211816, Peoples R China.
EM sunyangsunny@sina.com; iamxcdong@njupt.edu.cn; zhangqi@njtech.edu.cn
FU National Natural Science Foundation of China [81373478, 81703556]; Natural Science Foundation of Jiangsu Province [BK20171024]; Jiangsu Synergetic Innovation Center for Advanced Bio-Manufacture, Key University Science Research Project of Jiangsu Province [15KJA430006]; QingLan Project of Jiangsu Province; Program for Innovative Research Team in University of Jiangsu Province; Jiangsu Synergetic Innovation Center for Advanced Bio-Manufacture [XTD1819]
CR Amakye D, 2013, NAT MED, V19, P1410, DOI 10.1038/nm.3389
   Anilkumar U, 2014, FRONT CELL NEUROSCI, V8, P0, DOI 10.3389/fncel.2014.00281
   Antonsson B, 1997, SCIENCE, V277, P370, DOI 10.1126/science.277.5324.370
   Bielack S, 2013, MINERVA PEDIATR, V65, P125
   Bielack SS, 2002, J CLIN ONCOL, V20, P776, DOI 10.1200/JCO.20.3.776
   Bielack STEFANS, 2016, F1000RES, V5, P2767
   Bigelow RLH, 2004, J BIOL CHEM, V279, P1197, DOI 10.1074/jbc.M310589200
   Chan LH, 2014, ONCOGENE, V33, P4857, DOI 10.1038/onc.2013.433
   Chang F, 2003, LEUKEMIA, V17, P590, DOI 10.1038/sj.leu.2402824
   Chen XL, 2008, WORLD J GASTROENTERO, V14, P582, DOI 10.3748/wjg.14.582
   Chi SM, 2006, CANCER LETT, V244, P53, DOI 10.1016/j.canlet.2005.11.036
   Cotter TG, 2009, NAT REV CANCER, V9, P501, DOI 10.1038/nrc2663
   Cryns V, 1998, GENE DEV, V12, P1551, DOI 10.1101/gad.12.11.1551
   Desch P, 2010, ONCOGENE, V29, P4885, DOI 10.1038/onc.2010.243
   Ferrari S, 2015, EXPERT OPIN PHARMACO, V16, P2727, DOI 10.1517/14656566.2015.1102226
   Forman HJ, 2015, FREE RADICAL BIO MED, V78, P233, DOI 10.1016/j.freeradbiomed.2014.10.504
   Gao LW, 2011, TOXICOL IN VITRO, V25, P51, DOI 10.1016/j.tiv.2010.09.006
   Gonnissen A, 2015, ONCOTARGET, V6, P13899, DOI 10.18632/oncotarget.4224
   Hassan M, 2014, BIOMED RES INT, V2014, P0, DOI 10.1155/2014/150845
   Hooper JE, 2005, NAT REV MOL CELL BIO, V6, P306, DOI 10.1038/nrm1622
   Indran IR, 2011, BBA-BIOENERGETICS, V1807, P735, DOI 10.1016/j.bbabio.2011.03.010
   Jin S, 2007, APOPTOSIS, V12, P1317, DOI 10.1007/s10495-007-0062-z
   Jo S, 2017, ANTICANCER RES, V37, P1705, DOI 10.21873/anticanres.11502
   Kager L, 2003, J CLIN ONCOL, V21, P2011, DOI 10.1200/JCO.2003.08.132
   Kalderon D, 2000, CELL, V103, P371, DOI 10.1016/S0092-8674(00)00129-X
   Kasper M, 2006, EUR J CANCER, V42, P437, DOI 10.1016/j.ejca.2005.08.039
   Katoh Y, 2009, CURR MOL MED, V9, P873, DOI 10.2174/156652409789105570
   Katoh Y, 2009, INT J ONCOL, V35, P187, DOI 10.3892/ijo_00000328
   Kebenko M, 2015, CELL SIGNAL, V27, P373, DOI 10.1016/j.cellsig.2014.11.022
   Kerr JFR, 1972, BRIT J CANCER, V26, P239, DOI 10.1038/bjc.1972.33
   Kudawara I, 2013, J CHEMOTHERAPY, V25, P41, DOI 10.1179/1973947812Y.0000000055
   Li M, 2013, ASIAN PAC J CANCER P, V14, P5805, DOI 10.7314/APJCP.2013.14.10.5805
   Lin ZJ, 2016, J CANCER RES CLIN, V142, P239, DOI 10.1007/s00432-015-2028-9
   Liu H, 2017, ONCOTARGET, V8, P40568, DOI 10.18632/oncotarget.16501
   Liu S, 2017, CANCER MED-US, V6, P819, DOI 10.1002/cam4.1030
   Lo WW, 2014, CANCER-AM CANCER SOC, V120, P537, DOI 10.1002/cncr.28439
   Maurya AK, 2017, LEUKEMIA LYMPHOMA, V58, P1153, DOI 10.1080/10428194.2016.1225207
   Merchant AA, 2010, CLIN CANCER RES, V16, P3130, DOI 10.1158/1078-0432.CCR-09-2846
   Nayak A, 2016, SCI REP-UK, V6, P0, DOI 10.1038/srep20600
   Pan D, 2012, LEUKEMIA RES, V36, P742, DOI 10.1016/j.leukres.2012.02.012
   Pandolfi S, 2015, EXPERT REV MOL MED, V17, P0, DOI 10.1017/erm.2015.3
   Perez-ramirez C, 2015, PHARMACOGENOMICS, V16, P1843, DOI 10.2217/pgs.15.122
   Rovida E, 2015, SEMIN CANCER BIOL, V35, P154, DOI 10.1016/j.semcancer.2015.08.003
   Ruiz IALTABAA, 2007, TRENDS CELL BIOL, V17, P438, DOI 10.1016/j.tcb.2007.06.007
   Safdari Y, 2015, PHARMACOL RES, V93, P1, DOI 10.1016/j.phrs.2014.12.004
   Scales SJ, 2009, TRENDS PHARMACOL SCI, V30, P303, DOI 10.1016/j.tips.2009.03.007
   Schreiber RD, 2011, SCIENCE, V331, P1565, DOI 10.1126/science.1203486
   Shahi MH, 2014, PLOS ONE, V9, P0, DOI 10.1371/journal.pone.0096593
   Shao XJ, 2015, CELL PHYSIOL BIOCHEM, V36, P2051, DOI 10.1159/000430172
   Sun Y, 2015, BIOCHEM PHARMACOL, V94, P142, DOI 10.1016/j.bcp.2015.02.002
   Tedesco I, 2013, FOOD CHEM TOXICOL, V60, P377, DOI 10.1016/j.fct.2013.07.078
   Teglund S, 2010, BBA-REV CANCER, V1805, P181, DOI 10.1016/j.bbcan.2010.01.003
   Thornberry NA, 1998, SCIENCE, V281, P1312, DOI 10.1126/science.281.5381.1312
   Toren P, 2014, INT J ONCOL, V45, P1793, DOI 10.3892/ijo.2014.2601
   Varjosalo M, 2008, GENE DEV, V22, P2454, DOI 10.1101/gad.1693608
   Wu JY, 2011, HEPATO-GASTROENTEROL, V58, P1511, DOI 10.5754/hge10765
   Wu XF, 2017, NAT CELL BIOL, V19, P1226, DOI 10.1038/ncb3616
   Xiao X, 2013, ACTA BIOCH BIOPH SIN, V45, P946, DOI 10.1093/abbs/gmt097
   Xu X, 2013, INT J ONCOL, V43, P1578, DOI 10.3892/ijo.2013.2067
   Yang L, 2010, ONCOGENE, V29, P469, DOI 10.1038/onc.2009.392
   Yu HG, 2008, INT J CANCER, V122, P433, DOI 10.1002/ijc.23049
   Zhang J, 2015, CLIN CHIM ACTA, V444, P182, DOI 10.1016/j.cca.2014.12.041
   Zhao Y, 2015, APOPTOSIS, V20, P1253, DOI 10.1007/s10495-015-1145-x
   Zhou JC, 2016, CANCER LETT, V370, P313, DOI 10.1016/j.canlet.2015.11.006
   Zhuo BB, 2015, BIOCHEM BIOPH RES CO, V464, P401, DOI 10.1016/j.bbrc.2015.06.092
   Zu K, 2013, CANCER EPIDEM BIOMAR, V22, P1984, DOI 10.1158/1055-9965.EPI-13-0349
NR 66
TC 26
Z9 29
U1 4
U2 15
PU NATURE PUBLISHING GROUP
PI LONDON
PA MACMILLAN BUILDING, 4 CRINAN ST, LONDON N1 9XW, ENGLAND
SN 2041-4889
EI 
J9 CELL DEATH DIS
JI Cell Death Dis.
PD JUN 13
PY 2018
VL 9
IS 
BP 
EP 
DI 10.1038/s41419-018-0684-9
PG 16
WC Cell Biology
SC Cell Biology
GA GK9NV
UT WOS:000436579400013
PM 29899333
DA 2022-07-08
ER

PT J
AU Yamada, Daisuke
   Fujikawa, Koichi
   Kawabe, Kenji
   Furuta, Takuya
   Nakada, Mitsutoshi
   Takarada, Takeshi
AF Yamada, Daisuke
   Fujikawa, Koichi
   Kawabe, Kenji
   Furuta, Takuya
   Nakada, Mitsutoshi
   Takarada, Takeshi
TI RUNX2 Promotes Malignant Progression in Glioma
SO NEUROCHEMICAL RESEARCH
LA English
DT Article
DE Glioma; RUNX2; Protein kinase A
ID bone-formation; cancer; growth; pathway; family; creb; phosphorylation; osteosarcoma; astrocytoma; expression
AB Glioblastoma (GBM) is the most aggressive and lethal form of brain tumor. However, therapeutic strategies against malignant gliomas have not been completely established. Runt-related transcription factor 2 (Runx2) is an essential gene for skeletal development but its regulatory role in the malignant progression of glioma remains unclear. Here we investigated expression levels of RUNX2 in glioma tissues and its regulatory effects on aberrant growth of glioma cells. RUNX2 mRNA levels were higher in GBM tissues than that of normal brains or low-grade gliomas. RUNX2 protein was detected in five out of seven human GBM cell lines and its level was positively correlated with proliferative capacity. Stable transduction of dominant-negative Runx2 in rat-derived C6 glioma cells not only inhibited the promoter activity containing Runx2 response element, but also decreased mRNA expression levels of Runx2 target genes, such as Mmp13 and Spp1, as well as the proliferative capacity. Furthermore, transient introduction of Runx2-targeted siRNAs into C6 glioma cells significantly decreased mRNA expression levels of Mmp13 and Spp1 and the proliferative capacity. Furthermore, Runx2 knockdown suppressed both Ccnd1 mRNA expression and activation of the Ccnd1 promoter by forskolin, a PKA-activating reagent, in C6 glioma cells. Our results demonstrate that cross-talk between cAMP/PKA signaling and RUNX2 promotes a malignant phenotype of glioma cells.
C1 [Yamada, Daisuke; Kawabe, Kenji; Takarada, Takeshi] Okayama Univ, Grad Sch Med Dent & Pharmaceut Sci, Dept Regenerat Sci, Kita Ku, 2-5-1 Shikata Cho, Okayama 7008558, Japan.
   [Fujikawa, Koichi] Shimane Univ, Sch Med, Dept Funct Pathol, Izumo, Shimane, Japan.
   [Furuta, Takuya] Kurume Univ, Sch Med, Dept Pathol, Kurume, Fukuoka, Japan.
   [Nakada, Mitsutoshi] Kanazawa Univ, Grad Sch Med Sci, Dept Neurosurg, Kanazawa, Ishikawa, Japan.
RP Takarada, T (通讯作者)，Okayama Univ, Grad Sch Med Dent & Pharmaceut Sci, Dept Regenerat Sci, Kita Ku, 2-5-1 Shikata Cho, Okayama 7008558, Japan.
EM takarada@okayama-u.ac.jp
FU Ministry of Education, Culture, Sports, Science and Technology, Japan [22500330]
CR Barresi V, 2015, HUM PATHOL, V46, P231, DOI 10.1016/j.humpath.2014.10.011
   Boulon S, 2002, MOL CELL BIOL, V22, P7769, DOI 10.1128/MCB.22.22.7769-7779.2002
   Brusgard JL, 2015, ONCOTARGET, V6, P28132, DOI 10.18632/oncotarget.4654
   Chow LML, 2011, CANCER CELL, V19, P305, DOI 10.1016/j.ccr.2011.01.039
   Ducy P, 1999, GENE DEV, V13, P1025, DOI 10.1101/gad.13.8.1025
   Feng H, 2014, ONCOGENE, V33, P2504, DOI 10.1038/onc.2013.198
   Feng HZ, 2015, NEURO-ONCOLOGY, V17, P832, DOI 10.1093/neuonc/nou323
   Heidari N, 2012, CELL DEATH DIS, V3, P0, DOI 10.1038/cddis.2012.89
   Huang LH, 2015, ACTA PHARM SIN B, V5, P390, DOI 10.1016/j.apsb.2015.07.001
   Huse JT, 2010, NAT REV CANCER, V10, P319, DOI 10.1038/nrc2818
   Ito Y, 2004, ONCOGENE, V23, P4198, DOI 10.1038/sj.onc.1207755
   Ito Y, 2015, NAT REV CANCER, V15, P81, DOI 10.1038/nrc3877
   Komori T, 1997, CELL, V89, P755, DOI 10.1016/S0092-8674(00)80258-5
   Kuo YH, 2009, BLOOD, V113, P3323, DOI 10.1182/blood-2008-06-162248
   Louis DN, 2007, ACTA NEUROPATHOL, V114, P97, DOI 10.1007/s00401-007-0243-4
   Murakami K, 2003, NEUROSCIENCE, V117, P37, DOI 10.1016/S0306-4522(02)00804-7
   Nakazato R, 2015, J CELL PHYSIOL, V230, P2510, DOI 10.1002/jcp.24988
   Nathan SS, 2009, MOL BIOL REP, V36, P153, DOI 10.1007/s11033-008-9378-1
   Qin X, 2015, J BONE MINER RES, V30, P706, DOI 10.1002/jbmr.2379
   Roos A, 2015, BRIT J CANCER, V113, P1289, DOI 10.1038/bjc.2015.305
   Shin MH, 2016, PLOS GENET, V12, P0, DOI 10.1371/journal.pgen.1005884
   Sullivan LB, 2016, NAT REV CANCER, V16, P680, DOI 10.1038/nrc.2016.85
   Sun SP, 2017, ONCOTARGET, V8, P5057, DOI 10.18632/oncotarget.13789
   Takarada T, 2016, DEVELOPMENT, V143, P211, DOI 10.1242/dev.128793
   Takarada T, 2013, PLOS ONE, V8, P0, DOI 10.1371/journal.pone.0063947
   Tandon M, 2016, ONCOGENE, V35, P4730, DOI 10.1038/onc.2015.518
   Ueta C, 2001, J CELL BIOL, V153, P87, DOI 10.1083/jcb.153.1.87
   Van DERWEYDENL, 2012, CANCER RES, V72, P3817, DOI 10.1158/0008-5472.CAN-11-3343
   Verhaak RGW, 2010, CANCER CELL, V17, P98, DOI 10.1016/j.ccr.2009.12.020
   Wang H, 2014, J CLIN INVEST, V124, P4489, DOI 10.1172/JCI75284
   Yang DC, 2008, PLOS ONE, V3, P0, DOI 10.1371/journal.pone.0001540
NR 31
TC 12
Z9 12
U1 0
U2 6
PU SPRINGER/PLENUM PUBLISHERS
PI NEW YORK
PA 233 SPRING ST, NEW YORK, NY 10013 USA
SN 0364-3190
EI 1573-6903
J9 NEUROCHEM RES
JI Neurochem. Res.
PD NOV 15
PY 2018
VL 43
IS 11
BP 2047
EP 2054
DI 10.1007/s11064-018-2626-4
PG 8
WC Biochemistry & Molecular Biology; Neurosciences
SC Biochemistry & Molecular Biology; Neurosciences & Neurology
GA GX6BT
UT WOS:000447842400004
PM 30203400
DA 2022-07-08
ER

PT J
AU Lin, Hua
   Zhang, Chao
   Zhang, Hao
   Xia, Yuan-Zheng
   Zhang, Chuan-Yang
   Luo, Jie
   Yang, Lei
   Kong, Ling-Yi
AF Lin, Hua
   Zhang, Chao
   Zhang, Hao
   Xia, Yuan-zheng
   Zhang, Chuan-yang
   Luo, Jie
   Yang, Lei
   Kong, Ling-yi
TI Physakengose G induces apoptosis via EGFR/mTOR signaling and inhibits autophagic flux in human osteosarcoma cells
SO PHYTOMEDICINE
LA English
DT Article
DE Physakengose G; Osteosarcoma; Apoptosis; Autophagy; EGFR/mTOR
ID growth-factor receptor; pathway; activation; proliferation; everolimus; rapamycin; target; egfr
AB Background: Physakengose G (PG) is a new compound first isolated from Physalis alkekengi var. franchetii, an anticarcinogenic traditional Chinese medicine. PG has shown promising anti-tumor effects, but its underlying mechanisms remain unknown. Purpose: To investigate the anti-cancer effects of PG on human osteosarcoma cells and the underlying mechanisms. Methods: Cell viability was measured by MTT assay. Apoptosis rates, mitochondrial membrane potential (MMP), reactive oxygen species (ROS) generation, and acidic vesicular organelles (AVOs) formation were determined by flow cytometry. Protein levels were analyzed by immunofluorescence and western blotting. Results: PG inhibited cell proliferation and induced apoptosis in human osteosarcoma cells. PG treatment blocked EGFR phosphorylation and suppressed epidermal growth factor (EGF)-induced activation of downstream signaling molecules, such as AKT and mTOR. PG treatment resulted in lysosome dysfunction by altering lysosome acidification and LAMP1 levels, which led to autophagosome accumulation and autophagic flux inhibition. Conclusion: PG inhibits cell proliferation and EGFR/mTOR signaling in human osteosarcoma cells. Moreover, PG induces apoptosis through the mitochondrial pathway and impedes autophagic flux via lysosome dysfunction. Our findings indicate that PG has the potential to play a significant role in the treatment of osteosarcoma.
C1 [Yang, Lei; Kong, Ling-Yi] China Pharmaceut Univ, Jiangsu Key Lab Bioact Nat Prod Res, 24 Tong Jia Xiang, Nanjing 210009, Jiangsu, Peoples R China.
   China Pharmaceut Univ, State Key Lab Nat Med, 24 Tong Jia Xiang, Nanjing 210009, Jiangsu, Peoples R China.
RP Yang, L; Kong, LY (通讯作者)，China Pharmaceut Univ, Jiangsu Key Lab Bioact Nat Prod Res, 24 Tong Jia Xiang, Nanjing 210009, Jiangsu, Peoples R China.
EM yanglei@cpu.edu.cn; cpu_lykong@126.com
FU Natural Science Foundation of Jiangsu Province [BK20160763]; National Natural Science Foundation of China [81673554, 81503211, 81703754]; Priority Academic Program Development of Jiangsu Higher Education Institutions (PAPD); Program for Changjiang Scholars and Innovative Research Team in University [IRT_15R63]
CR Abubaker J, 2008, ONCOGENE, V27, P3539, DOI 10.1038/sj.onc.1211013
   Bianco R, 2008, BRIT J CANCER, V98, P923, DOI 10.1038/sj.bjc.6604269
   Botter SM, 2014, CURR OPIN PHARMACOL, V16, P15, DOI 10.1016/j.coph.2014.02.002
   Breckenridge DG, 2004, CURR OPIN CELL BIOL, V16, P647, DOI 10.1016/j.ceb.2004.09.009
   Bue P, 1998, INT J CANCER, V76, P189, DOI 10.1002/(SICI)1097-0215(19980413)76:2<189::AID-IJC4>3.3.CO;2-S
   Corradetti MN, 2006, ONCOGENE, V25, P6347, DOI 10.1038/sj.onc.1209885
   Desagher S, 2000, TRENDS CELL BIOL, V10, P369, DOI 10.1016/S0962-8924(00)01803-1
   Eskelinen EEVA-LIISA, 2006, MOLECULAR ASPECTS OF MEDICINE, V27, P495, DOI 10.1016/j.mam.2006.08.005
   Geng YD, 2015, CANCER LETT, V366, P19, DOI 10.1016/j.canlet.2015.05.032
   Geng YD, 2014, FOOD CHEM TOXICOL, V73, P7, DOI 10.1016/j.fct.2014.08.002
   Grandis JR, 2004, PHARMACOL THERAPEUT, V102, P37, DOI 10.1016/j.pharmthera.2004.01.002
   Janku F, 2011, NAT REV CLIN ONCOL, V8, P528, DOI 10.1038/nrclinonc.2011.71
   Jian KL, 2017, PHYTOMEDICINE, V25, P71, DOI 10.1016/j.phymed.2016.12.014
   Kimmelman AC, 2011, GENE DEV, V25, P1999, DOI 10.1101/gad.17558811
   Koustas E, 2017, CANCER LETT, V396, P94, DOI 10.1016/j.canlet.2017.03.023
   Kruspig B, 2014, MITOCHONDRION, V19, P8, DOI 10.1016/j.mito.2014.08.007
   Liu WJ, 2017, SCI REP-UK, V7, P0, DOI 10.1038/s41598-017-07889-z
   Ma T, 2016, SCI REP-UK, V6, P0, DOI 10.1038/srep29926
   Milton DT, 2007, CANCER-AM CANCER SOC, V110, P599, DOI 10.1002/cncr.22816
   Pankiv S, 2007, J BIOL CHEM, V282, P24131, DOI 10.1074/jbc.M702824200
   Sheen JH, 2011, CANCER CELL, V19, P613, DOI 10.1016/j.ccr.2011.03.012
   Shi YM, 2015, PHYTOMEDICINE, V22, P1139, DOI 10.1016/j.phymed.2015.08.014
   Sun CP, 2017, SCI REP-UK, V7, P0, DOI 10.1038/s41598-017-03849-9
   Wang LL, 2017, FOOD CHEM, V234, P323, DOI 10.1016/j.foodchem.2017.04.185
   Xian M, 2017, INT J CANCER, V141, P1029, DOI 10.1002/ijc.30792
   Zhang C, 2013, CANCER LETT, V340, P51, DOI 10.1016/j.canlet.2013.06.021
   Zhang CY, 2016, FITOTERAPIA, V114, P138, DOI 10.1016/j.fitote.2016.09.007
   Zhang J, 2013, BIOCHEM PHARMACOL, V86, P317, DOI 10.1016/j.bcp.2013.05.003
   Zhang XY, 2015, SCI REP-UK, V5, P0, DOI [10.1038/srep09803, 10.1038/srep09940]
   Zhu FF, 2016, ONCOTARGET, V7, P9463, DOI 10.18632/oncotarget.7051
NR 30
TC 12
Z9 14
U1 1
U2 24
PU ELSEVIER GMBH
PI MUNICH
PA HACKERBRUCKE 6, 80335 MUNICH, GERMANY
SN 0944-7113
EI 1618-095X
J9 PHYTOMEDICINE
JI Phytomedicine
PD MAR 15
PY 2018
VL 42
IS 
BP 190
EP 198
DI 10.1016/j.phymed.2018.03.046
PG 9
WC Plant Sciences; Chemistry, Medicinal; Integrative & Complementary Medicine; Pharmacology & Pharmacy
SC Plant Sciences; Pharmacology & Pharmacy; Integrative & Complementary Medicine
GA GC6MG
UT WOS:000429905400022
PM 29655686
DA 2022-07-08
ER

PT J
AU Deng, Wenting
   Han, Wei
   Fan, Tao
   Wang, Xiaoku
   Cheng, Zhao
   Wan, Bo
   Chen, Jinlian
AF Deng, Wenting
   Han, Wei
   Fan, Tao
   Wang, Xiaoku
   Cheng, Zhao
   Wan, Bo
   Chen, Jinlian
TI Scutellarin inhibits human renal cancer cell proliferation and migration via upregulation of PTEN
SO BIOMEDICINE & PHARMACOTHERAPY
LA English
DT Article
DE Scutellarin; Renal cancer; PTEN; P13K/AKT/mTOR; Proliferation
ID human osteosarcoma cell; prostate-cancer; pi3k/akt pathway; oxidative stress; tumor-growth; carcinoma; apoptosis; metastasis; rat; metalloproteinase
AB Background: Scutellarin is a naturally flavone glycoside that has been shown to exhibit anti-proliferative and anti-apoptotic activities among various human malignancies. However, the anti-cancer effect of Scutellarin in Renal cell carcinoma (RCC) and the underlying mechanism remains unclear. Methods and materials: RCC cell lines ACHN and 786-O were treated with different concentrations (0-210 mu M) of Scutellarin in vitro. Cell viability and proliferation were investigated by MTT and colony formation assays. Cell invasion and migration were detected by Transwell assays. Cell apoptosis and cell cycle distribution was measured by flow cytometry. Western blot was used to investigate the expression levels of crucial proteins. Xenograft tumor model was established to evaluate tumor growth in vivo. Results: Scutellarin significantly inhibited RCC cell proliferation in a dose-and time-dependent manner. Treatment of RCC cells with Scutellarin (30, 60, and 90 mu M) markedly induced apoptosis and cell cycle arrested at G0/G1 phase in a concentration-dependent characteristic. Cell invasion and migration capacities of RCC cells were also dose-dependently suppressed by Scutellarin treatment. Western blot assays revealed that the crucial proteins including cyclin D1, CDK2, Bcl2, MMP-2, and MMP-9 were significantly reduced while Bax, cleaved caspase 3 and p21 were increased by Scutellarin in RCC cells. In vivo assay indicated that Scutellarin possessed anti-cancer effect on xenograft without triggering toxic effect. Mechanically, Scutellarin dramatically increased the protein level of phosphatase and tensin homologue (PTEN) and inhibited the activity of P13K/AKT/mTOR signaling. Ectopic expression of PTEN enhanced the inhibitory effect of Scutellarin on RCC proliferation while knockdown of PTEN abrogated it through regulating its downstream P13K/AKT/mTOR signaling pathway. Conclusion: Scutellarin inhibited RCC cell proliferation and invasion partially by enhancing the expression of PTEN through inhibition of P13K/AKT/mTOR pathway, suggesting that Scutellarin might serve as a potential therapeutic agent in RCC treatment.
C1 [Deng, Wenting; Fan, Tao; Wang, Xiaoku; Cheng, Zhao; Wan, Bo; Chen, Jinlian] Xian Med Univ, Coll Pharm, 1 Xinwang Rd, Xian 710021, Shaanxi, Peoples R China.
   [Han, Wei] Shaanxi Prov Peoples Hosp, Dept Med Equipment, 256 Youyi West Rd, Xian 710068, Shaanxi, Peoples R China.
RP Deng, WT (通讯作者)，Xian Med Univ, Coll Pharm, 1 Xinwang Rd, Xian 710021, Shaanxi, Peoples R China.
EM dengwenting209@163.com
FU Shaanxi National Science Foundation [2014JM2-3035]; Undergraduate Innovation and Enterpreneurship Program of Xi'an Medical University [2017DC-83]
CR Ashkenazi A, 2014, ANNU REV CELL DEV BI, V30, P337, DOI 10.1146/annurev-cellbio-100913-013226
   Baldewijns MML, 2008, BBA-REV CANCER, V1785, P133, DOI 10.1016/j.bbcan.2007.12.002
   Bedke J, 2017, WORLD J UROL, V35, P179, DOI 10.1007/s00345-016-1868-5
   Cairns P, 2011, CANCER BIOMARK, V9, P461, DOI 10.3233/CBM-2011-0176
   Chen HX, 2016, FRONT BIOSCI-LANDMRK, V21, P1084
   Chen XM, 2015, BIOPHARM DRUG DISPOS, V36, P64, DOI 10.1002/bdd.1918
   Chu EC, 2004, MED SCI MONITOR, V10, P0
   Dalton S, 2015, TRENDS CELL BIOL, V25, P592, DOI 10.1016/j.tcb.2015.07.007
   Dillon CP, 2016, ADV EXP MED BIOL, V930, P1, DOI 10.1007/978-3-319-39406-0_1
   Eltayeb AA, 2004, BIOL TRACE ELEM RES, V98, P253, DOI 10.1385/BTER:98:3:253
   Ersahin T, 2015, MOL BIOSYST, V11, P1946, DOI 10.1039/c5mb00101c
   Feng YZ, 2012, LEUKEMIA LYMPHOMA, V53, P2456, DOI 10.3109/10428194.2012.693177
   Fidler IJ, 2015, CANCER METAST REV, V34, P635, DOI 10.1007/s10555-015-9586-9
   Fink K, 2012, POSTEP HIG MED DOSW, V66, P609, DOI 10.5604/17322693.1009705
   Gao C, 2017, ONCOL REP, V38, P1491, DOI 10.3892/or.2017.5850
   Grunwald V, 2002, CANCER RES, V62, P6141
   Guo HF, 2015, J GENET GENOMICS, V42, P343, DOI 10.1016/j.jgg.2015.03.003
   Guo LL, 2013, EXP TOXICOL PATHOL, V65, P579, DOI 10.1016/j.etp.2012.05.003
   Hou LC, 2017, MED SCI MONITOR, V23, P5130, DOI 10.12659/MSM.904492
   Hu XL, 2008, ANAL CHIM ACTA, V610, P217, DOI 10.1016/j.aca.2008.01.036
   Huang JM, 2005, EUR J DRUG METAB PH, V30, P165, DOI 10.1007/BF03190615
   Hutson TE, 2009, CANCER-AM CANCER SOC, V115, P2361, DOI 10.1002/cncr.24235
   Jonasch E, 2014, BMJ-BRIT MED J, V349, P0, DOI 10.1136/bmj.g4797
   Ke Y, 2017, BIOCHEM BIOPH RES CO, V483, P509, DOI 10.1016/j.bbrc.2016.12.114
   Keizman DANIEL, 2015, HAREFUAH, V154, P535
   Kessenbrock K, 2010, CELL, V141, P52, DOI 10.1016/j.cell.2010.03.015
   Li HX, 2013, PLOS ONE, V8, P0, DOI 10.1371/journal.pone.0059473
   Liu YH, 2012, EVID-BASED COMPL ALT, V2012, P0, DOI 10.1155/2012/935860
   Long LL, 2015, J DIABETES RES, V2015, P0, DOI 10.1155/2015/252530
   Ma ZK, 2015, ONCOL REP, V34, P2461, DOI 10.3892/or.2015.4224
   Meng ZJ, 2015, ONCOL REP, V34, P1388, DOI 10.3892/or.2015.4084
   Niu CW, 2015, J ETHNOPHARMACOL, V164, P301, DOI 10.1016/j.jep.2015.02.031
   Orrenius S, 2004, TOXICOL LETT, V149, P19, DOI 10.1016/j.toxlet.2003.12.017
   Polivka J, 2014, PHARMACOL THERAPEUT, V142, P164, DOI 10.1016/j.pharmthera.2013.12.004
   Shen WH, 2007, CELL, V128, P157, DOI 10.1016/j.cell.2006.11.042
   Siegel R, 2013, CA-CANCER J CLIN, V63, P11, DOI 10.3322/caac.21166
   Song MS, 2012, NAT REV MOL CELL BIO, V13, P283, DOI 10.1038/nrm3330
   Teijido O, 2010, FEBS LETT, V584, P3305, DOI 10.1016/j.febslet.2010.07.002
   Tian DD, 2017, ONCOL REP, V37, P2795, DOI 10.3892/or.2017.5560
   Wang D, 2014, INT J ONCOL, V44, P161, DOI 10.3892/ijo.2013.2170
   Wang Z, 2016, LIFE SCI, V157, P200, DOI 10.1016/j.lfs.2016.01.018
   Wu QX, 2016, ONCOL REP, V35, P3341, DOI 10.3892/or.2016.4735
   Xu HT, 2013, PHYTOTHER RES, V27, P1524, DOI 10.1002/ptr.4892
   Yang N, 2017, MOL MED REP, V15, P929, DOI 10.3892/mmr.2016.6081
   Ye B, 2012, INT J IMMUNOPATH PH, V25, P627, DOI 10.1177/039463201202500309
   You L, 2017, BIOORG MED CHEM LETT, V27, P5404, DOI 10.1016/j.bmcl.2017.11.011
   Yuan Y, 2015, J NEUROINFLAMM, V12, P0, DOI 10.1186/s12974-014-0226-z
NR 47
TC 35
Z9 36
U1 5
U2 18
PU ELSEVIER FRANCE-EDITIONS SCIENTIFIQUES MEDICALES ELSEVIER
PI ISSY-LES-MOULINEAUX
PA 65 RUE CAMILLE DESMOULINS, CS50083, 92442 ISSY-LES-MOULINEAUX, FRANCE
SN 0753-3322
EI 1950-6007
J9 BIOMED PHARMACOTHER
JI Biomed. Pharmacother.
PD NOV 15
PY 2018
VL 107
IS 
BP 1505
EP 1513
DI 10.1016/j.biopha.2018.08.127
PG 9
WC Medicine, Research & Experimental; Pharmacology & Pharmacy
SC Research & Experimental Medicine; Pharmacology & Pharmacy
GA GU1PC
UT WOS:000445036200166
PM 30257368
DA 2022-07-08
ER

PT J
AU Sobrinho santos, EM
   Da rocha, RG
   Santos, HO
   Guimaraes, TA
   De carvalho fraga, CA
   Da silveira, LH
   Batista, PR
   Lopes de oliveira, PS
   Melo, GA
   Santos, SH
   Batista de paula, AM
   Sena guimaraes, AL
   Farias, LC
AF Sobrinho santos, Eliane
   Da rocha, Rogerio
   Santos, Hercules
   Guimaraes, Talita
   De carvalho fraga, Carlos
   Da silveira, Luiz
   Batista, Paulo
   Lopes de oliveira, Paulo
   Melo, Geraldo
   Santos, Sergio
   Batista de paula, Alfredo
   Sena guimaraes, Andre
   Farias, Lucyana
TI Gallic acid modulates phenotypic behavior and gene expression in oral squamous cell carcinoma cells by interfering with leptin pathway
SO PATHOLOGY RESEARCH AND PRACTICE
LA English
DT Article
DE Leptin; Gallic acid; Oral squamous cell carcinoma; Cell proliferation; Cell migration; Angiogenesis
ID breast-cancer cell; hypoxic condition; apoptosis; receptor; line; death; osteosarcoma; progression; activation; induction
AB Gallic acid is a polyphenolic compost appointed to interfere with neoplastic cells behavior. Evidence suggests an important role of leptin in carcinogenesis pathways, inducing a proliferative phenotype. We investigated the potential of gallic acid to modulate leptin-induced cell proliferation and migration of oral squamous cell carcinoma cell lines. The gallic acid effect on leptin secretion by oral squamous cell carcinoma cells, as well as the underlying molecular mechanisms, was also assessed. For this, we performed proliferation, migration, immunocytochemical and qPCR assays. The expression levels of cell migration-related genes (MMP2, MMP9, CoI1A1, and E-cadherin), angiogenesis (HIF-1 alpha, mir210), leptin signaling (LepR, p44/42 MAPK), apoptosis (casp-3), and secreted leptin levels by oral squamous cell carcinoma cells were also measured. Gallic acid decreased proliferation and migration of leptin-treated oral squamous cell carcinoma cells, and reduced mRNA expression of MMP2, MMP9, Co11A1, mir210, but did not change HIF-l alpha. Gallic acid decreased levels of leptin secreted by oral squamous cell carcinoma cells, accordingly with downregulation of p44/42 MAPK expression. Thus, gallic acid appears to break down neoplastic phenotype of oral squamous cell carcinoma cells by interfering with leptin pathway.
C1 [Sobrinho Santos, Eliane Macedo; da Rocha, Rogerio Goncalves; Guimaraes, Talita Antunes; da Silveira, Luiz Henrique; Batista de Paula, Alfredo Mauricio; Sena Guimaraes, Andre Luiz; Farias, Lucyana Conceicao] Univ Estadual Montes Claros, Dept Dent, Montes Claros, MG, Brazil.
   [Sobrinho Santos, Eliane Macedo] Inst Fed Norte Minas Gerais, Campus Aracuai, Montes Claros, MG, Brazil.
   [Santos, Hercules Otacilio; de Carvalho Fraga, Carlos Alberto] Inst Fed Norte Minas Gerais, Campus Salinas, Montes Claros, MG, Brazil.
   [de Carvalho Fraga, Carlos Alberto] Univ Fed Alagoas, Arapiraca, Alagoas, Brazil.
   [Batista, Paulo Ricardo] Fundacao Oswaldo Cruz, Programa Comp Cient, Rio De Janeiro, Brazil.
   [Lopes de Oliveira, Paulo Sergio] Natl Biosci Lab LNBio, Campinas, SP, Brazil.
   [Melo, Geraldo Aclecio] Univ Estadual Montes Claros, Dept Biol, Montes Claros, MG, Brazil.
   [Santos, Sergio Henrique] Univ Fed Minas Gerais, Food Engn Coll, Inst Agr Sci, Belo Horizonte, MG, Brazil.
RP Farias, LC (通讯作者)，Univ Estadual Montes Claros, Hosp Univ Clemente Faris, Lab Pesquisa Saude, Ave Cula Mangabeira 562, BR-39401001 Montes Claros, MG, Brazil.
EM Incyanacfarias@gmail.com
FU Conselho Nacional de Desenvolvimento Cientifico e Tecnologico (CNPq); Coordenacao de Aperfeicoamento de Pessoal de Nivel Superior (CAPES); Fundacao de Amparo a Pesquisa do Estado de Minas Gerais (FAPEMIG), Brazil
CR Ando S, 2012, NAT REV ENDOCRINOL, V8, P263, DOI 10.1038/nrendo.2011.184
   Bruno A, 2005, J IMMUNOL, V174, P8090, DOI 10.4049/jimmunol.174.12.8090
   Bruno A, 2009, J ALLERGY CLIN IMMUN, V124, P230, DOI 10.1016/j.jaci.2009.04.032
   Carpagnano GE, 2007, ONCOL RES, V16, P375
   Carpenter B, 2012, STRUCTURE, V20, P487, DOI 10.1016/j.str.2012.01.019
   Chan SW, 2008, CANCER RES, V68, P2592, DOI 10.1158/0008-5472.CAN-07-2696
   Dolinsky TJ, 2004, NUCLEIC ACIDS RES, V32, PW665, DOI 10.1093/nar/gkh381
   Dolinsky TJ, 2007, NUCLEIC ACIDS RES, V35, PW522, DOI 10.1093/nar/gkm276
   Elmquist JK, 1998, NAT NEUROSCI, V1, P445, DOI 10.1038/2164
   Faried A, 2007, INT J ONCOL, V30, P605
   Friedman JM, 1998, NATURE, V395, P763, DOI 10.1038/27376
   Garofalo C, 2006, J CELL PHYSIOL, V207, P12, DOI 10.1002/jcp.20472
   Gharote HP, 2010, J ORAL PATHOL MED, V39, P69, DOI 10.1111/j.1600-0714.2009.00808.x
   Giordano C, 2013, MOL ONCOL, V7, P379, DOI 10.1016/j.molonc.2012.11.002
   Guimaraes TA, 2016, ANTI-CANCER DRUG, V27, P407, DOI 10.1097/CAD.0000000000000342
   Guimaraes TA, 2016, ONCOTARGET, V7, P55057, DOI 10.18632/oncotarget.10842
   Han YH, 2009, ONCOL RES, V18, P315, DOI 10.3727/096504010X12626118079949
   He ZP, 2016, ONCOL REP, V35, P291, DOI 10.3892/or.2015.4354
   Hsu CL, 2007, BRIT J NUTR, V98, P727, DOI 10.1017/S000711450774686X
   Hussain SR, 2015, TUMOR BIOL, V36, P6515, DOI 10.1007/s13277-015-3342-1
   Inoue M, 1994, BIOCHEM BIOPH RES CO, V204, P898, DOI 10.1006/bbrc.1994.2544
   Irwin JJ, 2005, J CHEM INF MODEL, V45, P177, DOI 10.1021/ci049714+
   Ivan M, 2014, ADV EXP MED BIOL, V772, P205, DOI 10.1007/978-1-4614-5915-6_10
   Kang MK, 2009, ANN NY ACAD SCI, V1171, P514, DOI 10.1111/j.1749-6632.2009.04728.x
   Kasibhatla S, 2006, CSH PROTOC, V2006, P0
   Kaur J, 2016, CLIN ORAL INVEST, V20, P39, DOI 10.1007/s00784-015-1472-x
   Kuhn M, 2014, NUCLEIC ACIDS RES, V42, PD401, DOI 10.1093/nar/gkt1207
   Kuo CL, 2014, ONCOL REP, V32, P355, DOI 10.3892/or.2014.3209
   Lang K, 2009, CELL COMMUN SIGNAL, V7, P0, DOI 10.1186/1478-811X-7-27
   Li H, 2005, PROTEINS, V61, P704, DOI 10.1002/prot.20660
   Liang CZ, 2012, CANCER BIOTHER RADIO, V27, P701, DOI 10.1089/cbr.2012.1245
   Locatelli C, 2009, CHEM-BIOL INTERACT, V181, P175, DOI 10.1016/j.cbi.2009.06.019
   Lu YC, 2016, ANTICANCER RES, V36, P697
   Newman DJ, 2007, J NAT PROD, V70, P461, DOI 10.1021/np068054v
   Park YK, 2014, PLOS ONE, V9, P0, DOI 10.1371/journal.pone.0109344
   Petersen C, 2000, CLIN CANCER RES, V6, P2513
   Raina K, 2008, MOL CANCER THER, V7, P1258, DOI 10.1158/1535-7163.MCT-07-2220
   Ren H, 2014, CANCER LETT, V354, P172, DOI 10.1016/j.canlet.2014.08.001
   Samuel-mendelsohn S, 2011, PROSTATE, V71, P929, DOI 10.1002/pros.21309
   Sangle NA, 2012, ARCH PATHOL LAB MED, V136, P572, DOI 10.5858/arpa.2011-0204-RS
   Santos EMS, 2016, J APPL BIOINFORM COM, V5, P0
   Schmittgen TD, 2008, NAT PROTOC, V3, P1101, DOI 10.1038/nprot.2008.73
   Serrano A, 1998, ARCH BIOCHEM BIOPHYS, V350, P49, DOI 10.1006/abbi.1997.0474
   Shi GZ, 2012, BMC CANCER, V12, P0, DOI 10.1186/1471-2407-12-97
   Taliaferro-smith L, 2013, NEOPLASIA, V15, P23, DOI 10.1593/neo.121502
   Toth MARTA, 2012, METHODS MOL BIOL, V878, P121, DOI 10.1007/978-1-61779-854-2_8
   Trott O, 2010, J COMPUT CHEM, V31, P455, DOI 10.1002/jcc.21334
   Weng SW, 2015, ANTICANCER RES, V35, P2077
   Xia ZG, 1995, SCIENCE, V270, P1326, DOI 10.1126/science.270.5240.1326
   Ye Y, 2011, MOL CANCER THER, V10, P1667, DOI 10.1158/1535-7163.MCT-11-0123
   Yoshioka K, 2000, ONCOL REP, V7, P1221
   You BR, 2011, MOL CELL BIOCHEM, V357, P295, DOI 10.1007/s11010-011-0900-8
   Zhang FM, 1997, NATURE, V387, P206, DOI 10.1038/387206a0
NR 53
TC 5
Z9 5
U1 0
U2 6
PU ELSEVIER GMBH, URBAN & FISCHER VERLAG
PI JENA
PA OFFICE JENA, P O BOX 100537, 07705 JENA, GERMANY
SN 0344-0338
EI 
J9 PATHOL RES PRACT
JI Pathol. Res. Pract.
PD JAN 15
PY 2018
VL 214
IS 1
BP 30
EP 37
DI 10.1016/j.prp.2017.11.022
PG 8
WC Pathology
SC Pathology
GA GB5EN
UT WOS:000429086000005
PM 29254802
DA 2022-07-08
ER

PT J
AU Kaczmarek, Beata
   Sionkowska, Alin
   Osyczka, AM
AF Kaczmarek, Beata
   Sionkowska, Alin
   Osyczka, Anna
TI Scaffolds based on chitosan and collagen with glycosaminoglycans cross-linked by tannic acid
SO POLYMER TESTING
LA English
DT Article
DE Glycosaminoglycans; Tannic acid; Scaffolds; SaOS proliferation
ID cell-differentiation; hyaluronic-acid; osteogenesis; cytokine; sulfate; heparin; fish
AB Scaffolds based on chitosan, collagen, and glycosaminoglycans-enriched ones, cross-linked by tannic acid can be obtained with the use of the freeze-drying method. Composites were characterized by different analyses, e.g. SEM images, porosity and density measurements, swelling, liquid uptake, mechanical tests in wet conditions, and enzymatic degradation by collagenase and hyaluronidase. In addition, the viability of human osteosarcoma SaOS-2 cells was examined on the obtained scaffolds. The results showed that the scaffolds based on chitosan, collagen, and glycosaminoglycans cross-linked by tannic acid are not cytotoxic. Scaffolds are stable in aqueous environment and show high swelling behavior. Each material porosity is above 90% which is appropriate for the tissue engineering applications. The mechanical parameters of the scaffolds decrease with increasing immersion time in PBS. SEM images showed the homogeneous scaffold structure with interconnected pores. Due to their stability and biocompatibility, the scaffolds presented here may be easily operated to fit such small bone defects.
C1 [Kaczmarek, Beata; Sionkowska, Alin] Nicolaus Copernicus Univ, Dept Chem Biomat & Cosmet, Fac Chem, Torun, Poland.
   [Osyczka, Anna Maria] Jagiellonian Univ Krakow, Fac Biol, Inst Zool & Biomed Res, Dept Biol & Cell Imaging, Krakow, Poland.
RP Kaczmarek, B (通讯作者)，Nicolaus Copernicus Univ, Dept Chem Biomat & Cosmet, Fac Chem, Torun, Poland.
EM beatakaczmarek8@gmail.com
FU National Science Centre (NCN, Poland) [UMO-2015/19/N/ST8/02176]; National Center of Science (NCN, Poland) [UMO-2016/21/B/NZ5/00217]
CR Comper WD, 1978, PHYSIOL REV, V58, P255, DOI 10.1152/physrev.1978.58.1.255
   Coombe DR, 2008, IMMUNOL CELL BIOL, V86, P598, DOI 10.1038/icb.2008.49
   Denuziere A, 2000, ANNALES PHARMACEUTIQUES FRANCAISES, V58, P47
   Fan FY, 2014, J MED BIOL ENG, V34, P211, DOI 10.5405/jmbe.1516
   Farndale RW, 1982, CONNECT TISSUE RES, V9, P247, DOI 10.3109/03008208209160269
   Farrell E, 2006, TISSUE ENG, V12, P459, DOI 10.1089/ten.2006.12.459
   Filipowska J, 2014, BIOMED MATER, V9, P0, DOI 10.1088/1748-6041/9/6/065001
   Filipowska J, 2016, BIOTECHNOL BIOENG, V113, P1814, DOI 10.1002/bit.25937
   Gold EW, 1979, ANAL BIOCHEM, V99, P183, DOI 10.1016/0003-2697(79)90061-7
   Harley BA, 2007, ACTA BIOMATER, V3, P463, DOI 10.1016/j.actbio.2006.12.009
   Kaczmarek B, 2017, POLYM TEST, V62, P171, DOI 10.1016/j.polymertesting.2017.06.027
   Kaczmarek B, 2017, POLYM TEST, V62, P132, DOI 10.1016/j.polymertesting.2017.06.022
   Kaczmarek B, 2017, MATER LETT, V206, P166, DOI 10.1016/j.matlet.2017.07.022
   Karageorgiou V, 2005, BIOMATERIALS, V26, P5474, DOI 10.1016/j.biomaterials.2005.02.002
   Kozlowska J, 2015, INT J BIOL MACROMOL, V74, P397, DOI 10.1016/j.ijbiomac.2014.12.023
   Kozlowski EO, 2011, J THROMB HAEMOST, V9, P1807, DOI 10.1111/j.1538-7836.2011.04401.x
   Lewandowska K, 2016, J MOL LIQ, V220, P726, DOI 10.1016/j.molliq.2016.05.009
   Lopes-lima M, 2005, COMP BIOCHEM PHYS A, V141, P319, DOI 10.1016/j.cbpb.2005.06.007
   Mizumoto S, 2013, GLYCOCONJUGATE J, V30, P619, DOI 10.1007/s10719-012-9463-5
   Natarajan V, 2013, J BIOMED MATER RES B, V101B, P560, DOI 10.1002/jbm.b.32856
   Panagos CG, 2014, CARBOHYD POLYM, V106, P25, DOI 10.1016/j.carbpol.2014.01.090
   Rodan SB, 1987, CANCER RES, V47, P4961
   Sadhasivam G, 2013, INT J BIOL MACROMOL, V54, P84, DOI 10.1016/j.ijbiomac.2012.11.028
   Sionkowska A, 2014, J MOL LIQ, V199, P318, DOI 10.1016/j.molliq.2014.09.028
   Stone JE, 1994, ANN CLIN BIOCHEM, V31, P147, DOI 10.1177/000456329403100206
   Taylor KB, 1969, HISTOCHEMICAL JOURNAL, V1, P199, DOI 10.1007/BF01081408
   Ticar BF, 2017, CARBOHYD POLYM, V161, P16, DOI 10.1016/j.carbpol.2016.12.065
   Vreys V, 2007, J CELL MOL MED, V11, P427, DOI 10.1111/j.1582-4934.2007.00039.x
   Xu XX, 2010, J CELL MOL MED, V14, P175, DOI 10.1111/j.1582-4934.2009.00871.x
NR 29
TC 23
Z9 23
U1 5
U2 40
PU ELSEVIER SCI LTD
PI OXFORD
PA THE BOULEVARD, LANGFORD LANE, KIDLINGTON, OXFORD OX5 1GB, OXON, ENGLAND
SN 0142-9418
EI 1873-2348
J9 POLYM TEST
JI Polym. Test
PD FEB 15
PY 2018
VL 65
IS 
BP 163
EP 168
DI 10.1016/j.polymertesting.2017.11.026
PG 6
WC Materials Science, Characterization & Testing; Polymer Science
SC Materials Science; Polymer Science
GA FV6XN
UT WOS:000424725500021
DA 2022-07-08
ER

PT J
AU Wang, Lei
   Xue, Gui-Bin
AF Wang, Lei
   Xue, Gui-bin
TI Catalpol suppresses osteosarcoma cell proliferation through blocking epithelial-mesenchymal transition (EMT) and inducing apoptosis
SO BIOCHEMICAL AND BIOPHYSICAL RESEARCH COMMUNICATIONS
LA English
DT Article
DE Catalpol; Osteosarcoma; Migration; Apoptosis and ROS; STAT3/JAK2
ID breast-cancer cell; facilitates apoptosis; down-regulation; activation; expression; rack1; metastasis; resistance; pathway; mmp2
AB Catalpol, an iridoid glucoside compound, is reported to possess diverse pharmacological actions. However, its effects on osteosarcoma are little to be known. In the present study, we showed that catalpol could strongly suppress osteosarcoma progression. Catalpol dose-dependently reduced the cancer cell viability. The migration of osteosarcoma cells was also consistently suppressed by catalpol treatment using the wound healing and transwell migration analysis. Catalpol reduced the expressions of Kras, receptor for activated C-kinase 1(RACK1) and matrix metalloproteinase (MMP)-2 in a dose-dependent manner, revealing the blockage of migration. Moreover, both intrinsic and extrinsic apoptosis were triggered by catalpol, as evidenced by improved cleaved Caspase-8/-9/-3 and Poly-(ADP-ribose) polymerase (PARP). Release of Cyto-c in cytoplasm and Bax up-regulation in total cells were observed in catalpol-treated cells, while mitochondrial Cyto-c and cellular Bcl-2 were down-regulated by catalpol. Reactive oxygen species (ROS) production was also involved in catalpol-induced cell death. Further, ROS scavenger, N-acetylcysteine (NAC), impeded catalpol-caused apoptosis. And suppression of signal transducer and activator of transcription 3/Janus kinase 2 gene/Src (STAT3/JAK2/Src) was involved in catalpol-induced cell death. In vivo, catalpol showed effective ability to reduce the tumor growth. Our results illustrated that catalpol might be considered as a promising pharmacological agent to suppress osteosarcoma. (C) 2017 Published by Elsevier Inc.
C1 [Wang, Lei] Xuzhou Med Univ, Affiliated Huaian Hosp, Dept Orthoped, Xuzhou 223300, Jiangsu, Peoples R China.
   [Xue, Gui-Bin] Lianshui Cty Peoples Hosp Jiangsu Prov, Dept Orthoped, Huaian 223300, Jiangsu, Peoples R China.
RP Xue, GB (通讯作者)，Lianshui Cty Peoples Hosp Jiangsu Prov, Dept Orthoped, Huaian 223300, Jiangsu, Peoples R China.
EM 2651664270@qq.com
CR Al-reefy S, 2010, ONCOGENE, V29, P5651, DOI 10.1038/onc.2010.291
   Bennion NR, 2017, RARE TUMORS, V9, P18, DOI 10.4081/rt.2017.6955
   Gao N, 2014, INT J MOL SCI, V15, P19394, DOI 10.3390/ijms151119394
   Henry WS, 2016, ONCOTARGET, V7, P81981, DOI 10.18632/oncotarget.11962
   Kansara M, 2014, NAT REV CANCER, V14, P722, DOI 10.1038/nrc3838
   Kim H, 2013, BRIT J CANCER, V109, P351, DOI 10.1038/bjc.2013.333
   Kundu AK, 2017, PLOS ONE, V12, P0, DOI 10.1371/journal.pone.0179168
   Lee EW, 2012, BMB REP, V45, P496, DOI 10.5483/BMBRep.2012.45.9.186
   Li HL, 2017, INT J MOL MED, V40, P1125, DOI 10.3892/ijmm.2017.3089
   Li JJ, 2015, ONCOGENE, V34, P1890, DOI 10.1038/onc.2014.127
   Liang SH, 2016, CHEM-BIOL INTERACT, V258, P40, DOI 10.1016/j.cbi.2016.08.013
   Liu C, 2015, MOL MED REP, V12, P7609, DOI 10.3892/mmr.2015.4361
   Lu F, 2012, ONCOL REP, V27, P1646, DOI 10.3892/or.2012.1629
   Mendes O, 2005, CLIN EXP METASTAS, V22, P237, DOI 10.1007/s10585-005-8115-6
   Min YJ, 2017, KOREAN J INTERN MED, V32, P442, DOI 10.3904/kjim.2017.148
   Mullard A, 2016, NAT REV DRUG DISCOV, V15, P147, DOI 10.1038/nrd.2016.23
   Oh J, 2013, J IMMUNOL, V190, P4937, DOI 10.4049/jimmunol.1202646
   Peres R, 2016, ONCOTARGET, V7, P43109, DOI 10.18632/oncotarget.10097
   Pridgeon MG, 2017, CURR OSTEOPOROS REP, V15, P239, DOI 10.1007/s11914-017-0377-9
   Shen FR, 2013, MOL MED REP, V8, P999, DOI 10.3892/mmr.2013.1612
   Trerotola M, 2012, J CELL PHYSIOL, V227, P3670, DOI 10.1002/jcp.24074
   Vue B, 2015, NAT PROD COMMUN, V10, P2179
   Wu WS, 2006, CANCER METAST REV, V25, P695, DOI 10.1007/s10555-006-9037-8
   Xiong YJ, 2017, PHARMACOL RES, V123, P73, DOI 10.1016/j.phrs.2017.05.030
   Xue X, 2016, ONCOTARGET, V7, P11567, DOI 10.18632/oncotarget.7272
   Yan J, 2015, MOL MED REP, V12, P498, DOI 10.3892/mmr.2015.3439
   Yu SJ, 2015, BIOCHEM BIOPH RES CO, V460, P759, DOI 10.1016/j.bbrc.2015.03.103
   Yu ZS, 2016, PHARM BIOL, V54, P2026, DOI 10.3109/13880209.2016.1139601
   Zhang XL, 2007, BMC CANCER, V7, P0, DOI 10.1186/1471-2407-7-149
   Zhou JM, 2017, ONCOL REP, V38, P1059, DOI 10.3892/or.2017.5753
NR 30
TC 24
Z9 27
U1 0
U2 21
PU ACADEMIC PRESS INC ELSEVIER SCIENCE
PI SAN DIEGO
PA 525 B ST, STE 1900, SAN DIEGO, CA 92101-4495 USA
SN 0006-291X
EI 1090-2104
J9 BIOCHEM BIOPH RES CO
JI Biochem. Biophys. Res. Commun.
PD JAN 1
PY 2018
VL 495
IS 1
BP 27
EP 34
DI 10.1016/j.bbrc.2017.10.054
PG 8
WC Biochemistry & Molecular Biology; Biophysics
SC Biochemistry & Molecular Biology; Biophysics
GA FU5MM
UT WOS:000423897600005
PM 29032182
DA 2022-07-08
ER

PT J
AU Daiwile, AP
   Sivanesan, Saravanadevi
   Tarale, Prashant
   Naoghare, PK
   Bafana, Amit
   Parmar, Devendra
   Kannan, Krishnamurthi
AF Daiwile, Atul
   Sivanesan, Saravanadevi
   Tarale, Prashant
   Naoghare, Pravin
   Bafana, Amit
   Parmar, Devendra
   Kannan, Krishnamurthi
TI Role of fluoride induced histone trimethylation in development of skeletal fluorosis
SO ENVIRONMENTAL TOXICOLOGY AND PHARMACOLOGY
LA English
DT Article
DE Fluorosis; Histone modification; Histone methyltransferase; Histone trimethylation; Extracellular matrix; Bone formation
ID methyltransferases g9a; extracellular-matrix; i collagen; expression; methylation; growth; larvae; cell; glp; inhibition
AB Chronic exposure to fluoride has been associated with the development of skeletal fluorosis. Limited reports are available on fluoride induced histone modification. However, the role of histone modification in the pathogenesis of skeletal fluorosis is not investigated. In the present study, we have investigated the role of fluoride induced histone modification on fluorosis development using human osteosarcoma (HOS) cell line. The expression of histone methyltransferases (EHMT1 and EHZ2) and level of global histone trimethylation (H3K9 and H3K27) have been assessed and observed to be increased significantly after fluoride exposure (8 mg/L). EpiTect chromatin immunoprecipitation (CHIP) qPCR Array (Human TGF beta/BMP signaling pathway) was performed to assess the H3K9 trimethylation at promoter regions of pathway-specific genes. H3K9 ChIP PCR array analysis identified hyper H3K9 trimethylation in promoter regions of TGFBR2 and SMAD3. qPCR and STRING analysis was carried out to determine the repressive epigenetic effect of H3K9 trimethylation on expression pattern and functional association of identified genes. Identified genes (TGFBR2 and SMAD3) showed down-regulation which confirms the repressive epigenetic effect of promoter H3K9 hyper trimethylation. Expression of two other vital genes COL1A1 and MMP13 involved in TGFBR2-SMAD signaling pathway was also found to be down regulated with a decrease in expression of TGFBR2 and SMAD3. STRING analysis revealed functional association and involvement of identified genes TGFBR2, SMAD3, COL1A1 and MMP13 in the collagen and cartilage development/morphogenesis, connective tissue formation, bio-mineral tissue development, endochondral bone formation, bone and skeletal morphogenesis. In conclusion, present investigation is a first attempt to link fluoride induced hyper H3K9 tri-methylation mediated repression of TGFBR2 and SMAD3 with the development of skeletal fluorosis.
C1 [Daiwile, Atul P.; Sivanesan, Saravanadevi; Tarale, Prashant; Naoghare, Pravin K.; Bafana, Amit; Kannan, Krishnamurthi] CSIR Natl Environm Engn Res Inst NEERI, Environm Impact Sustainabil Div, Nagpur 440020, Maharashtra, India.
   [Parmar, Devendra] CSIR Indian Inst Toxicol Res IITR, Dev Toxicol Div, Lucknow 226001, Uttar Pradesh, India.
RP Sivanesan, S (通讯作者)，CSIR Natl Environm Engn Res Inst NEERI, Environm Impact Sustainabil Div, Nagpur 440020, Maharashtra, India.
EM ss_devi@neeri.res.in
FU CSIR-National Environmental Engineering Research Institute (CSIR-NEERI) Nagpur; Integrated NextGen approaches in health, disease and environmental toxicity (INDEPTH) Networking project [BSC 0111]; University Grants Commission (UGC) India
CR Allori AC, 2008, TISSUE ENG PART B-RE, V14, P275, DOI 10.1089/ten.teb.2008.0083
   Camargo JA, 2017, ENVIRON SCI POLLUT R, V24, P15667, DOI 10.1007/s11356-017-9208-x
   Chai LH, 2017, B ENVIRON CONTAM TOX, V98, P496, DOI 10.1007/s00128-017-2036-3
   Chai LH, 2016, ECOTOX ENVIRON SAFE, V126, P129, DOI 10.1016/j.ecoenv.2015.12.015
   Chappell G, 2016, MUTAT RES-REV MUTAT, V768, P27, DOI 10.1016/j.mrrev.2016.03.004
   Collins R, 2010, NUCLEIC ACIDS RES, V38, P3503, DOI 10.1093/nar/gkq081
   Daiwile AP, 2015, BIOMED RES INT, V2015, P0, DOI 10.1155/2015/274852
   Dong CY, 2015, MOL MED REP, V12, P1824, DOI 10.3892/mmr.2015.3614
   Fu MZ, 2014, ENVIRON SCI TECHNOL, V48, P10398, DOI 10.1021/es503026e
   Fujiwara Y, 2015, PLOS ONE, V10, P0, DOI 10.1371/journal.pone.0143072
   Gandhi D, 2017, BIOL TRACE ELEM RES, V175, P103, DOI 10.1007/s12011-016-0756-6
   Grimaldi G, 2011, MOL ENDOCRINOL, V25, P1892, DOI 10.1210/me.2011-1139
   Inada M, 2004, P NATL ACAD SCI USA, V101, P17192, DOI 10.1073/pnas.0407788101
   Kanduti DOMEN, 2016, MATER SOCIOMED, V28, P133, DOI 10.5455/msm.2016.28.133-137
   Katzel EB, 2011, J ORTHOP RES, V29, P684, DOI 10.1002/jor.21235
   Kebede A, 2016, INT J ENV RES PUB HE, V13, P0, DOI 10.3390/ijerph13080756
   Kypriotou M, 2007, J BIOL CHEM, V282, P32000, DOI 10.1074/jbc.M705197200
   Leivonen SK, 2006, ONCOGENE, V25, P2588, DOI 10.1038/sj.onc.1209291
   Lu P, 2012, J BIOMED BIOTECHNOL, V0, P0, DOI DOI 10.1155/2012/965953
   [罗平平 LUOPINGPING], 2007, 实用口腔医学杂志 JOURNAL OF PRACTICAL STOMATOLOGY, V23, P377
   Meinhard S, 2004, J DERMATOL SCI, V35, P83
   Nair M, 2011, BIOCHEM CELL BIOL, V89, P377, DOI 10.1139/O11-034
   Raj D, 2017, GEOSCI FRONT, V8, P117, DOI 10.1016/j.gsf.2016.01.002
   Renneville A, 2015, BLOOD, V126, P1930, DOI 10.1182/blood-2015-06-649087
   Seo HS, 2007, DEV BIOL, V310, P304, DOI 10.1016/j.ydbio.2007.07.040
   Sethi A, 2011, INVEST OPHTH VIS SCI, V52, P5251, DOI 10.1167/iovs.11-7587
   Shen J, 2014, BONE RES, V2, P0, DOI 10.1038/boneres.2014.2
   Shinkai Y, 2011, GENE DEV, V25, P781, DOI 10.1101/gad.2027411
   Stickens D, 2004, DEVELOPMENT, V131, P5883, DOI 10.1242/dev.01461
   Sueyoshi T, 2012, MATRIX BIOL, V31, P352, DOI 10.1016/j.matbio.2012.07.002
   Suzuki M, 2014, J DENT RES, V93, P1022, DOI 10.1177/0022034514545629
   Tachibana M, 2005, GENE DEV, V19, P815, DOI 10.1101/gad.1284005
   Tang SY, 2012, J BONE MINER RES, V27, P1936, DOI 10.1002/jbmr.1646
   Tarale P, 2016, BIOMED RES INT, V2016, P0, DOI 10.1155/2016/2548792
   Ueda J, 2006, J BIOL CHEM, V281, P20120, DOI 10.1074/jbc.M603087200
   Verma M, 2015, METHODS MOL BIOL, V1238, P355, DOI 10.1007/978-1-4939-1804-1_19
   Wang DY, 2004, SHANXI MED J, V33, P964
   Wang Y, 2009, STOMATOLOGY, V29, P572
   Yan XY, 2015, CHEMOSPHERE, V128, P36, DOI 10.1016/j.chemosphere.2014.12.090
   Yin SN, 2015, PLOS ONE, V10, P0, DOI 10.1371/journal.pone.0129594
   Yu T, 2011, MOL CANCER RES, V9, P161, DOI 10.1158/1541-7786.MCR-10-0386
   Zhang WENPING, 2014, TRANSL RESPIR MED, V2, P5, DOI 10.1186/2213-0802-2-5
   Zhang X, 2012, ACTA BIOCH BIOPH SIN, V44, P14, DOI 10.1093/abbs/gmr100
   Zhang XUE-LI, 2011, SHANGHAI KOU QIANG YI XUE, V20, P230
   Zhang Y, 2014, FLUORIDE, V47, P56
NR 45
TC 13
Z9 16
U1 1
U2 17
PU ELSEVIER SCIENCE BV
PI AMSTERDAM
PA PO BOX 211, 1000 AE AMSTERDAM, NETHERLANDS
SN 1382-6689
EI 1872-7077
J9 ENVIRON TOXICOL PHAR
JI Environ. Toxicol. Pharmacol.
PD JAN 15
PY 2018
VL 57
IS 
BP 159
EP 165
DI 10.1016/j.etap.2017.12.015
PG 7
WC Environmental Sciences; Pharmacology & Pharmacy; Toxicology
SC Environmental Sciences & Ecology; Pharmacology & Pharmacy; Toxicology
GA FW3IG
UT WOS:000425199400019
PM 29275289
DA 2022-07-08
ER

PT J
AU Kittaka, Mizuho
   Mayahara, Kotoe
   Mukai, Tomoyuki
   Yoshimoto, Tetsuya
   Yoshitaka, Teruhito
   Gorski, JP
   Ueki, Yasuyoshi
AF Kittaka, Mizuho
   Mayahara, Kotoe
   Mukai, Tomoyuki
   Yoshimoto, Tetsuya
   Yoshitaka, Teruhito
   Gorski, Jeffrey
   Ueki, Yasuyoshi
TI Cherubism Mice Also Deficient in c-Fos Exhibit Inflammatory Bone Destruction Executed by Macrophages That Express MMP14 Despite the Absence of TRAP plus Osteoclasts
SO JOURNAL OF BONE AND MINERAL RESEARCH
LA English
DT Article
DE CHERUBISM; SH3BP2; C-FOS; MMP14; NON-CANONICAL OSTEOCLASTS; OSTEOLYTIC MACROPHAGES; OSTEOCLAST-INDEPENDENT INFLAMMATORY BONE DESTRUCTION
ID type-1 matrix-metalloproteinase; resistant acid-phosphatase; rheumatoid-arthriti; selective-inhibition; cell-surface; sh3bp2 cherubism; hemopexin domain; key regulator; double-blind; m-csf
AB Currently, it is believed that osteoclasts positive for tartrate-resistant acid phosphatase (TRAP+) are the exclusive bone-resorbing cells responsible for focal bone destruction in inflammatory arthritis. Recently, a mouse model of cherubism (Sh3bp2(KI/KI)) with a homozygous gain-of-function mutation in the SH3-domain binding protein 2 (SH3BP2) was shown to develop auto-inflammatory joint destruction. Here, we demonstrate that Sh3bp2(KI/KI) mice also deficient in the FBJ osteosarcoma oncogene (c-Fos) still exhibit noticeable bone erosion at the distal tibia even in the absence of osteoclasts at 12 weeks old. Levels of serum collagen I C-terminal telopeptide (ICTP), a marker of bone resorption generated by matrix metalloproteinases (MMPs), were elevated, whereas levels of serum cross-linked C-telopeptide (CTX), another resorption marker produced by cathepsin K, were not increased. Collagenolytic MMP levels were increased in the inflamed joints of the Sh3bp2(KI/KI) mice deficient in c-Fos. Resorption pits contained a large number of F4/80+ macrophages and genetic depletion of macrophages rescued these erosive changes. Importantly, administration of NSC405020, an MMP14 inhibitor targeted to the hemopexin (PEX) domain, suppressed bone erosion in c-Fos-deficient Sh3bp2(KI/KI) mice. After activation of the NF-B pathway, macrophage colony-stimulating factor (M-CSF)-dependent macrophages from c-Fos-deficient Sh3bp2(KI/KI) mice expressed increased amounts of MMP14 compared with wild-type macrophages. Interestingly, receptor activator of NF-B ligand (RANKL)-deficient Sh3bp2(KI/KI) mice failed to show notable bone erosion, whereas c-Fos deletion did restore bone erosion to the RANKL-deficient Sh3bp2(KI/KI) mice, suggesting that osteolytic transformation of macrophages requires both loss-of-function of c-Fos and gain-of-function of SH3BP2 in this model. These data provide the first genetic evidence that cells other than osteoclasts can cause focal bone destruction in inflammatory bone disease and suggest that MMP14 is a key mediator conferring pathological bone-resorbing capacity on c-Fos-deficient Sh3bp2(KI/KI) macrophages. In summary, the paradigm that osteoclasts are the exclusive cells executing inflammatory bone destruction may need to be reevaluated based on our findings with c-Fos-deficient cherubism mice lacking osteoclasts. (c) 2017 American Society for Bone and Mineral Research.
C1 [Kittaka, Mizuho; Mayahara, Kotoe; Mukai, Tomoyuki; Yoshimoto, Tetsuya; Yoshitaka, Teruhito; Gorski, Jeffrey P.; Ueki, Yasuyoshi] Univ Missouri, Sch Dent, Dept Oral & Craniofacial Sci, 650 East 25th St, Kansas City, MO 64108 USA.
   [Mayahara, Kotoe] Nihon Univ, Sch Dent, Dept Orthodont, Tokyo, Japan.
   [Gorski, Jeffrey P.; Ueki, Yasuyoshi] Univ Missouri Kansas City, Ctr Excellence Study Dent & Musculoskeletal Tissu, Kansas City, MO USA.
   [Mukai, Tomoyuki] Kawasaki Med Sch, Dept Rheumatol, Kurashiki, Okayama, Japan.
   [Yoshitaka, Teruhito] Kaneda Hosp, Orthopaed Surg, Okayama, Japan.
RP Ueki, Y (通讯作者)，Univ Missouri, Sch Dent, Dept Oral & Craniofacial Sci, 650 East 25th St, Kansas City, MO 64108 USA.
EM uekiy@umkc.edu
FU National Institute of Arthritis and Musculoskeletal and Skin Diseases [R21AR070953]; National Institute of Dental and Craniofacial Research of the National Institutes of Health (NIH) [R01DE020835, R01DE025870]; brain circulation program to develop new leaders for international dental education course through international collaborative dental research, Japan; NATIONAL INSTITUTE OF ARTHRITIS AND MUSCULOSKELETAL AND SKIN DISEASES [R21AR070953] Funding Source: NIH RePORTER; NATIONAL INSTITUTE OF DENTAL & CRANIOFACIAL RESEARCH [R01DE020835, R01DE025870] Funding Source: NIH RePORTER
CR Aliprantis AO, 2008, J CLIN INVEST, V118, P3775, DOI 10.1172/JCI35711
   Asagiri M, 2005, J EXP MED, V202, P1261, DOI 10.1084/jem.20051150
   Bennett BL, 2001, P NATL ACAD SCI USA, V98, P13681, DOI 10.1073/pnas.251194298
   Bleasdale JE, 1990, J PHARMACOL EXP THER, V255, P756
   Braselmann S, 2006, J PHARMACOL EXP THER, V319, P998, DOI 10.1124/jpet.106.109058
   Breuil V, 2006, JOINT BONE SPINE, V73, P349, DOI 10.1016/j.jbspin.2005.10.019
   Burke JR, 2003, J BIOL CHEM, V278, P1450, DOI 10.1074/jbc.M209677200
   Cuenda A, 1995, FEBS LETT, V364, P229, DOI 10.1016/0014-5793(95)00357-F
   Dai XM, 2002, BLOOD, V99, P111, DOI 10.1182/blood.V99.1.111
   Dellinger MT, 2014, BONE, V63, P47, DOI 10.1016/j.bone.2014.02.011
   Devy L, 2009, CANCER RES, V69, P1517, DOI 10.1158/0008-5472.CAN-08-3255
   Dougall WC, 1999, GENE DEV, V13, P2412, DOI 10.1101/gad.13.18.2412
   Duncia JV, 1998, BIOORG MED CHEM LETT, V8, P2839, DOI 10.1016/S0960-894X(98)00522-8
   Flanagan WM, 1991, NATURE, V352, P803, DOI 10.1038/352803a0
   Garnero P, 2003, J BONE MINER RES, V18, P859, DOI 10.1359/jbmr.2003.18.5.859
   Grigoriadis AE, 1994, SCIENCE, V266, P443, DOI 10.1126/science.7939685
   Hero M, 2013, BONE, V52, P347, DOI 10.1016/j.bone.2012.10.003
   Itoh Y, 2006, MOL BIOL CELL, V17, P5390, DOI 10.1091/mbc.e06-08-0740
   Janckila AJ, 2005, J LEUKOCYTE BIOL, V77, P209, DOI 10.1189/jlb.0504287
   Johnson RS, 1992, CELL, V71, P577, DOI 10.1016/0092-8674(92)90592-Z
   Kadono Y, 2009, MOD RHEUMATOL, V19, P687, DOI 10.1007/s10165-009-0208-7
   Kaneko K, 2016, ARTHRITIS RHEUMATOL, V68, P521, DOI 10.1002/art.39414
   Kim N, 2000, P NATL ACAD SCI USA, V97, P10905, DOI 10.1073/pnas.200294797
   Kong YY, 1999, NATURE, V397, P315, DOI 10.1038/16852
   Levaot N, 2011, CELL, V147, P1324, DOI 10.1016/j.cell.2011.10.045
   Li J, 2000, P NATL ACAD SCI USA, V97, P1566, DOI 10.1073/pnas.97.4.1566
   Lopez-pousa A, 2015, CLIN TRANSL ONCOL, V17, P419, DOI 10.1007/s12094-014-1268-5
   Maccagno A, 1994, SCAND J RHEUMATOL, V23, P211, DOI 10.3109/03009749409103063
   Maruyama K, 2007, INFECT IMMUN, V75, P1520, DOI 10.1128/IAI.01316-06
   Matsuo K, 2000, NAT GENET, V24, P184, DOI 10.1038/72855
   Miller MC, 2009, ARTHRITIS RHEUM-US, V60, P686, DOI 10.1002/art.24331
   Modderman WE, 1991, BONE, V12, P81, DOI 10.1016/8756-3282(91)90004-3
   Mukai T, 2014, J BONE MINER RES, V29, P2618, DOI 10.1002/jbmr.2295
   Mundy GR, 1977, SCIENCE, V196, P1109, DOI 10.1126/science.16343
   Naito M, 1990, J LEUKOCYTE BIOL, V48, P27, DOI 10.1002/jlb.48.1.27
   Nakamura M, 1996, BRIT J PHARMACOL, V119, P205, DOI 10.1111/j.1476-5381.1996.tb15972.x
   Pettit AR, 2001, AM J PATHOL, V159, P1689, DOI 10.1016/S0002-9440(10)63016-7
   Qing H, 2012, J BONE MINER RES, V27, P1018, DOI 10.1002/jbmr.1567
   Ralston SH, 1989, ANN RHEUM DIS, V48, P396, DOI 10.1136/ard.48.5.396
   Ray N, 2006, INT IMMUNOL, V18, P671, DOI 10.1093/intimm/dxl004
   Redlich K, 2002, J CLIN INVEST, V110, P1419, DOI 10.1172/JCI200215582
   Remacle AG, 2012, CANCER RES, V72, P2339, DOI 10.1158/0008-5472.CAN-11-4149
   Rubbert-roth A, 2009, ARTHRITIS RES THER, V11, P0, DOI 10.1186/ar2666
   Sabeh F, 2010, J IMMUNOL, V184, P6396, DOI 10.4049/jimmunol.0904068
   Schett G, 2012, NAT REV RHEUMATOL, V8, P656, DOI 10.1038/nrrheum.2012.153
   Silvestris F, 2009, ONCOLOGIST, V14, P264, DOI 10.1634/theoncologist.2008-0087
   Sobacchi C, 2013, NAT REV ENDOCRINOL, V9, P522, DOI 10.1038/nrendo.2013.137
   Song FY, 2006, FRONT BIOSCI-LANDMRK, V11, P3100, DOI 10.2741/2036
   Sousa S, 2016, J BONE ONCOL, V5, P135, DOI 10.1016/j.jbo.2016.03.004
   Takayanagi H, 2002, DEV CELL, V3, P889, DOI 10.1016/S1534-5807(02)00369-6
   Takayanagi H, 2007, NAT REV IMMUNOL, V7, P292, DOI 10.1038/nri2062
   Takayanagi H, 2009, NAT REV RHEUMATOL, V5, P667, DOI 10.1038/nrrheum.2009.217
   Takeuchi T, 2016, ANN RHEUM DIS, V75, P983, DOI 10.1136/annrheumdis-2015-208052
   Teitelbaum SL, 1979, CALCIFIED TISSUE INT, V27, P255, DOI 10.1007/BF02441194
   Teitelbaum SL, 1997, J LEUKOCYTE BIOL, V61, P381, DOI 10.1002/jlb.61.4.381
   Ueki Y, 2001, NAT GENET, V28, P125, DOI 10.1038/88832
   Ueki Y, 2007, CELL, V128, P71, DOI 10.1016/j.cell.2006.10.047
   Valleala H, 2003, J RHEUMATOL, V30, P468
   Walsh NC, 2004, CURR OPIN RHEUMATOL, V16, P419, DOI 10.1097/01.bor.0000127824.42507.68
   Walsh NC, 2010, IMMUNOL REV, V233, P301, DOI 10.1111/j.0105-2896.2009.00857.x
   Wang CCJ, 2010, BONE, V46, P1306, DOI 10.1016/j.bone.2010.01.380
   Wang P, 2004, J BIOL CHEM, V279, P51148, DOI 10.1074/jbc.M409074200
   Wang YJ, 2004, J IMMUNOL, V173, P6820, DOI 10.4049/jimmunol.173.11.6820
   Wang ZQ, 1992, NATURE, V360, P741, DOI 10.1038/360741a0
   Yoshida H, 1990, NATURE, V345, P442, DOI 10.1038/345442a0
   Yoshida R, 2012, BIOCHEM BIOPH RES CO, V423, P247, DOI 10.1016/j.bbrc.2012.05.097
   Yoshitaka T, 2014, CELL REP, V8, P1752, DOI 10.1016/j.celrep.2014.08.023
NR 67
TC 10
Z9 11
U1 0
U2 3
PU WILEY
PI HOBOKEN
PA 111 RIVER ST, HOBOKEN 07030-5774, NJ USA
SN 0884-0431
EI 1523-4681
J9 J BONE MINER RES
JI J. Bone Miner. Res.
PD JAN 15
PY 2018
VL 33
IS 1
BP 167
EP 181
DI 10.1002/jbmr.3295
PG 15
WC Endocrinology & Metabolism
SC Endocrinology & Metabolism
GA FS9FX
UT WOS:000422723400019
PM 28914985
DA 2022-07-08
ER

PT J
AU Yu, Liedao
   Wang, Shuo
   Lin, Xiangjin
   Lu, Yang
   Gu, Pengcheng
AF Yu, Liedao
   Wang, Shuo
   Lin, Xiangjin
   Lu, Yang
   Gu, Pengcheng
TI MicroRNA-124a inhibits cell proliferation and migration in liver cancer by regulating interleukin-11
SO MOLECULAR MEDICINE REPORTS
LA English
DT Article
DE microRNA-124a; interleukin-11; liver cancer; proliferation; migration; bone metastasis
ID tissue growth-factor; hepatocellular-carcinoma cell; tumor-suppressor; lung-cancer; promotes migration; clinical-feature; bone metastasis; poor-prognosis; bcl-2 gene; expression
AB Liver cancer is the sixth most common malignant tumour and ranks in the top three cancers with regard to mortality due to metastasis and postsurgical recurrence. It is significant to understand the mechanisms underlying liver cancer for diagnosis and treatment. Cumulative evidence suggests that the abnormal regulation of microRNAs (miRNAs/miRs) may contribute to the development and metastasis of cancer. miR-124a acts as a tumour suppressor in osteosarcoma, endometrial carcinoma, prostate cancer, and glioblastoma. However, the effects of miR-124a in liver cancer and its biological mechanism are not fully understood. It has been demonstrated that miR-124a is downregulated and interleukin (IL)-11 is upregulated in the liver cancer tissues. In the present study, miR-124a upregulation inhibited cell proliferation, migration and promoted cell apoptosis. Through a dual-luciferase reporter assay, it was verified that IL-11 is a direct target of miR-124a. Furthermore, the overexpression of miR-124a repressed the secretion of IL-11 from hepatoma cells. Finally, it was identified that mimics of miR-124a increased the expression of tissue inhibitor of matrix metalloproteinase-2 (TIMP-2) and Caspase-3 and decreased the expression levels of matrix metalloproteinase 2 (MMP2), MMP9, B-cell lymphoma 2, signal transducer and activator of transcription 3 (STAT3), and phosphorylated-STAT3. In conclusion, the results indicated that miR-124a has an important role as a tumour suppressor gene by targeting IL-11. These findings may provide novel insights for clinical treatments to prevent the development of liver cancer.
C1 [Yu, Liedao; Wang, Shuo; Lin, Xiangjin; Lu, Yang; Gu, Pengcheng] Zhejiang Univ, Affiliated Hosp 1, Dept Orthoped Surg, 79 Qingchun Rd, Hangzhou 310006, Zhejiang, Peoples R China.
RP Gu, PC (通讯作者)，Zhejiang Univ, Affiliated Hosp 1, Dept Orthoped Surg, 79 Qingchun Rd, Hangzhou 310006, Zhejiang, Peoples R China.
EM 1192014@zju.edu.cn
FU Zhejiang Provincial Science and Technology Department Public Service Technology Research Project of China [2015C33203]
CR Altekruse SF, 2014, AM J GASTROENTEROL, V109, P542, DOI 10.1038/ajg.2014.11
   Bartel DP, 2009, CELL, V136, P215, DOI 10.1016/j.cell.2009.01.002
   Budhu A, 2008, HEPATOLOGY, V47, P897, DOI 10.1002/hep.22160
   Cai QQ, 2017, SCI REP-UK, V7, P0, DOI 10.1038/srep40733
   Calvisi DF, 2006, GASTROENTEROLOGY, V130, P1117, DOI 10.1053/j.gastro.2006.01.006
   Chu ML, 2015, PLOS ONE, V10, P0, DOI 10.1371/journal.pone.0116197
   Cohen GM, 1997, BIOCHEM J, V326, P1, DOI 10.1042/bj3260001
   Deuffic S, 1998, LANCET, V351, P214, DOI 10.1016/S0140-6736(05)78179-4
   Gao YB, 2013, J CANCER RES CLIN, V139, P669, DOI 10.1007/s00432-012-1370-4
   Garzon R, 2009, ANNU REV MED, V60, P167, DOI 10.1146/annurev.med.59.053006.104707
   Geng S, 2014, PLOS ONE, V9, P0, DOI 10.1371/journal.pone.0091566
   He J, 2009, CANCER-AM CANCER SOC, V115, P2710, DOI 10.1002/cncr.24300
   He L, 2004, NAT REV GENET, V5, P522, DOI 10.1038/nrg1379
   Huang S, 2011, BRIT J CANCER, V104, P235, DOI 10.1038/sj.bjc.6606010
   Huang XH, 2011, J PATHOL, V225, P463, DOI 10.1002/path.2877
   Jia XQ, 2011, CHINESE MED J-PEKING, V124, P3794, DOI 10.3760/cma.j.issn.0366-6999.2011.22.034
   Jiang F, 2015, CANCER RES, V75, P1470, DOI 10.1158/0008-5472.CAN-14-1589
   Kessenbrock K, 2010, CELL, V141, P52, DOI 10.1016/j.cell.2010.03.015
   Korsmeyer SJ, 1999, CANCER RES, V59, P0
   Lamarca A, 2015, CURR CANCER DRUG TAR, V15, P435, DOI 10.2174/1568009615666150407124747
   Lasithiotaki I, 2013, INT J CANCER, V133, P604, DOI 10.1002/ijc.28062
   Li WH, 2017, MOL NEUROBIOL, V54, P2555, DOI 10.1007/s12035-016-9852-z
   Li YY, 2014, MOL CELL BIOCHEM, V388, P219, DOI 10.1007/s11010-013-1913-2
   Liu S, 2016, ONCOL REP, V36, P2398, DOI 10.3892/or.2016.4999
   Murray MJ, 2015, CANCER EPIDEM BIOMAR, V24, P350, DOI 10.1158/1055-9965.EPI-14-0669
   Musso O, 1997, J HEPATOL, V26, P593, DOI 10.1016/S0168-8278(97)80425-4
   Natsuizaka M, 2005, J GASTROEN HEPATOL, V20, P1781, DOI 10.1111/j.1440-1746.2005.03919.x
   Pan D, 2015, CANCER SCI, V106, P592, DOI 10.1111/cas.12638
   Peng XH, 2014, MOL CANCER, V13, P0, DOI 10.1186/1476-4598-13-186
   Ren CL, 2014, TUMOR BIOL, V35, P11467, DOI 10.1007/s13277-014-2459-y
   Roodman GD, 2004, NEW ENGL J MED, V350, P1655, DOI 10.1056/NEJMra030831
   Rossi JJ, 2009, CELL, V137, P990, DOI 10.1016/j.cell.2009.05.038
   Simonson B, 2015, MINI-REV MED CHEM, V15, P467, DOI 10.2174/1389557515666150324123208
   Sommer J, 2012, J BIOL CHEM, V287, P13743, DOI 10.1074/jbc.M111.349167
   Torre LA, 2015, CA-CANCER J CLIN, V65, P87, DOI 10.3322/caac.21262
   Tsai WC, 2009, HEPATOLOGY, V49, P1571, DOI 10.1002/hep.22806
   Wang AS, 2017, ONCOL LETT, V13, P3039, DOI 10.3892/ol.2017.5846
   Wang B, 2010, ONCOGENE, V29, P1787, DOI 10.1038/onc.2009.468
   Wu JJ, 2016, CARCINOGENESIS, V37, P511, DOI 10.1093/carcin/bgw029
   Xiang ZL, 2012, MOL BIOL REP, V39, P6001, DOI 10.1007/s11033-011-1413-y
   Xiang ZL, 2011, ONCOLOGIST, V16, P1028, DOI 10.1634/theoncologist.2010-0358
   Yang SQ, 2016, ONCOTARGET, V7, P5461, DOI 10.18632/oncotarget.6684
   Yuan JH, 2014, CANCER CELL, V25, P666, DOI 10.1016/j.ccr.2014.03.010
   Yuan ZH, 2016, DEV COMP IMMUNOL, V65, P79, DOI 10.1016/j.dci.2016.06.018
   Zeng B, 2012, FEBS LETT, V586, P3271, DOI 10.1016/j.febslet.2012.06.049
   Zhang YJ, 2015, INT J CLIN EXP PATHO, V8, P1967
   Zheng F, 2012, GUT, V61, P278, DOI 10.1136/gut.2011.239145
   Zhou CF, 2015, BMC CANCER, V15, P0, DOI 10.1186/s12885-015-1366-y
   Zhou Y, 2013, LIVER INT, V33, P1271, DOI 10.1111/liv.12190
   Zhu Q, 2012, ONCOL REP, V27, P1660, DOI 10.3892/or.2012.1682
NR 50
TC 9
Z9 9
U1 0
U2 8
PU SPANDIDOS PUBL LTD
PI ATHENS
PA POB 18179, ATHENS, 116 10, GREECE
SN 1791-2997
EI 1791-3004
J9 MOL MED REP
JI Mol. Med. Rep.
PD MAR 15
PY 2018
VL 17
IS 3
BP 3972
EP 3978
DI 10.3892/mmr.2017.8348
PG 7
WC Oncology; Medicine, Research & Experimental
SC Oncology; Research & Experimental Medicine
GA FV2MB
UT WOS:000424400000069
PM 29286137
DA 2022-07-08
ER

PT J
AU Chou, Wen-Hsiang
   Liu, Ko-Lin
   Shih, Yung-Luen
   Chuang, Ying-Ying
   Chou, Jason
   Lu, Hsu-Feng
   Jair, Herng-Woei
   Lee, Ming-Zhe
   Au, Man-Kuan
   Chung, Jing-Gung
AF Chou, Wen-hsiang
   Liu, Ko-lin
   Shih, Yung-luen
   Chuang, Ying-ying
   Chou, Jason
   Lu, Hsu-feng
   Jair, Herng-woei
   Lee, Ming-zhe
   Au, Man-kuan
   Chung, Jing-gung
TI Ouabain Induces Apoptotic Cell Death Through Caspase- and Mitochondria-dependent Pathways in Human Osteosarcoma U-2 OS Cells
SO ANTICANCER RESEARCH
LA English
DT Article
DE Ouabain; caspase-dependent pathways; mitochondria-dependent pathways; apoptosis; human osteosarcoma U-2 OS cells
ID cycle arrest; cancer cell; inhibition; chemotherapy; migration; ca2+
AB Background/Aim: Ouabain, a plant-derived product/substance with Na+/K+-ATPase inhibiting properties, has been shown to exert anti-cancer activity on human cancer cells. This is the first study to investigate the effect of ouabain on apoptotic cell death of human osteosarcoma-derived U-2 OS cells. Materials and Methods: Flow cytometry was used to examine cell viability, cell cycle, and reactive oxygen species (ROS), Ca2+, mitochondrial membrane potential (MMP) and caspase activity. Morphological changes were examined by contrast-phase microscopy, while apoptosis-associated protein levels were analyzed by western blot. Results: Ouabain, at concentrations of 5-60 mu M, significantly decreased the total viable cells and induced cell morphological changes in a time-dependent manner. It also time-dependently decreased G(0)/G(1) phase and increased S and G(2)/M phase in U-2 OS cells. The production of ROS and the levels of MMPs (Delta Psi(m)) were inhibited, while Ca2+ production in U-2 OS cells was increased. Regarding cell apoptosis, flow cytometry assay revealed increased caspase-3, -8, and -9 activities in U-2 OS cells. Moreover, western blot results showed that ouabain increased the expression of proapoptotic protein Bax and decreased the expression of antiapoptotic protein Bcl-2 in U-2 OS cells. Furthermore, results also showed that ouabain increased cytochrome c release, apoptosis-inducing factor (AIF) and endonuclease (Endo) G that is associated with apoptosis through caspase-dependent and -independent pathway in U-2 OS cells. Conclusion: Our findings provide important insight into the cytotoxic effects of ouabain on U-2 OS cells, in vitro, which are mediated at least partly via cell apoptosis induction.
C1 [Chou, Wen-Hsiang] Natl Def Med Ctr, Sch Med, Taipei, Taiwan.
   [Chou, Wen-Hsiang; Au, Man-Kuan] Cheng Hsin Gen Hosp, Dept Orthoped, 45 Cheng Hsin St, Taipei, Taiwan.
   [Chou, Wen-Hsiang] St Marys Jr Coll Med Nursing & Management, Dept Informat Management, Yilan, Taiwan.
   [Liu, Ko-Lin; Shih, Yung-Luen] Shin Kong Wu Ho Su Mem Hosp, Dept Pathol & Lab Med, Taipei, Taiwan.
   [Shih, Yung-Luen] Fu Jen Catholic Univ, Coll Med, Sch Med, New Taipei, Taiwan.
   [Chuang, Ying-Ying; Lu, Hsu-Feng; Jair, Herng-Woei; Lee, Ming-Zhe] Cheng Hsin Gen Hosp, Dept Clin Pathol, Taipei, Taiwan.
   [Chou, Jason] Cheng Hsin Gen Hosp, Dept Anat Pathol, Taipei, Taiwan.
   [Lu, Hsu-Feng] Fu Jen Catholic Univ, Dept Restaurant Hotel & Inst Management, New Taipei, Taiwan.
   [Chung, Jing-Gung] China Med Univ, Dept Biol Sci & Technol, 91 Hsueh Shih Rd, Taichung, Taiwan.
   [Chung, Jing-Gung] Asia Univ, Dept Biotechnol, Taichung, Taiwan.
RP Au, MK (通讯作者)，Cheng Hsin Gen Hosp, Dept Orthoped, 45 Cheng Hsin St, Taipei, Taiwan.; Chung, JG (通讯作者)，China Med Univ, Dept Biol Sci & Technol, 91 Hsueh Shih Rd, Taichung, Taiwan.
EM ch1835@chgh.org.tw; jgchung@mail.cmu.edu.tw
FU Cheng Hsin General Hospital [105-15]; Shin Kong Wu Ho-Su Memorial Hospital, Taipei, Taiwan; R.O.C. [SKH-8302-106-NDR-09]
CR Allison DANIELC, 2012, SARCOMA, V2012, P704872, DOI 10.1155/2012/704872
   Chanvorachote P, 2013, AM J PHYSIOL-CELL PH, V304, PC263, DOI 10.1152/ajpcell.00225.2012
   Chen DD, 2014, BMC CANCER, V14, P0, DOI 10.1186/1471-2407-14-716
   Damron TA, 2007, CLIN ORTHOP RELAT R, V0, PP40, DOI 10.1097/BLO.0b013e318059b8c9
   Delavallee L, 2011, IUBMB LIFE, V63, P221, DOI 10.1002/iub.432
   Diep QN, 2000, HYPERTENSION, V35, P287, DOI 10.1161/01.HYP.35.1.287
   Esmaeelian B, 2013, MAR DRUGS, V11, P3802, DOI 10.3390/md11103802
   Guild SJ, 2003, CLIN EXP PHARMACOL P, V30, P103, DOI 10.1046/j.1440-1681.2003.03800.x
   Hiyoshi H, 2012, BRIT J CANCER, V106, P1807, DOI 10.1038/bjc.2012.159
   Holmboe L, 2012, BRIT J CLIN PHARMACO, V73, P106, DOI 10.1111/j.1365-2125.2011.04054.x
   Huang SH, 2012, J AGR FOOD CHEM, V60, P665, DOI 10.1021/jf204193v
   Huang WW, 2010, MOL NUTR FOOD RES, V54, P1585, DOI 10.1002/mnfr.201000005
   Huang YT, 2004, BIOCHEM PHARMACOL, V67, P727, DOI 10.1016/j.bcp.2003.10.013
   Kim SY, 2006, EXP MOL MED, V38, P535, DOI 10.1038/emm.2006.63
   Kuo JH, 2010, INT J ONCOL, V37, P1243, DOI 10.3892/ijo_00000775
   Kuroda K, 2013, ANTI-CANCER DRUG, V24, P826, DOI 10.1097/CAD.0b013e3283634dd0
   Lai CY, 2017, BIOSENSORS-BASEL, V7, P0, DOI [10.3390/bios7010013, 10.1051/bmdcn/2017070207]
   Lee MR, 2017, BIOMEDICINE-TAIWAN, V7, P31, DOI 10.1051/bmdcn/2017070205
   Leung YM, 2013, BIOMEDICINE-TAIWAN, V3, P130, DOI 10.1016/j.biomed.2012.11.003
   Liao CL, 2015, ENVIRON TOXICOL, V30, P53, DOI 10.1002/tox.21894
   Liu N, 2013, ONCOL LETT, V6, P475, DOI 10.3892/ol.2013.1406
   Ma YS, 2012, FOOD CHEM TOXICOL, V50, P1271, DOI 10.1016/j.fct.2012.01.033
   Ministry OFHEALTHANDWELFARE, 2017, 2016 STAT CAUS DEATH, V0, P0
   Ozdemir A, 2016, STEROIDS, V109, P29, DOI 10.1016/j.steroids.2016.03.015
   Pezzani R, 2014, ENDOCR J, V61, P41, DOI 10.1507/endocrj.EJ13-0225
   Schoner W, 2002, EUR J BIOCHEM, V269, P2440, DOI 10.1046/j.1432-1033.2002.02911.x
   Shah S, 2003, NUTR CANCER, V45, P236, DOI 10.1207/S15327914NC4502_14
   Wachtel M, 2010, CANCER TREAT REV, V36, P318, DOI 10.1016/j.ctrv.2010.02.007
   Xu ZW, 2011, J STEROID BIOCHEM, V125, P181, DOI 10.1016/j.jsbmb.2010.12.016
   Yan XF, 2015, MOL CELL BIOCHEM, V398, P95, DOI 10.1007/s11010-014-2208-y
   Yu CS, 2012, ONCOL REP, V28, P949, DOI 10.3892/or.2012.1882
NR 31
TC 28
Z9 30
U1 0
U2 8
PU INT INST ANTICANCER RESEARCH
PI ATHENS
PA EDITORIAL OFFICE 1ST KM KAPANDRITIOU-KALAMOU RD KAPANDRITI, PO BOX 22, ATHENS 19014, GREECE
SN 0250-7005
EI 1791-7530
J9 ANTICANCER RES
JI Anticancer Res.
PD JAN 15
PY 2018
VL 38
IS 1
BP 169
EP 178
DI 10.21873/anticanres.12205
PG 10
WC Oncology
SC Oncology
GA FR5TW
UT WOS:000419130100022
PM 29277770
DA 2022-07-08
ER

PT J
AU Leng, Jiali
   Song, Qingxu
   Zhao, Yuguang
   Wang, Zhenyu
AF Leng, Jiali
   Song, Qingxu
   Zhao, Yuguang
   Wang, Zhenyu
TI miR-15a represses cancer cell migration and invasion under conditions of hypoxia by targeting and downregulating Bcl-2 expression in human osteosarcoma cells
SO INTERNATIONAL JOURNAL OF ONCOLOGY
LA English
DT Article
DE microRNA-15a; osteosarcoma; cell migration; cell invasion; hypoxia
ID epithelial-mesenchymal transition; chronic lymphocytic-leukemia; breast-cancer; up-regulation; in-vivo; c-myc; metastasis; microrna; proliferation; malignancy
AB Osteosarcoma is a common, high-risk primary bone malignancy that mostly affects the younger population. There has been no marked improvement in the clinical outcomes of osteosarcoma patients to date, and cancer recurrence and metastasis are common in high-grade osteosarcoma. Therefore, identifying new biomarkers and novel therapeutic targets is crucial for improving the prognosis of osteosarcoma patients. In the present study, the MG63 human osteosarcoma cell line was employed to examine the role of microRNA (miR)-15a in regulating cellular activities under hypoxic conditions. It was demonstrated that hypoxia stimulates migration and invasion in MG63 cells, which was correlated with the downregulation of miR-15a and upregulation of B-cell lymphoma 2 (Bcl-2) expression. Introduction of miR-15a or knockdown of endogenous Bcl-2 may reduce hypoxia-induced cell invasion and migration through the regulation of matrix metalloproteinases. Analysis of the expression of miR-15a indicated that hypoxia repressed the transcription of deleted in lymphocytic leukemia 2 (DLEU2), which is the host gene of miR-15a. These findings indicated that miR-15a may be a valuable target for the treatment of osteosarcoma, particularly for patients with high-grade cancer or heavy tumor burden.
C1 [Leng, Jiali] Jilin Univ, Hosp 1, Nursing Platform Bone Joint & Sports Med, Changchun 130021, Jilin, Peoples R China.
   [Song, Qingxu; Wang, Zhenyu] Jilin Univ, Hosp 1, Dept Spinal Surg, 71 Xinmin St, Changchun 130021, Jilin, Peoples R China.
   [Zhao, Yuguang] Jilin Univ, Ctr Canc, Hosp 1, Changchun 130021, Jilin, Peoples R China.
RP Wang, ZY (通讯作者)，Jilin Univ, Hosp 1, Dept Spinal Surg, 71 Xinmin St, Changchun 130021, Jilin, Peoples R China.
EM jluwangzy@163.com
FU National Science Foundation of China [81670221]
CR Anderson ME, 2016, ORTHOP CLIN N AM, V47, P283, DOI 10.1016/j.ocl.2015.08.022
   Aqeilan RI, 2010, CELL DEATH DIFFER, V17, P215, DOI 10.1038/cdd.2009.69
   Bandi N, 2011, MOL CANCER, V10, P0, DOI 10.1186/1476-4598-10-55
   Bartel DP, 2004, CELL, V116, P281, DOI 10.1016/S0092-8674(04)00045-5
   Berner K, 2015, SARCOMA, V2015, P0, DOI 10.1155/2015/917679264129764568035
   Bonci D, 2008, NAT MED, V14, P1271, DOI 10.1038/nm.1880
   Calin GA, 2002, P NATL ACAD SCI USA, V99, P15524, DOI 10.1073/pnas.242606799
   Cimmino A, 2005, P NATL ACAD SCI USA, V102, P13944, DOI 10.1073/pnas.0506654102
   Dai LX, 2012, CELL BIOL INT, V36, P765, DOI 10.1042/CBI20110404
   Deacon K, 2012, J BIOL CHEM, V287, P0, DOI 10.1074/jbc.M112.397042
   Dumortier O, 2013, CELL METAB, V18, P312, DOI 10.1016/j.cmet.2013.06.004
   Farh KKH, 2005, SCIENCE, V310, P1817, DOI 10.1126/science.1121158
   Frankel LB, 2012, CARCINOGENESIS, V33, P2018, DOI 10.1093/carcin/bgs266
   Hartmann A, 1999, CANCER RES, V59, P1578
   Kasar S, 2012, GENES IMMUN, V13, P109, DOI 10.1038/gene.2011.58
   Lerner M, 2009, EXP CELL RES, V315, P2941, DOI 10.1016/j.yexcr.2009.07.001
   Li W, 2014, J BIOL CHEM, V289, P10691, DOI 10.1074/jbc.M113.537050
   Liu G, 2016, EUR REV MED PHARMACO, V20, P3092
   Liu L, 2014, INT J CANCER, V134, P2489, DOI 10.1002/ijc.28583
   Longhi A, 2006, CANCER TREAT REV, V32, P423, DOI 10.1016/j.ctrv.2006.05.005
   Luo QF, 2013, INT J ONCOL, V43, P1212, DOI 10.3892/ijo.2013.2034
   Mendell JT, 2005, CELL CYCLE, V4, P1179, DOI 10.4161/cc.4.9.2032
   Morrow JAMESJ, 2015, CRITICAL REVIEWS IN ONCOGENESIS, V20, P173, DOI 10.1615/CritRevOncog.2015013713
   Pinkas J, 2004, MOL CANCER RES, V2, P551
   Planas-silva MD, 2007, EXP MOL PATHOL, V82, P85, DOI 10.1016/j.yexmp.2006.09.001
   Pourrajab F, 2014, INT J BIOCHEM CELL B, V55, P318, DOI 10.1016/j.biocel.2014.08.008
   Reed JOHNC, 1995, CURRENT OPINION IN ONCOLOGY, V7, P541, DOI 10.1097/00001622-199511000-00012
   Ricca A, 2000, INT J CANCER, V86, P188, DOI 10.1002/(SICI)1097-0215(20000415)86:2<188::AID-IJC7>3.3.CO;2-N
   Shen GM, 2013, ACTA PHARMACOL SIN, V34, P336, DOI 10.1038/aps.2012.195
   Shi L, 2014, CANCER RES, V74, P532, DOI 10.1158/0008-5472.CAN-13-2203
   Shimizu S, 1995, NATURE, V374, P811, DOI 10.1038/374811a0
   Tian X, 2015, INT J CLIN EXP PATHO, V8, P6442
   Timani KA, 2015, MOL CELL BIOL, V35, P2254, DOI 10.1128/MCB.00001-15
   Van WYNSBERGHEPM, 2011, METHOD CELL BIOL, V106, P219, DOI 10.1016/B978-0-12-544172-8.00008-6
   Wang YY, 2013, CELL ONCOL, V36, P385, DOI 10.1007/s13402-013-0144-6
   Wu MZ, 2015, CANCER RES, V75, P3912, DOI 10.1158/0008-5472.CAN-14-3208
   Wu WL, 2015, INT J MOL MED, V36, P1713, DOI 10.3892/ijmm.2015.2379
   Xue G, 2015, ONCOGENE, V34, P1393, DOI 10.1038/onc.2014.82
   Yang Y, 2017, MOL MED REP, V15, P3699, DOI 10.3892/mmr.2017.6466
   Zhang H, 2016, XIANDAI SHENGWU YIXU, V16, P2801
   Zhu DAN-XIA, 2010, ZHONGGUO SHI YAN XUE YE XUE ZA ZHI, V18, P757
   Zuo JH, 2015, J CELL BIOCHEM, V116, P1039, DOI 10.1002/jcb.25059
NR 42
TC 22
Z9 22
U1 1
U2 4
PU SPANDIDOS PUBL LTD
PI ATHENS
PA POB 18179, ATHENS, 116 10, GREECE
SN 1019-6439
EI 1791-2423
J9 INT J ONCOL
JI Int. J. Oncol.
PD APR 15
PY 2018
VL 52
IS 4
BP 1095
EP 1104
DI 10.3892/ijo.2018.4285
PG 10
WC Oncology
SC Oncology
GA FY9DA
UT WOS:000427164400005
PM 29484432
DA 2022-07-08
ER

PT J
AU Kedzierska, Urszula
   Banasiak, Lukasz
   Kiela, PR
   Majewski, PM
AF Kedzierska, Urszula
   Banasiak, Lukasz
   Kiela, Pawel
   Majewski, Pawel
TI Significance of NF-kappaB signaling and PARP1 activity in the TNF-induced inhibition of PHEX gene expression in human osteoblasts
SO ACTA BIOCHIMICA POLONICA
LA English
DT Article
DE osteoblast; tumor necrosis factor; NF-kappa B; PARP1
ID bone; osteosarcoma; association; transporter; osteocyte; protein; binding; cloning; pex
AB Although loss of bone mineral density is a common symptom of chronic inflammatory diseases, its mechanisms are still poorly understood. The PHEX gene encodes a Zn-endopeptidase expressed in osteoblasts and contributes to bone mineralization. Data derived from rodents has indicated co-repression of the PHEX gene by the NF-kappa B pathway and poly(ADP-ribose) polymerase 1 (PARP1). The aim of this study was to determine the molecular mechanism involved in TNF-mediated downregulation of PHEX expression in human osteoblasts and human osteosarcoma cell line. We observed that activation of the NF-kappa B pathway by TNF was manifested as a nuclear increase in RELA and NFKB1 heterodimer. We found that TNF reduced PHEX expression and the proteasome inhibitor reversed this effect in osteosarcoma cell line. Contrary to the effects seen in rodents, inhibition of PARP1 enzymatic activity did not significantly reverse the effect of TNF on the human PHEX gene expression. EMSA studies showed that the number of adenines in the PHEX proximal promoter is crucial for the transcription factors' interactions within that region. The obtained results support the hypothesis indicating the existence of a molecular mechanism of gene repression that involves a poly adenine-rich region of the proximal gene promoters and PARP1 transcriptional activity.
C1 [Kedzierska, Urszula; Majewski, Pawel M.] Univ Warsaw, Fac Biol, Dept Anim Physiol, Warsaw, Poland.
   [Banasiak, Lukasz] Univ Warsaw, Fac Biol, Inst Bot, Dept Mol Phylogenet & Evolut, Warsaw, Poland.
   [Banasiak, Lukasz] Univ Warsaw, Biol & Chem Res Ctr, Warsaw, Poland.
   [Kiela, Pawel R.] Univ Arizona, Dept Pediat, Steele Childrens Res Ctr, Tucson, AZ 85724 USA.
   [Kiela, Pawel R.] Univ Arizona, Dept Immunol, Steele Childrens Res Ctr, Tucson, AZ 85724 USA.
RP Majewski, PM (通讯作者)，Univ Warsaw, Fac Biol, Dept Anim Physiol, Warsaw, Poland.
EM pmajew@biol.uw.edu.pl
FU National Science Centre [N N401 6291 40]
CR Al-romaih K, 2003, CANCER GENET CYTOGEN, V144, P91, DOI 10.1016/S0165-4608(02)00929-9
   Benayahu D, 2002, J CELL BIOCHEM, V84, P108, DOI 10.1002/jcb.1270
   Bowe AE, 2001, BIOCHEM BIOPH RES CO, V284, P977, DOI 10.1006/bbrc.2001.5084
   Bu RF, 2003, BONE, V33, P760, DOI 10.1016/j.bone.2003.07.006
   Chang J, 2009, NAT MED, V15, P682, DOI 10.1038/nm.1954
   Clowes JA, 2005, IMMUNOL REV, V208, P207, DOI 10.1111/j.0105-2896.2005.00334.x
   Collins JF, 1994, FASEB J, V8, P862, DOI 10.1096/fasebj.8.11.8070635
   Declercq H, 2004, BIOMATERIALS, V25, P757, DOI 10.1016/S0142-9612(03)00580-5
   Dixon PH, 1998, J CLIN ENDOCR METAB, V83, P3615, DOI 10.1210/jc.83.10.3615
   Drezner MK, 2000, KIDNEY INT, V57, P9, DOI 10.1046/j.1523-1755.2000.00807.x
   Du L, 1996, GENOMICS, V36, P22, DOI 10.1006/geno.1996.0421
   Francis F, 1995, NAT GENET, V11, P130, DOI 10.1038/ng1095-130
   Ghishan FK, 2011, AM J PHYSIOL-GASTR L, V300, PG191, DOI 10.1152/ajpgi.00496.2010
   Hassa PO, 2002, CELL MOL LIFE SCI, V59, P1534, DOI 10.1007/s00018-002-8527-2
   Hernando N, 2005, THER APHER DIAL, V9, P323, DOI 10.1111/j.1744-9987.2005.00290.x
   Ito N, 2015, MOL CELL ENDOCRINOL, V399, P208, DOI 10.1016/j.mce.2014.10.007
   Johnell O, 2004, OSTEOPOROSIS INT, V15, P38, DOI 10.1007/s00198-003-1490-4
   Johnell O, 2005, OSTEOPOROSIS INT, V16, PS3, DOI 10.1007/s00198-004-1702-6
   Kiela PR, 2009, LAB INVEST, V89, P7, DOI 10.1038/labinvest.2008.114
   Krishnakumar R, 2008, SCIENCE, V319, P819, DOI 10.1126/science.1149250
   Larmonier CB, 2016, J BIOL CHEM, V291, P8918, DOI 10.1074/jbc.M116.714386
   Majewski PM, 2010, J BIOL CHEM, V285, P34828, DOI 10.1074/jbc.M110.152868
   Murer H, 2003, ANNU REV PHYSIOL, V65, P531, DOI 10.1146/annurev.physiol.65.042902.092424
   Nguewa PA, 2005, PROG BIOPHYS MOL BIO, V88, P143, DOI 10.1016/j.pbiomolbio.2004.01.001
   Novack DV, 2011, CELL RES, V21, P169, DOI 10.1038/cr.2010.159
   Ogino H, 2007, BMC GENOMICS, V8, P171
   Peralta-leal A, 2009, FREE RADICAL BIO MED, V47, P13, DOI 10.1016/j.freeradbiomed.2009.04.008
   R CORETEAM, 2016, R LANG ENV STAT COMP, V0, P0
   Rodriguez-bores L, 2007, WORLD J GASTROENTERO, V13, P6156, DOI 10.3748/wjg.v13.i46.6156
   Slomiany BA, 2000, BIOTECHNIQUES, V28, P938, DOI 10.2144/00285st08
   Sponholtz TR, 2014, ARTHRIT CARE RES, V66, P1233, DOI 10.1002/acr.22270
   Teti A, 2009, BONE, V44, P11, DOI 10.1016/j.bone.2008.09.017
   Uno JK, 2006, GASTROENTEROLOGY, V131, P497, DOI 10.1053/j.gastro.2006.05.020
   Viswanathan A, 2008, REV ENDOCR METAB DIS, V9, P107, DOI 10.1007/s11154-007-9070-0
NR 34
TC 2
Z9 2
U1 0
U2 1
PU ACTA BIOCHIMICA POLONICA
PI WARSAW
PA PASTEURA 3, 02-093 WARSAW, POLAND
SN 0001-527X
EI 1734-154X
J9 ACTA BIOCHIM POL
JI Acta Biochim. Pol.
PD JUN 15
PY 2018
VL 65
IS 4
BP 573
EP 580
DI 10.18388/abp.2018_2633
PG 8
WC Biochemistry & Molecular Biology
SC Biochemistry & Molecular Biology
GA HI0XY
UT WOS:000456169400011
PM 30440055
DA 2022-07-08
ER

PT J
AU Chen, Xiang
   Xu, Ping
   Zhu, Jianwei
   Liu, Fan
AF Chen, Xiang
   Xu, Ping
   Zhu, Jianwei
   Liu, Fan
TI Downregulation of NKD1 in human osteosarcoma and its clinical significance
SO MOLECULAR MEDICINE REPORTS
LA English
DT Article
DE osteosarcoma; NKD1; Wnt signaling pathway
ID poor-prognosis; gastric-cancer; tumor-growth; metastasis; expression; lung; carcinoma; invasion
AB Naked cuticle homolog 1 (NKD1), a negative modulator of the canonical Wnt/-catenin pathway, is expressed in multiple normal tissues. However, there is little information regarding NKD1 expression in osteosarcoma. The aim of the present study was to explore the expression and clinicopathological significance of NKD1 in human osteosarcoma. In the present study, NKD1 protein and mRNA expression levels were detected by western blotting and reverse transcription-quantitative polymerase chain reaction, respectively. The results revealed that NKD1 expression levels were significantly lower in osteosarcoma tissues compared with normal bone tissue, and were significantly lower in patients with lung metastasis compared with patients without lung metastasis. In addition, with increasing Enneking stage, the NKD1 expression levels decreased. These data indicated that reduction of NKD1 may be associated with carcinogenesis, lung metastasis and Enneking stage in osteosarcoma. This interpretation is consistent with the results obtained from experiments on MG63 osteosarcoma cells in vitro. In order to explore the function of NKD1 in osteosarcoma, the expression of NKD1 in the human osteosarcoma MG-63 cell line was upregulated by transfection with an adenovirus containing an NKD1 vector. The results revealed that upregulation of NKD1 expression reduced the proliferation and migration of osteosarcoma cells by inhibiting expression of -catenin, cyclin D1 and MMP-9 protein. These data suggested that the downregulation of NKD1 may be involved in the proliferation and migration of osteosarcoma cells through the activation of the canonical Wnt signaling pathway, and it may be a potential prognostic marker and therapeutic target for patients with osteosarcoma.
C1 [Chen, Xiang; Zhu, Jianwei; Liu, Fan] Nantong Univ, Dept Orthoped, Affiliated Hosp, 20 Xishi Rd, Nantong 226001, Jiangsu, Peoples R China.
   [Chen, Xiang; Xu, Ping] Dongtai City Hosp Tradit Chinese Med, Dept Orthoped, Yancheng 224200, Jiangsu, Peoples R China.
RP Zhu, JW (通讯作者)，Nantong Univ, Dept Orthoped, Affiliated Hosp, 20 Xishi Rd, Nantong 226001, Jiangsu, Peoples R China.
EM zhujianwei_nt@163.com
FU Natural Science Foundation of Jiangsu Province [BK20131199]; 55th Batch of China Postdoctoral Science Foundation [2014M551640]; Nantong Science and Technology Innovation Program [MS22016008]; Project of Jiangsu Provincial Health and Family Planning Commission [H201524]
CR Ahn S, 2013, KOREAN J PATHOL, V47, P211, DOI 10.4132/KoreanJPathol.2013.47.3.211
   Angonin D, 2013, PLOS ONE, V8, P0, DOI 10.1371/journal.pone.0074666
   Cai J, 2015, BRIT J CANCER, V113, P1720, DOI 10.1038/bjc.2015.367
   Cheng ASL, 2011, CANCER RES, V71, P4028, DOI 10.1158/0008-5472.CAN-10-3342
   Deng Z, 2016, INT J ONCOL, V48, P153, DOI 10.3892/ijo.2015.3228
   Endo-munoz L, 2012, BBA-REV CANCER, V1826, P434, DOI 10.1016/j.bbcan.2012.07.003
   Fan Y, 2015, INT J CLIN EXP PATHO, V8, P10420
   Guo JH, 2009, PLOS ONE, V4, P0, DOI 10.1371/journal.pone.0007982
   He JP, 2014, ASIAN PAC J CANCER P, V15, P5967, DOI 10.7314/APJCP.2014.15.15.5967
   He L, 2015, CLIN TRANSL ONCOL, V17, P438, DOI 10.1007/s12094-014-1254-y
   Jia Y, 2015, ONCOTARGET, V6, P33470, DOI 10.18632/oncotarget.5272
   Kimura H, 2009, J ORTHOP SCI, V14, P556, DOI 10.1007/s00776-009-1372-5
   Lamora A, 2014, CLIN CANCER RES, V20, P5097, DOI 10.1158/1078-0432.CCR-13-3191
   Larraguibel J, 2015, MOL BIOL CELL, V26, P2375, DOI 10.1091/mbc.E14-12-1648
   Li Q, 2005, J BIOL CHEM, V280, P2831, DOI 10.1074/jbc.M405680200
   Livak KJ, 2001, METHODS, V25, P402, DOI 10.1006/meth.2001.1262
   Lv ZD, 2015, INT J CLIN EXP PATHO, V8, P4015
   Poletajew SLAWOMIR, 2011, ORTOP TRAUMATOL REHABIL, V13, P537
   Sampson VB, 2015, FRONT PEDIATR, V3, P0, DOI 10.3389/fped.2015.00069
   Stewart DJ, 2014, JNCI-J NATL CANCER I, V106, P0, DOI 10.1093/jnci/djt356
   Ye GD, 2016, GASTROENTEROLOGY, V150, P659, DOI 10.1053/j.gastro.2015.11.041
   Zhang S, 2015, APMIS, V123, P315, DOI 10.1111/apm.12360
   Zhang S, 2011, BMC CANCER, V11, P0, DOI 10.1186/1471-2407-11-186
   Zhao S, 2015, ONCOGENE, V34, P5069, DOI 10.1038/onc.2014.429
NR 24
TC 2
Z9 2
U1 0
U2 1
PU SPANDIDOS PUBL LTD
PI ATHENS
PA POB 18179, ATHENS, 116 10, GREECE
SN 1791-2997
EI 1791-3004
J9 MOL MED REP
JI Mol. Med. Rep.
PD JAN 15
PY 2018
VL 17
IS 1
BP 1111
EP 1117
DI 10.3892/mmr.2017.7968
PG 7
WC Oncology; Medicine, Research & Experimental
SC Oncology; Research & Experimental Medicine
GA FT8WG
UT WOS:000423433300142
PM 29115501
DA 2022-07-08
ER

PT J
AU Guo, Yanjie
   Yin, Jimin
   Tang, Mingjie
   Yu, Xingang
AF Guo, Yanjie
   Yin, Jimin
   Tang, Mingjie
   Yu, Xingang
TI Downregulation of SOX3 leads to the inhibition of the proliferation, migration and invasion of osteosarcoma cells
SO INTERNATIONAL JOURNAL OF ONCOLOGY
LA English
DT Article
DE sex determining region Y-box protein 3; osteosarcoma; cell proliferation; migration; invasion
ID epithelial-mesenchymal transition; cancer cell; tumor progression; beta-catenin; metastasis; apoptosis; promote; pathway; protein; induction
AB Sex determining region Y-box protein 3 (SOX3) is involved in embryonic development and tumorigenesis. However, the expression and precise role of SOX3 in osteosarcoma remain unclear. In this study, we reported that SOX3 expression was upregulated in osteosarcoma tissues compared with non-cancerous bone cyst tissues. To elucidate the cellular and molecular function of SOX3, we examined the consequences of SOX3 knockdown in osteosarcoma cells. We found that the downregulation of SOX3 inhibited the proliferation, migration and invasion of osteosarcoma cells. SOX3 downregulation also increased the cell population in the G1 phase and induced cell apoptosis. SOX3 knockdown-mediated cell cycle arrest and cell apoptosis were associated with decreased levels of Cdc25A, cyclin D1, proliferating cell nuclear antigen (PCNA) and Bcl-2, as well as an increased Bax expression. We also found that the downregulation of SOX3 decreased the expression of Snail, Twist and matrix metalloproteinase-9 (MMP-9), and increased E-cadherin expression, resulting in the inhibition of cell migration and invasion. Taken together, our data indicate that SOX3 may serve as an oncogene in osteosarcoma, and SOX3 downregulation may prove to be a novel approach for the inhibition of osteosarcoma progression.
C1 [Guo, Yanjie; Yin, Jimin; Tang, Mingjie; Yu, Xingang] Shanghai Jiao Tong Univ, Shanghai Peoples Hosp 6, Dept Orthoped Surg, 600 Yishan Rd, Shanghai 200233, Peoples R China.
RP Yu, XG (通讯作者)，Shanghai Jiao Tong Univ, Shanghai Peoples Hosp 6, Dept Orthoped Surg, 600 Yishan Rd, Shanghai 200233, Peoples R China.
EM xgxuxh@163.com
CR Acloque H, 2011, DEV CELL, V21, P546, DOI 10.1016/j.devcel.2011.07.005
   Alatzoglou KS, 2014, J CLIN ENDOCR METAB, V99, PE2702, DOI 10.1210/jc.2014-1160
   Archer TC, 2011, DEV BIOL, V350, P429, DOI 10.1016/j.ydbio.2010.12.013
   Basu-roy U, 2012, ONCOGENE, V31, P2270, DOI 10.1038/onc.2011.405
   Cai QY, 2016, INT J CLIN EXP PATHO, V9, P2939
   Evan GI, 2001, NATURE, V411, P342, DOI 10.1038/35077213
   Ferguson WS, 2001, CANCER INVEST, V19, P292, DOI 10.1081/CNV-100102557
   Ferletta M, 2011, INT J CANCER, V129, P45, DOI 10.1002/ijc.25647
   Guan Z, 2014, MOL CANCER, V13, P0, DOI 10.1186/1476-4598-13-257
   Huber MA, 2005, CURR OPIN CELL BIOL, V17, P548, DOI 10.1016/j.ceb.2005.08.001
   Jafarnejad SM, 2010, AM J PATHOL, V177, P2741, DOI 10.2353/ajpath.2010.100377
   Kormish JD, 2010, DEV DYNAM, V239, P56, DOI 10.1002/dvdy.22046
   Lee RJ, 1999, J BIOL CHEM, V274, P7341, DOI 10.1074/jbc.274.11.7341
   Li K, 2013, ANN SURG ONCOL, V20, PS459, DOI 10.1245/s10434-012-2792-6
   Li XF, 2013, CANCER LETT, V336, P379, DOI 10.1016/j.canlet.2013.03.027
   Mirabello L, 2009, CANCER-AM CANCER SOC, V115, P1531, DOI 10.1002/cncr.24121
   Oltvai ZN, 1993, CELL, V74, P609, DOI 10.1016/0092-8674(93)90509-O
   Otsubo T, 2008, BRIT J CANCER, V98, P824, DOI 10.1038/sj.bjc.6604193
   Parvani JG, 2013, BREAST CANCER RES, V15, P0, DOI 10.1186/bcr3466
   Rabinowicz R, 2012, J PEDIAT HEMATOL ONC, V34, P421, DOI 10.1097/MPH.0b013e31826157ce
   Sarkar A, 2013, CELL STEM CELL, V12, P15, DOI 10.1016/j.stem.2012.12.007
   Shtutman M, 1999, P NATL ACAD SCI USA, V96, P5522, DOI 10.1073/pnas.96.10.5522
   Vijayakumar S, 2011, CANCER CELL, V19, P601, DOI 10.1016/j.ccr.2011.03.010
   Wu Z, 2016, MOL MED REP, V13, P497, DOI 10.3892/mmr.2015.4541
   Xia Y, 2000, CANCER RES, V60, P6303
   Yang CF, 2013, INT J ADV ROBOT SYST, V10, P0, DOI 10.5772/55028
   Yang JN, 2016, TUMOR BIOL, V37, P4331, DOI 10.1007/s13277-015-4117-4
   Yang J, 2008, DEV CELL, V14, P818, DOI 10.1016/j.devcel.2008.05.009
   Yang N, 2014, TUMOR BIOL, V35, P7965, DOI 10.1007/s13277-014-2045-3
   Yang N, 2014, ONCOL REP, V31, P2651, DOI 10.3892/or.2014.3120
   Zhang Y, 2009, CANCER LETT, V277, P29, DOI 10.1016/j.canlet.2008.11.014
   Zhu HB, 2013, DIAGN PATHOL, V8, P0, DOI 10.1186/1746-1596-8-183
   Zorn AM, 1999, MOL CELL, V4, P487, DOI 10.1016/S1097-2765(00)80200-2
NR 33
TC 7
Z9 8
U1 0
U2 5
PU SPANDIDOS PUBL LTD
PI ATHENS
PA POB 18179, ATHENS, 116 10, GREECE
SN 1019-6439
EI 1791-2423
J9 INT J ONCOL
JI Int. J. Oncol.
PD APR 15
PY 2018
VL 52
IS 4
BP 1277
EP 1284
DI 10.3892/ijo.2018.4278
PG 8
WC Oncology
SC Oncology
GA FY9DA
UT WOS:000427164400021
PM 29484385
DA 2022-07-08
ER

PT J
AU Chien, Ming-Hsien
   Lee, Wei-Jiunn
   Yang, Yi-Chieh
   Tan, Peng
   Pan, Ke-Fan
   Liu, Yu-Cheng
   Tsai, Hsiao-Chi
   Hsu, Chun-Hua
   Wen, Yu-Ching
   Hsiao, Michael
   Hua, Kuo-Tai
AF Chien, Ming-hsien
   Lee, Wei-jiunn
   Yang, Yi-chieh
   Tan, Peng
   Pan, Ke-fan
   Liu, Yu-cheng
   Tsai, Hsiao-chi
   Hsu, Chun-hua
   Wen, Yu-ching
   Hsiao, Michael
   Hua, Kuo-tai
TI N-alpha-acetyltransferase 10 protein promotes metastasis by stabilizing matrix metalloproteinase-2 protein in human osteosarcomas
SO CANCER LETTERS
LA English
DT Article
DE Naa10p; MMP-2; Protein stability; Osteosarcoma; Metastasis
ID terminal acetyltransferase; hepatocellular-carcinoma; poor-prognosis; breast-cancer; expression; runx2; acetylation; invasion; tumorigenesis; regulator
AB N-alpha-Acetyltransferase 10 protein (Naa10p) mediates N-terminal acetylation of nascent proteins. Oncogenic or tumor suppressive roles of Naa10p were reported in cancers. Here, we report an oncogenic role of Naa10p in promoting metastasis of osteosarcomas. Higher NAA10 transcripts were observed in metastatic osteosarcoma tissues compared to non-metastatic tissues and were also correlated with a worse prognosis of patients. Knockdown and overexpression of Naa10p in osteosarcoma cells respectively led to decreased and increased cell migratory/invasive abilities. Re-expression of Naa10p, but not an enzymatically inactive mutant, relieved suppression of the invasive ability in vitro and metastasis in vivo imposed by Naa10p-knockdown. According to protease array screening, we identified that matrix metalloproteinase (MMP)-2 was responsible for the Naa10p-induced invasive phenotype. Naa10p was directly associated with MMP-2 protein through its acetyltransferase domain and maintained MMP-2 protein stability via NatA complex activity. MMP-2 expression levels were also significantly correlated with Naa10p levels in osteosarcoma tissues. These results reveal a novel function of Naa10p in the regulation of cell invasiveness by preventing MMP-2 protein degradation that is crucial during osteosarcoma metastasis.
C1 [Chien, Ming-Hsien; Yang, Yi-Chieh; Tan, Peng] Taipei Med Univ, Coll Med, Grad Inst Clin Med, Taipei, Taiwan.
   [Chien, Ming-Hsien; Lee, Wei-Jiunn] Taipei Med Univ, Wan Fang Hosp, Dept Med Educ & Res, Taipei, Taiwan.
   [Chien, Ming-Hsien] Taipei Med Univ Taipei, TMU Res Ctr Canc Translat Med, Taipei, Taiwan.
   [Lee, Wei-Jiunn; Wen, Yu-Ching] Taipei Med Univ, Sch Med, Dept Urol, Taipei, Taiwan.
   [Yang, Yi-Chieh; Hsiao, Michael] Acad Sinica, Genom Res Ctr, Taipei, Taiwan.
   [Pan, Ke-Fan; Liu, Yu-Cheng; Hua, Kuo-Tai] Natl Taiwan Univ, Coll Med, Grad Inst Toxicol, 1 Jen Ai Rd,Sec 1, Taipei 10055, Taiwan.
   [Tsai, Hsiao-Chi] China Med Univ, Grad Inst Basic Med Sci, Taichung, Taiwan.
   [Hsu, Chun-Hua] Natl Taiwan Univ, Dept Agr Chem, Taipei, Taiwan.
   [Wen, Yu-Ching] Taipei Med Univ, Wan Fang Hosp, Dept Urol, Taipei, Taiwan.
   [Hsiao, Michael] Kaohsiung Med Univ, Coll Med, Dept Biochem, Kaohsiung, Taiwan.
RP Hua, KT (通讯作者)，Natl Taiwan Univ, Coll Med, Grad Inst Toxicol, 1 Jen Ai Rd,Sec 1, Taipei 10055, Taiwan.
EM kthua@ntu.edu.tw
FU Ministry of Science and Technology, Taiwan [104-0210-01-09-02, 105-0210-01-13-01, 106-0210-01-15-02, 105-2320-B-002-035-MY3, 105-2320-B-038 -058 -MY3]; "TMU Research Center of Cancer Translational Medicine" from The Featured Areas Research Center Program; Wan Fang Hospital, Taiwan [107-wf-eva-16]
CR Allison DANIELC, 2012, SARCOMA, V2012, P704872, DOI 10.1155/2012/704872
   Arnesen T, 2009, P NATL ACAD SCI USA, V106, P8157, DOI 10.1073/pnas.0901931106
   Asaumi M, 2005, J BIOCHEM, V137, P147, DOI 10.1093/jb/mvi014
   Botter SM, 2014, CURR OPIN PHARMACOL, V16, P15, DOI 10.1016/j.coph.2014.02.002
   Buddingh EP, 2011, CLIN CANCER RES, V17, P2110, DOI 10.1158/1078-0432.CCR-10-2047
   Cathcart J, 2015, GENES DIS, V2, P26, DOI 10.1016/j.gendis.2014.12.002
   Chang YY, 2015, SCI REP-UK, V5, P0, DOI 10.1038/srep08673
   Charan J, 2013, J PHARMACOL PHARMACO, V4, P303, DOI 10.4103/0976-500X.119726
   Del MARES, 2015, SCI REP-UK, V5, P0, DOI 10.1038/srep12959
   Depaolo JS, 2016, ONCOTARGET, V7, P71417, DOI 10.18632/oncotarget.12163
   Devy L, 2011, BIOCHEM RES INT, V2011, P0, DOI 10.1155/2011/191670
   Foukas AF, 2002, J BONE JOINT SURG BR, V84B, P706, DOI 10.1302/0301-620X.84B5.12512
   Goetze S, 2009, PLOS BIOL, V7, P0, DOI 10.1371/journal.pbio.1000236
   Himelstein BP, 1998, MED PEDIATR ONCOL, V31, P471, DOI 10.1002/(SICI)1096-911X(199812)31:6<471::AID-MPO2>3.0.CO;2-M
   Ho ML, 2011, EVID-BASED COMPL ALT, V2011, P0
   Hua KT, 2011, CANCER CELL, V19, P218, DOI 10.1016/j.ccr.2010.11.010
   Kalvik TV, 2013, ONCOGENE, V32, P269, DOI 10.1038/onc.2012.82
   Kang HG, 2007, J ORTHOP RES, V25, P696, DOI 10.1002/jor.20323
   Korpi JT, 2011, SURG ONCOL, V20, PE18, DOI 10.1016/j.suronc.2010.08.004
   Kunz P, 2016, BMC CANCER, V16, P0, DOI 10.1186/s12885-016-2266-5
   Kuo HP, 2010, SCI SIGNAL, V3, P0, DOI 10.1126/scisignal.2000590
   Lee CF, 2010, J CLIN INVEST, V120, P2920, DOI 10.1172/JCI42275
   Lozada EM, 2016, ONCOTARGET, V7, P20425, DOI 10.18632/oncotarget.7966
   Luetke A, 2014, CANCER TREAT REV, V40, P523, DOI 10.1016/j.ctrv.2013.11.006
   Magin RS, 2016, J BIOL CHEM, V291, P5270, DOI 10.1074/jbc.M115.709428
   Midorikawa Y, 2002, JPN J CANCER RES, V93, P636, DOI 10.1111/j.1349-7006.2002.tb01301.x
   Moss LAS, 2012, AM J PATHOL, V181, P1895, DOI 10.1016/j.ajpath.2012.08.044
   Ren TT, 2008, CANCER LETT, V264, P83, DOI 10.1016/j.canlet.2008.01.028
   Shim JH, 2012, DIGEST DIS, V30, P603, DOI 10.1159/000343090
   Shin DH, 2009, PLOS ONE, V4, P0, DOI 10.1371/journal.pone.0007451
   Shin SH, 2014, CELL DEATH DIS, V5, P0, DOI 10.1038/cddis.2014.456
   Uchibori M, 2006, INT J ONCOL, V28, P33
   Wang ZH, 2011, ASIAN PAC J CANCER P, V12, P1973
   Wang ZH, 2012, P NATL ACAD SCI USA, V109, P3053, DOI 10.1073/pnas.1113356109
   Won KY, 2009, TUMORI J, V95, P311
   Yang X, 2013, IN VITRO CELL DEV-AN, V49, P270, DOI 10.1007/s11626-013-9598-0
   Yi CH, 2011, CELL, V146, P607, DOI 10.1016/j.cell.2011.06.050
   Yoon H, 2014, NAT COMMUN, V5, P0, DOI 10.1038/ncomms6176
   Yu M, 2009, CANCER INVEST, V27, P978, DOI 10.3109/07357900902769723
   Yu M, 2009, ONCOL REP, V21, P909, DOI 10.3892/or_00000303
   Yu YH, 2013, ONCOGENE, V32, P431, DOI 10.1038/onc.2012.74
   Zeng H, 2015, ONCOL LETT, V9, P2455, DOI 10.3892/ol.2015.3124
   Zhang M, 2015, INT J CLIN EXP PATHO, V8, P14965
   Zhang RY, 2016, TUMOR BIOL, V37, P3479, DOI 10.1007/s13277-015-4086-7
NR 44
TC 20
Z9 21
U1 0
U2 9
PU ELSEVIER IRELAND LTD
PI CLARE
PA ELSEVIER HOUSE, BROOKVALE PLAZA, EAST PARK SHANNON, CO, CLARE, 00000, IRELAND
SN 0304-3835
EI 1872-7980
J9 CANCER LETT
JI Cancer Lett.
PD JUN 15
PY 2018
VL 433
IS 
BP 86
EP 98
DI 10.1016/j.canlet.2018.06.033
PG 13
WC Oncology
SC Oncology
GA GQ2MQ
UT WOS:000441489500009
PM 29960050
DA 2022-07-08
ER

PT J
AU Abuduaini, Rewuti
   Miao, Xiaogang
   Xu, Jiangbo
   Che, Lixin
   Zhou, Wenzheng
   Guo, Zigang
   Sun, Jungang
AF Abuduaini, Rewuti
   Miao, Xiaogang
   Xu, Jiangbo
   Che, Lixin
   Zhou, Wenzheng
   Guo, Zigang
   Sun, Jungang
TI MicroRNA-194-3p inhibits the metastatic biological behaviors of spinal osteosarcoma cells by the repression of matrix metallopeptidase 9
SO INTERNATIONAL JOURNAL OF CLINICAL AND EXPERIMENTAL PATHOLOGY
LA English
DT Article
DE Spinal osteosarcoma; miR-194-3p; cell; gene; MMP-9
ID lung-cancer cell; mesenchymal transition; proliferation; migration; invasion; promote; suppresse; tumorigenesis
AB Osteosarcoma is the most common primary malignant bone tumor, but only 3%-5% of cases occur in the spine. Spinal osteosarcoma presents a significant challenge, and most patients die in spite of aggressive surgery. MicroRNAs (miRNAs) are small noncoding RNAs that have a pivotal role in the post-transcriptional regulation of gene expression. The aim of this study was to investigate the role of miR-194-3p and to identify its potential mechanism in spinal osteosarcoma. Here, spinal osteosarcoma tissues showed down-regulated expression of miR-194-3p compared to adjacent non-tumorous tissues. The level of miR-194-3p was negatively correlated with metastasis in patients with spinal osteosarcoma. MiR-194-3p over-expression in spinal osteosarcoma cells significantly inhibited cell migration and invasion in vitro. Furthermore, mechanistic analyses showed that MMP-9 (matrix metallopeptidase 9) is a direct target of miR-194-3p, and the ectopic expression of miR-194-3p inhibits MMP-9 expression by directly binding to the 3'-untranslated region (3'-UTR) of the MMP-9 gene. In summary, our results demonstrate that miR-194-3p suppresses migration and invasion of spinal osteosarcoma cells by targeting MMP-9, indicating miR-194-3p may serve as a promising novel target for spinal osteosarcoma therapy.
C1 [Abuduaini, Rewuti; Miao, Xiaogang; Xu, Jiangbo; Che, Lixin; Zhou, Wenzheng; Guo, Zigang; Sun, Jungang] Peoples Hosp Xinjiang Uygur Autonomous Reg, Dept Orthoped Trauma, 91 Tianchi Rd, Urumqi 830001, Peoples R China.
RP Sun, JG (通讯作者)，Peoples Hosp Xinjiang Uygur Autonomous Reg, Dept Orthoped Trauma, 91 Tianchi Rd, Urumqi 830001, Peoples R China.
EM sunjunbone6@yeah.net
FU Natural Science Foundation of Xinjiang Uygur Autonomous Region [2017D01C128]
CR Bao J, 2016, EUR REV MED PHARMACO, V20, P4487
   Bartel DP, 2004, CELL, V116, P281, DOI 10.1016/S0092-8674(04)00045-5
   Chen B, 2015, CELL PHYSIOL BIOCHEM, V37, P2183, DOI 10.1159/000438575
   Chen JS, 2016, ONCOL REP, V35, P3285, DOI 10.3892/or.2016.4719
   Chen XN, 2015, TUMOR BIOL, V36, P2393, DOI 10.1007/s13277-014-2849-1
   Das R, 2017, CANCER RES, V77, P1021, DOI 10.1158/0008-5472.CAN-16-2529
   Feng DP, 2013, WORLD J SURG ONCOL, V11, P0, DOI 10.1186/1477-7819-11-89
   Katonis P, 2013, CLIN MED INSIGHTS-ON, V7, P199, DOI 10.4137/CMO.S10099
   Li P, 2017, J HEMATOL ONCOL, V10, P0, DOI 10.1186/s13045-017-0402-6
   Liu YF, 2017, ONCOL RES, V25, P989, DOI 10.3727/096504016X14813867762123
   Marina N, 2004, ONCOLOGIST, V9, P422, DOI 10.1634/theoncologist.9-4-422
   Mendell JT, 2012, CELL, V148, P1172, DOI 10.1016/j.cell.2012.02.005
   Posthumadeboer J, 2011, CLIN EXP METASTAS, V28, P493, DOI 10.1007/s10585-011-9384-x
   Ruan HJ, 2017, BIOMED PHARMACOTHER, V89, P812, DOI 10.1016/j.biopha.2017.02.091
   Schickel R, 2008, ONCOGENE, V27, P5959, DOI 10.1038/onc.2008.274
   Schwab J, 2012, SPINE, V37, PE381, DOI 10.1097/BRS.0b013e31822fb1a7
   Shives TC, 1986, J BONE JOINT SURG AM, V68A, P660, DOI 10.2106/00004623-198668050-00004
   Siegel R, 2013, CA-CANCER J CLIN, V63, P11, DOI 10.3322/caac.21166
   Tsuru A, 2015, BRIT J CANCER, V112, P1232, DOI 10.1038/bjc.2015.84
   Wang J, 2017, ONCOL RES, V25, P1297, DOI 10.3727/096504017X14873430389189
   Wang XS, 2018, ONCOL RES, V26, P933, DOI 10.3727/096504017X15144741233346
   Xu XM, 2012, MOL MED REP, V6, P1018, DOI 10.3892/mmr.2012.1044
   Zhang BH, 2007, DEV BIOL, V302, P1, DOI 10.1016/j.ydbio.2006.08.028
   Zhang X, 2017, ONCOL REP, V37, P1593, DOI 10.3892/or.2017.5376
   Zhao YL, 2015, INT J CLIN EXP PATHO, V8, P12446
   Zhi XD, 2016, AM J TRANSL RES, V8, P3439
   Zhou LR, 2016, ONCOL REP, V35, P3435, DOI 10.3892/or.2016.4708
   Zhu KG, 2016, PROTEIN CELL, V7, P434, DOI 10.1007/s13238-016-0277-2
   Zhu X, 2016, ONCOTARGET, V7, P13139, DOI 10.18632/oncotarget.7545
NR 29
TC 2
Z9 2
U1 0
U2 3
PU E-CENTURY PUBLISHING CORP
PI MADISON
PA 40 WHITE OAKS LN, MADISON, WI 53711 USA
SN 1936-2625
EI 
J9 INT J CLIN EXP PATHO
JI Int. J. Clin. Exp. Pathol.
PD JUN 15
PY 2018
VL 11
IS 11
BP 5257
EP 5264
DI 
PG 8
WC Oncology; Pathology
SC Oncology; Pathology
GA HC5PV
UT WOS:000451855800012
PM 31949606
DA 2022-07-08
ER

PT J
AU Chiu, Yu-Jen
   Hour, Mann-Jen
   Jin, Yi-An
   Lu, Chi-Cheng
   Tsai, Fuu-Jen
   Chen, Tai-Lin
   Ma, Hsu
   Juan, Yu-Ning
   Yang, Jai-Sing
AF Chiu, Yu-jen
   Hour, Mann-jen
   Jin, Yi-an
   Lu, Chi-cheng
   Tsai, Fuu-jen
   Chen, Tai-lin
   Ma, Hsu
   Juan, Yu-ning
   Yang, Jai-sing
TI Disruption of IGF-1R signaling by a novel quinazoline derivative, HMJ-30, inhibits invasiveness and reverses epithelial-mesenchymal transition in osteosarcoma U-2 OS cells
SO INTERNATIONAL JOURNAL OF ONCOLOGY
LA English
DT Article
DE osteosarcoma U-2 OS cells; insulin-like growth factor 1 receptor; HMJ-30; epithelial-mesenchymal transition; invasiveness
ID growth-factor-i; nf-kappa-b; tyrosine-kinase-inhibitor; endoplasmic-reticulum stress; prostate-cancer cell; factor receptor; matrix metalloproteinase-2/-9; metastatic osteosarcoma; dependent pathway; gene-expression
AB Osteosarcoma is the most common primary malignancy of the bone and is characterized by local invasion and distant metastasis. Over the past 20 years, long-term outcomes have reached a plateau even with aggressive therapy. Overexpression of insulin-like growth factor 1 receptor (IGF-1R) is associated with tumor proliferation, invasion and migration in osteosarcoma. In the present study, our group developed a novel quinazoline derivative, 6-fluoro-2-(3-fluorophenyl)-4-(cyanoanilino)quinazoline (HMJ-30), in order to disrupt IGF-1R signaling and tumor invasiveness in osteosarcoma U-2 OS cells. Molecular modeling, immune-precipitation, western blotting and phosphorylated protein kinase sandwich ELISA assays were used to confirm this hypothesis. The results demonstrated that HMJ-30 selectively targeted the ATP-binding site of IGF-1R and inhibited its downstream phosphoinositide 3-kinase/protein kinase B, Ras/mitogen-activated protein kinase, and IK/nuclear factor-B signaling pathways in U-2 OS cells. HMJ-30 inhibited U-2 OS cell invasion and migration and downregulated protein levels and activities of matrix metalloproteinase (MMP)-2 and MMP-9. An increase in protein levels of tissue inhibitor of metalloproteinase (TIMP)-1 and TIMP-2 was also observed. Furthermore, HMJ-30 caused U-2 OS cells to aggregate and form tight clusters, and these cells were flattened, less elongated and displayed cobblestone-like shapes. There was an increase in epithelial markers and a decrease in mesenchymal markers, indicating that the cells underwent the reverse epithelial-mesenchymal transition (EMT) process. Overall, these results demonstrated the potential molecular mechanisms underlying the effects of HMJ-30 on invasiveness and EMT in U-2 OS cells, suggesting that this compound deserves further investigation as a potential anti-osteosarcoma drug.
C1 [Chiu, Yu-Jen; Ma, Hsu] Taipei Vet Gen Hosp, Div Plast & Reconstruct Surg, Dept Surg, Taipei 112, Taiwan.
   [Chiu, Yu-Jen; Ma, Hsu] Natl Yang Ming Univ, Sch Med, Dept Surg, Taipei 112, Taiwan.
   [Hour, Mann-Jen] China Med Univ, Sch Pharm, Taichung 404, Taiwan.
   [Jin, Yi-An] Taipei Med Univ Hosp, Dept Dermatol, Taipei 110, Taiwan.
   [Lu, Chi-Cheng] Buddhist Tzu Chi Gen Hosp, Dept Pharm, Hualien 970, Taiwan.
   [Tsai, Fuu-Jen] China Med Univ Hosp, Dept Med Res, Genet Ctr, Taichung 404, Taiwan.
   [Tsai, Fuu-Jen] China Med Univ, Sch Chinese Med, Taichung 404, Taiwan.
   [Tsai, Fuu-Jen] China Med Univ Hosp, Dept Med Genet, Taichung 404, Taiwan.
   [Chen, Tai-Lin] Natl Yang Ming Univ, Inst Biochem & Mol Biol, Taipei 112, Taiwan.
   [Ma, Hsu] Natl Def Med Ctr, Dept Surg, Taipei 114, Taiwan.
   [Juan, Yu-Ning; Yang, Jai-Sing] China Med Univ, China Med Univ Hosp, Dept Med Res, Taichung 404, Taiwan.
RP Yang, JS (通讯作者)，China Med Univ, China Med Univ Hosp, Dept Med Res, 2 Yude Rd, Taichung 40447, Taiwan.
EM jaisingyang@gmail.com
FU Ministry of Science and Technology, Taiwan [MOST 104-2320-B-039-004-MY3]; China Medical University Hospital [DMR-106-122]
CR Al-obaid AM, 2009, EUR J MED CHEM, V44, P2379, DOI 10.1016/j.ejmech.2008.09.015
   Arndt CAS, 1999, NEW ENGL J MED, V341, P342, DOI 10.1056/NEJM199907293410507
   Benini S, 1999, INT J CANCER, V80, P581, DOI 10.1002/(SICI)1097-0215(19990209)80:4<581::AID-IJC16>3.3.CO;2-F
   Berx G, 2007, CLIN EXP METASTAS, V24, P587, DOI 10.1007/s10585-007-9114-6
   Bjorklund M, 2005, BBA-REV CANCER, V1755, P37, DOI 10.1016/j.bbcan.2005.03.001
   Boyer B, 2000, BIOCHEM PHARMACOL, V60, P1091, DOI 10.1016/S0006-2952(00)00427-5
   Brew K, 2000, BBA-PROTEIN STRUCT M, V1477, P267, DOI 10.1016/S0167-4838(99)00279-4
   Burrow S, 1998, J SURG ONCOL, V69, P21, DOI 10.1002/(SICI)1096-9098(199809)69:1<21::AID-JSO5>3.0.CO;2-M
   Chen HJ, 2013, ONCOL REP, V30, P925, DOI 10.3892/or.2013.2490
   Chen HJ, 2013, INT J ONCOL, V43, P141, DOI 10.3892/ijo.2013.1941
   Chiu YJ, 2011, J ORTHOP RES, V29, P1448, DOI 10.1002/jor.21398
   Chou AJ, 2006, EXPERT REV ANTICANC, V6, P1075, DOI 10.1586/14737140.6.7.1075
   Chueh FS, 2014, ENVIRON TOXICOL, V29, P21, DOI 10.1002/tox.20769
   Ciardiello F, 2000, CLIN CANCER RES, V6, P2053
   Clark IA, 2008, INT J BIOCHEM CELL B, V40, P1362, DOI 10.1016/j.biocel.2007.12.006
   Conover CA, 2008, AM J PHYSIOL-ENDOC M, V294, PE10, DOI 10.1152/ajpendo.00648.2007
   Duan ZF, 2009, MOL CANCER THER, V8, P2122, DOI 10.1158/1535-7163.MCT-09-0115
   Funasaka T, 2007, CANCER RES, V67, P4236, DOI 10.1158/0008-5472.CAN-06-3935
   Girnita A, 2004, CANCER RES, V64, P236, DOI 10.1158/0008-5472.CAN-03-2522
   Graham TR, 2008, CANCER RES, V68, P2479, DOI 10.1158/0008-5472.CAN-07-2559
   Han J, 1994, SCIENCE, V265, P808, DOI 10.1126/science.7914033
   Hennequin LF, 2002, J MED CHEM, V45, P1300, DOI 10.1021/jm011022e
   Hofmann F, 2005, DRUG DISCOV TODAY, V10, P1041, DOI 10.1016/S1359-6446(05)03512-9
   Hong KO, 2009, J EXP CLIN CANC RES, V28, P0, DOI 10.1186/1756-9966-28-28
   Hour MJ, 2012, INT J ONCOL, V41, P1513, DOI 10.3892/ijo.2012.1560
   Hsu SC, 2009, J ORTHOP RES, V27, P1637, DOI 10.1002/jor.20937
   Hsu YM, 2007, CANCER RES, V67, P11064, DOI 10.1158/0008-5472.CAN-07-2443
   Huang WW, 2010, MOL NUTR FOOD RES, V54, P1585, DOI 10.1002/mnfr.201000005
   Huber MA, 2004, J CLIN INVEST, V114, P569, DOI 10.1172/JCI200421358
   Hugo H, 2007, J CELL PHYSIOL, V213, P374, DOI 10.1002/jcp.21223
   Hwang SH, 2008, MOL CANCER THER, V7, P559, DOI 10.1158/1535-7163.MCT-07-0548
   Jo M, 2009, J BIOL CHEM, V284, P22825, DOI 10.1074/jbc.M109.023960
   Johnson LC, 1953, B NEW YORK ACAD MED, V29, P164
   Kappel CC, 1994, CANCER RES, V54, P2803
   Kim HJ, 2007, MOL CELL BIOL, V27, P3165, DOI 10.1128/MCB.01315-06
   Kurmasheva RT, 2006, BBA-REV CANCER, V1766, P1, DOI 10.1016/j.bbcan.2006.05.003
   Lai KC, 2010, J AGR FOOD CHEM, V58, P2935, DOI 10.1021/jf9036694
   Lai WW, 2013, ANTICANCER RES, V33, P1941
   Lee MR, 2017, BIOMEDICINE-TAIWAN, V7, P31, DOI 10.1051/bmdcn/2017070205
   Li S, 2009, MOL ENDOCRINOL, V23, P2013, DOI 10.1210/me.2009-0197
   Liao CL, 2012, FOOD CHEM TOXICOL, V50, P1734, DOI 10.1016/j.fct.2012.02.033
   Lu CC, 2014, ONCOL REP, V32, P597, DOI 10.3892/or.2014.3250
   Ma YS, 2012, FOOD CHEM TOXICOL, V50, P1271, DOI 10.1016/j.fct.2012.01.033
   Mansky PJ, 2002, J PEDIAT HEMATOL ONC, V24, P440, DOI 10.1097/00043426-200208000-00007
   Michael JP, 2008, NAT PROD REP, V25, P166, DOI 10.1039/b612168n
   Nakaya Y, 2004, DEV CELL, V7, P425, DOI 10.1016/j.devcel.2004.08.003
   Oday K, 2009, EXPERT REV ANTICANC, V9, P511, DOI 10.1586/ERA.09.7
   Pinski J, 1996, INT J CANCER, V65, P870, DOI 10.1002/(SICI)1097-0215(19960315)65:6<870::AID-IJC27>3.0.CO;2-6
   Ple PA, 2004, J MED CHEM, V47, P871, DOI 10.1021/jm030317k
   Ponten J, 1967, INT J CANCER, V2, P434, DOI 10.1002/ijc.2910020505
   Raile K, 1994, J CELL PHYSIOL, V159, P531, DOI 10.1002/jcp.1041590317
   Reuben PM, 2006, FRONT BIOSCI-LANDMRK, V11, P1199, DOI 10.2741/1873
   Rowlands MA, 2009, INT J CANCER, V124, P2416, DOI 10.1002/ijc.24202
   Sengupta N, 2007, PHYSIOLOGY, V22, P401, DOI 10.1152/physiol.00027.2007
   Sliva D, 2004, CURR CANCER DRUG TAR, V4, P327, DOI 10.2174/1568009043332961
   Thiery JP, 2006, NAT REV MOL CELL BIO, V7, P131, DOI 10.1038/nrm1835
   Tsai SC, 2016, ENVIRON TOXICOL, V31, P866, DOI 10.1002/tox.22097
   Tsai YF, 2016, ONCOL REP, V36, P3421, DOI 10.3892/or.2016.5174
   Ullrich A, 1986, EMBO J, V5, P2503, DOI 10.1002/j.1460-2075.1986.tb04528.x
   Wang YH, 2009, MOL CELL BIOCHEM, V327, P257, DOI 10.1007/s11010-009-0064-y
   Wells A, 2000, ADV CANCER RES, V78, P31
   Weroha S, 2008, J MAMMARY GLAND BIOL, V13, P471, DOI 10.1007/s10911-008-9104-6
   Wiggan O, 2002, J CELL SCI, V115, P517
   Wiggan ON, 2006, CELL SIGNAL, V18, P1501, DOI 10.1016/j.cellsig.2005.12.002
   Wojtowiczpraga SM, 1997, INVEST NEW DRUG, V15, P61, DOI 10.1023/A:1005722729132
   Wu SH, 2010, ANTICANCER RES, V30, P2125
   Yan CH, 2007, J CELL PHYSIOL, V211, P19, DOI 10.1002/jcp.20948
   Yang JS, 2017, ONCOL REP, V37, P1786, DOI 10.3892/or.2017.5374
   Yee D, 2006, BRIT J CANCER, V94, P465, DOI 10.1038/sj.bjc.6602963
   Yu CS, 2012, ANTICANCER RES, V32, P1671
   Zhou YF, 2006, CANCER RES, V66, P404, DOI 10.1158/0008-5472.CAN-05-2506
   Zwick E, 2001, ENDOCR-RELAT CANCER, V8, P161, DOI 10.1677/erc.0.0080161
NR 72
TC 8
Z9 8
U1 1
U2 6
PU SPANDIDOS PUBL LTD
PI ATHENS
PA POB 18179, ATHENS, 116 10, GREECE
SN 1019-6439
EI 1791-2423
J9 INT J ONCOL
JI Int. J. Oncol.
PD MAY 15
PY 2018
VL 52
IS 5
BP 1465
EP 1478
DI 10.3892/ijo.2018.4325
PG 14
WC Oncology
SC Oncology
GA GB5HV
UT WOS:000429096000009
PM 29568964
DA 2022-07-08
ER

PT J
AU Chen, Jun
   He, Jian
   Yang, Yue
   Jiang, Jiannong
AF Chen, Jun
   He, Jian
   Yang, Yue
   Jiang, Jiannong
TI An analysis of the expression and function of myeloid differentiation factor 88 in human osteosarcoma
SO ONCOLOGY LETTERS
LA English
DT Article
DE osteosarcoma; myeloid differentiation factor 88; ST2825; proliferation; migration; apoptosis
ID nf-kappa-b; tumor-growth; myd88; breast; tumorigenesis; metastasis; inhibition; resistance
AB The aim of the present study was to investigate the expression and function of myeloid differentiation factor 88 (MyD88) in osteosarcoma. Immunohistochemical staining was used to detect MyD88 protein in osteosarcoma tissues and matched normal bone tissues. The association between MyD88 expression and the clinical characteristics of patients with osteosarcoma was analyzed. Furthermore, survival analysis of patients with osteosarcoma was performed to study the association between MyD88 expression and patient prognosis. Finally, the effect of the MyD88 inhibitor, ST2825, on the proliferation and apoptosis of the human osteosarcoma cell line U2OS was examined. Additionally, cell proliferation, invasion and apoptosis were examined using an MTT assay, Transwell assay and Annexin V-fluorescein isothiocyanate staining kit, respectively. The expression of proteins associated with the NF-B signaling pathway was analyzed by western blotting. The positive expression rate of MyD88 in osteosarcoma and normal bone tissues was 71.4 and 6.1%, respectively. Statistical analysis demonstrated that MyD88 was not associated with gender, age, histological type or tumor location, but that it was associated with Enneking stage and tumor metastasis (P<0.05). According to the survival analysis, patients with osteosarcoma in the high MyD88 expression group displayed a reduced overall survival rate (P<0.05). Furthermore, inhibition of MyD88 by ST2825 in U2OS cells resulted in a marked decrease in cellular proliferation and migration, and an increase in the rate of apoptosis (P<0.05). Notably, ST2825 significantly decreased cyclin D1, matrix metallopeptidase-9 and nucleus p65 expression, but increased cleaved-caspase 3 expression in ST2825-treated U2OS cells (P<0.05). The results of the present study indicated that MyD88 expression is associated with the progression of osteosarcoma and may be a potential therapeutic target for the treatment of osteosarcoma.
C1 [Chen, Jun; He, Jian; Jiang, Jiannong] Jiangsu Univ, Affiliated Yixing Hosp, Dept Orthoped, 75 Tongzhenguan Rd, Yixing 214200, Jiangsu, Peoples R China.
   [Yang, Yue] Nanjing Univ Chinese Med, Dept Surg, Affiliated Hosp 3, Nanjing 210001, Jiangsu, Peoples R China.
RP Jiang, JN (通讯作者)，Jiangsu Univ, Affiliated Yixing Hosp, Dept Orthoped, 75 Tongzhenguan Rd, Yixing 214200, Jiangsu, Peoples R China.
EM jiannongjiang@126.com
CR Bishop MW, 2016, CURR OPIN PEDIATR, V28, P26, DOI 10.1097/MOP.0000000000000298
   Cervantes JL, 2017, MED MICROBIOL IMMUN, V206, P187, DOI 10.1007/s00430-017-0495-0
   Chandhanayingyong CHANDHANARAT, 2012, SARCOMA, V2012, P404810, DOI 10.1155/2012/404810
   Chen XJ, 2015, INT J CLIN EXP PATHO, V8, P7034
   Deguine JACQUES, 2014, F1000PRIME REP, V6, P97, DOI 10.12703/P6-97
   Deng Y, 2016, GENET MOL RES, V15, P0, DOI 10.4238/gmr.15016826
   Di PADOVAF, 2018, EXPERT OPIN THER TAR, V22, P401, DOI 10.1080/14728222.2018.1464139
   Ferrari S, 2015, EXPERT OPIN PHARMACO, V16, P2727, DOI 10.1517/14656566.2015.1102226
   Kfoury A, 2014, CURR OPIN ONCOL, V26, P86, DOI 10.1097/CCO.0000000000000037
   Kuo AH, 2014, CELL CYCLE, V13, P3785, DOI 10.4161/15384101.2014.989947
   Liang BB, 2013, CLIN CANCER RES, V19, P2905, DOI 10.1158/1078-0432.CCR-12-1245
   Loiarro M, 2007, J LEUKOCYTE BIOL, V82, P801, DOI 10.1189/jlb.1206746
   Lu YD, 2017, INT J MOL MED, V39, P993, DOI 10.3892/ijmm.2017.2895
   Meng QB, 2012, MOL CELL BIOCHEM, V371, P177, DOI 10.1007/s11010-012-1434-4
   Miwa S, 2012, ANTICANCER RES, V32, P3643
   Salcedo R, 2010, J EXP MED, V207, P1625, DOI 10.1084/jem.20100199
   Shiratori E, 2017, ANTICANCER RES, V37, P6203, DOI 10.21873/anticanres.12070
   Tang QL, 2012, JNCI-J NATL CANCER I, V104, P749, DOI 10.1093/jnci/djs210
   Warner N, 2013, J IMMUNOL, V190, P3, DOI 10.4049/jimmunol.1203103
   Xiang FF, 2016, TUMOR BIOL, V37, P6017, DOI 10.1007/s13277-015-4436-5
   Xu HY, 2017, EUR REV MED PHARMACO, V21, P4516
   Zhang YX, 2018, BIOMED PHARMACOTHER, V102, P169, DOI 10.1016/j.biopha.2018.02.081
   Zhao ZQ, 2014, CANCER LETT, V342, P150, DOI 10.1016/j.canlet.2013.08.042
   Zhou Y, 2017, MEDICINE, V96, P0, DOI 10.1097/MD.0000000000006578
   Zhu Y, 2012, J TRANSL MED, V10, P0, DOI 10.1186/1479-5876-10-77
NR 25
TC 1
Z9 1
U1 0
U2 1
PU SPANDIDOS PUBL LTD
PI ATHENS
PA POB 18179, ATHENS, 116 10, GREECE
SN 1792-1074
EI 1792-1082
J9 ONCOL LETT
JI Oncol. Lett.
PD OCT 15
PY 2018
VL 16
IS 4
BP 4929
EP 4936
DI 10.3892/ol.2018.9297
PG 8
WC Oncology
SC Oncology
GA GU1BU
UT WOS:000444990700108
PM 30250559
DA 2022-07-08
ER

PT J
AU Zhang, Shuwei
   Zhou, Yichi
   Zha, Yuanyu
   Yang, Yang
   Wang, Linlong
   Li, Jingfeng
   Jin, Wei
AF Zhang, Shuwei
   Zhou, Yichi
   Zha, Yuanyu
   Yang, Yang
   Wang, Linlong
   Li, Jingfeng
   Jin, Wei
TI PYGB siRNA inhibits the cell proliferation of human osteosarcoma cell lines
SO MOLECULAR MEDICINE REPORTS
LA English
DT Article
DE osteosarcoma; brain type glycogen phosphorylase small interfering RNA; cell cycle; metastasis
ID e-cadherin; glycogen-phosphorylase; gene-expression; bone-cyst; cancer; adhesion; chemotherapy; metastasis; experience; survivor
AB Osteosarcoma is the most common malignant bone carcinoma that primarily occurs between childhood to adolescence. It was suggested by recent research that the Brain type glycogen phosphorylase (PYGB) gene may serve an important role in various types of cancer. In the present study, the PYGB gene was knocked down in order to evaluate the cell viability, invasion and migration of the human osteosarcoma cell lines MG63 and HOS. The expression levels of PYGB in osteosarcoma and bone cyst tissue samples, as well as in the osteosarcoma cell lines were identified using reverse transcription-quantitative polymerase chain reaction and western blot assay. Subsequently, a Cell Counting kit 8 assay was employed to evaluate cell proliferation. Cell apoptosis rate and cell cycle distribution were measured by flow cytometry. In addition, cell invasion and migration were evaluated through a Transwell assay. The expression levels of the cell apoptosis and tumor metastasis associated proteins B-cell lymphoma 2 (Bcl-2), Bcl-2-associated X protein, E-cadherin, Twist, matrix metalloproteinase (MMP)-9 and MMP2 were measured via western blotting. PYGB exhibited a higher expression level in the osteosarcoma tissue samples, particularly in the human osteosarcoma cell lines MG63 and HOS. Knockdown of PYGB resulted in a decline in cell proliferation, invasion and migration, which was coupled with induced cell apoptosis and cell cycle arrest in MG63 and HOS cells. Furthermore, alterations in the expression of apoptosis and metastasis associated proteins indicated that small interfering (si)PYGB may have regulated cell viability by targeting the Bcl/Caspase and cyclin dependent kinase (CDK)-1 signaling pathway. In conclusion, PYGB siRNA exerted an inhibitory effect on the cell viability of the human osteosarcoma cells MG63 and HOS by blocking the Caspase/Bcl and CDK1 signaling pathway, highlighting novel potential therapeutic methods for treating osteosarcoma.
C1 [Zhang, Shuwei; Zhou, Yichi; Zha, Yuanyu; Yang, Yang; Wang, Linlong; Li, Jingfeng; Jin, Wei] Wuhan Univ, Dept Orthoped, Zhongnan Hosp, 169 Donghu Rd, Wuhan 430071, Hubei, Peoples R China.
RP Li, JF; Jin, W (通讯作者)，Wuhan Univ, Dept Orthoped, Zhongnan Hosp, 169 Donghu Rd, Wuhan 430071, Hubei, Peoples R China.
EM hbjfeng@163.com; zhangh160311@163.com
CR Anoop TM, 2014, J THORAC ONCOL, V9, P738, DOI 10.1097/JTO.0000000000000155
   Aung L, 2002, CANCER, V95, P1728, DOI 10.1002/cncr.10861
   Bacci G, 2006, J PEDIAT HEMATOL ONC, V28, P774, DOI 10.1097/01.mph.0000243664.02174.73
   Barbosa ALFREDOJA, 2002, GASTRIC CANCER, V5, P123, DOI 10.1007/s101200200021
   Christofori G, 1999, TRENDS BIOCHEM SCI, V24, P73, DOI 10.1016/S0968-0004(98)01343-7
   Do TD, 2013, ORTHOPADE, V42, P1067, DOI 10.1007/s00132-013-2199-5
   Halbleib JM, 2006, GENE DEV, V20, P3199, DOI 10.1101/gad.1486806
   Jaffe N, 1998, J PEDIATR ONCOL NURS, V15, P90
   Janevska VESNA, 2015, MED PREGL, V68, P127
   Kirkin V, 2004, BBA-MOL CELL RES, V1644, P229, DOI 10.1016/j.bbamcr.2003.08.009
   Leptin M, 1991, GENE DEV, V5, P1568, DOI 10.1101/gad.5.9.1568
   Livak KJ, 2001, METHODS, V25, P402, DOI 10.1006/meth.2001.1262
   Longhi A, 2012, CANCER-AM CANCER SOC, V118, P5050, DOI 10.1002/cncr.27493
   Luetke A, 2014, CANCER TREAT REV, V40, P523, DOI 10.1016/j.ctrv.2013.11.006
   Manion MK, 2003, CANCER BIOL THER, V2, P0
   Nagarajan R, 2011, CANCER-AM CANCER SOC, V117, P625, DOI 10.1002/cncr.25446
   Newgard CB, 1988, J BIOL CHEM, V263, P3850
   Newgard CB, 1989, CRIT REV BIOCHEM MOL, V24, P69, DOI 10.3109/10409238909082552
   Onder TT, 2008, CANCER RES, V68, P3645, DOI 10.1158/0008-5472.CAN-07-2938
   Page-mccaw A, 2007, NAT REV MOL CELL BIO, V8, P221, DOI 10.1038/nrm2125
   Philips KB, 2014, CANCER CHEMOTH PHARM, V73, P349, DOI 10.1007/s00280-013-2358-8
   Rothberg BEG, 2006, BREAST CANCER RES TR, V100, P139, DOI 10.1007/s10549-006-9248-2
   Shibata T, 2006, SEIKAGAKU, V78, P647
   Shimada S, 1986, HISTOCHEM J, V18, P334, DOI 10.1007/BF01675212
   Shimada SHINYA, 2002, GASTRIC CANCER, V5, P130, DOI 10.1007/s101200200023
   Tashima S, 2000, AM J GASTROENTEROL, V95, P255
   Thiery JP, 2009, CELL, V139, P871, DOI 10.1016/j.cell.2009.11.007
   Tycko B, 2007, CURR MOL MED, V7, P479
   Vesuna F, 2008, BIOCHEM BIOPH RES CO, V367, P235, DOI 10.1016/j.bbrc.2007.11.151
   Waerner T, 2006, CANCER CELL, V10, P227, DOI 10.1016/j.ccr.2006.07.020
NR 30
TC 9
Z9 9
U1 3
U2 5
PU SPANDIDOS PUBL LTD
PI ATHENS
PA POB 18179, ATHENS, 116 10, GREECE
SN 1791-2997
EI 1791-3004
J9 MOL MED REP
JI Mol. Med. Rep.
PD JUL 15
PY 2018
VL 18
IS 1
BP 715
EP 722
DI 10.3892/mmr.2018.9022
PG 8
WC Oncology; Medicine, Research & Experimental
SC Oncology; Research & Experimental Medicine
GA GP1OB
UT WOS:000440584500084
PM 29845265
DA 2022-07-08
ER

PT J
AU Qiu, Jing
   Zhang, Yongzhi
   Chen, Hu
   Guo, Zhi
AF Qiu, Jing
   Zhang, Yongzhi
   Chen, Hu
   Guo, Zhi
TI MicroRNA-488 inhibits proliferation, invasion and EMT in osteosarcoma cell lines by targeting aquaporin 3
SO INTERNATIONAL JOURNAL OF ONCOLOGY
LA English
DT Article
DE osteosarcoma; microRNA-488; aquaporins 3; proliferation; invasion; epithelial-mesenchymal transition
ID epithelial-mesenchymal transition; matrix metalloproteinase; hepatocellular-carcinoma; colorectal-cancer; pancreatic-cancer; gastric-cancer; water channel; breast-cancer; growth; expression
AB It has been reported that aquaporin 3 (AQP3) expression is associated with the progression of numerous types of cancer and microRNA (miRNA/miR) processing. However, the effects and precise mechanisms of AQP3 in osteosarcoma (OS) have not been fully elucidated. The present study aimed to investigate the interaction between AQP3 and miR-488 in OS. The reverse transcription-quantitative polymerase chain reaction (RT-qPCR) assay was performed to detect the levels of AQP3 and miR-488 in OS tissues and cell lines, respectively. Cell proliferation, invasion and epithelial-mesenchymal transition (EMT) were detected to analyze the biological functions of miR-488 and AQP3 in OS cells. Furthermore, mRNA and protein levels of AQP3 was measured by RT-qPCR and western blot analysis. Furthermore, AQP3 was validated as an miR-488 target using luciferase assays in OS cells. The present study revealed that the miR-488 level was significantly downregulated in OS tissues and cell lines, and that the expression of AQP3 was markedly increased. Notable, the low miR-488 expression level was associated with upregulated AQP3 expression in OS tissues. Furthermore, introduction of miR-488 markedly suppressed the proliferation, invasion and EMT of OS cells. However, miR-488-knockdown increased the proliferation, invasion and EMT of OS cells. The present study demonstrated that miR-488 could directly target AQP3 using bioinformatics analysis and luciferase reporter assays. In addition, AQP3-silencing had similar effects to miR-488 overexpression on OS cells. Overexpression of AQP3 in OS cells partially reversed the inhibitory effects of miR-488 mimic miR-488 inhibited the proliferation, invasion and EMT of OS cells by directly downregulating AQP3 expression, and miR-488 targeting AQP3 was responsible for inhibition of the proliferation, invasion and EMT of OS cells.
C1 [Qiu, Jing] Cangzhou Cent Hosp, Dept Adm, 16 Xinhua Rd, Cangzhou 061000, Hebei, Peoples R China.
   [Zhang, Yongzhi] Cangzhou Cent Hosp, Dept Radiol, Cangzhou 061000, Hebei, Peoples R China.
   [Chen, Hu] Cangzhou Cent Hosp, Dept Sci Res, Cangzhou 061000, Hebei, Peoples R China.
   [Guo, Zhi] Cangzhou Cent Hosp, Dept Human Resources, Cangzhou 061000, Hebei, Peoples R China.
RP Qiu, J (通讯作者)，Cangzhou Cent Hosp, Dept Adm, 16 Xinhua Rd, Cangzhou 061000, Hebei, Peoples R China.
EM qiujingcangzhou@163.com
CR Agre PETER, 2006, PROC AM THORAC SOC, V3, P5, DOI 10.1513/pats.200510-109JH
   Bogenrieder T, 2003, ONCOGENE, V22, P6524, DOI 10.1038/sj.onc.1206757
   Chae YK, 2008, PLOS ONE, V3, P0, DOI 10.1371/journal.pone.0002162
   Chae YK, 2008, PLOS ONE, V3, P0, DOI 10.1371/journal.pone.0002594
   Chen J, 2014, J EXP CLIN CANC RES, V33, P0, DOI 10.1186/1756-9966-33-38
   Chen J, 2015, MOL MED REP, V11, P2882, DOI 10.3892/mmr.2014.3097
   Chen L, 2013, FEBS LETT, V587, P1366, DOI 10.1016/j.febslet.2013.03.007
   Cheng DD, 2015, ONCOTARGET, V6, P42761, DOI 10.18632/oncotarget.6199
   Direito I, 2017, J SURG ONCOL, V115, P980, DOI 10.1002/jso.24605
   Fang C, 2017, SCI REP-UK, V7, P0, DOI 10.1038/srep40384
   Guarino M, 2007, INT J BIOCHEM CELL B, V39, P2153, DOI 10.1016/j.biocel.2007.07.011
   Guo XD, 2013, BIOMED RES INT, V2013, P0, DOI 10.1155/2013/206525
   Herszenyi L, 2012, INT J MOL SCI, V13, P13240, DOI 10.3390/ijms131013240
   Hollis M, 2015, WORLD J GASTROENTERO, V21, P8284, DOI 10.3748/wjg.v21.i27.8284
   Hoque MO, 2006, AM J PATHOL, V168, P1345, DOI 10.2353/ajpath.2006.050596
   Hornebeck W, 2002, SEMIN CANCER BIOL, V12, P231, DOI 10.1016/S1044-579X(02)00026-3
   Hou SY, 2016, CELL PHYSIOL BIOCHEM, V38, P129, DOI 10.1159/000438615
   Hu DD, 2017, AM J CANCER RES, V7, P2070
   Huang XW, 2017, BIOCHEM BIOPH RES CO, V486, P1097, DOI 10.1016/j.bbrc.2017.03.168
   Ismail M, 2009, BRIT J CANCER, V100, P1889, DOI 10.1038/sj.bjc.6605093
   Jiang BF, 2014, J GASTROENTEROL, V49, P1011, DOI 10.1007/s00535-013-0851-9
   Kalluri R, 2009, J CLIN INVEST, V119, P1420, DOI 10.1172/JCI39104
   Kang SK, 2008, AM J PATHOL, V173, P518, DOI 10.2353/ajpath.2008.071198
   Klein G, 2004, CRIT REV ONCOL HEMAT, V50, P87, DOI 10.1016/j.critevonc.2003.09.001
   Kloosterman WP, 2006, DEV CELL, V11, P441, DOI 10.1016/j.devcel.2006.09.009
   Kusayama M, 2011, CANCER SCI, V102, P1128, DOI 10.1111/j.1349-7006.2011.01927.x
   Li A, 2013, ONCOL REP, V29, P535, DOI 10.3892/or.2012.2144
   Liu WJ, 2012, MOL MED REP, V6, P607, DOI 10.3892/mmr.2012.966
   Liu YL, 2007, HUM PATHOL, V38, P171, DOI 10.1016/j.humpath.2006.07.015
   Liu YL, 2015, INT J ONCOL, V47, P1672, DOI 10.3892/ijo.2015.3147
   Livak KJ, 2001, METHODS, V25, P402, DOI 10.1006/meth.2001.1262
   Lv Y, 2017, MOL MED REP, V16, P4437, DOI 10.3892/mmr.2017.7130
   Mao BJ, 2015, ONCOL REP, V34, P2811, DOI 10.3892/or.2015.4275
   Mei Q, 2014, EXPERT REV ANTICANC, V14, P1515, DOI 10.1586/14737140.2014.953935
   Mirabello L, 2009, CANCER-AM CANCER SOC, V115, P1531, DOI 10.1002/cncr.24121
   Nico B, 2012, EUR J CANCER, V48, P772, DOI 10.1016/j.ejca.2011.10.022
   Osada H, 2007, CARCINOGENESIS, V28, P2, DOI 10.1093/carcin/bgl185
   Ottaviani G, 2009, CANCER TREAT RES, V152, P15, DOI 10.1007/978-1-4419-0284-9_2, 10.1007/978-1-4419-0284-9_23
   Parisi M, 1997, BIOPHYS CHEM, V68, P255, DOI 10.1016/S0301-4622(97)00069-0
   Rojek AM, 2007, P NATL ACAD SCI USA, V104, P3609, DOI 10.1073/pnas.0610894104
   Satooka H, 2016, MOL CELL BIOL, V36, P1206, DOI 10.1128/MCB.00971-15
   Siegel HJ, 2008, EXPERT REV ANTICANC, V8, P1257, DOI 10.1586/14737140.8.8.1257
   Sikand K, 2011, INT J CANCER, V129, P810, DOI 10.1002/ijc.25753
   Simpson-haidaris PJ, 2001, ANN NY ACAD SCI, V936, P406
   Sounni NE, 2003, MATRIX BIOL, V22, P55, DOI 10.1016/S0945-053X(03)00003-9
   Thiery JP, 2009, CELL, V139, P871, DOI 10.1016/j.cell.2009.11.007
   Vihinen P, 2002, INT J CANCER, V99, P157, DOI 10.1002/ijc.10329
   Wang J, 2015, DRUG DEVELOP RES, V76, P368, DOI 10.1002/ddr.21275
   Yan WY, 2016, J CANCER, V7, P95, DOI 10.7150/jca.13340
   Yang JL, 2013, CURR OPIN ONCOL, V25, P398, DOI 10.1097/CCO.0b013e3283622c1b
   Yang Z, 2017, ONCOTARGET, V8, P80981, DOI 10.18632/oncotarget.20941
   Zeng Z, 2014, J ETHNOPHARMACOL, V154, P653, DOI 10.1016/j.jep.2014.04.038
   Zhang BH, 2007, DEV BIOL, V302, P1, DOI 10.1016/j.ydbio.2006.08.028
   Zhao Y, 2016, TUMOR BIOL, V37, P8691, DOI 10.1007/s13277-015-4645-y
NR 54
TC 20
Z9 21
U1 0
U2 11
PU SPANDIDOS PUBL LTD
PI ATHENS
PA POB 18179, ATHENS, 116 10, GREECE
SN 1019-6439
EI 1791-2423
J9 INT J ONCOL
JI Int. J. Oncol.
PD OCT 15
PY 2018
VL 53
IS 4
BP 1493
EP 1504
DI 10.3892/ijo.2018.4483
PG 12
WC Oncology
SC Oncology
GA GR8JY
UT WOS:000442971100007
PM 30015825
DA 2022-07-08
ER

PT J
AU Park, Hahyun
   Park, Sunwoo
   Bazer, FW
   Lim, Whasun
   Song, Gwonhwa
AF Park, Hahyun
   Park, Sunwoo
   Bazer, Fuller
   Lim, Whasun
   Song, Gwonhwa
TI Myricetin treatment induces apoptosis in canine osteosarcoma cells by inducing DNA fragmentation, disrupting redox homeostasis, and mediating loss of mitochondrial membrane potential
SO JOURNAL OF CELLULAR PHYSIOLOGY
LA English
DT Article
DE apoptosis; cell signaling; myricetin; osteosarcoma; treatment
ID appendicular osteosarcoma; cancer cell; hepg2 cell; proliferation; dysfunction; morphology; induction; apigenin; arrest; death
AB Canine osteosarcoma is an aggressive primary bone tumor that shows metastasis to distal regions and is associated with a high mortality rate. However, the pathophysiological mechanisms of canine osteosarcoma are not well characterized. In addition, development of prognostic factors and novel therapeutic agents is necessary to efficiently treat osteosarcoma. Therefore, we studied the effects of myricetin, an antioxidant found in berries, nuts, teas, wine, and vegetables, on apoptosis and signal transduction in the canine osteosarcoma cell lines, D-17 and DSN. Results of the present study demonstrated that treatment with myricetin decreased cell proliferation and DNA replication, while it increased apoptotic DNA fragmentation in D-17 and DSN cells. In addition, it increased generation of ROS, lipid peroxidation, and depolarization of MMP in both D-17 and DSN cells. Myricetin treatment activated phosphorylation of AKT, p70S6K, ERK1/2, JNK, and p90RSK in canine osteosarcoma cells. Moreover, inhibition of PI3K and MAPK using LY294002, U0126, or SP600125, in addition to myricetin treatment, effectively suppressed cell proliferation compared to treatment with myricetin or each inhibitor alone. Therefore, we concluded that myricetin may be a potentially effective and less toxic therapeutic agent to prevent and control progression of canine osteosarcoma.
C1 [Park, Hahyun; Park, Sunwoo; Song, Gwonhwa] Korea Univ, Coll Life Sci & Biotechnol, Inst Anim Mol Biotechnol, Seoul, South Korea.
   [Park, Hahyun; Park, Sunwoo; Song, Gwonhwa] Korea Univ, Coll Life Sci & Biotechnol, Dept Biotechnol, Seoul 02841, South Korea.
   [Bazer, Fuller W.] Texas A&M Univ, Ctr Anim Biotechnol & Genom, College Stn, TX USA.
   [Bazer, Fuller W.] Texas A&M Univ, Dept Anim Sci, College Stn, TX 77843 USA.
   [Lim, Whasun] Catholic Kwandong Univ, Dept Biomed Sci, Kangnung 25601, South Korea.
RP Song, G (通讯作者)，Korea Univ, Coll Life Sci & Biotechnol, Dept Biotechnol, Seoul 02841, South Korea.; Lim, W (通讯作者)，Catholic Kwandong Univ, Dept Biomed Sci, Kangnung 25601, South Korea.
EM wslim@cku.ac.kr; ghsong@korea.ac.kr
FU Ministry of Health & Welfare, Republic of Korea [HI17C0929]
CR Boland ML, 2013, FRONT ONCOL, V3, P0, DOI 10.3389/fonc.2013.00292
   Brodey RS, 1976, J AM VET MED ASSOC, V168, P1032
   Brooks C, 2007, P NATL ACAD SCI USA, V104, P11649, DOI 10.1073/pnas.0703976104
   Devi KP, 2015, LIFE SCI, V142, P19, DOI 10.1016/j.lfs.2015.10.004
   Feng JF, 2015, MOL CELL BIOCHEM, V408, P163, DOI 10.1007/s11010-015-2492-1
   Fenger JM, 2014, ILAR J, V55, P69, DOI 10.1093/ilar/ilu009
   Hosoya K, 2008, AM J VET RES, V69, P519, DOI 10.2460/ajvr.69.4.519
   Hu X, 2013, FOOD CHEM TOXICOL, V56, P67, DOI 10.1016/j.fct.2013.02.003, 10.1016/j.fct.2012.11.048
   Huang WW, 2010, MOL NUTR FOOD RES, V54, P1585, DOI 10.1002/mnfr.201000005
   Jo S, 2017, ANTICANCER RES, V37, P1705, DOI 10.21873/anticanres.11502
   Kim ME, 2014, ANTICANCER RES, V34, P701
   Ko CH, 2005, MOL CANCER THER, V4, P281
   Krajarng A, 2012, RES VET SCI, V93, P788, DOI 10.1016/j.rvsc.2012.01.015
   Lee KH, 2008, EUR J PHARMACOL, V591, P1, DOI 10.1016/j.ejphar.2008.06.004
   Levine CB, 2017, BMC VET RES, V13, P0, DOI 10.1186/s12917-017-1302-2
   Li HY, 2015, CELL DEATH DIS, V6, P0, DOI 10.1038/cddis.2014.543
   Lin CC, 2012, J AGR FOOD CHEM, V60, P11395, DOI 10.1021/jf303446x
   Loftus JP, 2016, VET COMP ONCOL, V14, PE17, DOI 10.1111/vco.12094
   Morello E, 2011, VET J, V189, P268, DOI 10.1016/j.tvjl.2010.08.014
   Schmidt AF, 2013, PREV VET MED, V112, P414, DOI 10.1016/j.prevetmed.2013.08.011
   Semwal DK, 2016, NUTRIENTS, V8, P0, DOI 10.3390/nu8020090
   Simpson S, 2017, ACTA VET SCAND, V59, P0, DOI 10.1186/s13028-017-0341-9
   Son YONG, 2011, J SIGNAL TRANSDUCT, V2011, P792639, DOI 10.1155/2011/792639
   Szewczyk M, 2015, VET RES COMMUN, V39, P61, DOI 10.1007/s11259-014-9623-0
   Tseng SC, 2017, J AGR FOOD CHEM, V65, P2670, DOI 10.1021/acs.jafc.6b04800
   Wakshlag JJ, 2010, AM J VET RES, V71, P89, DOI 10.2460/ajvr.71.1.89
   Walter CU, 2005, VET COMP ONCOL, V3, P1, DOI 10.1111/j.1476-5810.2005.00062.x
   Wang IK, 1999, EUR J CANCER, V35, P1517, DOI 10.1016/S0959-8049(99)00168-9
   Wang SF, 2016, SCI REP-UK, V6, P0, DOI 10.1038/srep31000
   Weinberg F, 2010, P NATL ACAD SCI USA, V107, P8788, DOI 10.1073/pnas.1003428107
   Yang C, 2017, CANCER LETT, V399, P10, DOI 10.1016/j.canlet.2017.04.014
   Zhang X, 2015, MOL CELLS, V38, P638, DOI 10.14348/molcells.2015.0037
   Zhang XH, 2013, ANTI-CANCER AGENT ME, V13, P1575, DOI 10.2174/1871520613666131125123059
   Zhang XH, 2011, MOL MED REP, V4, P273, DOI 10.3892/mmr.2011.417
NR 34
TC 17
Z9 21
U1 2
U2 28
PU WILEY
PI HOBOKEN
PA 111 RIVER ST, HOBOKEN 07030-5774, NJ USA
SN 0021-9541
EI 1097-4652
J9 J CELL PHYSIOL
JI J. Cell. Physiol.
PD SEP 15
PY 2018
VL 233
IS 9
BP 7457
EP 7466
DI 10.1002/jcp.26598
PG 10
WC Cell Biology; Physiology
SC Cell Biology; Physiology
GA GI1JX
UT WOS:000434127700101
PM 29663365
DA 2022-07-08
ER

PT J
AU Takahashi, Kaede
   Fukushima, Kaori
   Tanaka, Kosuke
   Minami, Kanako
   Ishimoto, Kaichi
   Otagaki, Shiho
   Fukushima, Nobuyuki
   Honoki, Kanya
   Tsujiuchi, Toshifumi
AF Takahashi, Kaede
   Fukushima, Kaori
   Tanaka, Kosuke
   Minami, Kanako
   Ishimoto, Kaichi
   Otagaki, Shiho
   Fukushima, Nobuyuki
   Honoki, Kanya
   Tsujiuchi, Toshifumi
TI Involvement of LPA signaling via LPA receptor-2 in the promotion of malignant properties in osteosarcoma cells
SO EXPERIMENTAL CELL RESEARCH
LA English
DT Article
DE LPA; LPA(2); Cell migration; Cisplatin; Osteosarcoma cells
ID pancreatic-cancer cell; lysophosphatidic acid receptor; regulates cellular function; tumor progression; migration; chemotherapy; proliferation; induction; trial
AB Lysophosphatidic acid (LPA) signaling via G protein-coupled LPA receptors mediates various biological effects in cancer cells. This study aimed to investigate the roles of LPA receptors in the regulation of cellular functions during tumor progression in osteosarcoma cells. Long-term cisplatin (CDDP)-treated MG63-C and MG63-R7-C cells were generated from osteosarcoma MG-63 and highly-migratory MG63-R7 cells, respectively. LPAR2 and LPAR3 expression levels were significantly higher in MG63-C cells than in MG-63 cells, while LPAR1 expression was reduced. MG63-C cells were highly motile, compared with MG-63 cells. MG63-C cell motility was suppressed by LPA(2) knockdown and enhanced by the LPA(1)/LPA(3) antagonist, dioctanoylglycerol pyrophosphate. LPAR2 and LPAR3 expression levels were significantly elevated in MG63-R7-C cells in comparison with MG63R7 cells. MG63-R7-C cells were found to be highly invasive, correlating with metalloproteinase-2 activation. MG63-R7-C cells formed large colonies, whereas colony formation was absent from MG63-R7 cells. Notably, MG63-R7-C cell activities were inhibited by LPA(2) knockdown. These results suggest that LPA signaling via LPA(2) plays an important role in the acquisition of malignant properties during tumor progression in MG-63 cells.
C1 [Takahashi, Kaede; Fukushima, Kaori; Tanaka, Kosuke; Minami, Kanako; Ishimoto, Kaichi; Otagaki, Shiho; Tsujiuchi, Toshifumi] Kindai Univ, Fac Sci & Engn, Dept Life Sci, Div Mol Oncol, 3-4-1 Kowakae, Higashiosaka, Osaka 5778502, Japan.
   [Fukushima, Nobuyuki] Kindai Univ, Fac Sci & Engn, Dept Life Sci, Div Mol Neurobiol, 3-4-1 Kowakae, Higashiosaka, Osaka 5778502, Japan.
   [Honoki, Kanya] Nara Med Univ, Dept Orthoped Surg, 840 Shijo Cho, Kashihara, Nara 6348521, Japan.
RP Tsujiuchi, T (通讯作者)，Kindai Univ, Fac Sci & Engn, Dept Life Sci, Div Mol Oncol, 3-4-1 Kowakae, Higashiosaka, Osaka 5778502, Japan.
EM ttujiuch@life.kindai.ac.jp
FU JSPS KAKENHI [JP24590493, JP15K10455, JP18K07249]; Faculty of Science and Engineering, Kindai University
CR Aikawa S, 2015, J BIOCHEM, V157, P81, DOI 10.1093/jb/mvu077
   Aoki J, 2008, BBA-MOL CELL BIOL L, V1781, P513, DOI 10.1016/j.bbalip.2008.06.005
   Barbayianni E, 2013, EXPERT OPIN THER PAT, V23, P1123, DOI 10.1517/13543776.2013.796364
   Brindley DN, 2013, BBA-MOL CELL BIOL L, V1831, P74, DOI 10.1016/j.bbalip.2012.08.015
   Dahlin DC, 1968, BONE TUMORS GEN ASPE, V0, P269
   Ding Q, 2012, HUM CELL, V25, P1, DOI 10.1007/s13577-011-0037-9
   Eilber F, 1987, J CLIN ONCOL, V5, P21, DOI 10.1200/JCO.1987.5.1.21
   Fischer DJ, 2001, MOL PHARMACOL, V60, P776
   Friedman MA, 1972, JOURNAL OF SURGICAL ONCOLOGY, V4, P482, DOI 10.1002/jso.2930040512
   Fukushima K, 2017, EXP CELL RES, V352, P139, DOI 10.1016/j.yexcr.2017.02.007
   Hayashi M, 2012, CANCER LETT, V316, P91, DOI 10.1016/j.canlet.2011.10.030
   Hirane M, 2016, MOL CARCINOGEN, V55, P1573, DOI 10.1002/mc.22410
   Ishii S, 2017, BIOCHEM BIOPH RES CO, V486, P767, DOI 10.1016/j.bbrc.2017.03.118
   Ishii S, 2015, BIOCHEM BIOPH RES CO, V461, P59, DOI 10.1016/j.bbrc.2015.03.169
   Komachi M, 2009, CARCINOGENESIS, V30, P457, DOI 10.1093/carcin/bgp011
   Leblanc R, 2015, EXP CELL RES, V333, P183, DOI 10.1016/j.yexcr.2014.11.010
   Lin ME, 2010, PROSTAG OTH LIPID M, V91, P130, DOI 10.1016/j.prostaglandins.2009.02.002
   Marina NM, 2016, LANCET ONCOL, V17, P1396, DOI 10.1016/S1470-2045(16)30214-5
   Obo Y, 2009, MUTAT RES-FUND MOL M, V660, P47, DOI 10.1016/j.mrfmmm.2008.10.005
   Samadi N, 2011, BIOCHIMIE, V93, P61, DOI 10.1016/j.biochi.2010.08.002
   Shano S, 2008, BBA-MOL CELL RES, V1783, P748, DOI 10.1016/j.bbamcr.2007.11.013
   Shida D, 2003, CANCER RES, V63, P1706
   Stoddard NC, 2015, BIOMOL THER, V23, P1, DOI 10.4062/biomolther.2014.109
   Takahashi K, 2018, J RECEPT SIG TRANSD, V38, P71, DOI 10.1080/10799893.2018.1426608
   Takahashi K, 2017, MOL CELL BIOCHEM, V431, P29, DOI 10.1007/s11010-017-2971-7
   Takahashi K, 2017, BIOCHEM BIOPH RES CO, V484, P675, DOI 10.1016/j.bbrc.2017.01.175
   Takahashi K, 2017, BIOCHEM BIOPH RES CO, V483, P652, DOI 10.1016/j.bbrc.2016.12.088
   Tanabe E, 2012, J RECEPT SIG TRANSD, V32, P328, DOI 10.3109/10799893.2012.738689
   Tsujino M, 2010, VIRCHOWS ARCH, V457, P669, DOI 10.1007/s00428-010-0960-2
   Tsujiuchi T, 2014, HISTOL HISTOPATHOL, V29, P313, DOI 10.14670/HH-29.313
   Yamada T, 2009, BIOCHEM BIOPH RES CO, V378, P424, DOI 10.1016/j.bbrc.2008.11.044
   Yung YC, 2014, J LIPID RES, V55, P1192, DOI 10.1194/jlr.R046458
NR 32
TC 16
Z9 16
U1 3
U2 6
PU ELSEVIER INC
PI SAN DIEGO
PA 525 B STREET, STE 1900, SAN DIEGO, CA 92101-4495 USA
SN 0014-4827
EI 1090-2422
J9 EXP CELL RES
JI Exp. Cell Res.
PD AUG 15
PY 2018
VL 369
IS 2
BP 316
EP 324
DI 10.1016/j.yexcr.2018.05.037
PG 9
WC Oncology; Cell Biology
SC Oncology; Cell Biology
GA GQ9CJ
UT WOS:000442063200015
PM 29859140
DA 2022-07-08
ER

PT J
AU Li, Dapeng
   Yue, Jiawei
   Wu, Yan
   Barnie, PA
   Wu, Yumin
AF Li, Dapeng
   Yue, Jiawei
   Wu, Yan
   Barnie, Prince
   Wu, Yumin
TI HtrA1 up-regulates expression of MMPs via Erk1/2/Rock-dependent pathways
SO INTERNATIONAL JOURNAL OF CLINICAL AND EXPERIMENTAL PATHOLOGY
LA English
DT Article
DE Intervertebral disc; intervertebral disc degeneration; matrix metalloproteinases; extracellular matrix
ID intervertebral disc degeneration; serine-protease htra1; nf-kappa-b; nucleus pulposus; a1 htra1; erk; osteosarcoma; therapy; and-13; role
AB Background: There are few studies that have identified the potential role of a high temperature requirement A1 (HtrA1) in intervertebral disc degeneration (IDD). This study was undertaken to investigate the regulatory role of HtrA1 in the pathogenesis of IDD. Material and Methods: The mRNA levels of HtrA1 and matrix metalloproteinases (MMPs) of human intervertebral disc degeneration tissues were measured by real-time quantitative PCR, and a correlation between the expression level of HtrA1 and MMPs was also investigated. Human nucleus pulposus cells (HNPCs) were challenged with rHtrA1, and expression of MMPs was measured by real-time quantitative PCR, Western blotting, and ELISA. Moreover, to analyze the mechanism by which HtrA1 up-regulates MMPs, ERK1/2/ROCK signaling pathway inhibitors were also used. Results: We found significant increases in mRNA expression of HtrA1 and MMP1, 3, 9, and 13 in IDD tissues compared with control. HtrA1 expression level was associated with the levels of MMP1, 3, and 13. Expression of MMP1, 3, and 13 mRNA and protein were significantly increased in HNPCs treated by rHtrA1. Moreover, administration of the ERK1/2 signaling pathway inhibitor or ROCK signaling pathway inhibitor decreased rHtrA1-induced MMPs production. Therefore, changes in HtrA1 expression could be involved in the pathogenesis of IDD. Conclusion: Our findings indicate that HtrA1 can induce increases in MMPs in HNPCs via the ERK1/2/ROCK signaling pathway, thus providing new insights into the role of HtrA1 in the pathogenesis of IDD.
C1 [Li, Dapeng] Jiangsu Univ, Dept Orthoped, Affiliated Hosp, Zhenjiang 212001, Jiangsu, Peoples R China.
   [Yue, Jiawei; Wu, Yumin] First Peoples Hosp Changzhou, Dept Lab Med, Changzhou 213003, Peoples R China.
   [Wu, Yan] Jiangsu Univ, Dept Physiol, Med Coll, Zhenjiang 212013, Jiangsu, Peoples R China.
   [Barnie, Prince Amoah] Univ Cape Coast, Sch Allied Hlth Sci, Dept Biomed Sci, Cape Coast, Ghana.
RP Wu, YM (通讯作者)，First Peoples Hosp Changzhou, Dept Lab Med, Changzhou 213003, Peoples R China.
EM wuyumin1116@yeah.net
FU National Natural Science Foundation of China [81601931]; Natural Science Foundation of Jiangsu Province [BK20150475]; Youth Medical Talent Project of Jiangsu Province [QNRC2016844]
CR Ahmad N, 2012, MOL CELL ENDOCRINOL, V363, P46, DOI 10.1016/j.mce.2012.07.006
   Altobelli E, 2015, ONCOL REP, V34, P555, DOI 10.3892/or.2015.4016
   An E, 2010, INVEST OPHTH VIS SCI, V51, P3379, DOI 10.1167/iovs.09-4853
   Bottino J, 2014, ACTA HISTOCHEM, V116, P1367, DOI 10.1016/j.acthis.2014.08.009
   Choi H, 2015, CURR STEM CELL RES T, V10, P307, DOI 10.2174/1574888X10666150113112149
   Csaki C, 2009, ARTHRITIS RES THER, V11, P0, DOI 10.1186/ar2850
   De Luca A, 2004, J HISTOCHEM CYTOCHEM, V52, P885, DOI 10.1369/jhc.3A6186.2004
   Eo SH, 2016, EXP CELL RES, V348, P201, DOI 10.1016/j.yexcr.2016.09.024
   Filliat G, 2017, PLOS ONE, V12, P0, DOI 10.1371/journal.pone.0181600
   Frochaux V, 2014, PLOS ONE, V9, P0, DOI 10.1371/journal.pone.0109483
   Graham JM, 2013, PLOS ONE, V8, P0, DOI 10.1371/journal.pone.0063884
   Grau S, 2005, P NATL ACAD SCI USA, V102, P6021, DOI 10.1073/pnas.0501823102
   Grau S, 2006, J BIOL CHEM, V281, P6124, DOI 10.1074/jbc.M500361200
   Grunhagen T, 2006, J BONE JOINT SURG AM, V88A, P30, DOI 10.2106/JBJS.E.01290
   Hangai M, 2008, SPINE J, V8, P732, DOI 10.1016/j.spinee.2007.07.392
   Holt DW, 2012, OSTEOARTHR CARTILAGE, V20, P430, DOI 10.1016/j.joca.2011.11.008
   Iatridis JC, 2013, SPINE J, V13, P243, DOI 10.1016/j.spinee.2012.12.002
   Ishiguro M, 2012, NEUROSCIENCE, V220, P302, DOI 10.1016/j.neuroscience.2012.06.015
   Kadow T, 2015, CLIN ORTHOP RELAT R, V473, P1903, DOI 10.1007/s11999-014-3774-8
   Kang S, 2017, BONE JOINT J, V99B, P401, DOI 10.1302/0301-620X.99B3.38018
   Keld R, 2011, BRIT J CANCER, V105, P124, DOI 10.1038/bjc.2011.187
   Kucukguven A, 2013, CURR DRUG TARGETS, V14, P287
   Lakka SS, 2002, ONCOGENE, V21, P5601, DOI 10.1038/sj.onc.1205646
   Larkin DJ, 2013, FRONT PHYSIOL, V4, P0, DOI 10.3389/fphys.2013.00121
   Launay S, 2008, CELL DEATH DIFFER, V15, P1408, DOI 10.1038/cdd.2008.82
   Lee WT, 2015, FOOD CHEM TOXICOL, V78, P33, DOI 10.1016/j.fct.2015.01.012
   Lehner A, 2013, PLOS ONE, V8, P0, DOI 10.1371/journal.pone.0060359
   Leung VYL, 2014, STEM CELLS, V32, P2164, DOI 10.1002/stem.1717
   Li DP, 2017, MED SCI MONITOR, V23, P1940, DOI 10.12659/MSM.904018
   Lu KH, 2016, FOOD CHEM TOXICOL, V97, P177, DOI 10.1016/j.fct.2016.09.006
   Sun ZY, 2015, J ORTHOP SURG RES, V10, P0, DOI 10.1186/s13018-015-0296-3
   Tiaden AN, 2012, J BIOL CHEM, V287, P21335, DOI 10.1074/jbc.M112.341032
   Tiaden AN, 2013, AM J PATHOL, V182, P1482, DOI 10.1016/j.ajpath.2013.02.003
   Tong Y, 2010, MOL VIS, V16, P1958
   Tossetta G, 2016, EUR J HISTOCHEM, V60, P263, DOI 10.4081/ejh.2016.2724
   Tsuchiya A, 2005, BONE, V37, P323, DOI 10.1016/j.bone.2005.03.015
   Verlaan JJ, 2015, SPINE J, V15, P1172, DOI 10.1016/j.spinee.2013.11.044
   Vo NV, 2016, J ORTHOP RES, V34, P1289, DOI 10.1002/jor.23195
   Wang F, 2016, OSTEOARTHR CARTILAGE, V24, P398, DOI 10.1016/j.joca.2015.09.019
   Wang P, 2013, FASEB J, V27, P4664, DOI 10.1096/fj.13-234542
   Wang SX, 2017, SCI REP-UK, V7, P0, DOI [10.1038/s41598-017-10970-2, 10.1038/s41598-017-04692-8]
NR 41
TC 3
Z9 3
U1 0
U2 5
PU E-CENTURY PUBLISHING CORP
PI MADISON
PA 40 WHITE OAKS LN, MADISON, WI 53711 USA
SN 1936-2625
EI 
J9 INT J CLIN EXP PATHO
JI Int. J. Clin. Exp. Pathol.
PD JUN 15
PY 2018
VL 11
IS 2
BP 998
EP 1008
DI 
PG 11
WC Oncology; Pathology
SC Oncology; Pathology
GA FY8EP
UT WOS:000427096500063
PM 31938194
DA 2022-07-08
ER

PT J
AU Chen, Dong
   Hu, Chuanzhen
   Wen, Gen
   Yang, Qingcheng
   Zhang, Changqing
   Yang, Huilin
AF Chen, Dong
   Hu, Chuanzhen
   Wen, Gen
   Yang, Qingcheng
   Zhang, Changqing
   Yang, Huilin
TI DownRegulated SOX4 Expression Suppresses Cell Proliferation, Migration, and Induces Apoptosis in Osteosarcoma In Vitro and In Vivo
SO CALCIFIED TISSUE INTERNATIONAL
LA English
DT Article
DE SOX4; Osteosarcoma; Apoptosis; Prognosis; In vivo
ID epithelial-mesenchymal transition; hepatocellular-carcinoma; transcription factor; cancer progression; prostate-cancer; poor-prognosis; breast-cancer; lung-cancer; metastasis; chemotherapy
AB The SOX4 transcription factor is involved in various cellular processes, such as embryonic development and differentiation. Deregulated expression of Sox4 in several human cancers has been reported to date, but its biological functions in the progression of osteosarcoma remain unclear. In this study, we found that the expression levels of SOX4 protein were significantly higher in high-grade osteosarcoma tissues and metastatic osteosarcoma tissues. Its overexpression was associated with poor prognosis in osteosarcoma. Knockdown of the SOX4 gene in the osteosarcoma cell lines resulted in decreased cell proliferation, migration, invasion, and induced apoptosis. After SOX4 gene silencing, the protein expression levels of Bax, Caspase-3, and P53 in osteosarcoma cells were significantly elevated, while the protein expression levels of Bcl-2, MMP2, and MMP9 were obviously decreased. In vivo analysis in nude mice further confirmed that knockdown of SOX4 suppressed tumor growth. In conclusion, SOX4 appears to be an important tumor oncogene in the regulation of osteosarcoma cell proliferation, apoptosis, and invasion, and it may be a potential target for effective osteosarcoma therapy.
C1 [Chen, Dong; Wen, Gen; Yang, Huilin] Soochow Univ, Dept Orthoped, Affiliated Hosp 1, Suzhou 215003, Peoples R China.
   [Chen, Dong; Wen, Gen; Yang, Qingcheng; Zhang, Changqing] Shanghai Jiao Tong Univ, Dept Orthoped, Affiliated Peoples Hosp 6, Shanghai 200233, Peoples R China.
   [Hu, Chuanzhen] Tongji Univ, Dept Orthopaed Surg, Shanghai Peoples Hosp 10, Shanghai 200072, Peoples R China.
   [Hu, Chuanzhen] Tongji Univ, Sch Med, Inst Bone Tumor, Shanghai 200072, Peoples R China.
RP Yang, HL (通讯作者)，Soochow Univ, Dept Orthoped, Affiliated Hosp 1, Suzhou 215003, Peoples R China.
EM yanghuilin_2017@126.com
FU key project of Shanghai Science and Technology Commission [11411950400]
CR Arndt CAS, 2012, MAYO CLIN PROC, V87, P475, DOI 10.1016/j.mayocp.2012.01.015
   Bjornland K, 2005, J SURG RES, V127, P151, DOI 10.1016/j.jss.2004.12.016
   Bowles J, 2000, DEV BIOL, V227, P239, DOI 10.1006/dbio.2000.9883
   Chen X, 2015, TUMOR BIOL, V36, P9873, DOI 10.1007/s13277-015-3751-1
   Cheng Q, 2017, INT J MOL MED, V40, P447, DOI 10.3892/ijmm.2017.3030
   Dai X, 2011, MED SCI MONITOR, V17, PRA177, DOI 10.12659/MSM.881893
   Ferrari S, 2015, EXPERT OPIN PHARMACO, V16, P2727, DOI 10.1517/14656566.2015.1102226
   Gorlick R, 2010, J BONE MINER RES, V25, P683, DOI 10.1002/jbmr.77
   Han RF, 2016, ONCOL LETT, V12, P1367, DOI 10.3892/ol.2016.4799
   Hunt SMN, 1999, BIOL REPROD, V61, P476, DOI 10.1095/biolreprod61.2.476
   Hur W, 2010, CARCINOGENESIS, V31, P1298, DOI 10.1093/carcin/bgq072
   Incesu Z, 2013, INDIAN J EXP BIOL, V51, P789
   Jang SM, 2013, BIOCHEM BIOPH RES CO, V438, P445, DOI 10.1016/j.bbrc.2013.07.099
   Kunz P, 2016, BMC CANCER, V16, P0, DOI 10.1186/s12885-016-2266-5
   Lee H, 2016, CANCER RES, V76, P4994, DOI 10.1158/0008-5472.CAN-15-2322
   Liao YL, 2008, ONCOGENE, V27, P5578, DOI 10.1038/onc.2008.168
   Liu PB, 2006, CANCER RES, V66, P4011, DOI 10.1158/0008-5472.CAN-05-3055
   Liu Y, 2017, TUMOR BIOL, V39, P0
   Liu Z, 2017, BIOTECHNOL LETT, V39, P841, DOI 10.1007/s10529-017-2305-6
   Ma HQ, 2014, HAEMATOLOGICA, V99, P1591, DOI 10.3324/haematol.2014.104695
   Osborne TS, 2012, J COMP PATHOL, V146, P132, DOI 10.1016/j.jcpa.2011.12.007
   Pan X, 2009, P NATL ACAD SCI USA, V106, P3788, DOI 10.1073/pnas.0810147106
   Penzo-mendez AI, 2010, INT J BIOCHEM CELL B, V42, P425, DOI 10.1016/j.biocel.2009.07.018
   Pramoonjago P, 2006, ONCOGENE, V25, P5626, DOI 10.1038/sj.onc.1209566
   Ruebel KH, 2008, ENDOCRINE, V33, P62, DOI 10.1007/s12020-008-9060-3
   Sinner D, 2007, MOL CELL BIOL, V27, P7802, DOI 10.1128/MCB.02179-06
   Song GD, 2015, TUMOR BIOL, V36, P4167, DOI 10.1007/s13277-015-3051-9
   Sun BH, 2013, J IMMUNOL, V190, P2080, DOI 10.4049/jimmunol.1202736
   Vandewetering M, 1993, EMBO J, V12, P3847, DOI 10.1002/j.1460-2075.1993.tb06063.x
   Wang BC, 2016, TUMOR BIOL, V37, P9131, DOI 10.1007/s13277-015-4756-5
   Wang DM, 2015, MOL CELL BIOCHEM, V402, P75, DOI 10.1007/s11010-014-2315-9
   Wang L, 2013, PROSTATE CANCER P D, V16, P301, DOI 10.1038/pcan.2013.25
   Wegner M, 1999, NUCLEIC ACIDS RES, V27, P1409, DOI 10.1093/nar/27.6.1409
   Ya J, 1998, CIRC RES, V83, P986, DOI 10.1161/01.RES.83.10.986
   Yamamoto N, 2013, EXPERT OPIN PHARMACO, V14, P2183, DOI 10.1517/14656566.2013.827171
   Zhang JC, 2012, CANCER RES, V72, P4597, DOI 10.1158/0008-5472.CAN-12-1045
   Zhou YC, 2015, J CELL BIOCHEM, V116, P1007, DOI 10.1002/jcb.25055
NR 37
TC 7
Z9 8
U1 0
U2 15
PU SPRINGER
PI NEW YORK
PA 233 SPRING ST, NEW YORK, NY 10013 USA
SN 0171-967X
EI 1432-0827
J9 CALCIFIED TISSUE INT
JI Calcif. Tissue Int.
PD JAN 15
PY 2018
VL 102
IS 1
BP 117
EP 127
DI 10.1007/s00223-017-0340-x
PG 11
WC Endocrinology & Metabolism
SC Endocrinology & Metabolism
GA FS4NJ
UT WOS:000419769400012
PM 29038881
DA 2022-07-08
ER

PT J
AU Qu, Yang
   Zheng, Shuang
   Kang, Mingyang
   Dong, Rongpeng
   Zhou, Haohan
   Zhao, Dezhi
   Zhao, Jianwu
AF Qu, Yang
   Zheng, Shuang
   Kang, Mingyang
   Dong, Rongpeng
   Zhou, Haohan
   Zhao, Dezhi
   Zhao, Jianwu
TI Knockdown of long non-coding RNA HOXD-AS1 inhibits the progression of osteosarcoma
SO BIOMEDICINE & PHARMACOTHERAPY
LA English
DT Article
DE Osteosarcoma; lncRNA; HOXD-AS1; Proliferation; STAT3
ID cancer; proliferation; jak2/stat3; apoptosis; growth
AB Long non-coding RNA HOXD-AS1 (HOXD-AS1) has recently been shown to be involved in the development and progression of multiple cancers. However, the expression, significance, and biological function of HOXD-AS1 in osteosarcoma (OS) remain unknown. Here, we found that the expression level of HOXD-AS1 was significantly upregulated in OS tissues and cells. Furthermore, high expression of HOXD-AS1 was positively associated with the clinical and pathological characteristics of OS, including tumor stage and lymph node metastasis, and negatively correlated with overall survival rate. in vitro assays confirmed that knockdown of HOXD-AS1 suppressed cell proliferation, colony formation, migration, and invasion, and promoted cell cycle arrest at G1 stage and apoptosis in OS cells. in vivo assays confirmed that knockdown of HOXD-AS1 significantly decreased tumor growth in xenograft mice, and decreased tumor size and weight. Importantly, we also showed that knockdown of HOXD-AS1 significantly reduced signal transducer and activator of transcription 3 and its target protein (CyclinD1, Bcl-2, and MMP-2) expression in vitro and in vivo. Moreover, overexpression of STAT3 could reverse the suppression of proliferation ability induced by sh-HOXD-AS1 in U2OS cells. Collectively, our data indicated that HOXD-AS1 might be an oncogenic long non-coding RNA (lncRNA) and might be a potential attractive therapeutic target for OS.
C1 [Qu, Yang; Zheng, Shuang; Kang, Mingyang; Dong, Rongpeng; Zhou, Haohan; Zhao, Dezhi; Zhao, Jianwu] Jilin Univ, Hosp 2, Dept Orthopaed, 218 Ziqiang St, Changchun 130041, Jilin, Peoples R China.
RP Zhao, JW (通讯作者)，Jilin Univ, Hosp 2, Dept Orthopaed, 218 Ziqiang St, Changchun 130041, Jilin, Peoples R China.
EM Jianwu@jlu.edu.cn
FU National Science Foundation of Jilin University [20171284]
CR Birney E, 2007, NATURE, V447, P799, DOI 10.1038/nature05874
   Cafferkey C, 2016, EXPERT OPIN INV DRUG, V25, P1023, DOI 10.1080/13543784.2016.1195807
   Chai EZP, 2016, PHARMACOL THERAPEUT, V162, P86, DOI 10.1016/j.pharmthera.2015.10.004
   Chen RL, 2017, ONCOTARGET, V8, P20462, DOI 10.18632/oncotarget.14726
   Couto JI, 2012, BMC VET RES, V8, P0, DOI 10.1186/1746-6148-8-244
   Du YY, 2017, MOL BIOSYST, V13, P2107, DOI 10.1039/c7mb00375g
   Fossey SL, 2009, BMC CANCER, V9, P0, DOI 10.1186/1471-2407-9-81
   Graham A, 1989, CELL, V57, P367, DOI 10.1016/0092-8674(89)90912-4
   Gu P, 2017, MOL THER, V25, P1959, DOI 10.1016/j.ymthe.2017.04.016
   Gutschner T, 2012, RNA BIOL, V9, P703, DOI 10.4161/rna.20481
   Jandura A, 2017, TRENDS GENET, V33, P665, DOI 10.1016/j.tig.2017.08.002
   Li JD, 2016, PROCEEDINGS OF 2016 IEEE INTERNATIONAL CONFERENCE ON BIG DATA ANALYSIS (ICBDA), V0, P99
   Li N, 2017, CLIN CHIM ACTA, V474, P165, DOI 10.1016/j.cca.2017.09.015
   Liu JX, 2017, BIOMED PHARMACOTHER, V96, P173, DOI 10.1016/j.biopha.2017.09.120
   Lu S, 2017, MOL CANCER, V16, P0, DOI 10.1186/s12943-017-0676-x
   Marchese FP, 2017, GENOME BIOL, V18, P0, DOI 10.1186/s13059-017-1348-2
   Masuda M, 2002, CANCER RES, V62, P3351
   Mirabello L, 2009, CANCER-AM CANCER SOC, V115, P1531, DOI 10.1002/cncr.24121
   Oi T, 2016, INT J ONCOL, V49, P2275, DOI 10.3892/ijo.2016.3757
   Sas-chen A, 2017, BIOCHEM SOC T, V45, P51, DOI 10.1042/BST20160131
   Simpson S, 2017, ACTA VET SCAND, V59, P0, DOI 10.1186/s13028-017-0341-9
   Tano KEIKO, 2012, FRONTIERS IN GENETICS, V3, P219, DOI 10.3389/fgene.2012.00219
   Torre LA, 2015, CA-CANCER J CLIN, V65, P87, DOI 10.3322/caac.21262
   Turkson J, 2000, ONCOGENE, V19, P6613, DOI 10.1038/sj.onc.1204086
   Wang H, 2017, MOL CANCER, V16, P0, DOI 10.1186/s12943-017-0680-1
   Wang QH, 2017, ONCOTARGETS THER, V10, P4753, DOI 10.2147/OTT.S143787
   Yarmishyn AA, 2014, BMC GENOMICS, V15, P0, DOI 10.1186/1471-2164-15-S9-S7
   Zhang ZR, 2017, EXP THER MED, V14, P805, DOI 10.3892/etm.2017.4547
   Zheng L, 2017, TUMOR BIOL, V39, P0, DOI 10.1177/1010428317705335
NR 30
TC 14
Z9 15
U1 1
U2 17
PU ELSEVIER FRANCE-EDITIONS SCIENTIFIQUES MEDICALES ELSEVIER
PI ISSY-LES-MOULINEAUX
PA 65 RUE CAMILLE DESMOULINS, CS50083, 92442 ISSY-LES-MOULINEAUX, FRANCE
SN 0753-3322
EI 1950-6007
J9 BIOMED PHARMACOTHER
JI Biomed. Pharmacother.
PD FEB 15
PY 2018
VL 98
IS 
BP 899
EP 906
DI 10.1016/j.biopha.2018.01.024
PG 8
WC Medicine, Research & Experimental; Pharmacology & Pharmacy
SC Research & Experimental Medicine; Pharmacology & Pharmacy
GA FX5FR
UT WOS:000426104000110
PM 29571260
DA 2022-07-08
ER

PT J
AU Liu, Gang
   Yuan, Dongtang
   Sun, Peng
   Liu, Weidong
   Wu, Peng-Fei
   Liu, Huan
   Yu, Guang-Yang
AF Liu, Gang
   Yuan, Dongtang
   Sun, Peng
   Liu, Weidong
   Wu, Peng-fei
   Liu, Huan
   Yu, Guang-yang
TI LINC00968 functions as an oncogene in osteosarcoma by activating the PI3K/AKT/mTOR signaling
SO JOURNAL OF CELLULAR PHYSIOLOGY
LA English
DT Article
DE LINC00968; osteosarcoma; PI3K; AKT; mTOR
ID long noncoding rna; cancer cell; lung-cancer; pathway; proliferation; progression; expression; invasion; metastasis; resistance
AB Osteosarcoma is recognized as a malignant tumor in the skeletal system. Long non-coding RNAs (lncRNAs) have been exhibited to play crucial roles in osteosarcoma development. Our current study focused on the biological effects and mechanism of LINC00968 in osteosarcoma pathogenesis. We observed that LINC00968 was dramatically elevated in osteosarcoma cells including U2OS, MG63, Saos-2, SW1353, and 143-B cells compared to human osteoblast cell line hFOB. Silence of LINC00968 inhibited osteosarcoma cell growth and proliferation in vitro. Reversely, overexpression of LINC00968 promoted osteosarcoma cell survival and cell colony formation ability in Saos-2 and 143-B cells. In addition, LINC00968 was able to induce osteosarcoma cell migration and invasion through up-regulating MMP-2 and MMP-9 protein levels. The phosphoinosmde-3-kinase/Protein Kinase B/mammalian target of rapamycin (PI3K/AKT/mTOR) pathway has been reported to participate in several cancer types. Here, in our study, we found that PI3K/AKT/mTOR pathway was involved in osteosarcoma progression. Knockdown of LINC00968 inactivated PI3K/AKT/mTOR signaling pathway in vitro. Subsequently, in vivo tumor xenografts were established using 143-B cells to investigate whether LINC00968 can induce osteosarcoma development in vivo. Consistently, it was indicated that inhibition of LINC00968 significantly inhibited osteosarcoma progression in vivo. Taken these together, in our research, LINC00968 could be provided as a novel prognostic biomarker and therapeutic target in osteosarcoma diagnosis and treatment.
C1 [Liu, Gang; Yuan, Dongtang; Sun, Peng; Liu, Weidong; Wu, Peng-Fei; Liu, Huan; Yu, Guang-Yang] Nanjing Med Univ, Huaian Peoples Hosp 1, Dept Orthoped, Huaian, Peoples R China.
RP Yu, GY (通讯作者)，Nanjing Med Univ, Huaian Peoples Hosp 1, Dept Orthoped, Huaian, Peoples R China.
EM yu_guang_yang@163.com
CR An JH, 2017, ONCOTARGETS THER, V10, P5377, DOI 10.2147/OTT.S147586
   Chen WJ, 2017, ONCOTARGET, V8, P61282, DOI 10.18632/oncotarget.18058
   Coventon J, 2017, J BONE ONCOL, V8, P4, DOI 10.1016/j.jbo.2017.07.001
   Derrien T, 2012, GENOME RES, V22, P1775, DOI 10.1101/gr.132159.111
   Foulon S, 2016, EUR J CANCER, V61, P128, DOI 10.1016/j.ejca.2016.03.075
   Hay N, 2004, GENE DEV, V18, P1926, DOI 10.1101/gad.1212704
   Huo YQ, 2017, ONCOTARGET, V8, P46993, DOI 10.18632/oncotarget.16551
   Janku F, 2012, ONCOTARGET, V3, P1566, DOI 10.18632/oncotarget.716
   Jimmy RINCY, 2017, JBI DATABASE SYSTEM REV IMPLEMENT REP, V15, P2113, DOI 10.11124/JBISRIR-2016-003105
   Jin XJ, 2017, CANCER MED-US, V6, P1409, DOI 10.1002/cam4.1084
   Ke KL, 2017, ONCOL LETT, V14, P5994, DOI 10.3892/ol.2017.6930
   Li GD, 2012, CELL PHYSIOL BIOCHEM, V30, P1481, DOI 10.1159/000343336
   Li J, 2014, CELL PROLIFERAT, V47, P152, DOI 10.1111/cpr.12093
   Li XY, 2016, AM J CANCER RES, V6, P2869
   Liu GF, 2017, AM J CANCER RES, V7, P1450
   Lu YB, 2017, ONCOTARGET, V8, P88804, DOI 10.18632/oncotarget.21321
   Ouyang SR, 2017, ONCOTARGET, V8, P92815, DOI 10.18632/oncotarget.21590
   Rinn JL, 2012, ANNU REV BIOCHEM, V81, P145, DOI 10.1146/annurev-biochem-051410-092902
   Shao QW, 2018, BIOCHEM BIOPH RES CO, V495, P539, DOI 10.1016/j.bbrc.2017.10.076
   Shi H, 2017, TUMOR BIOL, V39, P0, DOI 10.1177/1010428317697568
   Wang HP, 2017, YONSEI MED J, V58, P1092, DOI 10.3349/ymj.2017.58.6.1092
   Wang YL, 2017, QUANTUM INF PROCESS, V16, P0, DOI 10.1007/s11128-016-1477-7
   Wang Y, 2018, J CELL PHYSIOL, V233, P3397, DOI 10.1002/jcp.26186
   Wang YZ, 2017, EARTH SURF DYNAM, V5, P1, DOI 10.5194/esurf-5-145-2017
   Wang Y, 2017, ONCOTARGET, V8, P59417, DOI 10.18632/oncotarget.19727
   Xu Y, 2017, BMC CANCER, V17, P0, DOI 10.1186/s12885-017-3339-9
   Yang C, 2017, AM J CANCER RES, V7, P2009
   Yu CC, 2017, ONCOTARGET, V8, P68641, DOI 10.18632/oncotarget.19817
   Yu GP, 2015, J THORAC DIS, V7, P1806, DOI 10.3978/j.issn.2072-1439.2015.10.17
   Yu PY, 2017, PLOS ONE, V12, P0, DOI 10.1371/journal.pone.0181885
   Yu XF, 2017, BMC CANCER, V17, P0, DOI 10.1186/s12885-017-3731-5
   Zhu Y, 2016, ONCOTARGET, V7, P14429, DOI 10.18632/oncotarget.7418
NR 32
TC 19
Z9 19
U1 0
U2 11
PU WILEY
PI HOBOKEN
PA 111 RIVER ST, HOBOKEN 07030-5774, NJ USA
SN 0021-9541
EI 1097-4652
J9 J CELL PHYSIOL
JI J. Cell. Physiol.
PD NOV 15
PY 2018
VL 233
IS 11
BP 8639
EP 8647
DI 10.1002/jcp.26624
PG 9
WC Cell Biology; Physiology
SC Cell Biology; Physiology
GA GV6YB
UT WOS:000446264900024
PM 29904919
DA 2022-07-08
ER

PT J
AU Chen, Zi
   Zhao, Guohui
   Zhang, Yunkun
   Ma, Yong
   Ding, Yin
   Xu, Nanwei
AF Chen, Zi
   Zhao, Guohui
   Zhang, Yunkun
   Ma, Yong
   Ding, Yin
   Xu, Nanwei
TI MiR-199b-5p promotes malignant progression of osteosarcoma by regulating HER2
SO JOURNAL OF BUON
LA English
DT Article
DE disease progression; HER2; MiR-199b-5p; osteosarcoma
ID microrna; chemotherapy; future; emt
AB Purpose: MicroRNAs (miRs) are endogenous, noncoding small RNAs that play a key role in regulating biological and pathological processes. The oncogenic properties of miR199b-5p have been demonstrated in previous studies but the effect of miR-199b-5p on osteosarcoma (OS) has not yet been clarified. This study aimed to investigate the effect of miR-199b-5p on OS and the relationship between this miR and the pathological parameters and prognosis of OS. Methods: MiR-199b-5p expression in 57 pairs of OS tissues, corresponding adjacent normal tissues and OS cells was measured by quantitative reverse transcriptase-polymerase chain reaction (qRT-PCR).The relationship between miR-1996-5p and the pathological features and prognosis of OS patients was examined. We constructed small interfering (si) RNA to knock down miR-199b-5p expression in OS cell lines MG63 and U20S. Cell Counting Kit-8 (CCK-8), cell cloning assay and Transwell cell migration and invasion assay were applied for investigating the biological function of miR-199b-5p, respectively. Finally, western blot was used f or exploring its underlying mechanism. Results: MiR-199b-5p expression in OS was significantly higher than that of normal tissues. Compared to patients w\sith low expression of miR-199b-5p, patients with high expression level tended to be with younger age, higher incidence of distant metastases and lower overall survival. Compared with interference sequence negative control (si-NC) group, the abilities of proliferation, invasion and metastasis of cells transfected with si-miR-199b-5p were significantly decreased Western blot analysis indicated that expressions of key proteins related to epithelial to mesenchymal transition (EMT) signaling pathway, including N-cadherin, Vimentin, beta-catenin and matrix metalloproteinase-9 (MMP9), were significantly decreased after transfection with si-miR-199b5p. Furthermore, we found that miR-199b-5p promoted the progression of OS mainly through regulating HER2. Conclusions: Upregulated miR-199b-5p is significantly related with stage, distant metastasis and poor prognosis of OS. This MiR may promote progression of OS through regulating HER2.
C1 [Chen, Zi; Zhao, Guohui; Zhang, Yunkun; Ma, Yong; Ding, Yin; Xu, Nanwei] Nanjing Med Univ, Dept Orthopaed, Changzhou Peoples Hosp 2, Changzhou, Peoples R China.
RP Xu, NW (通讯作者)，Nanjing Med Univ, Dept Orthopaed, Changzhou Peoples Hosp 2, 68 Gehu Middle Rd, Changzhou 213000, Jiangsu, Peoples R China.
EM coolcz2000@gmail.com
CR Artene STEFANALEXANDRU, 2018, J IMMUNOASSAY IMMUNOCHEM, V39, P1, DOI 10.1080/15321819.2017.1411816
   Brabletz T, 2018, NAT REV CANCER, V18, P128, DOI 10.1038/nrc.2017.118
   Cortini M, 2017, CANCER LETT, V405, P90, DOI 10.1016/j.canlet.2017.07.024
   Dangelo B, 2016, ANTICANCER RES, V36, P5571, DOI 10.21873/anticanres.11142
   Dalmay T, 2013, ESSAYS BIOCHEM, V54, P29, DOI 10.1042/BSE0540029, 10.1042/bse0540029
   Di MODICAM, 2017, DIS MARKERS, V2017, P0, DOI 10.1155/2017/7849108
   Du ZF, 2018, MOL CANCER, V17, P0, DOI 10.1186/s12943-018-0782-4
   Ferrari S, 2015, EXPERT OPIN PHARMACO, V16, P2727, DOI 10.1517/14656566.2015.1102226
   Gentilin E, 2016, BEST PRACT RES CL EN, V30, P629, DOI 10.1016/j.beem.2016.10.002
   Harrison DJ, 2018, EXPERT REV ANTICANC, V18, P39, DOI 10.1080/14737140.2018.1413939
   He FZ, 2016, INT J SURG, V36, P283, DOI 10.1016/j.ijsu.2016.11.016
   Kushlinskii NE, 2016, BIOCHEMISTRY-MOSCOW+, V81, P315, DOI 10.1134/S0006297916040027
   Kwan JYY, 2016, J RADIAT RES, V57, PI106, DOI 10.1093/jrr/rrw009
   Li CJ, 2016, ORTHOP SURG, V8, P105, DOI 10.1111/os.12238
   Li H, 2017, PLOS ONE, V12, P0
   Lin YH, 2017, TRENDS MOL MED, V23, P737, DOI 10.1016/j.molmed.2017.06.004
   Ma ZQ, 2018, SEMIN CANCER BIOL, V50, P21, DOI 10.1016/j.semcancer.2018.02.004
   Majidinia M, 2016, DNA REPAIR, V47, P1, DOI 10.1016/j.dnarep.2016.09.003
   Nassar FJ, 2017, PHARMACOL THERAPEUT, V172, P34, DOI 10.1016/j.pharmthera.2016.11.012
   Osborne TS, 2012, J COMP PATHOL, V146, P132, DOI 10.1016/j.jcpa.2011.12.007
   Palmini G, 2017, MOLECULES, V22, P0, DOI 10.3390/molecules22030417
   Rickel K, 2017, BONE, V102, P69, DOI 10.1016/j.bone.2016.10.017
   Santamaria PG, 2017, MOL ONCOL, V11, P718, DOI 10.1002/1878-0261.12091
   Shi TY, 2013, MED ONCOL, V30, P0, DOI [10.1007/s12032-013-0500-4, 10.1007/s12032-013-0697-2]
   Smith BN, 2016, J CLIN MED, V5, P0, DOI 10.3390/jcm5020017
   Souhami RL, 1997, LANCET, V350, P911, DOI 10.1016/S0140-6736(97)02307-6
   Tsiambas E, 2017, J BUON, V22, P1595
   Tutar L, 2015, DRUG DEVELOP RES, V76, P382, DOI 10.1002/ddr.21273
   Wang XL, 2018, J BUON, V23, P444
   Xiao X, 2014, PEDIATR DRUGS, V16, P503, DOI 10.1007/s40272-014-0095-z
   Xu J, 2016, ADV CLIN EXP MED, V25, P971, DOI 10.17219/acem/36460
   Yamamoto N, 2013, EXPERT OPIN PHARMACO, V14, P2183, DOI 10.1517/14656566.2013.827171
   Zhou Q, 2017, CELL PROLIFERAT, V50, P0, DOI 10.1111/cpr.12394
NR 33
TC 19
Z9 20
U1 0
U2 1
PU IMPRIMATUR PUBLICATIONS
PI ATHENS
PA 30 DEM POLIORKETES ST, ATHENS, 136 76, GREECE
SN 1107-0625
EI 2241-6293
J9 J BUON
JI J. BUON
PD NOV-DEC 15
PY 2018
VL 23
IS 6
BP 1816
EP 1824
DI 
PG 9
WC Oncology
SC Oncology
GA HB4JC
UT WOS:000451018200031
PM 30610808
DA 2022-07-08
ER

PT J
AU Luo, Zhanpeng
   Li, Dawei
   Luo, Xiaobo
   Li, Litao
   Gu, Suxi
   Yu, Long
   Ma, Yuanzheng
AF Luo, Zhanpeng
   Li, Dawei
   Luo, Xiaobo
   Li, Litao
   Gu, Suxi
   Yu, Long
   Ma, Yuanzheng
TI Curcumin may serve an anticancer role in human osteosarcoma cell line U-2 OS by targeting ITPR1
SO ONCOLOGY LETTERS
LA English
DT Article
DE osteosarcoma; curcumin; RNA sequencing; differentially expressed gene; anticancer role
ID apoptosis; expression; growth; pathogenesis; metastasis; arrest; death; p53
AB The present study aimed to determine the mechanisms of action of curcumin in osteosarcoma. Human osteosarcoma U-2 OS cells was purchased from the Cell Bank of the Chinese Academy of Sciences. RNA sequencing analysis was performed for 2 curcumin-treated samples and 2 control samples using Illumina deep sequencing technology. The differentially expressed genes were identified using Cufflink software. Enrichment and protein-protein interaction network analyses were performed separately using cluster Profiler package and Cytoscape software to identify key genes. Then, the mRNA levels of key genes were detected by quantitative reverse transcription polymerase chain reaction (RT-qPCR) in U-2 OS cells. Finally, cell apoptosis, proliferation, migration and invasion arrays were performed. In total, 201 DEGs were identified in the curcumin-treated group. EEF1A1 (degree=88), ATF7IP, HIF1A, SMAD7, CLTC, MCM10, ITPR1, ADAM15, WWP2 and ATP5C1, which were enriched in 'biological process', exhibited higher degrees than other genes in the PPI network. RT-qPCR demonstrated that treatment with curcumin was able to significantly increase the levels of CLTC and ITPR1 mRNA in curcumin-treated cells compared with control. In addition, targeting ITPR1 with curcumin significantly promoted apoptosis and suppressed proliferation, migration and invasion. Targeting ITPR1 via curcumin may serve an anticancer role by mediating apoptosis, proliferation, migration and invasion in U-2 OS cells.
C1 [Luo, Zhanpeng; Li, Dawei; Ma, Yuanzheng] Southern Med Univ, Grad Sch, Guangzhou 510515, Guangdong, Peoples R China.
   [Luo, Zhanpeng; Li, Dawei; Luo, Xiaobo; Li, Litao; Gu, Suxi; Yu, Long; Ma, Yuanzheng] 309th Hosp Chinese PLA, Dept Orthoped, 17 Heishanhu Rd, Beijing 100091, Peoples R China.
RP Ma, YZ (通讯作者)，309th Hosp Chinese PLA, Dept Orthoped, 17 Heishanhu Rd, Beijing 100091, Peoples R China.
EM mayuanzhengmy@hotmail.com
CR Bao B, 2011, PLOS ONE, V6, P0, DOI 10.1371/journal.pone.0017850
   Benjamini Y, 1995, J R STAT SOC B, V57, P289, DOI 10.1111/j.2517-6161.1995.tb02031.x
   Blanch A, 2013, PLOS ONE, V8, P0, DOI 10.1371/journal.pone.0066436
   Boehning D, 2004, CELL CYCLE, V3, P252
   Bradford PETERG, 2000, MOLECULAR CELL BIOLOGY RESEARCH COMMUNICATIONS, V3, P73, DOI 10.1006/mcbr.2000.0194
   Broadhead MATTHEWL, 2011, SARCOMA, V2011, P959248, DOI 10.1155/2011/959248
   Chang ZQ, 2014, TUMOR BIOL, V35, P753, DOI 10.1007/s13277-013-1102-7
   Chattopadhyay I, 2004, CURR SCI INDIA, V87, P44
   Chau NM, 2005, CANCER RES, V65, P4918, DOI 10.1158/0008-5472.CAN-04-4453
   Chen WL, 2008, ORAL SURG ORAL MED O, V106, P254, DOI 10.1016/j.tripleo.2008.01.029
   Chen Y, 2010, ANN PHARMACOTHER, V44, P1038, DOI 10.1345/aph.1M533
   Deng BY, 2013, EUR J MED RES, V18, P0, DOI 10.1186/2047-783X-18-57
   El NAGGARA, 2012, PEDIATR BLOOD CANCER, V59, P1215, DOI 10.1002/pbc.24191
   Eliseev RA, 2006, EXP CELL RES, V312, P40, DOI 10.1016/j.yexcr.2005.09.016
   Fossey SL, 2011, BMC CANCER, V11, P0, DOI 10.1186/1471-2407-11-112
   Fujita PA, 2011, NUCLEIC ACIDS RES, V39, PD876, DOI 10.1093/nar/gkq963
   Harris MA, 2006, NUCLEIC ACIDS RES, V34, PD322, DOI 10.1093/nar/gkj021
   He JP, 2014, ASIAN PAC J CANCER P, V15, P5967, DOI 10.7314/APJCP.2014.15.15.5967
   Jaiswal AS, 2002, ONCOGENE, V21, P8414, DOI 10.1038/sj.onc.1205947
   Jin SONG, 2009, ORTHOP SURG, V1, P144, DOI 10.1111/j.1757-7861.2009.00019.x
   Kanehisa M, 2008, NUCLEIC ACIDS RES, V36, PD480, DOI 10.1093/nar/gkm882
   Kastan MB, 1995, CANCER METAST REV, V14, P3, DOI 10.1007/BF00690207
   Kunnumakkara AB, 2008, CANCER LETT, V269, P199, DOI 10.1016/j.canlet.2008.03.009
   Lamora A, 2014, CLIN CANCER RES, V20, P5097, DOI 10.1158/1078-0432.CCR-13-3191
   Langmead BEN, 2010, CURR PROTOC BIOINFORMATICS, VChapter 11, P0, DOI 10.1002/0471250953.bi1107s32
   Lee DS, 2009, ANTICANCER RES, V29, P5039
   Leow PC, 2010, INVEST NEW DRUG, V28, P766, DOI 10.1007/s10637-009-9311-z
   Li C, 2007, P NATL ACAD SCI USA, V104, P12565, DOI 10.1073/pnas.0702489104
   Li YG, 2012, FEBS J, V279, P2247, DOI 10.1111/j.1742-4658.2012.08607.x
   Livak KJ, 2001, METHODS, V25, P402, DOI 10.1006/meth.2001.1262
   Motterlini R, 2000, FREE RADICAL BIO MED, V28, P1303, DOI 10.1016/S0891-5849(00)00294-X
   Orrenius S, 2003, NAT REV MOL CELL BIO, V4, P552, DOI 10.1038/nrm1150
   Ottaviani G, 2009, CANCER TREAT RES, V152, P3, DOI 10.1007/978-1-4419-0284-9_1
   Ozsolak F, 2011, NAT REV GENET, V12, P87, DOI 10.1038/nrg2934
   Prasad TSK, 2009, NUCLEIC ACIDS RES, V37, PD767, DOI 10.1093/nar/gkn892
   Qiong L, 2012, ZHONGYAOYAO LI YULIN, V3, P0
   Rattigan Y, 2013, PANCREATOLOGY, V13, P0
   Ruest LB, 2002, J BIOL CHEM, V277, P5418, DOI 10.1074/jbc.M110685200
   Selga E, 2009, GENOME MED, V1, P0, DOI 10.1186/gm83
   Shannon P, 2003, GENOME RES, V13, P2498, DOI 10.1101/gr.1239303
   Trapnell C, 2013, NAT BIOTECHNOL, V31, P46, DOI 10.1038/nbt.2450
   Trapnell C, 2009, BIOINFORMATICS, V25, P1105, DOI 10.1093/bioinformatics/btp120
   Walters DK, 2008, INVEST NEW DRUG, V26, P289, DOI 10.1007/s10637-007-9099-7
   Wang Z, 2009, NAT REV GENET, V10, P57, DOI 10.1038/nrg2484
   Won KY, 2010, PATHOLOGY, V42, P242, DOI 10.3109/00313021003631288
   Wu QIANG, 2005, ZHONGHUA YI XUE ZA ZHI, V85, P409
   Yang AN, 1998, MOL CELL, V2, P305, DOI 10.1016/S1097-2765(00)80275-0
   Yu GC, 2012, OMICS, V16, P284, DOI 10.1089/omi.2011.0118
NR 48
TC 8
Z9 8
U1 0
U2 6
PU SPANDIDOS PUBL LTD
PI ATHENS
PA POB 18179, ATHENS, 116 10, GREECE
SN 1792-1074
EI 1792-1082
J9 ONCOL LETT
JI Oncol. Lett.
PD APR 15
PY 2018
VL 15
IS 4
BP 5593
EP 5601
DI 10.3892/ol.2018.8032
PG 9
WC Oncology
SC Oncology
GA GD9HA
UT WOS:000430822500205
PM 29552196
DA 2022-07-08
ER

PT J
AU Qian, Hao
   Huang, Tao
   Chen, Yao
   Li, Xiucheng
   Gong, Weihua
   Jiang, Guangjian
   Zhang, Wei
   Cheng, Shuo
   Li, Xuhui
   Li, Pengcheng
AF Qian, Hao
   Huang, Tao
   Chen, Yao
   Li, Xiucheng
   Gong, Weihua
   Jiang, Guangjian
   Zhang, Wei
   Cheng, Shuo
   Li, Xuhui
   Li, Pengcheng
TI X-linked inhibitor of apoptosis protein inhibitor Embelin induces apoptosis via PI3K/Akt pathway and inhibits invasion in osteosarcoma cells
SO JOURNAL OF CANCER RESEARCH AND THERAPEUTICS
LA English
DT Article
DE Akt; apoptosis; Embelin; invasion; osteosarcoma; X-linked inhibitor of apoptosis protein
ID lung-cancer cell; xiap; resistance; discovery; caspase; colon
AB Background: Embelin is an active compound identified as a novel X-linked inhibitor of apoptosis protein (XIAP) inhibitor from the Embelia ribes that exhibits various medicinal effects including anti-inflammatory and anticancer activities. However, the therapeutic effect of Embelin to human osteosarcoma is not yet determined. Objectives: In this study, we evaluated the sensitizing potential of Embelin on promoting apoptosis to cause osteosarcoma cell death and inhibiting its invasion. Methods: We uesd 3-(4,5-dimethylthiazol-2-yl) -2,5-diphenyltetrazolium bromide to detect the survival rates of osteosarcoma cells, Western blot to detect the expression of proteins in U-2 OS and MG63 cells, and fluorescence microscope to observe the morphology of apoptotic cells. Results: The survival of osteosarcoma cells decreased, When Embelin was used. Obvious condensed and flared fluorescence was observed, when used high-dose Embelin. There was an increase of caspase-3, cleaved caspase-3, caspase-8, and caspase-9 in Embelin group, while PI3K, AKt, p-AKt, X-linked inhibitor of apoptosis protein, and MMP-9 were downregulated. The invasion of Embelin application was significantly lower than that of the control application. Conclusion: Embelin promoted apoptosis via XIAP and PI3K/Akt signaling pathway. XIAP inhibitor Embelin inducing apoptosis could cause osteosarcoma cell death and inhibit its invasion.
C1 [Qian, Hao; Huang, Tao; Chen, Yao; Li, Xiucheng; Zhang, Wei; Cheng, Shuo; Li, Pengcheng] China Med Univ, Affiliated Hosp 1, Dept Orthoped, Shenyang 110001, Liaoning, Peoples R China.
   [Gong, Weihua; Jiang, Guangjian; Li, Xuhui] Harvard Med Sch, Beth Israel Deaconess Med Ctr, Boston, MA 02215 USA.
RP Huang, T (通讯作者)，China Med Univ, Affiliated Hosp 1, Dept Orthoped, Shenyang 110001, Liaoning, Peoples R China.
EM huangtao_cmu@126.com
FU Science and Technology Department of Liaoning Province [2013225021]; Science and Technology Department of Shenyang city [F14-231-1-48]
CR Ahn KS, 2007, MOL PHARMACOL, V71, P209, DOI 10.1124/mol.106.028787
   Baykara M, 2013, J BUON, V18, P921
   Carter BZ, 2005, BLOOD, V105, P4043, DOI 10.1182/blood-2004-08-3168
   Cheng YJ, 2010, EUR J PHARMACOL, V627, P75, DOI 10.1016/j.ejphar.2009.11.003
   Dai Y, 2009, CANCER RES, V69, P4776, DOI 10.1158/0008-5472.CAN-08-4754
   Eaton SL, 2014, JOVE-J VIS EXP, V0, P0, DOI DOI 10.3791/52099
   Eckelman BP, 2006, EMBO REP, V7, P988, DOI 10.1038/sj.embor.7400795
   Ferreira G, 2013, INDIAN J PHARM SCI, V75, P246
   Garcia-fernandez M, 2010, GENE DEV, V24, P2282, DOI 10.1101/gad.1970110
   Hu R, 2011, MED ONCOL, V28, P1584, DOI 10.1007/s12032-010-9601-5
   Jaquith JB, 2014, PHARM PAT ANAL, V3, P297, DOI 10.4155/PPA.14.16, 10.4155/ppa.14.16
   Joy B, 2014, PHYTOMEDICINE, V21, P1292, DOI 10.1016/j.phymed.2014.07.001
   Kahana S, 2011, CELL SIGNAL, V23, P1348, DOI 10.1016/j.cellsig.2011.03.017
   Karimi E, 2014, GENET MOL RES, V13, P3301, DOI 10.4238/2014.April.29.8
   Kojima T, 2014, BIOL PHARM BULL, V37, P1460, DOI 10.1248/bpb.b14-00147
   Li XC, 2013, TOXICOL LETT, V221, P197, DOI 10.1016/j.toxlet.2013.06.233
   Ma JJ, 2009, EUR J OBSTET GYN R B, V146, P222, DOI 10.1016/j.ejogrb.2009.06.011
   Marsh JL, 2014, FRONT BIOSCI-LANDMRK, V19, P113, DOI 10.2741/4198
   Moreno-martinez D, 2014, ONCOTARGET, V5, P4337, DOI 10.18632/oncotarget.2016
   Ndontsa BL, 2012, NAT PROD COMMUN, V7, P515
   Nikolovska-coleska Z, 2004, J MED CHEM, V47, P2430, DOI 10.1021/jm030420+
   Pang YX, 2014, FOOD CHEM TOXICOL, V69, P163, DOI 10.1016/j.fct.2014.04.010
   Paschall AV, 2014, BMC CANCER, V14, P0, DOI 10.1186/1471-2407-14-24
   Poojari R, 2010, ASIAN PAC J CANCER P, V11, P1015
   Rasalkar DD, 2011, PEDIATR RADIOL, V41, P227, DOI 10.1007/s00247-010-1809-1
   Shi YG, 2002, MOL CELL, V9, P459, DOI 10.1016/S1097-2765(02)00482-3
   Shrikhande SV, 2006, ANTICANCER RES, V26, P3265
   Tnah LH, 2014, APPL PLANT SCI, V2, P0, DOI 10.3732/apps.1400019
   Verzola D, 2004, J AM SOC NEPHROL, V15, PS85, DOI 10.1097/01.ASN.0000093370.20008.BC
   Wang J, 2014, TUMOR BIOL, V35, P4859, DOI 10.1007/s13277-014-1637-2
   Wang J, 2014, J PHARMACOL EXP THER, V349, P319, DOI 10.1124/jpet.113.212019
   Wang XIAO-FANG, 2006, ZHONGGUO SHI YAN XUE YE XUE ZA ZHI, V14, P1110
   Wilkinson JC, 2004, MOL CELL BIOL, V24, P7003, DOI 10.1128/MCB.24.16.7003-7014.2004
   Yabal M, 2014, CELL REP, V7, P1796, DOI 10.1016/j.celrep.2014.05.008
   Yang WS, 2014, CELL CYCLE, V13, P992, DOI 10.4161/cc.27880
   Zheng M, 2010, ANTICANCER RES, V30, P3321
   Zheng ZL, 2012, AM J PATHOL, V181, P463, DOI 10.1016/j.ajpath.2012.04.016
   Zhu W, 2012, CANCER CHEMOTH PHARM, V69, P723, DOI 10.1007/s00280-011-1752-3
NR 38
TC 7
Z9 8
U1 0
U2 2
PU WOLTERS KLUWER MEDKNOW PUBLICATIONS
PI MUMBAI
PA WOLTERS KLUWER INDIA PVT LTD , A-202, 2ND FLR, QUBE, C T S  NO 1498A-2 VILLAGE MAROL, ANDHERI EAST, MUMBAI, 400059, INDIA
SN 0973-1482
EI 1998-4138
J9 J CANCER RES THER
JI J. Canc. Res. Ther.
PD SEP 15
PY 2018
VL 14
IS 
BP S648
EP S655
DI 10.4103/0973-1482.203599
PG 8
WC Oncology
SC Oncology
GA GU9SI
UT WOS:000445690700016
PM 30249882
DA 2022-07-08
ER

PT J
AU Chen, Yonggang
   Wang, Shuanke
   Geng, Bin
   Yi, Zhigang
AF Chen, Yonggang
   Wang, Shuanke
   Geng, Bin
   Yi, Zhigang
TI Pelargonidin induces antitumor effects in human osteosarcoma cells via autophagy induction, loss of mitochondrial membrane potential, G2/M cell cycle arrest and downregulation of PI3K/AKT signalling pathway
SO JOURNAL OF BUON
LA English
DT Article
DE apoptosis; cell cycle; osteosarcoma; pelargonidin; ROS
ID cancer cell; ro
AB Purpose: Osteosarcoma is the most common type of primary malignancy of bone in children and adults. The treatment options for osteosarcoma are limited and are associated with a number of drawbacks. Therefore there is an urgent need to look for more efficient options for the treatment of this disease. Flavonoids have been considered as important anticancer agents due to their efficacy and lower cytotoxicity. In the present study we evaluated the anticancer effects of pelargonidin in U2OS osteosarcoma cell line. Methods: Cell viability was assessed by MTT assay. Reactive oxygen species (ROS), mitochondrial membrane potential (MMP) and cell cycle analysis was done by flow cytometry. Expression of proteins was examined by western blotting. Results: Pelargonidin exhibited significant anticancer effects on osteosarcoma U2OS cell line with an IC50 of 15 mu M. The anticancer effects of pelargonidin were due to induction of autophagy as evidenced from the expression of LC3-I, LC-3II and Beclin-1. Moreover, pelargonidin triggered ROSinduced reduction in MMP and triggered G2/M cell cycle arrest. In addition, pelargonidin inhibited the expression of p-PI3K and p-AKT in a concentration-dependent manner. Conclusions: Taken together, these results indicated that pelargonidin may prove a potential lead drug for the treatment of osteosarcoma.
C1 [Chen, Yonggang; Wang, Shuanke; Geng, Bin; Yi, Zhigang] Lanzhou Univ, Dept Orthopaed, Hosp 2, 82 Linxia Rd, Lanzhou 730030, Gansu, Peoples R China.
RP Chen, YG (通讯作者)，Lanzhou Univ, Dept Orthopaed, Hosp 2, 82 Linxia Rd, Lanzhou 730030, Gansu, Peoples R China.
EM yonggangchen8@hotmail.com
FU Natural Science Foundation of China [816710077]
CR Choi JA, 2001, INT J ONCOL, V19, P837
   Cragg GM, 2005, J ETHNOPHARMACOL, V100, P72, DOI 10.1016/j.jep.2005.05.011
   Hartwell LH, 1994, SCIENCE, V266, P1821, DOI 10.1126/science.7997877
   Hennessy BT, 2005, NAT REV DRUG DISCOV, V4, P988, DOI 10.1038/nrd1902
   Jiang K, 2015, ONCOL REP, V33, P2711, DOI 10.3892/or.2015.3915
   Krupodorova TA, 2016, ADV BIOMED PHARMA, V3, P1
   Lo VASCOVR, 2014, J CELL COMMUN SIGNAL, V8, P219, DOI 10.1007/s12079-014-0235-9
   Lo VASCOVR, 2016, SPRINGERPLUS, V5, P0, DOI 10.1186/s40064-016-1768-6
   Luo J, 2003, CANCER CELL, V4, P257, DOI 10.1016/S1535-6108(03)00248-4
   Ma W, 2005, CHIN J BONE TUMOR BO, V4, P214
   Mcclure JW, 1975, FLAVONOIDS, V0, PP970, DOI [10.1007/978-1-4899-2909-9_18, DOI 10.1007/978-1-4899-2909-9_18]
   Noda Y, 2002, J AGR FOOD CHEM, V50, P166, DOI 10.1021/jf0108765
   Rashid R, 2016, ADV BIOMED PHARM, V3, P245, DOI 10.19046/ABP.V03I04.08
   Ren WY, 2003, MED RES REV, V23, P519, DOI 10.1002/med.10033
   Robak JADWIGA, 1996, POLISH JOURNAL OF PHARMACOLOGY, V48, P555
   Scherz-shouval R, 2007, TRENDS CELL BIOL, V17, P422, DOI 10.1016/j.tcb.2007.07.009
   Takahashi Y, 2007, NAT CELL BIOL, V9, P1142, DOI 10.1038/ncb1634
   Wang K, 2011, AUTOPHAGY, V7, P966, DOI 10.4161/auto.7.9.15863
NR 18
TC 18
Z9 18
U1 1
U2 6
PU IMPRIMATUR PUBLICATIONS
PI ATHENS
PA 30 DEM POLIORKETES ST, ATHENS, 136 76, GREECE
SN 1107-0625
EI 2241-6293
J9 J BUON
JI J. BUON
PD MAY-JUN 15
PY 2018
VL 23
IS 3
BP 735
EP 740
DI 
PG 6
WC Oncology
SC Oncology
GA GJ3BZ
UT WOS:000435151300028
PM 30003744
DA 2022-07-08
ER

PT J
AU Malcherczyk, Dominik
   Heyse, TJ
   El-zayat, BF
   Kunzke, Vanessa
   Moll, Roland
   Fuchs-winkelmann, Susanne
   Paletta, JRJ
AF Malcherczyk, Dominik
   Heyse, Thomas
   El-zayat, Bilal
   Kunzke, Vanessa
   Moll, Roland
   Fuchs-winkelmann, Susanne
   Paletta, Juergen
TI Expression of MMP-9 decreases metastatic potential of Chondrosarcoma: an immunohistochemical study
SO BMC MUSCULOSKELETAL DISORDERS
LA English
DT Article
DE Matrix metalloproteinases; MMP; Chondrosarcoma; Metastasis; Prognosis; Grading
ID tissue inhibitor; matrix metalloproteinase; prognostic-significance; breast-cancer; cell carcinoma; lymph-node; survival; integrin; osteosarcoma; matrix-metalloproteinase-9
AB Background: Chondrosarcoma is the second most common primary malignant bone tumor. Because of their heterogeneity, with differences in invasive and metastatic behavior, it is important to identify biological markers that will allow for a more accurate estimation of prognosis in patients with these tumors. Matrix metalloproteinases (MMP) play a crucial role in tumor progression, invasion and metastasis. The mechanism of tumor progression dependent of MMPs is complex and influences malignant transformation, angiogenesis and tumor growth at the primary and metastatic sites. The purpose of this study was to investigate immunohistochemicaly the influence of MMP-1, MMP-3, MMP-9 and MMP-13 expression on prognostic parameter in chondrosarcoma. Methods: We investigated tissue samples of 28 patients with chondrosarcoma. Immunohistochemical staining to evaluate the expression of MMP-1, MMP-3, MMP-9 and MMP-13 was performed. Subsequently, the expression level was correlated with metastatic potential, histological grading and overall survival in patients with this neoplasm. Results: In consideration of semi quantitative scoring 64% of chondrosarcoma were scored as positive for MMP-1, 46% for MMP-3, 61% for MMP-9. The specimens had shown no expression of MMP-13. High expression of MMP-9 was associated with better histological differentiation, decreased metastatic potential and favourable overall survival. No correlation was found for expression of MMP-1, MMP-3 or MMP-13. Conclusions: MMP-1, MMP-3 and MMP-9 are expressed in chondrosarcoma. Our findings suggest that the expression of MMP-9 is associated with clinical outcome parameters in chondrosarcoma.
C1 [Malcherczyk, Dominik; Heyse, Thomas J.; El-Zayat, Bilal F.; Kunzke, Vanessa; Fuchs-Winkelmann, Susanne; Paletta, Juergen R. J.] Univ Hosp Marburg, Ctr Orthoped & Trauma Surg, Baldingerstr, D-35043 Marburg, Germany.
   [Moll, Roland] Univ Hosp Marburg, Dept Pathol, Marburg, Germany.
RP Malcherczyk, D (通讯作者)，Univ Hosp Marburg, Ctr Orthoped & Trauma Surg, Baldingerstr, D-35043 Marburg, Germany.
EM malcherc@med.uni-marburg.de
FU AXIS-Forschungsstiftung (Hamburg; Germany)
CR Agarwal D, 2003, DIFFERENTIATION, V71, P114, DOI 10.1046/j.1432-0436.2003.710202.x
   Aresu L, 2011, BMC VET RES, V7, P0, DOI 10.1186/1746-6148-7-33
   Bando E, 1998, ONCOL REP, V5, P1483
   Benassi MS, 2001, ANN ONCOL, V12, P75, DOI 10.1023/A:1008318614461
   Bendrik C, 2008, CANCER RES, V68, P3405, DOI 10.1158/0008-5472.CAN-08-0295
   Damron TA, 2007, CLIN ORTHOP RELAT R, V0, PP40, DOI 10.1097/BLO.0b013e318059b8c9
   Deryugina EI, 2006, CANCER METAST REV, V25, P9, DOI 10.1007/s10555-006-7886-9
   Dorfman HD, 1995, CANCER, V75, P203, DOI 10.1002/1097-0142(19950101)75:1+<203::AID-CNCR2820751308>3.0.CO;2-V
   Dreier R, 2004, EXP CELL RES, V297, P303, DOI 10.1016/j.yexcr.2004.02.027
   Garcia MF, 2010, INT J EXP PATHOL, V91, P324, DOI 10.1111/j.1365-2613.2010.00709.x
   Friedl P, 2008, CANCER RES, V68, P7247, DOI 10.1158/0008-5472.CAN-08-0784
   Furumatsu T, 2002, J BIOCHEM, V131, P619, DOI 10.1093/oxfordjournals.jbchem.a003142
   Hamano Y, 2003, CANCER CELL, V3, P589, DOI 10.1016/S1535-6108(03)00133-8
   Heyse TJ, 2010, OSTEOARTHR CARTILAGE, V18, P849, DOI 10.1016/j.joca.2010.02.007
   Hua H, 2011, CELL MOL LIFE SCI, V68, P3853, DOI 10.1007/s00018-011-0763-x
   Klein T, 2011, AMINO ACIDS, V41, P271, DOI 10.1007/s00726-010-0689-x
   Korpi JT, 2011, SURG ONCOL, V20, PE18, DOI 10.1016/j.suronc.2010.08.004
   Lee FY, 1999, J BONE JOINT SURG AM, V81A, P326, DOI 10.2106/00004623-199903000-00004
   Luukkaa H, 2010, HEAD NECK-J SCI SPEC, V32, P1019, DOI 10.1002/hed.21277
   Martin MD, 2007, CANCER METAST REV, V26, P717, DOI 10.1007/s10555-007-9089-4
   Mccawley LJ, 2004, CANCER RES, V64, P6965, DOI 10.1158/0008-5472.CAN-04-0910
   Michael M, 1999, J CLIN ONCOL, V17, P1802, DOI 10.1200/JCO.1999.17.6.1802
   Noel A, 2012, FRONT PHARMACOL, V3, P0, DOI 10.3389/fphar.2012.00140
   Ogura K, 2012, ARCH ORTHOP TRAUM SU, V132, P1379, DOI 10.1007/s00402-012-1557-9
   Papachristou DJ, 2008, EUR J CANCER, V44, P2518, DOI 10.1016/j.ejca.2008.07.021
   Pozzi A, 2000, P NATL ACAD SCI USA, V97, P2202, DOI 10.1073/pnas.040378497
   Sakamoto A, 1999, J CANCER RES CLIN, V125, P541, DOI 10.1007/s004320050314
   Scully SP, 1999, BRAZ J MED BIOL RES, V32, P885, DOI 10.1590/S0100-879X1999000700013
   Soderstrom M, 2001, APMIS, V109, P305, DOI 10.1034/j.1600-0463.2001.d01-125.x
   Sugita H, 2004, ANTICANCER RES, V24, P4079
   Svagzdys S, 2011, TOHOKU J EXP MED, V223, P67, DOI 10.1620/tjem.223.67
   Takahashi M, 2002, INT J UROL, V9, P531, DOI 10.1046/j.1442-2042.2002.00516.x
   Takeuchi A, 2007, CANCER-AM CANCER SOC, V109, P2532, DOI 10.1002/cncr.22731
   Talvensaari-mattila A, 2003, BRIT J CANCER, V89, P1270, DOI 10.1038/sj.bjc.6601238
   Uchibori M, 2006, INT J ONCOL, V28, P33
   Voland P, 2009, NEUROENDOCRINOLOGY, V89, P66, DOI 10.1159/000151482
   Yoshimura Y, 2013, ARCH ORTHOP TRAUM SU, V133, P1225, DOI 10.1007/s00402-013-1800-z
NR 37
TC 6
Z9 7
U1 0
U2 3
PU BIOMED CENTRAL LTD
PI LONDON
PA 236 GRAYS INN RD, FLOOR 6, LONDON WC1X 8HL, ENGLAND
SN 1471-2474
EI 
J9 BMC MUSCULOSKEL DIS
JI BMC Musculoskelet. Disord.
PD JAN 9
PY 2018
VL 19
IS 
BP 
EP 
DI 10.1186/s12891-017-1920-7
PG 7
WC Orthopedics; Rheumatology
SC Orthopedics; Rheumatology
GA FS3NR
UT WOS:000419689400003
PM 29316907
DA 2022-07-08
ER

PT J
AU Chen, L.
   Pei, H.
   Lu, S-
   Liu, Z-
   Yan, L.
   Zhao, X-
   Hu, B.
   Lu, H-
AF Chen, L
   Pei, H
   Lu, S
   Liu, Z
   Yan, L
   Zhao, X
   Hu, B
   Lu, H
TI SPOP suppresses osteosarcoma invasion via PI3K/AKT/NF-kappa B signaling pathway
SO EUROPEAN REVIEW FOR MEDICAL AND PHARMACOLOGICAL SCIENCES
LA English
DT Article
DE SPOP; Osteosarcoma; Invasion; PI3K/Akt/NF-kappa B
ID poz protein spop; prostate-cancer; ubiquitin ligase; mutation; cell; tumorigenesis; degradation; target
AB OBJECTIVE: Speckle-type POZ protein (SPOP), is an E3 ubiquitin ligase adaptor that is frequently mutated in prostate and endometrial cancers. SPOP has been shown to be responsible for oncogene SRC-3 ubiquitination and proteolysis in prostate cancers. However, whether SPOP plays a role in osteosarcoma (OS) is unknown. In this study, we investigated the inhibitory effect of SPOP on invasion and migration of OS cells. PATIENTS AND METHODS: Real-time PCR and Western blot were used to detect the expression of SPOP in human OS samples and cell lines. Short hairpin RNA (shRNA) was used to silencing the expression of SPOP. Small scale Real-time PCR screen was used to identify the matrix metal-loproteases (MMP) family members responsible for the phenotype caused by SPOP depletion. Matrigel-coated invasion chambers were used to detect the invasion ability of SPOP in OS cells. RESULTS: We found that SPOP was down-regulated in clinic OS samples and cultured OS cells. Furthermore, we showed that silencing of SPOP promoted cell migratory and invasive ability of OS cells in vitro, whereas restored the expression of SPOP achieved the opposite effects. At the molecular level, we found that SPOP regulated the activity of "Pl3K/Akt/NF-kappa B" signaling pathway in OS cells. CONCLUSIONS: Our results suggested that down-regulation of SPOP promoted OS cells migratory and invasive ability via modulating the "PI3K/Akt/NF-kappa B" signaling pathway. Thus. SPOP could be a promising drug target for the treatment of OS invasion.
C1 [Chen, L.; Pei, H.; Lu, S. -J.; Liu, Z. -J.; Yan, L.; Zhao, X. -M.; Hu, B.; Lu, H. -G.] Yangtze Univ, Jing Zhou Cent Hosp, Clin Med Coll 2, Dept Orthoped, Jingzhou, Hubei, Peoples R China.
RP Lu, HG (通讯作者)，Yangtze Univ, Jing Zhou Cent Hosp, Clin Med Coll 2, Dept Orthoped, Jingzhou, Hubei, Peoples R China.
EM Hougenglulu@163.com
CR Barbieri CE, 2012, NAT GENET, V44, P685, DOI 10.1038/ng.2279
   Blattner M, 2017, CANCER CELL, V31, P436, DOI 10.1016/j.ccell.2017.02.004
   Chen HY, 2016, FRONT ONCOL, V6, P0, DOI 10.3389/fonc.2016.00113
   Durfee RA, 2016, RHEUMATOL THER, V3, P221, DOI 10.1007/s40744-016-0046-y
   Fromigue O, 2008, J BIOL CHEM, V283, P30549, DOI 10.1074/jbc.M801436200
   Geng C, 2013, P NATL ACAD SCI USA, V110, P6997, DOI 10.1073/pnas.1304502110
   Hopps E, 2015, EUR REV MED PHARMACO, V19, P2583
   Huang HJ, 2011, BBA-MOL CELL RES, V1813, P1961, DOI 10.1016/j.bbamcr.2011.01.007
   Huang WC, 2013, J BIOMED SCI, V20, P0, DOI 10.1186/1423-0127-20-3
   Lai J, 2014, ASIAN J ANDROL, V16, P659, DOI 10.4103/1008-682X.133323
   Li C, 2011, ONCOGENE, V30, P4350, DOI 10.1038/onc.2011.151
   Li GQ, 2014, CANCER CELL, V25, P455, DOI 10.1016/j.ccr.2014.02.007
   Li Y, 2014, ANTI-CANCER DRUG, V25, P1035, DOI 10.1097/CAD.0000000000000136
   Liao CL, 2012, FOOD CHEM TOXICOL, V50, P1734, DOI 10.1016/j.fct.2012.02.033
   Lindsey BA, 2017, RHEUMATOL THER, V4, P25, DOI 10.1007/s40744-016-0050-2
   Mani RS, 2014, DRUG DISCOV TODAY, V19, P1498, DOI 10.1016/j.drudis.2014.07.009
   Meazza C, 2016, EXPERT REV ANTICANC, V16, P543, DOI 10.1586/14737140.2016.1168697
   Perkins ND, 2012, NAT REV CANCER, V12, P121, DOI 10.1038/nrc3204
   Wu F, 2017, CANCER LETT, V385, P207, DOI 10.1016/j.canlet.2016.10.021
   Xu WT, 2015, CELL ADHES MIGR, V9, P317, DOI 10.1080/19336918.2015.1016686
   Yang JS, 2013, FOOD CHEM TOXICOL, V59, P801, DOI 10.1016/j.fct.2013.06.028
   Zhu HR, 2015, CELL REP, V13, P1183, DOI 10.1016/j.celrep.2015.09.083
NR 22
TC 20
Z9 20
U1 3
U2 13
PU VERDUCI PUBLISHER
PI ROME
PA VIA GREGORIO VII, ROME, 186-00165, ITALY
SN 1128-3602
EI 
J9 EUR REV MED PHARMACO
JI Eur. Rev. Med. Pharmacol. Sci.
PD FEB 15
PY 2018
VL 22
IS 3
BP 609
EP 615
DI 10.26355/eurrev_201802_14275
PG 7
WC Pharmacology & Pharmacy
SC Pharmacology & Pharmacy
GA FX0LH
UT WOS:000425735100007
PM 29461588
DA 2022-07-08
ER

PT J
[truncated: 99,944 more chars]
