# Supplementary material for: Global scientific trends on matrix metalloproteinase and osteosarcoma: A bibliometric and visualized analysis
Source: Front Oncol. 2023 Feb 6;13:1064815. doi: 10.3389/fonc.2023.1064815 (PMC9939641; doi:10.3389/fonc.2023.1064815)
Supplement: Supplementary file 3 [file DataSheet_1.zip › rawdata/download2019u75.txt]

PT J
AU Han, Yu
   Guo, Wei
   Ren, Tingting
   Huang, Yi
   Wang, Shidong
   Liu, Kuisheng
   Zheng, Bingxin
   Yang, Kang
   Zhang, Hongliang
   Liang, Xin
AF Han, Yu
   Guo, Wei
   Ren, Tingting
   Huang, Yi
   Wang, Shidong
   Liu, Kuisheng
   Zheng, Bingxin
   Yang, Kang
   Zhang, Hongliang
   Liang, Xin
TI Tumor-associated macrophages promote lung metastasis and induce epithelial-mesenchymal transition in osteosarcoma by activating the COX-2/STAT3 axis
SO CANCER LETTERS
LA English
DT Article
DE TAMs; COX-2; Aspirin; Lung metastasis
ID prostate-cancer; cox-2; expression; cell; growth; progression; m2; inflammation; target; stat3
AB Osteosarcoma (OS) is a common, malignant musculoskeletal tumor in young people. Neoadjuvant chemotherapy has improved the survival of osteosarcoma patients but with limited benefit due to metastasis. Tumor-associated macrophages (TAMs) are involved in various mechanisms of tumor biology, which include oncogenesis, drug resistance, and tumor immune escape, as well as tumor metastasis. In this study, we proved that TAMs possess the ability to promote OS cell migration and invasion by upregulating COX-2, MMP9, and phosphorylated STAT3 and to induce the epithelial-mesenchymal transition (EMT). This evidence has also been verified in a tumor bearing animal model, and in OS patients. Furthermore, we observed the anti-metastasis effect of COX-2 inhibition by repressing COX-2 expression, EMT-activating transcription factors and the STAT3 pathway, both in vitro and in vivo. We propose that TAMs promote OS metastasis and invasion by activating the COX-2/STAT3 axis and EMT. These findings suggest that TAMs and COX-2 may be potential targets for future anti-metastasis therapy.
C1 [Han, Yu; Guo, Wei; Ren, Tingting; Huang, Yi; Wang, Shidong; Liu, Kuisheng; Zheng, Bingxin; Yang, Kang; Zhang, Hongliang; Liang, Xin] Peking Univ, Peoples Hosp, Musculoskeletal Tumor Ctr, 11 Xizhimen South St, Beijing 100044, Peoples R China.
   [Han, Yu; Guo, Wei; Ren, Tingting; Huang, Yi; Wang, Shidong; Liu, Kuisheng; Zheng, Bingxin; Yang, Kang; Zhang, Hongliang; Liang, Xin] Beijing Key Lab Musculoskeletal Tumor, Beijing, Peoples R China.
RP Guo, W (通讯作者)，Peking Univ, Peoples Hosp, Musculoskeletal Tumor Ctr, 11 Xizhimen South St, Beijing 100044, Peoples R China.
EM bonetumor@163.com
CR Bocca C, 2014, EXPERT OPIN THER TAR, V18, P121, DOI 10.1517/14728222.2014.860447
   Buddingh EP, 2011, CLIN CANCER RES, V17, P2110, DOI 10.1158/1078-0432.CCR-10-2047
   Busuttil RA, 2014, CLIN CANCER RES, V20, P2761, DOI 10.1158/1078-0432.CCR-13-3049
   Chang Q, 2013, NEOPLASIA, V15, P848, DOI 10.1593/neo.13706
   Chen EP, 2014, CARCINOGENESIS, V35, P1788, DOI 10.1093/carcin/bgu053
   de Palma M, 2017, NAT REV CANCER, V17, P457, DOI 10.1038/nrc.2017.51
   Dehnel N, 2017, CURR OPIN PHARMACOL, V35, P12, DOI 10.1016/j.coph.2017.04.007
   Eberstal S, 2014, INT J CANCER, V134, P2748, DOI 10.1002/ijc.28607
   Esbona K, 2016, BREAST CANCER RES, V18, P0, DOI 10.1186/s13058-016-0695-3
   Genin M, 2015, BMC CANCER, V15, P0, DOI 10.1186/s12885-015-1546-9
   Georgoudaki AM, 2016, CELL REP, V15, P2000, DOI 10.1016/j.celrep.2016.04.084
   Gianferante DM, 2017, NAT REV ENDOCRINOL, V13, P480, DOI 10.1038/nrendo.2017.16
   Gomez-brouchet A, 2017, ONCOIMMUNOLOGY, V6, P0, DOI 10.1080/2162402X.2017.1331193
   Goswami KK, 2017, CELL IMMUNOL, V316, P1, DOI 10.1016/j.cellimm.2017.04.005
   Grivennikov SI, 2010, CELL, V140, P883, DOI 10.1016/j.cell.2010.01.025
   Guerriero JL, 2018, TRENDS MOL MED, V24, P472, DOI 10.1016/j.molmed.2018.03.006
   Huang W, 2016, ONCOGENE, V35, P783, DOI 10.1038/onc.2015.215
   Isakoff MS, 2015, J CLIN ONCOL, V33, P3029, DOI 10.1200/JCO.2014.59.4895
   Khanna C, 2014, CLIN CANCER RES, V20, P4200, DOI 10.1158/1078-0432.CCR-13-2574
   Khor LY, 2007, LANCET ONCOL, V8, P912, DOI 10.1016/S1470-2045(07)70280-2
   Kirane A, 2012, CLIN CANCER RES, V18, P5031, DOI 10.1158/1078-0432.CCR-12-0453
   Kitamura T, 2015, NAT REV IMMUNOL, V15, P73, DOI 10.1038/nri3789
   Li XG, 2017, GUT, V66, P157, DOI 10.1136/gutjnl-2015-310514
   Li XJ, 2016, INT J CANCER, V139, P2583, DOI 10.1002/ijc.30387
   Li ZL, 2015, ONCOIMMUNOLOGY, V4, P0, DOI 10.1080/2162402X.2015.1044712
   Liu KS, 2017, CELL DEATH DIS, V8, P0, DOI 10.1038/cddis.2017.422
   Mantovani A, 2017, NAT REV CLIN ONCOL, V14, P399, DOI 10.1038/nrclinonc.2016.217
   Nakanishi Y, 2011, CARCINOGENESIS, V32, P1333, DOI 10.1093/carcin/bgr128
   Noy R, 2014, IMMUNITY, V41, P49, DOI 10.1016/j.immuni.2014.06.010
   Ogawa F, 2014, J CLIN INVEST, V124, P4882, DOI 10.1172/JCI73530
   Qian BZ, 2011, NATURE, V475, P222, DOI 10.1038/nature10138
   Qian BZ, 2010, CELL, V141, P39, DOI 10.1016/j.cell.2010.03.014
   Rohan TE, 2014, JNCI-J NATL CANCER I, V106, P0, DOI 10.1093/jnci/dju136
   Rokavec M, 2014, J CLIN INVEST, V124, P1853, DOI 10.1172/JCI73531
   Rothwell PM, 2012, LANCET, V379, P1591, DOI 10.1016/S0140-6736(12)60209-8
   Salpeter SJ, 2015, ONCOGENE, V34, P6066, DOI 10.1038/onc.2015.51
   Sangaletti S, 2008, CANCER RES, V68, P9050, DOI 10.1158/0008-5472.CAN-08-1327
   Schmieder A, 2012, SEMIN CANCER BIOL, V22, P289, DOI 10.1016/j.semcancer.2012.02.002
   Shaashua L, 2017, CLIN CANCER RES, V23, P4651, DOI 10.1158/1078-0432.CCR-17-0152
   Singh R, 2014, CELL SIGNAL, V26, P1604, DOI 10.1016/j.cellsig.2014.03.028
   Todoric J, 2016, CANCER PREV RES, V9, P895, DOI 10.1158/1940-6207.CAPR-16-0209
   Tong DL, 2017, CANCER LETT, V389, P23, DOI 10.1016/j.canlet.2016.12.031
   Waidmann O, 2013, J HEPATOL, V59, P769, DOI 10.1016/j.jhep.2013.06.008
   Wan LL, 2013, NAT MED, V19, P1450, DOI 10.1038/nm.3391
   Wang DZ, 2015, GASTROENTEROLOGY, V149, P1884, DOI 10.1053/j.gastro.2015.07.064
   Xian GZ, 2017, CANCER LETT, V385, P65, DOI 10.1016/j.canlet.2016.11.006
   Xian XS, 2016, CELL PHYSIOL BIOCHEM, V39, P2149, DOI 10.1159/000447910
   Yan DY, 2016, CELL REP, V16, P2914, DOI 10.1016/j.celrep.2016.08.035
   Yeung OWH, 2015, J HEPATOL, V62, P607, DOI 10.1016/j.jhep.2014.10.029
   Zelenay S, 2015, CELL, V162, P1257, DOI 10.1016/j.cell.2015.08.015
   Zhou Q, 2017, CANCER IMMUNOL RES, V5, P547, DOI 10.1158/2326-6066.CIR-16-0259
   Zhu XD, 2008, J CLIN ONCOL, V26, P2707, DOI 10.1200/JCO.2007.15.6521
NR 52
TC 65
Z9 68
U1 2
U2 40
PU ELSEVIER IRELAND LTD
PI CLARE
PA ELSEVIER HOUSE, BROOKVALE PLAZA, EAST PARK SHANNON, CO, CLARE, 00000, IRELAND
SN 0304-3835
EI 1872-7980
J9 CANCER LETT
JI Cancer Lett.
PD JUN 15
PY 2019
VL 440
IS 
BP 116
EP 125
DI 10.1016/j.canlet.2018.10.011
PG 10
WC Oncology
SC Oncology
GA HD5IK
UT WOS:000452562200011
PM 30343113
DA 2022-07-08
ER

PT J
AU Pavlou, M.
   Shah, M.
   Gikas, P.
   Briggs, T.
   Roberts, SJ
   Cheema, U.
AF Pavlou, M
   Shah, M
   Gikas, P
   Briggs, T
   Roberts, S
   Cheema, U
TI Osteomimetic matrix components alter cell migration and drug response in a 3D tumour-engineered osteosarcoma model
SO ACTA BIOMATERIALIA
LA English
DT Article
DE 3D model; Tumour engineering; Osteosarcoma niche; Biomimetic; Doxorubicin
ID extracellular-matrix; in-vitro; bone; expression; cancer; metalloproteinase; fabrication; validation; anticancer; activation
AB Osteosarcoma management continues to lack the appropriate prognostic tools to assign personalised treatment. This leaves non-responders to standard care vulnerable to recurring disease and pulmonary metastases. Developing 3D in vitro disease models to serve as a test bed for personalised treatment is a promising approach to address this issue. This study describes the generation of 3D osteosarcoma models termed "tumouroids", which are geometrically compartmentalised to reproduce the bone cancer mass and its surrounding. Although the tumour microenvironment impacts osteosarcoma in many ways, this model focussed on interrogating the influence of a biomimetic matrix on tumour cell behaviour. The 3D matrix was supplemented with the bone-marrow proteins laminin, fibronectin and NUOss (R) bone granules. This led to increased invasion of osteosarcoma cell aggregates from within the bone-like matrix into the surrounding acellular bone marrow-like ECM. The presence of bone granules also yielded an atypical molecular profile of osteosarcoma cells, suggesting malignant metabolic reprogramming. Changes include decreased MMP-9 (p < 0.05) and increased PTEN (p < 0.05), MCP-1 (p < 0.01) and MCT-4 (p < 0.05) gene expression. This complex 3D biomimetic composition also changed cellular responses to doxorubicin, a common chemotherapeutic agent used to treat osteosarcoma, and reproduced key issues of in vivo treatment like drug penetrance and doxorubicin-induced bone toxicity. This work highlights the importance of a biomimetic matrix in 3D osteosarcoma models for both basic and translational research. Statement of Significance This study describes the generation of 3D osteosarcoma models termed "tumouroids", which are geometrically compartmentalised to reproduce the bone cancer mass and its environment. Utilising this novel model, specific parameters of osteosarcoma growth and invasion were investigated. Osteosarcoma cell lines proliferate at a slower rate, exhibit malignant metabolic reprogramming, and respond to drug intervention at lower concentrations of doxorubicin hydrochloride in matrix-complex compared to basic tumouroids. As such, this study provides evidence that the tumour microenvironment impacts osteosarcoma in many ways. The osteosarcoma tumouroid described herein may form the basis of a personalisedmedicine strategy, which will allow the testing of drug effectiveness similar to that used for antibiotic selection for pathogenic bacteria. Crown Copyright (C) 2019 Published by Elsevier Ltd on behalf of Acta Materialia Inc.
C1 [Pavlou, M.; Shah, M.; Roberts, S. J.; Cheema, U.] UCL Inst Orthopaed & Musculoskeletal Sci, UCL Div Surg & Intervent Sci, RNOH Campus, Stanmore HA7 4LP, Middx, England.
   [Pavlou, M.] Ludwig Maximilians Univ Munchen, Fac Chem & Pharm, Dept Pharm, Butenandstr 5-13, D-81377 Munich, Germany.
   [Gikas, P.; Briggs, T.] Royal Natl Orthopaed Hosp, Stanmore HA7 4LP, Middx, England.
   [Roberts, S. J.] Royal Vet Coll, Dept Comparat Biomed Sci, London NW1 0TU, England.
RP Cheema, U (通讯作者)，UCL Inst Orthopaed & Musculoskeletal Sci, UCL Div Surg & Intervent Sci, RNOH Campus, Stanmore HA7 4LP, Middx, England.
EM u.cheema@ucl.ac.uk
FU Bone Cancer Research Trust [BCRT/40/14]; SCAT Bone Cancer Trust (SCAT/OsM)
CR Abarrategi A, 2016, STEM CELLS INT, V2016, P0, DOI 10.1155/2016/3631764
   Ahn JUHYUN, 2015, ANN PEDIATR ENDOCRINOL METAB, V20, P150, DOI 10.6065/apem.2015.20.3.150
   Barpe DR, 2010, EUR J PHARM SCI, V41, P458, DOI 10.1016/j.ejps.2010.07.015
   Bjornland K, 2005, J SURG RES, V127, P151, DOI 10.1016/j.jss.2004.12.016
   Bonuccelli G, 2014, ONCOTARGET, V5, P7575, DOI 10.18632/oncotarget.2243
   Brennecke P, 2014, CLIN EXP METASTAS, V31, P339, DOI 10.1007/s10585-013-9632-3
   Brown RA, 2005, ADV FUNCT MATER, V15, P1762, DOI 10.1002/adfm.200500042
   Bustin SA, 2009, CLIN CHEM, V55, P611, DOI 10.1373/clinchem.2008.112797
   Carvalho MR, 2017, STEM CELL REV REP, V13, P347, DOI 10.1007/s12015-017-9720-x
   Cheema U, 2013, ADV WOUND CARE, V2, P176, DOI 10.1089/wound.2012.0392
   Chen XD, 2007, J BONE MINER RES, V22, P1943, DOI 10.1359/JBMR.070725
   Chen YT, 2012, TISSUE ENG PART C-ME, V18, P444, DOI 10.1089/ten.TEC.2011.0304, 10.1089/ten.tec.2011.0304
   Clezardin P, 1991, CANCER RES, V51, P2621
   Costa EC, 2016, BIOTECHNOL ADV, V34, P1427, DOI 10.1016/j.biotechadv.2016.11.002
   De Luca A, 2018, J EXP CLIN CANC RES, V37, P0, DOI 10.1186/s13046-017-0663-5
   Egeblad M, 2010, CURR OPIN CELL BIOL, V22, P697, DOI 10.1016/j.ceb.2010.08.015
   Ferrari S, 2004, CANCER, V100, P1936, DOI 10.1002/cncr.20151
   Friedl P, 2009, NAT REV MOL CELL BIO, V10, P445, DOI 10.1038/nrm2720
   Hadjipanayi E, 2009, CELL MOTIL CYTOSKEL, V66, P121, DOI 10.1002/cm.20331
   Hanahan D, 2011, CELL, V144, P646, DOI 10.1016/j.cell.2011.02.013
   He HT, 2014, ONCOL LETT, V7, P1352, DOI 10.3892/ol.2014.1935
   Hingorani P, 2009, CLIN CANCER RES, V15, P3416, DOI 10.1158/1078-0432.CCR-08-1657
   Jansen LE, 2015, J MECH BEHAV BIOMED, V50, P299, DOI 10.1016/j.jmbbm.2015.06.023
   Klimkiewicz K, 2017, CANCER LETT, V396, P10, DOI 10.1016/j.canlet.2017.03.006
   Korpi JT, 2011, SURG ONCOL, V20, PE18, DOI 10.1016/j.suronc.2010.08.004
   Lemma S, 2016, PLOS ONE, V11, P0, DOI 10.1371/journal.pone.0149481
   Lynch CC, 2011, BONE, V48, P44, DOI 10.1016/j.bone.2010.06.007
   Magdeldin T, 2017, SCI REP-UK, V7, P0, DOI 10.1038/srep44045
   Marion A, 2012, INT J CANCER, V130, P2514, DOI 10.1002/ijc.26246
   Massie I, 2015, ACTA BIOMATER, V24, P241, DOI 10.1016/j.actbio.2015.06.007
   Mohseny AB, 2011, LAB INVEST, V91, P1195, DOI 10.1038/labinvest.2011.72
   Moon SK, 2004, ARCH BIOCHEM BIOPHYS, V421, P267, DOI 10.1016/j.abb.2003.11.007
   Mylona E, 2008, EUR S BIOMED ENG, V0, P1
   Neto P, 2011, J TECH EDUC TRAIN, V3, P33
   Nyga A, 2011, J CELL COMMUN SIGNAL, V5, P239, DOI 10.1007/s12079-011-0132-4
   Ohba T, 2014, J BONE MINER RES, V29, P1431, DOI 10.1002/jbmr.2182
   Ottaviani G, 2009, CANCER TREAT RES, V152, P3, DOI 10.1007/978-1-4419-0284-9_1
   Pampaloni F, 2007, NAT REV MOL CELL BIO, V8, P839, DOI 10.1038/nrm2236
   Perez-escuredo J, 2016, BBA-MOL CELL RES, V1863, P2481, DOI 10.1016/j.bbamcr.2016.03.013
   Pietras K, 2010, EXP CELL RES, V316, P1324, DOI 10.1016/j.yexcr.2010.02.045
   Pommier Y, 2010, CHEM BIOL, V17, P421, DOI 10.1016/j.chembiol.2010.04.012
   Rahimi P, 1995, ENDOCRINOLOGY, V136, P2752, DOI 10.1210/en.136.6.2752
   Ravina E, 2011, EVOLUTION DRUG DISCO, V0, P291
   Ren L, 2015, ONCOTARGET, V6, P29469, DOI 10.18632/oncotarget.5177
   Rimann M, 2014, J BIOTECHNOL, V189, P129, DOI 10.1016/j.jbiotec.2014.09.005
   Roncuzzi L, 2014, ONCOL REP, V32, P389, DOI 10.3892/or.2014.3181
   Ruza E, 2006, PEDIATR RES, V59, P866, DOI 10.1203/01.pdr.0000219129.12960.c2
   Scholten DJ, 2014, PLOS ONE, V9, P0, DOI 10.1371/journal.pone.0111431
   Suzuki Y, 2009, J SURG RES, V152, P148, DOI 10.1016/j.jss.2008.02.037
   Takagi S, 2014, CANCER SCI, V105, P983, DOI 10.1111/cas.12464
   Tamura K, 2011, BMJ OPEN, V1, P0, DOI 10.1136/bmjopen-2011-000179
   Taubenberger AV, 2016, ACTA BIOMATER, V36, P73, DOI 10.1016/j.actbio.2016.03.017
   Vitorino P, 2008, GENE DEV, V22, P3268, DOI 10.1101/gad.1725808
   Voland C, 2000, J BONE MINER RES, V15, P361, DOI 10.1359/jbmr.2000.15.2.361
   Wang CY, 2014, BIOFABRICATION, V6, P0, DOI 10.1088/1758-5082/6/2/022001
   Xi YM, 2017, J CELL BIOCHEM, V118, P2684, DOI 10.1002/jcb.25888
   Yoshikawa HY, 2012, J PHYS CHEM B, V116, P8024, DOI 10.1021/jp212385p
   Yuan J, 2009, CANCER INVEST, V27, P435, DOI 10.1080/07357900802491477
   Zioupos P, 1998, BONE, V22, P57, DOI 10.1016/S8756-3282(97)00228-7
NR 59
TC 14
Z9 14
U1 4
U2 11
PU ELSEVIER SCI LTD
PI OXFORD
PA THE BOULEVARD, LANGFORD LANE, KIDLINGTON, OXFORD OX5 1GB, OXON, ENGLAND
SN 1742-7061
EI 1878-7568
J9 ACTA BIOMATER
JI Acta Biomater.
PD SEP 15
PY 2019
VL 96
IS 
BP 247
EP 257
DI 10.1016/j.actbio.2019.07.011
PG 11
WC Engineering, Biomedical; Materials Science, Biomaterials
SC Engineering; Materials Science
GA IY1DX
UT WOS:000486132900019
PM 31302294
DA 2022-07-08
ER

PT J
AU Zhang, Hua
   Zhang, Jidong
   Meng, Fanrui
   Zhu, Hanzhong
   Yan, Hongyu
   Guo, Yunliang
   Zhang, Shandi
AF Zhang, Hua
   Zhang, Jidong
   Meng, Fanrui
   Zhu, Hanzhong
   Yan, Hongyu
   Guo, Yunliang
   Zhang, Shandi
TI MicroRNA-93 promotes the tumorigenesis of osteosarcoma by targeting TIMP2
SO BIOSCIENCE REPORTS
LA English
DT Article
ID migration; invasion
AB Osteosarcoma (OS) is the most frequent primary bone malignancy and affects adolescents and young adults. Recently dysregulation of miRNAs has received more attention because of its extensive role in OS carcinogenesis. This research was designed to verify how microRNA-93 (miR-93) and tissue inhibitor of matrix metalloproteinase 2 (TIMP2) be involved in OS development. At first, the levels of miR-93 and its predictive target gene TIMP2 were detected in OS and osteoblast cell lines, and 62 pairs OS and adjacent non-OS specimens by real-time PCR and western blot. Then, viability, invasion, and epithelial mesenchymal transition (EMT) of OS cell lines were examined when overexpressed or knocked down miR-93, or overexpressed TIMP2. Finally, the interaction between miR-93 and TIMP2 was evaluated using mutation, gain, and loss experiment. Our data indicated that miR-93 was increased while TIMP2 was decreased in both OS cell lines and tissues. MiR-93 high-expression and TIMP2 low-expression were related with poor overall survival and prognosis of OS patients. Overexpression or knockdown experiment indicated that miR-93 enhanced OS cell viability, invasion, and EMT expression. TIMP2 could inhibit OS cell viability, invasion, and EMT expression. Further, miR-93 directly targeted TIMP2 and negatively regulated TIMP2 level in OS cells. And up-regulation of TIMP2 reversed the effects of miR-93 in OS. Finally, miR-93 regulated the oncogenic functions in OS cells by regulating the expression of TIMP2. In conclusion, our study demonstrates that miR-93 may exert an oncogenic function while TIMP2 may act as a tumor suppressor on OS.
C1 [Zhang, Hua; Zhang, Jidong; Meng, Fanrui; Zhu, Hanzhong; Yan, Hongyu] Chengwu Peoples Hosp, Orthopaed Surg, Heze 274200, Shandong, Peoples R China.
   [Guo, Yunliang] Qingdao Univ, Med Dept, Qingdao 266071, Shandong, Peoples R China.
   [Zhang, Shandi] Heze Municipal Hosp, Spinal Surg Dept, Heze 274031, Shandong, Peoples R China.
RP Zhang, SD (通讯作者)，Heze Municipal Hosp, Spinal Surg Dept, Heze 274031, Shandong, Peoples R China.
EM menbenna299@163.com
CR Amankwah ERNESTK, 2013, CLIN EPIDEMIOL, V5, P147, DOI 10.2147/CLEP.S28390
   Bartel DP, 2004, CELL, V116, P281, DOI 10.1016/S0092-8674(04)00045-5
   Bishop MW, 2016, CURR OPIN PEDIATR, V28, P26, DOI 10.1097/MOP.0000000000000298
   Braicu EI, 2013, CYTOKINE, V61, P755, DOI 10.1016/j.cyto.2013.01.013
   Croce CM, 2009, NAT REV GENET, V10, P704, DOI 10.1038/nrg2634
   Gianferante DM, 2017, NAT REV ENDOCRINOL, V13, P480, DOI 10.1038/nrendo.2017.16
   Gorlick R, 2010, J BONE MINER RES, V25, P683, DOI 10.1002/jbmr.77
   Guan H, 2017, PLOS ONE, V12, P0, DOI 10.1371/journal.pone.0189490
   Isakoff MS, 2015, J CLIN ONCOL, V33, P3029, DOI 10.1200/JCO.2014.59.4895
   Jiang H, 2019, UROL ONCOL-SEMIN ORI, V37, P150, DOI 10.1016/j.urolonc.2018.08.001
   Li J, 2016, ONCOTARGET, V7, P44763, DOI 10.18632/oncotarget.8206
   Lindsey BA, 2017, RHEUMATOL THER, V4, P25, DOI 10.1007/s40744-016-0050-2
   Liu XJ, 2018, ONCOL LETT, V16, P2229, DOI 10.3892/ol.2018.8939
   Lu GB, 2018, EXP THER MED, V15, P1934, DOI 10.3892/etm.2017.5649
   Mayer MN, 2006, CAN VET J, V47, P707
   Montanini L, 2012, CELL ONCOL, V35, P29, DOI 10.1007/s13402-011-0059-z
   Nana-sinkam SP, 2014, GENOME BIOL, V15, P0, DOI 10.1186/s13059-014-0445-8
   Seo DW, 2003, CELL, V114, P171, DOI 10.1016/S0092-8674(03)00551-8
   Su Y, 2016, ANTI-CANCER DRUG, V27, P660, DOI 10.1097/CAD.0000000000000381
   Vos HI, 2016, DRUG DISCOV TODAY, V21, P1775, DOI 10.1016/j.drudis.2016.06.022
   Wang L, 2018, GENE, V679, P100, DOI 10.1016/j.gene.2018.08.078
   Weidhaas J, 2010, LANCET ONCOL, V11, P106, DOI 10.1016/S1470-2045(09)70386-9
   Xu FF, 2018, ONCOTARGETS THER, V11, P8855, DOI 10.2147/OTT.S182005
   Yang K, 2019, INT J BIOL MACROMOL, V125, P557, DOI 10.1016/j.ijbiomac.2018.12.088
   Yi XQ, 2017, SCI REP-UK, V7, P0, DOI 10.1038/s41598-017-03362-z
NR 25
TC 5
Z9 5
U1 1
U2 4
PU PORTLAND PRESS LTD
PI LONDON
PA CHARLES DARWIN HOUSE, 12 ROGER STREET, LONDON WC1N 2JU, ENGLAND
SN 0144-8463
EI 1573-4935
J9 BIOSCIENCE REP
JI Biosci. Rep.
PD AUG 23
PY 2019
VL 39
IS 
BP 
EP 
DI 10.1042/BSR20191237
PG 10
WC Biochemistry & Molecular Biology; Cell Biology
SC Biochemistry & Molecular Biology; Cell Biology
GA IT0BZ
UT WOS:000482513000001
PM 31383784
DA 2022-07-08
ER

PT J
AU Fan, Hongwu
   Lu, Shan
   Wang, Shengqun
   Zhang, Shanyong
AF Fan, Hongwu
   Lu, Shan
   Wang, Shengqun
   Zhang, Shanyong
TI Identification of critical genes associated with human osteosarcoma metastasis based on integrated gene expression profiling
SO MOLECULAR MEDICINE REPORTS
LA English
DT Article
DE osteosarcoma; differentially expressed genes; metastasis; prognosis
ID poor-prognosis; growth-factor; bioinformatics; proliferation; coexpression; metaanalysis; induction; migration; invasion; biology
AB Osteosarcoma is the most common type of malignant bone cancer, which often affects teenagers and young adults. The present study aimed to screen for critical genes and microRNAs (miRNAs/miRs) involved in osteosarcoma. A total of four microarray datasets (accession numbers GSE32981, GSE21257, GSE14827 and GSE14359) were downloaded from the Gene Expression Omnibus database. Following data preprocessing, module analysis was performed to identify the stable modules using the weighted gene co-expression network analysis (WGCNA) package. The differentially expressed genes (DEGs) between metastatic samples and non-metastatic samples were screened, followed by gene co-expression network construction, and Gene Ontology function and Kyoto Encyclopedia of Genes and Genomes pathway analyses. Subsequently, prognosis-associated genes were screened and a miRNA-target gene regulatory network was constructed. Finally, the data for critical genes were validated. WGCNA analysis identified six modules; blue and yellow modules were significantly positively associated with osteosarcoma metastasis. A total of 1,613 DEGs were screened between primary tissue samples and metastatic samples. Following comparison of the genes in the two (blue and yellow) modules, a total of 166 DEGs were identified (metastatic samples vs. non-metastatic samples). Functional enrichment analysis demonstrated that these DEGs were mainly involved in 'defense response', 'p53 signaling pathway' and 'lysosome'. By utilizing the clinical information in GSE21257, 10 critical genes associated with osteosarcoma prognosis were obtained, including CTP synthase 2 (CTPS2), tumor protein p53 inducible protein 3 (TP53I3) and solute carrier family 1 member 1 (SLC1A1). In addition, hsa-miR-422a and hsa-miR-194 were highlighted in the miRNA-target gene network. Finally, matrix metallopeptidase 3 (MMP3) and vascular endothelial growth factor B (VEGFB) were predicted as critical genes in osteosarcoma metastasis. CTPS2, TP53I3 and SLC1A1 may serve major roles in osteosarcoma development, and hsa-miR-422a, hsa-miR-194, MMP3 and VEGFB may be associated with osteosarcoma metastasis.
C1 [Fan, Hongwu; Wang, Shengqun] Jilin Univ, China Japan Union Hosp, Dept Orthoped, Changchun 130021, Jilin, Peoples R China.
   [Lu, Shan] Jilin Univ, China Japan Union Hosp, Dept Anesthesiol, Changchun 130021, Jilin, Peoples R China.
   [Zhang, Shanyong] Jilin Univ, Hosp 2, Dept Spinal Surg, 218 Ziqiang St, Changchun 130041, Jilin, Peoples R China.
RP Zhang, SY (通讯作者)，Jilin Univ, Hosp 2, Dept Spinal Surg, 218 Ziqiang St, Changchun 130041, Jilin, Peoples R China.
EM zhangshdhh@outlook.com
CR Abdeen A, 2009, CANCER-AM CANCER SOC, V115, P5243, DOI 10.1002/cncr.24562
   Andersen GB, 2018, MOL ONCOL, V12, P114, DOI 10.1002/1878-0261.12154
   Bahador R, 2016, TUMOR BIOL, V37, P3091, DOI 10.1007/s13277-015-4140-5
   Betel D, 2008, NUCLEIC ACIDS RES, V36, PD149, DOI 10.1093/nar/gkm995
   Bilbao-aldaiturriaga N, 2015, PEDIATR BLOOD CANCER, V62, P766, DOI 10.1002/pbc.25416
   Buddingh EP, 2011, CLIN CANCER RES, V17, P2110, DOI 10.1158/1078-0432.CCR-10-2047
   Contente A, 2002, NAT GENET, V30, P315, DOI 10.1038/ng836
   Ferrari S, 2005, J CLIN ONCOL, V23, P8845, DOI 10.1200/JCO.2004.00.5785
   Frigola R, 2013, IEEE DECIS CONTR P, V0, PP5371, DOI 10.1109/CDC.2013.6760734
   Fritsche-guenther R, 2010, HISTOPATHOLOGY, V57, P836, DOI 10.1111/j.1365-2559.2010.03713.x
   Gentleman RC, 2004, GENOME BIOL, V5, P0, DOI 10.1186/gb-2004-5-10-r80
   Han K, 2014, INT J ONCOL, V45, P1437, DOI 10.3892/ijo.2014.2571
   Huang DW, 2009, NUCLEIC ACIDS RES, V37, P1, DOI 10.1093/nar/gkn923
   Jiang QH, 2009, NUCLEIC ACIDS RES, V37, PD98, DOI 10.1093/nar/gkn714
   Kelly AD, 2013, GENOME MED, V5, P0, DOI 10.1186/gm406
   Khella WZ, 2013, J CLIN ONCOL, V31, P385, DOI 10.1200/jco.2013.31.6_suppl.385, 10.1200/JCO.2013.31.6_SUPPL.385
   Kobayashi E, 2010, MOL CANCER THER, V9, P535, DOI 10.1158/1535-7163.MCT-09-0774
   Kushlinskii NE, 2016, BIOCHEMISTRY-MOSCOW+, V81, P315, DOI 10.1134/S0006297916040027
   Langfelder P, 2008, BMC BIOINFORMATICS, V9, P0, DOI 10.1186/1471-2105-9-559
   Li HM, 2017, MOL MED REP, V15, P2113, DOI 10.3892/mmr.2017.6245
   Liu MJ, 2016, ONCOL REP, V36, P3371, DOI 10.3892/or.2016.5182
   Luetke A, 2014, CANCER TREAT REV, V40, P523, DOI 10.1016/j.ctrv.2013.11.006
   Lv C, 2016, TUMOR BIOL, V37, P9333, DOI 10.1007/s13277-016-4807-6
   Lv ZL, 2013, MOL CELLS, V36, P119, DOI 10.1007/s10059-013-0043-8
   Mendes O, 2005, CLIN EXP METASTAS, V22, P237, DOI 10.1007/s10585-005-8115-6
   Namlos HEIDIM, 2012, SARCOMA, V2012, P639038, DOI 10.1155/2012/639038
   Osaki M, 2011, MOL THER, V19, P1123, DOI 10.1038/mt.2011.53
   Ottaviani G, 2009, CANCER TREAT RES, V152, P3, DOI 10.1007/978-1-4419-0284-9_1
   Parrish RUDOLPHS, 2004, J BIOPHARM STAT, V14, P575, DOI 10.1081/BIP-200025650
   Qi C, 2016, ONCOL LETT, V11, P568, DOI 10.3892/ol.2015.3956
   Qu JT, 2012, J CANCER RES CLIN, V138, P819, DOI 10.1007/s00432-012-1149-7
   Ragland BD, 2002, LAB INVEST, V82, P365, DOI 10.1038/labinvest.3780431
   Rao-bindal K, 2013, PEDIATR BLOOD CANCER, V60, P575, DOI 10.1002/pbc.24412
   Ren ZW, 2016, TUMOR BIOL, V37, P5089, DOI 10.1007/s13277-015-4352-8
   Ritchie ME, 2015, NUCLEIC ACIDS RES, V43, P0, DOI 10.1093/nar/gkv007
   Senger DR, 1983, SCIENCE, V219, P983, DOI 10.1126/science.6823562
   Shabani P, 2019, J CELL BIOCHEM, V120, P4783, DOI 10.1002/jcb.27857
   Shannon P, 2003, GENOME RES, V13, P2498, DOI 10.1101/gr.1239303
   Smith CP, 1994, GENOMICS, V20, P335, DOI 10.1006/geno.1994.1183
   Song RP, 2015, INT J SURG, V20, P80, DOI 10.1016/j.ijsu.2015.04.050
   Tan WL, 2011, CANCER BIOL THER, V11, P599, DOI 10.4161/cbt.11.6.14670
   Van KUILENBURGABP, 2000, BBA-GENE STRUCT EXPR, V1492, P548, DOI 10.1016/S0167-4781(00)00141-X
   Voltan R, 2014, MOL CARCINOGEN, V53, P498, DOI 10.1002/mc.21985
   Wang H, 1999, INT J ONCOL, V15, P653
   Wang P, 2016, ONCOTARGET, V7, P55343, DOI 10.18632/oncotarget.10533
   Wang XB, 2012, BIOINFORMATICS, V28, P2534, DOI 10.1093/bioinformatics/bts485
   Wu DJ, 2014, MOL MED REP, V10, P2415, DOI 10.3892/mmr.2014.2546
   Zhai XF, 2017, MOL MED REP, V16, P6499, DOI 10.3892/mmr.2017.7412
   Zhang F, 2009, P NATL ACAD SCI USA, V106, P6152, DOI 10.1073/pnas.0813061106
   Zhang H, 2018, BIOSCIENCE REP, V38, P0, DOI 10.1042/BSR20170339
   Zhang RY, 2016, TUMOR BIOL, V37, P3479, DOI 10.1007/s13277-015-4086-7
   Zhou H, 2017, ONCOL LETT, V14, P4694, DOI 10.3892/ol.2017.6767
NR 52
TC 24
Z9 24
U1 1
U2 5
PU SPANDIDOS PUBL LTD
PI ATHENS
PA POB 18179, ATHENS, 116 10, GREECE
SN 1791-2997
EI 1791-3004
J9 MOL MED REP
JI Mol. Med. Rep.
PD AUG 15
PY 2019
VL 20
IS 2
BP 915
EP 930
DI 10.3892/mmr.2019.10323
PG 16
WC Oncology; Medicine, Research & Experimental
SC Oncology; Research & Experimental Medicine
GA IV3YG
UT WOS:000484209500008
PM 31173206
DA 2022-07-08
ER

PT J
AU Kaur, Kulwinder
   Das, Sanskrita
   Ghosh, Sourabh
AF Kaur, Kulwinder
   Das, Sanskrita
   Ghosh, Sourabh
TI Regulation of Human Osteoblast-to-Osteocyte Differentiation by Direct-Write 3D Microperiodic Hydroxyapatite Scaffolds
SO ACS OMEGA
LA English
DT Article
ID octacalcium phosphate; bone-formation; in-vitro; titanium; cell; model; biomaterial; osteosarcoma; transition; conversion
AB Culturing osteocytes on planer surfaces on Petri dish in vitro fails to recapitulate their natural orientation as well as biological functionality in human bone. Ability to recapitulate spatial arrangement of osteoblasts can govern signaling cascades for osteoblast-to-osteocyte differentiation and osteogenesis. Therefore, in this study, we explored how direct-write microperiodic hydroxyapatite (HAP) three-dimensional (3D) scaffolds can modulate osteocyte differentiation as compared to two-dimensional (2D) HAP scaffolds. Increased level of osteocalcin expression and relatively early mineralization on 2D HAP were indicative of osteoblast maturation. On the other hand, unique features of 3D HAP direct-write scaffolds, in terms of the architecture and subtle difference in chemical composition, surface roughness, and stiffness, play a pivotal role in governing the complex mechanism of differentiation of osteoblast to osteocyte-like phenotype. This was characterized by sequential events involving modulation in proliferation rate, time-dependent downregulation in the expression of osteoblast markers, collagen type I and alkaline phosphatase, followed by the unregulated expression of matrix metalloproteinase, osteocytic terminal differentiation markers (podoplanin, sclerostin), and dendritic extension formation. Thus, establishment of a simple in vitro model to study osteoblast differentiation with respect to specific cues would offer potential as an investigative platform and versatile tool for developing a 3D in vitro model for regenerative medicine.
C1 [Kaur, Kulwinder; Das, Sanskrita; Ghosh, Sourabh] Indian Inst Technol Delhi, Regenerat Engn Lab, Dept Text Technol, New Delhi 110016, India.
RP Ghosh, S (通讯作者)，Indian Inst Technol Delhi, Regenerat Engn Lab, Dept Text Technol, New Delhi 110016, India.
EM sghosh08@textile.iitd.ac.in
FU Department of Biotechnology, Government of India [BT/PR8038/MED/32/303/2013, BT/PR15451/MED/32/539/2016]
CR Anand V, 2016, CERAM INT, V42, P3638, DOI 10.1016/j.ceramint.2015.11.029
   Antoni D, 2015, INT J MOL SCI, V16, P5517, DOI 10.3390/ijms16035517
   Berman B, 2012, BUS HORIZONS, V55, P155, DOI 10.1016/j.bushor.2011.11.003
   Bonewald LF, 2011, J BONE MINER RES, V26, P229, DOI 10.1002/jbmr.320
   Boukhechba F, 2009, J BONE MINER RES, V24, P1927, DOI 10.1359/JBMR.090517, 10.1359/jbmr.090517
   Brounais B, 2009, BONE, V44, P830, DOI 10.1016/j.bone.2008.12.021
   Brown WE, 1981, PROG CRYST GROWTH CH, V4, P59, DOI 10.1016/0146-3535(81)90048-4
   Chawla S, 2018, ACS BIOMATER SCI ENG, V4, P3545, DOI 10.1021/acsbiomaterials.8b00757
   Chawla S, 2018, ADV HEALTHC MATER, V7, P0, DOI 10.1002/adhm.201701204
   Chawla SHIKHA, 2017, BIOPRINTING, V7, P1, DOI 10.1016/j.bprint.2017.05.001
   Cohen-tanugi A, 1998, DIFFERENTIATION, V63, P115, DOI 10.1046/j.1432-0436.1998.6330115.x
   Correia C, 2012, ACTA BIOMATER, V8, P2483, DOI 10.1016/j.actbio.2012.03.019
   Dallas SL, 2013, ENDOCR REV, V34, P658, DOI 10.1210/er.2012-1026
   Dallas SL, 2010, ANN NY ACAD SCI, V1192, P437, DOI 10.1111/j.1749-6632.2009.05246.x
   Das S, 2015, ACTA BIOMATER, V11, P233, DOI 10.1016/j.actbio.2014.09.023
   Das S, 2013, BIOMACROMOLECULES, V14, P311, DOI 10.1021/bm301193t
   Domcke S, 2013, NAT COMMUN, V4, P0, DOI 10.1038/ncomms3126
   Franz-odendaal TA, 2006, DEV DYNAM, V235, P176, DOI 10.1002/dvdy.20603
   Fujita K, 2014, J CELL BIOCHEM, V115, P2039, DOI 10.1002/jcb.24880
   Glimcher , 1996, PHOSPHORUS RES B, V6, P67
   Hasegawa T, 2017, JPN DENT SCI REV, V53, P34, DOI 10.1016/j.jdsr.2016.09.002
   Hulsart-billstrom G, 2016, EUR CELLS MATER, V31, P312, DOI 10.22203/eCM.v031a20
   Iconaru SL, 2013, J SPECTROSC, V2013, P1
   Kaneko H, 2011, ANAL BIOCHEM, V418, P276, DOI 10.1016/j.ab.2011.07.022
   Karsdal MA, 2002, J BIOL CHEM, V277, P44061, DOI 10.1074/jbc.M207205200
   Kaur K, 2016, CERAM INT, V42, P12651, DOI 10.1016/j.ceramint.2016.05.001
   Kern B, 2001, J BIOL CHEM, V276, P7101, DOI 10.1074/jbc.M006215200
   Kerschnitzki M, 2011, J STRUCT BIOL, V173, P303, DOI 10.1016/j.jsb.2010.11.014
   Klein-nulend J, 2012, EUR CELLS MATER, V24, P278, DOI 10.22203/eCM.v024a20
   Kumar A, 2013, J BIOMED MATER RES A, V101, P2925, DOI 10.1002/jbm.a.34603
   Le GUEHENNECL, 2008, ACTA BIOMATER, V4, P535, DOI 10.1016/j.actbio.2007.12.002
   Li MQ, 2004, MICROSC RES TECHNIQ, V64, P330, DOI 10.1002/jemt.20088
   Liu XY, 2004, SURF COAT TECH, V186, P227, DOI 10.1016/j.surfcoat.2004.02.045
   Lorsch JR, 2014, SCIENCE, V346, P1452, DOI 10.1126/science.1259110
   Mattinzoli D, 2012, EUR CELLS MATER, V24, P403, DOI 10.22203/eCM.v024a29
   Michna S, 2005, BIOMATERIALS, V26, P5632, DOI 10.1016/j.biomaterials.2005.02.040
   Midha S, 2018, BIOMED MATER, V13, P0, DOI 10.1088/1748-605X/aad2a9
   Midha S, 2016, BIOMATERIALS, V97, P133, DOI 10.1016/j.biomaterials.2016.04.020
   Moutzouri AG, 2014, BIOMED RES INT, V2014, P0, DOI 10.1155/2014/740726
   Mullen CA, 2013, J MECH BEHAV BIOMED, V28, P183, DOI 10.1016/j.jmbbm.2013.06.013
   Nara S, 2014, MATER TECHNOL, V29, PB10, DOI 10.1179/1753555713Y.0000000112
   Olivares-navarrete R, 2017, PLOS ONE, V12, P0, DOI 10.1371/journal.pone.0170312
   Prideaux M, 2014, CALCIFIED TISSUE INT, V95, P183, DOI 10.1007/s00223-014-9879-y
   Rausch-fan XH, 2008, DENT MATER, V24, P102, DOI 10.1016/j.dental.2007.03.001
   Rey C, 1989, CALCIFIED TISSUE INT, V45, P157, DOI 10.1007/BF02556059
   Sai Y, 2018, ACTA BIOMATER, V69, P362, DOI 10.1016/j.actbio.2018.01.026
   Simon JL, 2007, J BIOMED MATER RES A, V83A, P747, DOI 10.1002/jbm.a.31329
   Sims NA, 2014, ARCH BIOCHEM BIOPHYS, V561, P22, DOI 10.1016/j.abb.2014.05.015
   Smith CM, 2004, TISSUE ENG, V10, P1566, DOI 10.1089/1076327042500274
   Stein GS, 1993, ENDOCR REV, V14, P424, DOI 10.1210/er.14.4.424
   Stupp SI, 1997, SCIENCE, V277, P1242, DOI 10.1126/science.277.5330.1242
   Suzuki O, 2006, BIOMATERIALS, V27, P2671, DOI 10.1016/j.biomaterials.2005.12.004
   Suzuki O, 2006, J BIOMED MATER RES B, V77B, P201, DOI 10.1002/jbm.b.30407
   Suzuki O, 2017, CELLS MAT, V5, P45
   Tamai N, 2002, J BIOMED MATER RES, V59, P110, DOI 10.1002/jbm.1222
   Tanaka-kamioka K, 1998, J BONE MINER RES, V13, P1555, DOI 10.1359/jbmr.1998.13.10.1555
   Tsuruga E, 1997, J BIOCHEM-TOKYO, V121, P317
   Van BEZOOIJENRL, 2004, J EXP MED, V199, P805, DOI 10.1084/jem.20031454
   Vandecandelaere N, 2012, J MATER SCI-MATER M, V23, P2593, DOI 10.1007/s10856-012-4719-y
   Wei M, 2002, MAT SCI ENG C-BIO S, V20, P125, DOI 10.1016/S0928-4931(02)00022-X
   Wijenayaka AR, 2011, PLOS ONE, V6, P0, DOI 10.1371/journal.pone.0025900
   Winkler DG, 2003, EMBO J, V22, P6267, DOI 10.1093/emboj/cdg599
   Ye JH, 2011, BIOMATERIALS, V32, P5065, DOI 10.1016/j.biomaterials.2011.03.053
   Zareidoost A, 2012, J MATER SCI-MATER M, V23, P1479, DOI 10.1007/s10856-012-4611-9
NR 64
TC 8
Z9 8
U1 1
U2 7
PU AMER CHEMICAL SOC
PI WASHINGTON
PA 1155 16TH ST, NW, WASHINGTON, DC 20036 USA
SN 2470-1343
EI 
J9 ACS OMEGA
JI ACS Omega
PD JAN 15
PY 2019
VL 4
IS 1
BP 1504
EP 1515
DI 10.1021/acsomega.8b03272
PG 12
WC Chemistry, Multidisciplinary
SC Chemistry
GA HN5HN
UT WOS:000460214700163
DA 2022-07-08
ER

PT J
AU Xie, Yuanlong
   Deng, Huaxin
   Wei, Renxiong
   Sun, Wenchao
   Qi, Yongjian
   Yao, Shiyi
   Cai, Lin
   Wang, Yan
   Deng, Zhouming
AF Xie, Yuanlong
   Deng, Huaxin
   Wei, Renxiong
   Sun, Wenchao
   Qi, Yongjian
   Yao, Shiyi
   Cai, Lin
   Wang, Yan
   Deng, Zhouming
TI Overexpression of miR-335 inhibits the migration and invasion of osteosarcoma by targeting SNIP1
SO INTERNATIONAL JOURNAL OF BIOLOGICAL MACROMOLECULES
LA English
DT Article
DE miR-335; Osteosarcoma; Invasion; Migration; Smad nuclear interacting protein 1
ID cell lung-cancer; poor-prognosis; soft-tissue; expression; suppresse; metastasis; ki67
AB MicroRNAs (miRNAs) are key regulators in the development and progression of osteosarcoma (OS). Based on our previous microarray data, we found that miR-335 expression was downregulated in OS tissue relative to normal tissue. Herein, we further found that miR-335 was downregulated in OS cell lines relative to the osteoblastic cell line hFOB 1.19. Further functional experiments found that upregulation of miR-335 suppressed the proliferation, invasion and migration of OS cells in vitro and tumor growth and lung metastasis in vivo. In addition, the expression of a total of 750 mRNAs was decreased upon the upregulation of miR-335, and SNIP1 was found to be the direct target of miR-335. Restoration of SNIP1 expression attenuated the suppressive effect of miR-335 on OS cells. Additionally, miR-335 suppressed the mRNA and protein expression of SNIP1, MMP-2, and MMP-7 in vitro and in vivo. MiR-335 also suppressed c-Myc and NFKb p65 in vitro and in vivo. In conclusion, our data suggest that miR-335 plays a significant role in the tumorigenesis and metastasis of OS and may serve as a therapeutic target for OS treatment. (C) 2019 Elsevier B.V. All rights reserved.
C1 [Xie, Yuanlong; Deng, Huaxin; Wei, Renxiong; Sun, Wenchao; Qi, Yongjian; Yao, Shiyi; Cai, Lin; Deng, Zhouming] Wuhan Univ, Dept Orthoped, Zhongnan Hosp, Wuhan, Hubei, Peoples R China.
   [Wang, Yan] Wuhan Univ, Dept Neurol, Inst Neuropsychiat Res, Renmin Hosp, Wuhan, Hubei, Peoples R China.
RP Deng, ZM (通讯作者)，169 Donghu Rd, Wuhan, Hubei, Peoples R China.
EM qiyongjian@znhospital.cn; orthopedics@whu.edu.cn; dengzhouming@whu.edu.cn
FU Zhongnan Hospital of Wuhan University Science, Technology and Innovation Seed Fund [cxpy20160004]; National Natural Science Foundation of China [81702150]
CR Ali A, 2018, SCI REP-UK, V8, P0, DOI 10.1038/s41598-018-30655-8
   Berner K, 2015, SARCOMA, V2015, P0, DOI 10.1155/2015/917679264129764568035
   Cao J, 2014, AM J CLIN PATHOL, V141, P437, DOI 10.1309/AJCPLYTZGB54ISZC
   Ferrari A, 2016, PROG TUMOR RES, V43, P128, DOI 10.1159/000447083
   Fu QZ, 2015, INT J MOL MED, V36, P1417, DOI 10.3892/ijmm.2015.2355
   Fujii M, 2006, MOL CELL, V24, P771, DOI 10.1016/j.molcel.2006.11.006
   Heckman KL, 2007, NAT PROTOC, V2, P924, DOI 10.1038/nprot.2007.132
   Heidary MF, 2015, ADV PHARM BULL, V5, P255, DOI 10.15171/apb.2015.035
   Hu H, 2012, ONCOL LETT, V4, P1037, DOI 10.3892/ol.2012.866
   Jeon HS, 2013, LUNG CANCER, V82, P24, DOI 10.1016/j.lungcan.2013.07.015
   Jiang J, 2012, MED ONCOL, V29, P3472, DOI 10.1007/s12032-012-0259-z
   Jo VY, 2014, PATHOLOGY, V46, P95, DOI 10.1097/PAT.0000000000000050
   Kahraman M, 2018, SCI REP-UK, V8, P0, DOI 10.1038/s41598-018-29917-2
   Kim RH, 2000, GENE DEV, V14, P1605
   Li SL, 2018, INT J BIOL MACROMOL, V111, P1255, DOI 10.1016/j.ijbiomac.2018.01.106
   Liang XH, 2011, ORAL ONCOL, V47, P92, DOI 10.1016/j.oraloncology.2010.11.014
   Liang YX, 2018, SCI REP-UK, V8, P0, DOI 10.1038/s41598-018-29289-7
   Luo L, 2018, BIOMED PHARMACOTHER, V106, P983, DOI 10.1016/j.biopha.2018.07.046
   Luo YS, 2017, GENE, V600, P9, DOI 10.1016/j.gene.2016.11.031
   Lynch J, 2012, CARCINOGENESIS, V33, P976, DOI 10.1093/carcin/bgs114
   Mardanpour K, 2016, N AM J MED SCI, V8, P210, DOI 10.4103/1947-2714.183013
   Oh H, 2016, NPJ BREAST CANCER, V2, P0, DOI 10.1038/npjbcancer.2016.32
   Peng HH, 2013, ONCOTARGETS THER, V6, P1625, DOI 10.2147/OTT.S53030
   Raap M, 2017, VIRCHOWS ARCH, V471, P501, DOI 10.1007/s00428-017-2142-y
   Sandoval-borquez A, 2017, CLIN EPIGENETICS, V9, P0, DOI 10.1186/s13148-017-0413-8
   Santos JC, 2018, SCI REP-UK, V8, P0, DOI 10.1038/s41598-018-19339-5
   Shu MF, 2012, MOL PHARMACOL, V81, P292, DOI 10.1124/mol.111.076166
   Worku T, 2017, INT J MOL SCI, V18, P0, DOI 10.3390/ijms18020333
   Xie YL, 2017, SCI REP-UK, V7, P0, DOI 10.1038/s41598-017-13353-9
   Zhang Y, 2011, ONCOL LETT, V2, P1327, DOI 10.3892/ol.2011.403
NR 30
TC 17
Z9 17
U1 1
U2 16
PU ELSEVIER
PI AMSTERDAM
PA RADARWEG 29, 1043 NX AMSTERDAM, NETHERLANDS
SN 0141-8130
EI 1879-0003
J9 INT J BIOL MACROMOL
JI Int. J. Biol. Macromol.
PD JUL 15
PY 2019
VL 133
IS 
BP 137
EP 147
DI 10.1016/j.ijbiomac.2019.04.016
PG 11
WC Biochemistry & Molecular Biology; Chemistry, Applied; Polymer Science
SC Biochemistry & Molecular Biology; Chemistry; Polymer Science
GA IE9HO
UT WOS:000472685700017
PM 30954590
DA 2022-07-08
ER

PT J
AU Cheng, Z-
   Luo, C.
   Guo, Z-
AF Cheng, Z
   Luo, C
   Guo, Z
TI 被撤回的出版物: MicroRNA-130b-5p accelerate migration and invasion of osteosarcoma via binding to TIMP2 (Retracted article. See vol. 25, pg. 2461, 2021)
SO EUROPEAN REVIEW FOR MEDICAL AND PHARMACOLOGICAL SCIENCES
LA English
DT Article; Retracted Publication
DE MicroRNA-130b-5p; T1MP2; Osteosarcoma
ID matrix metalloproteinase; cell-proliferation; targeting timp2; expression; promote; metastasis; prognosis; biomarker
AB OBJECTIVE: To elucidate the potential function of microRNA-130b-5p in the progression of osteosarcoma (OS) and the underlying mechanism. MATERIALS AND METHODS: The relative level of microRNA-130b-5p in OS tissues and cell lines was determined by quantitative Real Time-Polymerase Chain Reaction (qRT-PCR). The correlation between the microRNA-130b-5p level and the pathological characteristics of OS was analyzed by the Chi-square test. The Kaplan -Meier curves were introduced for assessing the survival of OS patients with high expression and low expression of microRNA-130b-5p. The regulatory effects of microRNA-130b-5p on the migratory and invasive abilities of MG63 and U2OS cells were evaluated by the transwell assay. The relative levels of matrix metalloproteinase 2 (MMP2) and MMP9 in OS cells with overexpression or knockdown of microRNA-130b-5p were determined. The binding relationship between microRNA-130b-5p and TIMP2 was verified through the dual-luciferase reporter gene assay. Finally, a series of rescue experiments were performed to uncover the role of microRNA-130b-5p/TIMP2 in the progression of OS. RESULTS: MicroRNA-130b-5p was upregulated in OS tissues and cell lines. The high expression of microRNA-130b-5p indicated a poor prognosis of OS patients. The overexpression of microRNA-130b-5p accelerated OS cells to migrate and invade. Besides, the relative levels of MMP2 and MMP9 were upregulated in OS cells overexpressing microRNA-130b-5p. TIMP2 was the direct target of microRNA-130b-5p, which was negatively regulated by microRNA-130b-5p. The knockdown of TIMP2 reversed the regulatory effect of microRNA-130b-5p on the migratory and invasive abilities of the OS cells. CONCLUSIONS: MicroRNA-130b-5p is upregulated in OS. It accelerates the progression of OS via inhibiting TIMP2 level.
C1 [Cheng, Z. -H.; Luo, C.; Guo, Z. -L.] Shanghai Jiao Tong Univ, Shanghai Peoples Hosp 9, Sch Med, Dept Neurosurg, Shanghai, Peoples R China.
RP Guo, ZL (通讯作者)，Shanghai Jiao Tong Univ, Shanghai Peoples Hosp 9, Sch Med, Dept Neurosurg, Shanghai, Peoples R China.
EM gzlysr@outlook.com
CR Ali S, 2014, CANCER LETT, V351, P134, DOI 10.1016/j.canlet.2014.05.013
   Brew K, 2010, BBA-MOL CELL RES, V1803, P55, DOI 10.1016/j.bbamcr.2010.01.003
   Chen H, 2018, ONCOL LETT, V15, P6361, DOI 10.3892/ol.2018.8174
   Colangelo T, 2013, NEOPLASIA, V15, P1204, DOI 10.1593/neo.13998
   Croce CM, 2009, NAT REV GENET, V10, P704, DOI 10.1038/nrg2634
   Dai YM, 2013, NUCLEIC ACID THER, V23, P29, DOI 10.1089/nat.2012.0385
   Dongyvaz M, 2013, ONCOGENE, V32, P3286
   Gialeli C, 2011, FEBS J, V278, P16, DOI 10.1111/j.1742-4658.2010.07919.x
   Groblewska M, 2012, FOLIA HISTOCHEM CYTO, V50, P590, DOI 10.5603/FHC.2012.0083, 10.5603/20327
   Han JG, 2017, ANN SURG TREAT RES, V92, P55, DOI 10.4174/astr.2017.92.2.55
   Hassan MQ, 2010, P NATL ACAD SCI USA, V107, P19879, DOI 10.1073/pnas.1007698107
   Hirahata M, 2016, CANCER MED-US, V5, P892, DOI 10.1002/cam4.651
   Inbar-feigenberg M, 2013, FERTIL STERIL, V99, P607, DOI 10.1016/j.fertnstert.2013.01.117
   Jackson HW, 2017, NAT REV CANCER, V17, P38, DOI 10.1038/nrc.2016.115
   Khanizadeh S, 2017, MICROB PATHOGENESIS, V110, P688, DOI 10.1016/j.micpath.2017.03.004
   Kim JC, 2016, CANCER RES, V76, P6424, DOI 10.1158/0008-5472.CAN-16-1571
   Kunz P, 2016, BMC CANCER, V16, P0, DOI 10.1186/s12885-016-2266-5
   Leone V, 2014, MOL CELL ENDOCRINOL, V390, P1, DOI 10.1016/j.mce.2014.03.002
   Lewis BP, 2005, CELL, V120, P15, DOI 10.1016/j.cell.2004.12.035
   Li X, 2015, CYTOGENET GENOME RES, V146, P124, DOI 10.1159/000437379
   Liang B, 2015, INT J CLIN EXP PATHO, V8, P9168
   Liu CG, 2008, NAT PROTOC, V3, P563, DOI 10.1038/nprot.2008.14
   Lu GJ, 2015, INT J CLIN EXP PATHO, V8, P5224
   Lu HS, 2013, EXP THER MED, V5, P890, DOI 10.3892/etm.2012.859
   Lu T, 2015, INT J CLIN EXP PATHO, V8, P10776
   Miao Y, 2016, ONCOL RES, V24, P463, DOI 10.3727/096504016X14685034103671
   Nagase H, 2006, CARDIOVASC RES, V69, P562, DOI 10.1016/j.cardiores.2005.12.002
   Okano K, 2017, SCI REP-UK, V7, P0, DOI 10.1038/srep46150
   Oliveto STEFANIA, 2017, WORLD J BIOL CHEM, V8, P45, DOI 10.4331/wjbc.v8.i1.45
   Pal MK, 2015, CANCER BIOL MED, V12, P328, DOI 10.7497/j.issn.2095-3941.2015.0024
   Riquelme I, 2016, INT J MOL SCI, V17, P0, DOI 10.3390/ijms17030424
   Rosenberg AE, 1990, CURRENT OPINION IN RHEUMATOLOGY, V2, P102
   Sand M, 2013, CELL TISSUE RES, V351, P85, DOI 10.1007/s00441-012-1514-5
   Scheffer AR, 2014, WORLD J UROL, V32, P353, DOI 10.1007/s00345-012-1010-2
   Shao JJ, 2016, PLOS ONE, V11, P0, DOI 10.1371/journal.pone.0146968
   Su Y, 2016, ANTI-CANCER DRUG, V27, P660, DOI 10.1097/CAD.0000000000000381
   Wang WZ, 2011, INT J CANCER, V129, P1624, DOI 10.1002/ijc.25818
   Wu XS, 2012, PLOS ONE, V7, P0, DOI 10.1371/journal.pone.0031249
   Wu ZY, 2011, MED ONCOL, V28, P1469, DOI 10.1007/s12032-010-9563-7
   Yeh CB, 2012, PLOS ONE, V7, P0, DOI 10.1371/journal.pone.0031055
   Yip L, 2011, ANN SURG ONCOL, V18, P2035, DOI 10.1245/s10434-011-1733-0
   Zhao C, 2016, MED ONCOL, V33, P0, DOI 10.1007/s12032-016-0757-5
   Zhao G, 2013, PLOS ONE, V8, P0, DOI 10.1371/journal.pone.0073803
   Zhu L, 2015, PLOS ONE, V10, P0
   Zhu M, 2014, FEBS LETT, V588, P600, DOI 10.1016/j.febslet.2013.12.028
NR 45
TC 6
Z9 6
U1 2
U2 5
PU VERDUCI PUBLISHER
PI ROME
PA VIA GREGORIO VII, ROME, 186-00165, ITALY
SN 1128-3602
EI 
J9 EUR REV MED PHARMACO
JI Eur. Rev. Med. Pharmacol. Sci.
PD JUN 15
PY 2019
VL 23
IS 21
BP 9267
EP 9276
DI 10.26355/eurrev_201911_19419
PG 10
WC Pharmacology & Pharmacy
SC Pharmacology & Pharmacy
GA JR6AN
UT WOS:000499705600015
PM 31773678
DA 2022-07-08
ER

PT J
AU Mizoshiri, Naoki
   Shirai, Toshiharu
   Terauchi, Ryu
   Tsuchida, Shinji
   Mori, Yuki
   Hayashi, Daichi
   Kishida, Tsunao
   Arai, Yuji
   Mazda, Osam
   Nakanishi, Tohru
   Kubo, Toshikazu
AF Mizoshiri, Naoki
   Shirai, Toshiharu
   Terauchi, Ryu
   Tsuchida, Shinji
   Mori, Yuki
   Hayashi, Daichi
   Kishida, Tsunao
   Arai, Yuji
   Mazda, Osam
   Nakanishi, Tohru
   Kubo, Toshikazu
TI The tetraspanin CD81 mediates the growth and metastases of human osteosarcoma
SO CELLULAR ONCOLOGY
LA English
DT Article
DE Osteosarcoma; Tetraspanin; CD81; Erk; Akt
ID hepatitis-c virus; cell motility; survival; migration; expression; protein; pathway
AB Purpose CD81 is a member of the tetraspanin family of membrane proteins. Recently, it has been shown that CD81 may be involved in cancer cell proliferation and metastasis. As yet, however, there have been few reports on the expression and role of CD81 in osteosarcoma. Methods The expression of CD81 was investigated in human osteoblast cell line hFOB1.19 and in human osteosarcoma cell lines Saos2, MG63 and 143B. The expression of CD81 was inhibited in osteosarcoma cells using siRNA after which cell proliferation, migration and invasion were assessed. We also used Western blotting to investigate the phosphorylation status of Akt, Erk, JNK and p38, and measured the expression ofMMP-2, MMP-9 and MT1-MMP. In addition, we used a CRISPR/Cas9 system to stably knock out CD81 expression in 143B cells, transplanted the cells into mice, and assessed tumor formation and lung metastasis in these mice compared to those in the control group. Results We found that CD81 was expressed in the human osteoblast cell line and in all osteosarcoma cell lines tested. The osteosarcoma cell line 143B exhibited a particularly high level of expression. In addition, we found that osteosarcoma cell proliferation, migration and invasion were decreased after CD81 inhibition, and that the phosphorylation of Akt and Erk was suppressed. Also, the expression levels ofMMP-2, MMP-9 and MT1-MMP were found to be suppressed, withMMP-9 showing the greatest suppression. In vivo, we found that mice transplanted with CD81 knockout 143B cells exhibited significantly less tumor formation and lung metastasis than mice in the control group. Conclusion Based on our findings we conclude that inhibition of CD81 suppresses intracellular signaling and reduces tumorigenesis and lung metastasis in osteosarcoma cells.
C1 [Mizoshiri, Naoki; Shirai, Toshiharu; Terauchi, Ryu; Tsuchida, Shinji; Mori, Yuki; Hayashi, Daichi; Kubo, Toshikazu] Kyoto Prefectural Univ Med, Grad Sch Med Sci, Dept Orthopaed, Kamigyo Ku, Kyoto 6028566, Japan.
   [Kishida, Tsunao; Mazda, Osam] Kyoto Prefectural Univ Med, Dept Immunol, Kamigyo Ku, Kyoto 6028566, Japan.
   [Arai, Yuji] Kyoto Prefectural Univ Med, Dept Sports & Parasports Med, Kamigyo Ku, Kyoto 6028566, Japan.
   [Nakanishi, Tohru] Shujitsu Univ, Dept Mol Biol & Mol Diag, Sch Pharm, Okayama 7038516, Japan.
RP Shirai, T (通讯作者)，Kyoto Prefectural Univ Med, Grad Sch Med Sci, Dept Orthopaed, Kamigyo Ku, Kyoto 6028566, Japan.
EM rnizo715@koto.kpu-m.ac.jp; shi-ra-e@koto.kpu-m.ac.jp; ryu@koto.kpu-m.ac.jp; tuchi-kf@koto.kpu-m.ac.jp; moriyuki@koto.kpu-m.ac.jp; d-h0174@koto.kpu-m.ac.jp; tsunao@koto.kpu-m.ac.jp; y123arai@koto.kpu-m.ac.jp; omazda@gmail.com; torhoshi@shujitsu.ac.jp; tkubo@koto.kpu-m.ac.jp
FU JSPS KAKENHI [15 K10454]
CR Baumann S, 2016, J BIOL CHEM, V291, P18514, DOI 10.1074/jbc.M116.723379
   Brimacombe CL, 2014, VIRUSES-BASEL, V6, P1454, DOI 10.3390/v6031454
   Carloni V, 2004, ONCOGENE, V23, P1566, DOI 10.1038/sj.onc.1207287
   Cheng HL, 2016, ONCOTARGET, V7, P35208, DOI 10.18632/oncotarget.9106
   Chiang YH, 2015, STEM CELL RES THER, V6, P0, DOI 10.1186/s13287-015-0074-5
   Cong L, 2013, SCIENCE, V339, P819, DOI 10.1126/science.1231143
   Davies B, 1993, CANCER RES, V53, P5365
   Dhanasekaran DN, 2008, ONCOGENE, V27, P6245, DOI 10.1038/onc.2008.301
   Dhillon AS, 2007, ONCOGENE, V26, P3279, DOI 10.1038/sj.onc.1210421
   Domanico SZ, 1997, MOL BIOL CELL, V8, P2253, DOI 10.1091/mbc.8.11.2253
   Ferrari S, 2003, J CLIN ONCOL, V21, P710, DOI 10.1200/JCO.2003.03.141
   Fromigue O, 2008, J BIOL CHEM, V283, P30549, DOI 10.1074/jbc.M801436200
   Gustafson-wagner E, 2013, PLOS ONE, V8, P0, DOI 10.1371/journal.pone.0061834
   He JP, 2014, ASIAN PAC J CANCER P, V15, P5967, DOI 10.7314/APJCP.2014.15.15.5967
   Hemler ME, 2008, NAT REV DRUG DISCOV, V7, P747, DOI 10.1038/nrd2659
   Hemler ME, 2005, NAT REV MOL CELL BIO, V6, P801, DOI 10.1038/nrm1736
   Hong IK, 2014, J BIOL CHEM, V289, P15691, DOI 10.1074/jbc.M113.534206
   Isakoff MS, 2015, J CLIN ONCOL, V33, P3029, DOI 10.1200/JCO.2014.59.4895
   Jeong YJ, 2017, ONCOTARGET, V8, P63949, DOI 10.18632/oncotarget.19213
   Jerez S, 2017, J CELL BIOCHEM, V118, P351, DOI 10.1002/jcb.25642
   Jinek M, 2012, SCIENCE, V337, P816, DOI 10.1126/science.1225829
   Johnson KE, 2014, PLOS PATHOG, V10, P0, DOI 10.1371/journal.ppat.1004503
   Li H, 2014, TUMOR BIOL, V35, P5487, DOI 10.1007/s13277-014-1717-3
   Lv ZL, 2013, MOL CELLS, V36, P119, DOI 10.1007/s10059-013-0043-8
   Maecker HT, 1997, J EXP MED, V185, P1505, DOI 10.1084/jem.185.8.1505
   Mirabello L, 2009, CANCER-AM CANCER SOC, V115, P1531, DOI 10.1002/cncr.24121
   Miyazaki T, 1997, EMBO J, V16, P4217, DOI 10.1093/emboj/16.14.4217
   Mohseny AB, 2011, LAB INVEST, V91, P1195, DOI 10.1038/labinvest.2011.72
   Owens DM, 2001, CANCER RES, V61, P5248
   Quast T, 2011, BLOOD, V118, P1818, DOI 10.1182/blood-2010-12-326595
   Sato H, 1994, NATURE, V370, P61, DOI 10.1038/370061a0
   Shalem O, 2014, SCIENCE, V343, P84, DOI 10.1126/science.1247005
   Tan ML, 2010, CANCER CELL INT, V10, P0, DOI 10.1186/1475-2867-10-9
   Torres R, 2014, NAT COMMUN, V5, P0, DOI 10.1038/ncomms4964
   Vences-catalan F, 2015, CANCER RES, V75, P4517, DOI 10.1158/0008-5472.CAN-15-1021
   Visse R, 2003, CIRC RES, V92, P827, DOI 10.1161/01.RES.0000070112.80711.3D
   Wang HX, 2011, BIOCHEM SOC T, V39, P547, DOI 10.1042/BST0390547
   Wang XW, 2018, CELL BIOL INT, V42, P598, DOI 10.1002/cbin.10936
   Wang YM, 2017, ANTI-CANCER DRUG, V28, P959, DOI 10.1097/CAD.0000000000000535
   Wen XY, 2014, TUMOR BIOL, V35, P845, DOI 10.1007/s13277-013-1116-1
   Zhang ZY, 2010, BMC CANCER, V10, P0, DOI 10.1186/1471-2407-10-206
   Zhao LJ, 2005, EXP CELL RES, V305, P23, DOI 10.1016/j.yexcr.2004.12.024
NR 42
TC 12
Z9 12
U1 4
U2 12
PU SPRINGER
PI DORDRECHT
PA VAN GODEWIJCKSTRAAT 30, 3311 GZ DORDRECHT, NETHERLANDS
SN 2211-3428
EI 2211-3436
J9 CELL ONCOL
JI Cell. Oncol.
PD DEC 15
PY 2019
VL 42
IS 6
BP 861
EP 871
DI 10.1007/s13402-019-00472-w
PG 11
WC Oncology; Cell Biology; Pathology
SC Oncology; Cell Biology; Pathology
GA KI1ZS
UT WOS:000511146800010
PM 31494861
DA 2022-07-08
ER

PT J
AU Zhou, Houming
   Chen, Shuqing
   Yang, Yubin
   Yang, Chaojie
   Chen, Danping
   Yao, Zhenrong
   Sun, Baoguo
AF Zhou, Houming
   Chen, Shuqing
   Yang, Yubin
   Yang, Chaojie
   Chen, Danping
   Yao, Zhenrong
   Sun, Baoguo
TI Matrine enhances the efficacy of adriamycin chemotherapy in osteosarcoma cells by the STAT3 pathway
SO ANTI-CANCER DRUGS
LA English
DT Article
DE adriamycin; matrine; osteosarcoma; signal transducer and activator of transcription 3
ID high-grade osteosarcoma; nf-kappa-b; in-vitro; prognostic-factor; cancer cell; apoptosis; proliferation; therapy; mmp-9
AB Matrine and adriamycin have been extensively considered to be effective in anticancer therapies. However, the role of matrine in the antitumor activity of adriamycin against human osteosarcoma (OS) remains elusive. The aim of this study was to investigate the effect of matrine in OS chemotherapy of adriamycin. In the study, we found that matrine promoted the inhibitory effect of adriamycin against OS cell proliferation and growth. Wound healing and transwell assays showed that the inhibitory effect of adriamycin against migration and invasion of OS cells was significantly enhanced by matrine. For the underlying mechanism investigation, we showed that adriamycin reduced the protein level of PCNA, MMP-9, phosphorylated STAT3, and survivin, which was further intensified by the application of matrine. These results show that matrine could promote the therapeutic efficacy of adriamycin against human OS.
C1 [Zhou, Houming; Chen, Shuqing; Yang, Yubin; Yang, Chaojie; Sun, Baoguo] Sun Yat Sen Univ, Dept Chinese Med, Affiliated Hosp 1, 58 Zhongshan Second Rd, Guangzhou 510080, Peoples R China.
   [Yao, Zhenrong] Sun Yat Sen Univ, Dept Lab, Affiliated Hosp 1, Guangzhou, Peoples R China.
   [Chen, Danping] Guangdong Pharmaceut Univ, Affiliated Hosp 1, Dept Neurol, Guangzhou, Peoples R China.
RP Sun, BG (通讯作者)，Sun Yat Sen Univ, Dept Chinese Med, Affiliated Hosp 1, 58 Zhongshan Second Rd, Guangzhou 510080, Peoples R China.
EM sunbaog@mail.sysu.edu.cn
CR Bielack SS, 2002, J CLIN ONCOL, V20, P776, DOI 10.1200/JCO.20.3.776
   Bromberg J, 2000, ONCOGENE, V19, P2468, DOI 10.1038/sj.onc.1203476
   Cao CH, 2017, J BIOENERG BIOMEMBR, V49, P437, DOI 10.1007/s10863-017-9734-8
   Chang C, 2013, ONCOL LETT, V6, P699, DOI 10.3892/ol.2013.1449
   Chen CL, 2007, BMC CANCER, V7, P0, DOI 10.1186/1471-2407-7-111
   Cheng GZ, 2008, J BIOL CHEM, V283, P14665, DOI 10.1074/jbc.M707429200
   Chou ALEXANDERJ, 2008, PAEDIATR DRUGS, V10, P315, DOI 10.2165/00148581-200810050-00005
   Errani C, 2011, EXPERT REV ANTICANC, V11, P217, DOI 10.1586/era.10.172, 10.1586/ERA.10.172
   Hlobilkova A, 2009, NEOPLASMA, V56, P284, DOI 10.4149/neo_2009_04_284
   Hsu YN, 2018, FOOD CHEM TOXICOL, V112, P194, DOI 10.1016/j.fct.2017.12.062
   Huang JL, 2016, CURR TOP MED CHEM, V16, P3365, DOI 10.2174/1568026616666160506131012
   Huang W, 2018, ONCOL LETT, V15, P5983, DOI 10.3892/ol.2018.8074
   Huang W, 2014, ACS CHEM BIOL, V9, P1188, DOI 10.1021/cb500071v
   Lewis VO, 2009, J BONE JOINT SURG AM, V91A, P1546, DOI 10.2106/JBJS.I.00375
   Liang CZ, 2012, CANCER CHEMOTH PHARM, V69, P317, DOI 10.1007/s00280-011-1699-4
   Liu TY, 2010, BIOL PHARM BULL, V33, P1740, DOI 10.1248/bpb.33.1740
   Luetke A, 2014, CANCER TREAT REV, V40, P523, DOI 10.1016/j.ctrv.2013.11.006
   Min DL, 2013, ASIA-PAC J CLIN ONCO, V9, P71, DOI 10.1111/j.1743-7563.2012.01560.x
   Moldovan GL, 2007, CELL, V129, P665, DOI 10.1016/j.cell.2007.05.003
   Park HJ, 2018, J EXP CLIN CANC RES, V37, P0, DOI [10.1186/s13046-018-0772-9, 10.1186/S13046-018-0772-9]
   Park JH, 2010, MOL CELLS, V29, P209, DOI 10.1007/s10059-010-0028-9
   Quo L, 2013, PANMINERVA MED, V55, P291
   Sah NK, 2006, CANCER LETT, V244, P164, DOI 10.1016/j.canlet.2006.03.007
   Schwarz R, 2009, CANCER TREAT RES, V152, P147, DOI 10.1007/978-1-4419-0284-9_7
   Vlahopoulos SA, 2017, CANCER BIOL MED, V14, P254, DOI 10.20892/j.issn.2095-3941.2017.0029
   Xu GP, 2015, TUMOR BIOL, V36, P1653, DOI 10.1007/s13277-014-2764-5
   Yeh CB, 2012, PLOS ONE, V7, P0, DOI 10.1371/journal.pone.0031055
   Yin WH, 2006, MOL CANCER, V5, P0, DOI 10.1186/1476-4598-5-15
   Yu PF, 2009, CYTOTECHNOLOGY, V59, P219, DOI 10.1007/s10616-009-9225-9
   Zhang SH, 2012, PLOS ONE, V7, P0, DOI 10.1371/journal.pone.0046853
NR 30
TC 3
Z9 3
U1 1
U2 10
PU LIPPINCOTT WILLIAMS & WILKINS
PI PHILADELPHIA
PA TWO COMMERCE SQ, 2001 MARKET ST, PHILADELPHIA, PA 19103 USA
SN 0959-4973
EI 1473-5741
J9 ANTI-CANCER DRUG
JI Anti-Cancer Drugs
PD NOV 15
PY 2019
VL 30
IS 10
BP 1006
EP 1012
DI 10.1097/CAD.0000000000000796
PG 7
WC Oncology; Pharmacology & Pharmacy
SC Oncology; Pharmacology & Pharmacy
GA KF6CZ
UT WOS:000509329100005
PM 31609759
DA 2022-07-08
ER

PT J
AU Luo, Yongyun
   Wang, Qi
   Teng, Lili
   Zhang, Jie
   Song, Jianjun
   Bo, Wenping
   Liu, Di
   He, Yaqin
   Tan, Airong
AF Luo, Yongyun
   Wang, Qi
   Teng, Lili
   Zhang, Jie
   Song, Jianjun
   Bo, Wenping
   Liu, Di
   He, Yaqin
   Tan, Airong
TI LncRNA DANCR promotes proliferation and metastasis in pancreatic cancer by regulating miRNA-33b
SO FEBS OPEN BIO
LA English
DT Article
DE cell proliferation; lncRNA DANCR; metastasis; miR-33b; pancreatic cancer
ID epithelial-mesenchymal transition; microrna-33b; invasion; adenocarcinoma; osteosarcoma; progression; expression; migration
AB Increasing evidence indicates that long noncoding RNAs (lncRNAs) function as important regulators in biological processes and are dysregulated in various tumors. The lncRNA DANCR functions as an oncogene in various cancers, but elucidation of its role in pancreatic cancer (PC) requires further investigation. In the current study, we demonstrate that DANCR was increased in PC tissues and cell lines. Knockdown of DANCR significantly suppressed cell proliferation, migration, and invasion and influenced the levels of epithelial-to-mesenchymal transition-associated proteins, as demonstrated by the observation of enhanced E-cadherin levels and reduced N-cadherin levels in PC cells. In addition, we identified direct binding to the predicted miR-33b binding site on DANCR. We also showed that there is reciprocal repression between DANCR and miR-33b. Furthermore, a miR-33b inhibitor partially abrogated knockdown of DANCR and caused inhibitory effects. We also demonstrated that DANCR functions as a miR-33b sponge to positively regulate MMP16 expression in PC cells. Collectively, the data reveal that DANCR exerts its function by regulating miR-33b/MMP16 expression, implying an important role for a lncRNA-miRNA-mRNA functional network and suggesting a novel potential therapeutic target for PC.
C1 [Luo, Yongyun; Wang, Qi; Song, Jianjun; Bo, Wenping; Liu, Di] Ningxia Med Univ, Gen Hosp, Dept Hepatobiliary Surg, Yinchuan, Peoples R China.
   [Teng, Lili] Tongji Univ, Shanghai East Hosp, Dept Geriatr Med, Sch Med, Shanghai, Peoples R China.
   [Zhang, Jie; He, Yaqin] Ningxia Med Univ, Ctr Med Expt, Gen Hosp, Yinchuan, Peoples R China.
   [Tan, Airong] Qingdao Municipal Hosp, Dept Oncol 3, East Campus,5 Middle Donghai Rd, Qingdao 266071, Shandong, Peoples R China.
RP Tan, AR (通讯作者)，Qingdao Municipal Hosp, Dept Oncol 3, East Campus,5 Middle Donghai Rd, Qingdao 266071, Shandong, Peoples R China.
EM jn224u@163.com
FU Important Weak Subject Construction Project of Pudong Health and Family Planning Commission of Shanghai [PWZbr2017-06]
CR Gibb EA, 2011, MOL CANCER, V10, P0, DOI 10.1186/1476-4598-10-38
   Gou QH, 2018, CANCER RES, V78, P4163, DOI 10.1158/0008-5472.CAN-17-3766
   Hu H, 2018, MOL CANCER, V17, P0, DOI 10.1186/s12943-018-0761-9
   Jia J, 2016, ONCOTARGET, V7, P37868, DOI 10.18632/oncotarget.9350
   Jiang N, 2017, CANCER LETT, V405, P46, DOI 10.1016/j.canlet.2017.06.009
   Kretz M, 2012, GENE DEV, V26, P338, DOI 10.1101/gad.182121.111
   Li DF, 2018, J CELL MOL MED, V22, P3875, DOI 10.1111/jcmm.13661
   Li L, 2016, MOL CANCER THER, V15, P2232, DOI 10.1158/1535-7163.MCT-16-0008
   Lin F, 2011, J HUAZHONG U SCI-MED, V31, P509, DOI 10.1007/s11596-011-0481-5
   Lin YC, 2015, SCI REP-UK, V5, P0, DOI 10.1038/srep09995
   Ma YG, 2018, NEUROCHEM INT, V118, P233, DOI 10.1016/j.neuint.2018.03.011
   Mao ZQ, 2017, BIOSCIENCE REP, V37, P0, DOI 10.1042/BSR20171070
   Mizrahi I, 2015, J CANCER, V6, P105, DOI 10.7150/jca.10568
   Nie W, 2016, CANCER LETT, V371, P99, DOI 10.1016/j.canlet.2015.11.024
   Pan L, 2018, ONCOTARGET, V9, P1915, DOI 10.18632/oncotarget.23019
   Peng W, 2016, BIOMED PHARMACOTHER, V83, P712, DOI 10.1016/j.biopha.2016.06.059
   Qu JJ, 2015, INT J ONCOL, V47, P2141, DOI 10.3892/ijo.2015.3187
   Rao CV, 2016, CANCER RES, V76, P1965, DOI 10.1158/0008-5472.CAN-15-2820
   Sclafani F, 2015, CRIT REV ONCOL HEMAT, V95, P318, DOI 10.1016/j.critrevonc.2015.03.008
   Sener SF, 1999, J AM COLL SURGEONS, V189, P1, DOI 10.1016/S1072-7515(99)00075-7
   Sha S, 2017, BIOL OPEN, V6, P1310, DOI 10.1242/bio.023135
   Tsai MC, 2011, CANCER RES, V71, P3, DOI 10.1158/0008-5472.CAN-10-2483
   Wang Y, 2018, EXP MOL MED, V50, P0, DOI 10.1038/s12276-018-0082-5
   Wang YXJ, 2018, BRIT J NEUROSURG, V17, P1
   Wei W, 2017, J CELL BIOCHEM, V118, P3349, DOI 10.1002/jcb.25988
   Yin HX, 2016, SCI REP-UK, V6, P0, DOI 10.1038/srep18824
   Yuan SX, 2016, HEPATOLOGY, V63, P499, DOI 10.1002/hep.27893
   Zhang Z, 2013, CELL DEATH DIFFER, V20, P1558, DOI 10.1038/cdd.2013.110
   Zhen Q, 2018, CANCER CONTROL, V25, P0, DOI 10.1177/1073274818769849
   Zhou Y, 2017, ONCOL RES, V25, P397, DOI 10.3727/096504016X14743337535446
NR 30
TC 19
Z9 20
U1 0
U2 1
PU WILEY
PI HOBOKEN
PA 111 RIVER ST, HOBOKEN 07030-5774, NJ USA
SN 2211-5463
EI 
J9 FEBS OPEN BIO
JI FEBS Open Bio
PD JAN 15
PY 2019
VL 10
IS 1
BP 18
EP 27
DI 10.1002/2211-5463.12732
PG 10
WC Biochemistry & Molecular Biology
SC Biochemistry & Molecular Biology
GA KA1QB
UT WOS:000501676400001
PM 31515968
DA 2022-07-08
ER

PT J
AU Arlt, MJ
   Kuzmanov, Aleksandar
   Snedeker, JG
   Fuchs, Bruno
   Silvan, Unai
   Sabile, AA
AF Arlt, Matthias
   Kuzmanov, Aleksandar
   Snedeker, Jess
   Fuchs, Bruno
   Silvan, Unai
   Sabile, Adam
TI Fascin-1 enhances experimental osteosarcoma tumor formation and metastasis and is related to poor patient outcome
SO BMC CANCER
LA English
DT Article
DE Fascin-1; Osteosarcoma; Metastasis; Xenograft mouse model; MMP9
ID actin-bundling protein; lung metastasis; prognostic-significance; cell migration; expression; filopodia; growth; cancer; inhibitor; motility
AB BackgroundFascin-1, a prominent actin-bundling protein, is found to be upregulated in several human carcinomas. While it is accepted that Fascin-1 expression correlates with poor clinical outcome and decreased survival in various carcinomas, its role in sarcoma such as osteosarcoma (OS) remains unknown. In the present study, we evaluated the prognostic value and biological relevance of Fascin-1 in OS.MethodsThe correlation between Fascin-1 expression and the outcome of OS patients was determined by immunohistochemistry analysis of Fascin-1 expression in a tissue microarray of OS tissue specimens collected during primary tumor resection. To examine the effect of Fascin-1, shRNA and overexpression technology to alter Fascin-1 levels in OS cells were used in cellular assays as well as in intratibial xenograft OS models in SCID mice.ResultsKaplan-Meier survival analysis of Fascin-1 expression in OS tumor specimens revealed a direct relationship between Fascin-1 expression and poor patient survival. Furthermore, overexpression of Fascin-1 in OS cells significantly increased their migratory capacity as well as the activity of the matrix metalloprotease MMP-9, known to be critical for the execution of metastasis. Finally, using relevant xenograft mouse models, orthotopic intratibial transplantation of two different OS cell lines overexpressing Fascin-1 promoted tumor growth and lung metastasis.ConclusionsCollectively, our findings demonstrate for the first time that Fascin-1 has considerable potential as a novel prognostic biomarker in OS, and suggest that targeting of Fascin-1 might be a new anti-metastatic strategy in OS patient treatment.
C1 [Arlt, Matthias J.; Snedeker, Jess G.; Silvan, Unai; Sabile, Adam A.] Univ Zurich, ETH Zurich, Balgrist Hosp, Dept Orthoped,Inst Biomech, CH-8008 Zurich, Switzerland.
   [Kuzmanov, Aleksandar] Univ Hosp Zurich, Dept Dermatol, CH-8952 Schlieren, Switzerland.
   [Fuchs, Bruno] Winterthur Cantonal Hosp, Dept Orthoped & Traumatol, CH-8401 Winterthur, Switzerland.
RP Sabile, AA (通讯作者)，Univ Zurich, ETH Zurich, Balgrist Hosp, Dept Orthoped,Inst Biomech, CH-8008 Zurich, Switzerland.
EM Adam.Sabile@balgrist.ch
FU University of Zurich; Kurt und Senta Herrmann Stiftung (Liechtenstein)
CR Adams JC, 2004, CURR OPIN CELL BIOL, V16, P590, DOI 10.1016/j.ceb.2004.07.009
   Al-alwan M, 2011, PLOS ONE, V6, P0, DOI 10.1371/journal.pone.0027339
   Alam H, 2012, BMC CANCER, V12, P0, DOI 10.1186/1471-2407-12-32
   Arlt M, 2002, CANCER RES, V62, P5543
   Arlt MJE, 2011, J ORTHOP RES, V29, P938, DOI 10.1002/jor.21304
   Darnel AD, 2009, CLIN CANCER RES, V15, P1376, DOI 10.1158/1078-0432.CCR-08-1789
   Ferrari S, 2007, CURR OPIN ONCOL, V19, P341, DOI 10.1097/CCO.0b013e328122d73f
   Gvozdenovic A, 2016, ONCOTARGET, V7, P55141, DOI 10.18632/oncotarget.10461
   Gvozdenovic A, 2013, J BONE MINER RES, V28, P838, DOI 10.1002/jbmr.1817
   Han SQ, 2016, MOL ONCOL, V10, P966, DOI 10.1016/j.molonc.2016.03.006
   Hashimoto Y, 2005, CLIN CANCER RES, V11, P2597, DOI 10.1158/1078-0432.CCR-04-1378
   Hashimoto Y, 2007, MOL BIOL CELL, V18, P4591, DOI 10.1091/mbc.E07-02-0157
   Hashimoto Y, 2011, J PATHOL, V224, P289, DOI 10.1002/path.2894
   Hayashi Y, 2011, CANCER SCI, V102, P1228, DOI 10.1111/j.1349-7006.2011.01910.x
   Huang FK, 2015, NAT COMMUN, V6, P0, DOI 10.1038/ncomms8465
   Husmann K, 2013, BBA-MOL BASIS DIS, V1832, P347, DOI 10.1016/j.bbadis.2012.11.006
   Iguchi T, 2009, J SURG ONCOL, V100, P575, DOI 10.1002/jso.21377
   Jaiswal R, 2013, CURR BIOL, V23, P1373, DOI 10.1016/j.cub.2013.06.013
   Jawhari AU, 2003, AM J PATHOL, V162, P69, DOI 10.1016/S0002-9440(10)63799-6
   Kamentsky L, 2011, BIOINFORMATICS, V27, P1179, DOI 10.1093/bioinformatics/btr095
   Klein MJ, 2006, AM J CLIN PATHOL, V125, P555, DOI 10.1309/UC6KQHLD9LV2KENN
   Kononen J, 1998, NAT MED, V4, P844, DOI 10.1038/nm0798-844
   Kulasingam V, 2013, BMC MED, V11, P0, DOI 10.1186/1741-7015-11-53
   Li H, 2016, CELL ADHES MIGR, V10, P434, DOI 10.1080/19336918.2015.1129481
   Lin SC, 2016, J BIOL CHEM, V291, P27323, DOI 10.1074/jbc.M116.767640
   Luu HH, 2005, CLIN EXP METASTAS, V22, P319, DOI 10.1007/s10585-005-0365-9
   Ma YF, 2015, INT J CANCER, V137, P2534, DOI 10.1002/ijc.29260
   Machesky LAURAM, 2010, COMMUN INTEGR BIOL, V3, P263
   Marina N, 2004, ONCOLOGIST, V9, P422, DOI 10.1634/theoncologist.9-4-422
   Mattila PK, 2008, NAT REV MOL CELL BIO, V9, P446, DOI 10.1038/nrm2406
   Moore DREWD, 2014, CANCER TREAT RES, V162, P65, DOI 10.1007/978-3-319-07323-1_4
   Ortiz CM, 2010, DIAGN PATHOL, V5, P0, DOI 10.1186/1746-1596-5-41
   Picci P, 2007, ORPHANET J RARE DIS, V2, P0, DOI 10.1186/1750-1172-2-6
   Qualtrough D, 2009, BRIT J CANCER, V101, P1124, DOI 10.1038/sj.bjc.6605286
   Rodrigues PC, 2017, ONCOTARGET, V8, P74736, DOI 10.18632/oncotarget.20360
   Rodriguez-pinilla SM, 2006, CLIN CANCER RES, V12, P1533, DOI 10.1158/1078-0432.CCR-05-2281
   Ruifrok AC, 2001, ANAL QUANT CYTOL, V23, P291
   Saad A, 2016, SCI REP-UK, V6, P0, DOI 10.1038/srep36699
   Sabile AA, 2013, BBA-MOL BASIS DIS, V1832, P1173, DOI 10.1016/j.bbadis.2013.03.014
   Sabile AA, 2012, J BONE MINER RES, V27, P58, DOI 10.1002/jbmr.535
   Salzerkuntschik M, 1983, J CANCER RES CLIN, V106, P21, DOI 10.1007/BF00625047
   Tan VY, 2013, BMC MED, V11, P0, DOI 10.1186/1741-7015-11-52
   Van AUDENHOVEI, 2016, J BIOL CHEM, V291, P9148, DOI 10.1074/jbc.M115.706937
   Vignjevic D, 2007, CANCER RES, V67, P6844, DOI 10.1158/0008-5472.CAN-07-0929
   Yamakita Y, 2009, CELL MOTIL CYTOSKEL, V66, P524, DOI 10.1002/cm.20356
   Yang SY, 2013, J BIOL CHEM, V288, P274, DOI 10.1074/jbc.M112.427971
   Yoder BJ, 2005, CLIN CANCER RES, V11, P186
   Zanet J, 2012, J CELL BIOL, V197, P477, DOI 10.1083/jcb.201110135
NR 48
TC 16
Z9 17
U1 0
U2 2
PU BMC
PI LONDON
PA CAMPUS, 4 CRINAN ST, LONDON N1 9XW, ENGLAND
SN 1471-2407
EI 
J9 BMC CANCER
JI BMC Cancer
PD JAN 17
PY 2019
VL 19
IS 
BP 
EP 
DI 10.1186/s12885-019-5303-3
PG 10
WC Oncology
SC Oncology
GA HH8MR
UT WOS:000455986800004
PM 30654764
DA 2022-07-08
ER

PT J
AU Marques da costa, ME
   Marchais, Antonin
   Gomez-brouchet, Anne
   Job, Bastien
   Assoun, Noemie
   Daudigeos-dubus, Estelle
   Fromigue, Olivia
   Santos, Conceicao
   Geoerger, Birgit
   Gaspar, Nathalie
AF Marques da costa, Maria
   Marchais, Antonin
   Gomez-brouchet, Anne
   Job, Bastien
   Assoun, Noemie
   Daudigeos-dubus, Estelle
   Fromigue, Olivia
   Santos, Conceicao
   Geoerger, Birgit
   Gaspar, Nathalie
TI In-Vitro and In-Vivo Establishment and Characterization of Bioluminescent Orthotopic Chemotherapy-Resistant Human Osteosarcoma Models in NSG Mice
SO CANCERS
LA English
DT Article
DE bone tumor; cell-derived xenograft; bioluminescence; resistance; methotrexate; doxorubicin; MDR1; DHFR
ID multidrug-resistance; cell-line; functional-characterization; molecular characterization; gene-expression; methotrexate; doxorubicin; carcinoma
AB Osteosarcoma, the most common bone malignancy with a peak incidence at adolescence, had no survival improvement since decades. Persistent problems are chemo-resistance and metastatic spread. We developed in-vitro osteosarcoma models resistant to chemotherapy and in-vivo bioluminescent orthotopic cell-derived-xenografts (CDX). Continuous increasing drug concentration cultures in-vitro resulted in five methotrexate (MTX)-resistant and one doxorubicin (DOXO)-resistant cell lines. Resistance persisted after drug removal except for MG-63. Different resistance mechanisms were identified, affecting drug transport and action mechanisms specific to methotrexate (RFC/SCL19A1 decrease, DHFR up-regulation) for MTX-resistant lines, or a multi-drug phenomenon (PgP up-regulation) for HOS-R/DOXO. Differential analysis of copy number abnormalities (aCGH) and gene expression (RNAseq) revealed changes of several chromosomic regions translated at transcriptomic level depending on drug and cell line, as well as different pathways implicated in invasive and metastatic potential (e.g., Fas, Metalloproteinases) and immunity (enrichment in HLA cluster genes in 6p21.3) in HOS-R/DOXO. Resistant-CDX models (HOS-R/MTX, HOS-R/DOXO and Saos-2-B-R/MTX) injected intratibially into NSG mice behaved as their parental counterpart at primary tumor site; however, they exhibited a slower growth rate and lower metastatic spread, although they retained resistance and CGH main characteristics without drug pressure. These models represent valuable tools to explore resistance mechanisms and new therapies in osteosarcoma.
C1 [Marques da Costa, Maria Eugenia; Marchais, Antonin; Assoun, Noemie; Daudigeos-Dubus, Estelle; Geoerger, Birgit; Gaspar, Nathalie] Natl Ctr Sci Res CNRS, Gustave Roussy, UMR8203, F-94805 Villejuif, France.
   [Marques da Costa, Maria Eugenia; Marchais, Antonin; Assoun, Noemie; Daudigeos-Dubus, Estelle; Geoerger, Birgit; Gaspar, Nathalie] Univ Paris Saclay, F-91190 St Aubin, France.
   [Marques da Costa, Maria Eugenia; Marchais, Antonin; Assoun, Noemie; Daudigeos-Dubus, Estelle; Fromigue, Olivia; Geoerger, Birgit; Gaspar, Nathalie] Univ Paris Sud, F-91400 Orsay, France.
   [Marques da Costa, Maria Eugenia] Univ Aveiro, Ctr Environm & Marine Studies CESAM, Dept Biol, P-3810 Aveiro, Portugal.
   [Gomez-Brouchet, Anne] CHU, IUCT Oncopole, F-31100 Toulouse, France.
   [Gomez-Brouchet, Anne] Univ Toulouse, Pathol Dept, F-31100 Toulouse, France.
   [Gomez-Brouchet, Anne] Natl Ctr Sci Res CNRS, UMR5089, F-31077 Toulouse, France.
   [Job, Bastien] Natl Inst Hlth & Med Res INSERM, US23, Gustave Roussy, F-94805 Villejuif, France.
   [Fromigue, Olivia] Natl Inst Hlth & Med Res INSERM, UMR981, Gustave Roussy, F-94805 Villejuif, France.
   [Santos, Conceicao] Univ Porto, Fac Sci, Dept Biol, P-4000 Porto, Portugal.
   [Geoerger, Birgit; Gaspar, Nathalie] Gustave Roussy, Dept Oncol Child & Adolescent, F-94805 Villejuif, France.
RP Gaspar, N (通讯作者)，Natl Ctr Sci Res CNRS, Gustave Roussy, UMR8203, F-94805 Villejuif, France.; Gaspar, N (通讯作者)，Univ Paris Saclay, F-91190 St Aubin, France.; Gaspar, N (通讯作者)，Univ Paris Sud, F-91400 Orsay, France.; Gaspar, N (通讯作者)，Gustave Roussy, Dept Oncol Child & Adolescent, F-94805 Villejuif, France.
EM nathalie.gaspar@gustaveroussy.fr
FU Etoile de Martin association; la Ligue contre le cancer; Societe Francaise de lutte contre les Cancers et les leucemies de l'Enfant et l'adolescent (SFCE); Federation Enfants et Sante; Une Main Vers l'Espoir association; Portuguese Foundation for Science and Technology (FCT) [SFRH/BD/89137/2012]
CR Bielack SS, 2015, J CLIN ONCOL, V33, P2279, DOI 10.1200/JCO.2014.60.0734
   Both J, 2014, PLOS ONE, V9, P0, DOI 10.1371/journal.pone.0115835
   Cagliero E, 2004, ONCOL REP, V12, P1023
   Capobianco E, 2014, PLOS ONE, V9, P0, DOI 10.1371/journal.pone.0095596
   Cavalcanti AD, 2017, PLOS ONE, V12, P0, DOI 10.1371/journal.pone.0184891
   Choi YJ, 2017, BONE JOINT RES, V6, P186, DOI 10.1302/2046-3758.63.BJR-2016-0151.R2
   Crenn V, 2017, AM J CANCER RES, V7, P2333
   Daudigeos-dubus E, 2014, IN VIVO, V28, P425
   Deng BY, 2015, TUMOR BIOL, V36, P9311, DOI 10.1007/s13277-015-3662-1
   Di FIORER, 2013, J CELL PHYSIOL, V228, P1189, DOI 10.1002/jcp.24272
   Duan ZF, 2017, MOL ONCOL, V11, P151, DOI 10.1002/1878-0261.12015
   Fan HW, 2019, MOL MED REP, V20, P915, DOI 10.3892/mmr.2019.10323
   Fanelli M, 2016, CURR CANCER DRUG TAR, V16, P261, DOI 10.2174/1568009616666151106120434
   Gao Y, 2016, J ORTHOP RES, V34, P1606, DOI 10.1002/jor.23173
   Gordon N, 2009, CANCER TREAT RES, V152, P497, DOI 10.1007/978-1-4419-0284-9_29
   Gu P, 2013, CELL RES, V23, P705, DOI 10.1038/cr.2013.31
   Harttrampf AC, 2017, CLIN CANCER RES, V23, P6101, DOI 10.1158/1078-0432.CCR-17-0381
   Hattinger CM, 2009, GENE CHROMOSOME CANC, V48, P289, DOI 10.1002/gcc.20640
   He HT, 2014, ONCOL LETT, V7, P1352, DOI 10.3892/ol.2014.1935
   Italiano A, 2018, PROCEEDINGS OF THE E, V0, P0
   Lauvrak SU, 2013, BRIT J CANCER, V109, P2228, DOI 10.1038/bjc.2013.549
   Lee YH, 2017, ONCOL LETT, V14, P171, DOI 10.3892/ol.2017.6132
   Li Y, 2008, EXP MOL PATHOL, V84, P234, DOI 10.1016/j.yexmp.2008.03.013
   Liu T, 2016, ONCOTARGET, V7, P83502, DOI 10.18632/oncotarget.13148
   Lou K-J, 2012, SCI BUS EXCH, V5, P808, DOI 10.1038/scibx.2012.808, 10.1038/SCIBX.2012.808
   Love MI, 2014, GENOME BIOL, V15, P0, DOI 10.1186/s13059-014-0550-8
   Da COSTAMEM, 2018, CANCER MED-US, V7, P665, DOI 10.1002/cam4.1346
   Martin JEFFW, 2012, SARCOMA, V2012, P627254, DOI 10.1155/2012/627254
   Mohseny AB, 2011, LAB INVEST, V91, P1195, DOI 10.1038/labinvest.2011.72
   Neradil J, 2015, ONCOL REP, V33, P2169, DOI 10.3892/or.2015.3819
   Ohata N, 2006, INT J MOL MED, V18, P1153
   Olshen AB, 2004, BIOSTATISTICS, V5, P557, DOI 10.1093/biostatistics/kxh008
   Ottaviano L, 2010, GENE CHROMOSOME CANC, V49, P40, DOI 10.1002/gcc.20717
   Patro R, 2017, NAT METHODS, V14, P417, DOI 10.1038/nmeth.4197
   Perez J, 2011, ANTICANCER RES, V31, P2813
   Posthuma DEBOERJ, 2013, ONCOL DISCOV, V1, P8, DOI 10.7243/2052-6199-1-8, 10.7243/2052-6199-1-8
   Selga E, 2009, GENOME MED, V1, P0, DOI 10.1186/gm83
   Serra M, 1993, ANTICANCER RES, V13, P323
   Serra M, 2004, ANN ONCOL, V15, P151, DOI 10.1093/annonc/mdh004
   Smida J, 2010, CLIN CANCER RES, V16, P4256, DOI 10.1158/1078-0432.CCR-10-0284
   Sramek M, 2016, CANCER CELL INT, V16, P0, DOI 10.1186/s12935-016-0289-2
   Susa M, 2010, PLOS ONE, V5, P0, DOI 10.1371/journal.pone.0010764
   Tsubaki M, 2012, LEUKEMIA RES, V36, P1315, DOI 10.1016/j.leukres.2012.07.003
   Uluckan O, 2015, CHARACTERIZATION MOU, V0, P297
   Wagner F, 2019, ACTA BIOMATER, V89, P372, DOI 10.1016/j.actbio.2019.02.051
   Wagner F, 2018, BIOMATERIALS, V171, P230, DOI 10.1016/j.biomaterials.2018.04.030
   Wang D, 2019, CANCER RES, V79, P7, DOI 10.1158/0008-5472.CAN-18-1086
   Wang JJ, 2014, GENET MOL RES, V13, P5313, DOI 10.4238/2014.July.24.10
   Wang JJ, 2015, ONCOL LETT, V9, P940, DOI 10.3892/ol.2014.2773
   Xiang QF, 2014, CLIN CANCER RES, V20, P2959, DOI 10.1158/1078-0432.CCR-13-2620
   Yang J, 2016, ONCOL LETT, V12, P2599, DOI 10.3892/ol.2016.4956
   Yang X, 2014, BRIT J CANCER, V110, P2896, DOI 10.1038/bjc.2014.254
   Zahreddine H, 2013, FRONT PHARMACOL, V4, P0, DOI 10.3389/fphar.2013.00028
   Zhang Y, 2017, OSTEOSARCOMA BIOL BE, V0, P0
NR 54
TC 7
Z9 7
U1 0
U2 3
PU MDPI
PI BASEL
PA ST ALBAN-ANLAGE 66, CH-4052 BASEL, SWITZERLAND
SN 
EI 2072-6694
J9 CANCERS
JI Cancers
PD JUN 26
PY 2019
VL 11
IS 7
BP 
EP 
DI 10.3390/cancers11070997
PG 21
WC Oncology
SC Oncology
GA IO4AV
UT WOS:000479322800108
PM 31319571
DA 2022-07-08
ER

PT J
AU Luo, D-J
   Li, L-J
   Huo, H-F
   Liu, X-Q
   Cui, H-W
   Jiang, D-M
AF Luo, D-j
   Li, L-j
   Huo, H-f
   Liu, X-q
   Cui, H-w
   Jiang, D-m
TI MicroRNA-29b sensitizes osteosarcoma cells to doxorubicin by targeting matrix metalloproteinase 9 (MMP-9) in osteosarcoma
SO EUROPEAN REVIEW FOR MEDICAL AND PHARMACOLOGICAL SCIENCES
LA English
DT Article
DE MicroRNA-29b; Osteosarcoma; Doxorubicin; Matrix; metalloproteinase 9 (MMP-9)
ID matrix metalloproteinase; gene-expression; invasion; suppression; ability; pathway; rna
AB OBJECTIVE: To discover the effect and mechanism of exogenous microRNA-29b (miR-29b) on proliferation, apoptosis and the sensitivity to chemotherapy of osteosarcoma (OS) cells. PATIENTS AND METHODS: We assessed the expression of microRNA-29b in osteosarcoma tissues evaluating the regulation of in on the OS cell growth and drug sensitivity in human osteosarcoma MG-63 cell model. Firstly, quantitative RT-PCR (reverse transcription-PCR, RT-PCR) was used to measure the expression of miR-29b and matrix metallopeptidase 9(MMP-9) in primary osteosarcoma samples. and to evaluate the correlation between the two molecules. Secondly, miR-29b mimics or mimics were used to modify its expression in MG-63 cells. Luciferase reporter assay. Western blotting, cell viability, colony forming assay and apoptosis examination were performed to assess the regulation by manipulated miR-29b in the osteosarcoma-derived cells. RESULTS: We found that miR-29b is down-expressed, whereas the MMP-9 level was markedly higher in primary osteosarcoma tissues and osteosarcoma-derived cells. We also found that exogenous miR-29b reduces the proliferation, promotes the apoptosis and upregulates the sensitivity to chemotherapy (doxorubicin) of osteosarcoma cells via direct targeting of the MMP-9. CONCLUSIONS: Our data suggest that the reduced miRNA-29b may serve as a predictor of response to chemotherapy and as a therapeutic target in human osteosarcomas.
C1 [Luo, D-J; Li, L-J; Huo, H-F; Jiang, D-M] Chongqing Med Univ, Affiliated Hosp 1, Dept Orthoped, Chongqing, Peoples R China.
   [Liu, X-Q] Chongqing Med Univ, Affiliated Hosp 2, Dept Orthoped, Chongqing, Peoples R China.
   [Cui, H-W] Hainan Med Coll, Dept Orthoped, Affiliated Hosp, Haikou, Hainan, Peoples R China.
RP Jiang, DM (通讯作者)，Chongqing Med Univ, Affiliated Hosp 1, Dept Orthoped, Chongqing, Peoples R China.
EM dianm_jiang@163.com
CR Bartel DP, 2009, CELL, V136, P215, DOI 10.1016/j.cell.2009.01.002
   Chen JS, 2009, HEPATOL RES, V39, P177, DOI 10.1111/j.1872-034X.2008.00449.x
   Chou AJ, 2006, EXPERT REV ANTICANC, V6, P1075, DOI 10.1586/14737140.6.7.1075
   Farcas N, 2014, VET COMP ONCOL, V12, P169, DOI 10.1111/j.1476-5829.2012.00352.x
   Gandellini P, 2015, BIOMED RES INT, V2015, P0, DOI 10.1155/2015/982156
   Hong S, 2005, J BIOL CHEM, V280, P25202, DOI 10.1074/jbc.M413985200
   Jia J, 2017, PLOS ONE, V12, P0
   Kato Y, 2002, ONCOL REP, V9, P565
   Kawashima A, 1994, VIRCHOWS ARCH, V424, P547
   Kushlinsky NE, 2010, B EXP BIOL MED+, V149, P233, DOI 10.1007/s10517-010-0914-3
   Kutkowska J, 2017, CANCER SCI, V108, P2265, DOI 10.1111/cas.13386
   Li H, 2014, TUMOR BIOL, V35, P5487, DOI 10.1007/s13277-014-1717-3
   Maire G, 2011, CANCER GENET-NY, V204, P138, DOI 10.1016/j.cancergen.2010.12.012
   Mccawley LJ, 2000, MOL MED TODAY, V6, P149, DOI 10.1016/S1357-4310(00)01686-5
   Rundhaug JE, 2005, J CELL MOL MED, V9, P267, DOI 10.1111/j.1582-4934.2005.tb00355.x
   Soini Y, 2001, J PATHOL, V194, P225, DOI 10.1002/path.850
   Tanimura S, 2005, BIOCHEM BIOPH RES CO, V330, P1306, DOI 10.1016/j.bbrc.2005.03.116
   Uchibori M, 2006, INT J ONCOL, V28, P33
   Van DENBERGH, 2013, SARCOMA, V2013, P316123, DOI 10.1155/2013/316123
   Vijayamurugan N, 2014, EXPERT REV ANTICANC, V14, P151, DOI 10.1586/14737140.2014.863453
   Zhang KX, 2014, INT J CLIN EXP PATHO, V7, P5701
   Zhang W, 2012, MOL BIOL+, V46, P557, DOI 10.1134/S0026893312040139
   Zhong H, 1999, BIOCHEM BIOPH RES CO, V259, P523, DOI 10.1006/bbrc.1999.0815
NR 23
TC 8
Z9 9
U1 0
U2 1
PU VERDUCI PUBLISHER
PI ROME
PA VIA GREGORIO VII, ROME, 186-00165, ITALY
SN 1128-3602
EI 
J9 EUR REV MED PHARMACO
JI Eur. Rev. Med. Pharmacol. Sci.
PD FEB 15
PY 2019
VL 23
IS 4
BP 1434
EP 1442
DI 
PG 9
WC Pharmacology & Pharmacy
SC Pharmacology & Pharmacy
GA HO1GJ
UT WOS:000460653200010
PM 30840264
DA 2022-07-08
ER

PT J
AU Jung, Okkeun
   Lee, SY
AF Jung, Okkeun
   Lee, Sang
TI Synergistic anticancer effects of timosaponin AIII and ginsenosides in MG63 human osteosarcoma cells
SO JOURNAL OF GINSENG RESEARCH
LA English
DT Article
DE Apoptosis; Ginsenoside; Metastasis; Osteosarcoma; Timosaponin AIII
ID lung-cancer cell; apoptosis; migration; growth; invasion; fibronectin; expression; caspase-3; pathway; ginseng
AB Background: Timosaponin AIII (TA3) is a steroidal saponin extracted from Anemarrhena asphodeloides. Here, we investigated the anticancer effects of TA3 in MG63 human osteosarcoma cells. TA3 attenuates migration and invasion of MG63 cells via regulations of two matrix metalloproteinases (MMPs), MMP-2 and MMP-9, which are involved with cancer metastasis in various cancer cells. TA3 reduced enzymatic activities and transcriptional expressions of MMP-2 and MMP-9 in MG63 cells. TA3 also inhibited Src, focal adhesion kinase, extracellular signal-regulated kinase (ERK1/2), c-Jun N-terminal kinase (JNK), p38, beta-catenin, and cAMP response element binding signaling, which regulate migration and invasion of cells. TA3 induced apoptosis of MG63 cells via regulations of caspase-3, caspase-7, and poly(ADP-ribose) polymerase (PARP). Then, we tested several ginsenosides to be used in combination with TA3 for the synergistic anticancer effects. We found that ginsenosides Rb1 and Rc have synergistic effects on TA3-induced apoptosis in MG63 cells. Methods: We investigated the anticancer effects of TA3 and synergistic effects of various ginseng saponins on TA3-induced apoptosis in MG63 cells. To test antimetastatic effects, we performed wound healing migration assay, Boyden chamber invasion assays, gelatin zymography assay, and Western blot analysis. Annexin V/PI staining apoptosis assay was performed to determine the apoptotic effect of TA3 and ginsenosides. Results: TA3 attenuated migration and invasion of MG63 cells and induced apoptosis of MG63 cells. Ginsenosides Rb1 and Rc showed the synergistic effects on TA3-induced apoptosis in MG63 cells. Conclusions: The results strongly suggest that the combination of TA3 and the two ginsenosides Rbl and Rc may be a strong candidate for the effective antiosteosarcoma agent. (C) 2018 The Korean Society of Ginseng, Published by Elsevier Korea LLC.
C1 [Jung, Okkeun; Lee, Sang Yeol] Gachon Univ, Dept Life Sci, 1342 Seongnamdaero, Seongnam Si 13120, Gyeonggi Do, South Korea.
RP Lee, SY (通讯作者)，Gachon Univ, Dept Life Sci, 1342 Seongnamdaero, Seongnam Si 13120, Gyeonggi Do, South Korea.
EM leesaye@gachon.ac.kr
FU Basic Science Research Program through the National Research Foundation of Korea (NRF) - Ministry of Education [NRF-2018R1D1A1B07040998]
CR Ahuja A, 2017, J GINSENG RES, V0, P0
   Ando KOSEI, 2013, CANCERS (BASEL), V5, P591, DOI 10.3390/cancers5020591
   Baguley BC, 2010, MOL BIOTECHNOL, V46, P308, DOI 10.1007/s12033-010-9321-2
   Boucher D, 2012, P NATL ACAD SCI USA, V109, P5669, DOI 10.1073/pnas.1200934109
   Broadhead MATTHEWL, 2011, SARCOMA, V2011, P959248, DOI 10.1155/2011/959248
   Chaitanya GV, 2010, CELL COMMUN SIGNAL, V8, P0, DOI 10.1186/1478-811X-8-31
   Chen S, 2014, EVID BASE COMPL ALTE, V2014, P0
   Choi HH, 2003, INT J ONCOL, V23, P1087
   Elmore S, 2007, TOXICOL PATHOL, V35, P495, DOI 10.1080/01926230701320337
   Fu YL, 2008, J THROMB HAEMOST, V6, P524, DOI 10.1111/j.1538-7836.2007.02881.x
   Jung O, 2016, BIOORG MED CHEM LETT, V26, P3963, DOI 10.1016/j.bmcl.2016.07.004
   Kang YJ, 2011, J NAT PROD, V74, P701, DOI 10.1021/np1007735
   Kim AD, 2010, ENVIRON TOXICOL PHAR, V30, P134, DOI 10.1016/j.etap.2010.04.008
   Kim KM, 2016, CANCER SCI, V107, P181, DOI 10.1111/cas.12852
   King FW, 2009, PLOS ONE, V4, P0, DOI 10.1371/journal.pone.0007283
   Lakhani SA, 2006, SCIENCE, V311, P847, DOI 10.1126/science.1115035
   Lee SY, 2018, J GINSENG RES, V42, P229, DOI 10.1016/j.jgr.2017.11.003
   Li WT, 2015, ONCOL REP, V34, P1345, DOI 10.3892/or.2015.4103
   Lowe SW, 2000, CARCINOGENESIS, V21, P485, DOI 10.1093/carcin/21.3.485
   Meng XN, 2009, BRIT J CANCER, V101, P327, DOI 10.1038/sj.bjc.6605154
   Michel G, 2010, NEW PHYTOL, V188, P82, DOI 10.1111/j.1469-8137.2010.03374.x
   Nakayama K, 2013, J BIOL CHEM, V288, P22584, DOI 10.1074/jbc.M112.421636
   Park JK, 2010, INT J ONCOL, V36, P181, DOI 10.3892/ijo_00000489
   Porter AG, 1999, CELL DEATH DIFFER, V6, P99, DOI 10.1038/sj.cdd.4400476
   Qu B, 2014, ONCOL LETT, V7, P1175, DOI 10.3892/ol.2014.1828
   Reddy KB, 2003, CANCER METAST REV, V22, P395, DOI 10.1023/A:1023781114568
   Sy LK, 2008, CANCER RES, V68, P10229, DOI 10.1158/0008-5472.CAN-08-1983
   Takeda Y, 2001, J GASTROENTEROL, V36, P79, DOI 10.1007/s005350170135
   Van ZIJLF, 2011, MUTAT RES-REV MUTAT, V728, P23, DOI 10.1016/j.mrrev.2011.05.002
   Wang CZ, 2008, AM J CHINESE MED, V36, P1019, DOI 10.1142/S0192415X08006545
   Wang YH, 2017, ONCOTARGET, V8, P47931, DOI 10.18632/oncotarget.18201
   Wu BB, 2007, IMMUNITY, V26, P227, DOI 10.1016/j.immuni.2006.12.007
   Wu X, 2016, INT J MOL MED, V37, P639, DOI 10.3892/ijmm.2016.2472
   Xu XP, 2005, CANCER RES, V65, P130
   Yang BY, 2016, MOLECULES, V21, P0, DOI 10.3390/molecules21081075
   Zhang S, 2018, BIOTECHNOL BIOTEC EQ, V32, P150, DOI 10.1080/13102818.2017.1389304
NR 36
TC 8
Z9 8
U1 0
U2 2
PU KOREAN SOC GINSENG
PI SEOCHO-GU
PA 1807 SEOCHO WORLD OFFICETEL, 1355-3 SEOCHO-DONG, SEOCHO-GU, SEOUL 137-862, SOUTH KOREA
SN 1226-8453
EI 2093-4947
J9 J GINSENG RES
JI J. Ginseng Res.
PD JUL 15
PY 2019
VL 43
IS 3
BP 488
EP 495
DI 10.1016/j.jgr.2018.11.002
PG 8
WC Plant Sciences; Chemistry, Medicinal; Integrative & Complementary Medicine
SC Plant Sciences; Pharmacology & Pharmacy; Integrative & Complementary Medicine
GA IE9RM
UT WOS:000472714300019
PM 31308821
DA 2022-07-08
ER

PT J
AU Hoyt, AK
   Moran, A.
   Granger, C.
   Sedani, A.
   Saigh, S.
   Brown, J.
   Galoian, KA
AF Hoyt, A
   Moran, A
   Granger, C
   Sedani, A
   Saigh, S
   Brown, J
   Galoian, K
TI PRP-1 significantly decreases the ALDH(high) cancer stem cell population and regulates the aberrant Wnt/beta-catenin pathway in human chondrosarcoma JJ012 cells
SO ONCOLOGY REPORTS
LA English
DT Article
DE PRP-1; chondrosarcoma; Wnt; beta-catenin; ALDH; CCND2; MMP-7; cancer stem cells
ID beta-catenin; self-renewal; osteosarcoma; expression; wnt; proliferation; progression; predict; target; model
AB Chondrosarcomas are malignant bone tumors refractory to chemotherapy and radiation treatment; thus, novel therapeutic strategies are required. Proline-rich polypeptide 1 (PRP-1) has previously demonstrated antitumor properties in chondrosarcoma. To further investigate the role of PRP-1 in chondrosarcoma cells, its effects on cancer stem cell (CSC) populations were determined by analyzing aldehyde dehydrogenase (ALDH) activity, an established marker of CSCs, in association with regulation of the Wnt/beta-catenin signaling. A significant decrease in ALDH(high) CSCs was observed following treatment of chondrosarcoma JJ012 cells with PRP-1. For RT2 profiler PCR array analysis of Wnt/beta-catenin signaling genes, cells were sorted into: i) Bulk JJ012 cells; ii) ALDH(high) cells sorted from untreated JJ012 cells (ALDH(high-untreated)); and iii) ALDH(low) cells sorted from PRP-1-treated JJ012 cells (ALDH(low-PRP-1)). The expression levels of Wnt/beta-catenin signaling genes were determined to be downregulated in the ALDH(high-untreated) cells and upregulated in ALDH(low-PRP-1) cells when compared to the bulk JJ012 cells. Additionally, two important oncogenes involved in this pathway, MMP7 and CCND2, were found to be downregulated in the ALDH(low-PRP-1) cells. Immunocytochemistry demonstrated the localization of beta-catenin in the nuclei of the PRP-1-treated cells. Western blotting indicated increased beta-catenin expression in the ALDH(low-PRP-1) cells compared with the bulk JJ012 cells. Analysis of the cytoplasmic and nuclear fractions of cells treated with increasing concentrations of PRP-1 and beta-catenin nuclear translocation inhibitor CGP57380, suggested the nuclear translocation of beta-catenin following PRP-1 treatment. In addition, treatment of JJ012 cells with a specific ALDH inhibitor, diethylaminobenzaldehyde, and PRP-1 resulted in a significant decrease in cytoplasmic beta-catenin protein expression. This indicated that ALDH inactivation may be associated with the nuclear translocation of beta-catenin. Derivation of sarcomas from mesenchymal stem cells via inactivation of the Wnt pathway has been previously documented. The findings of the present study support the notion that Wnt/beta-catenin activation may serve a differential role in sarcomas, limiting tumor progression in association with decreased CSC activity.
C1 [Hoyt, A. K.; Moran, A.; Granger, C.; Sedani, A.; Brown, J.; Galoian, K. A.] Univ Miami, Miller Sch Med, Dept Orthoped Surg, 1600 NW 10th Ave,R 8012, Miami, FL 33136 USA.
   [Saigh, S.] Flow Cytometry Shared Facil, Sylvester Comprehens Canc Ctr, Miami, FL 33136 USA.
RP Galoian, KA (通讯作者)，Univ Miami, Miller Sch Med, Dept Orthoped Surg, 1600 NW 10th Ave,R 8012, Miami, FL 33136 USA.
EM kgaloian@med.miami.edu
CR Anastas JN, 2013, NAT REV CANCER, V13, P11, DOI 10.1038/nrc3419
   Angelini A, 2012, J SURG ONCOL, V106, P929, DOI 10.1002/jso.23173
   Arango NA, 2005, DEV BIOL, V288, P276, DOI 10.1016/j.ydbio.2005.09.045
   Basu-roy U, 2012, ONCOGENE, V31, P2270, DOI 10.1038/onc.2011.405
   Bell JB, 2018, MOL CANCER RES, V16, P32, DOI 10.1158/1541-7786.MCR-17-0397
   Chen CB, 2015, ONCOTARGET, V6, P17570, DOI 10.18632/oncotarget.4100
   Clevers H, 2006, CELL, V127, P469, DOI 10.1016/j.cell.2006.10.018
   Cojoc M, 2015, CANCER RES, V75, P1482, DOI 10.1158/0008-5472.CAN-14-1924
   Di FIORER, 2016, J CELL PHYSIOL, V231, P1832, DOI 10.1002/jcp.25291
   Di FIORER, 2014, INT J ONCOL, V45, P2013, DOI 10.3892/ijo.2014.2618
   Di FIORER, 2013, J CELL PHYSIOL, V228, P1189, DOI 10.1002/jcp.24272
   Dorfman HD, 1995, CANCER, V75, P203, DOI 10.1002/1097-0142(19950101)75:1+<203::AID-CNCR2820751308>3.0.CO;2-V
   Ewen ME, 1993, CELL, V73, P487, DOI 10.1016/0092-8674(93)90136-E
   Galoian K, 2018, INT J ONCOL, V52, P139, DOI 10.3892/ijo.2017.4199
   Galoian K, 2015, INT J ONCOL, V47, P465, DOI 10.3892/ijo.2015.3054
   Galoian K, 2015, MOL CLIN ONCOL, V3, P171, DOI 10.3892/mco.2014.445
   Galoian K, 2011, NEUROCHEM RES, V36, P812, DOI 10.1007/s11064-011-0406-5
   Galoian KA, 2014, TUMOR BIOL, V35, P2335, DOI 10.1007/s13277-013-1309-7
   Galoyan A, 2000, NEUROCHEM RES, V25, P1343, DOI 10.1023/A:1007656431612
   Greco NICHOLAS, 2014, J CANCER THER, V5, P331
   Gregory CA, 2005, ANN NY ACAD SCI, V1049, P97, DOI 10.1196/annals.1334.010
   Guan PP, 2015, ONCOTARGET, V6, P9140, DOI 10.18632/oncotarget.3274
   He CL, 2015, INT J CLIN EXP PATHO, V8, P8348
   Jovanovic V, 2008, J IMMUNOL, V180, P1317, DOI 10.4049/jimmunol.180.3.1317
   Kageshita T, 2001, BRIT J DERMATOL, V145, P210, DOI 10.1046/j.1365-2133.2001.04336.x
   Kanamori MASAHIKO, 2012, J EXP CLIN CANCER RES, V31, P100, DOI 10.1186/1756-9966-31-100
   Kim JY, 2016, ONCOTARGET, V7, P20395, DOI 10.18632/oncotarget.7954
   Kirikoshi H, 2002, INT J ONCOL, V20, P777
   Lee N, 2007, BRIT J CANCER, V97, P1552, DOI 10.1038/sj.bjc.6604069
   Lien WH, 2014, GENE DEV, V28, P1517, DOI 10.1101/gad.244772.114
   Lohberger B, 2012, PLOS ONE, V7, P0, DOI 10.1371/journal.pone.0043664
   Maelandsmo GM, 2003, CLIN CANCER RES, V9, P3383
   Mani M, 2009, CANCER RES, V69, P7577, DOI 10.1158/0008-5472.CAN-09-0773
   Matushansky I, 2007, J CLIN INVEST, V117, P3248, DOI 10.1172/JCI31377
   Schiavone D, 2009, BIOCHEM J, V421, P283, DOI 10.1042/BJ20090061
   Shan SM, 2015, INT J CLIN EXP PATHO, V8, P12357
   Valenta T, 2012, EMBO J, V31, P2714, DOI 10.1038/emboj.2012.150
   Vallejo A, 2017, NAT COMMUN, V8, P0, DOI 10.1038/ncomms14294
   Wang WY, 2017, THERANOSTICS, V7, P2134, DOI 10.7150/thno.17665
   Whelan JS, 2018, J CLIN ONCOL, V36, P188, DOI 10.1200/JCO.2017.75.1743
   Yang L, 2014, MODERN PATHOL, V27, P775, DOI 10.1038/modpathol.2013.189
   Yi XJ, 2015, MOL MED REP, V12, P5042, DOI 10.3892/mmr.2015.4025
NR 42
TC 5
Z9 5
U1 0
U2 1
PU SPANDIDOS PUBL LTD
PI ATHENS
PA POB 18179, ATHENS, 116 10, GREECE
SN 1021-335X
EI 1791-2431
J9 ONCOL REP
JI Oncol. Rep.
PD JUL 15
PY 2019
VL 42
IS 1
BP 103
EP 114
DI 10.3892/or.2019.7172
PG 12
WC Oncology
SC Oncology
GA IH9EF
UT WOS:000474808700009
PM 31180539
DA 2022-07-08
ER

PT J
AU Wang, Xiuhui
   Hu, Zhaohui
   Wang, Zhe
   Cui, Yin
   Cui, Xu
AF Wang, Xiuhui
   Hu, Zhaohui
   Wang, Zhe
   Cui, Yin
   Cui, Xu
TI Angiopoietin-like protein 2 is an important facilitator of tumor proliferation, metastasis, angiogenesis and glycolysis in osteosarcoma
SO AMERICAN JOURNAL OF TRANSLATIONAL RESEARCH
LA English
DT Article
DE Osteosarcoma; angiopoietin-like protein 2; hypoxia inducible factor; angiogenesis; glycolysis
ID hypoxia; cancer; angptl2; cell; apoptosis; pi3k/akt; impact
AB Background: Solid tumors are often exposed to hypoxia. Hypoxia inducible factor (HIF-1 alpha) upregulates numerous target genes associated with the malignant behavior of hypoxic cancer cells. Angiopoietin-like protein 2 (Angptl2), a member of the angiopoietin family, is a hypoxia-inducible gene. However, the role and potential mechanism of Angptl2, and the relationship between Angptl2 and hypoxia in osteosarcoma (OS) remain unclear. Methods: In this study, quantitative RT-PCR was performed to detect the levels of Angptl2 and HIF-1 alpha, and western blot assay was performed to measure the expression of Angptl2, HIF-1 alpha, CDK2, cyclin E1, P21, MMP2, MMP9, VEGFA, Ang II and HK2 in osteosarcoma cells and tissue. Subsequently, cell viability and cycle were analyzed using CCK-8 and flow cytometer assays. Cell migration, invasion and glycolysis were analyzed with Transwell, Scratch Test and glucose/ lactic acid detection kits, respectively. Experiments in vivo were performed to value the effects of Angptl2 on the growth of osteosarcoma xenografts in mice. Immunofluorescent and immunohistochemistry staining were conducted to detect the expression of Ki-67 and Angptl2, respectively. Results: The results demonstrated that Angptl2 was highly expressed in OS cells, which was induced by hypoxia (HIF-1 alpha). Additionally, Angptl2 overexpression regulated cell proliferation, invasion, migration and G1 phase arrest in OS cells. Moreover, Angptl2 promoted OS tumor growth in vivo tumor xenografts. Angptl2 might enhance angiogenesis and glycolysis by promoting VEGFA, Ang II and HK2 both in vitro and in vivo. Conclusion: In conclusion, the present findings indicated that hypoxia-induced Angptl2 expression was independent of HIF-1 alpha in hypoxic OS cells. Angptl2 might promote OS cell proliferation, metastasis, angiogenesis and glycolysis, which could be regarded as a favorable marker for predicting a long survival time in patients with OS.
C1 [Wang, Xiuhui; Cui, Yin; Cui, Xu] Shanghai Univ Med & Hlth Sci, Zhoupu Hosp, Dept Orthoped, Shanghai 201318, Peoples R China.
   [Hu, Zhaohui] Liuzhou Peoples Hosp, Dept Orthoped, 8 Wenchang Rd, Liuzhou 545006, Guangxi, Peoples R China.
   [Wang, Zhe] Fudan Univ, Zhongshan Hosp, Dept Orthoped, 180 Fenglin Rd, Shanghai 200032, Peoples R China.
RP Hu, ZH (通讯作者)，Liuzhou Peoples Hosp, Dept Orthoped, 8 Wenchang Rd, Liuzhou 545006, Guangxi, Peoples R China.; Wang, Z (通讯作者)，Fudan Univ, Zhongshan Hosp, Dept Orthoped, 180 Fenglin Rd, Shanghai 200032, Peoples R China.
EM hh329870376@163.com; W1410809825@163.com
FU Featured Clinical Discipline Project of Shanghai Pudong [PWYts2018-2]; construction of key discipline group of Sanitary System of Shanghai Pudong New District [PWZxq2017-12]; Constuction Special Fund for Scientific and Technological Development of Pudong Health and Family Plianning Commission [PW20-16A-21]; National Natural Science Fund of China [81260274, 81160219]
CR Ahmed EM, 2018, CELL ONCOL, V41, P319, DOI 10.1007/s13402-018-0374-8
   Asikainen TM, 2005, P NATL ACAD SCI USA, V102, P10212, DOI 10.1073/pnas.0504520102
   Belanger AJ, 2002, J MOL CELL CARDIOL, V34, P765, DOI 10.1006/jmcc.2002.2021
   Dai Y, 2011, INT J RADIAT ONCOL, V81, P521, DOI 10.1016/j.ijrobp.2011.04.027
   Endo M, 2012, CANCER RES, V72, P1784, DOI 10.1158/0008-5472.CAN-11-3878
   Epstein ACR, 2001, CELL, V107, P43, DOI 10.1016/S0092-8674(01)00507-4
   Gianferante DM, 2017, NAT REV ENDOCRINOL, V13, P480, DOI 10.1038/nrendo.2017.16
   Han XF, 2018, GENE, V674, P87, DOI 10.1016/j.gene.2018.06.085
   Hanahan D, 2011, CELL, V144, P646, DOI 10.1016/j.cell.2011.02.013
   Harrison DJ, 2018, EXPERT REV ANTICANC, V18, P39, DOI 10.1080/14737140.2018.1413939
   Hoivik ML, 2013, GUT, V62, P368, DOI 10.1136/gutjnl-2012-302311
   Hsieh CH, 2012, MOL IMAGING BIOL, V14, P489, DOI 10.1007/s11307-011-0516-0
   Kadomatsu T, 2014, TRENDS ENDOCRIN MET, V25, P245, DOI 10.1016/j.tem.2014.03.012
   Kubo H, 2016, ONCOL LETT, V11, P1026, DOI 10.3892/ol.2015.4011
   Lettieri CK, 2016, IMMUNOTHERAPY-UK, V8, P1233, DOI 10.2217/imt-2016-0048
   Li Q, 2013, DIABETES RES CLIN PR, V100, P385, DOI 10.1016/j.diabres.2013.03.028
   Lis P, 2016, MOLECULES, V21, P0, DOI 10.3390/molecules21121730
   Liu DC, 2017, ONCOL REP, V38, P336, DOI 10.3892/or.2017.5655
   Masoud GN, 2015, ACTA PHARM SIN B, V5, P378, DOI 10.1016/j.apsb.2015.05.007
   Masuda T, 2015, SCI REP-UK, V5, P0, DOI 10.1038/srep09170
   Odagiri H, 2014, SCI SIGNAL, V7, P0, DOI 10.1126/scisignal.2004612
   Oike Y, 2004, INT J HEMATOL, V80, P21, DOI 10.1532/ijh97.04034
   Ramaswamy B, 2012, CANCER RES, V72, P5048, DOI 10.1158/0008-5472.CAN-12-1248
   Sasaki H, 2012, ONCOL LETT, V4, P1325, DOI 10.3892/ol.2012.924
   Schonenberger D, 2016, ONCOTARGET, V7, P60971, DOI 10.18632/oncotarget.11275
   Shimura T, 2015, ANTICANCER RES, V35, P4633
   Tabata M, 2009, CELL METAB, V10, P178, DOI 10.1016/j.cmet.2009.08.003
   Toiyama Y, 2015, ANTICANCER RES, V35, P2849
   Vaupel P, 2007, CANCER METAST REV, V26, P225, DOI 10.1007/s10555-007-9055-1
   Wang XW, 2018, J CELL BIOCHEM, V119, P1819, DOI 10.1002/jcb.26342
   Wang YQ, 2017, MOL MED REP, V15, P2174, DOI 10.3892/mmr.2017.6243
   Yang L, 2015, INT J ONCOL, V46, P1651, DOI 10.3892/ijo.2015.2872
   Yu X, 2019, CELL DEATH DIS, V10, P0, DOI 10.1038/s41419-019-1509-1
   Zhang T, 2018, BMC CANCER, V18, P0, DOI 10.1186/s12885-018-4468-5
   Zhao W, 2016, MOL CELL BIOCHEM, V420, P1, DOI 10.1007/s11010-016-2759-1
NR 35
TC 13
Z9 13
U1 1
U2 4
PU E-CENTURY PUBLISHING CORP
PI MADISON
PA 40 WHITE OAKS LN, MADISON, WI 53711 USA
SN 1943-8141
EI 
J9 AM J TRANSL RES
JI Am. J. Transl. Res.
PD JUN 15
PY 2019
VL 11
IS 10
BP 6341
EP 6355
DI 
PG 15
WC Oncology; Medicine, Research & Experimental
SC Oncology; Research & Experimental Medicine
GA JJ1GZ
UT WOS:000493910200006
PM 31737187
DA 2022-07-08
ER

PT J
AU Gu, Qingguo
   Luo, Yibin
   Chen, Cheng
   Jiang, Dongjie
   Huang, Quan
   Wang, Xinwei
AF Gu, Qingguo
   Luo, Yibin
   Chen, Cheng
   Jiang, Dongjie
   Huang, Quan
   Wang, Xinwei
TI GREM1 overexpression inhibits proliferation, migration and angiogenesis of osteosarcoma
SO EXPERIMENTAL CELL RESEARCH
LA English
DT Article
DE GREM1; Migration; Invasion; Proliferation; Osteosarcoma
ID bone; expression; protein; invasion; promote; growth
AB Osteosarcoma is the most common malignancy of bone that occurs in young adults and children, with a five-year survival rate of 60-70%. Metastasis of osteosarcoma maintains an even poorer prognosis. GREM1 plays an important role in regulating organogenesis, body patterning, and tissue differentiation. However, there are limited studies on GREM1 in osteosarcomas. This study was carried out to characterize the expression and function of GREM1 in osteosarcoma cells, thus extending our understanding of osteosarcoma metastasis. GREM1 expression was detected in hBMSC, hFOB1.19, Saos-2, MG63 and U2OS cell lines using quantitative real-time polymerase chain reaction (qRT-PCR) and Western blot analysis. Gain- and loss-of-function approaches were used to assess the biological function of GREM1 in U2OS cells. The effects of GREM1 on U2OS cell proliferation were examined using the CCK-8 and colony formation assay. Migration and invasion ability were confirmed by the wound healing and Transwell assay, respectively. Flow cytometry was used to analyse the effect of GREM1 on the cell cycle and apoptosis. The expression of GREM1 targets was evaluated by qRT-PCR and western blotting. The expression of GREM1 was significantly downregulated in osteosarcoma. GREM1 overexpression inhibited the proliferation, migration and invasion of U2OS cells. GREM1 overexpression suppressed tumour cell-induced endothelial cell migration and invasion ability. The effect of GREM1 may be transduced through regulation of the BMP target transcription factor inhibitor of MMP-2 and -9 as well as Id1. GREM1 overexpression and knockdown regulates the tumorigenesis of osteosarcoma in vivo. In conclusion, GREM1 is downregulated in osteosarcoma cells, and overexpression of GREM1 inhibits the proliferation, migration, invasion and angiogenesis abilities of osteosarcoma cells in vitro and in vivo.
C1 [Gu, Qingguo; Jiang, Dongjie; Huang, Quan] Second Mil Med Univ, Changzheng Hosp, Dept Orthoped Oncol, 415 Fengyang Rd, Shanghai 200003, Peoples R China.
   [Luo, Yibin; Wang, Xinwei] Second Mil Med Univ, Changzheng Hosp, Dept Orthoped, 415 Fengyang Rd, Shanghai 200003, Peoples R China.
   [Chen, Cheng] Shanghai Univ Med & Hlth Sci, Dept Orthoped, Affiliated Zhoupu Hosp, Shanghai, Peoples R China.
RP Jiang, DJ; Huang, Q (通讯作者)，Second Mil Med Univ, Changzheng Hosp, Dept Orthoped Oncol, 415 Fengyang Rd, Shanghai 200003, Peoples R China.; Wang, XW (通讯作者)，Second Mil Med Univ, Changzheng Hosp, Dept Orthoped, 415 Fengyang Rd, Shanghai 200003, Peoples R China.
EM jdjspine@163.com; huangquan0625@163.com; orth.wang@263.net
FU National Natural Science Foundation of China [81572168]; Science and Technology Commission of Shanghai Municipality [15411950700]
CR Bi JJ, 2014, INT J MOL SCI, V15, P20656, DOI 10.3390/ijms151120656
   Chen MH, 2013, J GASTROENTEROL, V48, P101, DOI 10.1007/s00535-012-0614-z
   Church RH, 2017, AM J PHYSIOL-RENAL, V312, PF1141, DOI 10.1152/ajprenal.00344.2016
   Cui QY, 2018, ONCOL LETT, V16, P3537, DOI 10.3892/ol.2018.9092
   Erdmann R, 2015, J PATHOL, V236, P403, DOI 10.1002/path.4544
   Gill J, 2013, PHARMACOL THERAPEUT, V137, P89, DOI 10.1016/j.pharmthera.2012.09.003
   Grillo E, 2016, ONCOTARGET, V7, P35353, DOI 10.18632/oncotarget.9286
   Guan YC, 2017, CLIN EXP PHARMACOL P, V44, P244, DOI 10.1111/1440-1681.12697
   Hamada S, 2007, J CELL PHYSIOL, V213, P768, DOI 10.1002/jcp.21148
   Hong DX, 2018, CELL PHYSIOL BIOCHEM, V47, P1785, DOI 10.1159/000491060
   Honma R, 2018, ANTICANCER RES, V38, P1419, DOI 10.21873/anticanres.12366
   Hsu DR, 1998, MOL CELL, V1, P673, DOI 10.1016/S1097-2765(00)80067-2
   Kalhori V, 2015, MOL CELL ENDOCRINOL, V404, P113, DOI 10.1016/j.mce.2015.01.037
   Karagiannis GS, 2015, BIOL CHEM, V396, P163, DOI 10.1515/hsz-2014-0221
   Karagiannis GS, 2014, MOL ONCOL, V8, P1240, DOI 10.1016/j.molonc.2014.04.004
   Kim HS, 2017, PLOS ONE, V12, P0, DOI 10.1371/journal.pone.0174565
   Laitman Y, 2015, GENET RES, V97, P0, DOI 10.1017/S0016672315000105
   Leboy PS, 2006, ANN NY ACAD SCI, V1068, P14, DOI 10.1196/annals.1346.003
   Li S, 2018, ONCOL REP, V40, P1743, DOI 10.3892/or.2018.6572
   Lv ZL, 2013, MOL CELLS, V36, P119, DOI 10.1007/s10059-013-0043-8
   Mitola S, 2010, BLOOD, V116, P3677, DOI 10.1182/blood-2010-06-291930
   Omer N, 2017, EUR J CANCER, V75, P98, DOI 10.1016/j.ejca.2017.01.005
   Otsuka FUMIO, 2011, REPRODUCTIVE MEDICINE AND BIOLOGY, V10, P131, DOI 10.1007/s12522-011-0082-9
   Panda PK, 2018, MOL CARCINOGEN, V57, P664, DOI 10.1002/mc.22791
   Ren B, 2016, FRONT CELL DEV BIOL, V4, P0, DOI 10.3389/fcell.2016.00037
   Sato M, 2016, ONCOL REP, V35, P391, DOI 10.3892/or.2015.4367
   Shimasaki S, 2004, ENDOCR REV, V25, P72, DOI 10.1210/er.2003-0007
   Teo AKK, 2012, STEM CELLS, V30, P631, DOI 10.1002/stem.1022
   Wulf GG, 2006, MED KLIN, V101, P408, DOI 10.1007/s00063-006-1052-6
   Yoshikawa H, 2004, J ORTHOP SCI, V9, P334, DOI 10.1007/s00776-004-0764-9
   Zhu DJ, 2015, INT J CLIN EXP PATHO, V8, P4981
NR 31
TC 8
Z9 8
U1 2
U2 7
PU ELSEVIER INC
PI SAN DIEGO
PA 525 B STREET, STE 1900, SAN DIEGO, CA 92101-4495 USA
SN 0014-4827
EI 1090-2422
J9 EXP CELL RES
JI Exp. Cell Res.
PD NOV 1
PY 2019
VL 384
IS 1
BP 
EP 
DI 10.1016/j.yexcr.2019.111619
PG 9
WC Oncology; Cell Biology
SC Oncology; Cell Biology
GA JD5OG
UT WOS:000490031700022
PM 31525341
DA 2022-07-08
ER

PT J
AU Luo, X-F
   Wu, X-J
   Wei, X.
   Wang, A-G
   Wang, S-H
   Wang, J-L
AF Luo, X-f
   Wu, X-j
   Wei, X
   Wang, A-g
   Wang, S-h
   Wang, J-l
TI LncRNA ADPGK-AS1 regulated cell proliferation, invasion, migration and apoptosis via targeting miR-542-3p in osteosarcoma
SO EUROPEAN REVIEW FOR MEDICAL AND PHARMACOLOGICAL SCIENCES
LA English
DT Article
DE ADPGK-AS1; MiR-542-3p; Cell Growth; Osteosarcoma
ID long noncoding rna; hepatocellular-carcinoma; cancer; metastasis; biomarker; chemoresistance; validation; expression
AB OBJECTIVE: The functions of lncRNAs have been verified to be important biomarkers and regulators for diagnosis and treatment of human diseases. In osteosarcoma (OS), emerging evidence determined that lncRNA was associated with cell progression. However, due to the high incidence and recurrence rate of osteosarcoma, it is important to find an effective treatment for osteosarcoma. PATIENTS AND METHODS: QRT-PCR was used to detect the expression of ADPGK-AS1 and miR-542-3p in tissues and cells. Western blot was applied to measure the protein expression of CDK4, Cyclin D1, Bcl-2, Bax, Cleaved caspase-3, MMP-2, and MMP-9. MTT assay and flow cytometry were used to measure cell proliferation and apoptosis. Cell invasion and migration were determined using the transwell assay. Moreover, luciferase reporter assay was used to ensure the relation between ADPGK-AS1 and miR-542-3p. RESULTS: LncRNA ADPGK-AS1 expression was induced while miR-542-3p expression was reduced in OS tissues and cells. Functional experiments showed that inhibition of ADPGK-AS1 could decrease cell proliferation, migration, and invasion, as well as promoted cell apoptosis in OS cells. Also, miR-542-3p has been verified to be a target miRNA of ADPGK-AS1 and miR-542-3p could reverse the effects of ADPGK-AS1 on cell proliferation, apoptosis, migration, and invasion in OS cells. CONCLUSIONS: ADPGK-AS1 affected cell proliferation. invasion, migration, and apoptosis via targeting miR-542-3p in OS, providing a theoretical basis and a new therapeutic target for the diagnosis and treatment of OS.
C1 [Luo, X-F; Wu, X-J] Zhengzhou Univ, Dept Orthoped, Affiliated Hosp 1, Zhengzhou, Henan, Peoples R China.
   [Wei, X.; Wang, S-H; Wang, J-L] Zhengzhou Orthoped Hosp, Dept Joint 2, Zhengzhou, Henan, Peoples R China.
   [Wang, A-G] Zhengzhou Orthoped Hosp, Zhengzhou, Henan, Peoples R China.
RP Wu, XJ (通讯作者)，Zhengzhou Univ, Dept Orthoped, Affiliated Hosp 1, Zhengzhou, Henan, Peoples R China.
EM luoxiaofei152@163.com
CR Ayers D, 2013, J CANC RES TREATMENT, V1, P31
   Bao AD, 2008, CHINA ANIMAL HUSBAND, V0, P0
   Braicu C, 2014, CURR PHARM DESIGN, V20, P6565, DOI 10.2174/1381612820666140826153529
   Chen LS, 2017, J CELL BIOCHEM, V118, P4836, DOI 10.1002/jcb.26158
   Du TT, 2005, DEVELOPMENT, V132, P4645, DOI 10.1242/dev.02070
   Esfandiar A, 2017, SCIENCE, V358, P511, DOI 10.1126/science.aan5275
   Jiang CY, 2016, MOL CANCER, V15, P0, DOI 10.1186/s12943-016-0545-z
   Jiang T, 2017, J EXP CLIN CANC RES, V36, P0, DOI 10.1186/s13046-017-0602-5
   Li QC, 2018, CANCER BIOMARK, V21, P521, DOI 10.3233/CBM-170255
   Li QH, 2017, AM J TRANSL RES, V9, P2181
   Li W, 2016, J BONE ONCOL, V5, P80, DOI 10.1016/j.jbo.2016.05.003
   Loewen G, 2014, J HEMATOL ONCOL, V7, P0, DOI 10.1186/s13045-014-0090-4
   Lu Q, 2017, MOL MED REP, V16, P9545, DOI 10.3892/mmr.2017.7770
   Meyers PA, 1997, PEDIATR CLIN N AM, V44, P973, DOI 10.1016/S0031-3955(05)70540-X
   Ottaviani G, 2009, CANCER TREAT RES, V152, P3, DOI 10.1007/978-1-4419-0284-9_1
   Paraskevopoulou MD, 2016, METHODS MOL BIOL, V1402, P271, DOI 10.1007/978-1-4939-3378-5_21
   Shen CJ, 2017, J DRUG TARGET, V25, P637, DOI 10.1080/1061186X.2017.1307379
   Shen XS, 2015, MED ONCOL, V32, P0, DOI 10.1007/s12032-014-0361-5
   Song SZ, 2018, CANCER BIOL THER, V19, P573, DOI 10.1080/15384047.2018.1423912
   Sun XH, 2015, INT J CLIN EXP PATHO, V8, P2994
   Tao J, 2017, BIOMED PHARMACOTHER, V93, P420, DOI 10.1016/j.biopha.2017.06.070
   Wang K, 2014, NAT COMMUN, V5, P0, DOI 10.1038/ncomms4596
   Wang Y, 2017, J CELL BIOCHEM, V119, P669
   Wu Q, 2018, J CELL PHYSIOL, V233, P6750, DOI 10.1002/jcp.26383
   Wu YS, 2018, ONCOL LETT, V15, P6895, DOI 10.3892/ol.2018.8238
   Yang JH, 2019, IN VITRO CELL DEV-AN, V55, P522, DOI 10.1007/s11626-019-00372-1
   Yoon S, 2010, FEBS LETT, V584, P4048, DOI 10.1016/j.febslet.2010.08.025
   Zhang AL, 2016, CANCER LETT, V375, P323, DOI 10.1016/j.canlet.2016.03.003
   Zhang JJ, 2016, GENE, V579, P146, DOI 10.1016/j.gene.2015.12.048
   Zhao HX, 2016, AM J TRANSL RES, V8, P3503
   Zhou M, 2016, ONCOTARGET, V7, P12598, DOI 10.18632/oncotarget.7181
   Zhou M, 2015, J EXP CLIN CANC RES, V34, P0, DOI 10.1186/s13046-015-0219-5
   Zhou XY, 2015, CELL PHYSIOL BIOCHEM, V36, P1440, DOI 10.1159/000430309
   Zhu MJ, 2014, FEBS J, V281, P3766, DOI 10.1111/febs.12902
NR 34
TC 5
Z9 6
U1 0
U2 2
PU VERDUCI PUBLISHER
PI ROME
PA VIA GREGORIO VII, ROME, 186-00165, ITALY
SN 1128-3602
EI 
J9 EUR REV MED PHARMACO
JI Eur. Rev. Med. Pharmacol. Sci.
PD JUN 15
PY 2019
VL 23
IS 20
BP 8751
EP 8760
DI 10.26355/eurrev_201910_19269
PG 10
WC Pharmacology & Pharmacy
SC Pharmacology & Pharmacy
GA JL2IR
UT WOS:000495355200006
PM 31696461
DA 2022-07-08
ER

PT J
AU Shi, Jianhui
   An, Gang
   Guan, Ying
   Wei, Tianli
   Peng, Zhibin
   Liang, Min
   Wang, Yansong
AF Shi, Jianhui
   An, Gang
   Guan, Ying
   Wei, Tianli
   Peng, Zhibin
   Liang, Min
   Wang, Yansong
TI miR-328-3p mediates the anti-tumor effect in osteosarcoma via directly targeting MMP-16
SO CANCER CELL INTERNATIONAL
LA English
DT Article
DE MiRNAs; Osteosarcoma; Proliferation; Migration; MMP-16
ID identification; expression; migration; survival
AB BackgroundIncreasing reports demonstrated that dysregulated expression of microRNAs (miRNAs) leads to the progression of various tumors. Previous studies revealed that miR-328-3p exhibited dysregulated expression in various types of tumors. However, its function and underlying mechanism in osteosarcoma (OS) are still unexplored.MethodsThe expression of miR-328-3p in the tissues and OS cell lines was detected by qRT-PCR analysis. The effects of miR-328-3p in the proliferation were analyzed by MTT assay. The proliferation and apoptosis of OS cells were examined by colony formation assay and TUNEL staining respectively. The migration and tumor formation ability of OS cells were measured by wound healing assay and xenograft in vivo mice assay. Furthermore, the regulatory roles of miR-328-3p/MMP16 were determined by western blot and luciferase reporter assay.ResultsThe expression of miR-328-3p was significantly decreased in OS tissues and cell lines. Furthermore, overexpression of miR-328-3p inhibited the cell proliferation and migration, but promoted the apoptosis of OS cells in vitro. Moreover, the analysis in vivo showed that miR-328-3p effectively suppressed the formation of tumors. According to the results of western blot analysis and luciferase reporter assay, we identified matrix metalloproteinase-16 (MMP-16) acted as a direct target of miR-328-3p. Moreover, the expression level of MMP-16, which participates in the occurrence and development of many cancers, was negatively correlated with the miR-328-3p expression in OS cells.ConclusionmiR-328-3p inhibited the proliferation, migration but accelerated the apoptosis of OS by directly inhibiting MMP-16. And miR-328-3p/MMP-16 axis may be one of the mechanisms of OS development and a novel potential method for the treatment of OS in clinic.
C1 [Shi, Jianhui; An, Gang; Guan, Ying; Wei, Tianli; Peng, Zhibin; Liang, Min; Wang, Yansong] Harbin Med Univ, Affiliated Hosp 1, Dept Spine Surg, Harbin 150001, Heilongjiang, Peoples R China.
   [Shi, Jianhui] Heilongjiang Prov Hosp, Dept Orthopaed, 82 Zhongshan Rd, Harbin 150036, Heilongjiang, Peoples R China.
RP Wang, YS (通讯作者)，Harbin Med Univ, Affiliated Hosp 1, Dept Spine Surg, Harbin 150001, Heilongjiang, Peoples R China.
EM Dr.shijianhui@163.com; wys1975@163.com
CR Anninga JK, 2011, EUR J CANCER, V47, P2431, DOI 10.1016/j.ejca.2011.05.030
   Arii S, 1996, HEPATOLOGY, V24, P316
   Cai BZ, 2018, J AM COLL CARDIOL, V72, P534, DOI 10.1016/j.jacc.2018.04.085
   Cao L, 2016, ONCOTARGET, V7, P51865, DOI 10.18632/oncotarget.10177
   Gatta G, 2014, LANCET ONCOL, V15, P35, DOI 10.1016/S1470-2045(13)70548-5
   Georges STEVEN, 2018, ONCOTARGET, V9, P35726, DOI 10.18632/oncotarget.26284
   Hamid H, 2013, EPILEPSY BEHAV, V29, P578, DOI 10.1016/j.yebeh.2013.09.025
   Hata A, 2015, SCI SIGNAL, V8, P0, DOI 10.1126/scisignal.2005825
   Huang YZ, 2018, CELL PHYSIOL BIOCHEM, V51, P938, DOI 10.1159/000495396
   Jia F, 2019, J CELL BIOCHEM, V120, P6420, DOI 10.1002/jcb.27929
   Kalman S, 2014, EXP CELL RES, V320, P343, DOI 10.1016/j.yexcr.2013.10.019
   Kansara M, 2014, NAT REV CANCER, V14, P722, DOI 10.1038/nrc3838
   Li S, 2009, HEPATOLOGY, V49, P1194, DOI 10.1002/hep.22757
   Liang WC, 2014, RNA BIOL, V11, P845, DOI 10.4161/rna.29356
   Liu HC, 2019, J CELL PHYSIOL, V234, P9358, DOI 10.1002/jcp.27620
   Long X, 2019, J CELL BIOCHEM, V120, P5652, DOI 10.1002/jcb.27849
   Martin-guerrero I, 2018, SCI REP-UK, V8, P0, DOI 10.1038/s41598-018-33712-4
   Mirabello L, 2009, CANCER-AM CANCER SOC, V115, P1531, DOI 10.1002/cncr.24121
   Moazeni-roodi ABDOLKARIM, 2019, MICRORNA, V8, P94, DOI 10.2174/2211536608666181204110508
   Naqvi AR, 2019, J CLIN PERIODONTOL, V46, P51, DOI 10.1111/jcpe.13040
   Noorolyai S, 2019, J CELL PHYSIOL, V234, P5664, DOI 10.1002/jcp.27415
   Pal BHUPINDER, 2018, ONCOTARGET, V9, P35717, DOI 10.18632/oncotarget.26297
   Samadi P, 2018, J CELL PHYSL, V34, P10718
   Shi Z, 2014, CELL PROLIFERAT, V47, P219, DOI 10.1111/cpr.12098
   Tang JN, 2018, PEERJ, V6, P0, DOI 10.7717/peerj.4674
   Wang L, 2018, GENE, V679, P100, DOI 10.1016/j.gene.2018.08.078
   Wang XS, 2018, CELL PHYSIOL BIOCHEM, V50, P2249, DOI 10.1159/000495085
   Wang Y, 2015, AM J TRANSL RES, V7, P111
   Wu DJ, 2019, PATHOL RES PRACT, V215, P115, DOI 10.1016/j.prp.2018.10.012
   Xian XS, 2018, ONCOTARGETS THER, V11, P7503, DOI 10.2147/OTT.S181706
   Xiao T, 2019, J CELL BIOCHEM, V120, P2616, DOI 10.1002/jcb.27568
   Yang FQ, 2018, J CELL PHYSIOL, V233, P9611, DOI 10.1002/jcp.26864
   Yang Z, 2018, ONCOL REP, V39, P545, DOI 10.3892/or.2017.6112
   Yin ZX, 2017, CELL PROLIFERAT, V50, P0, DOI 10.1111/cpr.12308
   Zhang GM, 2015, PLOS ONE, V10, P0, DOI 10.1371/journal.pone.0124410
   Zhang HL, 2019, J CELL BIOCHEM, V120, P2964, DOI 10.1002/jcb.26917
   Zhang W, 2018, EUR REV MED PHARMACO, V22, P7323, DOI 10.26355/eurrev_201811_16269
   Zhou QH, 2019, EUR J PHARMACOL, V844, P102, DOI 10.1016/j.ejphar.2018.11.043
NR 38
TC 24
Z9 26
U1 0
U2 1
PU BMC
PI LONDON
PA CAMPUS, 4 CRINAN ST, LONDON N1 9XW, ENGLAND
SN 1475-2867
EI 
J9 CANCER CELL INT
JI Cancer Cell Int.
PD APR 23
PY 2019
VL 19
IS 
BP 
EP 
DI 10.1186/s12935-019-0829-7
PG 12
WC Oncology
SC Oncology
GA HU7BH
UT WOS:000465435600003
PM 31043859
DA 2022-07-08
ER

PT J
AU Chao, Yu
   Hu, Kejun
   Wang, Xueli
   Wang, Lei
AF Chao, Yu
   Hu, Kejun
   Wang, Xueli
   Wang, Lei
TI MicroRNA-552 promotes migration and invasion of osteosarcoma through targeting TIMP2
SO BIOCHEMICAL AND BIOPHYSICAL RESEARCH COMMUNICATIONS
LA English
DT Article
DE microRNA-552; Osteosarcoma; TIMP2; MMPs; Migration
ID matrix metalloproteinase; suppresse; expression; mir-552; cell
AB Aberrant miRNAs play important roles in tumor development and progression. Previous studies reported that miR-552 was dysregulated expressed in multiple cancers. However, its biological effects and underlying mechanism in osteosarcoma remains largely unknown. In present research, we demonstrated that miR-552 was significantly up-regulated in both osteosarcoma cell lines and tissues for the first time. Its high-expression was significantly associated with poor prognostic features and overall survival of osteosarcoma patients. Gain- and loss-of-function experiment confirmed that miR-552 promoted cell migration, invasion and MMPs expression. Moreover, TIMP2 was a direct downstream target of miR-552. miR-552 inversely correlated with TIMP2 in osteosarcoma tissues. TIMP2 restoration at least partially abolished the migration, invasion and MMPs expression of miR-552 on osteosarcoma cells. Above all, our data suggest that miR-552 promoted migration, invasion and MMPs expression of osteosarcoma by targeting TIMP2, and represent a novel potential therapeutic target for osteosarcoma. (C) 2019 Published by Elsevier Inc.
C1 [Chao, Yu; Hu, Kejun; Wang, Lei] Xian Med Univ, Affiliated Hosp 1, Dept Orthopaed, Xian 710077, Shaanxi, Peoples R China.
   [Wang, Xueli] Xian Med Univ, Affiliated Hosp 1, Dept Radiol, Xian 710077, Shaanxi, Peoples R China.
RP Wang, L (通讯作者)，Xian Med Univ, Affiliated Hosp 1, Dept Orthopaed, Xian 710077, Shaanxi, Peoples R China.
EM taoyoumao1@sina.com
CR Abarrategi A, 2016, STEM CELLS INT, V2016, P0, DOI 10.1155/2016/3631764
   Blattmann C, 2010, BMC CANCER, V10, P0, DOI 10.1186/1471-2407-10-96
   Chen G, 2018, EUR REV MED PHARMACO, V22, P5452, DOI 10.26355/eurrev_201809_15805
   Chen HW, 2018, HUM CELL, V31, P300, DOI 10.1007/s13577-018-0215-0
   Croce CM, 2009, NAT REV GENET, V10, P704, DOI 10.1038/nrg2634
   Du KL, 2018, INT J BIOL SCI, V14, P1445, DOI 10.7150/ijbs.26335
   Errani C, 2011, EXPERT REV ANTICANC, V11, P217, DOI 10.1586/era.10.172, 10.1586/ERA.10.172
   Gao G, 2018, CANCER CELL INT, V18, P0, DOI 10.1186/s12935-018-0696-7
   Guo Y, 2016, ANTI-CANCER DRUG, V27, P540, DOI 10.1097/CAD.0000000000000362
   Kim J, 2014, ANTICANCER RES, V34, P2297
   Kunz P, 2016, BMC CANCER, V16, P0, DOI 10.1186/s12885-016-2266-5
   Kwak B, 2018, INT J ONCOL, V53, P1800, DOI 10.3892/ijo.2018.4505
   Li C, 2018, INT J MOL MED, V42, P3309, DOI 10.3892/ijmm.2018.3882
   Liu HY, 2018, MOL CANCER, V17, P0, DOI 10.1186/s12943-018-0765-5
   Liu QL, 2019, ONCOL LETT, V17, P883, DOI 10.3892/ol.2018.9646
   Luddi A, 2018, FERTIL STERIL, V109, P930, DOI 10.1016/j.fertnstert.2018.01.030
   Lv DK, 2019, EXP THER MED, V17, P919, DOI 10.3892/etm.2018.7029
   Miao LL, 2016, BBA-GENE REGUL MECH, V1859, P650, DOI 10.1016/j.bbagrm.2016.02.016
   Moore DREWD, 2014, CANCER TREAT RES, V162, P65, DOI 10.1007/978-3-319-07323-1_4
   Picci P, 2007, ORPHANET J RARE DIS, V2, P0, DOI 10.1186/1750-1172-2-6
   Su Y, 2016, ANTI-CANCER DRUG, V27, P660, DOI 10.1097/CAD.0000000000000381
   Wang J, 2016, ONCOTARGET, V7, P70194, DOI 10.18632/oncotarget.12169
   Wang N, 2018, EUR REV MED PHARMACO, V22, P412, DOI 10.26355/eurrev_201801_14189
   Wang WT, 2018, BIOMED PHARMACOTHER, V107, P1763, DOI 10.1016/j.biopha.2018.06.124
   Wang W, 2018, SCI REP-UK, V8, P0, DOI 10.1038/s41598-018-27897-x
   Wang XY, 2010, MOL CELL BIOCHEM, V345, P283, DOI 10.1007/s11010-010-0582-7
   Wu SS, 2017, ONCOL REP, V38, P2043, DOI 10.3892/or.2017.5930
   Zhuang M, 2018, CANCER CELL INT, V18, P0, DOI 10.1186/s12935-018-0612-1
NR 28
TC 12
Z9 13
U1 0
U2 4
PU ACADEMIC PRESS INC ELSEVIER SCIENCE
PI SAN DIEGO
PA 525 B ST, STE 1900, SAN DIEGO, CA 92101-4495 USA
SN 0006-291X
EI 1090-2104
J9 BIOCHEM BIOPH RES CO
JI Biochem. Biophys. Res. Commun.
PD MAR 26
PY 2019
VL 511
IS 1
BP 63
EP 68
DI 10.1016/j.bbrc.2019.02.007
PG 6
WC Biochemistry & Molecular Biology; Biophysics
SC Biochemistry & Molecular Biology; Biophysics
GA HO3VA
UT WOS:000460849800010
PM 30765222
DA 2022-07-08
ER

PT J
AU Wu, Dajiang
   Zhang, Hao
   Ji, Fang
   Ding, Wenbin
AF Wu, Dajiang
   Zhang, Hao
   Ji, Fang
   Ding, Wenbin
TI MicroRNA-17 promotes osteosarcoma cells proliferation and migration and inhibits apoptosis by regulating SASH1 expression
SO PATHOLOGY RESEARCH AND PRACTICE
LA English
DT Article
DE Osteosarcoma; microRNA-17; SASH1; Cell proliferation; Apoptosis
ID mir-17-5p; invasion; survival; tumorigenesis; epidemiology; metastasis; biogenesis; mechanism
AB MicroRNAs (miRNAs) are abnormally expressed in numerous diseases, which are intimately associated with cell proliferation, migration and invasion. Recent study indicated that miR-17 may be involved in regulating osteosarcoma (OS) occurrence and development, but its function and mechanism have not been reported. In this study, quantitative real-time PCR (qRT-PCR) was used to measure the expression of miR-17, and Western blotting assay was performed to measure the expressions of SAM and SH3 domain containing 1 (SASH1), phosphoinoinositide-3 kinase (PI3K), protein kinase B (AKT), Caspase3, Bcl-2 gene family (Bcl-2, Bax) and matrix metalloprotein (MMP-2, MMP-9) in MG-63 cells. Luciferase reporter assay was conducted to confirm the target of SASH1 by miR-17. Cell proliferation, migration, invasion and apoptosis assay was performed to investigate the role of miR-17 in OS cells. We found that the expression of miR-17 was significantly up-regulated in OS cell lines. MiR-17 inhibitor inhibited the proliferation ability, and induced apoptosis of OS cells. Besides, miR-17 inhibitor prevented the migration and invasion of OS cells. Further, we identified that SASH1 was a target gene of miR-17. In addition, knockdown of miR-17 increased the protein expression of SASH1, and regulate related genes of cell proliferation, invasion and anti-apoptosis in the downstream of OS cells. These findings indicated that miR-17 was over-expressed and promoted cell proliferation, migration and inhibited cell apoptosis by targeting SASH1 in OS cells.
C1 [Wu, Dajiang; Zhang, Hao; Ji, Fang; Ding, Wenbin] Changhai Hosp, Dept Traumat Orthoped, 168 Changhai Rd, Shanghai 200433, Peoples R China.
RP Ding, WB (通讯作者)，Changhai Hosp, Dept Traumat Orthoped, 168 Changhai Rd, Shanghai 200433, Peoples R China.
EM dingwenbin201806@163.com
FU National Natural Science Foundation of China [81272942, 81702666, 81502328]
CR Abasi M, 2017, APPL BIOCHEM BIOTECH, V182, P1540, DOI 10.1007/s12010-017-2416-5
   Agarwal V, 2015, ELIFE, V4, P0, DOI 10.7554/eLife.05005
   Anderson ME, 2016, ORTHOP CLIN N AM, V47, P283, DOI 10.1016/j.ocl.2015.08.022
   Bartel DP, 2004, CELL, V116, P281, DOI 10.1016/S0092-8674(04)00045-5
   Bartholomeusz C, 2012, EXPERT OPIN THER TAR, V16, P121, DOI 10.1517/14728222.2011.644788
   Chen C, 2016, CANCER MED-US, V5, P3489, DOI 10.1002/cam4.863
   Deakin NE, 2013, FRONT ONCOL, V3, P0, DOI 10.3389/fonc.2013.00070
   Di FIORER, 2016, J CELL PHYSIOL, V231, P1832, DOI 10.1002/jcp.25291
   Dong JB, 2016, J BONE ONCOL, V5, P74, DOI 10.1016/j.jbo.2016.05.001
   Durfee RA, 2016, RHEUMATOL THER, V3, P221, DOI 10.1007/s40744-016-0046-y
   Foda HD, 2001, DRUG DISCOV TODAY, V6, P478, DOI 10.1016/S1359-6446(01)01752-4
   Fu FF, 2018, TRANSL ONCOL, V11, P221, DOI 10.1016/j.tranon.2017.12.012
   Gao Y, 2014, BIOCHEM BIOPH RES CO, V444, P230, DOI 10.1016/j.bbrc.2014.01.061
   Huang JH, 2018, ONCOL LETT, V15, P4979, DOI 10.3892/ol.2018.7994
   Huang Y, 2011, J PHYSIOL BIOCHEM, V67, P129, DOI 10.1007/s13105-010-0050-6
   Irwandi RA, 2016, ARCH ORAL BIOL, V72, P66, DOI 10.1016/j.archoralbio.2016.08.014
   Kandoth C, 2013, NATURE, V502, P333, DOI 10.1038/nature12634
   Li H, 2017, ONCOTARGET, V8, P45060, DOI 10.18632/oncotarget.15023
   Li J, 2017, BMC CANCER, V17, P0, DOI 10.1186/s12885-017-3674-x
   Li Z, 2018, ONCOL LETT, V15, P8687, DOI 10.3892/ol.2018.8397
   Liao XH, 2017, ONCOTARGET, V8, P15763, DOI 10.18632/oncotarget.15000
   Livak KJ, 2001, METHODS, V25, P402, DOI 10.1006/meth.2001.1262
   Lu DB, 2018, MOL MED REP, V17, P618, DOI 10.3892/mmr.2017.7863
   Macfarlane LA, 2010, CURR GENOMICS, V11, P537, DOI 10.2174/138920210793175895
   Martini M, 2011, INT J BIOCHEM CELL B, V43, P1630, DOI 10.1016/j.biocel.2011.07.012
   Meng QB, 2013, MOL CELL BIOCHEM, V373, P201, DOI 10.1007/s11010-012-1491-8
   Mirabello L, 2009, CANCER-AM CANCER SOC, V115, P1531, DOI 10.1002/cncr.24121
   Moral M, 2008, HISTOL HISTOPATHOL, V23, P1269, DOI 10.14670/HH-23.1269
   Ottaviani G, 2009, CANCER TREAT RES, V152, P3, DOI 10.1007/978-1-4419-0284-9_1
   Pant S, 2017, J EXP THER ONCOL, V12, P61
   Qu YJ, 2016, ONCOTARGET, V7, P33286, DOI 10.18632/oncotarget.8946
   Song YZ, 2018, BIOCHEM BIOPH RES CO, V495, P2369, DOI 10.1016/j.bbrc.2017.12.050
   Tang YY, 2017, TUMOR BIOL, V39, P0, DOI 10.1177/1010428317705745
   Tian X, 2015, INT J CLIN EXP PATHO, V8, P6442
   Tormanen-napankangas U, 2001, INT J CANCER, V93, P192, DOI 10.1002/ijc.1315
   Xiao Q, 2017, ONCOTARGET, V8, P34678, DOI 10.18632/oncotarget.16149
   Yang FL, 2017, ONCOTARGETS THER, V10, P543, DOI 10.2147/OTT.S127723
   Zhang GY, 2018, BIOMED PHARMACOTHER, V98, P594, DOI 10.1016/j.biopha.2017.12.080
   Zhang H, 2017, ONCOTARGET, V8, P2342, DOI 10.18632/oncotarget.13672
   Zhang WH, 2017, J DRUG TARGET, V25, P125, DOI 10.1080/1061186X.2016.1207647
   Zhu YW, 2018, CANCER LETT, V412, P59, DOI 10.1016/j.canlet.2017.09.044
   Zong W, 2016, ONCOL RES, V24, P17, DOI 10.3727/096504016X14570992647203
NR 42
TC 13
Z9 16
U1 1
U2 6
PU ELSEVIER GMBH
PI MUNICH
PA HACKERBRUCKE 6, 80335 MUNICH, GERMANY
SN 0344-0338
EI 
J9 PATHOL RES PRACT
JI Pathol. Res. Pract.
PD JAN 15
PY 2019
VL 215
IS 1
BP 115
EP 120
DI 10.1016/j.prp.2018.10.012
PG 6
WC Pathology
SC Pathology
GA HK6KU
UT WOS:000458088800015
PM 30396754
DA 2022-07-08
ER

PT J
AU Zhao, Zilong
   Lin, Xiafei
   Tong, Yunhui
   Li, Wenxia
AF Zhao, Zilong
   Lin, Xiafei
   Tong, Yunhui
   Li, Wenxia
TI Silencing lncRNA ZFAS1 or elevated microRNA-135a represses proliferation, migration, invasion and resistance to apoptosis of osteosarcoma cells
SO CANCER CELL INTERNATIONAL
LA English
DT Article
DE Osteosarcoma; Long noncoding RNA Zinc finger antisense 1; MicroRNA-135a; Proliferation; Migration; Invasion; Apoptosis
ID metastasis; mir-135a; progression; suppresse; expression; pathway; growth; cancer
AB Background: Osteosarcoma (OS) is still a disease with high mortality from malignant tumors in children and adolescents. Due to its poor treatment, this study explored the involvement of lncRNA ZFAS1/microRNA-135a (miR-135a)/apurinic/apyrimidinic exonuclease 1 (APEX1) axis in the regulation of OS growth and metastasis. Methods: ZFAS1, miR-135a and APEX1 expression in OS tissues and cells were tested by RT-qPCR and western blot analysis. MG63 cells were transfected with sh-ZFAS1, miR-135a mimic or their controls to unearth theirs functions in the proliferation, colony formation, migration, invasion, cycle entry and apoptosis of MG63 cells by MTT and EdU, colony formation assays, flow cytometry, and Transwell assay, severally. The proliferation related factor (Ki-67, CyclinD1), apoptosis related factor (Bax, Bcl-2) and migration related factor (MMP2, MMP9) protein levels were tested. Tumor volume and weight were detected by subcutaneous tumor xenograft in nude mice. Results: Overexpressed ZFAS1 and APEX1, and down-regulated miR-135a existed in OS tissues and cells. Silenced ZFAS1 or elevated miR-135a inhibited colony formation and proliferation, cycle progression, migration and invasion while promoted apoptosis of MG63 cells. Silenced ZFAS1 or elevated miR-135a suppressed tumor volume and weight of OS in vivo. LncRNA ZFAS1 promoted APEX1 expression by competitively binding with miR-135a. Conclusion: This study indicates that silenced ZFAS1 or up-regulated miR-135a restrained migration, proliferation and invasion and promoted apoptosis of OS MG63 cells. This study provides a possible theoretical basis for studying the regulatory mechanism of ZFAS1/miR-135a/APEX1 signaling axis on the growth and metastasis of OS.
C1 [Zhao, Zilong] Luo Yang Orthoped Traumatol Hosp, Upper Limb Injury Dept 2, Luoyang 476000, Henan, Peoples R China.
   [Lin, Xiafei] Luo Yang Orthoped Traumatol Hosp, Upper Limb Injury Dept 1, Luoyang 476000, Henan, Peoples R China.
   [Tong, Yunhui] Luo Yang Orthoped Traumatol Hosp, Dept Hip Injuries, Luoyang 476000, Henan, Peoples R China.
   [Li, Wenxia] Luo Yang Orthoped Traumatol Hosp, Emergency Dept, 82 Qiming Nan Rd, Luoyang 476000, Henan, Peoples R China.
RP Li, WX (通讯作者)，Luo Yang Orthoped Traumatol Hosp, Emergency Dept, 82 Qiming Nan Rd, Luoyang 476000, Henan, Peoples R China.
EM LLLiwenxia@163.com
CR Ahmad A, 2018, GENES GENOM, V40, P243, DOI 10.1007/s13258-017-0624-6
   Cheng ZG, 2017, ONCOTARGET, V8, P31153, DOI 10.18632/oncotarget.16098
   Dong Y, 2019, AM J PHYSIOL-CELL PH, V316, PC711, DOI 10.1152/ajpcell.00440.2018
   Feng LL, 2019, GENE, V696, P105, DOI 10.1016/j.gene.2019.01.025
   Fu YW, 2019, MED SCI MONITOR, V25, P4801, DOI 10.12659/MSM.916939
   Gan SL, 2019, EUR J PHARMACOL, V844, P38, DOI 10.1016/j.ejphar.2018.11.036
   Hou Y, 2019, ARTIF CELL NANOMED B, V47, P2065, DOI 10.1080/21691401.2019.1620252
   Isakoff MS, 2015, J CLIN ONCOL, V33, P3029, DOI 10.1200/JCO.2014.59.4895
   Li N, 2017, ONCOTARGET, V8, P0
   Liang LL, 2019, MELANOMA RES, V29, P569, DOI 10.1097/CMR.0000000000000595
   Liu CW, 2019, EUR REV MED PHARMACO, V23, P3206, DOI 10.26355/eurrev_201904_17679
   Liu GF, 2017, AM J CANCER RES, V7, P1450
   Miao WJ, 2019, BIOCHEM BIOPH RES CO, V516, P719, DOI 10.1016/j.bbrc.2019.06.128
   Pei Y, 2019, ONCOTARGETS THER, V12, P4499, DOI 10.2147/OTT.S205688
   Piazzi M, 2020, J CELL PHYSIOL, V235, P1103, DOI 10.1002/jcp.29024
   Wang HY, 2019, J BONE ONCOL, V17, P0, DOI 10.1016/j.jbo.2019.100241
   Wang J, 2019, J CELL PHYSIOL, V234, P10877, DOI 10.1002/jcp.27946
   Wang XG, 2019, J CANCER, V10, P1013, DOI 10.7150/jca.29527
   Xie YZ, 2019, ONCOTARGETS THER, V12, P975, DOI 10.2147/OTT.S189976
   Yang G, 2019, BASIC CLIN PHARMACOL, V688, P26
   Yang JL, 2010, TECHNOL CANCER RES T, V9, P161, DOI 10.1177/153303461000900205
   Zhang JR, 2018, CELL PHYSIOL BIOCHEM, V51, P1001, DOI 10.1159/000495481
   Zubieta DMG, 2017, CELL COMMUN SIGNAL, V15, P0, DOI 10.1186/s12964-017-0209-7
NR 23
TC 18
Z9 18
U1 0
U2 0
PU BMC
PI LONDON
PA CAMPUS, 4 CRINAN ST, LONDON N1 9XW, ENGLAND
SN 
EI 1475-2867
J9 CANCER CELL INT
JI Cancer Cell Int.
PD DEC 3
PY 2019
VL 19
IS 1
BP 
EP 
DI 10.1186/s12935-019-1049-x
PG 15
WC Oncology
SC Oncology
GA KM0NT
UT WOS:000513814700005
PM 31827400
DA 2022-07-08
ER

PT J
AU Tang, Xue-Feng
   Cao, Ya
   Peng, Dong-Bin
   Zhao, Guo-Sheng
   Zeng, Ying
   Gao, Zi-Ran
   Lv, Yang-Fan
   Guo, Qiao-Nan
AF Tang, Xue-feng
   Cao, Ya
   Peng, Dong-bin
   Zhao, Guo-sheng
   Zeng, Ying
   Gao, Zi-ran
   Lv, Yang-fan
   Guo, Qiao-nan
TI Overexpression of Notch3 is associated with metastasis and poor prognosis in osteosarcoma patients
SO CANCER MANAGEMENT AND RESEARCH
LA English
DT Article
DE osteosarcoma; prognosis; metastasis; Notch3; Hes1; MMP7
ID factors vegf; pathway; inhibition; growth; cell
AB Background: Notch signaling abnormalities are associated with the development of various tumors, including hematopoietic and epithelium-derived tumors. However, the role of Notch signaling in tumors originating from mesenchymal cells is unclear. The effect of Notch3 expression on the prognosis of osteosarcoma and its role and mechanism in osteosarcoma cells have never been reported. Materials and methods: In this study, we performed a clinicopathological analysis of 70 cases of osteosarcoma, with primary focus on survival. Osteosarcoma cell lines MTH and U2OS were used. After knockdown of Notch3 by lentiviral transfection and siRNA, the cell cycle, cell viability, and wound healing capacity were assessed. Subsequently, the Transwell assay was performed, and the expression levels of hairy and enhancer of split-1 (Hes1) and matrix metalloproteinase 7 (MMP7) were detected by RT-PCR and Western blot assay. The expression of MMP7 was also detected after knockdown of Hes1 Animal experiments were performed by injecting the cell lines MTH of Notch3 knockdown into mice tail veins and comparing the development of lung metastasis with the control group. Results: Comparison of survival curves showed that Notch3 expression significantly impacts patient survival. Additionally, multivariate analysis revealed that Notch3 is an independent prognostic factor for osteosarcoma. In in vivo experiments, osteosarcoma-associated pulmonary metastasis in nude mice was reduced after Notch3 silencing. The expression of downstream effector molecule, Hes1, and that of the invasion and metastasis-associated proteolytic enzyme, MMP7, were reduced, and MMP7 was further decreased by Hes1 knockdown in in vitro experiments. Conclusion: Notch3 is a prognostic factor for osteosarcoma and might regulate its invasion and metastasis through the downstream target gene Hes1 and effector MMP7.
C1 [Tang, Xue-Feng; Cao, Ya; Peng, Dong-Bin; Zeng, Ying; Gao, Zi-Ran; Lv, Yang-Fan; Guo, Qiao-Nan] Army Med Univ, Xinqiao Hosp, Dept Pathol, 183 Xinqiao St, Chongqing 400037, Peoples R China.
   [Zhao, Guo-Sheng] Chongqing Med Univ, Affiliated Hosp 1, Dept Orthoped Surg, Chongqing 400016, Peoples R China.
   [Zeng, Ying] Army Med Univ, Daping Hosp, Dept Pathol, Chongqing 400037, Peoples R China.
RP Guo, QN (通讯作者)，Army Med Univ, Xinqiao Hosp, Dept Pathol, 183 Xinqiao St, Chongqing 400037, Peoples R China.
EM qiaonan85@263.net
FU National Natural Science Foundation of China [81672653]; Chongqing Research Program of Basic Research and Frontier Technology [cstc2015jcyjBX0067]
CR Bagheri L, 2018, J TISSUE ENG REGEN M, V12, P304, DOI 10.1002/term.2455
   Chen S, 2014, CALCIFIED TISSUE INT, V94, P68, DOI 10.1007/s00223-013-9773-z
   Ellisen LW, 1991, CELL, V66, P649, DOI 10.1016/0092-8674(91)90111-B
   Ferrari S, 2015, EXPERT OPIN PHARMACO, V16, P2727, DOI 10.1517/14656566.2015.1102226
   Hameed M, 2011, SEMIN DIAGN PATHOL, V28, P86, DOI 10.1053/j.semdp.2011.02.002
   Iso T, 2003, J CELL PHYSIOL, V194, P237, DOI 10.1002/jcp.10208
   Ito TK, 2009, BLOOD, V113, P2363, DOI 10.1182/blood-2008-08-172742
   Kisand K, 2011, CLIN CHEM LAB MED, V49, P229, DOI 10.1515/CCLM.2011.049
   Li YG, 2012, FEBS J, V279, P2247, DOI 10.1111/j.1742-4658.2012.08607.x
   Liu ZX, 2016, MEDIAT INFLAMM, V2016, P0, DOI 10.1155/2016/5953498
   Lv YF, 2016, CANCER LETT, V373, P164, DOI 10.1016/j.canlet.2016.01.046
   Ma YM, 2013, BIOCHEM BIOPH RES CO, V431, P274, DOI 10.1016/j.bbrc.2012.12.118
   Meazza C, 2016, EXPERT REV ANTICANC, V16, P543, DOI 10.1586/14737140.2016.1168697
   Mirabello L, 2009, CANCER-AM CANCER SOC, V115, P1531, DOI 10.1002/cncr.24121
   Misaghi A, 2018, SICOT-J, V4, P0, DOI 10.1051/sicotj/2017028
   Mu XD, 2013, FRONT ONCOL, V3, P0, DOI 10.3389/fonc.2013.00143
   Ozger HARZEM, 2007, ACTA ORTHOP TRAUMATOL TURC, V41, P211
   Pallares J, 2006, HISTOL HISTOPATHOL, V21, P857, DOI 10.14670/HH-21.857
   Previs RA, 2015, CLIN CANCER RES, V21, P955, DOI 10.1158/1078-0432.CCR-14-0809
   Ritter J, 2010, ANN ONCOL, V21, P320, DOI 10.1093/annonc/mdq276
   Shimizu TOSHIO, 2015, NIHON RINSHO, V73, P1342
   Tanaka M, 2009, BRIT J CANCER, V100, P1957, DOI 10.1038/sj.bjc.6605060
   Tao JN, 2014, CANCER CELL, V26, P390, DOI 10.1016/j.ccr.2014.07.023
   Wang Z, 2017, MOL MED REP, V15, P1747, DOI 10.3892/mmr.2017.6159
   Yang Y, 2017, MOL MED REP, V16, P2773, DOI 10.3892/mmr.2017.6906
   Yao J, 2010, MED ONCOL, V27, P1017, DOI 10.1007/s12032-009-9326-5
   Zhang H, 2017, ONCOTARGET, V8, P34362, DOI 10.18632/oncotarget.16156
   Zhang JH, 2016, ZHONGHUA BING LI XUE ZA ZHI, V45, P561, DOI 10.3760/cma.j.issn.0529-5807.2016.08.013
   Zhou L, 2013, PLOS ONE, V8, P0, DOI [10.1371/journal.pone.0057382, 10.1371/journal.pone.0073724]
NR 29
TC 12
Z9 12
U1 1
U2 5
PU DOVE MEDICAL PRESS LTD
PI ALBANY
PA PO BOX 300-008, ALBANY, AUCKLAND 0752, NEW ZEALAND
SN 1179-1322
EI 
J9 CANCER MANAG RES
JI Cancer Manag. Res.
PD JUN 15
PY 2019
VL 11
IS 
BP 547
EP 559
DI 10.2147/CMAR.S185495
PG 13
WC Oncology
SC Oncology
GA HG6GB
UT WOS:000455078000001
PM 30662285
DA 2022-07-08
ER

PT J
AU Qu, Qianqian
   He, Zhongshun
   Jiang, Yulei
   Lu, Di
   Long, Xiaolin
   Ding, Yu
   Xu, Biao
   He, Xiaoqiong
AF Qu, Qianqian
   He, Zhongshun
   Jiang, Yulei
   Lu, Di
   Long, Xiaolin
   Ding, Yu
   Xu, Biao
   He, Xiaoqiong
TI C18H17NO6 Inhibits Invasion and Migration of Human MNNG Osteosarcoma Cells via the PI3K/AKT Signaling Pathway
SO MEDICAL SCIENCE MONITOR
LA English
DT Article
DE Cell Migration Assays; Medicine, Chinese Traditional; Neoplasm Invasiveness; Osteosarcoma
ID emt; activation; expression; cancer
AB Background: Osteosarcoma (OS) is a highly aggressive, metastatic bone tumor with a poor prognosis, and occurs more commonly in children and adolescents. Therefore, new drugs and treatments are urgently needed. In this study, we investigated the effect and potential mechanisms of C18H17NO6 on osteosarcoma cells. Material/Methods: Human MNNG osteosarcoma cells were treated with different concentrations of C18H17NO6. The proliferation of the MNNG cells was examined via CCK-8 assay. Cell migration and invasion were tested via wound-healing assay and Transwell migration and invasion assays. ELISA was used to detect MMP-2, MMP-9, and VEGF secretion. Finally, Western blotting and qRT-PCR were used to detect protein and mRNA expressions, respectively. Results: C18H17NO6 inhibited MNNG proliferation in a dose- and time-dependent manner and inhibited MMP-2, MMP-9, and VEGF secretion. C18H17NO6 treatment significantly downregulated N-cadherin and Vimentin expression levels and upregulated E-cadherin expression levels in vitro and in vivo. C18H17NO6 inhibited tumor growth in a MNNG xenograft. We also found that C18H17NO6 6 can significantly reduce the phosphorylation of the PI3K/AKT signaling pathway in vivo and in vitro. However, 740Y-P (a PI3K agonist) had the opposite effect on proliferation, migration and invasion of MNNG cells treated with C18H17NO6. LY294002 (a PI3K inhibitor) downregulated p-PI3K and p-AKT could mimic the inhibitory effect of C18H17NO6. Conclusions: Our results suggest that C(18)H(17)NO(6 )can inhibit human MNNG osteosarcoma cell invasion and migration via the PI3K/AKT signaling pathway both in vivo and in vitro. C(18)H(17)NO(6 )may be a highly effective and low-toxicity natural drug for the prevention or treatment of OS.
C1 [Qu, Qianqian; Jiang, Yulei; Ding, Yu; Xu, Biao] Kunming Med Univ, Stomatol Hosp, Kunming, Yunnan, Peoples R China.
   [He, Zhongshun] Kunming Med Univ, Yanan Hosp, Kunming, Yunnan, Peoples R China.
   [Lu, Di] Kunming Med Univ, Biomed Engn Ctr, Kunming, Yunnan, Peoples R China.
   [Long, Xiaolin] Kunming Med Univ, Kunming, Yunnan, Peoples R China.
   [He, Xiaoqiong] Kunming Med Univ, Sch Publ Hlth, Kunming, Yunnan, Peoples R China.
RP Xu, B (通讯作者)，Kunming Med Univ, Stomatol Hosp, Kunming, Yunnan, Peoples R China.; He, XQ (通讯作者)，Kunming Med Univ, Sch Publ Hlth, Kunming, Yunnan, Peoples R China.
EM xubiao19624@163.com; hexqcn@aliyun.com
FU Yunnan Science and Technology Department [2017FE468]
CR Capasso L, 2019, J BIOL REG HOMEOS AG, V33, P39
   Gong XF, 2004, EXP MOL MED, V36, P551, DOI 10.1038/emm.2004.70
   Gonzalez-avila G, 2019, CRIT REV ONCOL HEMAT, V137, P57, DOI 10.1016/j.critrevonc.2019.02.010
   Guo ZG, 2019, BIOMED PHARMACOTHER, V116, P0, DOI 10.1016/j.biopha.2018.12.136
   He XY, 2019, BIOMED RES INT, V2019, P0, DOI 10.1155/2019/6821219
   Hsu MJ, 2019, BIOSCI BIOTECH BIOCH, V83, P1729, DOI 10.1080/09168451.2019.1606693
   Hung CHING-YI, 2019, CELL PHYSIOL BIOCHEM, V52, P1255, DOI 10.33594/000000088
   Jaafari-ashkavandi Z, 2019, BRAZ J OTORHINOLAR, V85, P144, DOI 10.1016/j.bjorl.2017.11.004
   Jiang XB, 2019, CHEM-BIOL INTERACT, V307, P158, DOI 10.1016/j.cbi.2019.05.005
   Li ZZ, 2019, EUR REV MED PHARMACO, V23, P105, DOI 10.15938/j.emc.2019.02.014, 10.26355/eurrev_201901_16754
   Liao CL, 2014, ENVIRON TOXICOL, V29, P1020, DOI 10.1002/tox.21832
   Ling CQ, 2018, J INTEGR MED-JIM, V16, P236, DOI 10.1016/j.joim.2018.05.002
   Liu J, 2017, CHIN J INTEGR MED, V23, P733, DOI 10.1007/s11655-016-2737-1
   Liu JQ, 2019, J CELL BIOCHEM, V120, P15790, DOI 10.1002/jcb.28849
   Ma HZ, 2019, J BONE ONCOL, V16, P0, DOI 10.1016/j.jbo.2019.100228
   Nourmohammadi S, 2019, FRONT ONCOL, V9, P0, DOI 10.3389/fonc.2019.00314
   Qi HY, 2019, CELL BIOL INT, V43, P33, DOI 10.1002/cbin.11076
   Qin GH, 2016, CANCER LETT, V374, P85, DOI 10.1016/j.canlet.2016.02.001
   Singh A, 2019, BULL ENVIRON PHARMAC, V8, P1
   Singh SK, 2019, J OVARIAN RES, V12, P0, DOI 10.1186/s13048-019-0517-1
   Su ZJ, 2019, GENE, V687, P143, DOI 10.1016/j.gene.2018.10.062
   Sun Y, 2019, MOLECULES, V24, P0, DOI 10.3390/molecules24061131
   Tao H, 2018, BIOCHEM BIOPH RES CO, V505, P372, DOI 10.1016/j.bbrc.2018.09.105
   Wang W, 2019, INVEST NEW DRUG, V37, P175, DOI 10.1007/s10637-018-0684-8
   Xiang YN, 2019, CANCER MED-US, V8, P1958, DOI 10.1002/cam4.2108
   Xing XW, 2019, J INT MED RES, V47, P3792, DOI 10.1177/0300060519850395
   Yang HL, 2019, J EXP CLIN CANC RES, V38, P0, DOI 10.1186/s13046-019-1196-x
   Zhang HZ, 2019, EUR J PHARMACOL, V858, P0, DOI 10.1016/j.ejphar.2019.172477
   Zhang Y, 2019, J CANCER, V10, P2091, DOI 10.7150/jca.28480
NR 29
TC 2
Z9 2
U1 5
U2 12
PU INT SCIENTIFIC INFORMATION, INC
PI MELVILLE
PA 150 BROADHOLLOW RD, STE 114, MELVILLE, NY 11747 USA
SN 1643-3750
EI 
J9 MED SCI MONITOR
JI Med. Sci. Monitor
PD OCT 7
PY 2019
VL 25
IS 
BP 7527
EP 7537
DI 10.12659/MSM.918431
PG 11
WC Medicine, Research & Experimental
SC Research & Experimental Medicine
GA JC1WO
UT WOS:000489068800003
PM 31589596
DA 2022-07-08
ER

PT J
AU Zhang, Yi
   Song, Lu
   Li, Jiazhen
   Zhang, Yan
   Lu, Xinchang
   Zhang, Bin
AF Zhang, Yi
   Song, Lu
   Li, Jiazhen
   Zhang, Yan
   Lu, Xinchang
   Zhang, Bin
TI Inhibitory effects of indirubin-3 '-monoxime against human osteosarcoma
SO IUBMB LIFE
LA English
DT Article
DE apoptosis; cell cycle; indirubin; invasion; migration; osteosarcoma
ID cell-cycle arrest; indirubin derivative; apoptosis; paclitaxel; proliferation; neurotoxicity; activation; migration; medicine; therapy
AB Indirubin is widely used as the active component of "Dangui Luhui Wan" in ancient China. However, its effects against the osteosarcoma (OS), the most common primary malignancy, are still unknown. In our present study, we investigated the effects of the Indirubin-3 '-monoxime (I3M), a derivative of indirubin with better water solubility, against the OS cells. We found I3M inhibited OS cell proliferation in a dose-dependent manner. Flow cytometry assays showed that I3M could not only induce OS cell apoptosis in a time- and dose-dependent manner but also regulate the cell cycle distribution. Additionally, we demonstrated that several Bcl-2 family members, cyclin-dependent kinases (CDKs) and cyclins contributed to this process. Furthermore, out data verified that I3M suppressed OS cell migration and invasion by decreasing MMP-2 and MMP-9 levels. Moreover, survivin and focal adhesion kinase (FAK) might play important roles in the anti-OS effects of I3M. The administration of I3M also inhibited the OS cell growth in mice. Taken together, our results indicated the inhibitory effects of I3M against human OS and thus might be an efficient candidate for OS chemotherapy.
C1 [Zhang, Yi; Li, Jiazhen; Zhang, Yan; Lu, Xinchang; Zhang, Bin] Zhengzhou Univ, Affiliated Hosp 1, Dept Orthoped, 1 Jianshe East Rd, Zhengzhou 450052, Henan, Peoples R China.
   [Song, Lu] Zhengzhou Univ, Affiliated Hosp 1, Dept Gerontol, Zhengzhou, Henan, Peoples R China.
RP Zhang, Y (通讯作者)，Zhengzhou Univ, Affiliated Hosp 1, Dept Orthoped, 1 Jianshe East Rd, Zhengzhou 450052, Henan, Peoples R China.
EM zhangyi639580@zzu.edu.cn
CR Biazzo A, 2016, ACTA ORTHOP BELG, V82, P690
   Bielopolski D, 2017, J CHEMOTHERAPY, V29, P113, DOI 10.1179/1973947815Y.0000000029
   Braig S, 2013, CANCER RES, V73, P6004, DOI 10.1158/0008-5472.CAN-12-4358
   Campbell KJ, 2018, OPEN BIOL, V8, P0, DOI 10.1098/rsob.180002
   Chen P, 2017, J CELL BIOCHEM, V118, P74, DOI 10.1002/jcb.25612
   Cheng XL, 2016, ADV EXP MED BIOL, V929, P269, DOI 10.1007/978-3-319-41342-6_12
   Clark JCM, 2008, J CANCER RES CLIN, V134, P281, DOI 10.1007/s00432-007-0330-x
   Eisenbrand G, 2004, J CANCER RES CLIN, V130, P627, DOI 10.1007/s00432-004-0579-2
   Endo-munoz L, 2012, BBA-REV CANCER, V1826, P434, DOI 10.1016/j.bbcan.2012.07.003
   Fernandez-pineda I, 2011, J PEDIATR SURG, V46, P2029, DOI 10.1016/j.jpedsurg.2011.06.011
   Gaboriaud-kolar N, 2015, EXPERT OPIN THER PAT, V25, P583, DOI 10.1517/13543776.2015.1019865
   Han J, 1988, J ETHNOPHARMACOL, V24, P1, DOI 10.1016/0378-8741(88)90135-3
   Hu SQ, 2015, J MOL NEUROSCI, V57, P561, DOI 10.1007/s12031-015-0638-y
   Jaffe N, 2009, CANCER TREAT RES, V152, P239, DOI 10.1007/978-1-4419-0284-9_12
   Jiao LJ, 2018, BIOL PROCED ONLINE, V20, P0, DOI 10.1186/s12575-017-0066-1
   Kameswaran TR, 2009, BIOMED PHARMACOTHER, V63, P146, DOI 10.1016/j.biopha.2008.03.005
   Lee MJ, 2008, CANCER LETT, V265, P215, DOI 10.1016/j.canlet.2008.02.013
   Liang XJ, 2009, CELL BIOL INT, V33, P119, DOI 10.1016/j.cellbi.2008.10.013
   Lim SH, 2013, DEVELOPMENT, V140, P3079, DOI 10.1242/dev.091744
   Liu CQ, 2018, CELL PHYSIOL BIOCHEM, V45, P1108, DOI 10.1159/000487352
   Liu Y, 2014, INT J ONCOL, V45, P795, DOI 10.3892/ijo.2014.2456
   Lu KM, 2018, ACTA BIOCH BIOPH SIN, V50, P456, DOI 10.1093/abbs/gmx142
   Ma MZ, 1983, J TRADIT CHIN MED, V3, P245
   Meyers PAULA, 2015, AM SOC CLIN ONCOL EDUC BOOK, V0, PPE644, DOI 10.14694/EdBook_AM.2015.35.e644
   Nam S, 2005, P NATL ACAD SCI USA, V102, P5998, DOI 10.1073/pnas.0409467102
   Perry BC, 2010, AM J SURG, V200, P610, DOI 10.1016/j.amjsurg.2010.07.013
   Schwaiberger AV, 2010, ARTERIOSCL THROM VAS, V30, P2475, DOI 10.1161/ATVBAHA.110.212654
   Seyed MA, 2016, J AGR FOOD CHEM, V64, P725, DOI 10.1021/acs.jafc.5b05993
   Shi J, 2008, BIOCHEM PHARMACOL, V75, P1729, DOI 10.1016/j.bcp.2008.01.021
   Shi XJ, 2017, CANCER CHEMOTH PHARM, V80, P909, DOI 10.1007/s00280-017-3398-2
   Steriti RONALD, 2002, ALTERN MED REV, V7, P404
   Tanaka T, 2018, BIOCHEM BIOPH RES CO, V496, P7, DOI 10.1016/j.bbrc.2017.12.106
   Thanapprapasr K, 2017, PLOS ONE, V12, P0, DOI 10.1371/journal.pone.0182989
   Tsai HC, 2014, PLOS ONE, V9, P0, DOI 10.1371/journal.pone.0090159
   Wang B, 2015, J NANOBIOTECHNOL, V13, P0, DOI 10.1186/s12951-015-0086-4
   Wang Y, 2014, ANTI-CANCER AGENT ME, V14, P1213, DOI 10.2174/1871520614666140825112924
   Xiao ZJ, 2002, LEUKEMIA LYMPHOMA, V43, P1763, DOI 10.1080/1042819021000006295
   Yang JL, 2013, CURR OPIN ONCOL, V25, P398, DOI 10.1097/CCO.0b013e3283622c1b
   Yuskaitis CJ, 2009, CELL SIGNAL, V21, P264, DOI 10.1016/j.cellsig.2008.10.014
   Zahoor M, 2014, J BONE MINER RES, V29, P1196, DOI 10.1002/jbmr.2147
   Zhang SG, 2009, NEUROSCI LETT, V450, P142, DOI 10.1016/j.neulet.2008.11.030
   Zhang YAXIA, 2017, SURG PATHOL CLIN, V10, P513, DOI 10.1016/j.path.2017.04.006
   Zhang Y, 2013, FOOD CHEM TOXICOL, V53, P325, DOI 10.1016/j.fct.2012.12.019
   Zhang Z, 2015, INT J CLIN EXP MED, V8, P18032
   Zhou WY, 2014, DISCOV MED, V17, P301
NR 45
TC 6
Z9 6
U1 1
U2 4
PU WILEY
PI HOBOKEN
PA 111 RIVER ST, HOBOKEN 07030-5774, NJ USA
SN 1521-6543
EI 1521-6551
J9 IUBMB LIFE
JI IUBMB Life
PD OCT 15
PY 2019
VL 71
IS 10
BP 1465
EP 1474
DI 10.1002/iub.2058
PG 10
WC Biochemistry & Molecular Biology; Cell Biology
SC Biochemistry & Molecular Biology; Cell Biology
GA IY2DD
UT WOS:000486199700005
PM 31050877
DA 2022-07-08
ER

PT J
AU Gurunathan, Sangiliyandi
   Jeyaraj, Muniyandi
   Kang, Min-Hee
   Kim, Jin-Hoi
AF Gurunathan, Sangiliyandi
   Jeyaraj, Muniyandi
   Kang, Min-hee
   Kim, Jin-hoi
TI Tangeretin-Assisted Platinum Nanoparticles Enhance the Apoptotic Properties of Doxorubicin: Combination Therapy for Osteosarcoma Treatment
SO NANOMATERIALS
LA English
DT Article
DE platinum nanoparticles; doxorubicin; oxidative stress; cytotoxicity; genotoxicity; apoptosis; DNA damage
ID ovarian-cancer cell; oxidative stress; gene-expression; dna-damage; silver nanoparticle; green synthesis; drug-delivery; palladium nanoparticle; catalytic-activity; extract
AB Osteosarcoma (OS) is the most common type of cancer and the most frequent malignant bone tumor in childhood and adolescence. Nanomedicine has become an indispensable field in biomedical and clinical research, with nanoparticles (NPs) promising to increase the therapeutic efficacy of anticancer drugs. Doxorubicin (DOX) is a commonly used chemotherapeutic drug against OS; however, it causes severe side effects that restrict its clinical applications. Here, we investigated whether combining platinum NPs (PtNPs) and DOX could increase their anticancer activity in human bone OS epithelial cells (U2OS). PtNPs with nontoxic, effective, thermally stable, and thermoplasmonic properties were synthesized and characterized using tangeretin. We examined the combined effects of PtNPs and DOX on cell viability, proliferation, and morphology, reactive oxygen species (ROS) generation, lipid peroxidation, nitric oxide, protein carbonyl content, antioxidants, mitochondrial membrane potential (MMP), adenosine tri phosphate (ATP) level, apoptotic and antiapoptotic gene expression, oxidative stress-induced DNA damage, and DNA repair genes. PtNPs and DOX significantly inhibited U2OS viability and proliferation in a dose-dependent manner, increasing lactate dehydrogenase leakage, ROS generation, and malondialdehyde, nitric oxide, and carbonylated protein levels. Mitochondrial dysfunction was confirmed by reduced MMP, decreased ATP levels, and upregulated apoptotic/downregulated antiapoptotic gene expression. Oxidative stress was a major cause of cytotoxicity and genotoxicity, confirmed by decreased levels of various antioxidants. Furthermore, PtNPs and DOX increased 8-oxo-dG and 8-oxo-G levels and induced DNA damage and repair gene expression. Combination of cisplatin and DOX potentially induce apoptosis comparable to PtNPs and DOX. To the best of our knowledge, this is the first report to describe the combined effects of PtNPs and DOX in OS.
C1 [Gurunathan, Sangiliyandi; Jeyaraj, Muniyandi; Kang, Min-Hee; Kim, Jin-Hoi] Konkuk Univ, Dept Stem Cell & Regenerat Biotechnol, Seoul 05029, South Korea.
RP Gurunathan, S; Kim, JH (通讯作者)，Konkuk Univ, Dept Stem Cell & Regenerat Biotechnol, Seoul 05029, South Korea.
EM gsangiliyandi@yahoo.com; jhkim541@konkuk.ac.kr
FU Science Research Center of the National Research Foundation of Korea [2015R1A5A1009701]
CR Al-radadi NS, 2019, ARAB J CHEM, V12, P330, DOI 10.1016/j.arabjc.2018.05.008
   Al-shakarchi W, 2018, PHARMACEUTICS, V10, P0, DOI 10.3390/pharmaceutics10020048
   Al-sheddi ES, 2018, BIOINORG CHEM APPL, V2018, P0, DOI 10.1155/2018/9390784
   Almeer RS, 2018, DOSE-RESPONSE, V16, P0, DOI 10.1177/1559325818807382
   Alshatwi AA, 2015, J MATER SCI-MATER M, V26, P0, DOI 10.1007/s10856-014-5330-1
   Anninga JK, 2011, EUR J CANCER, V47, P2431, DOI 10.1016/j.ejca.2011.05.030
   Arner ESJ, 2000, EUR J BIOCHEM, V267, P6102, DOI 10.1046/j.1432-1327.2000.01701.x
   Biola-clier M, 2017, MUTAGENESIS, V32, P161, DOI 10.1093/mutage/gew055
   Cao GJ, 2018, NANOSCALE, V10, P11176, DOI 10.1039/c8nr03874k
   Carvalho FS, 2014, MED RES REV, V34, P106, DOI 10.1002/med.21280
   Castro L, 2015, IET NANOBIOTECHNOL, V9, P252, DOI 10.1049/iet-nbt.2014.0063
   Ortiz-lazareno PC, 2014, CANCER CELL INT, V14, P0, DOI 10.1186/1475-2867-14-13
   Chen L, 2014, PLOS ONE, V9, P0, DOI 10.1371/journal.pone.0085771
   Cho KJ, 2008, CLIN CANCER RES, V14, P1310, DOI 10.1158/1078-0432.CCR-07-1441
   Dai F, 2018, FOOD CHEM, V250, P213, DOI 10.1016/j.foodchem.2018.01.069
   Dauthal P, 2013, IND ENG CHEM RES, V52, P18131, DOI 10.1021/ie403410z
   Dobrucka R, 2019, SAUDI PHARM J, V27, P373, DOI 10.1016/j.jsps.2018.12.006
   El-said KS, 2014, J NANOBIOTECHNOL, V12, P0, DOI 10.1186/s12951-014-0048-2
   Esterbauer H, 1991, FREE RADICAL BIO MED, V11, P81, DOI 10.1016/0891-5849(91)90192-6
   Eustaquio TRISHA, 2012, METHODS MOL BIOL, V926, P69, DOI 10.1007/978-1-62703-002-1_5
   Fleming AM, 2015, ACS CENTRAL SCI, V1, P226, DOI 10.1021/acscentsci.5b00202
   Franco R, 2009, MUTAT RES-GEN TOX EN, V674, P3, DOI 10.1016/j.mrgentox.2008.11.012
   Frederick CA, 1990, BIOCHEMISTRY-US, V29, P2538, DOI 10.1021/bi00462a016
   Fridman JS, 2003, ONCOGENE, V22, P9030, DOI 10.1038/sj.onc.1207116
   Gharanei M, 2013, TOXICOL APPL PHARM, V268, P149, DOI 10.1016/j.taap.2012.12.003
   Govender R, 2013, J NANOBIOTECHNOL, V11, P0, DOI 10.1186/1477-3155-11-5
   Guo C, 2017, ONCOTARGET, V8, P75767, DOI 10.18632/oncotarget.20801
   Guo C, 2016, SCI REP-UK, V6, P0, DOI 10.1038/srep32581
   Gurunathan S, 2019, CELLS-BASEL, V8, P0, DOI 10.3390/cells8050444
   Gurunathan S, 2019, POLYMERS-BASEL, V11, P0, DOI 10.3390/polym11040733
   Gurunathan S, 2019, INT J MOL SCI, V20, P0, DOI 10.3390/ijms20020247
   Gurunathan S, 2018, INT J MOL SCI, V19, P0, DOI 10.3390/ijms19113618
   Gurunathan S, 2018, INT J MOL SCI, V19, P0, DOI 10.3390/ijms19103264
   Gurunathan S, 2018, MOLECULES, V23, P0, DOI 10.3390/molecules23082046
   Gurunathan S, 2015, INT J NANOMED, V10, P6257, DOI 10.2147/IJN.S92449
   Gurunathan S, 2013, BIOMED RES INT, V2013, P0, DOI 10.1155/2013/535796
   Gurunathan S, 2009, COLLOID SURFACE B, V74, P328, DOI 10.1016/j.colsurfb.2009.07.048
   Hamanaka RB, 2010, TRENDS BIOCHEM SCI, V35, P505, DOI 10.1016/j.tibs.2010.04.002
   Han JW, 2014, NANOSCALE RES LETT, V9, P0, DOI 10.1186/1556-276X-9-459
   Hirano T, 2008, J RADIAT RES, V49, P329, DOI 10.1269/jrr.08049
   Hlavacova M, 2015, PHYSIOL RES, V64, PS653, DOI 10.33549/physiolres.933223
   Huang C, 2015, J NEUROINFLAMM, V12, P0, DOI 10.1186/s12974-015-0406-5
   Huang JC, 2004, LANGMUIR, V20, P5145, DOI 10.1021/la036135a
   Jeong JK, 2016, SCI REP-UK, V6, P0, DOI 10.1038/srep21688
   Ji GR, 2014, SCI WORLD J, V0, P0, DOI DOI 10.1155/2014/873525
   Jiang XJ, 2004, ANNU REV BIOCHEM, V73, P87, DOI 10.1146/annurev.biochem.73.011303.073706
   Kretz-remy C, 2002, METHOD ENZYMOL, V348, P200, DOI 10.1016/S0076-6879(02)48639-9
   Kumari M, 2018, EUR J PHARM BIOPHARM, V130, P185, DOI 10.1016/j.ejpb.2018.06.030
   Kumari S, 2017, BIOMED PHARMACOTHER, V91, P436, DOI 10.1016/j.biopha.2017.04.027
   Kutwin M, 2019, MATERIALS, V12, P0, DOI 10.3390/ma12060909
   Lee JH, 2009, TOXICOL LETT, V190, P202, DOI 10.1016/j.toxlet.2009.07.018
   Liu ZW, 2017, OXID MED CELL LONGEV, V2017, P0, DOI 10.1155/2017/2525967
   Longhi A, 2006, CANCER TREAT REV, V32, P423, DOI 10.1016/j.ctrv.2006.05.005
   Lu YJ, 1999, J RADIAT RES, V40, P263, DOI 10.1269/jrr.40.263
   Mcbride HM, 2006, CURR BIOL, V16, PR551, DOI 10.1016/j.cub.2006.06.054
   Michel JA, 2015, J MATER CHEM A, V3, P2012, DOI 10.1039/c4ta05952b
   Mieyal JJ, 2008, ANTIOXID REDOX SIGN, V10, P1941, DOI 10.1089/ars.2008.2089
   Mignani S, 2015, BIOMACROMOLECULES, V16, P1, DOI 10.1021/bm501285t
   Mitrus I, 2009, ACTA BIOCHIM POL, V56, P161
   Mordente A, 2012, ADV EXP MED BIOL, V942, P385, DOI 10.1007/978-94-007-2869-1_18
   Nadaroglu H, 2017, SPECTROCHIM ACTA A, V172, P43, DOI 10.1016/j.saa.2016.05.023
   Nallanthighal S, 2017, NANOTOXICOLOGY, V11, P996, DOI 10.1080/17435390.2017.1388863
   Narayanan R, 2004, NANO LETT, V4, P1343, DOI 10.1021/nl0495256
   Nel A, 2006, SCIENCE, V311, P622, DOI 10.1126/science.1114397
   Nguyen VL, 2010, MATER CHEM PHYS, V124, P1193, DOI 10.1016/j.matchemphys.2010.08.056
   Nthumba PM, 2012, WORLD J SURG ONCOL, V10, P0, DOI 10.1186/1477-7819-10-240
   Ortega ANGELL, 2011, CANCERS (BASEL), V3, P1285, DOI 10.3390/cancers3011285
   Pal J, 2014, APPL NANOSCI, V4, P61, DOI 10.1007/s13204-012-0170-0
   Patil Y, 2009, J CONTROL RELEASE, V136, P21, DOI 10.1016/j.jconrel.2009.01.021
   Pilco-ferreto N, 2016, INT J ONCOL, V49, P753, DOI 10.3892/ijo.2016.3558
   Plichta Z, 2018, BEILSTEIN J NANOTECH, V9, P2533, DOI 10.3762/bjnano.9.236
   Radak Z, 2010, FREE RADICAL BIO MED, V49, P587, DOI 10.1016/j.freeradbiomed.2010.05.008
   Sack M, 2014, MOL CANCER THER, V13, P1740, DOI 10.1158/1535-7163.MCT-13-0950
   Sahin B, 2018, COLLOID SURFACE B, V163, P119, DOI 10.1016/j.colsurfb.2017.12.042
   Sampath H, 2014, ENVIRON MOL MUTAGEN, V55, P689, DOI 10.1002/em.21886
   Sawyer DB, 1999, CIRC RES, V84, P257, DOI 10.1161/01.RES.84.3.257
   Schaur RJ, 2003, MOLECULAR ASPECTS OF MEDICINE, V24, P149, DOI 10.1016/S0098-2997(03)00009-8
   Schott CR, 2018, PLOS ONE, V13, P0, DOI 10.1371/journal.pone.0206427
   Schwartz CL, 2007, J CLIN ONCOL, V25, P2057, DOI 10.1200/JCO.2006.07.7776
   Shah MA, 2012, SCI IRAN, V19, P964, DOI 10.1016/j.scient.2012.02.027
   Sheny DS, 2013, SPECTROCHIM ACTA A, V114, P267, DOI 10.1016/j.saa.2013.05.028
   Siegel R, 2013, CA-CANCER J CLIN, V63, P11, DOI 10.3322/caac.21166
   Singh N, 2017, INT J MOL SCI, V18, P0, DOI 10.3390/ijms18071515
   Sliwinska A, 2016, J NEUROL SCI, V368, P155, DOI 10.1016/j.jns.2016.07.008
   Song JJ, 2003, BIOCHEM J, V373, P845, DOI 10.1042/BJ20030275
   Song XR, 2009, EUR J PHARM SCI, V37, P300, DOI 10.1016/j.ejps.2009.02.018
   Sun TM, 2011, ACS NANO, V5, P1483, DOI 10.1021/nn103349h
   Szokalska A, 2009, CANCER RES, V69, P4235, DOI 10.1158/0008-5472.CAN-08-3439
   Tanaka M, 2019, J BIOMED MATER RES B, V107, P2281, DOI 10.1002/jbm.b.34320
   Teranishi T, 1999, J PHYS CHEM B, V103, P3818, DOI 10.1021/jp983478m
   Tsoli M, 2005, SMALL, V1, P841, DOI 10.1002/smll.200500104
   Van BERLOD, 2014, NEUROTOXICOLOGY, V43, P65, DOI 10.1016/j.neuro.2014.04.008
   Wang FH, 2011, BIOMATERIALS, V32, P9444, DOI 10.1016/j.biomaterials.2011.08.041
   Wang GY, 2018, BIOMATER SCI-UK, V6, P827, DOI 10.1039/c7bm01201b
   Wang H, 2015, ACS NANO, V9, P3332, DOI 10.1021/acsnano.5b00638
   Wang L, 2016, DRUG DELIV, V23, P3200, DOI 10.3109/10717544.2016.1162875
   Woodcock J, 2011, NEW ENGL J MED, V364, P985, DOI 10.1056/NEJMp1101548
   Yuan YG, 2017, INT J NANOMED, V12, P6487, DOI 10.2147/IJN.S135482
   Yuan YG, 2017, INT J NANOMED, V12, P6537, DOI 10.2147/IJN.S125281
   Yuan YG, 2017, INT J NANOMED, V12, P6503, DOI 10.2147/IJN.S136142
   Zhang M, 2017, CANCER BIOL MED, V14, P212, DOI 10.20892/j.issn.2095-3941.2017.0054
   Zhang XF, 2017, INT J NANOMED, V12, P7551, DOI 10.2147/IJN.S144161
   Zhang XF, 2016, INT J MOL SCI, V17, P0, DOI [10.3390/ijms17081354, 10.3390/ijms17101603]
   Zhang XF, 2016, INT J NANOMED, V11, P3655, DOI 10.2147/IJN.S111279
   Zhao F, 2014, BIOMATERIALS, V35, P1050, DOI 10.1016/j.biomaterials.2013.10.044
   Zhao YY, 2015, ACS APPL MATER INTER, V7, P19295, DOI 10.1021/acsami.5b05347
   Zhou TY, 2018, INT J MOL SCI, V19, P0, DOI 10.3390/ijms19020417
NR 107
TC 25
Z9 26
U1 5
U2 12
PU MDPI
PI BASEL
PA ST ALBAN-ANLAGE 66, CH-4052 BASEL, SWITZERLAND
SN 
EI 2079-4991
J9 NANOMATERIALS-BASEL
JI Nanomaterials
PD AUG 15
PY 2019
VL 9
IS 8
BP 
EP 
DI 10.3390/nano9081089
PG 31
WC Chemistry, Multidisciplinary; Nanoscience & Nanotechnology; Materials Science, Multidisciplinary; Physics, Applied
SC Chemistry; Science & Technology - Other Topics; Materials Science; Physics
GA IU5CR
UT WOS:000483604500086
PM 31362420
DA 2022-07-08
ER

PT J
AU Jiang, Haoli
   Guo, Wei
   Yuan, Shanyou
   Song, Lixia
AF Jiang, Haoli
   Guo, Wei
   Yuan, Shanyou
   Song, Lixia
TI Matrilin-2 is a novel prognostic marker in osteosarcoma
SO INTERNATIONAL JOURNAL OF CLINICAL AND EXPERIMENTAL PATHOLOGY
LA English
DT Article
DE MATN2; osteosarcoma; biomarker; prognosis; invasion
ID serum alkaline-phosphatase; matrix protein; expression; biomarker; response
AB Objective: Osteosarcoma is the most malignant bone tumor in adolescents. Molecules that are significantly associated with prognosis of osteosarcoma remain to be elucidated. In this study, we aimed to explore the prognostic role of Matrilin-2 (MATN2) in osteosarcoma. Methods: By in silico analysis, we used GSE42352, GSE33382, and GSE21257 to explore the differential expression in osteosarcoma patients with different tumor status. Tissue and serum levels of MATN2 in 56 osteosarcoma patients were verified by RT-PCR and ELISA kits, respectively. Small interfering RNA was used to interfere with the expression of MATN2 in U-2OS and MG-63. CCK-8 and transwell assay were used to detect cell proliferation and migration, respectively. Western blot was used to detect the expression of invasion-related proteins. Results: MATN2 was overexpressed both in osteosarcoma cells and tissues when compared to normal controls. Both tissue and serum level of MATN2 correlated with tumor Enneking stage and metastasis status in osteosarcoma patients according to GEO datasets and validation cohort. Further Kaplan-Meier analysis revealed that MATN2 was a novel prognostic marker in patients with osteosarcoma. Knockdown of MATN2 by siRNA significantly reduced the proliferation and invasion of osteosarcoma cells in vivo. Furthermore, inhibition of MATN2 in U-2OS and MG-63 cells dramatically reduced the expression of mmp2, vimentin and snail1. Conclusion: Elevated MATN2 in tissues and serum significantly associated with both tumor malignancy and poor outcome, which indicates MATN2 could be a prognostic biomarker in patients with osteosarcoma.
C1 [Jiang, Haoli; Guo, Wei; Yuan, Shanyou; Song, Lixia] Third Peoples Hosp Shenzhen, Dept Orthoped, 29 Buji Bulan Rd, Shenzhen, Peoples R China.
RP Jiang, HL (通讯作者)，Third Peoples Hosp Shenzhen, Dept Orthoped, 29 Buji Bulan Rd, Shenzhen, Peoples R China.
EM doctorjiang123@sina.com
CR Chi YF, 2015, INFLAMM RES, V64, P833, DOI 10.1007/s00011-015-0867-0
   Deak F, 1997, J BIOL CHEM, V272, P9268
   Fullar A, 2014, PLOS ONE, V9, P0, DOI 10.1371/journal.pone.0093469
   Gomez-rueda H, 2016, INT J MOL MED, V37, P1355, DOI 10.3892/ijmm.2016.2534
   Gu R, 2018, J CANCER RES THER, V14, PS468, DOI 10.4103/0973-1482.177217
   Hutanu D, 2017, BIOCHEM GENET, V55, P291, DOI 10.1007/s10528-017-9801-1
   Januchowski R, 2014, ONCOL REP, V32, P1981, DOI 10.3892/or.2014.3468
   Jonas A, 2014, J CLIN INVEST, V124, P5042, DOI 10.1172/JCI71385
   Kim SH, 2017, CANCER MED-US, V6, P1311, DOI 10.1002/cam4.1022
   Klatt AR, 2011, INT J BIOCHEM CELL B, V43, P320, DOI 10.1016/j.biocel.2010.12.010
   Korpos E, 2015, NEURAL REGEN RES, V10, P866, DOI 10.4103/1673-5374.158332
   Leavey PJ, 2016, PEDIATR BLOOD CANCER, V63, P1702, DOI 10.1002/pbc.26125
   Ma JL, 2013, J CRANIO MAXILL SURG, V41, P644, DOI 10.1016/j.jcms.2012.12.007
   Mirabello L, 2009, INT J CANCER, V125, P229, DOI 10.1002/ijc.24320
   Moreno F, 2017, PEDIATR BLOOD CANCER, V64, P0, DOI 10.1002/pbc.26533
   Nie ZG, 2018, ONCOL LETT, V16, P6502, DOI 10.3892/ol.2018.9453
   Piecha D, 1999, J BIOL CHEM, V274, P13353, DOI 10.1074/jbc.274.19.13353
   Sampo M, 2011, ACTA ONCOL, V50, P1206, DOI 10.3109/0284186X.2011.615339
   Sharma MK, 2006, NEUROLOGY, V66, P127, DOI 10.1212/01.wnl.0000188667.66646.1c
   Szabo E, 2008, PATHOL ONCOL RES, V14, P15, DOI 10.1007/s12253-008-9005-4
   Wang L, 2019, INT ARCH ALLERGY IMM, V178, P119, DOI 10.1159/000493803
   Zhang SK, 2014, BIOMED RES INT, V2014, P0, DOI 10.1155/2014/986127
NR 22
TC 0
Z9 0
U1 0
U2 0
PU E-CENTURY PUBLISHING CORP
PI MADISON
PA 40 WHITE OAKS LN, MADISON, WI 53711 USA
SN 1936-2625
EI 
J9 INT J CLIN EXP PATHO
JI Int. J. Clin. Exp. Pathol.
PD JUN 15
PY 2019
VL 12
IS 10
BP 3752
EP 3760
DI 
PG 9
WC Oncology; Pathology
SC Oncology; Pathology
GA JJ1FN
UT WOS:000493906300007
PM 31933763
DA 2022-07-08
ER

PT J
AU Chen, Jr-Kai
   Peng, Shu-Fen
   Lai, KC
   Liu, Hsin-Chung
   Huang, Yi-Ping
   Lin, Chin-Chung
   Huang, An-Cheng
   Chueh, Fu-Shin
   Chung, Jing-Gung
AF Chen, Jr-kai
   Peng, Shu-fen
   Lai, Kuang
   Liu, Hsin-chung
   Huang, Yi-ping
   Lin, Chin-chung
   Huang, An-cheng
   Chueh, Fu-shin
   Chung, Jing-gung
TI Fistein Suppresses Human Osteosarcoma U-2 OS Cell Migration and Invasion via Affecting FAK, uPA and NF-kappa B Signaling Pathway In Vitro
SO IN VIVO
LA English
DT Article
DE Fisetin; human osteosarcoma U-2 OS cell; migration; invasion; metastasis
ID epithelial-mesenchymal transition; dietary flavonoid fisetin; tumor-metastasis; cancer; expression; apoptosis; adhesion; growth; pathogenesis; progression
AB Background/Aim: Evidence has indicated that fisetin induces cytotoxic effects in human cancer cell lines, including the inhibition of cell migration and invasion, however, the exact molecular mechanism of action of fisetin in human osteosarcoma cells remains unclear. Materials and Methods: The anti-metastatic mechanisms of fisetin in human osteosarcoma U-2 OS cells were investigated in vitro. Results: Fisetin reduced the viability of cells at different concentrations (2.5, 5 and 10 mu M) as measured by flow cytometric assay. Fisetin suppressed cell mobility, migration and invasion of U-2 OS cells, as shown by wound healing assay and transwell filter chambers, respectively. The gelatin zymography assay showed that fisetin inhibited MMP-2 activity in U-2 OS cells. Results from western blotting indicated that fisetin reduced the levels of pEGFR, SOS-1, GRB2, Ras, PKC, p-ERK1/2, p-JNK, p-p-38, VEGF, FAK, RhoA, PI3K, p-AKT, NF-kappa B, uPA, MMP-7, MMP-9, and MMP-13, but increased GSK3 beta and E-cadherin in U-2 OS cells after 48 h of treatment. Conclusion: Fisetin can be used in the future, as a target for the treatment of metastasis of human osteosarcoma cells.
C1 [Chen, Jr-Kai] Chwan Mem Hosp, Attending Phys Orthopaedad, Dept Chang Bing Show, Changhua, Taiwan.
   [Peng, Shu-Fen; Liu, Hsin-Chung; Chung, Jing-Gung] China Med Univ, Dept Biol Sci & Technol, 91 Hsueh Shih Rd, Taichung 40402, Taiwan.
   [Peng, Shu-Fen] China Med Univ Hosp, Dept Med Res, Taichung, Taiwan.
   [Lai, Kuang Chi] Chung Hwa Univ Med Technol, Coll Med & Life Sci, Dept Med Lab Sci & Biotechnol, Tainan, Taiwan.
   [Lai, Kuang Chi] China Med Univ, Dept Surg, Beigang Hosp, Beigang, Yunlin, Taiwan.
   [Huang, Yi-Ping] China Med Univ, Coll Med, Dept Physiol, Taichung, Taiwan.
   [Lin, Chin-Chung] Minist Hlth & Welf, Dept Chinese Med, Feng Yuan Hosp, Execut Yuan, Taichung, Taiwan.
   [Lin, Chin-Chung] Cent Taiwan Univ Sci & Technol, Gen Educ Ctr, Taichung, Taiwan.
   [Huang, An-Cheng] St Marys Jr Coll Med Nursing & Management, Gen Educ Ctr, Yilan, Taiwan.
   [Chueh, Fu-Shin] Asia Univ, Dept Food Nutr & Hlth Biotechnol, 500 Liufeng Rd, Taichung, Taiwan.
   [Chung, Jing-Gung] Asia Univ, Dept Biotechnol, Taichung, Taiwan.
RP Chung, JG (通讯作者)，China Med Univ, Dept Biol Sci & Technol, 91 Hsueh Shih Rd, Taichung 40402, Taiwan.; Chueh, FS (通讯作者)，Asia Univ, Dept Food Nutr & Hlth Biotechnol, 500 Liufeng Rd, Taichung, Taiwan.
EM jgchung@mail.cmu.edu.tw; fushin@asia.edu.tw
FU Chang Bing Show Chwan Memorial Hospital, Changhua, Taiwan [RD106003]; China Medical University, Taichung, Taiwan [CMU107-ASIA-17]
CR Adhami VM, 2012, BIOCHEM PHARMACOL, V84, P1277, DOI 10.1016/j.bcp.2012.07.012
   Albright CF, 1993, EMBO J, V12, P339, DOI 10.1002/j.1460-2075.1993.tb05662.x
   Babykutty S, 2012, MOL CARCINOGEN, V51, P475, DOI 10.1002/mc.20812
   Bendardaf R, 2010, CANCER INVEST, V28, P38, DOI 10.3109/07357900802672761
   Canel M, 2013, J CELL SCI, V126, P393, DOI 10.1242/jcs.100115
   Cao JQ, 2017, INT J ONCOL, V51, P1115, DOI 10.3892/ijo.2017.4110
   Chan CY, 2016, BIOMEDICINE-TAIWAN, V6, P0, DOI 10.7603/s40681-016-0015-3
   Chou RH, 2013, PLOS ONE, V8, P0, DOI 10.1371/journal.pone.0071983
   Deryugina EI, 2006, CANCER METAST REV, V25, P9, DOI 10.1007/s10555-006-7886-9
   Gibbs CP, 2005, NEOPLASIA, V7, P967, DOI 10.1593/neo.05394
   Guo XJ, 2016, CLIN CANCER RES, V22, P5939, DOI 10.1158/1078-0432.CCR-15-1144
   Hainaut P, 2013, CURR OPIN ONCOL, V25, P50, DOI 10.1097/CCO.0b013e32835b651e
   Hou CH, 2014, MOL CANCER, V13, P0, DOI 10.1186/1476-4598-13-236
   Hsu HH, 2011, J BIOMED SCI, V18, P0, DOI 10.1186/1423-0127-18-61
   Huang YP, 2016, BIOMEDICINE-TAIWAN, V6, P17, DOI 10.7603/s40681-016-0003-7
   Jones KB, 2012, CANCER RES, V72, P1865, DOI 10.1158/0008-5472.CAN-11-2663
   Kansara M, 2014, NAT REV CANCER, V14, P722, DOI 10.1038/nrc3838
   Khan N, 2008, CANCER RES, V68, P8555, DOI 10.1158/0008-5472.CAN-08-0240
   Kim D, 2001, FASEB J, V15, P1953, DOI 10.1096/fj.01-0198com
   Labernadie A, 2017, NAT CELL BIOL, V19, P224, DOI 10.1038/ncb3478
   Li R, 2014, MOL MED REP, V9, P413, DOI 10.3892/mmr.2013.1836
   Liao YC, 2009, J AGR FOOD CHEM, V57, P8933, DOI 10.1021/jf902630w
   Lin CC, 2016, ENVIRON TOXICOL, V31, P957, DOI 10.1002/tox.22105
   Lin YJ, 2015, BIOMEDICINE-TAIWAN, V5, P22, DOI 10.7603/s40681-015-0010-0
   Lu JC, 2015, J CLIN INVEST, V125, P1839, DOI 10.1172/JCI78437
   Ma YS, 2017, ANTICANCER RES, V37, P6223, DOI 10.21873/anticanres.12073
   Martin TAYL, 2013, LANDES BIOSCIENCE, V0, P34
   Meyers PA, 2011, CANCER-AM CANCER SOC, V117, P1736, DOI 10.1002/cncr.25744
   Moirangthem A, 2016, SCI REP-UK, V6, P0, DOI 10.1038/srep21903
   Mukhtar E, 2012, CURR DRUG TARGETS, V13, P1831, DOI 10.2174/138945012804545489
   Newman DJ, 2016, J NAT PROD, V79, P629, DOI 10.1021/acs.jnatprod.5b01055
   Perkins ND, 2012, NAT REV CANCER, V12, P121, DOI 10.1038/nrc3204
   Rosenberg L, 2018, CARCINOGENESIS, V39, P681, DOI 10.1093/carcin/bgy038
   Rosol TJ, 2000, J BONE MINER RES, V15, P844, DOI 10.1359/jbmr.2000.15.5.844
   Santini D, 2010, CANCER TREAT REV, V36, PS6, DOI 10.1016/S0305-7372(10)70013-X
   Senapati S, 2010, ONCOGENE, V29, P1293, DOI 10.1038/onc.2009.420
   Shih YL, 2017, IN VIVO, V31, P1103, DOI 10.21873/invivo.11176
   Shih YL, 2017, ENVIRON TOXICOL, V32, P2400, DOI 10.1002/tox.22453
   Shih YL, 2017, ENVIRON TOXICOL, V32, P2097, DOI 10.1002/tox.22417
   Shulkla S, 2007, INT J CANCER, V121, P1424, DOI 10.1002/ijc.22862
   Spano D, 2012, SEMIN CANCER BIOL, V22, P234, DOI 10.1016/j.semcancer.2012.03.006
   Steeg PS, 2006, NAT MED, V12, P895, DOI 10.1038/nm1469
   Su CH, 2017, ENVIRON TOXICOL, V32, P1725, DOI 10.1002/tox.22396
   Tran NL, 1999, AM J PATHOL, V155, P787, DOI 10.1016/S0002-9440(10)65177-2
   Veit C, 2004, CANCER RES, V64, P5291, DOI 10.1158/0008-5472.CAN-04-1112
   Wang JJ, 2018, EXP THER MED, V15, P2667, DOI 10.3892/etm.2017.5666
   Wu Y, 2008, ACTA BIOCH BIOPH SIN, V40, P643, DOI 10.1111/j.1745-7270.2008.00443.x
   Yin P, 2018, CANCER CHEMOTH PHARM, V81, P863, DOI 10.1007/s00280-018-3536-5
   Zhu WH, 2017, AM J CANCER RES, V7, P2503
   2015 , 1900, V764, V0, PP79, DOI 10.1016/J.EJPHAR.2015.06.038
   2017 , 1900, V21, V0, PP2654, DOI 10.1111/JCMM.12944
   2013 , 1900, V65, V0, PP1192, DOI 10.1080/01635581.2013.828090
   2017 , 1900, V41, V0, PP1313, DOI 10.1159/000464434
   2006 , 1900, V394, V0, PP309, DOI 10.1042/BJ20051086
   2014 , 1900, V5, V0, PP3800, DOI 10.18632/ONCOTARGET.1998
   2018 , 1900, V425, V0, PP101, DOI 10.1016/J.CANLET.2018.03.037
NR 56
TC 10
Z9 10
U1 0
U2 3
PU INT INST ANTICANCER RESEARCH
PI ATHENS
PA EDITORIAL OFFICE 1ST KM KAPANDRITIOU-KALAMOU RD KAPANDRITI, PO BOX 22, ATHENS 19014, GREECE
SN 0258-851X
EI 1791-7549
J9 IN VIVO
JI In Vivo
PD MAY-JUN 15
PY 2019
VL 33
IS 3
BP 801
EP 810
DI 10.21873/invivo.11542
PG 10
WC Medicine, Research & Experimental
SC Research & Experimental Medicine
GA HV4PV
UT WOS:000465969100019
PM 31028200
DA 2022-07-08
ER

PT J
AU Zhang, Qi-Hao
   Hu, Qin-Xiao
   Xie, Da
   Chang, Bo
   Miao, Hou-Guang
   Wang, Yun-Guo
   Liu, De-Zhong
   Li, Xue-Dong
AF Zhang, Qi-hao
   Hu, Qin-xiao
   Xie, Da
   Chang, Bo
   Miao, Hou-guang
   Wang, Yun-guo
   Liu, De-zhong
   Li, Xue-dong
TI Ganoderma lucidum Exerts an Anticancer Effect on Human Osteosarcoma Cells via Suppressing the Wnt/beta-Catenin Signaling Pathway
SO INTEGRATIVE CANCER THERAPIES
LA English
DT Article
DE osteosarcoma; Ganoderma lucidum; Wnt; beta-catenin signaling; anticancer activity; LRP5
ID cancer stem-cell; beta-catenin; proliferation; migration
AB Background: Current treatment of osteosarcoma is limited in part by side effects and low tolerability, problems generally avoided with traditional Chinese medicine. Ganoderma lucidum, a traditional Chinese medicine with antitumor effects, offers a potential alternative, but little is known about its molecular mechanisms in osteosarcoma cells. Objective: To investigate the effect of G lucidum on osteosarcoma cells and its mechanism. Methods: Osteosarcoma MG63 and U2-OS cells were treated with G lucidum, followed by assays for cell proliferation (Cell Counting Kit-8), colony formation, and apoptosis (Alexa Fluor 647-Annexin V/propidium iodide, flow cytometry). Migration and invasion of cells were assessed by wound healing and Transwell invasion assays, and the effect of G lucidum on Wnt/beta-catenin signal transduction was studied by real-time quantitative polymerase chain reaction, western blot, and dual-luciferase assay. Results: G lucidum inhibited the proliferation, migration, and invasion, and induced apoptosis of human osteosarcoma MG63 and U2-OS cells. Dual-luciferase assay showed that G lucidum suppressed the transcriptional activity of T-cell factor/lymphocyte enhancer factor in the Wnt/beta-catenin signaling pathway. Moreover, G lucidum blocked Wnt/beta-catenin signaling by inhibiting the Wnt co-receptor LRP5 and Wnt-related target genes, such as beta-catenin, cyclin D1, C-Myc, MMP-2, and MMP-9. At the same time, when Wnt/beta-catenin was inhibited, the expression of E-cadherin was upregulated. Conclusions: Our results suggest that G lucidum broadly suppresses osteosarcoma cell growth by inhibiting Wnt/beta-catenin signaling.
C1 [Zhang, Qi-Hao; Hu, Qin-Xiao; Xie, Da; Chang, Bo; Liu, De-Zhong; Li, Xue-Dong] Shantou Univ, Coll Med, Affiliated Hosp 1, Shantou, Guangdong, Peoples R China.
   [Chang, Bo; Miao, Hou-Guang] Shenzhen Univ, Affiliated Luohu Hosp, Affiliated Hosp 3, Shenzhen, Guangdong, Peoples R China.
   [Wang, Yun-Guo] Tianjin Med Univ, Hosp 2, Tianjin, Peoples R China.
RP Liu, DZ (通讯作者)，Shantou Univ, Coll Med, Affiliated Hosp 1, Dept Emergency Surg, Shantou 515041, Guangdong, Peoples R China.; Li, XD (通讯作者)，Shantou Univ, Coll Med, Affiliated Hosp 1, Dept Orthoped, Shantou 515041, Guangdong, Peoples R China.
EM springboom2004@126.com; xdl622@sina.com
FU National Natural Science Foundation of China [81341103, 81271947, 81702110]; Science and Technology Foundation of Shenzhen, Guangdong Province, China [JCYJ20180302153536898]; Medical Science and Technology Research Foundation of Guangdong Province, China [A2018523]
CR [anonymous] , 2011, HERBAL MED INTRO ITS, V0, P0
   Basu-roy U, 2013, CANCER LETT, V338, P158, DOI 10.1016/j.canlet.2012.05.028
   Brown HK, 2017, CANCER LETT, V386, P189, DOI 10.1016/j.canlet.2016.11.019
   Cai YP, 2010, J PATHOL, V220, P24, DOI 10.1002/path.2628
   Cai Y, 2014, J CELL BIOCHEM, V115, P625, DOI 10.1002/jcb.24708
   Carroll PA, 2015, CELL, V160, P365, DOI 10.1016/j.cell.2015.01.018
   Chen JX, 2017, EXP BIOL MED, V242, P1142, DOI 10.1177/1535370217705865
   Choi YJ, 2012, CANCER CELL, V22, P438, DOI 10.1016/j.ccr.2012.09.015
   Ci HF, 2018, MEDICINE, V97, P0, DOI 10.1097/MD.0000000000012293
   Deng Q, 2019, ELIFE, V8, P0, DOI 10.7554/eLife.50208
   Fan S, 2017, ONCOTARGET, V8, P56443, DOI 10.18632/oncotarget.16992
   Friedl P, 2010, J CELL BIOL, V188, P11, DOI 10.1083/jcb.200909003
   Gill BS, 2017, TUMOR BIOL, V39, P1, DOI 10.1177/1010428317707437
   Harrison DJ, 2018, EXPERT REV ANTICANC, V18, P39, DOI 10.1080/14737140.2018.1413939
   Horne L, 2016, TRANSL ONCOL, V9, P438, DOI 10.1016/j.tranon.2016.08.010
   Hu XY, 2018, INT J BIOL SCI, V14, P2003, DOI 10.7150/ijbs.27977
   Keung EZ, 2016, SURG CLIN N AM, V96, P1175, DOI 10.1016/j.suc.2016.05.010
   Krishnamurthy N, 2018, CANCER TREAT REV, V62, P50, DOI 10.1016/j.ctrv.2017.11.002
   Li K, 2017, ONCOL REP, V38, P2803, DOI 10.3892/or.2017.6010
   Lin CH, 2014, ADV EXP MED BIOL, V804, P33, DOI 10.1007/978-3-319-04843-7_2
   Lin CAROLH, 2013, SARCOMA, V2013, P147541, DOI 10.1155/2013/147541
   Lin TY, 2016, CANCER LETT, V375, P340, DOI 10.1016/j.canlet.2016.03.018
   Liu CM, 2002, CELL, V108, P837, DOI 10.1016/S0092-8674(02)00685-2
   Lopes LC, 2018, INTEGR CANCER THER, V17, P928, DOI 10.1177/1534735418781725
   Ma YM, 2013, BIOCHEM BIOPH RES CO, V431, P274, DOI 10.1016/j.bbrc.2012.12.118
   Nusse R, 2017, CELL, V169, P985, DOI 10.1016/j.cell.2017.05.016
   Roslan Z, 2019, J ONCOL, V2019, P0, DOI 10.1155/2019/4536302
   Schaefer KN, 2019, DEV CELL, V48, P429, DOI 10.1016/j.devcel.2019.01.025
   Schiavone K, 2019, ADV EXP MED BIOL, V1139, P187, DOI 10.1007/978-3-030-14366-4_11
   Sohretoglu D, 2018, ANTI-CANCER AGENT ME, V18, P667, DOI 10.2174/1871520617666171113121246
   Suarez-arroyo IJ, 2013, PLOS ONE, V8, P0, DOI 10.1371/journal.pone.0057431
   Wu KK, 2018, INT J ONCOL, V53, P2356, DOI 10.3892/ijo.2018.4578
   Xu DM, 2010, CANCER RES, V70, P6988, DOI 10.1158/0008-5472.CAN-10-0242
   Xu LL, 2019, STEM CELL RES THER, V10, P0, DOI 10.1186/s13287-019-1288-8
   Yang GH, 2016, J RECEPT SIG TRANSD, V36, P6, DOI 10.3109/10799893.2014.970275
   Yoshida GJ, 2018, J EXP CLIN CANC RES, V37, P0, DOI 10.1186/s13046-018-0835-y
   Zhang Y, 2016, CANCER RES, V76, P4535, DOI 10.1158/0008-5472.CAN-15-2927
   Zhang Y, 2017, BIOCHEM BIOPH RES CO, V488, P679, DOI 10.1016/j.bbrc.2017.04.086
NR 38
TC 8
Z9 8
U1 3
U2 12
PU SAGE PUBLICATIONS INC
PI THOUSAND OAKS
PA 2455 TELLER RD, THOUSAND OAKS, CA 91320 USA
SN 1534-7354
EI 1552-695X
J9 INTEGR CANCER THER
JI Integr. Cancer Ther.
PD DEC 15
PY 2019
VL 18
IS 
BP 
EP 
DI 10.1177/1534735419890917
PG 11
WC Oncology; Integrative & Complementary Medicine
SC Oncology; Integrative & Complementary Medicine
GA JX9XC
UT WOS:000504078900001
PM 31855073
DA 2022-07-08
ER

PT J
AU Pan, Po-Jung
   Liu, Yu-Chang
   Hsu, Fei-Ting
AF Pan, Po-jung
   Liu, Yu-chang
   Hsu, Fei-ting
TI Protein Kinase B and Extracellular Signal-Regulated Kinase Inactivation is Associated with Regorafenib-Induced Inhibition of Osteosarcoma Progression In Vitro and In Vivo
SO JOURNAL OF CLINICAL MEDICINE
LA English
DT Article
DE regorafenib; osteosarcoma; AKT; ERK
ID high-grade osteosarcoma; hepatocellular-carcinoma; double-blind; cell-growth; sorafenib; apoptosis; expression; pathway; mmp-9
AB Osteosarcoma is the most common type of bone cancer. Multimodality treatment involving chemotherapy, radiotherapy and surgery is not effective enough to control osteosarcoma. Regorafenib, the oral multi-kinase inhibitor, has been shown to have positive efficacy on disease progression delay in chemotherapy resistant osteosarcoma patients. However anti-cancer effect and mechanism of regorafenib in osteosarcoma is ambiguous. Thus, the aim of this study is to investigate the efficacy and molecular mechanism of regorafenib on osteosarcoma in vitro and in vivo. Human osteosarcomas U-2 OS or MG-63 were treated with regorafenib, miltefosine (protein kinase B (AKT) inhibitor), or PD98059 (mitogen-activated protein/extracellular signal-regulated kinase (MEK) pathway inhibitor) for 24 or 48 h. Cell viability, apoptotic signaling transduction, tumor invasion, expression of tumor progression-associated proteins and tumor growth after regorafenib treatment were assayed by MTT 3-(4,5-dimethylthiazol-2-yl)-2,5-diphenyltetrazolium bromide, flow cytometry, transwell assay, Western blotting assay and in vivo animal experiment, respectively. In these studies, we also indicated that regorafenib suppressed cell growth by prompting apoptosis of osteosarcoma cells, which is mediated through inactivation of ERK and AKT signaling pathways. After regorafenib treatment, downregulation of related genes in invasion (vascular endothelial growth factor (VEGF) and matrix metallopeptidase 9 (MMP-9)), proliferation (CyclinD1) and anti-apoptosis (X-linked inhibitor of apoptosis protein (XIAP), myeloid cell leukemia-1 (MCL-1), and cellular FLICE (FADD-like IL-1 beta-converting enzyme)-inhibitory protein (C-FLIP)) were found. Moreover, upregulation of caspase-3 and caspase-8 cleavage were also observed. In sum, we suggest that regorafenib has potential to suppress osteosarcoma progression via inactivation of AKT and ERK mediated signaling pathway.
C1 [Pan, Po-Jung] Natl Yang Ming Univ Hosp, Dept Phys Med & Rehabil, Yilan 260, Taiwan.
   [Pan, Po-Jung] Natl Yang Ming Univ, Dept Med, Taipei 112, Taiwan.
   [Liu, Yu-Chang] Chang Bing Show Chwan Mem Hosp, Dept Radiat Oncol, Lukang Township 505, Changhua, Taiwan.
   [Liu, Yu-Chang] Show Chwan Mem Hosp, Dept Radiat Oncol, Changhua 500, Changhua, Taiwan.
   [Liu, Yu-Chang] Cent Taiwan Univ Sci & Technol, Dept Med Imaging & Radiol Sci, Taichung 406, Taiwan.
   [Hsu, Fei-Ting] China Med Univ, Dept Biol Sci & Technol, Taichung 404, Taiwan.
RP Liu, YC (通讯作者)，Chang Bing Show Chwan Mem Hosp, Dept Radiat Oncol, Lukang Township 505, Changhua, Taiwan.; Liu, YC (通讯作者)，Show Chwan Mem Hosp, Dept Radiat Oncol, Changhua 500, Changhua, Taiwan.; Liu, YC (通讯作者)，Cent Taiwan Univ Sci & Technol, Dept Med Imaging & Radiol Sci, Taichung 406, Taiwan.; Hsu, FT (通讯作者)，China Med Univ, Dept Biol Sci & Technol, Taichung 404, Taiwan.
EM 12105@ymuh.ym.edu.tw; kevinyc.liu@gmail.com; sakiro920@gmail.com
FU China Medical University [CMU107-TU-05]; National Yang-Ming University Hospital, Yilan, Taiwan; Chang Bing Show Chwan Memorial Hospital, Changhua, Taiwan [RD2019-012, BRD-108009]; "Drug Development Center, China Medical University" from the Featured Areas Research Center Program within the framework of the Higher Education Sprout Project by the Ministry of Education (MOE) in Taiwan
CR Alao JP, 2007, MOL CANCER, V6, P0, DOI 10.1186/1476-4598-6-24
   Ando KOSEI, 2013, CANCERS (BASEL), V5, P591, DOI 10.3390/cancers5020591
   Berlanga P, 2016, MOL ONCOL, V10, P1043, DOI 10.1016/j.molonc.2016.04.004
   Bishop MW, 2016, CURR OPIN PEDIATR, V28, P26, DOI 10.1097/MOP.0000000000000298
   Brose MS, 2014, LANCET, V384, P319, DOI 10.1016/S0140-6736(14)60421-9
   Bruix J, 2017, LANCET, V389, P56, DOI 10.1016/S0140-6736(16)32453-9
   Cain JASONE, 2013, SARCOMA, V2013, P608964, DOI 10.1155/2013/608964
   Chandhanayingyong CHANDHANARAT, 2012, SARCOMA, V2012, P404810, DOI 10.1155/2012/404810
   Chen M, 2007, J BIOL CHEM, V282, P33888, DOI 10.1074/jbc.M702969200
   Chen S, 2008, WORLD J GASTROENTERO, V14, P2174, DOI 10.3748/wjg.14.2174
   Chiang IT, 2012, IN VIVO, V26, P671
   Chiang IT, 2017, ANTICANCER RES, V37, P161, DOI 10.21873/anticanres.11301
   Chou WH, 2018, ANTICANCER RES, V38, P169, DOI 10.21873/anticanres.12205
   Du LY, 2018, MOL MED REP, V17, P7163, DOI 10.3892/mmr.2018.8769
   Duffaud F, 2019, LANCET ONCOL, V20, P120, DOI 10.1016/S1470-2045(18)30742-3
   Endo-munoz L, 2015, PLOS ONE, V10, P0, DOI 10.1371/journal.pone.0133592
   Fleuren EDG, 2014, BBA-REV CANCER, V1845, P266, DOI 10.1016/j.bbcan.2014.02.005
   Grignani G, 2012, ANN ONCOL, V23, P508, DOI 10.1093/annonc/mdr151
   Grignani G, 2015, LANCET ONCOL, V16, P98, DOI 10.1016/S1470-2045(14)71136-2
   Hsu FT, 2017, ANTICANCER RES, V37, P4919, DOI 10.21873/anticanres.11901
   Kansara M, 2014, NAT REV CANCER, V14, P722, DOI 10.1038/nrc3838
   Kaya M, 2000, CLIN CANCER RES, V6, P572
   Krzyzowska M, 2011, CELL DEATH DIS, V2, P0, DOI 10.1038/cddis.2011.14
   Kuan LY, 2018, IN VIVO, V32, P1361, DOI 10.21873/invivo.11387
   Kunzmann ANDREA, 2006, IMMUN AGEING, V3, P8, DOI 10.1186/1742-4933-3-8
   Lee CF, 2018, BIOMEDICINE-TAIWAN, V8, P13, DOI 10.1051/bmdcn/2018080315
   Lee KC, 2018, IN VIVO, V32, P1097, DOI 10.21873/invivo.11351
   Peng NN, 2016, AM J TRANSL RES, V8, P1005
   Pignochino Y, 2009, MOL CANCER, V8, P0, DOI 10.1186/1476-4598-8-118
   Qu Y, 2015, ONCOL REP, V33, P1177, DOI 10.3892/or.2014.3698
   Rao-bindal K, 2013, PEDIATR BLOOD CANCER, V60, P575, DOI 10.1002/pbc.24412
   Salas S, 2014, BMC CANCER, V14, P0, DOI 10.1186/1471-2407-14-606
   Tian XD, 2016, CELL PHYSIOL BIOCHEM, V38, P1415, DOI 10.1159/000443084
   Tsai JJ, 2017, ONCOL REP, V37, P1036, DOI 10.3892/or.2016.5328
   Weng MC, 2018, BIOSCIENCE REP, V38, P0, DOI 10.1042/BSR20171264
   Yu X, 2018, ONCOL REP, V40, P2507, DOI 10.3892/or.2018.6674
   Zhang B, 2018, BIOMED PHARMACOTHER, V105, P1, DOI 10.1016/j.biopha.2018.03.165
   Zhang J, 2015, CLIN CHIM ACTA, V444, P182, DOI 10.1016/j.cca.2014.12.041
   Zhang Y, 2017, EXP CELL RES, V358, P234, DOI 10.1016/j.yexcr.2017.06.019
   Zhou J, 2018, MEDICINE, V97, P0, DOI 10.1097/MD.0000000000013051
NR 40
TC 21
Z9 21
U1 1
U2 1
PU MDPI
PI BASEL
PA ST ALBAN-ANLAGE 66, CH-4052 BASEL, SWITZERLAND
SN 
EI 2077-0383
J9 J CLIN MED
JI J. Clin. Med.
PD JUN 15
PY 2019
VL 8
IS 6
BP 
EP 
DI 10.3390/jcm8060900
PG 16
WC Medicine, General & Internal
SC General & Internal Medicine
GA II7CG
UT WOS:000475349300144
PM 31238539
DA 2022-07-08
ER

PT J
AU Lin, Renn-Chia
   Yang, Shun-Fa
   Chiou, Hui-Ling
   Hsieh, Shu-Ching
   Wen, Shiua-Hua
   Lu, Ko-Hsiu
   Hsieh, Yi-Hsien
AF Lin, Renn-chia
   Yang, Shun-fa
   Chiou, Hui-ling
   Hsieh, Shu-ching
   Wen, Shiua-hua
   Lu, Ko-hsiu
   Hsieh, Yi-hsien
TI Licochalcone A-Induced Apoptosis Through the Activation of p38MAPK Pathway Mediated Mitochondrial Pathways of Apoptosis in Human Osteosarcoma Cells In Vitro and In Vivo
SO CELLS
LA English
DT Article
DE LicA; osteosarcoma cells; MMPs; apoptosis; p38MAPK
ID breast-cancer cell; licorice; proliferation; inhibition; induction; carcinoma; kinase; erk1/2; akt
AB Background: Licochalcone A (LicA) is isolated from the roots of Glycyrrhiza glabra and possesses antitumor and anti-invasive activities against several tumor cells. However, the antitumor effects of LicA on human osteosarcoma cells have yet to be demonstrated either in vitro or in vivo. Methods: Cell viability was measured by MTT assay. Apoptosis and mitochondrial dysfunction were detected with Annexin V/PI staining and JC-1 staining by flow cytometry. The expressions of caspase- or mitochondrial-related proteins were demonstrated by western blotting. Antitumor effect of LicA on 143B xenograft mice in vivo. Results: LicA could inhibit cell proliferation and induce apoptosis in human osteosarcoma cells, as evidenced by a decrease in cell viability, loss of mitochondrial membrane potentials, and activation of caspases. LicA treatment substantially reduced the expression of Bcl-2 and Mcl-1 and increased the expression of cleaved-caspase-3, cleaved-caspase-9, cleaved-PARP, and Bax in HOS and U2OS cells. Moreover, mitochondrial membrane potential and apoptosis suppression mediated by Z-VAD or tauroursodeoxycholic acid significantly reduced LicA-induced mitochondria-dependent apoptosis. The study also determined that LicA treatment induced p38MAPK phosphorylation, but siRNA-p38 or BIRB796 substantially reversed cell viability through the inhibition of mitochondria-dependent apoptosis pathways. Finally, an in vivo study revealed that LicA significantly inhibited 143B xenograft tumor growth. Conclusions: These findings demonstrate that LicA has antitumor activities against human osteosarcoma cells through p38MAPK regulation of mitochondria-mediated intrinsic apoptotic pathways in vitro and in vivo.
C1 [Lin, Renn-Chia; Yang, Shun-Fa; Hsieh, Yi-Hsien] Chung Shan Med Univ, Inst Med, Taichung 40201, Taiwan.
   [Lin, Renn-Chia; Lu, Ko-Hsiu] Chung Shan Med Univ, Chung Shan Med Univ Hosp, Dept Orthoped, Taichung 40201, Taiwan.
   [Lin, Renn-Chia; Lu, Ko-Hsiu] Chung Shan Med Univ, Sch Med, Taichung 40201, Taiwan.
   [Chiou, Hui-Ling] Chung Shan Med Univ, Sch Med Lab & Biotechnol, Taichung 40201, Taiwan.
   [Hsieh, Shu-Ching; Wen, Shiua-Hua] Chung Shan Med Univ, Inst Biochem Microbiol & Immunol, Taichung 40201, Taiwan.
   [Lu, Ko-Hsiu] Chung Shan Med Univ Hosp, Dept Med Res, Taichung 40201, Taiwan.
   [Hsieh, Yi-Hsien] Chung Shan Med Univ Hosp, Clin Lab, Taichung 40201, Taiwan.
   [Hsieh, Yi-Hsien] Chung Shan Med Univ, Sch Med, Dept Biochem, Taichung 40201, Taiwan.
RP Hsieh, YH (通讯作者)，Chung Shan Med Univ, Inst Med, Taichung 40201, Taiwan.; Lu, KH (通讯作者)，Chung Shan Med Univ, Chung Shan Med Univ Hosp, Dept Orthoped, Taichung 40201, Taiwan.; Lu, KH (通讯作者)，Chung Shan Med Univ, Sch Med, Taichung 40201, Taiwan.; Lu, KH (通讯作者)，Chung Shan Med Univ Hosp, Dept Med Res, Taichung 40201, Taiwan.; Hsieh, YH (通讯作者)，Chung Shan Med Univ Hosp, Clin Lab, Taichung 40201, Taiwan.; Hsieh, YH (通讯作者)，Chung Shan Med Univ, Sch Med, Dept Biochem, Taichung 40201, Taiwan.
EM rennchia@gmail.com; ysf@csmu.edu.tw; hlchiou@csmu.edu.tw; s789580303705@yahoo.com.tw; leojuly30@hotmail.com; cshy307@csh.org.tw; hyhsien@csmu.edu.tw
FU Chung Shan Medical University Hospital, Taiwan [CSH-2018-C-009]
CR Andreu-fernandez V, 2017, P NATL ACAD SCI USA, V114, P310, DOI 10.1073/pnas.1612322114
   Bortolotto LFB, 2017, BIOMED PHARMACOTHER, V85, P425, DOI 10.1016/j.biopha.2016.11.047
   Campbell KJ, 2018, OPEN BIOL, V8, P0, DOI 10.1098/rsob.180002
   Cerezo-guisado MI, 2015, FOOD CHEM TOXICOL, V84, P125, DOI 10.1016/j.fct.2015.08.017
   Chandhanayingyong CHANDHANARAT, 2012, SARCOMA, V2012, P404810, DOI 10.1155/2012/404810
   Chuang CY, 2019, ENVIRON TOXICOL, V34, P853, DOI 10.1002/tox.22753
   Cuenda A, 2007, BBA-MOL CELL RES, V1773, P1358, DOI 10.1016/j.bbamcr.2007.03.010
   Goncalves GL, 2018, SCI REP-UK, V8, P0, DOI 10.1038/s41598-018-36933-9
   Hao YL, 2019, ONCOTARGETS THER, V12, P4427, DOI 10.2147/OTT.S201728
   Huang WC, 2019, CELLS-BASEL, V8, P0, DOI 10.3390/cells8030218
   Isakoff MS, 2015, J CLIN ONCOL, V33, P3029, DOI 10.1200/JCO.2014.59.4895
   Kello M, 2017, NUTR CANCER, V69, P920, DOI 10.1080/01635581.2017.1339819
   Kim KH, 2015, INT J ONCOL, V46, P1385, DOI 10.3892/ijo.2015.2839
   Lee CH, 2017, ONCOTARGET, V8, P47425, DOI 10.18632/oncotarget.17659
   Li ZH, 2019, J CELL PHYSIOL, V234, P16178, DOI 10.1002/jcp.28278
   Lin CL, 2017, BBA-MOL CELL RES, V1864, P1867, DOI 10.1016/j.bbamcr.2017.07.015
   Lu WJ, 2018, FOOD FUNCT, V9, P4500, DOI 10.1039/c8fo00728d
   Lv HM, 2018, FRONT PHARMACOL, V9, P0, DOI 10.3389/fphar.2018.00147
   Mirabello L, 2009, CANCER-AM CANCER SOC, V115, P1531, DOI 10.1002/cncr.24121
   Park JM, 2014, HELICOBACTER, V19, P221, DOI 10.1111/hel.12121
   Park MR, 2015, FOOD CHEM TOXICOL, V77, P34, DOI 10.1016/j.fct.2014.12.013
   Pia GDM, 2019, MINI-REV MED CHEM, V19, P647, DOI 10.2174/1389557518666180601095420
   Qiu CY, 2017, INT J MOL SCI, V18, P0, DOI 10.3390/ijms18081761
   Shen H, 2014, TUMOR BIOL, V35, P7467, DOI 10.1007/s13277-014-1985-y
   Shen TS, 2019, MOLECULES, V24, P0, DOI 10.3390/molecules24132435
   Siveen KS, 2017, MOL CANCER, V16, P0, DOI 10.1186/s12943-016-0571-x
   Tang ZH, 2016, SCI REP-UK, V6, P0, DOI 10.1038/srep26241
   Tsai JP, 2015, ONCOTARGET, V6, P28851, DOI 10.18632/oncotarget.4767
   Wada T, 2004, ONCOGENE, V23, P2838, DOI 10.1038/sj.onc.1207556
   Wang J, 2018, FOOD CHEM TOXICOL, V120, P407, DOI 10.1016/j.fct.2018.07.044
   Wang LQ, 2015, ACTA PHARM SIN B, V5, P310, DOI 10.1016//j.apsb.2015.05.005, 10.1016/j.apsb.2015.05.005
   Wu MH, 2018, ENVIRON TOXICOL, V33, P1237, DOI 10.1002/tox.22630
   Yang XH, 2016, MOL MED REP, V14, P911, DOI 10.3892/mmr.2016.5334
   Yu CL, 2019, CELL DEATH DIS, V10, P0, DOI 10.1038/s41419-019-1639-5
   Zhang BC, 2018, ONCOL LETT, V15, P7531, DOI 10.3892/ol.2018.8276
   Zhang JY, 2019, BIOMED PHARMACOTHER, V109, P806, DOI 10.1016/j.biopha.2018.09.086
   Zhang W, 2002, CELL RES, V12, P9, DOI 10.1038/sj.cr.7290105
NR 37
TC 21
Z9 21
U1 5
U2 13
PU MDPI
PI BASEL
PA ST ALBAN-ANLAGE 66, CH-4052 BASEL, SWITZERLAND
SN 
EI 2073-4409
J9 CELLS-BASEL
JI Cells
PD NOV 15
PY 2019
VL 8
IS 11
BP 
EP 
DI 10.3390/cells8111441
PG 15
WC Cell Biology
SC Cell Biology
GA JV3LB
UT WOS:000502266700139
PM 31739642
DA 2022-07-08
ER

PT J
AU Yang, Xing
   Song, Shaowei
AF Yang, Xing
   Song, Shaowei
TI Silencing of Astrocyte elevated gene-1 (AEG-1) inhibits proliferation, migration, and invasiveness, and promotes apoptosis in pancreatic cancer cells
SO BIOCHEMISTRY AND CELL BIOLOGY
LA English
DT Article
DE pancreatic cancer; Astrocyte elevated gene-1; apoptosis; migration; invasion
ID astrocyte elevated gene-1; regulated aeg-1; expression; invasion; growth; target; adenocarcinoma; osteosarcoma; progression; metastasis
AB To investigate the role of Astrocyte elevated gene-1 (AEG-1) in the development and progress of pancreatic cancer, short hairpin RNA (shRNA) was inserted into the RNA interference vector to knock-down the endogenous AEG-1 in two pancreatic cancer cell lines: AsPC-1 and PANC-1. Our results showed that silencing of AEG-1 suppressed the proliferation, colony formation ability, and cell sternness of AsPC-1 and PANC-1 cells, and inhibited their G1-to-S phase transition. Results from apoptosis assay showed that knock-down of AEG-1 led to cell apoptosis. The expression of ant i-apoptotic Bcl-2 was down regulated and that of the pro-apoptotic Bax and cleaved caspase-3 was upregulated in AEG-1-silenced pancreatic cancer cells. Further, the capability of AEG-1-silenced cells to migrate and to invade through the Matrigel-coated membrane was weaker, and the expression of matrix metallopeptidase 2 (MMP-2) and MMP-9 were decreased. Moreover, the AKT-beta-catenin signaling pathway was inhibited in the cells with knock-down of AEG-1. In addition, the growth of xenograft tumors formed by AsPC-1 and PANC-1 cells was suppressed by AEG-1 shRNA. In conclusion, our study demonstrates that pancreatic cancer cells require AEG-I to maintain their survival and metastasis, suggesting AEG-1 as a potential target for the treatment of pancreatic cancers.
C1 [Yang, Xing; Song, Shaowei] China Med Univ, Affiliated Hosp 1, Dept Pancreatobiliary Surg, Shenyang 110001, Liaoning, Peoples R China.
RP Song, SW (通讯作者)，China Med Univ, Affiliated Hosp 1, Dept Pancreatobiliary Surg, Shenyang 110001, Liaoning, Peoples R China.
EM songsw1968@163.com
FU Science and Technology Project of Shenyang City [18-014-4-45]
CR Almeida M, 2005, J BIOL CHEM, V280, P41342, DOI 10.1074/jbc.M502168200
   Ansari D, 2018, ANTICANCER RES, V38, P1241, DOI 10.21873/anticanres.12345
   Bramhall SR, 1997, J PATHOL, V182, P347, DOI 10.1002/(SICI)1096-9896(199707)182:3<347::AID-PATH848>3.0.CO;2-J
   Brown DM, 2004, CANCER CELL, V5, P365, DOI 10.1016/S1535-6108(04)00079-0
   Bui NLC, 2018, CANCER LETT, V415, P177, DOI 10.1016/j.canlet.2017.11.017
   Courtney KD, 2010, J CLIN ONCOL, V28, P1075, DOI 10.1200/JCO.2009.25.3641
   Crompton JG, 2015, CANCER RES, V75, P296, DOI 10.1158/0008-5472.CAN-14-2277
   Emdad L, 2010, MOL CANCER THER, V9, P79, DOI 10.1158/1535-7163.MCT-09-0752
   Fan YP, 2017, MOL THER-NUCL ACIDS, V7, P181, DOI 10.1016/j.omtn.2017.03.010
   Garcia-saez AJ, 2012, CELL DEATH DIFFER, V19, P1733, DOI 10.1038/cdd.2012.105
   Georgakilas AG, 2017, TRENDS MOL MED, V23, P310, DOI 10.1016/j.molmed.2017.02.001
   Haschka M, 2018, EMBO REP, V19, P0, DOI 10.15252/embr.201745440
   Hassan Z, 2018, BRIT J CANCER, V118, P366, DOI 10.1038/bjc.2017.421
   He RQ, 2015, INT J CLIN EXP PATHO, V8, P15632
   He XX, 2012, ONCOGENE, V31, P3357, DOI 10.1038/onc.2011.500
   Hu GH, 2009, CLIN CANCER RES, V15, P5615, DOI 10.1158/1078-0432.CCR-09-0049
   Huang Y, 2014, BMC CANCER, V14, P0, DOI 10.1186/1471-2407-14-479
   Kang DC, 2005, GENE, V353, P1, DOI 10.1016/j.gene.2005.04.005
   Koshiba T, 1998, CANCER, V82, P642, DOI 10.1002/(SICI)1097-0142(19980215)82:4<642::AID-CNCR5>3.0.CO;2-N
   Kunter I, 2014, ONCOL REP, V31, P573, DOI 10.3892/or.2013.2932
   Li J, 2009, ONCOGENE, V28, P3188, DOI 10.1038/onc.2009.171
   Li YH, 2017, CANCER LETT, V389, P41, DOI 10.1016/j.canlet.2016.12.030
   Liu HY, 2009, J EXP CLIN CANC RES, V28, P0, DOI 10.1186/1756-9966-28-19
   Liu J, 2017, PROG MOL BIOL TRANSL, V148, P355, DOI 10.1016/bs.pmbts.2017.04.003
   Liu LP, 2010, CANCER RES, V70, P3750, DOI 10.1158/0008-5472.CAN-09-3838
   Maatta M, 2000, CLIN CANCER RES, V6, P2726
   Macdonald BT, 2009, DEV CELL, V17, P9, DOI 10.1016/j.devcel.2009.06.016
   Matera R, 2017, EXPERT OPIN EMERG DR, V22, P223, DOI 10.1080/14728214.2017.1362388
   Miousse IR, 2017, INT J MOL SCI, V18, P0, DOI 10.3390/ijms18071430
   Nikpour M, 2014, UROL ONCOL-SEMIN ORI, V32, P670, DOI 10.1016/j.urolonc.2013.11.005
   Radisky ES, 2017, J CELL BIOCHEM, V118, P3531, DOI 10.1002/jcb.26185
   Sarkar D, 2013, ADV CANCER RES, V120, P39, DOI 10.1016/B978-0-12-401676-7.00002-4
   Schneider GUNTER, 2003, MOL CANCER, V2, P15, DOI 10.1186/1476-4598-2-15
   Shi P, 2015, ONCOL REP, V34, P1319, DOI 10.3892/or.2015.4081
   Siegel RL, 2017, CA-CANCER J CLIN, V67, P7, DOI 10.3322/caac.21387
   Song HT, 2010, INT J GYNECOL CANCER, V20, P1188, DOI 10.1111/IGC.0b013e3181ef8e21
   Song N, 2018, CELL PHYSIOL BIOCHEM, V49, P1060, DOI 10.1159/000493286
   Strasser A, 2011, EMBO J, V30, P3667, DOI 10.1038/emboj.2011.307
   Su ZZ, 2003, GENE, V306, P67, DOI 10.1016/S0378-1119(03)00404-9
   Wang F, 2014, BIOCHEM BIOPH RES CO, V452, P933, DOI 10.1016/j.bbrc.2014.09.009
   Wang JW, 2017, GENE, V616, P8, DOI 10.1016/j.gene.2017.03.024
   Wang P, 2014, MOL CELLS, V37, P857, DOI 10.14348/molcells.2014.0081
   Wang Z, 2015, ONCOTARGET, V6, P14191, DOI 10.18632/oncotarget.3691
   Willis SN, 2005, CURR OPIN CELL BIOL, V17, P617, DOI 10.1016/j.ceb.2005.10.001
   Yan JQ, 2018, MOL MED, V24, P0, DOI 10.1186/s10020-018-0033-6
   Yin X, 2015, MOL CELL NEUROSCI, V68, P303, DOI 10.1016/j.mcn.2015.08.009
   Yoo BK, 2010, CANCER RES, V70, P3249, DOI 10.1158/0008-5472.CAN-09-4009
   Yoo BK, 2009, P NATL ACAD SCI USA, V106, P12938, DOI 10.1073/pnas.0901451106
   Yoo BK, 2009, J CLIN INVEST, V119, P465, DOI 10.1172/JCI36460
   Zhang B, 2015, CANCER LETT, V356, P704, DOI 10.1016/j.canlet.2014.10.016
   Zhang LH, 2017, AM J TRANSL RES, V9, P5422
   Zhao T, 2017, CANCER MED-US, V6, P1072, DOI 10.1002/cam4.1053
   Zhu R, 2015, CELL PHYSIOL BIOCHEM, V37, P1187, DOI 10.1159/000430242
   Zhuang ZN, 2017, CANCER LETT, V411, P44, DOI 10.1016/j.canlet.2017.09.018
NR 55
TC 2
Z9 3
U1 3
U2 6
PU CANADIAN SCIENCE PUBLISHING, NRC RESEARCH PRESS
PI OTTAWA
PA 65 AURIGA DR, SUITE 203, OTTAWA, ON K2E 7W6, CANADA
SN 0829-8211
EI 1208-6002
J9 BIOCHEM CELL BIOL
JI Biochem. Cell Biol.
PD APR 15
PY 2019
VL 97
IS 2
BP 165
EP 175
DI 10.1139/bcb-2018-0181
PG 11
WC Biochemistry & Molecular Biology; Cell Biology
SC Biochemistry & Molecular Biology; Cell Biology
GA HR9HJ
UT WOS:000463469600010
PM 30359541
DA 2022-07-08
ER

PT J
AU Qiu, Rubiao
   Li, Xueyu
   Qin, Kaibing
   Chen, Xiong
   Wang, Ruyue
   Dai, Yan
   Deng, Li
   Ye, Yu
AF Qiu, Rubiao
   Li, Xueyu
   Qin, Kaibing
   Chen, Xiong
   Wang, Ruyue
   Dai, Yan
   Deng, Li
   Ye, Yu
TI Antimetastatic effects of calycosin on osteosarcoma and the underlying mechanism
SO BIOFACTORS
LA English
DT Article
DE calycosin; ECT2; I kappa B alpha; metastasis; osteosarcoma
AB Osteosarcoma (OS) refers to a malignant tumor with potential invasiveness and metastasis; however, the current chemotherapy of OS is lacking. Thus, the alternative drug for treating OS is urgent to explore. Calycosin (CC) is evidenced in our previous study to play the anti-OS benefits for suppressing cancer cell proliferation. Consequently, further investigation of CC-medicated anti-invasive and metastatic effects against OS is needed. In the current study, the clinical samples of OS patients were collected for biological and staining assays, such as enzyme-linked immunosorbent assay and polymerase chain reaction. Meanwhile, the cell line and tumor-bearing nude mice were employed in assessing antimetastatic effects of CC against OS through biochemical tests and immunoassays. As a result, the OS patients exhibited upregulated neoplastic expressions of matrix metalloproteinase 2 (MMP2) and proliferating cell nuclear antigen (PCNA), cellular mRNAs and proteins of inhibitor of nuclear factor kappa-B alpha (I kappa B alpha), and epithelial cell transforming sequence 2 (ECT2). In cell-line study, CC-treated human OS cells exhibited induced cell apoptosis, reduced cell proliferation, and cellular MMP2 and PCNA concentration, inhibited cell migration, lowered expressions of I kappa B alpha ECT2 mRNAs, and proteins. In tumor-bearing nude mice study, CC-treated mice resulted in the dose-dependent reductions of tumor weights and intracellular MMP2 contents. As shown in further assays, neoplastic expressions of interleukin 6 protein, I kappa B alpha, ECT2 mRNAs, and proteins were downregulated dose-dependently in CC-treated tumor-bearing mice. In conclusion, these investigative findings suggest that CC may play the potential anti-invasive benefits against OS through suppressing metastasis-associated I kappa B alpha/ECT2 molecular pathway.
C1 [Qiu, Rubiao; Chen, Xiong; Deng, Li] Guangxi Maternal & Child Hlth Hosp, Dept Pediat Surg, Nanning, Guangxi Zhuang, Peoples R China.
   [Li, Xueyu] Guangxi Maternal & Child Hlth Hosp, Reprod Ctr, Nanning, Guangxi Zhuang, Peoples R China.
   [Qin, Kaibing] Guangxi Med Univ, Affiliated Hosp 7, Dept Orthoped, Wuzhou, Guangxi Zhuang, Peoples R China.
   [Wang, Ruyue; Dai, Yan] Guangxi Med Univ, Nanning, Guangxi Zhuang, Peoples R China.
   [Ye, Yu] Guangxi Med Univ, Affiliated Hosp 2, Emergency Dept, Nanning 530007, Guangxi Zhuang, Peoples R China.
RP Ye, Y (通讯作者)，Guangxi Med Univ, Affiliated Hosp 2, Emergency Dept, Nanning 530007, Guangxi Zhuang, Peoples R China.
EM yeyu_doctor@163.com
FU Natural Scientific Foundation of Guangxi [2015GXNSFAA139161]
CR Adan A, 2017, CRIT REV BIOTECHNOL, V37, P163, DOI 10.3109/07388551.2015.1128876
   Adhikari N, 2017, EUR J MED CHEM, V129, P72, DOI 10.1016/j.ejmech.2017.02.014
   Bebe FREDERICKN, 2019, J CLIN AESTHET DERMATOL, V12, P16
   Boran C, 2003, NEOPLASMA, V50, P139
   Chaffer CL, 2011, SCIENCE, V331, P1559, DOI 10.1126/science.1203543
   Chen J, 2018, MOL CARCINOGEN, V57, P817, DOI 10.1002/mc.22531
   Chen J, 2015, FOOD FUNCT, V6, P3091, DOI 10.1039/c5fo00374a, 10.1039/C5FO00374A
   Chen JX, 2015, J HEPATOL, V62, P1287, DOI 10.1016/j.jhep.2015.01.014
   Chen YM, 2017, ORAL ONCOL, V73, P124, DOI 10.1016/j.oraloncology.2017.08.017
   Dong SQ, 2019, FEBS OPEN BIO, V9, P519, DOI 10.1002/2211-5463.12592
   Eftekhari F, 2009, CANCER TREAT RES, V152, P33, DOI 10.1007/978-1-4419-0284-9_3
   Heare T, 2009, CURR OPIN PEDIATR, V21, P365, DOI 10.1097/MOP.0b013e32832b1111
   Hu W, 2019, J CELL MOL MED, V23, P3505, DOI 10.1111/jcmm.14248
   Hu W, 2019, J CELL PHYSIOL, V234, P17305, DOI 10.1002/jcp.28349
   Kareva I, 2016, BIOL DIRECT, V11, P0, DOI 10.1186/s13062-016-0139-0
   Kumar N, 2017, TRANSFUSION MED, V27, P327, DOI 10.1111/tme.12453
   Li R, 2019, J CELL MOL MED, V23, P6017, DOI 10.1111/jcmm.14464
   Li R, 2016, GENE, V595, P168, DOI 10.1016/j.gene.2016.09.036
   Lin C, 2017, ONCOGENE, V36, P3695, DOI 10.1038/onc.2016.525
   Liu XT, 2017, METHODS MOL BIOL, V1634, P277, DOI 10.1007/978-1-4939-7144-2_23
   Qiu RB, 2019, J CELL BIOCHEM, V120, P10697, DOI 10.1002/jcb.28360
   Qiu RB, 2014, EXP MOL PATHOL, V97, P17, DOI 10.1016/j.yexmp.2014.04.014
   Rietjens IMCM, 2017, BRIT J PHARMACOL, V174, P1263, DOI 10.1111/bph.13622
   Saito S, 2003, J CELL BIOCHEM, V90, P819, DOI 10.1002/jcb.10688
   Seyfried THOMASN, 2013, CRITICAL REVIEWS IN ONCOGENESIS, V18, P43
   Su M, 2019, ENVIRON TOXICOL PHAR, V65, P60, DOI 10.1016/j.etap.2018.12.004
   Su M, 2016, AM J TRANSL RES, V8, P2820
   Sun HT, 2018, MED SCI MONITOR, V24, P6178, DOI 10.12659/MSM.910201
   Tsai CW, 2018, ANTICANCER RES, V38, P6821, DOI 10.21873/anticanres.13055
   Wang Y, 2018, CELL PHYSIOL BIOCHEM, V45, P537, DOI 10.1159/000487031
   Wu K, 2019, J CELL BIOCHEM, V120, P7482, DOI 10.1002/jcb.28022
   Wu XO, 2017, ENVIRON SCI POLLUT R, V24, P24201, DOI 10.1007/s11356-017-0072-5
   Xin H, 2019, BMC CANCER, V19, P0, DOI 10.1186/s12885-018-5245-1
   Xu XX, 2019, BIOFACTORS, V45, P740, DOI 10.1002/biof.1519
   Zheng HQ, 2016, COLD SH Q B, V81, P151, DOI 10.1101/sqb.2016.81.030775
   Zhou R, 2019, DIGESTION, V99, P247, DOI 10.1159/000492861
NR 36
TC 13
Z9 15
U1 0
U2 7
PU WILEY
PI HOBOKEN
PA 111 RIVER ST, HOBOKEN 07030-5774, NJ USA
SN 0951-6433
EI 1872-8081
J9 BIOFACTORS
JI Biofactors
PD NOV-DEC 15
PY 2019
VL 45
IS 6
BP 975
EP 982
DI 10.1002/biof.1545
PG 8
WC Biochemistry & Molecular Biology; Endocrinology & Metabolism
SC Biochemistry & Molecular Biology; Endocrinology & Metabolism
GA VJ6ZG
UT WOS:000477216700001
PM 31322783
DA 2022-07-08
ER

PT J
AU Liu, Yan
   Li, Zhe-Hai
   Zhang, Lan
   Lu, Shi-Bao
AF Liu, Yan
   Li, Zhe-hai
   Zhang, Lan
   Lu, Shi-bao
TI ADAM8 promotes chondrosarcoma cell migration and invasion by activating the NF-kappa B/MMP-13 signaling axisE
SO ANTI-CANCER DRUGS
LA English
DT Article
DE ADAM8; chondrosarcoma; migration and invasion; MMP-13; NF-kappa B
ID nf-kappa-b; expression; mmp-13; osteosarcoma; pathway; tissue
AB ADAM8 is reported to promote extracellular matrix degradation to provide conditions for tumor metastasis. However, the underlying mechanism of ADAM8 in modulating chondrosarcoma (CHS) metastasis remains unclear. We used two human CHS cell lines SW1353 and HCS-2/8 to analyze the expression profiles of ADAM8 in CHS cells compared with the normal chondrocytes. An important proteolytic enzyme MMP-13 was detected as a marker for extracellular matrix degradation in chondrocytes. Then, by silencing or overexpressing ADAM8, the effects on cell migration and invasion in SW1353 and HCS-2/8, and the downstream signal transduction pathways were evaluated. ADAM8 and MMP-13 were highly expressed, and the NF-kappa B pathway was activated in SW1353 and HCS-2/8 cells. Silencing ADAM8 significantly reduced the ability of cell migration and invasion, and blocked the NF-kappa B signaling pathway through I kappa B alpha and p65 dephosphorylation, leading to reduced NF-kappa B transcription activity and decreased MMP-13 expression. ADAM8 overexpression promoted these processes, which, however, were reversed by an inhibitor Bay 11-7085. Our data showed a novel regulation mechanism for ADAM8 in promoting CHS migration and invasion by activating the NF-kappa B/MMP-13 signaling axis. Modulation of their levels may serve as potential targets in the treatment of CHS and even other cartilage diseases. Copyright (C) 2019 Wolters Kluwer Health, Inc. All rights reserved.
C1 [Liu, Yan; Lu, Shi-Bao] Capital Med Univ, Xuanwu Hosp, Dept Orthopaed, 45 Changchun St, Beijing 100053, Peoples R China.
   [Li, Zhe-Hai] Beijing Northern Hosp Weaponry Ind, Beijing, Peoples R China.
   [Zhang, Lan] Inner Mongolia Med Univ, Affiliated Hosp 3, Inner Mongolia BaoGang Hosp, Dept Orthopaed, Baotou, Peoples R China.
RP Lu, SB (通讯作者)，Capital Med Univ, Xuanwu Hosp, Dept Orthopaed, 45 Changchun St, Beijing 100053, Peoples R China.
EM spinelu@163.com
FU Natural Science Foundation of China [81460343]; Natural Science Foundation of Inner Mongolia [2014MS0819]
CR Bourboulia D, 2010, SEMIN CANCER BIOL, V20, P161, DOI 10.1016/j.semcancer.2010.05.002
   Etoh T, 2000, GUT, V47, P50, DOI 10.1136/gut.47.1.50
   Farina AR, 2011, FEBS LETT, V585, P3328, DOI 10.1016/j.febslet.2011.09.023
   Fosang AJ, 1996, FEBS LETT, V380, P17, DOI 10.1016/0014-5793(95)01539-6
   Guaiquil VH, 2010, J MOL MED, V88, P497, DOI 10.1007/s00109-010-0591-8
   Han ZN, 1998, AUTOIMMUNITY, V28, P197, DOI 10.3109/08916939808995367
   Hernandez I, 2010, ONCOGENE, V29, P3758, DOI 10.1038/onc.2010.130
   Hu HB, 2016, INT J MOL MED, V38, P1922, DOI 10.3892/ijmm.2016.2770
   Ishikawa N, 2004, CLIN CANCER RES, V10, P8363, DOI 10.1158/1078-0432.CCR-04-1436
   Li ZH, 2012, PATHOL ONCOL RES, V18, P657, DOI 10.1007/s12253-011-9491-7
   Orgaz JL, 2014, NAT COMMUN, V5, P0, DOI 10.1038/ncomms5255
   Shang HS, 2014, MOLECULES, V19, P16588, DOI 10.3390/molecules191016588
   Shih YW, 2010, CELL BIOCHEM BIOPHYS, V58, P31, DOI 10.1007/s12013-010-9091-2
   Stahlebackdahl M, 1997, LAB INVEST, V76, P717
   Stetlerstevenson WG, 1993, ANNU REV CELL BIOL, V9, P541, DOI 10.1146/annurev.cb.09.110193.002545
   Tai KY, 2008, ONCOGENE, V27, P4044, DOI 10.1038/onc.2008.57
   Tan TW, 2009, J CELL BIOCHEM, V107, P345, DOI 10.1002/jcb.22132
   Uria JA, 1998, AM J PATHOL, V153, P91, DOI 10.1016/S0002-9440(10)65549-6
   Van OOSTERWIJKJG, 2013, HEMATOL ONCOL CLIN N, V27, P1021, DOI 10.1016/j.hoc.2013.07.012
   Visse R, 2003, CIRC RES, V92, P827, DOI 10.1161/01.RES.0000070112.80711.3D
   Wildeboer D, 2006, J NEUROPATH EXP NEUR, V65, P516, DOI 10.1097/01.jnen.0000229240.51490.d3
   Zhang XX, 2012, ENVIRON SCI TECHNOL, V46, P11319, DOI 10.1021/es3024989
NR 22
TC 3
Z9 3
U1 1
U2 6
PU LIPPINCOTT WILLIAMS & WILKINS
PI PHILADELPHIA
PA TWO COMMERCE SQ, 2001 MARKET ST, PHILADELPHIA, PA 19103 USA
SN 0959-4973
EI 1473-5741
J9 ANTI-CANCER DRUG
JI Anti-Cancer Drugs
PD AUG 15
PY 2019
VL 30
IS 7
BP 714
EP 721
DI 10.1097/CAD.0000000000000790
PG 8
WC Oncology; Pharmacology & Pharmacy
SC Oncology; Pharmacology & Pharmacy
GA IQ4SW
UT WOS:000480741900008
PM 31305294
DA 2022-07-08
ER

PT J
AU Zhao, Weijia
   Chen, Zonghan
   Guan, Meng
AF Zhao, Weijia
   Chen, Zonghan
   Guan, Meng
TI Polydatin enhances the chemosensitivity of osteosarcoma cells to paclitaxel
SO JOURNAL OF CELLULAR BIOCHEMISTRY
LA English
DT Article
DE drug resistance; osteosarcoma; polydatin; U-2OS and MG-63 cell lines
ID high-grade osteosarcoma; neoadjuvant chemotherapy; inhibits growth; apoptosis; resistance; cancer; proliferation; mechanism; stress
AB Despite improvements in the prognosis of osteosarcoma patients, chemotherapy fails in a considerable number of cases due to drug resistance. The development of novel agents may enhance chemosensitivity. This study explored the anticancer function of polydatin and its ability-in combination with paclitaxel-to overcome drug resistance in human osteosarcoma U-2OS and MG-63 cell lines. A cell proliferation assay (celll counting kit-8), a cell-cycle assay, an apoptosis assay (annexin V-fluorescein isothiocyanate/propidium iodide), and a cell migration assay (Transwell) were used to analyze cell activity. Western blot analysis and quantitative reverse-transcription polymerase chain reaction were performed to examine function-related mRNA and protein levels. Treatment with polydatin suppressed cell growth and migration in both cell lines. Moreover, polydatin induced cell apoptosis in both parental and paclitaxel-resistant cells, and cell-cycle arrest in the S phase. Furthermore, it altered the expression of various proteins associated with cell growth (Ki67, p21, cyclin A, cyclin E, and cyclin-dependent kinase 2), migration (matrix metalloproteinase-2 [MMP-2], MMP-9, and tissue inhibitor of metalloproteinase-1), apoptosis (poly[ADP-ribose] polymerase 1 and caspase 3), and drug resistance (p-glycoprotein 1, lung resistance-related protein 1, growth arrest and DNA damage-45 alpha, glutathione S-transferase pi, and heat shock protein 27) in paclitaxel-resistant osteosarcoma cells. Cells transfected with myr-Akt caused obvious upregulation and activation of Akt, which were significantly attenuated via polydatin treatment. In conclusion, polydatin may enhance the chemosensitivity of osteosarcoma cells to paclitaxel.
C1 [Zhao, Weijia] Kunming Med Univ, Affiliated Hosp 1, Dept Dermatol, Kunming, Yunnan, Peoples R China.
   [Chen, Zonghan] Yunnan Univ Tradit Chinese Med, Off Educ Adm, Kunming, Yunnan, Peoples R China.
   [Guan, Meng] Kunming Med Univ, Affiliated Hosp 1, Dept Ophthalmol, 295 Xichang Rd, Kunming 650031, Yunnan, Peoples R China.
RP Guan, M (通讯作者)，Kunming Med Univ, Affiliated Hosp 1, Dept Ophthalmol, 295 Xichang Rd, Kunming 650031, Yunnan, Peoples R China.
EM gs32oq@163.com
CR Amodio N, 2012, CELL DEATH DIS, V3, P0, DOI 10.1038/cddis.2012.175
   Bacci G, 2008, J SURG ONCOL, V98, P415, DOI 10.1002/jso.21140
   Bramwell VHC, 2000, CURR OPIN ONCOL, V12, P330, DOI 10.1097/00001622-200007000-00009
   Cao WJ, 2016, MOL MED REP, V13, P3297, DOI 10.3892/mmr.2016.4909
   Chen ZQ, 2016, BIOMED PHARMACOTHER, V82, P49, DOI 10.1016/j.biopha.2016.04.059
   Davis AM, 1994, J CLIN ONCOL, V12, P423, DOI 10.1200/JCO.1994.12.2.423
   De Maria S, 2013, J TRANSL MED, V11, P0, DOI 10.1186/1479-5876-11-264
   Doyle LA, 1998, P NATL ACAD SCI USA, V95, P15665, DOI 10.1073/pnas.95.26.15665
   Ferguson WS, 2001, CANCER INVEST, V19, P292, DOI 10.1081/CNV-100102557
   He JP, 2014, ASIAN PAC J CANCER P, V15, P5967, DOI 10.7314/APJCP.2014.15.15.5967
   He LF, 2001, DRUG DISCOV TODAY, V6, P1153, DOI 10.1016/S1359-6446(01)02038-4
   Herbst RS, 2003, CANCER TREAT REV, V29, P407, DOI 10.1016/S0305-7372(03)00097-5
   Jaffe N, 2013, SARCOMA, V2013, P0
   Jinawath N, 2009, ONCOGENE, V28, P1941, DOI 10.1038/onc.2009.37
   Johnstone RW, 2002, CELL, V108, P153, DOI 10.1016/S0092-8674(02)00625-6
   Kim D, 2005, FRONT BIOSCI-LANDMRK, V10, P975, DOI 10.2741/1592
   Lai SW, 2015, J EPIDEMIOL, V25, P246, DOI 10.2188/jea.JE20140152
   Li HX, 2017, J BIOCHEM MOL TOXIC, V31, P0, DOI 10.1002/jbt.21900
   Li K, 2016, ONCOL REP, V36, P1973, DOI 10.3892/or.2016.4991
   Li SY, 2015, TUMOR BIOL, V36, P1329, DOI 10.1007/s13277-015-3181-0
   Link MP, 1991, CLIN ORTHOP RELAT R, V0, P8
   Liu HH, 2011, J CELL BIOCHEM, V112, P3695, DOI 10.1002/jcb.23303
   Lv C, 2016, TUMOR BIOL, V37, P9333, DOI 10.1007/s13277-016-4807-6
   Meng QH, 2016, FOOD CHEM TOXICOL, V96, P215, DOI 10.1016/j.fct.2016.07.032
   Prabhudesai SG, 2007, J SURG ONCOL, V96, P77, DOI 10.1002/jso.20785
   Ravagnan G, 2013, INFLAMMATION, V36, P26, DOI 10.1007/s10753-012-9516-8
   Scotlandi K, 2005, CANCER RES, V65, P3868, DOI 10.1158/0008-5472.CAN-04-3192
   Serra M, 1993, ANTICANCER RES, V13, P323
   Uchida A, 1997, CANCER, V79, P411
   Uozaki H, 1997, CANCER-AM CANCER SOC, V79, P2336, DOI 10.1002/(SICI)1097-0142(19970615)79:12<2336::AID-CNCR7>3.0.CO;2-J
   Wang CM, 2016, J BIOCHEM MOL TOXIC, V30, P200, DOI 10.1002/jbt.21779
   Xu G, 2016, AM J TRANSL RES, V8, P922
   Yang CQ, 2014, TUMOR BIOL, V35, P6357, DOI 10.1007/s13277-014-1833-0
   Zhang J, 2015, CLIN CHIM ACTA, V444, P182, DOI 10.1016/j.cca.2014.12.041
   Zhang YS, 2014, ONCOL LETT, V7, P295, DOI 10.3892/ol.2013.1696
NR 35
TC 8
Z9 8
U1 0
U2 9
PU WILEY
PI HOBOKEN
PA 111 RIVER ST, HOBOKEN 07030-5774, NJ USA
SN 0730-2312
EI 1097-4644
J9 J CELL BIOCHEM
JI J. Cell. Biochem.
PD OCT 15
PY 2019
VL 120
IS 10
BP 17481
EP 17490
DI 10.1002/jcb.29012
PG 10
WC Biochemistry & Molecular Biology; Cell Biology
SC Biochemistry & Molecular Biology; Cell Biology
GA IU4IQ
UT WOS:000483551100106
PM 31106479
DA 2022-07-08
ER

PT J
AU Xu, Enjie
   Ji, Zhe
   Jiang, Heng
   Lin, Tao
   Ma, Jun
   Zhou, Xuhui
AF Xu, Enjie
   Ji, Zhe
   Jiang, Heng
   Lin, Tao
   Ma, Jun
   Zhou, Xuhui
TI Hypoxia-Inducible Factor 1A Upregulates HMGN5 by Increasing the Expression of GATA1 and Plays a Role in Osteosarcoma Metastasis
SO BIOMED RESEARCH INTERNATIONAL
LA English
DT Article
ID tissue-specific expression; binding domain 5; nonmetastatic osteosarcoma; adjuvant chemotherapy; breast-cancer; bone sarcoma; transcription; extremity; promote; children
AB Osteosarcoma is one of the most common malignant tumors in children and adolescents and is characterized by early metastasis. High-mobility group N (HMGN) domains are involved in the development of several tumors. Our previous study found that HMGN5 is highly expressed in osteosarcoma tissues and knockdown of HMGN5 inhibits migration and invasion of U-2 OS and Saos-2 cells. A hypoxic environment is commonly found in solid tumors such as osteosarcoma and is likely to be associated with tumor metastasis, so we further explored the relationship between HMGN5 and the hypoxic environment. Hypoxia-inducible factor 1A (HIF1A) is an adaptive factor in the hypoxic environment. We found that HIF1A and HMGN5 were upregulated in osteosarcoma (OS) cells cultured in the hypoxic environment, and the results of overexpression and knockdown experiments showed that HIF1A upregulated the transcription factor GATA1 and further promoted the expression of HMGN5. In addition, MMP2 and MMP9 were subsequently upregulated through the c-jun pathway, and finally, this promoted the migration and invasion of OS cells. It is suggested that HMGN5 may be an important downstream factor for HIF1A to promote osteosarcoma metastasis. It has an important clinical significance for the selection of therapeutic targets for osteosarcoma.
C1 [Xu, Enjie; Jiang, Heng; Lin, Tao; Ma, Jun; Zhou, Xuhui] Second Mil Med Univ, Changzheng Hosp, Dept Orthoped, Shanghai, Peoples R China.
   [Ji, Zhe] Peoples Hosp Xinjiang Uygur Autonomous Reg, Dept Orthoped, Xinjiang, Peoples R China.
RP Ma, J; Zhou, XH (通讯作者)，Second Mil Med Univ, Changzheng Hosp, Dept Orthoped, Shanghai, Peoples R China.
EM jmaspine@163.com; xhzhouspine@163.com
FU Shanghai Science and Technology Committee of China [16140901800]; National Natural Science Foundation of China [U1603118]
CR Bacci G, 1993, CANCER, V72, P3227, DOI 10.1002/1097-0142(19931201)72:11<3227::AID-CNCR2820721116>3.0.CO;2-C
   Bacci G, 2006, ACTA ORTHOP, V77, P938, DOI 10.1080/17453670610013268
   Botter SM, 2014, CURR OPIN PHARMACOL, V16, P15, DOI 10.1016/j.coph.2014.02.002
   Bramwell VHC, 1992, J CLIN ONCOL, V10, P1579, DOI 10.1200/JCO.1992.10.10.1579
   Chou ALEXANDERJ, 2008, PAEDIATR DRUGS, V10, P315, DOI 10.2165/00148581-200810050-00005
   Esmo EUROPEANSARCOMANETWORKWORK, 2012, ANN ONCOL, V23, P100, DOI 10.1093/annonc/mds254
   Fagerberg L, 2014, MOL CELL PROTEOMICS, V13, P397, DOI 10.1074/mcp.M113.035600
   Ferrari S, 2003, J CLIN ONCOL, V21, P710, DOI 10.1200/JCO.2003.03.141
   Fuchs N, 1998, ANN ONCOL, V9, P893, DOI 10.1023/A:1008391103132
   Gan Y, 2015, MED ONCOL, V32, P0, DOI 10.1007/s12032-015-0594-y
   Garcia P, 2011, J THROMB HAEMOST, V9, P1572, DOI 10.1111/j.1538-7836.2011.04396.x
   Gilkes DM, 2013, FUTURE ONCOL, V9, P1623, DOI 10.2217/fon.13.92, 10.2217/FON.13.92
   He JP, 2014, ASIAN PAC J CANCER P, V15, P5967, DOI 10.7314/APJCP.2014.15.15.5967
   Ji SQ, 2012, J EXP CLIN CANC RES, V31, P0, DOI 10.1186/1756-9966-31-22
   Ji YS, 1998, CIRC RES, V83, P295, DOI 10.1161/01.RES.83.3.295
   Jo VY, 2014, PATHOLOGY, V46, P95, DOI 10.1097/PAT.0000000000000050
   Legare ME, 2011, J CANCER, V2, P262, DOI 10.7150/jca.2.262
   Longhi A, 2006, CANCER TREAT REV, V32, P423, DOI 10.1016/j.ctrv.2006.05.005
   Marina N, 2004, ONCOLOGIST, V9, P422, DOI 10.1634/theoncologist.9-4-422
   Martini N, 1971, ANN THORAC SURG, V12, P271
   Maxwell PH, 2001, ADV EXP MED BIOL, V502, P365
   Meyers PA, 1998, J CLIN ONCOL, V16, P2452, DOI 10.1200/JCO.1998.16.7.2452
   Nakano K, 2018, INT J MOL SCI, V19, P0
   Nei Y, 2013, P NATL ACAD SCI USA, V110, P18620, DOI 10.1073/pnas.1311668110
   Nys K, 2011, BBA-REV CANCER, V1816, P1, DOI 10.1016/j.bbcan.2011.02.001
   Palmerini E, 2016, BMC CANCER, V16, P0, DOI 10.1186/s12885-016-2312-3
   Provisor AJ, 1997, J CLIN ONCOL, V15, P76, DOI 10.1200/JCO.1997.15.1.76
   Reed DR, 2017, CANCER-AM CANCER SOC, V123, P2206, DOI 10.1002/cncr.30589
   Romain B, 2014, MOL CANCER, V13, P0, DOI 10.1186/1476-4598-13-58
   Semenza GL, 2003, NAT REV CANCER, V3, P721, DOI 10.1038/nrc1187
   Shi Z, 2016, TUMOR BIOL, V37, P1531, DOI 10.1007/s13277-015-4693-3
   Shimizu R, 2005, SEMIN CELL DEV BIOL, V16, P129, DOI 10.1016/j.semcdb.2004.11.001
   Tsai SF, 1989, NATURE, V339, P446, DOI 10.1038/339446a0
   Tsuchiya H, 2002, J CLIN ONCOL, V20, P3470, DOI 10.1200/JCO.2002.11.028
   Wagner MJ, 2016, J ONCOL PRACT, V12, P208, DOI 10.1200/JOP.2015.009944
   Wei PT, 2016, DNA CELL BIOL, V35, P33, DOI 10.1089/dna.2015.3021
   Wei X, 2018, ONCOTARGETS THER, V11, P2205, DOI 10.2147/OTT.S156361
   Weng MZ, 2015, TUMOR BIOL, V36, P959, DOI 10.1007/s13277-014-2715-1
   Wittig JC, 2002, AM FAM PHYSICIAN, V65, P1123
   Wolff L, 2013, STEM CELLS, V31, P1237, DOI 10.1002/stem.1379
   Wu J, 2018, EUR REV MED PHARMACO, V22, P970, DOI 10.26355/eurrev_201802_14378
   Xu EJ, 2019, EUR SPINE J, V28, P1977, DOI 10.1007/s00586-019-06001-5
   Yamamoto M, 1990, GENE DEV, V4, P1650, DOI 10.1101/gad.4.10.1650
   Yang JL, 2013, CURR OPIN ONCOL, V25, P398, DOI 10.1097/CCO.0b013e3283622c1b
   Yang QC, 2007, JPN J CLIN ONCOL, V37, P127, DOI 10.1093/jjco/hyl137
   Yue F, 2014, NATURE, V515, P355, DOI 10.1038/nature13992
   Zhang FL, 2012, J CELL MOL MED, V16, P1889, DOI 10.1111/j.1582-4934.2011.01484.x
   Zhou XH, 2014, TUMOR BIOL, V35, P6539, DOI 10.1007/s13277-014-1825-0
NR 48
TC 5
Z9 5
U1 0
U2 2
PU HINDAWI LTD
PI LONDON
PA ADAM HOUSE, 3RD FLR, 1 FITZROY SQ, LONDON, W1T 5HF, ENGLAND
SN 2314-6133
EI 2314-6141
J9 BIOMED RES INT
JI Biomed Res. Int.
PD DEC 16
PY 2019
VL 2019
IS 
BP 
EP 
DI 10.1155/2019/5630124
PG 8
WC Biotechnology & Applied Microbiology; Medicine, Research & Experimental
SC Biotechnology & Applied Microbiology; Research & Experimental Medicine
GA PE1BF
UT WOS:000598106000001
PM 31930127
DA 2022-07-08
ER

PT J
AU Jafri, Asif
   Bano, Shabana
   Rais, Juhi
   Khan, Fahad
   Shivnath, Neelam
   Sharma, AK
   Arshad, Md
AF Jafri, Asif
   Bano, Shabana
   Rais, Juhi
   Khan, Fahad
   Shivnath, Neelam
   Sharma, A
   Arshad, Md
TI Phytochemical screening of Sterculia foetida seed extract for anti-oxidant, anti-microbial activity, and detection of apoptosis through reactive oxygen species (ROS) generation, mitochondrial membrane potential (MMP) decrease, and nuclear fragmentation in human osteosarcoma cells
SO JOURNAL OF HISTOTECHNOLOGY
LA English
DT Article
DE Sterculia foetida; anti-oxidant; apoptosis; MMP; ROS; osteosarcoma cells
ID cycle progression; ethanolic extract; natural-product; cancer; plant; carcinoma; arrest
AB Sterculia foetida seeds are rich in various secondary metabolites such as fatty acids, alkaloids, flavonoids, and saponins, and possess multidisciplinary anti-inflammatory, anti-microbial, anti-diabetic, and anti-obesity pharmacological activities. The present study described the phytochemical compounds along with, anti-microbial, anti-oxidant, and first time in vitro anti-osteosarcoma effects from these seeds. The seeds were collected, authenticated, dried, ground into crude powder, and the secondary metabolites extracted with ethanol. Further, gas chromatography and mass spectrophotometry (GC-MS) analysis was carried out to determine the presence of SFE phytochemical compounds. Anti-microbial activity was confirmed against selected bacterial strains by agar well diffusion and anti-oxidant activity was investigated through 2,2-diphenyl-1-picrylhydrazyl (DPPH) free radical scavenging method. The anti-proliferative and apoptotic activity was analyzed by 3-[4, 5-dimethylthiazol-2-yl]-2, 5-diphenyltetrazolium bromide (MTT) colorimetric assay, reactive oxygen species (ROS) generation, decrease in the mitochondrial membrane potential (MMP), and nuclear fragmentation assay. The results showed that SFE contained 35 active phytochemical and the secondary metabolites, alkaloids, glycosides, flavonoids, phenols, saponins, terpenoids, and tannins, which demonstrated significant anti-microbial and anti-oxidant potential. The results for SFE anti-cancerous activity on MG-63 osteosarcoma cells were reduced cell viability, generated excessive ROS, induced nuclear fragmentation and decreased MMP in a concentration-dependent manner. It was concluded that SFE had potent anti-oxidant, anti-microbial, and anti-cancerous activity on the MG-63 cells. However, further studies are needed to validate SFE efficacy for prevention and management of osteosarcoma.
C1 [Jafri, Asif; Rais, Juhi; Shivnath, Neelam; Arshad, Md] Univ Lucknow, Mol Endocrinol Lab, Dept Zool, Lucknow 226007, Uttar Pradesh, India.
   [Bano, Shabana; Sharma, A. K.] Univ Lucknow, Protozool Res Lab, Dept Zool, Lucknow, Uttar Pradesh, India.
   [Khan, Fahad] Integral Univ, Dept Biosci, Lucknow, Uttar Pradesh, India.
RP Jafri, A (通讯作者)，Univ Lucknow, Mol Endocrinol Lab, Dept Zool, Lucknow 226007, Uttar Pradesh, India.
EM asifjafri.jafri@rediffmail.com
FU Uttar Pradesh Council of Science and Technology (UPCST, Lucknow) [CST/SERPD/D-299]; Council of Scientific and Industrial Research, CSIR, India [09/107 (0393)/2018- EMR-I]; University Grants Commissions, UGC, India; Department of Science and Technology, India; DST-FIST-PURSE; UGC-SAP schemes
CR Ahamad MS, 2014, PLOS ONE, V9, P0, DOI 10.1371/journal.pone.0110003
   Aleryani SL, 2005, CLIN CHIM ACTA, V359, P141, DOI 10.1016/j.cccn.2005.03.038
   Aparna V, 2012, CHEM BIOL DRUG DES, V80, P434, DOI 10.1111/j.1747-0285.2012.01418.x
   Arshad M, 2016, CARYOLOGIA, V69, P128, DOI 10.1080/00087114.2015.1136542
   Asori M, 2011, ASIAN J CHEM, V23, P3713
   Bishayee K, 2013, CELL PROLIFERAT, V46, P153, DOI 10.1111/cpr.12017
   Blois MS, 1958, NATURE, V181, P1199, DOI 10.1038/1811199a0
   Boonstra J, 2004, GENE, V337, P1, DOI 10.1016/j.gene.2004.04.032
   Cencic A, 2010, NUTRIENTS, V2, P611, DOI 10.3390/nu2060611
   Chaftar N, 2016, ADV EXP MED BIOL, V901, P1, DOI 10.1007/5584_2015_5011
   Chaudhary AK, 2016, DRUG DISCOV TODAY, V21, P38, DOI 10.1016/j.drudis.2015.07.014
   Chidambara MURTHYKN, 2003, J MED FOOD, V6, P99
   Cowan MM, 1999, CLIN MICROBIOL REV, V12, P564, DOI 10.1128/CMR.12.4.564
   Cragg GM, 2013, BBA-GEN SUBJECTS, V1830, P3670, DOI 10.1016/j.bbagen.2013.02.008
   Demain AL, 2011, MICROB BIOTECHNOL, V4, P687, DOI 10.1111/j.1751-7915.2010.00221.x
   Dorfman HD, 1995, CANCER, V75, P203, DOI 10.1002/1097-0142(19950101)75:1+<203::AID-CNCR2820751308>3.0.CO;2-V
   Fulda S, 2010, PLANTA MED, V76, P1075, DOI 10.1055/s-0030-1249961
   Galati G, 2004, FREE RADICAL BIO MED, V37, P287, DOI 10.1016/j.freeradbiomed.2004.04.034
   Gomathi D, 2015, J FOOD SCI TECH MYS, V52, P1212, DOI 10.1007/s13197-013-1105-9
   Jaradat NA, 2017, EUR J INTEGR MED, V14, P46, DOI 10.1016/j.eujim.2017.08.012
   Jaramillo S, 2010, J AGR FOOD CHEM, V58, P10869, DOI 10.1021/jf102669p
   Ji JG, 2006, EUR J CANCER, V42, P2343, DOI 10.1016/j.ejca.2005.11.043
   Kumar HK, 2012, INT J CURR PHARM RES, V4, P45
   Kuok CF, 2017, EXP BIOL MED, V242, P731, DOI 10.1177/1535370216689828
   Mahmoudi S, 2016, ASIAN PAC J TROP BIO, V6, P239, DOI 10.1016/j.apjtb.2015.12.010
   Mandelkow R, 2017, ANTICANCER RES, V37, P2239, DOI 10.21873/anticanres.11560
   Megdiche-ksouri W, 2015, IND CROP PROD, V63, P104, DOI 10.1016/j.indcrop.2014.10.029
   Nakilcioglu E, 2013, GIDA - JOURNAL OF FOOD, V38, P267
   Rais JUHI, 2017, FRONT BIOSCI (ELITE ED), V9, P67
   Rajasekharreddy P, 2014, MAT SCI ENG C-MATER, V39, P203, DOI 10.1016/j.msec.2014.03.003
   Rani PU, 2010, J PEST SCI, V83, P273, DOI 10.1007/s10340-010-0295-4
   Saraste A, 2000, CARDIOVASC RES, V45, P528, DOI 10.1016/S0008-6363(99)00384-3
   Sharma H, 2015, J INTEGR MED-JIM, V13, P80, DOI 10.1016/S2095-4964(15)60161-3
   Siddiqui S, 2015, CELL PROLIFERAT, V48, P443, DOI 10.1111/cpr.12195
   Siddiqui S, 2017, NUTR CANCER, V69, P791, DOI 10.1080/01635581.2017.1310260
   Singh RK, 2017, J MOL STRUCT, V1135, P82, DOI 10.1016/j.molstruc.2017.01.059
   Song IS, 2015, WORLD J STEM CELLS, V7, P418, DOI 10.4252/wjsc.v7.i2.418
   Srivastava S, 2017, J MOL STRUCT, V1141, P678, DOI 10.1016/j.molstruc.2017.04.008
   Sussman G, 2016, WOUND PRACT RES, V24, P254
   Tan L, 2016, ENVIRON, V6, P181
   Trachootham D, 2009, NAT REV DRUG DISCOV, V8, P579, DOI 10.1038/nrd2803
   Turkyilmaz M, 2013, FOOD CHEM, V138, P1810, DOI 10.1016/j.foodchem.2012.11.100
   Uddin G, 2012, MIDDLE E J MED PLANT, V4, P75
   Verbon EH, 2012, GENE, V511, P1, DOI 10.1016/j.gene.2012.08.038
   Waheed , 2016, ASIAN J PHARM CLIN R, V9, P96
   Wang RF, 2013, MOLECULES, V18, P1181, DOI 10.3390/molecules18011181
NR 46
TC 6
Z9 7
U1 2
U2 11
PU TAYLOR & FRANCIS LTD
PI ABINGDON
PA 2-4 PARK SQUARE, MILTON PARK, ABINGDON OR14 4RN, OXON, ENGLAND
SN 0147-8885
EI 2046-0236
J9 J HISTOTECHNOL
JI J. Histotechnol.
PD APR 3
PY 2019
VL 42
IS 2
BP 68
EP 79
DI 10.1080/01478885.2019.1592832
PG 12
WC Cell Biology
SC Cell Biology
GA IA0TK
UT WOS:000465771000001
DA 2022-07-08
ER

PT J
AU Wei, Q.
   Li, Q-Q
   Zhai, X-C
   Qin, L.
   Li, H-B
   Meng, R.
   Han, X-F
AF Wei, Q
   Li, Q-q
   Zhai, X-c
   Qin, L
   Li, H-b
   Meng, R
   Han, X-f
TI MicroRNA-330-5p promotes the development of osteosarcoma by regulating SPRY2
SO EUROPEAN REVIEW FOR MEDICAL AND PHARMACOLOGICAL SCIENCES
LA English
DT Article
DE MicroRNA-330-5p; SPRY2; Progression; Osteosarcoma
ID metastasis; cancer; cell
AB OBJECTIVE: MicroRNA is an endogenous, non-coding small RNA that has a significant role in regulating organisms and pathology. Previous studies have demonstrated that microRNA-330-5p was a cancer-promoting gene. However, the role of microRNA-330-5p in osteosarcoma (OS) has not been reported. The aim of this work was to explore the characteristics of microRNA-330-5p expression in OS, and to further study its expression in OS and its relationship with clinicopathological parameters and prognosis. PATIENTS AND METHODS: Quantitative Real Time-Polymerase Chain Reaction (qRT-PCR) was performed to investigate the expression of microRNA-330-5p in 48 pairs of OS tissues and paracancer tissues, and to analyze the relationship between the expression of microRNA-330-5p and OS clinical indicators and patient prognosis. Meanwhile, qRT-PCR was performed to verify the microRNA-330-5p expression in OS cells. In addition, the microRNA-330-5p knockdown expression model was constructed using lentivirus in OS cell lines U2OS and MG63. The effects of microRNA-330-5p on the biological function of OS cells were analyzed by Cell Counting Kit-8 (CCK-8) and transwell experiments. The potential mechanism was explored by Western blot. RESULTS: In this paper, qRT-PCR results showed that the expression of microRNA-330-5p in OS was higher than that in paracancer tissues, and the difference was statistically significant. Compared with microRNA-330-5p low expression group. patients with high expression of microRNA -330-5p had a higher prevalence of distant metastasis and a lower overall survival rate. In vitro experiment showed that the proliferation, invasion and metastasis abilities of the cells in the microRNA-330-5p silencing group were markedly decreased compared with the negative control group (NC group). Western blot results demonstrated that microRNA-330-5p inhibitor can activate SPRY2 and regulate the expression of key proteins, such as p-Smad2, p-Smad3, TGF-beta 1. MMP9 and Vimentin in the TGF-beta 1/Smad signaling pathway. It was found that there was a mutual regulation between microRNA-330-5p and SPRY2, which promoted the malignant progression of OS. CONCLUSIONS: The expression of microRNA-330-5p was markedly increased in OS, which was associated with distant metastasis and poor prognosis. Furthermore, we found that microRNA-330-5p may promote the vicious progression of OS by inter-modulating SPRY2 and the TGF-beta 1/Smad signaling pathways.
C1 [Wei, Q.; Li, Q-Q; Zhai, X-C; Qin, L.; Li, H-B; Meng, R.; Han, X-F] Shanxian Cent Hosp, Dept Orthoped, Heze, Peoples R China.
RP Han, XF (通讯作者)，Shanxian Cent Hosp, Dept Orthoped, Heze, Peoples R China.
EM 1099419112@qq.com
CR Anderson ME, 2016, ORTHOP CLIN N AM, V47, P283, DOI 10.1016/j.ocl.2015.08.022
   Baradaran B, 2019, BIOMED PHARMACOTHER, V109, P1008, DOI 10.1016/j.biopha.2018.10.177
   Brown HK, 2017, CANCER LETT, V386, P189, DOI 10.1016/j.canlet.2016.11.019
   Gao WY, 2018, ONCOL LETT, V16, P5291, DOI 10.3892/ol.2018.9274
   He Y, 2018, CELL PHYSIOL BIOCHEM, V47, P1465, DOI 10.1159/000490839
   Koksal H, 2018, SCAND J IMMUNOL, V0, P0
   Lan M, 2018, J BONE ONCOL, V12, P101, DOI 10.1016/j.jbo.2018.07.010
   Leonetti A, 2019, DRUG RESIST UPDATE, V42, P1, DOI 10.1016/j.drup.2018.11.002
   Li L, 2016, ONCOTARGET, V7, P18021, DOI 10.18632/oncotarget.7694
   Lu S, 2018, EUR REV MED PHARMACO, V22, P7633, DOI 10.26355/eurrev_201811_16380
   Moore DREWD, 2014, CANCER TREAT RES, V162, P65, DOI 10.1007/978-3-319-07323-1_4
   Palmini G, 2017, MOLECULES, V22, P0, DOI 10.3390/molecules22030417
   Samadaian N, 2018, PATHOL RES PRACT, V214, P2018, DOI 10.1016/j.prp.2018.09.019
   Tome Y, 2019, J CELL BIOCHEM, V120, P283, DOI 10.1002/jcb.27353
   Tong J, 2018, PREGNANCY HYPERTENS, V13, P37, DOI 10.1016/j.preghy.2018.05.003
   Tuncer SB, 2019, MOL BIOL REP, V46, P975, DOI 10.1007/s11033-018-4554-4
   Tutar Y, 2014, CURR PHARM BIOTECHNO, V15, P429, DOI 10.2174/138920101505140828161335
   Wang SW, 2015, CARCINOGENESIS, V36, P104, DOI 10.1093/carcin/bgu218
   Wang SN, 2017, MOL THER, V25, P2140, DOI 10.1016/j.ymthe.2017.05.018
   Xiao Z, 2018, CELL PHYSIOL BIOCHEM, V51, P1879, DOI 10.1159/000495714
   Zhao QY, 2018, CELL DEATH DIS, V9, P0, DOI 10.1038/s41419-018-1182-9
   Zhou Q, 2017, CANCER IMMUNOL RES, V5, P547, DOI 10.1158/2326-6066.CIR-16-0259
   Zhou WY, 2014, DISCOV MED, V17, P301
NR 23
TC 0
Z9 0
U1 1
U2 2
PU VERDUCI PUBLISHER
PI ROME
PA VIA GREGORIO VII, ROME, 186-00165, ITALY
SN 1128-3602
EI 
J9 EUR REV MED PHARMACO
JI Eur. Rev. Med. Pharmacol. Sci.
PD JUN 15
PY 2019
VL 23
IS 20
BP 8761
EP 8770
DI 10.26355/eurrev_201910_19270
PG 10
WC Pharmacology & Pharmacy
SC Pharmacology & Pharmacy
GA JL2IR
UT WOS:000495355200007
PM 31696462
DA 2022-07-08
ER

PT J
AU Jie, Zhiwei
   Xie, Ziang
   Zhao, Xiangde
   Sun, Xuewu
   Yu, Hejun
   Pan, Xin
   Shen, Shuying
   Qin, An
   Fang, Xiangqian
   Fan, Shunwu
AF Jie, Zhiwei
   Xie, Ziang
   Zhao, Xiangde
   Sun, Xuewu
   Yu, Hejun
   Pan, Xin
   Shen, Shuying
   Qin, An
   Fang, Xiangqian
   Fan, Shunwu
TI Glabridin inhibits osteosarcoma migration and invasion via blocking the p38-and JNK-mediated CREB-AP1 complexes formation
SO JOURNAL OF CELLULAR PHYSIOLOGY
LA English
DT Article
DE CREB-AP1; glabridin; metastasis; osteosarcoma; therapeutic
ID licorice root; cancer; transcription; isoflavan; apoptosis; autophagy; pathway; role; cell; ap-1
AB Osteosarcoma is the most common bone malignancy, and it seriously affects the quality of life of affected children and adolescents. Glabridin (GLA), a major component of licorice root extract, has been reported to exert antitumor effects against a variety of tumor types; however, its effects on osteosarcoma have not been elucidated. In the current study, we investigate the effects and potential antimetastatic mechanisms of GLA on osteosarcoma in vitro and in vivo. Flow cytometry showed that GLA induced G2/M cell cycle phase arrest and promoted cell apoptosis. Transwell and wound-healing assays showed that GLA significantly decreased the migration and invasion of osteosarcoma cells. Further western blotting and quantitative real-time polymerase chain reaction showed that the expression of matrix metalloproteinase (MMP)-2 and MMP-9 in MG63 and HOS cells were reduced after GLA treatment. Moreover, western blotting demonstrated that GLA downregulated the phosphorylation of p38 mitogen-activated protein kinases and c-Jun N-terminal kinase. A coimmunoprecipitation assay illustrated that formation of cAMP response element-binding protein (CREB)-activating protein 1 (AP1) complexes and the DNA binding activities of CREB and AP1 in MG63 and HOS cells were impaired following treatment with GLA. Finally, GLA inhibited tumor growth and suppressed osteosarcoma cell metastasis in vivo. Overall, our findings highlight the potential of GLA as a therapeutic agent for the prevention and treatment of tumor metastasis.
C1 [Jie, Zhiwei; Xie, Ziang; Zhao, Xiangde; Sun, Xuewu; Yu, Hejun; Pan, Xin; Shen, Shuying; Fang, Xiangqian; Fan, Shunwu] Zhejiang Univ, Sch Med, Sir Run Run Shaw Hosp, Dept Orthopaed, Hangzhou 310016, Zhejiang, Peoples R China.
   [Jie, Zhiwei; Xie, Ziang; Zhao, Xiangde; Sun, Xuewu; Pan, Xin; Shen, Shuying] Key Lab Biotherapy Zhejiang Prov, Hangzhou, Zhejiang, Peoples R China.
   [Qin, An] Shanghai Ninth Peoples Hosp, Shanghai Key Lab Orthopaed Implant, Dept Orthopaed, Shanghai, Peoples R China.
RP Fang, XQ; Fan, SW (通讯作者)，Zhejiang Univ, Sch Med, Sir Run Run Shaw Hosp, Dept Orthopaed, Hangzhou 310016, Zhejiang, Peoples R China.
EM orthfxq@zju.edu.cn; shunwu_fan@zju.edu.cn
FU National Natural Science Foundation of China [81472064, 81572167, 81601924]
CR Adachi S, 2009, CANCER LETT, V277, P108, DOI 10.1016/j.canlet.2008.11.034
   Arndt CAS, 2012, MAYO CLIN PROC, V87, P475, DOI 10.1016/j.mayocp.2012.01.015
   Bernardini G, 2017, J CELLULAR PHYSL, V0, P0
   Campbell RM, 2014, MOL CANCER THER, V13, P364, DOI 10.1158/1535-7163.MCT-13-0513
   Chinenov Y, 2001, ONCOGENE, V20, P2438, DOI 10.1038/sj.onc.1204385
   Garcia-moure M, 2017, J BONE ONCOL, V9, P41, DOI 10.1016/j.jbo.2016.12.001
   Hsieh MJ, 2016, PHYTOMEDICINE, V23, P359, DOI 10.1016/j.phymed.2016.01.005
   Hsieh MJ, 2014, BRIT J PHARMACOL, V171, P3037, DOI 10.1111/bph.12626
   Hsu YL, 2011, MOL NUTR FOOD RES, V55, P318, DOI 10.1002/mnfr.201000148
   Hu YJ, 2017, J CANCER RES CLIN, V143, P745, DOI 10.1007/s00432-016-2279-0
   Huang KM, 2018, CELL DEATH DIS, V9, P0, DOI 10.1038/s41419-017-0166-5
   Huang QJ, 2014, MOL CANCER, V13, P0, DOI 10.1186/1476-4598-13-18
   Kang MR, 2015, INT IMMUNOPHARMACOL, V29, P914, DOI 10.1016/j.intimp.2015.10.020
   Kansara M, 2007, DNA CELL BIOL, V26, P1, DOI 10.1089/dna.2006.0505
   Kunz P, 2016, BMC CANCER, V16, P0, DOI 10.1186/s12885-016-2266-5
   Luetke A, 2014, CANCER TREAT REV, V40, P523, DOI 10.1016/j.ctrv.2013.11.006
   Mao XY, 2016, CANCER LETT, V381, P133, DOI 10.1016/j.canlet.2016.07.037
   Matsuo N, 2006, J BIOL CHEM, V281, P5445, DOI 10.1074/jbc.M509923200
   Matthews CP, 2007, CURR CANCER DRUG TAR, V7, P317, DOI 10.2174/156800907780809723
   Robles AJ, 2017, J MED CHEM, V60, P9275, DOI 10.1021/acs.jmedchem.7b01228
   Satpathy M, 2009, J BIOL CHEM, V284, P15390, DOI 10.1074/jbc.M808331200
   Shen SY, 2017, CELL DEATH DIS, V8, P0, DOI 10.1038/cddis.2017.441
   Sze KMF, 2011, HEPATOLOGY, V53, P1558, DOI 10.1002/hep.24232
   Wang ZY, 2016, TUMOR BIOL, V37, P5837, DOI 10.1007/s13277-015-4177-5
   Willis AL, 2013, J MICROSC-OXFORD, V251, P250, DOI 10.1111/jmi.12064
   Yadav L, 2014, ASIAN PAC J CANCER P, V15, P1085, DOI 10.7314/APJCP.2014.15.3.1085
   Yehuda I, 2015, MOL NUTR FOOD RES, V59, P1041, DOI 10.1002/mnfr.201400876
NR 27
TC 10
Z9 11
U1 0
U2 18
PU WILEY
PI HOBOKEN
PA 111 RIVER ST, HOBOKEN 07030-5774, NJ USA
SN 0021-9541
EI 1097-4652
J9 J CELL PHYSIOL
JI J. Cell. Physiol.
PD APR 15
PY 2019
VL 234
IS 4
BP 4167
EP 4178
DI 10.1002/jcp.27171
PG 12
WC Cell Biology; Physiology
SC Cell Biology; Physiology
GA HK0TE
UT WOS:000457613700084
PM 30146723
DA 2022-07-08
ER

PT J
AU Daiwile, AP
   Tarale, Prashant
   Sivanesan, Saravanadevi
   Naoghare, PK
   Bafana, Amit
   Parmar, Devendra
   Kannan, Krishnamurthi
AF Daiwile, Atul
   Tarale, Prashant
   Sivanesan, Saravanadevi
   Naoghare, Pravin
   Bafana, Amit
   Parmar, Devendra
   Kannan, Krishnamurthi
TI Role of fluoride induced epigenetic alterations in the development of skeletal fluorosis
SO ECOTOXICOLOGY AND ENVIRONMENTAL SAFETY
LA English
DT Article
DE DNA methylation; Fluorosis; Bone formation; Fracture repair; Extracellular matrix
ID sodium-fluoride; dna methylation; bone; apoptosis; angiogenesis; inhibitor; fracture; induction; exposure; invasion
AB Fluoride is an essential trace element required for proper bone and tooth development. Systemic high exposure to fluoride through environmental exposure (drinking water and food) may result in toxicity causing a disorder called fluorosis. In the present study, we investigated the alteration in DNA methylation profile with chronic exposure (30 days) to fluoride (8 mg/l) and its relevance in the development of fluorosis. Whole genome bisulfite sequencing (WGBS) was carried out in human osteosarcoma cells (HOS) exposed to fluoride. Whole genome bisulfite sequencing (WGBS) and functional annotation of differentially methylated genes indicate alterations in methylation status of genes involved in biological processes associated with bone development pathways. Combined analysis of promoter DNA hyper methylation, STRING: functional protein association networks and gene expression analysis revealed epigenetic alterations in BMPI, METAP2, MMP11 and BACH1 genes, which plays a role in the extracellular matrix disassembly, collagen catabolic/organization process, skeletal morphogenesis/development, ossification and osteoblast development. The present study shows that fluoride causes promoter DNA hypermethylation in BMP1, METAP2, MMP11 and BACH1 genes with subsequent down-regulation in their expression level (RNA level). The results implies that fluoride induced DNA hypermethylation of these genes may hamper extracellular matrix deposition, cartilage formation, angiogenesis, vascular system development and porosity of bone, thus promote skeletal fluorosis.
C1 [Daiwile, Atul P.; Tarale, Prashant; Sivanesan, Saravanadevi; Kannan, Krishnamurthi] NEERI, CSIR, Hlth & Tox Cell, Nagpur 440020, Maharashtra, India.
   [Naoghare, Pravin K.] NEERI, CSIR, Environm Impact & Sustainabil Div, Nagpur 440020, Maharashtra, India.
   [Bafana, Amit] NEERI, CSIR, Directors Res Cell, Nagpur 440020, Maharashtra, India.
   [Parmar, Devendra] IITR, CSIR, Dev Toxicol Div, Lucknow 226001, Uttar Pradesh, India.
RP Sivanesan, S (通讯作者)，NEERI, CSIR, Hlth & Tox Cell, Nagpur 440020, Maharashtra, India.
EM ss_devi@neeri.res.in
FU Council of Scientific and Industrial Research (CSIR), India; National Environmental Engineering Research Institute (NEERI), Nagpur; University Grants Commission (UGC), India [CSIR-NEERVICRC/2017/JULY/EISD/4]
CR Alarcon-herrera MT, 2001, FLUORIDE, V34, P139
   Bernier SG, 2004, P NATL ACAD SCI USA, V101, P10768, DOI 10.1073/pnas.0404105101
   Bhargava U, 1988, BONE, V9, P155, DOI 10.1016/8756-3282(88)90005-1
   Bi Q, 2012, PLOS ONE, V7, P0, DOI [10.1371/journal.pone.0040159, DOI 10.1371/JOURNAL.PONE.0040159]
   Bock O, 2008, AM J PATHOL, V172, P951, DOI 10.2353/ajpath.2008.071030
   Brahn E, 2009, J PHARMACOL EXP THER, V329, P615, DOI 10.1124/jpet.108.148478
   Daiwile AP, 2018, ENVIRON TOXICOL PHAR, V57, P159, DOI 10.1016/j.etap.2017.12.015
   Daiwile AP, 2015, BIOMED RES INT, V2015, P0, DOI 10.1155/2015/274852
   Danielson C, 1992, JAMA-J AM MED ASSOC, V268, P746
   Davis KM, 2015, J MUSCULOSKEL NEURON, V15, P1
   Dutta M, 2017, CHEMOSPHERE, V166, P255, DOI 10.1016/j.chemosphere.2016.09.112
   Erjavec I, 2012, BONE, V50, PS60, DOI 10.1016/j.bone.2012.02.167
   Fawell J, 2006, FLUORIDE DRINKING WA, V0, P0
   Fernandes MD, 2014, ODONTOLOGY, V102, P22, DOI 10.1007/s10266-012-0083-0
   Fu MZ, 2014, ENVIRON SCI TECHNOL, V48, P10398, DOI 10.1021/es503026e
   Ge GAOXIANG, 2006, BIRTH DEFECTS RESEARCH, V78, P47, DOI 10.1002/bdrc.20060
   Grgurevic L, 2011, BIOCHEM BIOPH RES CO, V408, P26, DOI 10.1016/j.bbrc.2011.03.109
   Ground WATERQUALITYINSHALLOWAQUIFERSOFINDIA, 2010, GROUND WAT QUAL SHAL, V0, P0
   Hama M, 2012, ARTHRITIS RHEUM-US, V64, P1518, DOI 10.1002/art.33497
   Ikeda T, 1992, VIRCHOWS ARCH B, V62, P199, DOI 10.1007/BF02899683
   John B, 2007, ARTHRITIS RES THER, V9, P1
   Kanduti DOMEN, 2016, MATER SOCIOMED, V28, P133, DOI 10.5455/msm.2016.28.133-137
   Lee EJ, 2005, J AM CERAM SOC, V88, P1309, DOI 10.1111/j.1551-2916.2004.00172.x
   Lee EJ, 2005, BIOMATERIALS, V26, P3843, DOI 10.1016/j.biomaterials.2004.10.019
   Levy SM, 1995, J PUBLIC HEALTH DENT, V55, P39, DOI 10.1111/j.1752-7325.1995.tb02330.x
   Li YM, 2001, J BONE MINER RES, V16, P932, DOI 10.1359/jbmr.2001.16.5.932
   Meng FY, 2007, GASTROENTEROLOGY, V133, P647, DOI 10.1053/j.gastro.2007.05.022
   Narsimha A, 2017, APPL WATER SCI, V7, P2501, DOI 10.1007/s13201-016-0441-0
   Niu Q, 2012, BIOL TRACE ELEM RES, V149, P102, DOI 10.1007/s12011-012-9392-y
   Omullane DM, 2016, COMMUNITY DENT HLTH, V33, P69, DOI 10.1922/CDH_3707OMullane31
   Pramanik S, 2017, ENVIRON TOXICOL PHAR, V56, P157, DOI 10.1016/j.etap.2017.09.008
   Ranjan R, 2015, FLUORIDE TOXICITY AN, V0, PP11, DOI [10.1007/978-3-319-17512-6_2, DOI 10.1007/978-3-319-17512-6_2]
   Reichard JF, 2007, NUCLEIC ACIDS RES, V35, P7074, DOI 10.1093/nar/gkm638
   Schindeler A, 2008, SEMIN CELL DEV BIOL, V19, P459, DOI 10.1016/j.semcdb.2008.07.004
   Siragam V, 2012, ONCOTARGET, V3, P1370, DOI 10.18632/oncotarget.717
   Song JS, 2005, ANTICANCER RES, V25, P391
   Takada T, 2014, OSTEOARTHR CARTILAGE, V22, PS339, DOI 10.1016/j.joca.2014.02.628
   Takada T, 2015, ARTHRITIS RES THER, V17, P0, DOI 10.1186/s13075-015-0792-1
   Tarale P, 2018, TOXICOL IN VITRO, V46, P94, DOI 10.1016/j.tiv.2017.10.003
   Tarale P, 2017, ARCH TOXICOL, V91, P2629, DOI 10.1007/s00204-016-1899-0
   Tarale P, 2016, BIOMED RES INT, V2016, P0, DOI 10.1155/2016/2548792
   Temple JD, 2013, OSTEOARTHR CARTILAGE, V21, PS229, DOI 10.1016/j.joca.2013.02.471
   Thivya C, 2017, APPL WATER SCI, V7, P1011, DOI 10.1007/s13201-015-0312-0
   Tsiridis E, 2007, INJURY, V38, PS11, DOI 10.1016/j.injury.2007.02.006
   Verma M, 2015, METHODS MOL BIOL, V1238, P355, DOI 10.1007/978-1-4939-1804-1_19
   Wu DY, 2014, MOL MED REP, V10, P393, DOI 10.3892/mmr.2014.2149
   Zhao L, 2015, CYTOGENET GENOME RES, V147, P41, DOI 10.1159/000442067
   Zhu JQ, 2014, ARCH TOXICOL, V88, P241, DOI 10.1007/s00204-013-1122-5
   Zohoori FV, 2017, MOLEC NUTRITION, V0, PP539, DOI 10.1016/B978-0-12-802168-2.00044-0
NR 49
TC 23
Z9 24
U1 0
U2 22
PU ACADEMIC PRESS INC ELSEVIER SCIENCE
PI SAN DIEGO
PA 525 B ST, STE 1900, SAN DIEGO, CA 92101-4495 USA
SN 0147-6513
EI 1090-2414
J9 ECOTOX ENVIRON SAFE
JI Ecotox. Environ. Safe.
PD MAR 15
PY 2019
VL 169
IS 
BP 410
EP 417
DI 10.1016/j.ecoenv.2018.11.035
PG 8
WC Environmental Sciences; Toxicology
SC Environmental Sciences & Ecology; Toxicology
GA HI1SZ
UT WOS:000456226600049
PM 30469026
DA 2022-07-08
ER

PT J
AU Wang, Lifeng
   Chen, Ruilin
   Zhang, Yongqing
AF Wang, Lifeng
   Chen, Ruilin
   Zhang, Yongqing
TI miR-296-3p targets APEX1 to suppress cell migration and invasion of non-small-cell lung cancer
SO ONCOLOGY LETTERS
LA English
DT Article
DE non-small-cell lung cancer; microRNA-296-3p; apurinic; apyrimidinic endodeoxyribonuclease 1; migration; invasion
ID prognostic-significance; metastasis; expression; osteosarcoma; microrna-296; ape1/ref-1
AB Non-small-cell lung cancer (NSCLC) is the most common cause of cancer-associated mortality worldwide. MicroRNAs (miRs) are a class of small non-coding RNAs that are commonly dysregulated in human cancer. The aim of the current study was to evaluate the effect of miR-296-3p on the cell migration and invasion of NSCLC. Pairs of tumor tissues and para-cancerous tissues (n=50) were collected from patients with NSCLC, and the expression of miR-296-3p was analyzed by reverse transcription-quantitative polymerase chain reaction (RT-qPCR). Additionally, tumor cell viability, migration and invasion were examined in vitro using Cell Counting Kit-8, wound healing and Matrigel assays, respectively. Furthermore, potential targets of miR-296-3p were screened for using TargetScan and validated using a dual-luciferase reporter assay. The expression levels of phosphoinositide-3-kinase (PI3K), AKT serine/threonine kinase (AKT), mammalian target of rapamycin (mTOR), matrix metallopeptidase 2 (MMP2) and SRY-box 4 (SOX4) were detected by RT-qPCR and western blot analysis. The data indicated that miR-296-3p was downregulated in tumor tissues compared with adjacent normal tissues. Overexpression of miR-296-3p inhibited NSCLC cell viability, migration and invasion in vitro. Furthermore, apurinic/apyrimidinic endodeoxyribonuclease 1 (APEX1) was identified as a direct target of miR-296-3p. APEX1 expression was upregulated in tumor tissues compared with para-cancerous tissues, and the mRNA and protein expression levels of APEX1 were decreased following transfection of NSCLC cells with miR-296-3p mimics compared with control cells. Additional investigations revealed that miR-296-3p was involved in regulating the PI3K/AKT/mTOR signaling pathway, and miR-296-3p mimics decreased the mRNA and protein expression levels of MMP2 and SOX4. In summary, the findings demonstrated that miR-296-3p may function as a tumor suppressor, and inhibits the migration and invasion of NSCLC cells by targeting APEX1. miR-296-3p is therefore a potential therapeutic molecular modulator of NSCLC.
C1 [Wang, Lifeng] Xian High Tech Hosp, Dept Respirat, Xian 710075, Shaanxi, Peoples R China.
   [Chen, Ruilin; Zhang, Yongqing] Shaanxi Prov Peoples Hosp, Dept Respirat, 256 Youyixi Rd, Xian 710068, Shaanxi, Peoples R China.
RP Zhang, YQ (通讯作者)，Shaanxi Prov Peoples Hosp, Dept Respirat, 256 Youyixi Rd, Xian 710068, Shaanxi, Peoples R China.
EM zhangyq2018@sohu.com
CR Bai YF, 2013, EUR J CANCER, V49, P710, DOI 10.1016/j.ejca.2012.08.020
   Bruhn MARESSAA, 2013, CANCER MANAG RES, V5, P281, DOI 10.2147/CMAR.S35178
   Custodio A, 2012, CANCER TREAT REV, V38, P36, DOI 10.1016/j.ctrv.2011.04.001
   Doench JG, 2004, GENE DEV, V18, P504, DOI 10.1101/gad.1184404
   Du Q, 2018, BRAZ J MED BIOL RES, V51, P0, DOI [10.1590/1414-431X20176803, 10.1590/1414-431x20176803]
   Engelman JA, 2009, NAT REV CANCER, V9, P550, DOI 10.1038/nrc2664
   Farazi TA, 2011, J PATHOL, V223, P102, DOI 10.1002/path.2806
   Gridelli C, 2015, NAT REV DIS PRIMERS, V1, P0, DOI [10.1038/nrdp.2015.9, 10.1038/nrdp.2015.48]
   He Z, 2017, BMC CANCER, V17, P0, DOI 10.1186/s12885-017-3121-z
   Kelley MR, 2001, CLIN CANCER RES, V7, P824
   Kim MH, 2013, J CLIN INVEST, V0, P0
   Li H, 2014, BRIT J RADIOL, V87, P0, DOI 10.1259/bjr.20140093
   Li HL, 2017, MOL MED REP, V16, P466, DOI 10.3892/mmr.2017.6602
   Li H, 2018, MOL MED, V24, P0, DOI 10.1186/s10020-018-0012-y
   Liu X, 2013, CELL DEATH DIS, V4, P0, DOI 10.1038/cddis.2013.458
   Livak KJ, 2001, METHODS, V25, P402, DOI 10.1006/meth.2001.1262
   Luo W, 2016, AM J TRANSL RES, V8, P1848
   Lv LL, 2018, ONCOL RES, V26, P775, DOI 10.3727/096504017X15132494420120
   Lv X, 2018, EUR REV MED PHARMACO, V22, P2321, DOI 10.26355/eurrev_201804_14822
   Osaki M, 2004, APOPTOSIS, V9, P667, DOI 10.1023/B:APPT.0000045801.15585.dd
   Puglisi F, 2001, ANTICANCER RES, V21, P4041
   Rosell R, 2013, LANCET, V382, P720, DOI 10.1016/S0140-6736(13)61715-8
   Selbach M, 2008, NATURE, V455, P58, DOI 10.1038/nature07228
   Skjefstad K, 2018, SCI REP-UK, V8, P0, DOI 10.1038/s41598-018-26864-w
   Testa JR, 2001, P NATL ACAD SCI USA, V98, P10983, DOI 10.1073/pnas.211430998
   Tsurutani J, 2006, J CLIN ONCOL, V24, P306, DOI 10.1200/JCO.2005.02.4133
   Wang D, 2004, MOL CANCER THER, V3, P679
   Wang XX, 2013, TUMOR BIOL, V34, P2721, DOI 10.1007/s13277-013-0824-x
   Wang XH, 2018, MOL CELL BIOCHEM, V445, P25, DOI 10.1007/s11010-017-3248-x
   Woo J, 2014, PLOS ONE, V9, P0, DOI 10.1371/journal.pone.0099528
   Xu C, 2016, ONCOL REP, V35, P497, DOI 10.3892/or.2015.4392
   Yang JL, 2010, TECHNOL CANCER RES T, V9, P161, DOI 10.1177/153303461000900205
   Yang S, 2005, MOL CANCER THER, V4, P1923, DOI 10.1158/1535-7163.MCT-05-0229
NR 33
TC 13
Z9 13
U1 0
U2 3
PU SPANDIDOS PUBL LTD
PI ATHENS
PA POB 18179, ATHENS, 116 10, GREECE
SN 1792-1074
EI 1792-1082
J9 ONCOL LETT
JI Oncol. Lett.
PD SEP 15
PY 2019
VL 18
IS 3
BP 2612
EP 2618
DI 10.3892/ol.2019.10572
PG 7
WC Oncology
SC Oncology
GA JA2UX
UT WOS:000487675500058
PM 31402954
DA 2022-07-08
ER

PT J
AU Osuna, MAL
   Garcia-lopez, Jesus
   El ayachi, Ikbale
   Fatima, Iram
   Khalid, AB
   Kumpati, Jerusha
   Slayden, AV
   Seagroves, TN
   Miranda-carboni, GA
   Krum, SA
AF Osuna, Maria
   Garcia-lopez, Jesus
   El ayachi, Ikbale
   Fatima, Iram
   Khalid, Aysha
   Kumpati, Jerusha
   Slayden, Alexandria
   Seagroves, Tiffany
   Miranda-carboni, Gustavo
   Krum, Susan
TI Activation of Estrogen Receptor Alpha by Decitabine Inhibits Osteosarcoma Growth and Metastasis
SO CANCER RESEARCH
LA English
DT Article
ID cell-line; functional-characterization; cancer; differentiation; methylation; bone; impact; gene
AB Osteosarcoma is a malignant tumor in the bone, which originates from normal osteoblasts or osteoblast precursors. Normal osteoblasts express estrogen receptor alpha (ER alpha); however, osteosarcomas do not express ER alpha due to promoter DNA methylation. Here we show that treatment of 143B osteosarcoma cells with decitabine (DAC, 5-Aza-2'-deoxycytidine) induces expression of ER alpha and leads to decreased proliferation and concurrent induction of osteoblast differentiation. DAC exposure reduced protein expression of metastasis-associated markers VIMENTIN, SLUG, ZEB1, and MMP9, with a concurrent decrease in mRNA expression of known stem cell markers SOX2, OCT4, and NANOG. Treatment with 17 beta-estradiol (E2) synergized with DAC to reduce proliferation. Overexpression of ER alpha inhibited proliferation and induced osteoblast differentiation, whereas knockout of ER alpha by CRISPR/Cas9 prevented the effects of DAC. In an orthotopic model of osteosarcoma, DAC inhibited tumor growth and metastasis of 143B cells injected into the tibia of NOD SCID gamma mice. Further-more, ER alpha overexpression reduced tumor growth and metastasis, and ER alpha knockout prevented the effects of DAC in vivo. Together, these experiments provide preclinical evidence that the FDA-approved DNA methylation inhibitor DAC may be repurposed to treat patients with osteosarcoma based on its efficacy to decrease proliferation, to induce osteoblast differentiation, and to reduce metastasis to visceral organs.
C1 [Osuna, Maria Angeles Lillo; Khalid, Aysha B.; Kumpati, Jerusha; Slayden, Alexandria V.; Krum, Susan A.] Univ Tennessee, Ctr Hlth Sci, Dept Orthopaed Surg & Biomed Engn, Memphis, TN 38163 USA.
   [Garcia-Lopez, Jesus] St Jude Childrens Res Hosp, Dept Dev Neurobiol, 332 N Lauderdale St, Memphis, TN 38105 USA.
   [El Ayachi, Ikbale; Fatima, Iram; Miranda-Carboni, Gustavo A.] Univ Tennessee, Ctr Hlth Sci, Dept Med, Memphis, TN 38163 USA.
   [Seagroves, Tiffany N.] Univ Tennessee, Ctr Hlth Sci, Dept Pathol, Memphis, TN 38163 USA.
RP Krum, SA (通讯作者)，UTHSC, 19 S Manassas, Memphis, TN 38163 USA.
EM smirand5@uthsc.edu
FU St. Baldrick's Research Grant; Sweet Caroline Fund; National Cancer Institute [CA138488]
CR Capobianco E, 2014, PLOS ONE, V9, P0, DOI 10.1371/journal.pone.0095596
   Carvalho AL, 2008, CLIN CANCER RES, V14, P97, DOI 10.1158/1078-0432.CCR-07-0722
   Cheng HW, 2003, J BONE JOINT SURG AM, V85A, P1544, DOI 10.2106/00004623-200308000-00017
   Chou ALEXANDERJ, 2008, PAEDIATR DRUGS, V10, P315, DOI 10.2165/00148581-200810050-00005
   Daa T, 2008, APMIS, V116, P21, DOI 10.1111/j.1600-0463.2008.00773.x
   Dohi O, 2008, CANCER SCI, V99, P518, DOI 10.1111/j.1349-7006.2007.00673.x
   Eads CA, 2001, CANCER RES, V61, P3410
   Gore SD, 2006, NAT REV DRUG DISCOV, V5, P891, DOI 10.1038/nrd2180
   Green TM, 2015, BIOMED RES INT, V2015, P0, DOI 10.1155/2015/634865
   Grubisha MJ, 2013, STEROIDS, V78, P538, DOI 10.1016/j.steroids.2013.01.005
   Harris SA, 1995, J BONE MINER RES, V10, P178
   Herman JG, 2003, NEW ENGL J MED, V349, P2042, DOI 10.1056/NEJMra023075
   Ishiguro T, 2017, CANCER SCI, V108, P283, DOI 10.1111/cas.13155
   Jones PA, 1980, CELL, V20, P85, DOI 10.1016/0092-8674(80)90237-8
   Jones PA, 2007, CELL, V128, P683, DOI 10.1016/j.cell.2007.01.029
   Kantarjian H, 2006, CANCER-AM CANCER SOC, V106, P1794, DOI 10.1002/cncr.21792
   Kaste SC, 1999, CANCER-AM CANCER SOC, V86, P1602, DOI 10.1002/(SICI)1097-0142(19991015)86:8<1602::AID-CNCR31>3.0.CO;2-R
   Khalid AB, 2016, BONE, V87, P130, DOI 10.1016/j.bone.2016.03.016
   Kresse SH, 2012, PLOS ONE, V7, P0, DOI 10.1371/journal.pone.0048262
   Krum SA, 2008, MOL ENDOCRINOL, V22, P2393, DOI 10.1210/me.2008-0100
   Krum SA, 2008, CELL CYCLE, V7, P1348, DOI 10.4161/cc.7.10.5892
   Krum SA, 2008, EMBO J, V27, P535, DOI 10.1038/sj.emboj.7601984
   Krum SA, 2011, J CELL BIOCHEM, V112, P401, DOI 10.1002/jcb.22970
   Lantry LE, 1999, CARCINOGENESIS, V20, P343, DOI 10.1093/carcin/20.2.343
   Lapidus RG, 1998, CANCER RES, V58, P2515
   Lauvrak SU, 2013, BRIT J CANCER, V109, P2228, DOI 10.1038/bjc.2013.549
   Li XX, 2008, J NATL CANCER I, V100, P672, DOI 10.1093/jnci/djn123
   Linnekamp JF, 2017, CANCER TREAT REV, V54, P10, DOI 10.1016/j.ctrv.2017.01.004
   Luo XJ, 2008, LAB INVEST, V88, P1264, DOI 10.1038/labinvest.2008.98
   Luu HH, 2005, CLIN EXP METASTAS, V22, P319, DOI 10.1007/s10585-005-0365-9
   Manara MC, 2000, BONE, V26, P215, DOI 10.1016/S8756-3282(99)00266-5
   Marina N, 2004, ONCOLOGIST, V9, P422, DOI 10.1634/theoncologist.9-4-422
   Meyers PA, 1997, PEDIATR CLIN N AM, V44, P973, DOI 10.1016/S0031-3955(05)70540-X
   Miranda-carboni GA, 2011, MOL ENDOCRINOL, V25, P1126, DOI 10.1210/me.2010-0463
   Mohseny AB, 2011, LAB INVEST, V91, P1195, DOI 10.1038/labinvest.2011.72
   Moriarity BS, 2015, NAT GENET, V47, P615, DOI 10.1038/ng.3293
   Palmer TD, 2011, ADV DRUG DELIVER REV, V63, P568, DOI 10.1016/j.addr.2011.04.008
   Quist T, 2015, ONCOGENE, V34, P4278, DOI 10.1038/onc.2014.354
   Read LD, 1989, MOL ENDOCRINOL, V3, P295, DOI 10.1210/mend-3-2-295
   Rohde C, 2010, BMC BIOINFORMATICS, V11, P0, DOI 10.1186/1471-2105-11-230
   Sadikovic B, 2008, PLOS ONE, V3, P0, DOI 10.1371/journal.pone.0002834
   Stewart E, 2016, DEV BIOL, V411, P287, DOI 10.1016/j.ydbio.2015.03.001
   Takai H, 2014, GENE, V539, P50, DOI 10.1016/j.gene.2014.01.063
   Tang N, 2008, CLIN ORTHOP RELAT R, V466, P2114, DOI 10.1007/s11999-008-0335-z
   Tessema M, 2010, ONCOGENE, V29, P5159, DOI 10.1038/onc.2010.255
   Wagner ERICR, 2011, SARCOMA, V2011, P325238, DOI 10.1155/2011/325238
   Xu J, 2017, J BONE ONCOL, V9, P34, DOI 10.1016/j.jbo.2017.05.001
   Ye J, 2012, BMC BIOINFORMATICS, V13, P0, DOI 10.1186/1471-2105-13-134
   Zhou GS, 2009, CYTOTECHNOLOGY, V60, P11, DOI 10.1007/s10616-009-9203-2
NR 49
TC 25
Z9 25
U1 0
U2 10
PU AMER ASSOC CANCER RESEARCH
PI PHILADELPHIA
PA 615 CHESTNUT ST, 17TH FLOOR, PHILADELPHIA, PA 19106-4404 USA
SN 0008-5472
EI 1538-7445
J9 CANCER RES
JI Cancer Res.
PD MAR 15
PY 2019
VL 79
IS 6
BP 1054
EP 1068
DI 10.1158/0008-5472.CAN-18-1255
PG 15
WC Oncology
SC Oncology
GA HP2CF
UT WOS:000461474900009
PM 30593524
DA 2022-07-08
ER

PT J
AU Li, Shenglong
   Pei, Yi
   Wang, Wei
   Liu, Fei
   Zheng, Ke
   Zhang, Xiaojing
AF Li, Shenglong
   Pei, Yi
   Wang, Wei
   Liu, Fei
   Zheng, Ke
   Zhang, Xiaojing
TI Quercetin suppresses the proliferation and metastasis of metastatic osteosarcoma cells by inhibiting parathyroid hormone receptor 1
SO BIOMEDICINE & PHARMACOTHERAPY
LA English
DT Article
DE Quercetin; Cell viability; Adhesion; Osteosarcoma; mRNA
ID flavonoid quercetin; expression; invasion; migration; adhesion; assay
AB Osteosarcoma is an aggressive malignant neoplasm and cancerous bone tumor. Quercetin is a well-known flavonoid abundant in vegetables, fruits, grains, leaves, and red onions. In the present study, we evaluated the effects of quercetin-induced inhibition of parathyroid hormone receptor 1 (PTHR1) on proliferation, migration, and invasion in U2OS and Saos(-2) cells. Following incubation with quercetin (20, 40, 60, 80, or 100 mu M) for 48 h, the cell viability of U2OS and Saos(-2) cells were significantly reduced in a dose-dependent manner. Additionally, there were significant decreases in cell adhesion, invasion, and migration as well as reduced cell viability at higher concentrations of quercetin. Furthermore, the mRNA expression levels of matrix metalloproteinases (MMP)-2 and -9 were attenuated, whereas the mRNA expression levels of tissue inhibitors of metalloproteinases (TIMP)-1 and -2 were elevated. Quercetin treatment also significantly reduced the mRNA expression levels of PTHR1 by 0.27-, and 0.55-fold at 80, and 100 mu M, respectively, whereas 0.19 and 0.41 folds in Saos(-2) cells. PTHR1 protein expression in U2OS cells was reduced by 0.19-, and 0.43-fold at 80, and 100 mu M of quercetin, respectively (P < 0.05), whereas 0.17 and 0.35 folds in Saos(-2) cells. Immunofluorescence analyses revealed reduced expression of PTHR1 following treatment with quercetin. PTHR1 expression in U2OS cells was reduced by 0.18-, and 0.41-fold at 80, and 100 mu M, respectively, whereas 0.15 and 0.38 folds in Saos(-2) cells. The knockdown of PTHRlenhanced quercetin-inhibited proliferation and invasion. Taken together, the present findings indicate that quercetin reduced human metastatic osteosarcoma cell invasion, adhesion, proliferation, and migration by inhibiting PTHR1.
C1 [Li, Shenglong; Pei, Yi; Wang, Wei; Liu, Fei; Zheng, Ke; Zhang, Xiaojing] China Med Univ, Liaoning Canc Hosp & Inst, Canc Hosp, Dept Bone & Soft Tissue Tumor Surg, Shenyang 110042, Liaoning, Peoples R China.
RP Zheng, K; Zhang, XJ (通讯作者)，China Med Univ, Liaoning Canc Hosp & Inst, Canc Hosp, Dept Bone & Soft Tissue Tumor Surg, Shenyang 110042, Liaoning, Peoples R China.
EM zhengke611488@hotmail.com; xiaaojingzhang@hotmail.com
CR Alfonso J, 2002, J NEUROSCI RES, V67, P225, DOI 10.1002/jnr.10105
   Berndt K, 2013, ANTICANCER RES, V33, P1297
   Bhattacharyya D, 2010, METHODS MOL BIOL, V619, P403, DOI 10.1007/978-1-60327-412-8_24
   Capasso F, 2003, PHYTOTHERAPY QUICK R, V0, P0
   Catanzaro D, 2015, NAT PROD COMMUN, V10, P1365
   Chen Y, 2017, ONCOL LETT, V14, P2125, DOI 10.3892/ol.2017.6432
   Chuang CH, 2016, J NUTR BIOCHEM, V33, P45, DOI 10.1016/j.jnutbio.2016.03.011
   Duarte J, 2002, J HYPERTENS, V20, P1843, DOI 10.1097/00004872-200209000-00031
   Franken NAP, 2006, NAT PROTOC, V1, P2315, DOI 10.1038/nprot.2006.339
   Fusi F, 2003, EUR J NUTR, V42, P10, DOI 10.1007/s00394-003-0395-5
   Gharzouli K, 2004, PHARMACOLOGY, V70, P5, DOI 10.1159/000074237
   Hashemzaei M, 2017, ONCOL REP, V38, P819, DOI 10.3892/or.2017.5766
   Ho WP, 2014, CANCER RES, V74, PA54, DOI 10.1158/0008-5472.CAN-13-3461
   Janbaz KH, 2004, PHYTOMEDICINE, V11, P424, DOI 10.1016/j.phymed.2003.05.002
   Justus CR, 2014, JOVE-J VIS EXP, V0, P0, DOI DOI 10.3791/51046
   Lan HF, 2017, CELL PHYSIOL BIOCHEM, V43, P553, DOI 10.1159/000480528
   Li SL, 2018, INT J BIOL MACROMOL, V111, P1255, DOI 10.1016/j.ijbiomac.2018.01.106
   Luetke A, 2014, CANCER TREAT REV, V40, P523, DOI 10.1016/j.ctrv.2013.11.006
   Lupp A, 2010, EUR J ENDOCRINOL, V162, P979, DOI 10.1530/EJE-09-0821
   Moreno F, 2017, PEDIATR BLOOD CANCER, V64, P0, DOI 10.1002/pbc.26533
   Murota K, 2003, ARCH BIOCHEM BIOPHYS, V417, P12, DOI 10.1016/S0003-9861(03)00284-4
   Thi ND, 2014, BIOSCI BIOTECH BIOCH, V78, P1044, DOI 10.1080/09168451.2014.912116
   Nikitovic D, 2016, ONCOL REP, V36, P1787, DOI 10.3892/or.2016.4986
   Ottaviani G, 2009, PEDIAT ADOLESCENT OS, V0, P0
   Park SEONGJIN, 2015, INTERNATIONAL JOURNAL OF ORAL BIOLOGY, V40, P85, DOI 10.11620/IJOB.2015.40.2.085
   Rieger AJAM, 2011, J VIS EXP, V0, P0, DOI DOI 10.3791/2597
   Rofstad EK, 2006, CANCER RES, V66, P6699, DOI 10.1158/0008-5472.CAN-06-0983
   Ross JA, 2002, ANNU REV NUTR, V22, P19, DOI 10.1146/annurev.nutr.22.111401.144957
   Voigt W, 2005, METH MOLEC MED, V110, P39
   Walkley CR, 2014, MOL CELL ONCOL, V1, P0, DOI 10.4161/23723548.2014.965624
   Weitz-schmidt G, 2011, METHODS MOL BIOL, V757, P15, DOI 10.1007/978-1-61779-166-6_2
   Yang R, 2007, INT J CANCER, V121, P943, DOI 10.1002/ijc.22749
   Yeh SL, 2016, EUR J NUTR, V55, P413, DOI 10.1007/s00394-015-0862-9
   Yin JUNQIANG, 2012, ZHONGGUO ZHONG YAO ZA ZHI, V37, P611
   Zhang X, 2015, MOL CELLS, V38, P638, DOI 10.14348/molcells.2015.0037
NR 35
TC 22
Z9 25
U1 2
U2 6
PU ELSEVIER FRANCE-EDITIONS SCIENTIFIQUES MEDICALES ELSEVIER
PI ISSY-LES-MOULINEAUX
PA 65 RUE CAMILLE DESMOULINS, CS50083, 92442 ISSY-LES-MOULINEAUX, FRANCE
SN 0753-3322
EI 1950-6007
J9 BIOMED PHARMACOTHER
JI Biomed. Pharmacother.
PD JUN 15
PY 2019
VL 114
IS 
BP 
EP 
DI 10.1016/j.biopha.2019.108839
PG 10
WC Medicine, Research & Experimental; Pharmacology & Pharmacy
SC Research & Experimental Medicine; Pharmacology & Pharmacy
GA IC0PT
UT WOS:000470663000056
PM 30978523
DA 2022-07-08
ER

PT J
AU Luo, Yi
   Zeng, Anqi
   Fang, Aiping
   Song, Linjiang
   Fan, Chen
   Zeng, Chenjuan
   Ye, Tinghong
   Chen, Hao
   Tu, Chongqi
   Xie, Yongmei
AF Luo, Yi
   Zeng, Anqi
   Fang, Aiping
   Song, Linjiang
   Fan, Chen
   Zeng, Chenjuan
   Ye, Tinghong
   Chen, Hao
   Tu, Chongqi
   Xie, Yongmei
TI Nifuroxazide induces apoptosis, inhibits cell migration and invasion in osteosarcoma
SO INVESTIGATIONAL NEW DRUGS
LA English
DT Article
DE Osteosarcoma; Nifuroxazide; Apoptosis; Anti-proliferation; Anti-metastasis
ID metastasis; mitochondria; cancer
AB Osteosarcoma is the most common primary malignancy of bone and characterized by an appendicular primary tumor with a high rate of metastasis to the lungs. Unfortunately, there is no effective strategy to treat osteosarcoma in current clinical practice. In this study, the anticancer effects and potential mechanisms of nifuroxazide, an oral nitrofuran antibiotic, on two osteosarcoma cell lines were investigated. The results of the antiproliferative activity in vitro showed that nifuroxazide inhibited cell proliferation of UMR106 and MG63 cells in a dose- and time-dependent manner. Interestingly, nifuroxazide showed low toxicity to non-tumor cells (HEK 293 T). In addition, ROS-mitochondrial mediated apoptosis was observed after treatment of nifuroxazide. Moreover, nifuroxazide could significantly inhibit osteosarcoma cells migration and invasion via p-Stat3, MMP-2 and MMP-9 mediated signaling pathway. Taken together, our results suggested that nifuroxazide could be a promising agent for osteosarcoma treatment by inhibiting cell proliferation, inducing cell apoptosis and impairing cell migration and invasion.
C1 [Luo, Yi; Tu, Chongqi] Sichuan Univ, Dept Orthoped, West China Hosp, Chengdu 610041, Sichuan, Peoples R China.
   [Luo, Yi; Fang, Aiping; Fan, Chen; Zeng, Chenjuan; Ye, Tinghong; Xie, Yongmei] Sichuan Univ, State Key Lab Biotherapy, Chengdu 610041, Sichuan, Peoples R China.
   [Luo, Yi; Fang, Aiping; Fan, Chen; Zeng, Chenjuan; Ye, Tinghong; Xie, Yongmei] Sichuan Univ, West China Hosp, Canc Ctr, Chengdu 610041, Sichuan, Peoples R China.
   [Luo, Yi; Fang, Aiping; Fan, Chen; Zeng, Chenjuan; Ye, Tinghong; Xie, Yongmei] Sichuan Univ, Collaborat Innovat Ctr Biotherapy, Chengdu 610041, Sichuan, Peoples R China.
   [Zeng, Anqi] Sichuan Acad Chinese Med Sci, Chengdu 610064, Sichuan, Peoples R China.
   [Song, Linjiang] Chengdu Univ Tradit Chinese Med, Sch Med & Life Sci, Chengdu 610041, Sichuan, Peoples R China.
   [Chen, Hao] Univ Tennessee, Dept Pharmaceut Sci, Hlth Sci Ctr, Coll Pharm, Memphis, TN 38163 USA.
RP Xie, YM (通讯作者)，Sichuan Univ, State Key Lab Biotherapy, Chengdu 610041, Sichuan, Peoples R China.; Xie, YM (通讯作者)，Sichuan Univ, West China Hosp, Canc Ctr, Chengdu 610041, Sichuan, Peoples R China.; Xie, YM (通讯作者)，Sichuan Univ, Collaborat Innovat Ctr Biotherapy, Chengdu 610041, Sichuan, Peoples R China.
EM tuchongqi387@126.com; xieym@scu.edu.cn
FU Support Program for Science and Technology of Sichuan Province [2017SZ0106]
CR Akagunduz OO, 2016, TUMORI, V102, P162, DOI 10.5301/tj.5000478
   Benhar M, 2008, SCIENCE, V320, P1050, DOI 10.1126/science.1158265
   Bhola PD, 2016, MOL CELL, V61, P695, DOI 10.1016/j.molcel.2016.02.019
   Biazzo A, 2016, ACTA ORTHOP BELG, V82, P690
   Chan RJ, 2009, LEUKEMIA RES, V33, P355, DOI 10.1016/j.leukres.2008.08.022
   Deng ZP, 2015, CHINESE MED J-PEKING, V128, P2605, DOI 10.4103/0366-6999.166025
   Eissa S, 2007, EUR UROL, V52, P1388, DOI 10.1016/j.eururo.2007.04.006
   Ellegast J, 2011, J CLIN ONCOL, V29, PE62, DOI 10.1200/JCO.2010.30.8312
   Geller DAVIDS, 2010, CLIN ADV HEMATOL ONCOL, V8, P705
   Hahn WC, 2004, CANCER CELL, V6, P215, DOI 10.1016/j.ccr.2004.09.007
   Hattori H, 2012, J CLIN ONCOL, V30, PE345, DOI 10.1200/JCO.2012.42.3384
   Jeong SY, 2008, BMB REP, V41, P11, DOI 10.1146/annurev-genet-102108-134850
   Liotta LA, 1980, NATURE, V284, P67, DOI 10.1038/284067a0
   Lu JC, 2015, J CLIN INVEST, V125, P1839, DOI 10.1172/JCI78437
   Mirabello L, 2015, CANCER DISCOV, V5, P920, DOI 10.1158/2159-8290.CD-15-0125
   Morrow JJ, 2018, NAT MED, V24, P176, DOI 10.1038/nm.4475
   Pradelli E, 2009, INT J CANCER, V125, P2586, DOI 10.1002/ijc.24665
   Pyakurel A, 2015, MOL CELL, V58, P244, DOI 10.1016/j.molcel.2015.02.021
   Ritter J, 2010, ANN ONCOL, V21, P320, DOI 10.1093/annonc/mdq276
   Shim JS, 2014, INT J BIOL SCI, V10, P654, DOI 10.7150/ijbs.9224
   Singh PK, 2017, GENE DEV, V31, P1754, DOI 10.1101/gad.302497.117
   Slee EA, 2001, J BIOL CHEM, V276, P7320, DOI 10.1074/jbc.M008363200
   Thandapani P, 2017, CANCER CELL, V32, P402, DOI 10.1016/j.ccell.2017.09.009
   Tomita K, 2006, J ORTHOP SCI, V11, P3, DOI 10.1007/s00776-005-0964-y
   Wang CC, 2018, INVEST NEW DRUG, V36, P1116, DOI 10.1007/s10637-018-0624-7
   Wang W, 2019, INVEST NEW DRUG, V37, P175, DOI 10.1007/s10637-018-0684-8
   Whelan JS, 2018, J CLIN ONCOL, V36, P188, DOI 10.1200/JCO.2017.75.1743
   Wurth R, 2016, DRUG DISCOV TODAY, V21, P190, DOI 10.1016/j.drudis.2015.09.017
   Xue HQ, 2018, INT J BIOL SCI, V14, P1232, DOI 10.7150/ijbs.24612
   Yang F, 2015, CELL DEATH DIS, V6, P0, DOI 10.1038/cddis.2015.63
   Ye TH, 2017, CELL DEATH DIS, V8, P0, DOI 10.1038/cddis.2016.452
   Ye TH, 2014, PLOS ONE, V9, P0, DOI 10.1371/journal.pone.0085887
   Zhang T, 2012, BREAST CANCER RES TR, V135, P445, DOI 10.1007/s10549-012-2175-5
   Zhu YX, 2016, SCI REP-UK, V6, P0, DOI 10.1038/srep20253
NR 34
TC 10
Z9 11
U1 1
U2 15
PU SPRINGER
PI DORDRECHT
PA VAN GODEWIJCKSTRAAT 30, 3311 GZ DORDRECHT, NETHERLANDS
SN 0167-6997
EI 1573-0646
J9 INVEST NEW DRUG
JI Invest. New Drugs
PD OCT 15
PY 2019
VL 37
IS 5
BP 1006
EP 1013
DI 10.1007/s10637-019-00724-4
PG 8
WC Oncology; Pharmacology & Pharmacy
SC Oncology; Pharmacology & Pharmacy
GA IX9TX
UT WOS:000486034100019
PM 30680584
DA 2022-07-08
ER

PT J
AU Mcauley, JR
   Bailey, KM
   Ekambaram, Prasanna
   Klei, LR
   Kang, Heejae
   Hu, Dong
   Freeman, TJ
   Concel, VJ
   Hubel, NE
   Lee, J(
   Klei, HB
   Cheng, Jing
   Sekar, Preethiya
   Bridwell, RE
   Covic, Lidija
   Lucas, PC
   Mcallister-lucas, LM
AF Mcauley, J
   Bailey, Kelly
   Ekambaram, Prasanna
   Klei, Linda
   Kang, Heejae
   Hu, Dong
   Freeman, Tanner
   Concel, Vincent
   Hubel, Nathaniel
   Lee, Jia-ying
   Klei, Hanna
   Cheng, Jing
   Sekar, Preethiya
   Bridwell, Rachel
   Covic, Lidija
   Lucas, Peter
   Mcallister-lucas, Linda
TI MALT1 is a critical mediator of PAR1-driven NF-kappa B activation and metastasis in multiple tumor types
SO ONCOGENE
LA English
DT Article
ID breast-cancer; paracaspase malt1; in-vitro; thrombin; receptor; protease; par1; osteosarcoma; tumorigenesis; inflammation
AB Protease-activated receptor 1 (PAR1), a thrombin-responsive G protein-coupled receptor (GPCR), is implicated in promoting metastasis in multiple tumor types, including both sarcomas and carcinomas, but the molecular mechanisms responsible remain largely unknown. We previously discovered that PAR1 stimulation in endothelial cells leads to activation of NF-kappa B, mediated by a protein complex comprised of CARMA3, Bc110, and the MALT1 effector protein (CBM complex). Given the strong association between NF-kappa B and metastasis, we hypothesized that this CBM complex could play a critical role in the PAR1-driven metastatic progression of specific solid tumors. In support of our hypothesis, we demonstrate that PAR1 stimulation results in NF-kappa B activation in both osteosarcoma and breast cancer, which is suppressed by siRNA-mediated MALT1 knockdown, suggesting that an intact CBM complex is required for the response in both tumor cell types. We identify several metastasis-associated genes that are upregulated in a MALT1-dependent manner after PAR1 stimulation in cancer cells, including those encoding the matrix remodeling protein, MMP9, and the cytokines, IL-1 beta and IL-8. Further, exogenous expression of PAR1 in MCF7 breast cancer cells confers highly invasive and metastatic behavior which can be blocked by CRISPR/Cas9-mediated MALT1 knockout. Importantly, we find that PAR1 stimulation induces MALT1 protease activity in both osteosarcoma and breast cancer cells, an activity that is mechanistically linked to NF-kappa B activation and potentially other responses associated with aggressive phenotype. Several small molecule MALT1 protease inhibitors have recently been described that could therefore represent promising new therapeutics for the prevention and/or treatment of PAR1-driven tumor metastasis.
C1 [McAuley, J. Randall; Klei, Linda R.; Kang, Heejae; Hu, Dong; Freeman, Tanner J.; Hubel, Nathaniel E.; Lee, Jia-Ying (Lloyd); Lucas, Peter C.] Univ Pittsburgh, Sch Med, Dept Pathol, Pittsburgh, PA USA.
   [Bailey, Kelly M.; Ekambaram, Prasanna; Concel, Vincent J.; Hubel, Nathaniel E.; Klei, Hanna B.; Cheng, Jing; Sekar, Preethiya; Bridwell, Rachel E.; Lucas, Peter C.; McAllister-Lucas, Linda M.] Univ Pittsburgh, Sch Med, Dept Pediat, Pittsburgh, PA 15261 USA.
   [Covic, Lidija] Tufts Med Ctr, Mol Oncol Res Inst, Boston, MA 02111 USA.
RP McAllister-Lucas, LM (通讯作者)，Univ Pittsburgh, Sch Med, Dept Pediat, Pittsburgh, PA 15261 USA.
EM linda.mcallister@chp.edu
FU NIH [5F30CA196095]; Hyundai Scholar's Hope Grant [91499PA]; University of Pittsburgh Medical Scientist Training Program (MSTP) [T32GM008208]; NIH career development award [K12HD052892]; Alex's Lemonade Stand Foundation Young Investigator Award; John G. Rangos Senior Research Scholar Fund; EUNICE KENNEDY SHRIVER NATIONAL INSTITUTE OF CHILD HEALTH & HUMAN DEVELOPMENT [K12HD052892] Funding Source: NIH RePORTER; NATIONAL INSTITUTE OF GENERAL MEDICAL SCIENCES [T32GM008208] Funding Source: NIH RePORTER
CR Afonina IS, 2015, FEBS J, V282, P3286, DOI 10.1111/febs.13325
   Bacci G, 2005, ACTA ONCOL, V44, P748, DOI 10.1080/02841860500327503
   Bagati A, 2015, JOVE-J VIS EXP, V0, P0, DOI DOI 10.3791/51480
   Bardet M, 2018, IMMUNOL CELL BIOL, V96, P81, DOI 10.1111/imcb.1018
   Barretina J, 2012, NATURE, V483, P603, DOI 10.1038/nature11003
   Baud V, 2009, NAT REV DRUG DISCOV, V8, P33, DOI 10.1038/nrd2781
   Biswas DK, 2004, P NATL ACAD SCI USA, V101, P10137, DOI 10.1073/pnas.0403621101
   Bohers E, 2015, LEUKEMIA LYMPHOMA, V56, P1213, DOI 10.3109/10428194.2014.941836
   Bohers E, 2014, GENE CHROMOSOME CANC, V53, P144, DOI 10.1002/gcc.22126
   Boire A, 2005, CELL, V120, P303, DOI 10.1016/j.cell.2004.12.018
   Borensztajn K, 2009, BRIT J HAEMATOL, V145, P548, DOI 10.1111/j.1365-2141.2009.07643.x
   Chay CH, 2002, UROLOGY, V60, P760, DOI 10.1016/S0090-4295(02)01969-6
   Chen HT, 2010, J CELL PHYSIOL, V223, P737, DOI 10.1002/jcp.22083
   Cisowski J, 2011, AM J PATHOL, V179, P513, DOI 10.1016/j.ajpath.2011.03.025
   Coornaert B, 2008, NAT IMMUNOL, V9, P263, DOI 10.1038/ni1561
   Coughlin SR, 1999, P NATL ACAD SCI USA, V96, P11023, DOI 10.1073/pnas.96.20.11023
   Dai BY, 2017, BLOOD, V129, P333, DOI 10.1182/blood-2016-05-718775
   Delekta PC, 2010, J BIOL CHEM, V285, P41432, DOI 10.1074/jbc.M110.158949
   Deryugina EI, 2006, CANCER METAST REV, V25, P9, DOI 10.1007/s10555-006-7886-9
   Ekambaram P, 2018, CANCER RES, V78, P1225, DOI 10.1158/0008-5472.CAN-17-1089
   Foley CJ, 2012, J BIOL CHEM, V287, P24330, DOI 10.1074/jbc.M112.356303
   Fontan L, 2018, J CLIN INVEST, V128, P4397, DOI 10.1172/JCI99436
   Fontan L, 2012, CANCER CELL, V22, P812, DOI 10.1016/j.ccr.2012.11.003
   Hailfinger S, 2011, P NATL ACAD SCI USA, V108, P14596, DOI 10.1073/pnas.1105020108
   Han N, 2011, ONCOL LETT, V2, P599, DOI 10.3892/ol.2011.291
   Hernandez NA, 2009, J TRANSL MED, V7, P0, DOI 10.1186/1479-5876-7-47
   Hernandez-rodriguez NA, 2002, INT J BIOL MARKER, V17, P189, DOI 10.1177/172460080201700308
   Hoesel B, 2013, MOL CANCER, V12, P0, DOI 10.1186/1476-4598-12-86
   Huber MA, 2004, J CLIN INVEST, V114, P569, DOI 10.1172/JCI200421358
   Ichikawa J, 2012, CANCER-AM CANCER SOC, V118, P2494, DOI 10.1002/cncr.26518
   Jaworski M, 2016, CELL MOL LIFE SCI, V73, P459, DOI 10.1007/s00018-015-2059-z
   Justus CR, 2014, JOVE-J VIS EXP, V0, P0, DOI DOI 10.3791/51046
   Kelly AD, 2013, GENOME MED, V5, P0, DOI 10.1186/gm406
   Lenz G, 2008, SCIENCE, V319, P1676, DOI 10.1126/science.1153629
   Liao D, 2015, CLIN CANCER RES, V21, P5349, DOI 10.1158/1078-0432.CCR-15-0198
   Lim SM, 2015, J MED CHEM, V58, P8491, DOI 10.1021/acs.jmedchem.5b01415
   Lin C, 2017, BMC CANCER, V17, P0, DOI 10.1186/s12885-017-3081-3
   Liu T, 2017, SIGNAL TRANSDUCT TAR, V2, P0, DOI 10.1038/sigtrans.2017.23
   Ludeman MJ, 2004, J BIOL CHEM, V279, P18592, DOI 10.1074/jbc.M310836200
   Luo JL, 2005, J CLIN INVEST, V115, P2625, DOI 10.1172/JCI26322
   Mahanivong C, 2008, ONCOGENE, V27, P1273, DOI 10.1038/sj.onc.1210746
   Massague J, 2016, NATURE, V529, P298, DOI 10.1038/nature17038
   Mcallister-lucas LM, 2007, P NATL ACAD SCI USA, V104, P139, DOI 10.1073/pnas.0601947103
   Mcallister-lucas LM, 2010, J BIOL CHEM, V285, P25880, DOI 10.1074/jbc.C110.109421
   Mcauley JR, 2018, FRONT IMMUNOL, V9, P0, DOI 10.3389/fimmu.2018.01887
   Meloni L, 2018, MOLECULES, V23, P0, DOI 10.3390/molecules23123144
   Nagel D, 2012, CANCER CELL, V22, P825, DOI 10.1016/j.ccr.2012.11.002
   Pagani O, 2010, JNCI-J NATL CANCER I, V102, P456, DOI 10.1093/jnci/djq029
   Pires BRB, 2017, PLOS ONE, V12, P0, DOI 10.1371/journal.pone.0169622
   Queiroz KCS, 2014, INT J CANCER, V135, P2294, DOI 10.1002/ijc.28726
   Radjabi AR, 2008, J BIOL CHEM, V283, P2822, DOI 10.1074/jbc.M704855200
   Rebeaud F, 2008, NAT IMMUNOL, V9, P272, DOI 10.1038/ni1568
   Rehman AO, 2009, INT J ORAL SCI, V1, P105, DOI 10.4248/IJOS.09059
   Sano T, 1999, INT J ONCOL, V15, P1197
   Shi XL, 2004, MOL CANCER RES, V2, P395
   Smith SM, 2014, PLOS ONE, V9, P0, DOI 10.1371/journal.pone.0106966
   Staal J, 2011, EMBO J, V30, P1742, DOI 10.1038/emboj.2011.85
   Steeg PS, 2016, NAT REV CANCER, V16, P201, DOI 10.1038/nrc.2016.25
   Sun XQ, 2010, CANCER METAST REV, V29, P709, DOI 10.1007/s10555-010-9256-x
   Szasz AM, 2016, ONCOTARGET, V7, P49322, DOI 10.18632/oncotarget.10337
   Tang QL, 2012, JNCI-J NATL CANCER I, V104, P749, DOI 10.1093/jnci/djs210
   Taniguchi K, 2018, NAT REV IMMUNOL, V18, P309, DOI 10.1038/nri.2017.142
   Tantivejkul K, 2005, J CELL BIOCHEM, V96, P641, DOI 10.1002/jcb.20533
   Toruner M, 2006, J BIOL CHEM, V281, P8686, DOI 10.1074/jbc.M512178200
   Villares GJ, 2011, ONCOTARGET, V2, P8
   Wu Y, 2009, CANCER CELL, V15, P416, DOI 10.1016/j.ccr.2009.03.016
   Xia YF, 2014, CANCER IMMUNOL RES, V2, P823, DOI 10.1158/2326-6066.CIR-14-0112
   Yang E, 2016, ONCOGENE, V35, P1529, DOI 10.1038/onc.2015.217
   Yuan TA-CHUN, 2004, CLIN PROSTATE CANCER, V3, P189, DOI 10.3816/CGC.2004.n.030
   Zhang SL, 2017, PROTEIN CELL, V8, P856, DOI 10.1007/s13238-017-0441-3
   Zigler M, 2011, CANCER RES, V71, P6561, DOI 10.1158/0008-5472.CAN-11-1432
NR 71
TC 13
Z9 13
U1 8
U2 13
PU NATURE PUBLISHING GROUP
PI LONDON
PA MACMILLAN BUILDING, 4 CRINAN ST, LONDON N1 9XW, ENGLAND
SN 0950-9232
EI 1476-5594
J9 ONCOGENE
JI Oncogene
PD DEC 5
PY 2019
VL 38
IS 49
BP 7384
EP 7398
DI 10.1038/s41388-019-0958-4
PG 15
WC Biochemistry & Molecular Biology; Oncology; Cell Biology; Genetics & Heredity
SC Biochemistry & Molecular Biology; Oncology; Cell Biology; Genetics & Heredity
GA JT4BN
UT WOS:000500936600002
PM 31420608
DA 2022-07-08
ER

PT J
AU Zhang, Xueliang
   Qu, Peng
   Zhao, Hui
   Zhao, Tong
   Cao, Nong
AF Zhang, Xueliang
   Qu, Peng
   Zhao, Hui
   Zhao, Tong
   Cao, Nong
TI COX-2 promotes epithelial-mesenchymal transition and migration in osteosarcoma MG-63 cells via PI3K/AKT/NF-kappa B signaling
SO MOLECULAR MEDICINE REPORTS
LA English
DT Article
DE cyclooxygenase-2; epithelial-mesenchymal transition; osteosarcoma; PI3K; AKT; NF-kappa B signaling
ID invasion; expression; cyclooxygenase-2; metastasis; proliferation; emt
AB The present study aimed to investigate the mechanism by which cyclooxygenase-2 (COX-2) promotes the metastasis of MG-63 osteosarcoma cells through the PI3K/AKT/NF-kappa B pathway. To achieve this, a recombinant lentivirus containing the COX-2 gene was constructed in order to overexpress COX-2; a recombinant lentivirus containing a control sequence was also constructed. A Transwell chamber migration assay was performed to quantify the migration of the COX-2-transduced cells, and of cells treated with a COX-2 inhibitor (NS398) or a PI3K inhibitor (LY294002). Immunofluorescence assays were performed to determine changes in E-cadherin, vimentin and NF-kappa B expression levels. ELISAs were performed to quantify the levels of matrix metallopeptidase (MMP)-2, MMP-9 and vascular endothelial growth factor (VEGF) in the culture medium. Western blot analysis was conducted to measure the protein expression levels of MMP-2, MMP-9, PI3K, phosphorylated (p-) PI3K, AKT, p-AKT, inhibitor of NF-kappa Beta kinase (IKK) and p-IKK. The results demonstrated that the migration ability of the COX-2-overexpressing MG-63 cells was significantly increased compared with the control cells. The migration ability of cells treated with NS398 or LY294002 was significantly decreased. Compared with the control cells, E-cadherin expression was significantly decreased in COX-2-overexpressing cells, while the expression levels of vimentin, MMP-2, MMP-9, VEGF, p-PI3K, p-AKT and p-IKK were significantly increased. Compared with the control cells, E-cadherin expression was significantly increased in cells treated with NS398 or LY294002, while the expression levels of vimentin, MMP-2, MMP-9, VEGF, p-PI3K, p-AKT, and p-IKK were significantly decreased. The total protein levels of PI3K, AKT and IKK were not changed among the treatment groups. In summary, COX-2 overexpression decreased the expression levels of the epithelial protein E-cadherin and increased the expression levels of the mesenchymal proteins vimentin, MMP-2 and MMP-9, as well as promoted cell migration, by activating the PI3K/AKT/NF-kappa B signaling pathway.
C1 [Zhang, Xueliang] Lanzhou Univ, Hosp 2, Dept Osteol, Lanzhou 730030, Gansu, Peoples R China.
   [Qu, Peng; Zhao, Hui; Zhao, Tong] Lanzhou Univ, Hosp 1, Dept Osteol, Lanzhou 730030, Gansu, Peoples R China.
   [Cao, Nong] Lanzhou Univ, Hosp 1, Dept Gen Surg, 1 Donggang West Rd, Lanzhou 730030, Gansu, Peoples R China.
RP Cao, N (通讯作者)，Lanzhou Univ, Hosp 1, Dept Gen Surg, 1 Donggang West Rd, Lanzhou 730030, Gansu, Peoples R China.
EM caolonglzu@163.com
FU Natural Science Foundation of Gansu province [1606RJZA126]
CR Aizawa J, 2010, BMC CANCER, V10, P0, DOI 10.1186/1471-2407-10-51
   Amano S, 2001, EXP CELL RES, V271, P249, DOI 10.1006/excr.2001.5387
   Amatangelo MD, 2012, CARCINOGENESIS, V33, P1965, DOI 10.1093/carcin/bgs227
   Dong YQ, 2015, TUMOR BIOL, V36, P1477, DOI 10.1007/s13277-014-2631-4
   Geller DAVIDS, 2010, CLIN ADV HEMATOL ONCOL, V8, P705
   Gou YL, 2017, ONCOTARGET, V8, P61475, DOI 10.18632/oncotarget.18424
   Guo YS, 2014, PLOS ONE, V9, P0, DOI 10.1371/journal.pone.0090220
   Hayden MS, 2004, GENE DEV, V18, P2195, DOI 10.1101/gad.1228704
   He ML, 2013, ASIAN PAC J CANCER P, V14, P5117, DOI 10.7314/APJCP.2013.14.9.5117
   He XJ, 2017, J ORTHOP SURG RES, V12, P0, DOI 10.1186/s13018-016-0500-0
   Hou CH, 2014, BIOCHEM PHARMACOL, V89, P453, DOI 10.1016/j.bcp.2014.03.010
   Isakoff MS, 2015, J CLIN ONCOL, V33, P3029, DOI 10.1200/JCO.2014.59.4895
   Ji CX, 2018, J NEURO-ONCOL, V138, P469, DOI 10.1007/s11060-018-2818-4
   Kalluri R, 2009, J CLIN INVEST, V119, P1420, DOI 10.1172/JCI39104
   Lee EJ, 2007, EXP MOL MED, V39, P469, DOI 10.1038/emm.2007.51
   Li J, 2011, PLOS ONE, V6, P0, DOI 10.1371/journal.pone.0021816
   Liao CL, 2018, ANTICANCER RES, V38, P3989, DOI 10.21873/anticanres.12686
   Luan WK, 2017, ONCOTARGETS THER, V10, P1237, DOI 10.2147/OTT.S128819
   Masi L, 2007, APPL IMMUNOHISTO M M, V15, P70, DOI 10.1097/01.pai.0000213131.63417.fa
   Morel AP, 2012, PLOS GENET, V8, P0, DOI 10.1371/journal.pgen.1002723
   Orgaz JL, 2009, ONCOGENE, V28, P4147, DOI 10.1038/onc.2009.284
   Pang LY, 2014, PLOS ONE, V9, P0, DOI 10.1371/journal.pone.0083144
   Rodriguez NI, 2008, J PEDIAT HEMATOL ONC, V30, P507, DOI 10.1097/MPH.0b013e31816e238c
   Sharili AS, 2013, CANCER LETT, V333, P170, DOI 10.1016/j.canlet.2013.01.027
   Tsubaki M, 2012, TOXICOL APPL PHARM, V259, P402, DOI 10.1016/j.taap.2012.01.024
   Tsujii M, 1997, P NATL ACAD SCI USA, V94, P3336, DOI 10.1073/pnas.94.7.3336
   Tsujii M, 1998, CELL, V93, P705, DOI 10.1016/S0092-8674(00)81433-6
   Urakawa H, 2009, CLIN ORTHOP RELAT R, V467, P2932, DOI 10.1007/s11999-009-0814-x
   Vincent CT, 2017, SEMIN CANCER BIOL, V47, P168, DOI 10.1016/j.semcancer.2017.09.003
   Wu SR, 2018, J TRANSL MED, V16, P0, DOI 10.1186/s12967-018-1539-y
   Wu Y, 2008, ACTA BIOCH BIOPH SIN, V40, P643, DOI 10.1111/j.1745-7270.2008.00443.x
   Zhao GY, 2013, PLOS ONE, V8, P0, DOI 10.1371/journal.pone.0053906
   Zhu LB, 2014, INT J CLIN EXP PATHO, V7, P3984
NR 33
TC 14
Z9 15
U1 0
U2 7
PU SPANDIDOS PUBL LTD
PI ATHENS
PA POB 18179, ATHENS, 116 10, GREECE
SN 1791-2997
EI 1791-3004
J9 MOL MED REP
JI Mol. Med. Rep.
PD OCT 15
PY 2019
VL 20
IS 4
BP 3811
EP 3819
DI 10.3892/mmr.2019.10598
PG 9
WC Oncology; Medicine, Research & Experimental
SC Oncology; Research & Experimental Medicine
GA JC3IA
UT WOS:000489171200089
PM 31485669
DA 2022-07-08
ER

PT J
AU Yu, S-
   Miao, Y-
   Zhang, BT
   Dai, Y-
   Liu, L.
   Gao, Z-
   Liu, G-
AF Yu, S
   Miao, Y
   Zhang, B
   Dai, Y
   Liu, L
   Gao, Z
   Liu, G
TI MicroRNA-1269a promotes the occurrence and progression of osteosarcoma by inhibit-ing TGF-beta 1 expression
SO EUROPEAN REVIEW FOR MEDICAL AND PHARMACOLOGICAL SCIENCES
LA English
DT Article
DE MicroRNA-1269a; TG-beta 1; OS; Malignant progression
ID canine osteosarcoma; insight; growth
AB OBJECTIVE: MicroRNAs are endogenous. non-coding small RNAs that are capable of regulating biological and pathological processes. Previous studies have shown that microRNA-1269a serves as an oncogene. However, the role of microRNA-1269a in the pathogenesis of osteosarcoma (OS) has not been reported. The aim of this work was to investigate the expression characteristics of microRNA-1269a in OS and to further study its regulatory effects on the malignant progression of OS. PATIENTS AND METHODS: The expression of microRNA-1269a in 61 pairs of OS tissues and para-cancerous tissues was detected by quantitative Real Time-polymerase Chain Reaction (qRT-PCR). Chi-square test was used to analyze the relationship between microRNA-1269a expression and the characteristics of OS patients, including age, sex, clinical stage and distant metastasis. Subsequently, microRNA-1269a expression in OS cell lines was detected as well. After knockdown of microRNA-1269a by constructing relevant small interference RNA, biological performances of MG63 and U2OS cells were accessed by cell counting kit-8 (CCK-8), colony formation and transwell assay. Meanwhile, the protein expressions of key genes in the EMT/Smad pathway were detected by Western blot. Finally, si-TGF-beta 1 (transforming growth factor-beta 1) was transfected into OS cells. and cell migration and invasion were detected by transwell assay. RESULTS: MicroRNA-1269a was highly expressed in OS tissues compared with para-cancerous tissues. High expression of microRNA-1269a was positively correlated with young OS patients and high rate of distant metastasis. whereas was not correlated with age, sex and Enneking stage. Kaplan-Meier survival curves showed that high expression of microRNA-1269a was significantly associated with poor prognosis of OS. The knockdown of microRNA-1269a in MG63 and U2OS cells significantly inhibited cell proliferation, migration and invasion. Meanwhile, microRNA-1269a knockdown in OS cells markedly downregulated the expressions of TGF-beta 1, p-Smad2. p-Smad3. N-cad, Vimentin and MMP9. Furthermore. TGF-beta 1 knockdown remarkably decreased migratory and invasive abilities of OS cells. CONCLUSIONS: MicroRNA-1269a is highly expressed in OS, which is remarkably correlated with tumor stage, distant metastasis and poor prognosis of OS. In addition, microRNA-1269a promotes the malignant progression of OS by regulating TGF-beta 1 expression.
C1 [Yu, S. -N.; Miao, Y. -Y.; Zhang, B. T.; Dai, Y. -M.; Liu, L.; Liu, G. -F.] Jilin Univ, Dept Radiol, China Japan Union Hosp, Changchun, Jilin, Peoples R China.
   [Gao, Z. -L.] Jilin Univ, Dept Orthoped, China Japan Union Hosp, Changchun, Jilin, Peoples R China.
RP Liu, GF (通讯作者)，Jilin Univ, Dept Radiol, China Japan Union Hosp, Changchun, Jilin, Peoples R China.; Gao, ZL (通讯作者)，Jilin Univ, Dept Orthoped, China Japan Union Hosp, Changchun, Jilin, Peoples R China.
EM qokx94@163.com; kuhg25@163.com
FU National Natural Science Foundation of China [80151459]
CR Agrawal RUCHIKARAVI, 2017, J ORTHOP CASE REP, V7, P61, DOI 10.13107/jocr.2250-0685.690
   Ballatori SE, 2016, SIGNAL TRANSDUCT TAR, V1, P0, DOI 10.1038/sigtrans.2016.1
   Bernier A, 2018, VIRUSES-BASEL, V10, P0, DOI 10.3390/v10080440
   Cha WZ, 2018, MEDCHEMCOMM, V9, P396, DOI 10.1039/c7md00285h
   Cui M, 2018, MED SCI MONITOR, V24, P5152, DOI 10.12659/MSM.909420
   Du M, 2018, J BONE ONCOL, V12, P27, DOI 10.1016/j.jbo.2018.03.002
   Gong NJ, 2018, MEDICINE, V97, P0, DOI 10.1097/MD.0000000000011100
   Hadaschik EN, 2015, HUM IMMUNOL, V76, P561, DOI 10.1016/j.humimm.2015.06.015
   Hu ML, 2018, EUR REV MED PHARMACO, V22, P4846, DOI 10.26355/eurrev_201808_15620
   Iosal MA, 2018, MOL ASPECTS MED, V0, P0
   Kager L, 2017, FUTURE ONCOL, V13, P357, DOI 10.2217/fon-2016-0261
   Kansara M, 2014, NAT REV CANCER, V14, P722, DOI 10.1038/nrc3838
   Lewis VO, 2014, ADV EXP MED BIOL, V804, P285, DOI 10.1007/978-3-319-04843-7_15
   Li WS, 2017, ONCOL LETT, V14, P6345, DOI 10.3892/ol.2017.7091
   Lin YH, 2017, TRENDS MOL MED, V23, P737, DOI 10.1016/j.molmed.2017.06.004
   Link A, 2018, WORLD J GASTROENTERO, V24, P3313, DOI 10.3748/wjg.v24.i30.3313
   Moore DREWD, 2014, CANCER TREAT RES, V162, P65, DOI 10.1007/978-3-319-07323-1_4
   Obrien J, 2018, FRONT ENDOCRINOL, V9, P0, DOI 10.3389/fendo.2018.00402
   Park BV, 2016, CANCER DISCOV, V6, P1366, DOI 10.1158/2159-8290.CD-15-1347
   Rogozhin DV, 2015, ARKHIV PATOLOGII, V77, P68, DOI 10.17116/patol201577568-74
   Shi K, 2015, INT J CLIN EXP PATHO, V8, P11364
   Szewczyk M, 2015, VET RES COMMUN, V39, P61, DOI 10.1007/s11259-014-9623-0
   Tian K, 2014, PAK J PHARM SCI, V27, P1657
   Wang CC, 2018, INVEST NEW DRUG, V36, P1116, DOI 10.1007/s10637-018-0624-7
   Wycislo KL, 2015, J VET INTERN MED, V29, P759, DOI 10.1111/jvim.12603
   Zhang YF, 2018, J PHARMACOL SCI, V137, P305, DOI 10.1016/j.jphs.2018.07.008
   Zhou WY, 2014, DISCOV MED, V17, P301
NR 27
TC 4
Z9 5
U1 0
U2 7
PU VERDUCI PUBLISHER
PI ROME
PA VIA GREGORIO VII, ROME, 186-00165, ITALY
SN 1128-3602
EI 
J9 EUR REV MED PHARMACO
JI Eur. Rev. Med. Pharmacol. Sci.
PD FEB 15
PY 2019
VL 23
IS 3
BP 972
EP 981
DI 
PG 10
WC Pharmacology & Pharmacy
SC Pharmacology & Pharmacy
GA HM0ZX
UT WOS:000459178100012
PM 30779063
DA 2022-07-08
ER

PT J
AU Wang, Yanhua
   Qin, Na
   Zhao, Caifa
   Yuan, Jiehua
   Lu, Shiqi
   Li, Wenjing
   Xiang, Huiyao
   Hao, Hang
AF Wang, Yanhua
   Qin, Na
   Zhao, Caifa
   Yuan, Jiehua
   Lu, Shiqi
   Li, Wenjing
   Xiang, Huiyao
   Hao, Hang
TI The correlation between the methylation of PTEN gene and the apoptosis of osteosarcoma cells mediated by SeHA nanoparticles
SO COLLOIDS AND SURFACES B-BIOINTERFACES
LA English
DT Article
DE PTEN gene; Selenium doped hydroxyapatite; Methylation; Apoptosis
ID selenium; cancer
AB The invasive spreading of residual osteosarcoma cells becomes a serious threat to human health, urgently needing new bone regenerative biomaterials for orthopedic therapy. Thus, in this work, selenite-substituted hydroxyapatite (SeHA) nanoparticles were prepared for both inhibiting the recurrence of the tumor and accelerating the regenerative repair of bone defect. Physicochemical characterization showed these synthetic nanoparticles were spherical poly-crystals with the shape of snowflakes. Such structure benefited them to inhibit the cellular viability of osteosarcoma cells by about (58.90 +/- 14.37)% during 24 h co-culturing. The expression level of cell growth-related genes such as PTEN, MMP-9, Cyclin D1, Cyclin A2, Annexin A2 and CDC2 decreased. Bisulfite Sequence PCR of PTEN gene exhibited about (22.40 +/- 5.39)%, (45.91 +/- 6.36)% and (25.90 +/- 5.36)% promoter methylation in control, HA and SeHA group. Animal experiment also proved the similar effects. Almost no recurrence were observed in SeHA group. Oppositely, the slowly recurrent growth of the remnant tumor appeared in purely surgical group. The overall survival and toxicity analysis showed that, in the usage dose of 0-0.1 g, the SeHA-0.01 exhibited higher inhibitory recurrence and metastasis potentials, lower renal toxicity and better anti-inflammation function. Immunohistochemistry stain showed the reduced expression of PTEN, MMP-9, Ki-67 and Annexin A2, but slightly increased expression of DNMT1 and BMP-2. Compared the methylation status of PTEN gene in each group, it was confirming that SeHA nanoparticles hardly possessed the de-methylation effect, but the pure HA strikingly increased the methylation level of such gene. It seemed the dopant selenite ions possessed de-methylation effect onto PTEN gene. Therefore, from the viewpoint of inhibiting metastatic potentials, the SeHA-0.01 might be a feasible biomaterial to inhibit the relapse of the tumor post-surgery.
C1 [Wang, Yanhua; Qin, Na; Zhao, Caifa; Yuan, Jiehua; Lu, Shiqi; Li, Wenjing] China Three Gorges Univ, Med Sci Coll, Dept Morphol, Yichang, Peoples R China.
   [Xiang, Huiyao] China Three Gorges Univ, Yichang Cent Peoples Hosp, Coll Clin Med Sci 1, Yichang, Peoples R China.
   [Hao, Hang] Huazhong Univ Sci & Technol, Adv Biomat & Tissue Engn Ctr, Wuhan, Hubei, Peoples R China.
RP Wang, YH (通讯作者)，China Three Gorges Univ, Life Sci Bldg,8 Daxue Rd, Yichang 443002, Peoples R China.
EM juddy0921@163.com
FU National Natural Science Foundation of China - Research Fund for Excellent Dissertation of CTGU [81602559, 2019SSPY107]; Youth Science Fund Program of CTGU [1115064]; Material analysis and testing center of CTGU
CR Bazzichetto C, 2019, CANCERS, V11, P0, DOI 10.3390/cancers11040435
   Ewa J, 2017, ADV CANCER RES, V136, P193, DOI 10.1016/bs.acr.2017.07.002
   Feng JW, 2019, P NATL ACAD SCI USA, V116, P6868, DOI 10.1073/pnas.1811028116
   Habbab W, 2019, INT J MOL SCI, V20, P0, DOI 10.3390/ijms20040844
   Han LX, 2018, BONE, V117, P15, DOI 10.1016/j.bone.2018.08.017
   Kataoka T, 2019, ACS APPL MATER INTER, V11, P8915, DOI 10.1021/acsami.8b22740
   Khalkar P, 2018, FREE RADICAL BIO MED, V117, P247, DOI 10.1016/j.freeradbiomed.2018.02.014
   Krug P, 2019, NANOTECHNOLOGY, V30, P0, DOI 10.1088/1361-6528/aaf150
   Lamadema N, 2019, FREE RADICAL BIO MED, V131, P282, DOI 10.1016/j.freeradbiomed.2018.12.009
   Li BH, 2018, CANCER RES, V78, P3938, DOI 10.1158/0008-5472.CAN-17-3801
   Liu L, 2019, BIOMED PHARMACOTHER, V117, P0, DOI 10.1016/j.biopha.2019.109096
   Liu T, 2019, CELL DEATH DIS, V10, P0, DOI 10.1038/s41419-019-1795-7
   Lopez C, 2018, CANCER GENOM PROTEOM, V15, P115, DOI 10.21873/cgp.20069
   Ma J, 2013, MAT SCI ENG C-MATER, V33, P440, DOI 10.1016/j.msec.2012.09.011
   Naseem A, 2019, J CELL BIOCHEM, V120, P15851, DOI 10.1002/jcb.28856
   Osuna MAL, 2019, CANCER RES, V79, P1054, DOI 10.1158/0008-5472.CAN-18-1255
   Parsons R, 2019, SCIENCE, V364, P633, DOI 10.1126/science.aax5526
   Pilarski R, 2019, CANCERS, V11, P0, DOI 10.3390/cancers11060844
   Da SILVAFMR, 2017, ANTI-CANCER AGENT ME, V17, P355, DOI 10.2174/1871520616666151110130428
   Shen WC, 2019, NAT COMMUN, V10, P0, DOI 10.1038/s41467-019-10197-x
   Song DY, 2014, EXP THER MED, V7, P1071, DOI 10.3892/etm.2014.1571
   Spainhour JCG, 2019, CANCER INFORM, V18, P0, DOI 10.1177/1176935119828776
   Speckmann B, 2017, J NUTR BIOCHEM, V48, P112, DOI 10.1016/j.jnutbio.2017.07.002
   Stolzoff M, 2016, J BIOMED MATER RES A, V104, P476, DOI 10.1002/jbm.a.35583
   Tan HW, 2019, INT J MOL SCI, V20, P0, DOI 10.3390/ijms20010075
   Uskokovic V, 2017, J MATER CHEM B, V5, P1430, DOI 10.1039/c6tb03387c, 10.1039/C6TB03387C
   Walia MK, 2018, J CELL BIOCHEM, V119, P4241, DOI 10.1002/jcb.26601
   Wang YH, 2016, COLLOID SURFACE B, V140, P297, DOI 10.1016/j.colsurfb.2015.12.056
   Wang YH, 2015, ADV HEALTHC MATER, V4, P1813, DOI 10.1002/adhm.201500307
   Wang YH, 2012, INTERFACE FOCUS, V2, P378, DOI 10.1098/rsfs.2012.0002
   Wang YF, 2016, ACS NANO, V10, P9927, DOI 10.1021/acsnano.6b03835
   Wong C, 2019, PANCREAS, V48, P456
   Xi YM, 2017, J CELL BIOCHEM, V118, P2684, DOI 10.1002/jcb.25888
   Xing XQ, 2019, EUR J PHARMACOL, V855, P227, DOI 10.1016/j.ejphar.2019.05.021
   Yang H, 2018, ACTA BIOMATER, V73, P400, DOI 10.1016/j.actbio.2018.04.020
   Yue QY, 2019, EUR REV MED PHARMACO, V23, P6211, DOI 10.26355/eurrev_201907_18438
   Zhou J, 2019, BIOSCIENCE REP, V39, P0
NR 37
TC 2
Z9 2
U1 1
U2 19
PU ELSEVIER
PI AMSTERDAM
PA RADARWEG 29, 1043 NX AMSTERDAM, NETHERLANDS
SN 0927-7765
EI 1873-4367
J9 COLLOID SURFACE B
JI Colloid Surf. B-Biointerfaces
PD DEC 1
PY 2019
VL 184
IS 
BP 
EP 
DI 10.1016/j.colsurfb.2019.110499
PG 12
WC Biophysics; Chemistry, Physical; Materials Science, Biomaterials
SC Biophysics; Chemistry; Materials Science
GA JU3XZ
UT WOS:000501613300022
PM 31541893
DA 2022-07-08
ER

PT J
AU Lee, BEJ
   Shahin-shamsabadi, Alireza
   Wong, MK
   Raha, Sandeep
   Selvaganapathy, PR
   Grandfield, Kathryn
AF Lee, Bryan
   Shahin-shamsabadi, Alireza
   Wong, Michael
   Raha, Sandeep
   Selvaganapathy, Ponnambalam
   Grandfield, Kathryn
TI A Bioprinted In Vitro Model for Osteoblast to Osteocyte Transformation by Changing Mechanical Properties of the ECM
SO ADVANCED BIOSYSTEMS
LA English
DT Article
DE bioprinting; bone; in vitro model; osteoblast; osteocyte
ID matrix metalloproteinase; cell-culture; migration; system
AB Osteocytes are key contributors to bone remodeling. During the remodeling process, trapped osteoblasts undergo a phenotypic change to become osteocytes. The specific mechanisms by which osteocytes work are still debatable and models that exist to study them are sparse. This work presents an in vitro, bioprinted model based on the previously developed technique, ExCeL, in which a cell-embedded hydrogel is printed and immediately crosslinked using paper as a crosslinker-storing substrate. This process mimics the phenotypical change of osteoblast to osteocyte by altering the mechanical properties of the hydrogel. By printing Saos-2, osteosarcoma cells, embedded in the alginate hydrogel with differing mechanical properties, their morphology, protein, and gene expression can be changed from osteoblast-like to osteocyte-like. The stiffer gel is 30 times stiffer and results in significantly smaller cells with reduced alkaline phosphatase activity and expression of osteoblast-marker genes such as MMP9 and TIMP2. There is no change in viability between cells despite encapsulation in gels with different mechanical properties. The results show that the phenomenon of osteoblasts becoming encapsulated during the bone remodeling process can be replicated using the ExCeL bioprinting technique. This model has potential for studying how osteocytes can interact with external mechanical stimuli or drugs.
C1 [Lee, Bryan E. J.; Shahin-Shamsabadi, Alireza; Selvaganapathy, Ponnambalam Ravi; Grandfield, Kathryn] McMaster Univ, Sch Biomed Engn, 1280 Main St West, Hamilton, ON L8S 4L7, Canada.
   [Wong, Michael K.; Raha, Sandeep] McMaster Univ, Grad Program Med Sci, 1280 Main St West, Hamilton, ON L8S 4K1, Canada.
   [Raha, Sandeep] McMaster Univ, Dept Pediat, 1280 Main St West, Hamilton, ON L8S 4K1, Canada.
   [Selvaganapathy, Ponnambalam Ravi] McMaster Univ, Dept Mech Engn, 1280 Main St West, Hamilton, ON L8S 4L7, Canada.
   [Grandfield, Kathryn] McMaster Univ, Dept Mat Sci & Engn, 1280 Main St West, Hamilton, ON L8S 4L7, Canada.
RP Selvaganapathy, PR; Grandfield, K (通讯作者)，McMaster Univ, Sch Biomed Engn, 1280 Main St West, Hamilton, ON L8S 4L7, Canada.; Selvaganapathy, PR (通讯作者)，McMaster Univ, Dept Mech Engn, 1280 Main St West, Hamilton, ON L8S 4L7, Canada.; Grandfield, K (通讯作者)，McMaster Univ, Dept Mat Sci & Engn, 1280 Main St West, Hamilton, ON L8S 4L7, Canada.
EM selvaga@mcmaster.ca; kgrandfield@mcmaster.ca
FU Natural Sciences and Engineering Research Council of Canada (NSERC) [RGPIN 2014-06053]; Canada Research Chairs Program; NSERC Discovery Accelerator Supplement
CR Abbott A, 2003, NATURE, V424, P870, DOI 10.1038/424870a
   Antoni D, 2015, INT J MOL SCI, V16, P5517, DOI 10.3390/ijms16035517
   Axpe E, 2016, INT J MOL SCI, V17, P0, DOI 10.3390/ijms17121976
   Baker BM, 2012, J CELL SCI, V125, P3015, DOI 10.1242/jcs.079509
   Barragan-adjemian C, 2006, CALCIFIED TISSUE INT, V79, P340, DOI 10.1007/s00223-006-0107-2
   Boukhechba F, 2009, J BONE MINER RES, V24, P1927, DOI 10.1359/JBMR.090517, 10.1359/jbmr.090517
   Capulli M, 2014, ARCH BIOCHEM BIOPHYS, V561, P3, DOI 10.1016/j.abb.2014.05.003
   Chen QZ, 2012, PROG BIOMATER, V1, P0, DOI 10.1186/2194-0517-1-2
   Civitelli R, 2008, ARCH BIOCHEM BIOPHYS, V473, P188, DOI 10.1016/j.abb.2008.04.005
   Coskun F, 2009, PAK J BOT, V41, P1587
   Dallas SL, 2010, ANN NY ACAD SCI, V1192, P437, DOI 10.1111/j.1749-6632.2009.05246.x
   Dew G, 2000, CELL TISSUE RES, V299, P385, DOI 10.1007/s004410050036
   Duval K, 2017, PHYSIOLOGY, V32, P266, DOI 10.1152/physiol.00036.2016
   Feng Q, 2014, BIOMATERIALS, V35, P5028, DOI 10.1016/j.biomaterials.2014.03.012
   Franz-odendaal TA, 2006, DEV DYNAM, V235, P176, DOI 10.1002/dvdy.20603
   Gao GF, 2018, ADV HEALTHC MATER, V7, P0, DOI 10.1002/adhm.201701018
   Hill PA, 1993, BIOCHIM BIOPHYS ACTA, V1177, P71, DOI 10.1016/0167-4889(93)90159-M
   Holmbeck K, 1999, CELL, V99, P81, DOI 10.1016/S0092-8674(00)80064-1
   Hood JD, 2002, NAT REV CANCER, V2, P91, DOI 10.1038/nrc727
   Jang J, 2016, ACS BIOMATER SCI ENG, V2, P1722, DOI 10.1021/acsbiomaterials.6b00129
   Kang HW, 2016, NAT BIOTECHNOL, V34, P312, DOI 10.1038/nbt.3413
   Karsdal MA, 2004, DNA CELL BIOL, V23, P155, DOI 10.1089/104454904322964751
   Kato Y, 1997, J BONE MINER RES, V12, P2014, DOI 10.1359/jbmr.1997.12.12.2014
   Khojasteh ARASH, 2013, IRAN ENDOD J, V8, P118
   Kostovski E, 2015, CALCIFIED TISSUE INT, V96, P145, DOI 10.1007/s00223-014-9947-3
   Morrison SJ, 2006, NATURE, V441, P1068, DOI 10.1038/nature04956
   Murphy G, 1999, CURR OPIN CELL BIOL, V11, P614, DOI 10.1016/S0955-0674(99)00022-8
   Nelson CM, 2008, NAT PROTOC, V3, P674, DOI 10.1038/nprot.2008.35
   Noh S, 2018, 3D BIOPRINTING TISSU, V0, P0
   Ozbolat IT, 2016, DRUG DISCOV TODAY, V21, P1257, DOI 10.1016/j.drudis.2016.04.006
   Paic F, 2009, BONE, V45, P682, DOI 10.1016/j.bone.2009.06.010
   Palumbo C, 1986, CELL TISSUE RES, V246, P125
   Pautke C, 2004, ANTICANCER RES, V24, P3743
   Peng WJ, 2016, TRENDS BIOTECHNOL, V34, P722, DOI 10.1016/j.tibtech.2016.05.013
   Shahin-shamsabadi A, 2019, BIOFABRICATION, V11, P0, DOI 10.1088/1758-5090/ab0798
   Sugawara Y, 2005, BONE, V36, P877, DOI 10.1016/j.bone.2004.10.008
   Uchihashi K, 2013, BONE, V52, P102, DOI 10.1016/j.bone.2012.09.001
   Wodarz A, 2007, NAT CELL BIOL, V9, P1016, DOI 10.1038/ncb433
   Wong MK, 2018, PLOS ONE, V13, P0, DOI 10.1371/journal.pone.0199632
   Zhang Y, 2017, CELL DEATH DIS, V8, Pe2611, DOI 10.1038/cddis.2016.491
NR 40
TC 3
Z9 3
U1 1
U2 11
PU WILEY-V C H VERLAG GMBH
PI WEINHEIM
PA POSTFACH 101161, 69451 WEINHEIM, GERMANY
SN 
EI 2366-7478
J9 ADV BIOSYST
JI Adv. Biosyst.
PD OCT 15
PY 2019
VL 3
IS 10
BP 
EP 
DI 10.1002/adbi.201900126
PG 9
WC Materials Science, Biomaterials
SC Materials Science
GA JD7IX
UT WOS:000482393400001
PM 32648722
DA 2022-07-08
ER

PT J
AU Chen, Liqun
   Zhang, Huilian
   Zhang, Linteng
   Li, Wenbo
   Fan, Fengtian
   Wu, Xiaoyun
   Wu, Xueling
   Lin, Jun
AF Chen, Liqun
   Zhang, Huilian
   Zhang, Linteng
   Li, Wenbo
   Fan, Fengtian
   Wu, Xiaoyun
   Wu, Xueling
   Lin, Jun
TI Cas9 Protein Triggers Differential Expression of Inherent Genes Especially NGFR Expression in 293T Cells
SO CELLULAR AND MOLECULAR BIOENGINEERING
LA English
DT Article
DE CRISPR; CAS9; PX458; PX458-T2A; RNA sequencing; Gene expression; NGFR
ID one-step generation; genome; crispr/ca; receptor; identification; neurotrophin; specificity; nuclease; sequence; plant
AB Introduction CRISPR/CAS9 systems, which can be utilized in vitro biological experiments, have recently captured much attention for their important roles and benefits. However, full realization of the potential of CRISPR/CAS9 approaches requires addressing many challenges and side effects. The expression of genes and potential side effects of CRISPR/CAS9 in human cells remains to be elucidated. The aim of our study was to explore the effect of CRISPR/CAS9 on gene expression in 293T cells. Methods A Cas9-expressing PX458 plasmid and Cas9-deactivated PX458-T2A plasmid were used to study the role of CRISPR/CAS9 on regulating gene expression in 293T cells. Gene expression in 293T cells after transfection of the PX458 plasmid or PX458-T2A plasmid was detected by RNA sequencing and correlative statistical analysis. Differential gene expression in both PX458 transfected 293T cells and PX458-T2A transfected 293T cells compared with normal 293T cells was detected using quantitative reverse transcription polymerase chain reaction (RT qPCR). The mRNA and protein levels were measured using reverse transcription PCR and Western blot. Co-IP assay combined with shotgun LC-MS/MS were used to investigate the differences of NGFR-interaction proteins between PX458 transfected 293T cells and PX458-T2A transfected 293T cells. Results In this study, we observed that PX458 plasmid transfection and Cas9 expression can affect the expression of different genes, including FOSB (FBJ murine osteosarcoma viral oncogene homolog B), IL-11 (Interleukin-11), MMP1 (matrix metalloproteinase), CYP2D6 (CytochromeP4502D6), and NGFR (matrix metalloproteinase 1). Downregulation of NGFR after PX458 transfection was confirmed by RT qPCR and western blot analysis. NGFR expression was significantly lower in PX458 transfected 293T cells than in normal 293T cells and PX458-T2A transfected 293T cells. The co-IP dilutions analyzed by shotgun LC-MS/MS showed a total of 183 proteins interact with NGFR in PX458 transfected 293T cells while 221 proteins interact with NGFR were identified in PX458-T2A transfected 293T cells using the MASCOT engine. Conclusions Cas9 expression by transfection of the PX458 plasmid was negatively correlated with the NGFR mRNA level and NGFR protein expression in 293T cells, while PX458-T2A, in which Cas9 is deactivated, did not affect NGFR expression. The decrease in NGFR expression also affects the amount of proteins that interact with NGFR. These results suggest that the effect of Cas9 on NGFR expression and the expression of other genes should be noticed when developing cell-based studies and therapies utilizing CRISPR/CAS9 systems.
C1 [Chen, Liqun; Zhang, Huilian; Zhang, Linteng; Li, Wenbo; Fan, Fengtian; Wu, Xiaoyun; Wu, Xueling; Lin, Jun] Fuzhou Univ, Coll Biol Sci & Engn, Fuzhou 350108, Fujian, Peoples R China.
   [Chen, Liqun; Zhang, Huilian; Zhang, Linteng; Li, Wenbo; Fan, Fengtian; Wu, Xiaoyun; Wu, Xueling; Lin, Jun] Fuzhou Univ, Inst Apply Genom, Fuzhou 350108, Fujian, Peoples R China.
   [Chen, Liqun; Lin, Jun] Fuzhou Univ, Fujian Key Lab Marine Enzyme Engn, Fuzhou 350108, Fujian, Peoples R China.
RP Lin, J (通讯作者)，Fuzhou Univ, Coll Biol Sci & Engn, Fuzhou 350108, Fujian, Peoples R China.
EM jun@fzu.edu.cn
FU National Natural Science Foundation of China [31500616]; Natural Science Foundation of Fujian Province [2017 J01445]
CR Baeza-raja B, 2012, P NATL ACAD SCI USA, V109, P5838, DOI 10.1073/pnas.1103638109
   Bolger AM, 2014, BIOINFORMATICS, V30, P2114, DOI 10.1093/bioinformatics/btu170
   Cassiman D, 2001, HEPATOLOGY, V33, P148, DOI 10.1053/jhep.2001.20793
   Chandrasegaran S, 2016, J MOL BIOL, V428, P963, DOI 10.1016/j.jmb.2015.10.014
   Crudele JM, 2018, NAT COMMUN, V9, P0, DOI 10.1038/s41467-018-05843-9
   Deponti D, 2009, MOL BIOL CELL, V20, P3620, DOI 10.1091/mbc.E09-01-0012
   Dobin A, 2013, BIOINFORMATICS, V29, P15, DOI 10.1093/bioinformatics/bts635
   Findlay GM, 2014, NATURE, V513, P120, DOI 10.1038/nature13695
   Fu YF, 2014, NAT BIOTECHNOL, V32, P279, DOI 10.1038/nbt.2808
   Gilbert LA, 2014, CELL, V159, P647, DOI 10.1016/j.cell.2014.09.029
   Grunewald J, 2019, NATURE, V569, P433, DOI 10.1038/s41586-019-1161-z
   Horvath P, 2010, SCIENCE, V327, P167, DOI 10.1126/science.1179555
   Hsu PD, 2013, NAT BIOTECHNOL, V31, P827, DOI 10.1038/nbt.2647
   Ishino Y, 1987, J BACTERIOL, V169, P5429, DOI 10.1128/jb.169.12.5429-5433.1987
   Jansen R, 2002, MOL MICROBIOL, V43, P1565, DOI 10.1046/j.1365-2958.2002.02839.x
   Jiang WY, 2013, NAT BIOTECHNOL, V31, P233, DOI 10.1038/nbt.2508
   Jung TY, 2015, STRUCTURE, V23, P782, DOI 10.1016/j.str.2015.01.021
   Konermann S, 2015, NATURE, V517, P583, DOI 10.1038/nature14136
   Li B, 2011, BMC BIOINFORMATICS, V12, P0, DOI 10.1186/1471-2105-12-323
   Liepinsh E, 1997, EMBO J, V16, P4999, DOI 10.1093/emboj/16.16.4999
   Liu B, 2019, DRUG DISCOV TODAY, V24, P955, DOI 10.1016/j.drudis.2019.02.011
   Liu JJ, 2019, NATURE, V566, P218, DOI 10.1038/s41586-019-0908-x
   Makarova KS, 2011, BIOL DIRECT, V6, P0, DOI 10.1186/1745-6150-6-38
   Osakabe Y, 2015, PLANT CELL PHYSIOL, V56, P389, DOI 10.1093/pcp/pcu170
   Passino MA, 2007, SCIENCE, V315, P1853, DOI 10.1126/science.1137603
   Peeraully MR, 2004, AM J PHYSIOL-ENDOC M, V287, PE331, DOI 10.1152/ajpendo.00076.2004
   Raitskin O, 2016, CURR OPIN BIOTECH, V37, P69, DOI 10.1016/j.copbio.2015.11.008
   Ran FA, 2013, NAT PROTOC, V8, P2281, DOI 10.1038/nprot.2013.143
   Rodriguez-rodriguez DR, 2019, INT J MOL MED, V43, P1559, DOI 10.3892/ijmm.2019.4112
   Robinson MD, 2010, BIOINFORMATICS, V26, P139, DOI 10.1093/bioinformatics/btp616
   Shalem O, 2014, SCIENCE, V343, P84, DOI 10.1126/science.1247005
   Tian XL, 2019, NPJ PRECIS ONCOL, V3, P0, DOI 10.1038/s41698-019-0080-7
   Vora S, 2016, FEBS J, V283, P3181, DOI 10.1111/febs.13768
   Wang D, 2013, BIOMATERIALS, V34, P7662, DOI 10.1016/j.biomaterials.2013.06.042
   Wang HY, 2013, CELL, V153, P910, DOI 10.1016/j.cell.2013.04.025
   Wang T, 2014, SCIENCE, V343, P80, DOI 10.1126/science.1246981
   Wyvekens N, 2015, HUM GENE THER, V26, P425, DOI 10.1089/hum.2015.084
   Xiao QQ, 2019, FRONT CELL INFECT MI, V9, P0, DOI 10.3389/fcimb.2019.00069
   Yang H, 2013, CELL, V154, P1370, DOI 10.1016/j.cell.2013.08.022
   Yao SH, 2015, HUM GENE THER, V26, P463, DOI 10.1089/hum.2015.067
   Zhang DD, 2016, J GENET GENOMICS, V43, P251, DOI 10.1016/j.jgg.2016.03.001
   Zhang YL, 2017, PROG MOL BIOL TRANSL, V149, P133, DOI 10.1016/bs.pmbts.2017.03.008
   Zhou YX, 2014, NATURE, V509, P487, DOI 10.1038/nature13166
NR 43
TC 1
Z9 2
U1 4
U2 16
PU SPRINGER
PI NEW YORK
PA ONE NEW YORK PLAZA, SUITE 4600, NEW YORK, NY, UNITED STATES
SN 1865-5025
EI 1865-5033
J9 CELL MOL BIOENG
JI Cell. Mol. Bioeng.
PD FEB 15
PY 2019
VL 13
IS 1
BP 61
EP 72
DI 10.1007/s12195-019-00606-y
PG 12
WC Cell & Tissue Engineering; Biophysics; Cell Biology; Engineering, Biomedical
SC Cell Biology; Biophysics; Engineering
GA KJ5OA
UT WOS:000499980200002
PM 32030108
DA 2022-07-08
ER

PT J
AU Shabani, Parastoo
   Izadpanah, Sama
   Aghebati-maleki, Ali
   Baghbani, Elham
   Baghbanzadeh, Amir
   Fotouhi, Ali
   Bakhshinejad, Babak
   Aghebati-maleki, Leili
   Baradaran, Behzad
AF Shabani, Parastoo
   Izadpanah, Sama
   Aghebati-maleki, Ali
   Baghbani, Elham
   Baghbanzadeh, Amir
   Fotouhi, Ali
   Bakhshinejad, Babak
   Aghebati-maleki, Leili
   Baradaran, Behzad
TI Role of miR-142 in the pathogenesis of osteosarcoma and its potential as therapeutic approach
SO JOURNAL OF CELLULAR BIOCHEMISTRY
LA English
DT Article
DE cancer therapy; microRNA-142; osteosarcoma
ID tumor-suppressor; cell-proliferation; down-regulation; breast-cancer; stem-cell; c-myc; microrna; promote; growth; lung
AB Osteosarcoma (OS) is the most common primary malignant tumor of the bone with a strong tendency to early metastasis, and occurs in growing bones more commonly in children and adolescents. Considering the limited therapeutic methods and lack of 100% success of these methods, developing innovative therapies with high efficacy and lower side effects is needed. Meanwhile, miRNAs and the studies indicating the involvement of miRNAs in OS development have attracted attentions as a result of the frequent abnormalities in expression of miRNAs in cancer. miRNAs are noncoding short sequences with lengths ranging from 18 to 25 nucleotides that play a very important role in cellular processes, such as proliferation, differentiation, migration, and apoptosis. MiRNAs can have either oncogenic or tumor suppressive role based on cellular function and targets. This review aimed to have overview on miR-142 as a tumor suppressor in OS. Moreover, the genes involved in the disease, such as RAC1, HMAG1, MMP9, MMP2, and E-cadherin, which have irregularities as a result of change in miR-142 expression, and, thereby, result in increasing the proliferation, invasion, and metastasis of the cells in the tissues and OS cells will be discussed.
C1 [Shabani, Parastoo; Izadpanah, Sama; Aghebati-Maleki, Ali; Baghbani, Elham; Baghbanzadeh, Amir; Aghebati-Maleki, Leili; Baradaran, Behzad] Tabriz Univ Med Sci, Immunol Res Ctr, Tabriz 644614155, Iran.
   [Aghebati-Maleki, Ali] Tabriz Univ Med Sci, Student Res Comm, Tabriz, Iran.
   [Aghebati-Maleki, Ali] Zanjan Univ Med Sci, Dept Genet & Mol Med, Fac Med, Zanjan, Iran.
   [Fotouhi, Ali] Shahid Beheshti Univ Med Sci, Dept Orthoped Surg, Fac Med, Tehran, Iran.
   [Bakhshinejad, Babak] Okinawa Inst Sci & Technol Grad Univ, Okinawa, Japan.
   [Aghebati-Maleki, Leili; Baradaran, Behzad] Tabriz Univ Med Sci, Dept Immunol, Fac Med, Tabriz, Iran.
RP Aghebati-Maleki, L; Baradaran, B (通讯作者)，Tabriz Univ Med Sci, Immunol Res Ctr, Tabriz 644614155, Iran.
EM aghebatil@tbzmed.ac.ir; behzad_im@yahoo.com
CR Aoki K, 2007, J CELL SCI, V120, P3327, DOI 10.1242/jcs.03485
   Arabi LEILA, 2014, GENES CANCER, V5, P56
   Bacci G, 2008, J SURG ONCOL, V98, P415, DOI 10.1002/jso.21140
   Bartel DP, 2004, CELL, V116, P281, DOI 10.1016/S0092-8674(04)00045-5
   Bhowmick NA, 2004, NATURE, V432, P332, DOI 10.1038/nature03096
   Bian DL, 2016, ONCOL LETT, V11, P3040, DOI 10.3892/ol.2016.4375
   Bid HK, 2013, MOL CANCER THER, V12, P1925, DOI 10.1158/1535-7163.MCT-13-0164
   Bleyer A, 2006, CANCER-AM CANCER SOC, V107, P1645, DOI 10.1002/cncr.22102
   Both J, 2014, PLOS ONE, V9, P0, DOI 10.1371/journal.pone.0115835
   Brennecke P, 2014, CLIN EXP METASTAS, V31, P339, DOI 10.1007/s10585-013-9632-3
   Cathcart J, 2015, GENES DIS, V2, P26, DOI 10.1016/j.gendis.2014.12.002
   Chai S, 2014, ONCOTARGET, V5, P5725, DOI 10.18632/oncotarget.2167
   Chanda S, 2016, CELL MICROBIOL, V18, P733, DOI 10.1111/cmi.12544
   Chen YQ, 2017, CELL PHYSIOL BIOCHEM, V41, P1370, DOI 10.1159/000467896
   Chiaradonna F, 2008, FRONT BIOSCI-LANDMRK, V13, P5257, DOI 10.2741/3079
   Colamaio M, 2015, J CLIN ENDOCR METAB, V100, PE59, DOI 10.1210/jc.2014-2280
   Dienstmann R, 2014, MOL CANCER THER, V13, P1021, DOI 10.1158/1535-7163.MCT-13-0639
   Djebali S, 2012, NATURE, V489, P101, DOI 10.1038/nature11233
   Dong S, 2014, MOL CANCER, V13, P0, DOI 10.1186/1476-4598-13-76
   Dudek H, 2014, MOL THER, V22, P92, DOI 10.1038/mt.2013.233
   Esquela-kerscher A, 2008, CELL CYCLE, V7, P759, DOI 10.4161/cc.7.6.5834
   Fenger JM, 2016, BMC CANCER, V16, P0, DOI 10.1186/s12885-016-2837-5
   Gao JIE, 2007, AI ZHENG, V26, P561
   Ge L, 2016, ONCOL LETT, V11, P2207, DOI 10.3892/ol.2016.4162
   Geng S, 2014, PLOS ONE, V9, P0, DOI 10.1371/journal.pone.0091566
   Gold MG, 2013, J CELL SCI, V126, P4537, DOI 10.1242/jcs.133751
   Gorlick R, 2013, PEDIATR BLOOD CANCER, V60, P1009, DOI 10.1002/pbc.24429
   Grossi I, 2017, INT J GENOMICS, V2017, P0, DOI 10.1155/2017/5913195
   Gumbiner BM, 1996, CELL, V84, P345, DOI 10.1016/S0092-8674(00)81279-9
   Guo F, 2017, BRAZ J MED BIOL RES, V50, P0, DOI [10.1590/1414-431X20175974, 10.1590/1414-431x20175974]
   Gyurko DM, 2013, SEMIN CANCER BIOL, V23, P262, DOI 10.1016/j.semcancer.2013.06.005
   He TC, 1998, SCIENCE, V281, P1509, DOI 10.1126/science.281.5382.1509
   Huang J, 2012, CANCER RES, V72, P230, DOI 10.1158/0008-5472.CAN-11-2001
   Hutvagner G, 2001, SCIENCE, V293, P834, DOI 10.1126/science.1062961
   Inman BA, 2013, EUR UROL, V63, P881, DOI 10.1016/j.eururo.2012.10.006
   Iorio MV, 2011, BREAST, V20, PS63, DOI 10.1016/S0960-9776(11)70297-1
   Isobe T, 2014, ELIFE, V3, P0, DOI 10.7554/eLife.01977
   Jin J, 2013, ASIAN PAC J CANCER P, V14, P3681, DOI 10.7314/APJCP.2013.14.6.3681
   Kalluri R, 2006, NAT REV CANCER, V6, P392, DOI 10.1038/nrc1877
   Kasinski AL, 2011, NAT REV CANCER, V11, P849, DOI 10.1038/nrc3166
   Kong YW, 2012, LANCET ONCOL, V13, PE249, DOI 10.1016/S1470-2045(12)70073-6
   Kumar MS, 2007, NAT GENET, V39, P673, DOI 10.1038/ng2003
   Lane J, 2014, CANCER GENOM PROTEOM, V11, P155
   Lee RC, 1993, CELL, V75, P843, DOI 10.1016/0092-8674(93)90529-Y
   Lee Y, 2003, NATURE, V425, P415, DOI 10.1038/nature01957
   Lei Z, 2014, FASEB J, V28, P2696, DOI 10.1096/fj.13-247288
   Lim LP, 2005, NATURE, V433, P769, DOI 10.1038/nature03315
   Liu LQ, 2017, AM J TRANSL RES, V9, P2394
   Lu YB, 2017, BIOL OPEN, V6, P252, DOI 10.1242/bio.021774
   Luo T, 2017, ONCOL LETT, V14, P5427, DOI 10.3892/ol.2017.6845
   Lv C, 2016, TUMOR BIOL, V37, P9333, DOI 10.1007/s13277-016-4807-6
   Lv M, 2012, LEUKEMIA, V26, P769, DOI 10.1038/leu.2011.273
   Ma CB, 2016, ONCOL REP, V35, P3257, DOI 10.3892/or.2016.4718
   Ma ZW, 2016, ONCOTARGET, V7, P71504, DOI 10.18632/oncotarget.12229
   Maasch C, 2010, J BIOL CHEM, V285, P40012, DOI 10.1074/jbc.M110.178533
   Macfarlane LA, 2010, CURR GENOMICS, V11, P537, DOI 10.2174/138920210793175895
   Markou A, 2016, LUNG CANCER-TARGETS, V7, P19, DOI 10.2147/LCTT.S60341
   Martens-uzunova ES, 2014, EUR UROL, V65, P1140, DOI 10.1016/j.eururo.2013.12.003
   Massague J, 2000, CELL, V103, P295, DOI 10.1016/S0092-8674(00)00121-5
   Massague J, 2012, NAT REV MOL CELL BIO, V13, P616, DOI 10.1038/nrm3434
   Miao JL, 2013, TUMOR BIOL, V34, P2093, DOI 10.1007/s13277-013-0940-7
   Mirabello L, 2009, CANCER-AM CANCER SOC, V115, P1531, DOI 10.1002/cncr.24121
   Miska EA, 2005, CURR OPIN GENET DEV, V15, P563, DOI 10.1016/j.gde.2005.08.005
   Moses HL, 1990, CELL, V63, P245, DOI 10.1016/0092-8674(90)90155-8
   Mueller AK, 2016, RADIAT RES, V185, P668, DOI 10.1667/RR14370.1
   Nahvi A, 2009, RNA, V15, P814, DOI 10.1261/rna.1565109
   Ni Z, 2016, GENET MOL RES, V15, P0, DOI 10.4238/gmr.15027807
   Nugent M, 2014, CANCER MANAG RES, V6, P15, DOI 10.2147/CMAR.S53928
   Orellana EA, 2015, CANCERS, V7, P1388, DOI 10.3390/cancers7030842
   Ottaviani G, 2009, CANCER TREAT RES, V152, P3, DOI 10.1007/978-1-4419-0284-9_1
   Palmini G, 2017, MOLECULES, V22, P0, DOI 10.3390/molecules22030417
   Pan BL, 2018, CELL PHYSIOL BIOCHEM, V45, P1410, DOI 10.1159/000487567
   Park JY, 2017, EXP MOL MED, V49, P0, DOI 10.1038/emm.2016.152
   Pecina-slaus N, 2003, CANCER CELL INT, V3, P0, DOI 10.1186/1475-2867-3-17
   Prasad KN, 2003, APOPTOSIS, V8, P579, DOI 10.1023/A:1026179324295
   Qi XM, 2015, CELL PHYSIOL BIOCHEM, V36, P1743, DOI 10.1159/000430147
   Rathinam R, 2011, FRONT BIOSCI-LANDMRK, V16, P2561, DOI 10.2741/3872
   Reeves R, 2001, MOL CELL BIOL, V21, P575, DOI 10.1128/MCB.21.2.575-594.2001
   Reya T, 2005, NATURE, V434, P843, DOI 10.1038/nature03319
   Ruan WD, 2016, ONCOTARGETS THER, V9, P303, DOI 10.2147/OTT.S95204
   Sampson VB, 2015, FRONT PEDIATR, V3, P0, DOI 10.3389/fped.2015.00069
   Schneider MR, 2012, BRIT J DERMATOL, V166, P22, DOI 10.1111/j.1365-2133.2011.10568.x
   Shah SN, 2013, PLOS ONE, V8, P0, DOI 10.1371/journal.pone.0063419
   Shimono Y, 2009, CELL, V138, P592, DOI 10.1016/j.cell.2009.07.011
   Skarn M, 2013, PLOS ONE, V8, P0, DOI 10.1371/journal.pone.0079231
   Sumter TF, 2016, CURR MOL MED, V16, P353, DOI 10.2174/1566524016666160316152147
   Van OIRSCHOTBA, 2001, J BIOL CHEM, V276, P33854, DOI 10.1074/jbc.M104395200
   Vandergriend RA, 1996, ORTHOP CLIN N AM, V27, P575
   Wang C, 2013, PLOS ONE, V8, P0, DOI 10.1371/journal.pone.0073985
   Wang ZL, 2016, EXP THER MED, V11, P1293, DOI 10.3892/etm.2016.3085
   Wen XY, 2014, TUMOR BIOL, V35, P845, DOI 10.1007/s13277-013-1116-1
   Wood LJ, 2000, MOL CELL BIOL, V20, P5490, DOI 10.1128/MCB.20.15.5490-5502.2000
   Wu LF, 2011, FEBS LETT, V585, P1322, DOI 10.1016/j.febslet.2011.03.067
   Xiang X, 2015, ONCOTARGET, V6, P22452, DOI 10.18632/oncotarget.4311
   Xiao P, 2015, INT J CLIN EXP PATHO, V8, P10800
   Xu GX, 2014, CELL PHYSIOL BIOCHEM, V33, P1329, DOI 10.1159/000358700
   Xu Y, 2004, CANCER RES, V64, P3371, DOI 10.1158/0008-5472.CAN-04-0044
   Yamada S, 2007, J CELL BIOL, V178, P517, DOI 10.1083/jcb.200701058
   Yamada T, 2010, ANTICANCER RES, V30, P2693
   Yang GJ, 2016, EXP MOL PATHOL, V100, P160, DOI 10.1016/j.yexmp.2015.12.010
   Yang HG, 2014, ONCOL LETT, V8, P193, DOI 10.3892/ol.2014.2079
   Yi R, 2003, GENE DEV, V17, P3011, DOI 10.1101/gad.1158803
   Yuan SH, 2011, MOL CELL BIOCHEM, V355, P281, DOI 10.1007/s11010-011-0865-7
   Zhang B, 2008, BMC CANCER, V8, P0, DOI 10.1186/1471-2407-8-83
   Zhang N, 2013, FEBS LETT, V587, P2346, DOI 10.1016/j.febslet.2013.05.059
   Zhang Y, 2017, TRANSL ONCOL, V10, P410, DOI 10.1016/j.tranon.2017.03.003
   Zheng LD, 2013, PLOS ONE, V8, P0, DOI 10.1371/journal.pone.0055719
   Zheng ZH, 2015, ONCOL REP, V33, P1291, DOI 10.3892/or.2014.3687
   Zhou CS, 2016, CELL ONCOL, V39, P463, DOI 10.1007/s13402-016-0288-2
   Zhou JL, 2013, CHINESE SCI BULL, V58, P2836, DOI 10.1007/s11434-013-5937-5
   Zhu H, 2008, BIOCHEM PHARMACOL, V76, P582, DOI 10.1016/j.bcp.2008.06.007
   Zhu JJ, 2016, INT J CLIN EXP PATHO, V9, P12079
   Zong CH, 2012, SCIENCE, V338, P1622, DOI 10.1126/science.1229164
NR 113
TC 14
Z9 15
U1 0
U2 6
PU WILEY
PI HOBOKEN
PA 111 RIVER ST, HOBOKEN 07030-5774, NJ USA
SN 0730-2312
EI 1097-4644
J9 J CELL BIOCHEM
JI J. Cell. Biochem.
PD APR 15
PY 2019
VL 120
IS 4
BP 4783
EP 4793
DI 10.1002/jcb.27857
PG 11
WC Biochemistry & Molecular Biology; Cell Biology
SC Biochemistry & Molecular Biology; Cell Biology
GA HL8RK
UT WOS:000459010100006
PM 30450580
DA 2022-07-08
ER

PT J
AU Ren, Zhouhui
   Yang, Tong
   Zhang, Pingping
   Liu, Kaitai
   Liu, Weihong
   Wang, Ping
AF Ren, Zhouhui
   Yang, Tong
   Zhang, Pingping
   Liu, Kaitai
   Liu, Weihong
   Wang, Ping
TI SKA2 mediates invasion and metastasis in human breast cancer via EMT
SO MOLECULAR MEDICINE REPORTS
LA English
DT Article
DE spindle and kinetochore-associated protein 2; breast cancer; invasion; metastasis; epithelial-mesenchymal transition
ID poor-prognosis; e-cadherin; complex; gene; proliferation; osteosarcoma; expression; spindle; apoptosis; migration
AB Spindle and kinetochore-associated protein 2 (SKA2) is essential for regulating the progression of mitosis. In recent years, SKA2 upregulation has been detected in various human malignancies and the role of SKA2 in tumorigenesis has received increasing attention. However, the expression and functional significance of SKA2 in breast cancer are not completely understood. To study the effects of SKA2 on breast cancer, the expression levels of SKA2 in breast cancer tissues and cell lines were evaluated by western blotting, reverse transcription-quantitative polymerase chain reaction and immunohistochemical staining. The results demonstrated that SKA2 expression was increased in breast cancer tissues and cells, and SKA2 overexpression was associated with clinical stage and lymph node metastasis. Functional investigations revealed that SKA2 knockdown in breast cancer cells significantly reduced migration and invasion, and resulted in the decreased expression levels of matrix metalloproteinase (MMP)2 and MMP9. Furthermore, the typical microtubule arrangement was altered in SKA2 small interfering RNA (siSKA2)-transfected cells. Reduced levels of SKA2 also downregulated the expression of epithelial-mesenchymal transition proteins, including fibronectin, N-cadherin and vimentin, whereas there were no alterations in the protein expression levels of E-cadherin. Conversely, upregulation of SKA2 decreased the expression levels of E-cadherin, and increased N-cadherin, fibronectin and vimentin levels. Notably, it was demonstrated that E-cadherin was translocated from the cytoplasm to the nucleus in siSKA2-transfected cells. These results demonstrated that SKA2 may be associated with breast cancer metastasis, and siSKA2 inhibited the invasion and metastasis of breast cancer via translocation of E-cadherin from the cytoplasm to the nucleus.
C1 [Ren, Zhouhui; Liu, Weihong; Wang, Ping] Ningbo Univ, Zhejiang Prov Key Lab Pathophysiol, Sch Med, 818 Fenghua Rd, Ningbo 315211, Zhejiang, Peoples R China.
   [Ren, Zhouhui; Yang, Tong] Ningbo 2 Hosp, Dept Oncol Surg, Ningbo 315010, Zhejiang, Peoples R China.
   [Zhang, Pingping] Ningbo Women & Childrens Hosp, Dept Gynaecol, Ningbo 315012, Zhejiang, Peoples R China.
   [Liu, Kaitai] Li Huili Hosp, Ningbo Med Ctr, Dept Oncol, Ningbo 315041, Zhejiang, Peoples R China.
RP Wang, P (通讯作者)，Ningbo Univ, Zhejiang Prov Key Lab Pathophysiol, Sch Med, 818 Fenghua Rd, Ningbo 315211, Zhejiang, Peoples R China.
EM pinoav@hotmail.com
FU National Natural Science Foundation of China [81372209]; Hua Mei Research Foundation [2016HMKY35]; Ningbo Natural Science Foundation of China [2013A610224, 2017A610193]
CR Bian EB, 2016, ONCOTARGET, V7, P30610, DOI 10.18632/oncotarget.8895
   Boeszoermenyi A, 2014, BIOMOL NMR ASSIGN, V8, P275, DOI 10.1007/s12104-013-9499-x
   Cao GJ, 2010, BIOCHEM BIOPH RES CO, V396, P978, DOI 10.1016/j.bbrc.2010.05.037
   Chang IC, 2015, AM J CHINESE MED, V43, P1031, DOI 10.1142/S0192415X15500597
   Czubaty A, 2017, INT J BIOCHEM CELL B, V91, P102, DOI 10.1016/j.biocel.2017.05.024
   Daum JR, 2009, CURR BIOL, V19, P1467, DOI 10.1016/j.cub.2009.07.017
   Du WJ, 2014, J CELL MOL MED, V18, P1712, DOI 10.1111/jcmm.12340
   Ferber EC, 2008, J BIOL CHEM, V283, P12691, DOI 10.1074/jbc.M708887200
   Gaitanos TN, 2009, EMBO J, V28, P1442, DOI 10.1038/emboj.2009.96
   Guimaraes GJ, 2009, EMBO J, V28, P1375, DOI 10.1038/emboj.2009.124
   Hanisch A, 2006, EMBO J, V25, P5504, DOI 10.1038/sj.emboj.7601426
   Hidaka M, 2012, BIOSCI BIOTECH BIOCH, V76, P349, DOI 10.1271/bbb.110797
   Jemal A, 2011, CA-CANCER J CLIN, V61, P134, DOI 10.3322/caac.20115, 10.3322/caac.20107
   Jeyaprakash AA, 2012, MOL CELL, V46, P274, DOI 10.1016/j.molcel.2012.03.005
   John ANITHA, 2001, PATHOLOGY AND ONCOLOGY RESEARCH, V7, P14
   Kalluri R, 2009, J CLIN INVEST, V119, P1420, DOI 10.1172/JCI39104
   Lakhtakia R, 2017, CANCER MICROENVIRON, V10, P25, DOI 10.1007/s12307-017-0194-9
   Li XX, 2017, HUM PATHOL, V66, P222, DOI 10.1016/j.humpath.2017.06.008
   Libson S, 2014, INT REV PSYCHIATR, V26, P4, DOI 10.3109/09540261.2013.852971
   Lin CC, 2014, AM J CHINESE MED, V42, P743, DOI 10.1142/S0192415X14500487
   Livak KJ, 2001, METHODS, V25, P402, DOI 10.1006/meth.2001.1262
   Lu J, 2017, ONCOGENE, V36, P231, DOI 10.1038/onc.2016.194
   Lu ZX, 2011, EMBO J, V30, P57, DOI 10.1038/emboj.2010.296
   Ma F, 2017, ONCOTARGET, V8, P69538, DOI 10.18632/oncotarget.18422
   Micalizzi DS, 2010, J MAMMARY GLAND BIOL, V15, P117, DOI 10.1007/s10911-010-9178-9
   Neelakantan D, 2017, NAT COMMUN, V8, P0, DOI 10.1038/ncomms15773
   Okita Y, 2017, SCI SIGNAL, V10, P0, DOI 10.1126/scisignal.aak9397
   Rice L, 2008, J ENDOCRINOL, V198, P499, DOI 10.1677/JOE-08-0019
   Shi YW, 2017, ONCOL LETT, V13, P4402, DOI 10.3892/ol.2017.6025
   Wang M, 2013, J GASTROENTEROL, V48, P1023, DOI 10.1007/s00535-012-0733-6
   Wang YT, 2015, BBA-GENE REGUL MECH, V1849, P1133, DOI 10.1016/j.bbagrm.2015.07.002
   Yoon SO, 2003, J BIOCHEM MOL BIOL, V36, P128
   Yoshida R, 1998, J BIOL CHEM, V273, P7118, DOI 10.1074/jbc.273.12.7118
   Zeng ZH, 2017, YONSEI MED J, V58, P697, DOI 10.3349/ymj.2017.58.4.697
   Zhang QH, 2012, CELL CYCLE, V11, P909, DOI 10.4161/cc.11.5.19384
   Zhuang HH, 2016, ONCOTARGET, V7, P16325, DOI 10.18632/oncotarget.7017
   Zong HJ, 2014, MOL BIOL REP, V41, P4507, DOI 10.1007/s11033-014-3321-4
NR 37
TC 17
Z9 17
U1 0
U2 10
PU SPANDIDOS PUBL LTD
PI ATHENS
PA POB 18179, ATHENS, 116 10, GREECE
SN 1791-2997
EI 1791-3004
J9 MOL MED REP
JI Mol. Med. Rep.
PD JAN 15
PY 2019
VL 19
IS 1
BP 515
EP 523
DI 10.3892/mmr.2018.9623
PG 9
WC Oncology; Medicine, Research & Experimental
SC Oncology; Research & Experimental Medicine
GA HF7PE
UT WOS:000454431000054
PM 30387823
DA 2022-07-08
ER

PT J
AU Hsu, Ming-Jie
   Peng, Shu-Fen
   Chueh, Fu-Shin
   Tsai, Chang-Hai
   Tsai, Fuu-Jen
   Huang, Chih-Yang
   Tang, Chih-Hsin
   Yang, Jai-Sing
   Hsu, Yuan-Man
   Huang, Wen-Wen
   Chung, Jing-Gung
AF Hsu, Ming-jie
   Peng, Shu-fen
   Chueh, Fu-shin
   Tsai, Chang-hai
   Tsai, Fuu-jen
   Huang, Chih-yang
   Tang, Chih-hsin
   Yang, Jai-sing
   Hsu, Yuan-man
   Huang, Wen-wen
   Chung, Jing-gung
TI Lupeol suppresses migration and invasion via p38/MAPK and PI3K/Akt signaling pathways in human osteosarcoma U-2 OS cells
SO BIOSCIENCE BIOTECHNOLOGY AND BIOCHEMISTRY
LA English
DT Article
DE Lupeol; human osteosarcoma U-2 OS cell; migration; invasion; p38 MAPK signaling pathway
ID epithelial-mesenchymal transition; prostate-cancer cell; nf-kappa-b; wnt/beta-catenin; matrix metalloproteinase; dietary triterpene; apoptotic death; lung metastasis; in-vitro; promote
AB Lupeol, one of the common components from the fruits and natural foods, has been reported to exert antitumor activities in many human cancer cell lines; however, its effects on osteosarcoma cell metastasis were not elucidated. In the present study, lupeol at 10-25 mu M induced cell morphological changes and decreased total viable cell number in U-2 OS cells. Lupeol (5-15 mu M) suppressed cell mobility, migration, and invasion by wound healing and transwell chamber assays, respectively. Lupeol inhibited the activities of MMP-2 and -9 in U-2 OS cells by gelatin zymography assay. Lupeol significantly decreased PI3K, pAKT, beta-catenin, and increased GSK3 beta. Furthermore, lupeol decreased the expressions of Ras, p-Raf-1, p-p38, and beta-catenin. Lupeol also decreased uPA, MMP-2, MMP-9, and N-cadherin but increased VE-cadherin in U-2 OS cells. Based on these observations, we suggest that lupeol can be used in anti-metastasis of human osteosarcoma cells in the future.
C1 [Hsu, Ming-Jie; Peng, Shu-Fen; Hsu, Yuan-Man; Huang, Wen-Wen; Chung, Jing-Gung] China Med Univ, Dept Biol Sci & Technol, Taichung, Taiwan.
   [Peng, Shu-Fen] China Med Univ Hosp, Dept Med Res, Taichung, Taiwan.
   [Chueh, Fu-Shin] Asia Univ, Dept Food Nutr & Hlth Biotechnol, Taichung, Taiwan.
   [Tsai, Chang-Hai; Tsai, Fuu-Jen] China Med Univ, Childrens Hosp, Taichung, Taiwan.
   [Tsai, Chang-Hai] Asia Univ, Dept Healthcare Adm, Taichung, Taiwan.
   [Tsai, Fuu-Jen] China Med Univ, Coll Chinese Med, Sch Chinese Med, Taichung, Taiwan.
   [Huang, Chih-Yang] China Med Univ, Grad Inst Biomed Sci, Taichung, Taiwan.
   [Huang, Chih-Yang] China Med Univ, Grad Inst Chinese Med Sci, Taichung, Taiwan.
   [Huang, Chih-Yang; Tang, Chih-Hsin; Chung, Jing-Gung] Asia Univ, Coll Med & Hlth Sci, Dept Biotechnol, Taichung, Taiwan.
   [Tang, Chih-Hsin] China Med Univ, Sch Med, Dept Pharmacol, Taichung, Taiwan.
   [Tang, Chih-Hsin] China Med Univ, Chinese Med Res Ctr, Taichung, Taiwan.
   [Yang, Jai-Sing] China Med Univ, China Med Univ Hosp, Dept Med Res, Taichung, Taiwan.
RP Huang, WW; Chung, JG (通讯作者)，China Med Univ, Dept Biol Sci & Technol, Taichung, Taiwan.; Chung, JG (通讯作者)，Asia Univ, Coll Med & Hlth Sci, Dept Biotechnol, Taichung, Taiwan.
EM wwhuang@mail.cmu.edu.tw; jgchung@mail.cmu.edu.tw
FU China Medical University, Taichung, Taiwan, R.O.C. [CMU106-ASIA-01]
CR Nieto MA, 2016, CELL, V166, P21, DOI 10.1016/j.cell.2016.06.028
   Babykutty S, 2012, MOL CARCINOGEN, V51, P475, DOI 10.1002/mc.20812
   Bendardaf R, 2010, CANCER INVEST, V28, P38, DOI 10.3109/07357900802672761
   Cai LJ, 2017, J CELL MOL MED, V21, P2654, DOI 10.1111/jcmm.12944
   Cao JQ, 2017, INT J ONCOL, V51, P1115, DOI 10.3892/ijo.2017.4110
   Chan SF, 2017, ENVIRON TOXICOL, V32, P550, DOI 10.1002/tox.22259
   Da CL, 2016, ONCOL REP, V35, P2767, DOI 10.3892/or.2016.4661
   Deng ZT, 2016, INT J BIOL SCI, V12, P1298, DOI 10.7150/ijbs.16569
   Deryugina EI, 2006, CANCER METAST REV, V25, P9, DOI 10.1007/s10555-006-7886-9
   Guo QJ, 2016, J IMMUNOL RES, V2016, P0, DOI 10.1155/2016/9720912
   Huang TT, 2015, BMC CANCER, V15, P0, DOI 10.1186/s12885-015-1984-4
   Imam S, 2007, PAK J PHARM SCI, V20, P125
   Jones KB, 2012, CANCER RES, V72, P1865, DOI 10.1158/0008-5472.CAN-11-2663
   Kansara M, 2007, DNA CELL BIOL, V26, P1, DOI 10.1089/dna.2006.0505
   Kim YJ, 2017, BIOORG MED CHEM LETT, V27, P1081, DOI 10.1016/j.bmcl.2016.12.042
   Kinghorn AD, 2004, PLANTA MED, V70, P691, DOI 10.1055/s-2004-827198
   Lee TK, 2007, CANCER RES, V67, P8800, DOI 10.1158/0008-5472.CAN-07-0801
   Lee TKW, 2011, HEPATOLOGY, V53, P160, DOI 10.1002/hep.24000
   Liu Y, 2016, CYTOTECHNOLOGY, V68, P123, DOI 10.1007/s10616-014-9763-7
   Liu Y, 2016, INT J MOL MED, V38, P1235, DOI 10.3892/ijmm.2016.2721
   Lu JC, 2015, J CLIN INVEST, V125, P1839, DOI 10.1172/JCI78437
   Ma YS, 2017, ANTICANCER RES, V37, P6223, DOI 10.21873/anticanres.12073
   Moirangthem A, 2016, SCI REP-UK, V6, P0, DOI 10.1038/srep21903
   Murtaza I, 2009, CANCER RES, V69, P1156, DOI 10.1158/0008-5472.CAN-08-2917
   Pedersen EA, 2016, CANCER RES, V76, P5040, DOI 10.1158/0008-5472.CAN-15-3422
   Prasad N, 2018, J BIOSCIENCES, V43, P249, DOI 10.1007/s12038-018-9743-8
   Prasad S, 2009, CANCER BIOL THER, V8, P1639, DOI 10.4161/cbt.8.17.9204
   Rosol TJ, 2000, J BONE MINER RES, V15, P844, DOI 10.1359/jbmr.2000.15.5.844
   Saleem M, 2005, CANCER RES, V65, P11203, DOI 10.1158/0008-5472.CAN-05-1965
   Saleem M, 2005, CARCINOGENESIS, V26, P1956, DOI 10.1093/carcin/bgi157
   Saleem M, 2003, NUTR CANCER, V47, P13, DOI 10.1207/s15327914nc4701_2
   Saleem M, 2008, CLIN CANCER RES, V14, P2119, DOI 10.1158/1078-0432.CCR-07-4413
   Saleem M, 2009, CANCER LETT, V285, P109, DOI 10.1016/j.canlet.2009.04.033
   Santini D, 2010, CANCER TREAT REV, V36, PS6, DOI 10.1016/S0305-7372(10)70013-X
   Sarkar FH, 2004, MUTAT RES-FUND MOL M, V555, P53, DOI 10.1016/j.mrfmmm.2004.04.015
   Senapati S, 2010, ONCOGENE, V29, P1293, DOI 10.1038/onc.2009.420
   Shih YL, 2017, ENVIRON TOXICOL, V32, P2400, DOI 10.1002/tox.22453
   Shulkla S, 2007, INT J CANCER, V121, P1424, DOI 10.1002/ijc.22862
   Steeg PS, 2006, NAT MED, V12, P895, DOI 10.1038/nm1469
   Taran SJ, 2017, INDIAN J MED PAEDIAT, V38, P33, DOI 10.4103/0971-5851.203513
   Tsuchiya T, 2008, HEPATO-GASTROENTEROL, V55, P930
   Veit C, 2004, CANCER RES, V64, P5291, DOI 10.1158/0008-5472.CAN-04-1112
   Wada T, 2004, ONCOGENE, V23, P2838, DOI 10.1038/sj.onc.1207556
   Wang C, 2017, CANCER LETT, V403, P271, DOI 10.1016/j.canlet.2017.06.011
   Wang HY, 2016, ONCOTARGET, V7, P20193, DOI 10.18632/oncotarget.7935
   Wang JY, 2014, PLOS ONE, V9, P0, DOI 10.1371/journal.pone.0096571
   Wang WW, 2015, ONCOTARGET, V6, P42276, DOI 10.18632/oncotarget.5514
   Yadav L, 2014, ASIAN PAC J CANCER P, V15, P1085, DOI 10.7314/APJCP.2014.15.3.1085
   Yang M, 2015, WORLD J GASTROENTERO, V21, P11673, DOI 10.3748/wjg.v21.i41.11673
   Yao J, 2016, ONCOL LETT, V12, P1840, DOI 10.3892/ol.2016.4827
   Yi XJ, 2015, MOL MED REP, V12, P5042, DOI 10.3892/mmr.2015.4025
   Yilmaz M, 2007, TRENDS MOL MED, V13, P535, DOI 10.1016/j.molmed.2007.10.004
   Yu Y, 2011, ANTICANCER RES, V31, P1147
NR 53
TC 20
Z9 23
U1 0
U2 15
PU OXFORD UNIV PRESS
PI OXFORD
PA GREAT CLARENDON ST, OXFORD OX2 6DP, ENGLAND
SN 0916-8451
EI 1347-6947
J9 BIOSCI BIOTECH BIOCH
JI Biosci. Biotechnol. Biochem.
PD NOV 2
PY 2019
VL 83
IS 9
BP 1729
EP 1739
DI 10.1080/09168451.2019.1606693
PG 11
WC Biochemistry & Molecular Biology; Biotechnology & Applied Microbiology; Chemistry, Applied; Food Science & Technology
SC Biochemistry & Molecular Biology; Biotechnology & Applied Microbiology; Chemistry; Food Science & Technology
GA IS7NX
UT WOS:000482337600019
PM 31010399
DA 2022-07-08
ER

PT J
AU Wang, Yuqiang
   Wang, Xiaohua
   Tang, Jiqiang
   Su, Xuetao
   Miao, YaJun
AF Wang, Yuqiang
   Wang, Xiaohua
   Tang, Jiqiang
   Su, Xuetao
   Miao, Yajun
TI The study of mechanism of miR-34c-5p targeting FLOT2 to regulate proliferation, migration and invasion of osteosarcoma cells
SO ARTIFICIAL CELLS NANOMEDICINE AND BIOTECHNOLOGY
LA English
DT Article
DE miR-34c-5p; FLOT2; osteosarcoma; proliferation; migration; invasion
ID epithelial-mesenchymal transition; lung adenocarcinoma; gastric-cancer; metastasis; promote; flotillin-2; growth
AB Objective: Osteosarcoma is one of the most common malignancies in children and adolescents. Studies have shown that miR-34c-5p is involved in the progression of various cancers. To explore the effects of miR-34c-5p on the proliferation, migration and invasion of osteosarcoma cells and its potential mechanism. Methods: qRT-PCR was used to detect the expression levels of miR-34c-5p and FLOT2 mRNA in osteosarcoma tissues and cells. Western Blot was used to detect protein expression. MTT assay used to detect cell viability. Transwell was used to detect cell migration and invasion in each group. Dual luciferase reporter gene assay was used to detect luciferase activity Results: The expression of miR-34c-5pwas significantly decreased in osteosarcoma tissues and cells and the expression level of FLOT2 mRNA was significantly increased. Overexpression of miR-34c-5p and inhibition of FLOT2 inhibited the proliferation, migration and invasion of osteosarcoma cells and inhibited the expression of Cyclin D1, MMP-2 and MMP-9 proteins and promoted the expression of p21 protein. miR-34c-5p targeted to regulate the expression of FLOT2. Overexpression of FLOT2 reversed the inhibitory effect of miR-34c-5p overexpression on proliferation, migration and invasion of osteosarcoma cell lines. Conclusion: miR-34c-5p can inhibit the proliferation, migration and invasion of osteosarcoma cells. The mechanism may be related to targeting FLOT2, which will provide a new target for the prevention and treatment of osteosarcoma.
C1 [Wang, Yuqiang; Tang, Jiqiang] Chinese Peoples Armed Police Force, Characterist Med Ctr, Dept Orthopaed, Tianjin, Peoples R China.
   [Wang, Xiaohua] Tianjin Huanhu Hosp, Cranial Brain Injury Rescue Ctr, Tianjin, Peoples R China.
   [Su, Xuetao] Tianjin Beichen Hosp, Dept Orthopaed, Tianjin, Peoples R China.
   [Miao, YaJun] First Peoples Hosp Nantong, Dept Oncol, Nantong, Jiangsu, Peoples R China.
RP Wang, YQ (通讯作者)，Chinese Peoples Armed Police Force, Characterist Med Ctr, Dept Orthoped, 220 Chenglinzhuang Rd, Tianjin 300162, Peoples R China.
EM taohou54953539@163.com
CR Lopez JA, 2011, BIOCHEM BIOPH RES CO, V409, P513, DOI 10.1016/j.bbrc.2011.05.036
   Amaral AJ, 2017, EMBO J, V36, P346, DOI 10.15252/embj.201694335
   Cao K, 2013, ONCOL RES, V21, P271, DOI 10.3727/096504014X13946737557031
   Fei W, 2017, J MODERN ONCOL, V25, P816
   Feifei MA, 2015, TIANJIN MED J, V21, P5378
   Gu JF, 2018, CELL PROLIFERAT, V51, P0, DOI 10.1111/cpr.12455
   Jin J, 2013, ASIAN PAC J CANCER P, V14, P3681, DOI 10.7314/APJCP.2013.14.6.3681
   Jones KB, 2012, CANCER RES, V72, P1865, DOI 10.1158/0008-5472.CAN-11-2663
   Kobayashi EISUKE, 2012, SARCOMA, V2012, P359739, DOI 10.1155/2012/359739
   Li C, 2018, EXP THER MED, V15, P1036, DOI 10.3892/etm.2017.5477
   Li L, 2017, CHINESE J HISTOCHEM, V2, P66
   Li N, 2018, INT J ONCOL, V52, P1515, DOI 10.3892/ijo.2018.4304
   Li Q, 2015, DIAGN PATHOL, V10, P0, DOI 10.1186/s13000-015-0435-5
   Li SY, 2015, TUMOR BIOL, V36, P1329, DOI 10.1007/s13277-015-3181-0
   Liang WQ, 2013, FRONT BIOSCI-LANDMRK, V18, P788, DOI 10.2741/4142
   Liu R, 2015, J CANCER RES CLIN, V141, P993, DOI 10.1007/s00432-014-1874-1
   Mou XR, 2016, BIOCHEM BIOPH RES CO, V477, P521, DOI 10.1016/j.bbrc.2016.04.043
   Peng DY, 2018, LEUKEMIA, V32, P1180, DOI 10.1038/s41375-018-0015-2
   Procopio M, 2017, BIOMED RES INT, V2017, P0
   Pu YG, 2017, BMC CANCER, V17, P0, DOI 10.1186/s12885-016-3002-x
   Tao J, 2018, BIOCHEM BIOPH RES CO, V503, P1092, DOI 10.1016/j.bbrc.2018.06.121
   Wang CH, 2017, AM J CANCER RES, V7, P1068
   Wei GX, 2018, ARTIF CELL NANOMED B, V46, P224, DOI 10.1080/21691401.2017.1324467
   Wen J, 2017, TUMOR BIOL, V39, P0, DOI 10.1177/1010428317705761
   Wen QY, 2015, INT J CLIN EXP PATHO, V8, P8236
   Wen QY, 2015, PLOS ONE, V10, P0, DOI 10.1371/journal.pone.0132190
   Wu H, 2013, CANCER CHEMOTH PHARM, V71, P1159, DOI 10.1007/s00280-013-2108-y
   Wu YR, 2016, AUTOPHAGY, V12, P1105, DOI 10.1080/15548627.2016.1173798
   Xie YUANLONG, 2018, WUHAN DAXUE XUEBAO (YIXUE BAN), V39, P36, DOI 10.14188/j.1671-8852.2017.0171
   Xu ZH, 2019, J CELL BIOCHEM, V120, P6596, DOI 10.1002/jcb.27954
   Yan Y, 2014, TUMOR BIOL, V35, P10479, DOI 10.1007/s13277-014-2343-9
   Zhao FF, 2017, CANCER CELL INT, V17, P0, DOI 10.1186/s12935-017-0470-2
   Zhao L, 2015, ONCOTARGET, V6, P9781, DOI 10.18632/oncotarget.3382
   Zhou Y, 2017, ONCOL RES, V25, P397, DOI 10.3727/096504016X14743337535446
   Zou YG, 2017, MOL MED REP, V15, P1631, DOI 10.3892/mmr.2017.6187
NR 35
TC 11
Z9 12
U1 0
U2 1
PU TAYLOR & FRANCIS LTD
PI ABINGDON
PA 2-4 PARK SQUARE, MILTON PARK, ABINGDON OR14 4RN, OXON, ENGLAND
SN 2169-1401
EI 2169-141X
J9 ARTIF CELL NANOMED B
JI Artif. Cell. Nanomed. Biotechnol.
PD JUN 15
PY 2019
VL 47
IS 1
BP 3559
EP 3568
DI 10.1080/21691401.2019.1640714
PG 10
WC Biotechnology & Applied Microbiology; Engineering, Biomedical; Materials Science, Biomaterials
SC Biotechnology & Applied Microbiology; Engineering; Materials Science
GA IT6EK
UT WOS:000482962800001
PM 31446795
DA 2022-07-08
ER

PT J
AU Li, Tianyou
   Li, Long
   Wu, Xiangyu
   Tian, Kaixuan
   Wang, Yanzhou
AF Li, Tianyou
   Li, Long
   Wu, Xiangyu
   Tian, Kaixuan
   Wang, Yanzhou
TI The oncogenic role of GNL3 in the progression and metastasis of osteosarcoma
SO CANCER MANAGEMENT AND RESEARCH
LA English
DT Article
DE G protein nucleolar 3; GNL3; osteosarcoma; EMT; XBP1
ID cell-proliferation; cancer statistics; nucleostemin; promote; expression; xbp1; stem; stability; mechanism; migration
AB Background: GNL3 has been reported to be up-regulated in cancers and function in tumor progression, whereas the role of GNL3 in the progression of osteosarcoma remains unclear. Materials and methods: In this study, we blocked the expression of GNL3 by siRNA interference in osteosarcoma cell lines MG63 and U20S. CCK8, colony formation, wound-healing, Transwell, flow cytometry, and Hoechst/PI staining assays were used to examine the effects of GNL3 knockdown on cell proliferation, migration, invasion and apoptosis in MG63 and U20S cells. The relative activity of MMP9 was detected using Gelatin zymography assay. Western blot was performed to detect the expression of related proteins. Results: We found that silencing of GNL3 reduced the growth, migration, and invasion abilities of MG63 and U20S cells. Moreover, silencing GNL3 triggered cell cycle arrest in MG63 and U20S cells, as well as promoted cell apoptosis. In addition, depletion of GNL3 was observed to reduce the activity of MMP9 and suppress the process of epithelial-mesenchymal transition (EMT) through up-regulation of E-cadherin and down-regulation of N-cadherin. Furthermore, we found that X-box-binding protein 1 (XBP1) could bind to GNL3 using dual-luciferase reporter assay, and XBP1 overexpression could restore the inhibitory effects on proliferation, invasion, and EMT in MG63 and U20S cells caused by GNL3 knockdown. Conclusion: These data suggest that GNL3 functions as an oncogene in the progression of osteosarcoma by regulation of EMT, and XBP1 is also involved in its mechanism.
C1 [Li, Tianyou; Li, Long; Wu, Xiangyu; Tian, Kaixuan; Wang, Yanzhou] Shandong Univ, Dept Pediat Orthoped, Shandong Prov Hosp, 324 Jingwu Rd, Jinan 250021, Shandong, Peoples R China.
RP Wang, YZ (通讯作者)，Shandong Univ, Dept Pediat Orthoped, Shandong Prov Hosp, 324 Jingwu Rd, Jinan 250021, Shandong, Peoples R China.
EM 13805313563@163.com
FU National Natural Science Foundation of China [81501844]; Natural Science Foundation of Shandong Province, China [BS2015YY009]
CR Anderson ME, 2016, ORTHOP CLIN N AM, V47, P283, DOI 10.1016/j.ocl.2015.08.022
   Back SH, 2005, METHODS, V35, P395, DOI 10.1016/j.ymeth.2005.03.001
   Bao Z, 2016, NEUROPATHOLOGY, V36, P237, DOI 10.1111/neup.12265
   Berner K, 2015, ACTA ONCOL, V54, P25, DOI 10.3109/0284186X.2014.923934
   Chae U, 2016, BIOCHEM J, V473, P2603, DOI 10.1042/BCJ20160482
   Chen X, 2014, NATURE, V508, P103, DOI 10.1038/nature13119
   Dai MS, 2008, MOL CELL BIOL, V28, P4365, DOI 10.1128/MCB.01662-07
   Dechow TN, 2004, P NATL ACAD SCI USA, V101, P10602, DOI 10.1073/pnas.0404100101
   Hu BY, 2017, CANCER LETT, V388, P220, DOI 10.1016/j.canlet.2016.12.008
   Kobayashi T, 2014, BMC CANCER, V14, P0, DOI 10.1186/1471-2407-14-215
   Lee L, 2017, J PEDIAT HEMATOL ONC, V39, P179, DOI 10.1097/MPH.0000000000000717
   Lee M, 2015, CLIN EXP METASTAS, V32, P769, DOI 10.1007/s10585-015-9745-y
   Liu K, 2017, CELL CYCLE, V16, P578, DOI 10.1080/15384101.2017.1288324
   Maximov VV, 2016, FUTURE ONCOL, V12, P1623, DOI 10.2217/fon-2016-0014
   Meng LJ, 2013, P NATL ACAD SCI USA, V110, P11415, DOI 10.1073/pnas.1301672110
   Meng LJ, 2008, J CELL SCI, V121, P4037, DOI 10.1242/jcs.037952
   Nakajima TE, 2012, CANCER SCI, V103, P233, DOI 10.1111/j.1349-7006.2011.02142.x
   Siegel RL, 2016, CA-CANCER J CLIN, V66, P7, DOI 10.3322/caac.21332
   Tang X, 2017, ONCOL REP, V38, P2023, DOI 10.3892/or.2017.5923
   Thiery JP, 2009, CELL, V139, P871, DOI 10.1016/j.cell.2009.11.007
   Torre LA, 2015, CA-CANCER J CLIN, V65, P87, DOI 10.3322/caac.21262
   Tsai RYL, 2009, INT J BIOCHEM CELL B, V41, P2122, DOI 10.1016/j.biocel.2009.05.020
   Tsai RYL, 2002, GENE DEV, V16, P2991, DOI 10.1101/gad.55671
   Wang J, 2017, BIOCHEM BIOPH RES CO, V487, P262, DOI 10.1016/j.bbrc.2017.04.046
   Wu HX, 2015, INT J CLIN EXP MED, V8, P17634
   Yamashita M, 2013, BIOCHEM BIOPH RES CO, V441, P196, DOI 10.1016/j.bbrc.2013.10.032
   Yi WR, 2016, ONCOL REP, V35, P2277, DOI 10.3892/or.2016.4553
   Yildirim GD, 2018, TURK J MED SCI, V48, P484, DOI 10.3906/sag-1705-165
   Zeng LF, 2013, CIRCULATION, V127, P1712, DOI 10.1161/CIRCULATIONAHA.112.001337
NR 29
TC 8
Z9 8
U1 0
U2 3
PU DOVE MEDICAL PRESS LTD
PI ALBANY
PA PO BOX 300-008, ALBANY, AUCKLAND 0752, NEW ZEALAND
SN 1179-1322
EI 
J9 CANCER MANAG RES
JI Cancer Manag. Res.
PD JUN 15
PY 2019
VL 11
IS 
BP 2179
EP 2188
DI 10.2147/CMAR.S195360
PG 10
WC Oncology
SC Oncology
GA HO8DG
UT WOS:000461179300001
PM 30936750
DA 2022-07-08
ER

PT J
AU Li, Hui
   Cui, Jingjing
   Xu, Bin
   He, Shuguang
   Yang, Haiyan
   Liu, Lingzhi
AF Li, Hui
   Cui, Jingjing
   Xu, Bin
   He, Shuguang
   Yang, Haiyan
   Liu, Lingzhi
TI Long non-coding RNA XIST serves an oncogenic role in osteosarcoma by sponging miR-137
SO EXPERIMENTAL AND THERAPEUTIC MEDICINE
LA English
DT Article
DE X inactive-specific transcript; microRNA-137; osteosarcoma; proliferation; invasion
ID cell-proliferation; expression; migration; axi; metastasis; invasion; cancer
AB The long non-coding RNA X inactive-specific transcript (XIST) has been implicated in certain human cancers, including osteosarcoma (OS), but the molecular mechanism of XIST underlying OS progression remains to be fully uncovered. In the present study, reverse transcription-quantitative polymerase chain reaction data demonstrated that XIST was significantly upregulated in OS tissues and cell lines (Saos-2, U2OS, HOS and MG63) compared with adjacent non-tumour tissues and normal human osteoblast cell line HFOB1.19. Bioinformatics analysis and luciferase reporter gene assay data demonstrated that XIST could directly target microRNA (miR)-137 and negatively regulate the expression of miR-137 in Saos-2 and U2OS cells. Furthermore, miR-137 was markedly downregulated in OS tissues and cell lines. An inverse association between XIST and miR-137 expression was observed in OS tissues. Knockdown of XIST caused a significant reduction in cell proliferation and invasion and suppressed matrix metalloproteinase (MMP2) and MMP9 protein levels in Saos-2 and U2OS cells. Furthermore, inhibition of miR-137 expression abolished the effects of XIST downregulation on the proliferation and invasion of OS cells. In summary, the present study suggests that XIST promotes OS cell proliferation and invasion by inhibition of miR-137 expression. Thus, XIST may be a potential therapeutic target for the treatment of OS.
C1 [Li, Hui] Jishou Univ, Med Sch, Dept Microbiol & Immunol, Jishou 416000, Hunan, Peoples R China.
   [Cui, Jingjing] Affiliated Hosp, Binzhou Med Sch, Dept Med Insurance, Binzhou 256603, Shandong, Peoples R China.
   [Xu, Bin] Jishou Univ, Sch Med, Res Ctr Translat Med, Da Tian Wan Campus, Jishou 416000, Hunan, Peoples R China.
   [He, Shuguang; Liu, Lingzhi] Hunan Coll Tradit Chinese Med, Affiliated Hosp 1, Clin Lab, 571 Renmin Middle Rd, Zhuzhou 412000, Hunan, Peoples R China.
   [Yang, Haiyan] Guangxi Med Univ, Affiliated Hosp 1, Dept Oncol, 6 Shuangyong Rd, Nanning 530000, Guangxi Zhuang, Peoples R China.
RP He, SG (通讯作者)，Hunan Coll Tradit Chinese Med, Affiliated Hosp 1, Clin Lab, 571 Renmin Middle Rd, Zhuzhou 412000, Hunan, Peoples R China.; Yang, HY (通讯作者)，Guangxi Med Univ, Affiliated Hosp 1, Dept Oncol, 6 Shuangyong Rd, Nanning 530000, Guangxi Zhuang, Peoples R China.
EM heshuguangdoctor@sina.com; gxyanghaiyan@163.com
CR [anonymous] , 2018, ONCOL RES, V0, P0
   Chen DL, 2017, CELL DEATH DIS, V8, P0, DOI 10.1038/cddis.2017.421
   Cheng Q, 2018, J CELL BIOCHEM, V119, P3936, DOI 10.1002/jcb.26535
   Feng QO, 2017, EXP THER MED, V13, P3167, DOI 10.3892/etm.2017.4435
   Gilbert SL, 2000, J BIOL CHEM, V275, P36491, DOI 10.1074/jbc.C000409200
   Hu YY, 2017, ONCOTARGET, V8, P94554, DOI 10.18632/oncotarget.21791
   Jiang HJ, 2018, INT J BIOL MACROMOL, V111, P623, DOI 10.1016/j.ijbiomac.2018.01.022
   Li C, 2018, CANCER LETT, V418, P185, DOI 10.1016/j.canlet.2018.01.036
   Li GL, 2017, EUR REV MED PHARMACO, V21, P2829
   Li JD, 2018, ONCOL RES, V26, P297, DOI 10.3727/096504017X14980882803151
   Li ZM, 2016, J DRUG TARGET, V24, P102, DOI 10.3109/1061186X.2015.1057149
   Lindsey BA, 2017, RHEUMATOL THER, V4, P25, DOI 10.1007/s40744-016-0050-2
   Livak KJ, 2001, METHODS, V25, P402, DOI 10.1006/meth.2001.1262
   Lv GY, 2018, ONCOL RES, V26, P837, DOI 10.3727/096504017X14920318811721
   Maximov VV, 2016, FUTURE ONCOL, V12, P1623, DOI 10.2217/fon-2016-0014
   Siegel RL, 2015, CA-CANCER J CLIN, V65, P5, DOI 10.3322/caac.21254, 10.3322/caac.21208, 10.1001/jamaoto.2014.2530, 10.1136/bmj.g1502
   Sun ZX, 2018, ONCOL REP, V39, P1591, DOI 10.3892/or.2018.6245
   Wang SL, 2018, ONCOL RES, V26, P1143, DOI 10.3727/096504017X14965095236521
   Wang Y, 2017, CANCER SCI, V108, P859, DOI 10.1111/cas.13201
   Wu DP, 2017, BIOMED PHARMACOTHER, V95, P207, DOI 10.1016/j.biopha.2017.08.068
   Xu ZZ, 2017, ONCOL REP, V38, P3659, DOI 10.3892/or.2017.6040
   Yang C, 2018, J CELL BIOCHEM, V119, P5646, DOI 10.1002/jcb.26743
   Zhang Q, 2018, J CELL BIOCHEM, V119, P2787, DOI 10.1002/jcb.26447
   Zhang R, 2017, INT J ONCOL, V51, P1460, DOI 10.3892/ijo.2017.4127
   Zhou Y, 2017, ONCOL RES, V25, P397, DOI 10.3727/096504016X14743337535446
   Zhu K, 2016, ONCOL RES, V24, P145, DOI 10.3727/096504016X14611963142290
NR 26
TC 16
Z9 18
U1 0
U2 3
PU SPANDIDOS PUBL LTD
PI ATHENS
PA POB 18179, ATHENS, 116 10, GREECE
SN 1792-0981
EI 1792-1015
J9 EXP THER MED
JI Exp. Ther. Med.
PD JAN 15
PY 2019
VL 17
IS 1
BP 730
EP 738
DI 10.3892/etm.2018.7032
PG 9
WC Medicine, Research & Experimental
SC Research & Experimental Medicine
GA HG3AN
UT WOS:000454841500101
PM 30651857
DA 2022-07-08
ER

PT J
AU Zhong, Binlong
   Shi, Deyao
   Wu, Fashuai
   Wang, Shangyu
   Hu, Hongzhi
   Cheng, Cheng
   Qing, Xiangcheng
   Huang, Xin
   Luo, Xueying
   Zhang, Zhicai
   Shao, Zengwu
AF Zhong, Binlong
   Shi, Deyao
   Wu, Fashuai
   Wang, Shangyu
   Hu, Hongzhi
   Cheng, Cheng
   Qing, Xiangcheng
   Huang, Xin
   Luo, Xueying
   Zhang, Zhicai
   Shao, Zengwu
TI Dynasore suppresses cell proliferation, migration, and invasion and enhances the antitumor capacity of cisplatin via STAT3 pathway in osteosarcoma
SO CELL DEATH & DISEASE
LA English
DT Article
ID vivo xenograft model; signal transducer; molecular-mechanism; in-vitro; cancer; inhibition; apoptosis; transcription-3; activator; exert
AB Osteosarcoma (OS) is the most common malignant bone tumor. The prognosis of metastatic and recurrent OS patients still remains unsatisfactory. Cisplatin reveals undeniable anti-tumor effect while induces severe side effects that threatening patients' health. Dynasore, a cell-permeable small molecule that inhibits dynamin activity, has been widely studied in endocytosis and phagocytosis. However, the anti-tumor effect of dynasore on OS has not yet been ascertained. In the present study, we suggested that dynasore inhibited cell proliferation, migration, invasion, and induced G0/G1 arrest of OS cells. Besides, dynasore repressed tumorigenesis of OS in xenograft mouse model. In addition, we demonstrated that dynasore improved the anti-tumor effect of cisplatin in vitro and in vivo without inducing nephrotoxicity and hepatotoxicity. Mechanistically, dynasore repressed the expression of CCND1, CDK4, p-Rb, and MMP-2. Furthermore, we found that dynasore exerts anti-tumor effects in OS partially via inhibiting STAT3 signaling pathway but not ERK-MAPK, PI3K-Akt or SAPK/JNK pathways. P38 MAPK pathway served as a negative regulatory mechanism in dynasore induced anti-OS effects. Taken together, our study indicated that dynasore does suppress cell proliferation, migration, and invasion via STAT3 signaling pathway, and enhances the antitumor capacity of cisplatin in OS. Our results suggest that dynasore is a novel candidate drug to inhibit the tumor growth of OS and enhance the anti-tumor effects of cisplatin.
C1 [Zhong, Binlong; Shi, Deyao; Wu, Fashuai; Wang, Shangyu; Hu, Hongzhi; Cheng, Cheng; Qing, Xiangcheng; Huang, Xin; Zhang, Zhicai; Shao, Zengwu] Huazhong Univ Sci & Technol, Union Hosp, Tongji Med Coll, Dept Orthopaed, 1277 JieFang Ave, Wuhan 430022, Hubei, Peoples R China.
   [Luo, Xueying] Huazhong Univ Sci & Technol, Wuhan Hosp Psychotherapy, Tongji Med Coll, Wuhan Mental Hlth Ctr, Wuhan, Hubei, Peoples R China.
RP Zhang, ZC; Shao, ZW (通讯作者)，Huazhong Univ Sci & Technol, Union Hosp, Tongji Med Coll, Dept Orthopaed, 1277 JieFang Ave, Wuhan 430022, Hubei, Peoples R China.
EM zhicaizhang@126.com; szwpro@163.com
FU National Key Research and Development Program of China [2016YFC1100100]; Major Research Plan of National Natural Science Foundation of China [91649204]; Nature Science Foundation of Hubei Province [2018CFB118]
CR Aggarwal BB, 2009, ANN NY ACAD SCI, V1171, P59, DOI 10.1111/j.1749-6632.2009.04911.x
   Amar S, 2017, BBA-MOL CELL RES, V1864, P1940, DOI 10.1016/j.bbamcr.2017.04.015
   Anninga JK, 2011, EUR J CANCER, V47, P2431, DOI 10.1016/j.ejca.2011.05.030
   Avalle L, 2017, CYTOKINE, V98, P42, DOI 10.1016/j.cyto.2017.03.018
   Bo C, 2018, ONCOTARGETS THER, V11, P7255, DOI 10.2147/OTT.S177943
   Bousoik E, 2018, FRONT ONCOL, V8, P0, DOI 10.3389/fonc.2018.00287
   Chai EZP, 2016, PHARMACOL THERAPEUT, V162, P86, DOI 10.1016/j.pharmthera.2015.10.004
   Chen LB, 2019, CANCER MANAG RES, V11, P95, DOI 10.2147/CMAR.S169476
   Chen YB, 2019, EXP CELL RES, V382, P0, DOI 10.1016/j.yexcr.2019.06.011
   Chung CL, 2009, AM J RESP CELL MOL, V40, P692, DOI 10.1165/rcmb.2008-0087OC
   Dasari S, 2014, EUR J PHARMACOL, V740, P364, DOI 10.1016/j.ejphar.2014.07.025
   Durfee RA, 2016, RHEUMATOL THER, V3, P221, DOI 10.1007/s40744-016-0046-y
   Florea ANA-MARIA, 2011, CANCERS (BASEL), V3, P1351, DOI 10.3390/cancers3011351
   Fuling MA, 2017, MINERVA UROL NEFROL, V69, P324, DOI 10.23736/S0393-2249.16.02623-0
   Gao DC, 2013, PLOS ONE, V8, P0, DOI 10.1371/journal.pone.0060967
   Geller DAVIDS, 2010, CLIN ADV HEMATOL ONCOL, V8, P705
   Ghose J, 2018, ONCOIMMUNOLOGY, V7, P0, DOI 10.1080/2162402X.2018.1486948
   Gialeli C, 2011, FEBS J, V278, P16, DOI 10.1111/j.1742-4658.2010.07919.x
   Han DF, 2019, J EXP CLIN CANC RES, V38, P0, DOI 10.1186/s13046-019-1289-6
   Hanahan D, 2011, CELL, V144, P646, DOI 10.1016/j.cell.2011.02.013
   Hattinger CM, 2010, EXPERT OPIN EMERG DR, V15, P615, DOI 10.1517/14728214.2010.505603
   He JY, 2019, BIOCHEM BIOPHYS REP, V18, P0, DOI 10.1016/j.bbrep.2019.100623
   Horinaga M, 2005, UROLOGY, V66, P671, DOI 10.1016/j.urology.2005.03.066
   Hu HZ, 2019, ONCOTARGETS THER, V12, P5377, DOI 10.2147/OTT.S202026
   Jiang DT, 2019, MED SCI MONITOR, V25, P1537, DOI 10.12659/MSM.913087
   Lamouille S, 2014, NAT REV MOL CELL BIO, V15, P178, DOI 10.1038/nrm3758
   Li G, 2017, MOL NEUROBIOL, V54, P7471, DOI 10.1007/s12035-016-0252-1
   Lin ZW, 2019, LIFE SCI, V218, P197, DOI 10.1016/j.lfs.2018.12.038
   Liu T, 2014, TUMOR BIOL, V35, P7239, DOI 10.1007/s13277-014-1950-9
   Luetke A, 2014, CANCER TREAT REV, V40, P523, DOI 10.1016/j.ctrv.2013.11.006
   Luo XY, 2016, CELL PHYSIOL BIOCHEM, V38, P1333, DOI 10.1159/000443077
   Macia E, 2006, DEV CELL, V10, P839, DOI 10.1016/j.devcel.2006.04.002
   Mali SB, 2015, ORAL ONCOL, V51, P565, DOI 10.1016/j.oraloncology.2015.03.004
   Manohar S, 2018, J NEPHROL, V31, P15, DOI 10.1007/s40620-017-0392-z
   Meyers PA, 2005, J CLIN ONCOL, V23, P2004, DOI 10.1200/JCO.2005.06.031
   Mirabello L, 2009, CANCER-AM CANCER SOC, V115, P1531, DOI 10.1002/cncr.24121
   Nie YZ, 2009, NAT CELL BIOL, V11, P492, DOI 10.1038/ncb1857
   Oi T, 2016, INT J ONCOL, V49, P2275, DOI 10.3892/ijo.2016.3757
   Olson JM, 2004, TRENDS MOL MED, V10, P125, DOI 10.1016/j.molmed.2004.01.007
   Omer N, 2017, EUR J CANCER, V75, P98, DOI 10.1016/j.ejca.2017.01.005
   Otsuka A, 2009, BIOCHEM BIOPH RES CO, V378, P478, DOI 10.1016/j.bbrc.2008.11.066
   Pan XP, 2018, LIFE SCI, V214, P124, DOI 10.1016/j.lfs.2018.10.064
   Park KR, 2016, ONCOTARGET, V7, P6960, DOI 10.18632/oncotarget.6873
   Poon RYC, 2016, METHODS MOL BIOL, V1342, P3, DOI 10.1007/978-1-4939-2957-3_1
   Preta G, 2015, CELL COMMUN SIGNAL, V13, P0, DOI 10.1186/s12964-015-0102-1
   Reece PA, 1987, J CLIN ONCOL, V5, P304, DOI 10.1200/JCO.1987.5.2.304
   Ryu K, 2010, J ORTHOP RES, V28, P971, DOI 10.1002/jor.21088
   Servais FA, 2019, MOL THER-NUCL ACIDS, V16, P419, DOI 10.1016/j.omtn.2019.03.007
   Sheen-chen SM, 2008, CANCER EPIDEM BIOMAR, V17, P2286, DOI 10.1158/1055-9965.EPI-08-0089
   Shen FF, 2018, BIOCHEM BIOPH RES CO, V495, P1158, DOI 10.1016/j.bbrc.2017.11.109
   Skinner R, 1998, BRIT J CANCER, V77, P1677, DOI 10.1038/bjc.1998.276
   Song HL, 2014, ANN NEUROL, V75, P88, DOI 10.1002/ana.24029
   Stewart DJ, 1997, CANCER CHEMOTH PHARM, V40, P293, DOI 10.1007/s002800050661
   Theveneau E, 2012, CURR OPIN CELL BIOL, V24, P677, DOI 10.1016/j.ceb.2012.08.002
   Wagner EF, 2009, NAT REV CANCER, V9, P537, DOI 10.1038/nrc2694
   Wang F, 2019, J CELL PHYSIOL, V234, P13182, DOI 10.1002/jcp.27989
   Wang JW, 2019, IRAN J BASIC MED SCI, V22, P31, DOI 10.22038/ijbms.2018.26994.6602
   Wang TS, 2018, INT J BIOCHEM CELL B, V105, P1, DOI 10.1016/j.biocel.2018.09.017
   Wang YC, 2011, ACTA HISTOCHEM, V113, P402, DOI 10.1016/j.acthis.2010.03.002
   Xiao WQ, 2019, CANCER LETT, V444, P45, DOI 10.1016/j.canlet.2018.12.014
   Xiong LL, 2016, INT IMMUNOPHARMACOL, V38, P54, DOI 10.1016/j.intimp.2016.03.036
   Yamada H, 2009, BIOCHEM BIOPH RES CO, V390, P1142, DOI 10.1016/j.bbrc.2009.10.105
   Yan J, 2015, MOL MED REP, V12, P498, DOI 10.3892/mmr.2015.3439
   Yao ZH, 2017, TUMOR BIOL, V39, P0, DOI 10.1177/1010428317700411
   Yu H, 2014, NAT REV CANCER, V14, P736, DOI 10.1038/nrc3818
   Yu H, 2009, NAT REV CANCER, V9, P798, DOI 10.1038/nrc2734
   Zhao TT, 2019, VIROL J, V16, P0, DOI 10.1186/s12985-019-1144-6
   Zuo DQ, 2018, J EXP CLIN CANC RES, V37, P0, DOI 10.1186/s13046-018-0914-0
NR 68
TC 13
Z9 14
U1 0
U2 6
PU NATURE PUBLISHING GROUP
PI LONDON
PA MACMILLAN BUILDING, 4 CRINAN ST, LONDON N1 9XW, ENGLAND
SN 2041-4889
EI 
J9 CELL DEATH DIS
JI Cell Death Dis.
PD SEP 18
PY 2019
VL 10
IS 
BP 
EP 
DI 10.1038/s41419-019-1917-2
PG 16
WC Cell Biology
SC Cell Biology
GA JB8UE
UT WOS:000488852000001
PM 31534119
DA 2022-07-08
ER

PT J
AU Notaro, Antonietta
   Emanuele, Sonia
   Geraci, Fabiana
   D’anneo, Antonella
   Lauricella, Marianna
   Calvaruso, Giuseppe
   Giuliano, Michela
AF Notaro, Antonietta
   Emanuele, Sonia
   Geraci, Fabiana
   D’anneo, Antonella
   Lauricella, Marianna
   Calvaruso, Giuseppe
   Giuliano, Michela
TI WIN55,212-2-Induced Expression of Mir-29b1 Favours the Suppression of Osteosarcoma Cell Migration in a SPARC-Independent Manner
SO INTERNATIONAL JOURNAL OF MOLECULAR SCIENCES
LA English
DT Article
DE osteosarcoma; cannabinoids; cell migration; miR-29b1; SPARC
ID cancer cell; cannabinoid; receptor; proliferation; mechanism; protein; differentiation; involvement; apoptosis; family
AB WIN55,212-2 (WIN) is a synthetic agonist of cannabinoid receptors that displays promising antitumour properties. The aim of this study is to demonstrate that WIN is able to block the migratory ability of osteosarcoma cells and characterize the mechanisms involved. Using wound healing assay and zymography, we showed that WIN affects cell migration and reduces the activity of the metalloproteases MMP2 and MMP9. This effect seemed to be independent of secreted protein acidic and rich in cysteine (SPARC), a matricellular protein involved in tissue remodeling and extracellular matrix deposition. SPARC release was indeed prevented by WIN, and SPARC silencing by RNA interference did not influence the effect of the cannabinoid on cell migration. WIN also increased the release of extracellular vesicles and dramatically upregulated miR-29b1, a key miRNA that modulates cell proliferation and migration. Interestingly, reduced cell migration was observed in stably miR-29b1-transfected cells, similarly to WIN-treated cells. Finally, we show the absence of SPARC in the extracellular vesicles released by osteosarcoma cells and no changes in SPARC level in miR-29b1 overexpressing cells. Overall, these findings suggest that WIN markedly affects cell migration, dependently on miR-29b1 and independently of SPARC, and can thus be considered as a potential innovative therapeutic agent in the treatment of osteosarcoma.
C1 [Notaro, Antonietta; Emanuele, Sonia; Lauricella, Marianna] Univ Palermo, Dept Biomed Neurosci & Adv Diagnost BIND, I-90127 Palermo, Italy.
   [Geraci, Fabiana; D'Anneo, Antonella; Calvaruso, Giuseppe; Giuliano, Michela] Univ Palermo, Dept Biol Chem & Pharmaceut Sci & Technol STEBICE, I-90128 Palermo, Italy.
RP Giuliano, M (通讯作者)，Univ Palermo, Dept Biol Chem & Pharmaceut Sci & Technol STEBICE, I-90128 Palermo, Italy.
EM antonietta.notaro@unipa.it; sonia.emanuele@unipa.it; fabiana.geraci@unipa.it; antonella.danneo@unipa.it; marianna.lauricella@unipa.it; giuseppe.calvaruso@unipa.it; michela.giuliano@unipa.it
FU Ministero dell'Istruzione, dell'Universita e della Ricerca, Italy [PJ_RIC_FFABR_2017_009169]; Universita degli Studi di Palermo [FFR D15006475]
CR Aljubran AH, 2009, ANN ONCOL, V20, P1136, DOI 10.1093/annonc/mdn731
   Arnold SA, 2009, J CELL COMMUN SIGNAL, V3, P255, DOI 10.1007/s12079-009-0072-4
   Barreca MM, 2017, J CELL PHYSIOL, V232, P1845, DOI 10.1002/jcp.25722
   Bifulco M, 2006, BRIT J PHARMACOL, V148, P123, DOI 10.1038/sj.bjp.0706632
   Bradshaw AD, 2001, J CLIN INVEST, V107, P1049, DOI 10.1172/JCI12939
   Brekken ROLFA, 2001, MATRIX BIOLOGY, V19, P816
   Calvaruso G, 2012, INT J ONCOL, V41, P407, DOI 10.3892/ijo.2012.1476
   Cernigliaro C, 2019, CANCERS, V11, P0, DOI 10.3390/cancers11040505
   Chakravarti B, 2014, ONCOTARGET, V5, P5852, DOI 10.18632/oncotarget.2233
   Chiarlone A, 2016, NEUROPHARMACOLOGY, V108, P345, DOI 10.1016/j.neuropharm.2016.05.007
   Chu YC, 2018, BRAZ J MED BIOL RES, V51, P0, DOI [10.1590/1414-431x20187665, 10.1590/1414-431X20187665]
   Di FIORER, 2014, INT J ONCOL, V45, P2013, DOI 10.3892/ijo.2014.2618
   Ellman GL, 1961, BIOCHEM PHARMACOL, V7, P88, DOI 10.1016/0006-2952(61)90145-9
   Freimuth N, 2010, J PHARMACOL EXP THER, V332, P336, DOI 10.1124/jpet.109.157735
   Geraci F, 2018, FRONT CELL NEUROSCI, V12, P0, DOI 10.3389/fncel.2018.00418
   Giuliano M, 2009, BIOCHIMIE, V91, P457, DOI 10.1016/j.biochi.2008.11.003
   Hinz B, 2019, BRIT J PHARMACOL, V176, P1384, DOI 10.1111/bph.14426
   Jones KB, 2012, CANCER RES, V72, P1865, DOI 10.1158/0008-5472.CAN-11-2663
   Kapinas K, 2009, J CELL BIOCHEM, V108, P216, DOI 10.1002/jcb.22243
   Kim JW, 2016, 22ND ACM CONFERENCE ON VIRTUAL REALITY SOFTWARE AND TECHNOLOGY (VRST 2016), V0, PP11, DOI 10.1145/2993369.2993406
   Kiskova T, 2019, INT J MOL SCI, V20, P0, DOI 10.3390/ijms20071673
   Lauricella M, 2016, INT J ONCOL, V49, P352, DOI 10.3892/ijo.2016.3495
   Lindsey BA, 2017, RHEUMATOL THER, V4, P25, DOI 10.1007/s40744-016-0050-2
   Lu Y, 2017, CAN J PHYSIOL PHARM, V95, P311, DOI 10.1139/cjpp-2016-0346
   Nagaraju GP, 2014, CARCINOGENESIS, V35, P967, DOI 10.1093/carcin/bgu072
   Notaro A, 2016, INT J ONCOL, V48, P1039, DOI 10.3892/ijo.2015.3307
   Notaro A, 2014, INT J BIOL SCI, V10, P466, DOI 10.7150/ijbs.8337
   Ottaviani G, 2009, CANCER TREAT RES, V152, P15, DOI 10.1007/978-1-4419-0284-9_2, 10.1007/978-1-4419-0284-9_23
   Park SW, 2016, BMC CANCER, V16, P0, DOI 10.1186/s12885-016-2499-3
   Pellerito O, 2010, MOL PHARMACOL, V77, P854, DOI 10.1124/mol.109.062257
   Pellerito O, 2014, APOPTOSIS, V19, P1029, DOI 10.1007/s10495-014-0985-0
   Perissinotto E, 2005, CLIN CANCER RES, V11, P490
   Qiu FF, 2015, PLOS ONE, V10, P0, DOI 10.1371/journal.pone.0120969
   Schmitt MJ, 2013, CURR MOL MED, V13, P572
   Sherman AB, 2017, STEM CELL RES THER, V8, P0, DOI 10.1186/s13287-017-0577-3
   Sreevalsan S, 2013, MOL CANCER THER, V12, P2483, DOI 10.1158/1535-7163.MCT-13-0486
   Taran SJ, 2017, INDIAN J MED PAEDIAT, V38, P33, DOI 10.4103/0971-5851.203513
   Velasco G, 2005, LIFE SCI, V77, P1723, DOI 10.1016/j.lfs.2005.05.015
   Velasco G, 2016, CURR ONCOL, V23, PS23, DOI 10.3747/co.23.3080
   Xian XS, 2016, CELL PHYSIOL BIOCHEM, V39, P2149, DOI 10.1159/000447910
   Xu DC, 2015, MOL MED REP, V12, P7963, DOI 10.3892/mmr.2015.4477
   Xu W, 2018, MED SCI MONITOR, V24, P8812, DOI 10.12659/MSM.911972
   Yan B, 2015, ONCOTARGETS THER, V8, P539, DOI 10.2147/OTT.S75899
   Zhu KG, 2016, PROTEIN CELL, V7, P434, DOI 10.1007/s13238-016-0277-2
NR 44
TC 11
Z9 11
U1 0
U2 2
PU MDPI
PI BASEL
PA ST ALBAN-ANLAGE 66, CH-4052 BASEL, SWITZERLAND
SN 
EI 1422-0067
J9 INT J MOL SCI
JI Int. J. Mol. Sci.
PD OCT 2
PY 2019
VL 20
IS 20
BP 
EP 
DI 10.3390/ijms20205235
PG 15
WC Biochemistry & Molecular Biology; Chemistry, Multidisciplinary
SC Biochemistry & Molecular Biology; Chemistry
GA JQ3AZ
UT WOS:000498822800267
PM 31652569
DA 2022-07-08
ER

PT J
AU Zhang, Ming
   Zhang, Jiayuan
   Zhou, Quan
AF Zhang, Ming
   Zhang, Jiayuan
   Zhou, Quan
TI Elevated expression of microRNA-328-3p suppresses aggressive malignant behaviors via targeting matrix metalloprotease 16 in osteosarcoma
SO ONCOTARGETS AND THERAPY
LA English
DT Article
DE microRNA-328-3p; matrix metalloprotease 16; osteosarcoma; clinicopathological feature; cell proliferation; cell migration
ID cancer-cell; mir-328; metastasis; migration; survival; invasion; update
AB Background: A previous study indicated that microRNA(miR)-328-3p upregulation might be critical for resveratrol-mediated suppression of metastatic ability in human osteosarcoma, implying its potential role in this malignancy. However, the clinical significance and the biological functions of miR-328-3p in osteosarcoma remain unclear. Methods: miR-328-3p expression in 88 pairs of osteosarcoma and matched non-cancerous bone tissues were detected by quantitative real-time PCR. Then, the associations of miR-328-3p expression with various clinicopathological features of osteosarcoma patients were statistically analyzed. Cell Counting Kit-8 and scratch-wound healing were performed to evaluate roles of miR-328-3p in human osteosarcoma cells. After that, luciferase reporter assay, western blot analysis and rescue assay were applied to determine the underlying molecular mechanisms of miR-328-3p in osteosarcoma cells. Results: miR-328-3p expression in osteosarcoma tissues was significantly lower than those in non-cancerous bone tissues (P < 0.001). miR-328-3p downregulation was significantly associated with advanced surgical stage, positive metastasis and recurrence (all P < 0.05). Functionally, enforced expression of miR-328-3p efficiently suppressed cell proliferation and migration in vitro. Moreover, matrix metalloprotease 16 (MMP16) was identified as a direct target of miR-328-3p in osteosarcoma cells. Notably, MMP16 overexpression partially reversed the miR-328-3p-inhibited cell proliferation and migration of osteosarcoma cells. Conclusions: Our data indicated that the aberrant expression of miR-328-3p may play a crucial role in malignant progression of human osteosarcoma. More importantly, miR-328-3p may function as a tumor suppressor inhibiting osteosarcoma cell proliferation and migration partially mediated by regulating of MMP16.
C1 [Zhang, Ming; Zhang, Jiayuan; Zhou, Quan] Xuzhou Med Coll, Huaian Hosp, Dept Orthopaed, 62 Huaihai Rd, Huaian 223002, Jiangsu, Peoples R China.
   [Zhang, Ming; Zhang, Jiayuan; Zhou, Quan] Huaian Second Hosp, 62 Huaihai Rd, Huaian 223002, Jiangsu, Peoples R China.
RP Zhou, Q (通讯作者)，Xuzhou Med Coll, Huaian Hosp, Dept Orthopaed, 62 Huaihai Rd, Huaian 223002, Jiangsu, Peoples R China.; Zhou, Q (通讯作者)，Huaian Second Hosp, 62 Huaihai Rd, Huaian 223002, Jiangsu, Peoples R China.
EM wuque197928@163.com
FU Jiangsu Natural Science Foundation [BK20171265]; Huai'an Key Laboratory [HAP201608]
CR Adamopoulos C, 2016, EXP BIOL MED, V241, P1296, DOI 10.1177/1535370216648806
   Anderson ME, 2016, ORTHOP CLIN N AM, V47, P283, DOI 10.1016/j.ocl.2015.08.022
   Arora S, 2011, INT J CANCER, V129, P2621, DOI 10.1002/ijc.25939
   Bielack STEFANS, 2016, F1000RES, V5, P2767
   Chen B, 2015, CELL PHYSIOL BIOCHEM, V37, P2183, DOI 10.1159/000438575
   Dragomir M, 2018, INT J MOL SCI, V19, P0, DOI 10.3390/ijms19071871
   Han N, 2016, BIOCHEM BIOPH RES CO, V470, P175, DOI 10.1016/j.bbrc.2016.01.020
   Itoh Y, 2015, MATRIX BIOL, V44-46, P207, DOI 10.1016/j.matbio.2015.03.004
   Jiang CW, 2017, ONCOL LETT, V14, P3096, DOI 10.3892/ol.2017.6536
   Lei KX, 2018, EXP CELL RES, V368, P147, DOI 10.1016/j.yexcr.2018.05.002
   Lekka E, 2018, FEBS LETT, V592, P2884, DOI 10.1002/1873-3468.13182
   Lin CH, 2018, ONCOTARGETS THER, V11, P2375, DOI 10.2147/OTT.S151665
   Luo XL, 2015, ONCOTARGETS THER, V8, P3159, DOI 10.2147/OTT.S93056
   Meazza C, 2016, EXPERT REV ANTICANC, V16, P543, DOI 10.1586/14737140.2016.1168697
   Plaisier M, 2004, J CLIN ENDOCR METAB, V89, P5828, DOI 10.1210/jc.2004-0860
   Rupaimoole R, 2017, NAT REV DRUG DISCOV, V16, P203, DOI 10.1038/nrd.2016.246
   Santasusagna S, 2018, CLIN TRANSL ONCOL, V20, P1161, DOI 10.1007/s12094-018-1836-1
   Sethi S, 2018, CLIN LAB MED, V38, P237, DOI 10.1016/j.cll.2018.02.003
   Sun XY, 2018, EXP THER MED, V15, P5058, DOI 10.3892/etm.2018.6068
   Tatti O, 2015, CANCER RES, V75, P2083, DOI 10.1158/0008-5472.CAN-14-1923
   Tatti O, 2011, PLOS ONE, V6, P0, DOI 10.1371/journal.pone.0028325
   Ueno H, 1997, CANCER RES, V57, P2055
   Varshney JYOTIKA, 2016, VET SCI, V3, P0, DOI 10.3390/vetsci3010003
   Wang X, 2016, BIOCHEM BIOPH RES CO, V475, P169, DOI 10.1016/j.bbrc.2016.05.066
   Xu XT, 2012, BRIT J CANCER, V106, P1320, DOI 10.1038/bjc.2012.88
   Xue HG, 2016, MED SCI MONITOR, V22, P4779, DOI 10.12659/MSM.896225
   Yang SF, 2015, ONCOTARGET, V6, P2736, DOI 10.18632/oncotarget.3088
   Yang ZZ, 2016, CELL DEATH DIS, V7, P0, DOI 10.1038/cddis.2016.272
   Yao Q, 2018, LIFE SCI, V203, P1, DOI 10.1016/j.lfs.2018.04.012
   Zhao JL, 2016, ONCOTARGETS THER, V9, P0, DOI 10.2147/OTT.S102421
NR 30
TC 12
Z9 12
U1 3
U2 7
PU DOVE MEDICAL PRESS LTD
PI ALBANY
PA PO BOX 300-008, ALBANY, AUCKLAND 0752, NEW ZEALAND
SN 1178-6930
EI 
J9 ONCOTARGETS THER
JI OncoTargets Ther.
PD JUN 15
PY 2019
VL 12
IS 
BP 2063
EP 2070
DI 10.2147/OTT.S195022
PG 8
WC Biotechnology & Applied Microbiology; Oncology
SC Biotechnology & Applied Microbiology; Oncology
GA HQ3TP
UT WOS:000462333700002
PM 30936722
DA 2022-07-08
ER

PT J
AU Li, Changhui
   Zhang, Shouyun
   Qiu, Tongguo
   Wang, Yuanji
   Ricketts, DM
   Qi, Chao
AF Li, Changhui
   Zhang, Shouyun
   Qiu, Tongguo
   Wang, Yuanji
   Ricketts, David
   Qi, Chao
TI Upregulation of long non-coding RNA NNT-AS1 promotes osteosarcoma progression by inhibiting the tumor suppressive miR-320a
SO CANCER BIOLOGY & THERAPY
LA English
DT Article
DE osteosarcoma; NNT-AS1; long noncoding RNA; miR-320a
ID cell-proliferation; microrna-320a suppresse; cancer; metastasis; invasion; pathway; expression; apoptosis; biology; runx2
AB Objective: To investigate the role and mechanism of action of nicotinamide nucleotide transhydrogenase antisense RNA 1 (NNT-AS1) in osteosarcoma (OS). Methods: Bioinformatic analysis suggested miR-320a as potential target of NNT-AS1. Influence of NNT-AS1 overexpression or knockdown on OS cell proliferation, colony-formation, apoptosis, migration and invasion capacity was first investigated. Expression levels of NNT-AS1, miR-320a, beta-catenin, RUNX2, IGF-1R, c-Myc, Cyclin D1 and MMP13 were also evaluated by RT-qPCR and western blotting accordingly. Xenograft models using U2OS and OS-732 cells with different NNT-AS1 gene modifications were constructed for tumor formation assay as well as evaluation of miR-320a, beta-catenin and RUNX2 expression in primary lesion. NNT-AS1-overexpressing U2OS cells and NNT-AS1-knockdown OS-732 cells were subject to miR-320a mimic and inhibitor transfection, respectively, to investigate the miR-320a dependency of the osteosarcoma-promoting role of NNT-AS1. Results: NNT-AS1 overexpression significantly increased proliferation, survival and mobility of U2OS cells in vitro as well as its tumor formation ability in vivo, while NNT-AS1 knockdown showed opposite effect on OS-732 cells. In both in vitro and in vivo model, NNT-AS1 expression level significantly correlated with that of beta-catenin, RUNX2, IGF-1R, c-Myc, Cyclin D1 and MMP13 as well as Akt phosphorylation level, and inversely correlated with miR-320a expression. Transfection of miR-320a mimic significantly inhibiter the promoting effect of NNT-AS1 on cell proliferation, survival and mobility of U2OS cells, while miR-320 inhibitor partially rescued that of OS-732 cells. Conclusion: NNT-As1 functions as a cancer-promoting lncRNA by downregulating miR-320a, thus increasing the protein expression level of beta-catenin, RUNX2 and IGF-1R as well as activation of Akt in osteosarcoma.
C1 [Li, Changhui; Zhang, Shouyun; Wang, Yuanji] Peoples Hosp Rizhao, Dept Orthoped, Shandong, Peoples R China.
   [Qiu, Tongguo] Peoples Hosp Rizhao, Kuishan Branch, Dept Med, Rizhao, Shandong, Peoples R China.
   [Ricketts, David M.] Brighton & Sussex Univ Hosp, Dept Orthoped, Brighton, E Sussex, England.
   [Qi, Chao] Qingdao Univ, Affiliated Hosp, Dept Orthoped, 16 Jiangsu Rd, Qingdao 266003, Shandong, Peoples R China.
RP Qi, C (通讯作者)，Qingdao Univ, Affiliated Hosp, Dept Orthoped, 16 Jiangsu Rd, Qingdao 266003, Shandong, Peoples R China.
EM cqhao7985@sina.com
FU 2018 Medicine and Health Scienceand Technology Development Planning Project of Shandong Province [2018WSA11023]
CR Braun CJ, 2008, CANCER RES, V68, P10094, DOI 10.1158/0008-5472.CAN-08-1569
   Chiu YJ, 2018, INT J ONCOL, V52, P1465, DOI 10.3892/ijo.2018.4325
   Cohen-solal KA, 2015, MOL CANCER, V14, P0, DOI 10.1186/s12943-015-0404-3
   Davaadelger B, 2017, CANCER BIOL THER, V18, P895, DOI 10.1080/15384047.2017.1345397
   Dong YQ, 2015, TUMOR BIOL, V36, P1477, DOI 10.1007/s13277-014-2631-4
   Gianferante DM, 2017, NAT REV ENDOCRINOL, V13, P480, DOI 10.1038/nrendo.2017.16
   Guo TZ, 2014, TUMOR BIOL, V35, P11269, DOI 10.1007/s13277-014-2283-4
   Hamam D, 2014, CELL DEATH DIS, V5, P0, DOI 10.1038/cddis.2014.462
   He Y, 2014, CELL PHYSIOL BIOCHEM, V34, P1485, DOI 10.1159/000366353
   Hsieh IS, 2013, CARCINOGENESIS, V34, P530, DOI 10.1093/carcin/bgs371
   Hua FF, 2017, BIOMED PHARMACOTHER, V92, P1128, DOI 10.1016/j.biopha.2017.03.057
   Isakoff MS, 2015, J CLIN ONCOL, V33, P3029, DOI 10.1200/JCO.2014.59.4895
   Kansara M, 2014, NAT REV CANCER, V14, P722, DOI 10.1038/nrc3838
   Karreth FA, 2013, CANCER DISCOV, V3, P1113, DOI 10.1158/2159-8290.CD-13-0202
   Li ZH, 2017, CELL PHYSIOL BIOCHEM, V42, P1407, DOI 10.1159/000479205
   Lin YH, 2017, TRENDS MOL MED, V23, P737, DOI 10.1016/j.molmed.2017.06.004
   Lu YB, 2017, ONCOTARGET, V8, P88804, DOI 10.18632/oncotarget.21321
   Lv GY, 2018, ONCOL RES, V26, P837, DOI 10.3727/096504017X14920318811721
   Lv GX, 2017, LIVER INT, V37, P1354, DOI 10.1111/liv.13424
   Lv Q, 2017, CANCER BIOL THER, V18, P142, DOI 10.1080/15384047.2017.1281497
   Paraskevopoulou MD, 2016, NUCLEIC ACIDS RES, V44, PD231, DOI 10.1093/nar/gkv1270
   Paraskevopoulou MD, 2016, METHODS MOL BIOL, V1402, P271, DOI 10.1007/978-1-4939-3378-5_21
   Rodriguez LUISG, 2004, V294, V0, P23
   Saraf AJ, 2018, FRONT ONCOL, V8, P0, DOI 10.3389/fonc.2018.00004
   Sun JY, 2012, BIOCHEM BIOPH RES CO, V420, P787, DOI 10.1016/j.bbrc.2012.03.075
   Tian ZZ, 2015, INT J CLIN EXP PATHO, V8, P15138
   Vishnubalaji R, 2016, ONCOTARGET, V7, P35789, DOI 10.18632/oncotarget.8937
   Wagner ERICR, 2011, SARCOMA, V2011, P325238, DOI 10.1155/2011/325238
   Wang JG, 2017, ONCOL LETT, V13, P3247, DOI 10.3892/ol.2017.5863
   Wang Q, 2017, ONCOTARGET, V8, P3441, DOI 10.18632/oncotarget.13840
   Wang W, 2017, CELL PHYSIOL BIOCHEM, V43, P320, DOI 10.1159/000480412
   Wang WB, 2016, SCI REP-UK, V6, P0, DOI 10.1038/srep27641
   Wu HJ, 2016, J CANCER RES THER, V12, P68, DOI 10.4103/0973-1482.191635
   Xie YL, 2017, SCI REP-UK, V7, P0, DOI 10.1038/s41598-017-13353-9
   Yang ZZ, 2016, CELL DEATH DIS, V7, P0, DOI 10.1038/cddis.2016.272
   Ye H, 2018, CELL PHYSIOL BIOCHEM, V45, P1904, DOI 10.1159/000487966
   Yu J, 2016, ONCOTARGET, V7, P38612, DOI 10.18632/oncotarget.9572
   Zanotti S, 2016, ENDOCR REV, V37, P223, DOI 10.1210/er.2016-1002
   Zhang CL, 2017, BIOCHEM BIOPH RES CO, V482, P1469, DOI 10.1016/j.bbrc.2016.12.059
   Zhang T, 2016, TUMOR BIOL, V37, P8931, DOI 10.1007/s13277-015-4771-6
   Zhao J, 2018, MOL MED REP, V17, P7388, DOI 10.3892/mmr.2018.8746
NR 41
TC 24
Z9 25
U1 2
U2 11
PU TAYLOR & FRANCIS INC
PI PHILADELPHIA
PA 530 WALNUT STREET, STE 850, PHILADELPHIA, PA 19106 USA
SN 1538-4047
EI 1555-8576
J9 CANCER BIOL THER
JI Cancer Biol. Ther.
PD APR 3
PY 2019
VL 20
IS 4
BP 413
EP 422
DI 10.1080/15384047.2018.1538612
PG 10
WC Oncology
SC Oncology
GA HO0XU
UT WOS:000460630100005
PM 30489194
DA 2022-07-08
ER

PT J
AU Xue, Wentao
   Ma, Linjie
   Wang, Zhiqian
   Zhang, Weidong
   Zhang, Xiugong
AF Xue, Wentao
   Ma, Linjie
   Wang, Zhiqian
   Zhang, Weidong
   Zhang, Xiugong
TI FOXN3 is downregulated in osteosarcoma and transcriptionally regulates SIRT6, and suppresses migration and invasion in osteosarcoma
SO ONCOLOGY REPORTS
LA English
DT Article
DE forkhead box N3; sirtuin 6; migration; invasion; osteosarcoma
ID cell-proliferation; expression; protein; gene; identification; contribute; extremity; malignancy; mice
AB Forkhead box N3 (FOXN3) has been reported to be downregulated in numerous cancers, including laryngeal, oral squamous cell and hepatocellular carcinomas, and diffuse large B-cell lymphoma. FOXN3 was proposed to serve as a tumor suppressor; however, the function of FOXN3 in osteosarcoma (OS) remains unknown. The present study suggested that FOXN3 was notably downregulated in OS tissues compared with in adjacent normal tissues, and the expression of FOXN3 was negatively correlated with tumor size, metastasis and tumor, node and metastasis stage. Additionally, low expression levels of FOXN3 predicted a poor prognosis of patients with OS. Additionally, the present study revealed that FOXN3 was also downregulated in OS cells. Numerous functional experiments, including colony formation, Cell Counting Kit-8, wound healing and Transwell invasion assays, were performed. The results of the present study revealed that FOXN3 suppressed the proliferation, migration and invasion of OS cells. SIRT6 has been reported to serve a key role in OS; chromatin-immunoprecipitation (ChIP) and quantitative ChIP, as well as a luciferase reporter assay, demonstrated that SIRT6 was transcriptionally regulated by FOXN3. Furthermore, FOXN3 also regulated matrix metalloproteinase-9 secretion via the regulation of SIRT6 expression. The findings of the present study indicated that FOXN3 serves as a tumor suppressor in OS and proposed FOXN3 as a prognostic predictor and a therapeutic target for patients with OS.
C1 [Xue, Wentao; Ma, Linjie; Wang, Zhiqian] Yidu Cent Hosp Weifang, Dept Orthoped, Weifang 262500, Shandong, Peoples R China.
   [Zhang, Weidong] Yantai Hosp Tradit Chinese Med, Dept Orthoped, 39 Xingfu Rd, Yantai 264000, Shandong, Peoples R China.
   [Zhang, Xiugong] Qingdao Cent Hosp, Dept Orthoped, 127 Siliunan Rd, Qingdao 266042, Shandong, Peoples R China.
RP Zhang, WD (通讯作者)，Yantai Hosp Tradit Chinese Med, Dept Orthoped, 39 Xingfu Rd, Yantai 264000, Shandong, Peoples R China.; Zhang, XG (通讯作者)，Qingdao Cent Hosp, Dept Orthoped, 127 Siliunan Rd, Qingdao 266042, Shandong, Peoples R China.
EM zhangweidonga@yeah.net; zhang88asl@163.com
CR Bacci G, 2003, ANN ONCOL, V14, P1126, DOI 10.1093/annonc/mdg286
   Bai LH, 2016, ONCOTARGET, V7, P40377, DOI 10.18632/oncotarget.9750
   Balciunaite G, 2002, NAT IMMUNOL, V3, P1102, DOI 10.1038/ni850
   Baumhoer D, 2018, PATHOLOGE, V39, P139, DOI 10.1007/s00292-017-0365-y
   Bielack S, 2009, ANN ONCOL, V20, P137, DOI 10.1093/annonc/mdp154
   Bielack SS, 2002, J CLIN ONCOL, V20, P776, DOI 10.1200/JCO.20.3.776
   Cai XS, 2017, MOL MED REP, V16, P8301, DOI 10.3892/mmr.2017.7634
   Cai YP, 2010, J PATHOL, V220, P24, DOI 10.1002/path.2628
   Chang JT, 2005, INT J CANCER, V114, P942, DOI 10.1002/ijc.20663
   Damron TA, 2007, CLIN ORTHOP RELAT R, V0, PP40, DOI 10.1097/BLO.0b013e318059b8c9
   Descamps FJ, 2002, LAB INVEST, V82, P1607, DOI 10.1097/01.LAB.0000038556.54069.73
   Du ZG, 2018, MOL MED REP, V18, P1917, DOI 10.3892/mmr.2018.9184
   Gertler AA, 2013, BIOGERONTOLOGY, V14, P629, DOI 10.1007/s10522-013-9478-8
   Hendrix ND, 2006, CANCER RES, V66, P1354, DOI 10.1158/0008-5472.CAN-05-3694
   Huot G, 2014, MOL BIOL CELL, V25, P554, DOI 10.1091/mbc.E13-02-0110
   Jia ZH, 2017, PLOS ONE, V12, P0, DOI 10.1371/journal.pone.0183622
   Katoh M, 2004, INT J ONCOL, V24, P1339
   Kim HS, 2010, CELL METAB, V12, P224, DOI 10.1016/j.cmet.2010.06.009
   Li C, 1992, GENOMICS, V13, P658, DOI 10.1016/0888-7543(92)90138-I
   Li SG, 2004, NEURON, V43, P795, DOI 10.1016/j.neuron.2004.08.041
   Lin H, 2017, FEBS OPEN BIO, V7, P1291, DOI 10.1002/2211-5463.12265
   Livak KJ, 2001, METHODS, V25, P402, DOI 10.1006/meth.2001.1262
   Markowski J, 2009, EUR ARCH OTO-RHINO-L, V266, P1501, DOI 10.1007/s00405-009-1019-3
   Nagel S, 2014, GENE CHROMOSOME CANC, V53, P917, DOI 10.1002/gcc.22204
   Ottaviani G, 2009, CANCER TREAT RES, V152, P3, DOI 10.1007/978-1-4419-0284-9_1
   Padala C, 2017, PLOS ONE, V12, P0, DOI 10.1371/journal.pone.0184448
   Rainusso N, 2013, CURR ONCOL REP, V15, P296, DOI 10.1007/s11912-013-0321-9
   Samaan G, 2010, BIOCHEM BIOPH RES CO, V400, P60, DOI 10.1016/j.bbrc.2010.07.142
   Schuff M, 2007, DEV DYNAM, V236, P226, DOI 10.1002/dvdy.21007
   Scott KL, 2005, GENE, V359, P119, DOI 10.1016/j.gene.2005.06.014
   Sun J, 2016, ONCOTARGET, V7, P43534, DOI 10.18632/oncotarget.9780
   Tan ML, 2009, CANCER BIOL THER, V8, P106, DOI 10.4161/cbt.8.2.7385
   Wang X, 2016, TUMOR BIOL, V37, P10459, DOI 10.1007/s13277-016-4923-3
   Yu M, 2018, CANCER INVEST, V36, P175, DOI 10.1080/07357907.2018.1439055
   Zhao X, 2018, ONCOL REP, V40, P767, DOI 10.3892/or.2018.6456
NR 35
TC 5
Z9 5
U1 0
U2 4
PU SPANDIDOS PUBL LTD
PI ATHENS
PA POB 18179, ATHENS, 116 10, GREECE
SN 1021-335X
EI 1791-2431
J9 ONCOL REP
JI Oncol. Rep.
PD FEB 15
PY 2019
VL 41
IS 2
BP 1404
EP 1414
DI 10.3892/or.2018.6878
PG 11
WC Oncology
SC Oncology
GA HG4DH
UT WOS:000454924000068
PM 30483801
DA 2022-07-08
ER

PT J
AU Chen, Yuxi
   Chen, Hongjun
   Xie, Hui
   Yuan, Shaohui
   Gao, Chuanbo
   Yu, Lei
   Bi, Zhenggang
AF Chen, Yuxi
   Chen, Hongjun
   Xie, Hui
   Yuan, Shaohui
   Gao, Chuanbo
   Yu, Lei
   Bi, Zhenggang
TI Non-covalent proteasome inhibitor PI-1840 induces apoptosis and autophagy in osteosarcoma cells
SO ONCOLOGY REPORTS
LA English
DT Article
DE non-covalent proteasome inhibitor; PI-1840; proliferation; cell cycle arrest; apoptosis; autophagy; metastasis; osteosarcoma
ID species-mediated apoptosis; antitumor-activity; cycle arrest; suppresse; pathway; bortezomib; growth; dexamethasone; chemotherapy; carfilzomib
AB Osteosarcoma (OS) is the predominant form of primary bone malignancy in children and adolescents. Although the combination of chemotherapy and modified surgical therapy leads to marked improvements in the survival rate, the therapeutic outcomes remain unsatisfactory. Therefore, the identification of novel drugs with higher efficacy and fewer side-effects is urgently required. Proteasome inhibitors have been approved by the Food and Drug Administration (FDA) for the treatment of certain cancers, although none of them are directed against OS. Non-covalent proteasome inhibitors, such as PI-1840, are superior to covalent ones in numerous respects in view of their chemical structure; however, to date, no studies have been published on the effects of non-covalent proteasome inhibitors on OS cells. In the present study, the antineoplastic effects of PI-1840 were systematically evaluated in the OS cell lines, MG-63 and U2-OS. Cell viability and morphological changes were assessed by Cell Counting Kit-8 (CCK-8) and live/dead assays. The cell cycle was analyzed using flow cytometry (FCM) and western blot analysis (assessing the levels of the proteins p21, p27, and the tyrosine kinase, WEE1). The extent of cell apoptosis and autophagy were assessed by FCM, western blot analysis [of the apoptosis-associated proteins, microtubule-associated protein 1 light chain 3 alpha (LC3) and Beclin1], and mRFP-GFP-LC3 adenovirus transfection assay. Transwell and wound healing assays, and western blot analysis of the matrix metalloproteinases (MMPs)2 and 9 were performed to preliminarily evaluate the migration and invasion capability of the cells. In the present study, our results revealed that PI-1840 inhibited the proliferation of OS cells and induced apoptosis, partly due to attenuation of the nuclear factor-kappa B (NF-kappa B) pathway. In addition, PI-1840-induced autophagy was detected, and inhibiting the autophagy of the OS cells led to an increase in the survival rate of the U2-OS cells rather than of the MG-63 cells. Furthermore, PI-1840 attenuated the migration and invasion capabilities of the OS cells. In conclusion, the present study revealed PI-1840 to be a promising drug for the treatment of OS.
C1 [Chen, Yuxi; Chen, Hongjun; Yuan, Shaohui; Yu, Lei; Bi, Zhenggang] Harbin Med Univ, Affiliated Hosp 1, Dept Orthoped Surg, 23rd Youzheng St, Harbin 150001, Heilongjiang, Peoples R China.
   [Xie, Hui] Harbin Med Univ, Teaching Expt Ctr Biotechnol, Harbin 150086, Heilongjiang, Peoples R China.
   [Gao, Chuanbo] Fifth Hosp Harbin, Dept Orthoped Surg, Harbin 150001, Heilongjiang, Peoples R China.
RP Bi, ZG (通讯作者)，Harbin Med Univ, Affiliated Hosp 1, Dept Orthoped Surg, 23rd Youzheng St, Harbin 150001, Heilongjiang, Peoples R China.
EM drbzg1958@yeah.net
FU First Affiliated Hospital of Harbin Medical University
CR Aral K, 2019, J PERIODONTOL, V90, P288, DOI 10.1002/JPER.17-0716
   Bao X, 2017, INT J ONCOL, V50, P477, DOI 10.3892/ijo.2016.3806
   Bielack SS, 2002, J CLIN ONCOL, V20, P776, DOI 10.1200/JCO.20.3.776
   Bronietzki AW, 2015, IMMUNOL CELL BIOL, V93, P25, DOI 10.1038/icb.2014.81
   Cenci S, 2012, J LEUKOCYTE BIOL, V92, P921, DOI 10.1189/jlb.1011497
   Chauhan D, 2011, CLIN CANCER RES, V17, P5311, DOI 10.1158/1078-0432.CCR-11-0476
   Chen L, 2005, CANCER RES, V65, P5599, DOI 10.1158/0008-5472.CAN-05-0201
   Choi YH, 2012, ONCOL REP, V28, P2163, DOI 10.3892/or.2012.2060
   Di WH, 2014, ONCOL REP, V32, P1585, DOI 10.3892/or.2014.3368
   Djiadeu P, 2017, MOL IMMUNOL, V92, P190, DOI 10.1016/j.molimm.2017.10.016
   Gewirtz DA, 2014, CANCER RES, V74, P647, DOI 10.1158/0008-5472.CAN-13-2966
   Gu JJ, 2013, BRIT J HAEMATOL, V162, P657, DOI 10.1111/bjh.12452
   Harrison DJ, 2018, EXPERT REV ANTICANC, V18, P39, DOI 10.1080/14737140.2018.1413939
   Isakoff MS, 2015, J CLIN ONCOL, V33, P3029, DOI 10.1200/JCO.2014.59.4895
   Jiang QQ, 2016, ONCOL REP, V36, P253, DOI 10.3892/or.2016.4798
   Karsli-uzunbas G, 2014, CANCER DISCOV, V4, P914, DOI 10.1158/2159-8290.CD-14-0363
   Kazi A, 2014, J BIOL CHEM, V289, P11906, DOI 10.1074/jbc.M113.533950
   Liao D, 2015, CLIN CANCER RES, V21, P5349, DOI 10.1158/1078-0432.CCR-15-0198
   Liu RH, 2017, CELL PHYSIOL BIOCHEM, V41, P451, DOI 10.1159/000456598
   Lou ZY, 2013, J INT MED RES, V41, P1505, DOI 10.1177/0300060513490618
   Mcbride A, 2015, AM J HEALTH-SYST PH, V72, P353, DOI 10.2146/ajhp130281
   Mehrpour M, 2010, AM J PHYSIOL-CELL PH, V298, PC776, DOI 10.1152/ajpcell.00507.2009
   Moreau P, 2016, NEW ENGL J MED, V374, P1621, DOI 10.1056/NEJMoa1516282
   Murphy KM, 2000, CELL DEATH DIFFER, V7, P102, DOI 10.1038/sj.cdd.4400597
   Ozcan S, 2013, J MED CHEM, V56, P3783, DOI 10.1021/jm400221d
   Palumbo A, 2016, NEW ENGL J MED, V375, P754, DOI 10.1056/NEJMoa1606038
   Qian HR, 2017, ONCOTARGET, V8, P62759, DOI 10.18632/oncotarget.18663
   Singh J, 2011, NAT REV DRUG DISCOV, V10, P307, DOI 10.1038/nrd3410
   Smith MA, 2010, J CLIN ONCOL, V28, P2625, DOI 10.1200/JCO.2009.27.0421
   Su J, 2015, ONCOL REP, V34, P235, DOI 10.3892/or.2015.3944
   Teicher BA, 2015, BIOCHEM PHARMACOL, V96, P1, DOI 10.1016/j.bcp.2015.04.008
   Voutsadakis IA, 2017, TUMOR BIOL, V39, P0, DOI 10.1177/1010428317692248
   White E, 2015, CLIN CANCER RES, V21, P5037, DOI 10.1158/1078-0432.CCR-15-0490
   Wu J, 2018, INT J ONCOL, V52, P1427, DOI 10.3892/ijo.2018.4320
   Yamamoto N, 2013, EXPERT OPIN PHARMACO, V14, P2183, DOI 10.1517/14656566.2013.827171
   Yin XR, 2018, ONCOL REP, V39, P784, DOI 10.3892/or.2017.6113
   Yu GY, 2018, CELL PHYSIOL BIOCHEM, V47, P1152, DOI 10.1159/000490210
   Zhang CL, 2014, ONCOL REP, V32, P1149, DOI 10.3892/or.2014.3291
   Zhang H, 2018, INT J HEMATOL, V107, P502, DOI 10.1007/s12185-018-2414-6
   Zhao HL, 2018, ONCOL REP, V40, P1657, DOI 10.3892/or.2018.6551
   Zhu JL, 2018, ONCOL REP, V40, P1927, DOI 10.3892/or.2018.6599
   Zhu YS, 2012, CELL RES, V22, P127, DOI 10.1038/cr.2011.82
   Zou JL, 2017, CELL PHYSIOL BIOCHEM, V42, P1812, DOI 10.1159/000479537
NR 43
TC 3
Z9 4
U1 2
U2 5
PU SPANDIDOS PUBL LTD
PI ATHENS
PA POB 18179, ATHENS, 116 10, GREECE
SN 1021-335X
EI 1791-2431
J9 ONCOL REP
JI Oncol. Rep.
PD MAY 15
PY 2019
VL 41
IS 5
BP 2803
EP 2817
DI 10.3892/or.2019.7040
PG 15
WC Oncology
SC Oncology
GA HS6XZ
UT WOS:000464015900018
PM 30864717
DA 2022-07-08
ER

PT J
AU Guan, Hongya
   Shang, Guowei
   Cui, Yuanbo
   Liu, Jiu
   Sun, Xiaoya
   Cao, Wei
   Wang, Yisheng
   Li, Yuebai
AF Guan, Hongya
   Shang, Guowei
   Cui, Yuanbo
   Liu, Jiu
   Sun, Xiaoya
   Cao, Wei
   Wang, Yisheng
   Li, Yuebai
TI Long noncoding RNA APTR contributes to osteosarcoma progression through repression of miR-132-3p and upregulation of yes-associated protein 1
SO JOURNAL OF CELLULAR PHYSIOLOGY
LA English
DT Article
DE Alu-mediated p21 transcriptional regulator (APTR); long noncoding RNAs (lncRNA); miR-132-3p; osteosarcoma (OS); progression; Yes-associated protein 1 (YAP1)
ID cell-proliferation; cancer proliferation; glioma-cell; invasion; migration; metastasis; suppresse; apoptosis; target
AB A growing amount of evidence has shown that long noncoding RNAs (lncRNAs) play crucial roles in osteosarcoma (OS). However, little knowledge is available about the functional roles and molecular mechanisms of lncRNA Alu-mediated p21 transcriptional regulator (APTR) in OS. Herein, APTR expression was demonstrated to be significantly upregulated in OS tumor tissues and four OS cell lines (including MG63, 143B, Saos-2, and HOS) compared with the adjacent tissues and human osteoblast cell line hFOB1.19, respectively. We confirmed miR-132-3p to be a target for APTR, and its expression was demonstrated to be inhibited by APTR. In functional terms, knockdown of APTR and overexpression of miR-132-3p both, remarkably repressed human OS cell proliferation, invasion and migration, and induced apoptosis. Also, Yes-associated protein 1 (YAP1) was determined as an inhibitory target of miR-132-3p. Moreover, our findings demonstrated that the repression of YAP1 protein expression and the suppression of Ki-67, MMP9, and Bcl2 expression induced by APTR knockdown required increased miR-132-3p. Thus, APTR contributed to OS progression through repression of miR-132-3p and upregulation of YAP1 expression. Therefore, we have uncovered a novel regulatory mechanism by which the APTR/miR-132-3p/YAP1 axis can regulate OS progression.
C1 [Guan, Hongya; Cui, Yuanbo; Liu, Jiu; Cao, Wei] Zhengzhou Univ, Zhengzhou Cent Hosp, Translat Med Ctr, Zhengzhou, Henan, Peoples R China.
   [Shang, Guowei; Wang, Yisheng] Zhengzhou Univ, Affiliated Hosp 1, Dept Orthopaed Surg, Zhengzhou, Henan, Peoples R China.
   [Sun, Xiaoya; Li, Yuebai] Zhengzhou Univ, Sch Basic Med Sci, Dept Biochem & Mol Biol, 100 Kexue Rd, Zhengzhou 450001, Henan, Peoples R China.
RP Li, YB (通讯作者)，Zhengzhou Univ, Sch Basic Med Sci, Dept Biochem & Mol Biol, 100 Kexue Rd, Zhengzhou 450001, Henan, Peoples R China.
EM liyuebai@zzu.edu.cn
CR Cai YX, 2017, AM J CANCER RES, V7, P115
   Cesana M, 2011, CELL, V147, P358, DOI 10.1016/j.cell.2011.09.028
   Chang SM, 2018, J CELL PHYSIOL, V233, P3384, DOI 10.1002/jcp.26185
   Cheng ZH, 2017, J CANCER, V8, P4106, DOI 10.7150/jca.21024
   Deng J, 2015, TUMOR BIOL, V36, P6823, DOI 10.1007/s13277-015-3364-8
   Fang S, 2016, LAB INVEST, V96, P60, DOI 10.1038/labinvest.2015.123
   Fu WW, 2016, PROSTATE, V76, P1560, DOI 10.1002/pros.23241
   Gu X, 2018, J CELL PHYSIOL, V233, P673, DOI 10.1002/jcp.25927
   Liu YL, 2015, INT J ONCOL, V47, P1672, DOI 10.3892/ijo.2015.3147
   Luetke A, 2014, CANCER TREAT REV, V40, P523, DOI 10.1016/j.ctrv.2013.11.006
   Negishi M, 2014, PLOS ONE, V9, P0, DOI 10.1371/journal.pone.0095216
   Orr BA, 2011, J NEUROPATH EXP NEUR, V70, P568, DOI 10.1097/NEN.0b013e31821ff8d8
   Ottaviani G, 2009, CANCER TREAT RES, V152, P3, DOI 10.1007/978-1-4419-0284-9_1
   Salmena L, 2011, CELL, V146, P353, DOI 10.1016/j.cell.2011.07.014
   Sun D, 2016, ONCOTARGET, V7, P81062, DOI 10.18632/oncotarget.13188
   Tang N, 2008, CLIN ORTHOP RELAT R, V466, P2114, DOI 10.1007/s11999-008-0335-z
   Tian H, 2016, AM J TRANSL RES, V8, P1492
   Wang HZ, 2015, ONCOTARGETS THER, V8, P3211, DOI 10.2147/OTT.S79282
   Wang W, 2017, CELL PHYSIOL BIOCHEM, V43, P320, DOI 10.1159/000480412
   Wang YD, 2016, TUMOR BIOL, V37, P15211, DOI 10.1007/s13277-016-5417-z
   Wang Y, 2018, J CELL PHYSIOL, V233, P3397, DOI 10.1002/jcp.26186
   Wang YZ, 2017, EARTH SURF DYNAM, V5, P1, DOI 10.5194/esurf-5-145-2017
   Xie CH, 2016, TUMOR BIOL, V37, P15031, DOI 10.1007/s13277-016-5391-5
   Xu R, 2015, ONCOL REP, V34, P2171, DOI 10.3892/or.2015.4144
   Yang Z, 2014, ONCOL REP, V32, P1265, DOI 10.3892/or.2014.3305
   Zhang K, 2015, J CELL PHYSIOL, V230, P903, DOI 10.1002/jcp.24821
   Zhang L, 2016, WORLD J PSYCHIATR, V6, P1, DOI 10.5498/wjp.v6.i1.1
   Zhang WG, 2017, LAB INVEST, V97, P447, DOI 10.1038/labinvest.2016.152
   Zhang YH, 2013, INT J IMMUNOPATH PH, V26, P157, DOI 10.1177/039463201302600115
   Zhang ZG, 2014, BIOCHEM BIOPH RES CO, V454, P109, DOI 10.1016/j.bbrc.2014.10.049
   Zhao HX, 2016, AM J TRANSL RES, V8, P3503
   Zheng YB, 2014, WORLD J GASTROENTERO, V20, P6515, DOI 10.3748/wjg.v20.i21.6515
NR 32
TC 25
Z9 26
U1 0
U2 17
PU WILEY
PI HOBOKEN
PA 111 RIVER ST, HOBOKEN 07030-5774, NJ USA
SN 0021-9541
EI 1097-4652
J9 J CELL PHYSIOL
JI J. Cell. Physiol.
PD JUN 15
PY 2019
VL 234
IS 6
BP 8998
EP 9007
DI 10.1002/jcp.27572
PG 10
WC Cell Biology; Physiology
SC Cell Biology; Physiology
GA HM2QU
UT WOS:000459314500114
PM 30317613
DA 2022-07-08
ER

PT J
AU Liu, Wei
   Wang, Bin
   Ju, Shaojing
AF Liu, Wei
   Wang, Bin
   Ju, Shaojing
TI lncRNA Metallothionein 1J Pseudogene Positively Regulate miRNA-383 to Suppress Osteosarcoma Biological Activities via Wnt Pathway
SO JOURNAL OF BIOMATERIALS AND TISSUE ENGINEERING
LA English
DT Article
DE MT1JP; miRNA-383; MG63; Wnt; beta-Catenin; C-Myc; Cyclin D1; MMP-2; MMP-9
ID long noncoding rna; c-myc; expression; cancer; cell; mt1jp; proliferation; apoptosis
AB Background: Osteosarcoma is a type of primary bone tumor that usually occurs in the metaphyseal region of long bones. It has been unclear lncRNA MT1JP in osteosarcoma development. Material and Methods: The MG63 cell were respectively MT1JP, miRNA-383 and miRNA-383 inhibitor. Measuring the cell proliferation, apoptosis and cell cycle by MTT and flow cytometry and evaluation the MG63 cell invasion and migration by transwell and wound healing assay in difference groups. The relative proteins (Wnt, beta-catenin, Cyclin D1, MMP-2 and MMP-9) were measured by Western blot (WB) assay. By luciferase target assay, analysis the correlation between miRNA-383 and Wnt in MG63 cell. Results: Compared with WT group, the cell proliferation rate of pcDNA-MT1JP and miRNA-383 groups were significantly down-regulation with cell apoptosis rates and G1 phase rates were significantly increased (P < 0.01, respectively). By transwell and wound healing assay, the invasion cell number and wound healing rate of pcDNA-MT1JP and miRNA-383 groups were significantly depressed (P < 0.01, respectively). By WB assay, Wnt, beta-catenin, c-Myc, MMP-2 and MMP-9 proteins expressions of pcDNA-MT1JP and miRNA-383 groups were significantly suppressed compared with those of WT group (P < 0.01, respectively). By luciferase target assay, Wnt was the targeted gene of miRNA-383 in MG63 cell. Conclusion: MT1JP could suppress osteosarcoma cell lines MG63 cell biological activities via stimulating miRNA-383 and depressing Wnt pathway.
C1 [Liu, Wei; Wang, Bin; Ju, Shaojing] Tangshan Second Hosp, Tangshan 063000, Hebei, Peoples R China.
RP Wang, B (通讯作者)，Tangshan Second Hosp, Tangshan 063000, Hebei, Peoples R China.
CR Arques O, 2016, CLIN CANCER RES, V22, P644, DOI 10.1158/1078-0432.CCR-14-3081
   Bi LL, 2018, EUR REV MED PHARMACO, V22, P4204, DOI 10.26355/eurrev_201807_15414
   Boehm M, 2006, CELL CYCLE, V5, P837, DOI 10.4161/cc.5.8.2688
   Chen WM, 2016, ONCOTARGET, V7, P9773, DOI 10.18632/oncotarget.6949
   Christensen JG, 1999, MOL CARCINOGEN, V25, P273
   Dasgupta P, 2015, NUTRITION, V31, P1031, DOI 10.1016/j.nut.2015.02.016
   Fang Y, 2018, CANCER BIOMARK, V23, P405, DOI 10.3233/CBM-181466
   Fuentes E, 2015, LIFE SCI, V133, P29, DOI 10.1016/j.lfs.2015.04.016
   Ganju A, 2015, CANCER RES, V75, P0, DOI 10.1158/1538-7445.AM2015-2072
   Garzon R, 2009, ANNU REV MED, V60, P167, DOI 10.1146/annurev.med.59.053006.104707
   Gutowski CJ, 2016, SURG CLIN N AM, V96, P1077, DOI 10.1016/j.suc.2016.06.002
[truncated: 72,458 more chars]
