# Supplementary material for: Global scientific trends on matrix metalloproteinase and osteosarcoma: A bibliometric and visualized analysis
Source: Front Oncol. 2023 Feb 6;13:1064815. doi: 10.3389/fonc.2023.1064815 (PMC9939641; doi:10.3389/fonc.2023.1064815)
Supplement: Supplementary file 3 [file DataSheet_1.zip › rawdata/download2020u74.txt]

PT J
AU Ma, Zhanjun
   Yang, Jingjing
   Yang, Yang
   Wang, Xuexi
   Chen, Guohu
   Shi, Ancheng
   Lu, Yubao
   Jia, Shouning
   Kang, Xuewen
   Lu, Li
AF Ma, Zhanjun
   Yang, Jingjing
   Yang, Yang
   Wang, Xuexi
   Chen, Guohu
   Shi, Ancheng
   Lu, Yubao
   Jia, Shouning
   Kang, Xuewen
   Lu, Li
TI Rosmarinic acid exerts an anticancer effect on osteosarcoma cells by inhibiting DJ-1 via regulation of the PTEN-PI3K-Akt signaling pathway
SO PHYTOMEDICINE
LA English
DT Article
DE Rosmarinic acid; Osteosarcoma; Apoptosis; Proliferation; DJ-1; PTEN-PI3K-Akt pathway
ID mesenchymal transition; oxidative stress; cancer cell; cycle arrest; lung-cancer; apoptosis; invasion; proliferation; chemoresistance; metastasis
AB Background: Osteosarcoma is the most common type of primary malignant bone tumor. This disease has exhibited a progressively lower survival rate over the past several decades, which has resulted in it becoming a main cause of death in humans. Rosmarinic acid (RA), a water-soluble polyphenolic phytochemical, exerts powerful anticancer effects against multiple types of cancer; however, its potential effects on osteosarcoma remain unknown. Hence, the present study investigated the efficacy of RA against osteosarcoma and aimed to clarify the mechanisms underlying this process. Methods: The effects of RA on cell viability, apoptosis, cell cycle distribution, migration, invasion, and signaling molecules were analyzed by CCK-8 assay, flowcytometric analysis, wound healing assay, Transwell assay, proteomic analysis, and use of shRNAs. Results: RA exerted anti-proliferation and pro-apoptotic effects on U2OS and MG63 osteosarcoma cells. Apoptosis was induced via extrinsic and intrinsic pathways by increasing the Bax/Bcl-2 ratio, triggering the intracellular production of reactive oxygen species (ROS), reducing the mitochondrial membrane potential (MMP), and upregulating the cleavage rates of caspase-8, caspase-9, and caspase-3. Additionally, RA suppressed the migration and invasion of osteosarcoma cells by inhibiting the expression levels of matrix metalloproteinase-2 and -9 (MMP-2 and -9), which are associated with a weakening of the epithelial-mesenchymal transition (EMT). Moreover, proteomic analyses identified DJ-1 as a potential target for RA. Several studies have indicated an oncogenic role for DJ-1 using knockdowns via the lentiviral-mediated transfection of shRNA, which caused the conspicuous suppression of cell proliferation, migration, and invasion as well as the arrest of cell cycle progression. At the molecular level, the expression levels of DJ-1, p-PI3K, and p-Akt were reduced, whereas the protein levels of phosphatase and tensin homologue (PTEN) were increased. Conclusion: In conjunction with the high levels of DJ-1 expression in osteosarcoma tissues and cell lines, the present results suggested that RA exhibited anticancer effects in osteosarcoma cells by inhibiting DJ-1 via regulation of the PTEN-PI3K-Akt signaling pathway. Therefore, DJ-1 might be a biological target for RA in osteosarcoma cells.
C1 [Ma, Zhanjun; Yang, Jingjing; Yang, Yang; Shi, Ancheng; Lu, Yubao] Lanzhou Univ, Clin Med Coll 2, 82 Cuiyingmen, Lanzhou 730000, Gansu, Peoples R China.
   [Ma, Zhanjun; Kang, Xuewen] Lanzhou Univ, Dept Orthoped, Hosp 2, Lanzhou 730000, Gansu, Peoples R China.
   [Wang, Xuexi; Lu, Li] Key Lab Preclin Study New Drugs Gansu Prov, Lanzhou 730000, Gansu, Peoples R China.
   [Wang, Xuexi] Lanzhou Univ, Sch Basic Med Sci, Lanzhou 730000, Gansu, Peoples R China.
   [Chen, Guohu] Lanzhou Univ, Clin Med Coll 1, Lanzhou 730000, Gansu, Peoples R China.
   [Jia, Shouning] Tradit Chinese Med Hosp Qinghai Prov, Xining 810000, Qinghai, Peoples R China.
   [Lu, Li] Lanzhou Univ, Sch Basic Med Sci, Inst Pharmacol, Lanzhou 730000, Gansu, Peoples R China.
RP Kang, XW (通讯作者)，Lanzhou Univ, Clin Med Coll 2, 82 Cuiyingmen, Lanzhou 730000, Gansu, Peoples R China.; Wang, XX; Lu, L (通讯作者)，Lanzhou Univ, Sch Med, Sch Basic Med Sci, 205 Tianshui Rd South, Lanzhou 730000, Gansu, Peoples R China.
EM wangxuexi@lzu.edu.cn; ery_kangxw@lzu.edu.cn; lul@lzu.edu.cn
FU National Natural Science Foundation of China [81000878]; Talent Innovation and Entrepreneurship Science and Technology projects of Lanzhou city [2015-RC-20]; Chengguan District Science and Technology Project of Lanzhou city [2018-7-2, 2018-7-5]; Science and Technology Plan Project of Qinghai province [2018-ZJ-756, 2019-HZ-819]; Doctoral Research Fund of Lanzhou University Second Hospital [ynbskyjj2015-2-10]
CR Bielack STEFANS, 2016, F1000RES, V5, P2767
   Cao J, 2017, ADV EXP MED BIOL, V1037, P203, DOI 10.1007/978-981-10-6583-5_13
   Cao J, 2015, BIOCHEM PHARMACOL, V93, P241, DOI 10.1016/j.bcp.2014.11.012
   Clarke HJ, 2014, CANCER CELL, V25, P563, DOI 10.1016/j.ccr.2014.03.015
   Deng WT, 2018, BIOMED PHARMACOTHER, V107, P1505, DOI 10.1016/j.biopha.2018.08.127
   Fatehchand K, 2017, PLOS ONE, V12, P0, DOI 10.1371/journal.pone.0181729
   Gao HY, 2017, INT J EXP PATHOL, V98, P67, DOI 10.1111/iep.12221
   Gavet O, 2010, DEV CELL, V18, P533, DOI 10.1016/j.devcel.2010.02.013
   Haeberlein SLB, 2004, NEUROCHEM RES, V29, P521, DOI 10.1023/B:NERE.0000014823.74782.b7
   Han YH, 2018, FRONT PHARMACOL, V9, P0, DOI 10.3389/fphar.2018.00068
   He XY, 2012, CARCINOGENESIS, V33, P555, DOI 10.1093/carcin/bgs002
   Ismail IA, 2014, BRIT J CANCER, V110, P1298, DOI 10.1038/bjc.2014.40
   Khojasteh A, 2014, BIOTECHNOL LETT, V36, P2393, DOI 10.1007/s10529-014-1640-0
   Kim RH, 2005, CANCER CELL, V7, P263, DOI 10.1016/j.ccr.2005.02.010
   Lee MS, 2015, NAT COMMUN, V6, P0, DOI 10.1038/ncomms8769
   Lin WF, 2018, INT J BIOL SCI, V14, P418, DOI 10.7150/ijbs.23602
   Lin Y, 2018, CANCER MED-US, V7, P809, DOI 10.1002/cam4.1325
   Liu R, 2018, ONCOL LETT, V15, P6377, DOI 10.3892/ol.2018.8139
   Lu CL, 2010, J CELL MOL MED, V14, P2721, DOI 10.1111/j.1582-4934.2010.01178.x
   Ma ZJ, 2018, BIOMED PHARMACOTHER, V105, P334, DOI 10.1016/j.biopha.2018.05.129
   Ma ZJ, 2018, EUR J PHARMACOL, V821, P1, DOI 10.1016/j.ejphar.2017.12.027
   Martinat C, 2004, PLOS BIOL, V2, P1754, DOI 10.1371/journal.pbio.0020327
   Mates JM, 2008, ARCH TOXICOL, V82, P273, DOI 10.1007/s00204-008-0304-z
   Nakayama Y, 2013, INT REV CEL MOL BIO, V305, P303, DOI 10.1016/B978-0-12-407695-2.00007-X
   Niforou KATERINAN, 2008, CANCER GENOMICS & PROTEOMICS, V5, P63
   Niknejad H, 2016, CELL TISSUE RES, V363, P599, DOI 10.1007/s00441-016-2364-3
   Radziejewska I, 2018, BIOMED PHARMACOTHER, V107, P397, DOI 10.1016/j.biopha.2018.07.123
   Ren X, 2013, ONCOL REP, V30, P2071, DOI 10.3892/or.2013.2684
   Safa AR, 2012, EXPERIMENTAL ONCOLOGY, V34, P176
   Safarzadeh E, 2014, ADV PHARM BULL, V4, P421, DOI 10.5681/apb.2014.062
   Swamy MK, 2018, APPL MICROBIOL BIOT, V102, P7775, DOI 10.1007/s00253-018-9223-y
   Tian LL, 2016, ONCOTARGET, V7, P1619, DOI 10.18632/oncotarget.6451
   Tian M, 2008, BMC CANCER, V8, P0, DOI 10.1186/1471-2407-8-241
   Wang H, 2016, MED SCI MONITOR, V22, P0, DOI 10.12659/MSM.896861
   Xu SM, 2016, J CANCER, V7, P1020, DOI 10.7150/jca.14539
   Yu HG, 2008, INT J CANCER, V122, P433, DOI 10.1002/ijc.23049
   Zheng XF, 2015, NATURE, V527, P525, DOI 10.1038/nature16064
   Zhou B, 2018, CELL DEATH DIS, V9, P0, DOI 10.1038/s41419-018-0724-5
   Zhu J, 2018, INFRARED ANTIREFLECTIVE AND PROTECTIVE COATINGS, V0, P1
   Zhu XL, 2012, J EXP CLIN CANC RES, V31, P0, DOI 10.1186/1756-9966-31-94
NR 40
TC 17
Z9 17
U1 4
U2 25
PU ELSEVIER GMBH
PI MUNICH
PA HACKERBRUCKE 6, 80335 MUNICH, GERMANY
SN 0944-7113
EI 1618-095X
J9 PHYTOMEDICINE
JI Phytomedicine
PD MAR 15
PY 2020
VL 68
IS 
BP 
EP 
DI 10.1016/j.phymed.2020.153186
PG 25
WC Plant Sciences; Chemistry, Medicinal; Integrative & Complementary Medicine; Pharmacology & Pharmacy
SC Plant Sciences; Pharmacology & Pharmacy; Integrative & Complementary Medicine
GA LD2GA
UT WOS:000525848500010
PM 32088353
DA 2022-07-08
ER

PT J
AU Xu, Enjie
   Jiang, Heng
   Lin, Tao
   Meng, Yichen
   Ma, Xiao
   Yin, Jia
   Ma, Jun
   Zhou, Xuhui
AF Xu, Enjie
   Jiang, Heng
   Lin, Tao
   Meng, Yichen
   Ma, Xiao
   Yin, Jia
   Ma, Jun
   Zhou, Xuhui
TI Exogenous HMGN2 inhibits the migration and invasion of osteosarcoma cell lines
SO TRANSLATIONAL CANCER RESEARCH
LA English
DT Article
DE osteosarcoma (OS); HMGN2; exogenous; antitumor; metastasis
ID exhibits antitumor-activity; binding domain 5; breast-cancer; effector molecule; tumor-cell; factor-ii; protein; metastasis
AB Background: Osteosarcoma (OS) is among the most prevalent forms of malignant tumors seen in children and teenagers. Early metastasis is a hallmark of OS, and it is therefore important to find new and more effective treatment targets to improve the survival time of patients with the disease. High mobility group N (HMGNs) is a family of proteins that contributes to the development of a number of different tumors. In particular, HMGN2 was found in our earlier study to be an anti-tumor factor and was seen to impede the metastasis of OS when it was overexpressed. This study aims to further investigate the potential of HMGN2 in anti-tumor treatment. Methods: We overexpressed HMGN2 in 293FT cells via transfection with recombinant lentiviruses and purified HMGN2 protein with flag tags to treat OS cell lines. The cellular location of exogenous HMGN2 was detected by immunocytochemistry, and wound healing and transwell assays were used to study differences in the rates of migration and invasion of cells between each group. Results: We found that exogenous HMGN2 enters OS cells in a concentration-dependent manner and inhibits the migration and invasion of OS cells, and exogenous HMGN2 regulates the expression of matrix metalloproteinase 2 (MMP2) and MMP9 in OS cells. Conclusions: Our results demonstrated that exogenous HMGN2 plays a role in inhibiting OS metastasis, which could act as a basis for new ideas for future anti-tumor therapy research.
C1 [Xu, Enjie; Jiang, Heng; Lin, Tao; Meng, Yichen; Ma, Xiao; Yin, Jia; Ma, Jun; Zhou, Xuhui] Second Mil Med Univ, Changzheng Hosp, Dept Orthoped, Shanghai 200003, Peoples R China.
RP Ma, J; Zhou, XH (通讯作者)，Second Mil Med Univ, Changzheng Hosp, Dept Orthoped, Shanghai 200003, Peoples R China.
EM jmaspine@163.com; xhzhouspine@163.com
FU Shanghai Science and Technology Committee of China [16140901800]; National Natural Science Foundation of China [U1603118]
CR Allison DANIELC, 2012, SARCOMA, V2012, P704872, DOI 10.1155/2012/704872
   Arlt MJE, 2011, J ORTHOP RES, V29, P938, DOI 10.1002/jor.21304
   Botter SM, 2014, CURR OPIN PHARMACOL, V16, P15, DOI 10.1016/j.coph.2014.02.002
   Bustin M, 1999, MOL CELL BIOL, V19, P5237
   Bustin M, 1996, PROG NUCLEIC ACID RE, V54, P35, DOI 10.1016/S0079-6603(08)60360-8
   Chen J, 2018, J IMMUNOTHER, V41, P118, DOI 10.1097/CJI.0000000000000211
   Egeblad M, 2002, NAT REV CANCER, V2, P161, DOI 10.1038/nrc745
   Esmo EUROPEANSARCOMANETWORKWORK, 2012, ANN ONCOL, V23, P100, DOI 10.1093/annonc/mds254
   Fan B, 2019, ONCOL LETT, V17, P1160, DOI 10.3892/ol.2018.9668
   Feng Y, 2005, J LEUKOCYTE BIOL, V78, P1136, DOI 10.1189/jlb.0505280
   Fiorillo AA, 2011, MOL ENDOCRINOL, V25, P1550, DOI 10.1210/me.2011-0106
   Gan Y, 2015, MED ONCOL, V32, P0, DOI 10.1007/s12032-015-0594-y
   Gordon N, 2010, J AEROSOL MED PULM D, V23, P189, DOI 10.1089/jamp.2009.0812
   Han ZG, 1996, SURG ONCOL, V5, P77, DOI 10.1016/S0960-7404(96)80004-1
   He JP, 2014, ASIAN PAC J CANCER P, V15, P5967, DOI 10.7314/APJCP.2014.15.15.5967
   Hu AK, 2014, ONCOL LETT, V7, P115, DOI 10.3892/ol.2013.1665
   Isoai A, 1990, JPN J CANCER RES, V81, P909, DOI 10.1111/j.1349-7006.1990.tb02666.x
   Isoai A, 1992, CANCER RES, V52, P1422
   Isoai A, 1993, BIOCHEM BIOPH RES CO, V192, P7, DOI 10.1006/bbrc.1993.1374
   Isoai A, 1994, CANCER RES, V54, P1264
   Jaffe NORMAN, 2013, SARCOMA, V2013, P203531, DOI 10.1155/2013/203531
   Ji SQ, 2012, J EXP CLIN CANC RES, V31, P0, DOI 10.1186/1756-9966-31-22
   Jo VY, 2014, PATHOLOGY, V46, P95, DOI 10.1097/PAT.0000000000000050
   Kager L, 2003, J CLIN ONCOL, V21, P2011, DOI 10.1200/JCO.2003.08.132
   Kato H, 2011, P NATL ACAD SCI USA, V108, P12283, DOI 10.1073/pnas.1105848108
   Li Q, 2018, ONCOL LETT, V15, P4517, DOI 10.3892/ol.2018.7898
   Liang GJ, 2015, ONCOL REP, V33, P1300, DOI 10.3892/or.2014.3689
   Medler TR, 2016, MOL CANCER RES, V14, P994, DOI 10.1158/1541-7786.MCR-16-0109
   Meyers PA, 1993, J CLIN ONCOL, V11, P449, DOI 10.1200/JCO.1993.11.3.449
   Ohmori H, 2011, EXPERT OPIN THER TAR, V15, P183, DOI 10.1517/14728222.2011.546785
   Porkka K, 2002, P NATL ACAD SCI USA, V99, P7444, DOI 10.1073/pnas.062189599
   Postnikov YV, 1997, J MOL BIOL, V274, P454, DOI 10.1006/jmbi.1997.1391
   Reeves R, 2001, GENE, V277, P63, DOI 10.1016/S0378-1119(01)00689-8
   Schauwecker SM, 2017, J BIOL CHEM, V292, P2237, DOI 10.1074/jbc.M116.764233
   Shimahara H, 2013, FEBS OPEN BIO, V3, P184, DOI 10.1016/j.fob.2013.03.002
   Spieker N, 2000, GENE CHROMOSOME CANC, V27, P143, DOI 10.1002/(SICI)1098-2264(200002)27:2<143::AID-GCC5>3.0.CO;2-E
   Srikantha T, 1987, J MOL BIOL, V197, P405, DOI 10.1016/0022-2836(87)90554-7
   Su L, 2014, MOL CANCER, V13, P0, DOI 10.1186/1476-4598-13-178
   Subramanian M, 2009, FEBS J, V276, P6646, DOI 10.1111/j.1742-4658.2009.07375.x
   Tsuchiya H, 2002, J CLIN ONCOL, V20, P3470, DOI 10.1200/JCO.2002.11.028
   Wahafu W, 2011, TUMOR BIOL, V32, P931, DOI 10.1007/s13277-011-0195-0
   Wei DF, 2014, J CANCER RES THER, V10, P299, DOI 10.4103/0973-1482.136577
   Wei HX, 2019, INT J NANOMED, V14, P8603, DOI 10.2147/IJN.S218988
   Wei PT, 2016, DNA CELL BIOL, V35, P33, DOI 10.1089/dna.2015.3021
   Weng MZ, 2015, TUMOR BIOL, V36, P959, DOI 10.1007/s13277-014-2715-1
   Wittig JC, 2002, AM FAM PHYSICIAN, V65, P1123
   Wong IHN, 2000, CLIN CANCER RES, V6, P2183
   Xia P, 2019, INT J BIOL MACROMOL, V137, P1221, DOI 10.1016/j.ijbiomac.2019.07.016
   Yang JL, 2013, CURR OPIN ONCOL, V25, P398, DOI 10.1097/CCO.0b013e3283622c1b
   Zhong BL, 2019, CELL DEATH DIS, V10, P0, DOI 10.1038/s41419-019-1917-2
   Zhou XH, 2014, TUMOR BIOL, V35, P6539, DOI 10.1007/s13277-014-1825-0
NR 51
TC 0
Z9 0
U1 1
U2 2
PU AME PUBL CO
PI SHATIN
PA FLAT-RM C 16F, KINGS WING PLAZA 1, NO 3 KWAN ST, SHATIN, HONG KONG 00000, PEOPLES R CHINA
SN 2218-676X
EI 2219-6803
J9 TRANSL CANCER RES
JI Transl. Cancer Res.
PD MAR 15
PY 2020
VL 9
IS 3
BP 1795
EP 1805
DI 10.21037/tcr.2020.02.25
PG 11
WC Oncology
SC Oncology
GA KY7OD
UT WOS:000522761900051
PM 35117527
DA 2022-07-08
ER

PT J
AU Zhang, Yong
   Weng, Qiuyan
   Han, Jinming
   Chen, Jianming
AF Zhang, Yong
   Weng, Qiuyan
   Han, Jinming
   Chen, Jianming
TI Alantolactone suppresses human osteosarcoma through the PI3K/AKT signaling pathway
SO MOLECULAR MEDICINE REPORTS
LA English
DT Article
DE alantolactone; osteosarcoma; PI3K; AKT; therapy
ID nf-kappa-b; matrix metalloproteinase; cyclin d1; down-regulation; cell invasion; bone sarcoma; apoptosis; activation; inhibition; expression
AB Osteosarcoma is the most common type of malignant bone cancer and results in cancer-related deaths among adolescents. Alantolactone (ALT) demonstrates antitumor properties in various diseases; however, its potential role in osteosarcoma is relatively unclear. The aim of the present study was to evaluate the effect of ALT on osteosarcoma. ALT significantly decreased the viability of U2OS and HOS osteosarcoma cell lines. Cells flow cytometry assay and Hoechst 33258 staining assay revealed that ALT significantly increased the proportion of apoptotic U2OS cells. In addition, wound healing and Transwell invasion assays demonstrated that the invasion and migration of osteosarcoma were markedly reduced upon ALT treatment. It was hypothesized that the antitumor functions of ALT are mediated through inhibition of the PI3K/AKT signaling pathway. In conclusion, the results of the present study confirmed the inhibition of ALT on osteosarcoma cells via downregulation of PI3K/AKT signaling pathways, suggesting ALT as a potential therapeutic candidate for osteosarcoma.
C1 [Zhang, Yong; Chen, Jianming] Ningbo 6 Hosp, Dept Trauma Orthoped, 1059 Zhongshan Dong Rd, Ningbo 315000, Zhejiang, Peoples R China.
   [Weng, Qiuyan] Ningbo Univ, Affiliated Hosp, Dept Neurol, Med Sch, Ningbo 315000, Zhejiang, Peoples R China.
   [Han, Jinming] Ningbo 6 Hosp, Dept Spinal Surg, Ningbo 315000, Zhejiang, Peoples R China.
RP Chen, JM (通讯作者)，Ningbo 6 Hosp, Dept Trauma Orthoped, 1059 Zhongshan Dong Rd, Ningbo 315000, Zhejiang, Peoples R China.
EM cjmnblygk@163.com
FU Medical and Health Technology Project of Zhejiang Province [2019PY073]; Science and Technology Research on Public Welfare Project of Ningbo, Zhejiang Province [2019C50050]; Scientific Technology Project of Agriculture and Social Development of Yingzhou, Ningbo, Zhejiang Province [20180137]
CR Bjornland K, 2005, J SURG RES, V127, P151, DOI 10.1016/j.jss.2004.12.016
   Bjornland K, 1999, CANCER RES, V59, P4702
   Chao DT, 1998, ANNU REV IMMUNOL, V16, P395, DOI 10.1146/annurev.immunol.16.1.395
   Chien MH, 2013, EXPERT OPIN THER TAR, V17, P203, DOI 10.1517/14728222.2013.740012
   Chipuk JE, 2004, SCIENCE, V303, P1010, DOI 10.1126/science.1092734
   Cho HJ, 2007, J BIOCHEM MOL BIOL, V40, P1069
   Chun J, 2012, INT IMMUNOPHARMACOL, V14, P375, DOI 10.1016/j.intimp.2012.08.011
   Cregan SP, 1999, J NEUROSCI, V19, P7860
   Diaz-montero CM, 2006, EUR J CANCER, V42, P1491, DOI 10.1016/j.ejca.2006.03.007
   Ding HF, 2000, J BIOL CHEM, V275, P38905, DOI 10.1074/jbc.M004714200
   Ding LH, 2014, APOPTOSIS, V19, P1269, DOI 10.1007/s10495-014-0995-y
   Dong YQ, 2015, TUMOR BIOL, V36, P1477, DOI 10.1007/s13277-014-2631-4
   Eliseev RA, 2008, ONCOGENE, V27, P3605, DOI 10.1038/sj.onc.1211020
   Finkel MP, 1976, RECENT RESULTS CANCER RES, V0, P92
   Goedhart LM, 2019, CANCER EPIDEMIOL, V60, P31, DOI 10.1016/j.canep.2019.03.002
   He Y, 2019, HUM EXP TOXICOL, V38, P1132, DOI 10.1177/0960327119855128
   Hideshima T, 2006, BLOOD, V107, P4053, DOI 10.1182/blood-2005-08-3434
   Hou CH, 2014, BIOCHEM PHARMACOL, V89, P453, DOI 10.1016/j.bcp.2014.03.010
   Ioannou YA, 1996, NUCLEIC ACIDS RES, V24, P992
   Jiang LB, 2013, J ORTHOP RES, V31, P692, DOI 10.1002/jor.22289
   Jin J, 2013, ASIAN PAC J CANCER P, V14, P3681, DOI 10.7314/APJCP.2013.14.6.3681
   Kang HG, 2007, J ORTHOP RES, V25, P696, DOI 10.1002/jor.20323
   Kang X, 2019, ARTIF CELL NANOMED B, V47, P1961, DOI 10.1080/21691401.2019.1593854
   Katayose Y, 1997, CANCER RES, V57, P5441
   Kline CLB, 2016, SCI SIGNAL, V9, P0, DOI 10.1126/scisignal.aac4374
   Kranenburg O, 1996, EMBO J, V15, P46, DOI 10.1002/j.1460-2075.1996.tb00332.x
   Kuijjer ML, 2014, BMC MED GENOMICS, V7, P0, DOI 10.1186/1755-8794-7-4
   Li HL, 1998, CELL, V94, P491, DOI 10.1016/S0092-8674(00)81590-1
   Li XQ, 2015, INT J CLIN EXP MED, V8, P20157
   Lin CW, 2014, EXPERT OPIN THER TAR, V18, P1109, DOI 10.1517/14728222.2014.947962
   Liu JL, 2018, INT J MOL MED, V42, P1847, DOI 10.3892/ijmm.2018.3751
   Liu YR, 2018, PHYTOTHER RES, V32, P643, DOI 10.1002/ptr.6004
   Liu YW, 2016, SCI REP-UK, V6, P0, DOI 10.1038/srep33614
   Long XH, 2014, ONCOL REP, V31, P328, DOI 10.3892/or.2013.2825
   Muhammad T, 2019, NUTRIENTS, V11, P0, DOI 10.3390/nu11030648
   Nawaz M, 2018, CELLS-BASEL, V7, P0, DOI 10.3390/cells7100167
   Ni YJ, 2019, NAT COMMUN, V10, P0, DOI 10.1038/s41467-019-10743-7
   Pietenpol JA, 2002, TOXICOLOGY, V181, P475, DOI 10.1016/S0300-483X(02)00460-2
   Porter AG, 1999, CELL DEATH DIFFER, V6, P99, DOI 10.1038/sj.cdd.4400476
   Raisova M, 2001, J INVEST DERMATOL, V117, P333, DOI 10.1046/j.0022-202x.2001.01409.x
   Reed DR, 2017, CANCER-AM CANCER SOC, V123, P2206, DOI 10.1002/cncr.30589
   Reed JC, 1997, NATURE, V387, P773, DOI 10.1038/42867
   Resnitzky D, 1995, MOL CELL BIOL, V15, P3463
   Rocha S, 2003, MOL CELL BIOL, V23, P4713, DOI 10.1128/MCB.23.13.4713-4727.2003
   Rosen G, 1988, MED J AUSTRALIA, V148, P373
   Shang HS, 2014, MOLECULES, V19, P16588, DOI 10.3390/molecules191016588
   Sheng LL, 2018, INT J MOL MED, V42, P2089, DOI 10.3892/ijmm.2018.3789
   Shishodia S, 2005, BIOCHEM PHARMACOL, V70, P700, DOI 10.1016/j.bcp.2005.04.043
   Shukla A, 2014, BREAST CANCER MANAG, V3, P165, DOI 10.2217/BMT.14.1
   Soferlevi Y, 1996, ONCOGENE, V13, P2431
   Sun WJ, 2017, BIOCHEM PHARMACOL, V127, P90, DOI 10.1016/j.bcp.2016.12.008
   Takagi S, 2014, CANCER SCI, V105, P983, DOI 10.1111/cas.12464
   Wang L, 2006, J NEUROSCI, V26, P5996, DOI 10.1523/JNEUROSCI.5380-05.2006
   Wu YL, 2001, ONCOGENE, V20, P240, DOI 10.1038/sj.onc.1204067
   Zhai M, 2014, TUMOR BIOL, V35, P1123, DOI 10.1007/s13277-013-1150-z
   Zhang AL, 2014, CANCER CELL INT, V14, P0, DOI 10.1186/1475-2867-14-15
   Zhang GY, 2011, INT J MOL SCI, V12, P2994, DOI 10.3390/ijms12052994
   Zhang J, 2015, CLIN CHIM ACTA, V444, P182, DOI 10.1016/j.cca.2014.12.041
   Zhang X, 2019, ONCOL LETT, V17, P4795, DOI 10.3892/ol.2019.10172
   Zhang Y, 2013, TOXICOL LETT, V222, P1, DOI 10.1016/j.toxlet.2013.06.242
   Zhang Y, 2014, TUMOR BIOL, V35, P1619, DOI 10.1007/s13277-013-1223-z
   Zhang YY, 2019, ONCOTARGETS THER, V12, P8611, DOI 10.2147/OTT.S218692
   Zhang YW, 2001, ONCOGENE, V20, P4138, DOI 10.1038/sj.onc.1204563
   Zheng HL, 2019, MOL CARCINOGEN, V58, P565, DOI 10.1002/mc.22951
   Zhou RP, 2011, J ORTHOP RES, V29, P846, DOI 10.1002/jor.21311
   Zhu LB, 2014, INT J CLIN EXP PATHO, V7, P3984
NR 66
TC 5
Z9 6
U1 2
U2 5
PU SPANDIDOS PUBL LTD
PI ATHENS
PA POB 18179, ATHENS, 116 10, GREECE
SN 1791-2997
EI 1791-3004
J9 MOL MED REP
JI Mol. Med. Rep.
PD FEB 15
PY 2020
VL 21
IS 2
BP 675
EP 684
DI 10.3892/mmr.2019.10882
PG 10
WC Oncology; Medicine, Research & Experimental
SC Oncology; Research & Experimental Medicine
GA KE9OR
UT WOS:000508880300018
PM 31974628
DA 2022-07-08
ER

PT J
AU Wang, Yongkun
   Shi, Shaomin
   Zhang, Qiao
   Dong, Hang
   Zhang, Jingzhe
AF Wang, Yongkun
   Shi, Shaomin
   Zhang, Qiao
   Dong, Hang
   Zhang, Jingzhe
TI MicroRNA-206 upregulation relieves circTCF25-induced osteosarcoma cell proliferation and migration
SO JOURNAL OF CELLULAR PHYSIOLOGY
LA English
DT Article; Early Access
DE AKT; mTOR; circTCF25; MEK; ERK; microRNA-206; osteosarcoma
ID emerging role; lung-cancer; mir-206; invasion; prognosis; apoptosis; binding; target
AB Circular RNA TCF25 (circTCF25) has been proven to be upregulated in human malignancy and correlated with tumor process. Our study aimed to unravel whether circTCF25 dictates cellular activities of osteosarcoma cells and address the possible mechanisms associated with microRNA (miR). circTCF25 and miR-206 in clinical specimens from 25 patients suffering from osteosarcoma were quantified by quantitative reverse transcription-polymerase chain reaction (qRT-PCR). circTCF25- or miR-206-overexpressed cells (MG-63 and Saos-2) were constructed by transfection and confirmed by qRT-PCR, and continually subjected to cascades of assays for viability by Cell Counting Kit-8, proliferation by BrdU(+), migration, and invasion by Transwell chamber and proteins involved in proliferation (cyclin D1 and CDK6), migration and invasion (MMPs, TIMP-1, and vimentin) and signaling transduction (mitogen-activated protein kinase [MEK], extracellular signal-regulated kinase [ERK], protein kinase B [AKT], mammalian target of rapamycin [mTOR]) by western blot. Targeting the relationship between miR-206 and circTCF25 was validated by the Dual-Luciferase Reporter System. circTCF25 was apparently enriched while miR-206 was deficient in osteosarcoma specimens. circTCF25 elevated viability, facilitated proliferation, and fortified migration and invasion capacities of MG-63 and Saos-2 cells. Besides, miR-206 was downregulated in circTCF25-replenished cells. However, miR-206 upregulation offset the carcinogenesis of circTCF25. miR-206 had the ability to downregulate circTCF25 by targeting it. Of note, circTCF25 drove the phosphorylation of signaling transducers while miR-206 upregulation relived the effect of circTCF25 on the phosphorylation. circTCF25 conferred carcinogenesis in osteosarcoma cells through and suppressing miR-206 expression. However, miR-206 overexpression buffered the carcinogenesis of circTCF25.
C1 [Wang, Yongkun; Zhang, Qiao; Dong, Hang; Zhang, Jingzhe] Jilin Univ, China Japan Union Hosp, Dept Orthopaed, 126 Xiantai St, Changchun 130033, Jilin, Peoples R China.
   [Shi, Shaomin] Jilin Univ, China Japan Union Hosp, Dept Resp, Changchun, Jilin, Peoples R China.
RP Zhang, JZ (通讯作者)，Jilin Univ, China Japan Union Hosp, Dept Orthopaed, 126 Xiantai St, Changchun 130033, Jilin, Peoples R China.
EM zhangjz0042@sina.com
CR Ali A, 2018, J STEM CELL RES THER, V8, P2
   Alteri A, 2013, CELL CYCLE, V12, P3781, DOI 10.4161/cc.26674
   Bao YP, 2013, ASIAN PAC J CANCER P, V14, P3751, DOI 10.7314/APJCP.2013.14.6.3751
   Chen GY, 2018, PLOS ONE, V13, P0, DOI 10.1371/journal.pone.0202896
   Chen QY, 2016, ONCOTARGET, V7, P18247, DOI 10.18632/oncotarget.7570
   Dehghannasiri R, 2019, BIOINFORMATICS, V35, P1263, DOI 10.1093/bioinformatics/bty785
   Du WW, 2016, NUCLEIC ACIDS RES, V44, P2846, DOI 10.1093/nar/gkw027
   Elliman SJ, 2014, ONCOGENESIS, V3, P0, DOI 10.1038/oncsis.2014.26
   Gomisruth FX, 1997, NATURE, V389, P77, DOI 10.1038/37995
   Isakoff MS, 2015, J CLIN ONCOL, V33, P3029, DOI 10.1200/JCO.2014.59.4895
   Li HM, 2019, EPIGENOMICS-UK, V11, P935, DOI 10.2217/epi-2018-0217
   Liu JY, 2018, NAT COMMUN, V9, P0, DOI 10.1038/s41467-018-07258-y
   Luo YH, 2017, BIOMED PHARMACOTHER, V96, P892, DOI 10.1016/j.biopha.2017.12.015
   Misaghi A, 2018, SICOT-J, V4, P0, DOI 10.1051/sicotj/2017028
   Palmini G, 2017, MOLECULES, V22, P0, DOI 10.3390/molecules22030417
   Pan BL, 2018, CELL PHYSIOL BIOCHEM, V45, P1410, DOI 10.1159/000487567
   Rong DW, 2017, ONCOTARGET, V8, P73271, DOI 10.18632/oncotarget.19154
   Smeland S, 2019, EUR J CANCER, V109, P36, DOI 10.1016/j.ejca.2018.11.027
   Song YZ, 2018, BIOCHEM BIOPH RES CO, V495, P2369, DOI 10.1016/j.bbrc.2017.12.050
   Sounnil NE, 2010, INT J CANCER, V126, P1067, DOI 10.1002/ijc.24690
   Wang CY, 2018, MED SCI MONITOR, V24, P7043, DOI 10.12659/MSM.912092
   Wang J, 2018, EUR REV MED PHARMACO, V22, P3053, DOI 10.26355/eurrev_201805_15063
   Wang J, 2014, MOL ONCOL, V8, P1690, DOI 10.1016/j.molonc.2014.07.006
   Wang SH, 2016, ONCOTARGET, V7, P37857, DOI 10.18632/oncotarget.9347, 10.18632/oncotarget.9350
   Wang XW, 2015, ONCOL REP, V33, P1402, DOI 10.3892/or.2015.3731
   Xi YZ, 2019, BIOSCIENCE REP, V39, P0, DOI 10.1042/BSR20181514
   Xu B, 2018, CANCER MANAG RES, V10, P4871, DOI 10.2147/CMAR.S178213
   Zhang H, 2017, ONCOTARGET, V8, P61687, DOI 10.18632/oncotarget.18671
   Zhang L, 2013, CANCER LETT, V332, P94, DOI 10.1016/j.canlet.2013.01.023
   Zhang YJ, 2015, INT J CLIN EXP MED, V8, P9107
   Zhao YH, 2016, GENES-BASEL, V7, P0, DOI 10.3390/genes7120116
   Zhong ZY, 2016, SCI REP-UK, V6, P0, DOI 10.1038/srep30919
   Zhou J, 2013, BIOCHEM BIOPH RES CO, V433, P207, DOI 10.1016/j.bbrc.2013.02.084
   Zhou XIANG, 2018, ONCOTARGET, V9, P22288, DOI 10.18632/oncotarget.23466
   Zhu QS, 2011, ONCOGENE, V30, P457, DOI 10.1038/onc.2010.421
NR 35
TC 12
Z9 12
U1 0
U2 1
PU WILEY
PI HOBOKEN
PA 111 RIVER ST, HOBOKEN 07030-5774, NJ USA
SN 0021-9541
EI 1097-4652
J9 J CELL PHYSIOL
JI J. Cell. Physiol.
PD JUN 15
PY 2020
VL 0
IS 
BP 
EP 
DI 10.1002/jcp.29570
PG 10
WC Cell Biology; Physiology
SC Cell Biology; Physiology
GA KK8GS
UT WOS:000512975400001
PM 32052450
DA 2022-07-08
ER

PT J
AU Liu, Huijie
   Li, Aiyi
   Sun, Zhichao
   Zhang, Jingyu
   Xu, Hua
AF Liu, Huijie
   Li, Aiyi
   Sun, Zhichao
   Zhang, Jingyu
   Xu, Hua
TI Long non-coding RNA NEAT1 promotes colorectal cancer progression by regulating miR-205-5p/VEGFA axis
SO HUMAN CELL
LA English
DT Article
DE LncRNA NEAT1; Colorectal cancer; miR-205-5p; VEGFA; Proliferation; Migration; Invasion
ID human osteosarcoma; differentiation; proliferation; prognosis; migration; invasion; pathway; mir-205; growth; cell
AB Long non-coding RNAs (lncRNAs) play key roles in tumorigenesis. It has been reported that the lncRNA nuclear-enriched abundant transcript 1 (NEAT1) may act as an oncogenic regulator in several cancers. However, the biological mechanism of action of NEAT1, particularly the miRNA sponge role in colorectal cancer (CRC), has not been fully elucidated. In our study, the expression of NEAT1, miR-205-5p, and vascular endothelial growth factor A (VEGFA) in CRC cell lines were assessed by reverse transcription-quantitative polymerase chain reaction (RT-qPCR) analysis. Cell proliferation was detected by Cell Counting Kit-8 (CCK-8) assay. Cell migration and invasion were examined by wound healing and transwell assays, respectively. RNA-binding protein immunoprecipitation (RIP), and dual-luciferase and RNA pull-down assays were conducted to determine the correlation between miR-205-5p and NEAT1 or VEGFA. VEGFA, matrix metalloproteinase (MMP)2, and MMP9 protein and mRNA expression were measured by western blotting and RT-qPCR analysis, respectively. Our results demonstrated high expression of NEAT1 and VEGFA and low expression of miR-205-5p in CRC cell lines. The RIP and dual-luciferase assays confirmed miR-205-5p as a target of NEAT1. In addition, VEGFA was identified as a direct target of miR-205-5p. Inhibition of NEAT1 or overexpression of miR-205-5p was able to repress VEGFA expression. Moreover, downregulation of NEAT1 and VEGFA inhibited cell proliferation, migration, and invasion. NEAT1 overexpression facilitated tumor growth by modulating miR-205-5p. Taken together, lncRNA NEAT1 was found to be upregulated in CRC cell lines, promoting CRC cell proliferation, migration, and invasion through regulating the miR-205-5p/VEGFA signaling pathway. These findings suggest that NEAT1 may be a promising biomarker in CRC diagnosis and treatment.
C1 [Liu, Huijie; Xu, Hua] Xiang Yang Cent Hosp, Hubei Coll Arts & Sci, Dept Breast Oncol, Affiliated Hosp, 136 Jingzhou St, Xiangyang 441021, Hubei, Peoples R China.
   [Li, Aiyi] Second Peoples Hosp Lianyungang, Disinfect Supply Ctr, Lianyungang 222023, Peoples R China.
   [Sun, Zhichao] Second Peoples Hosp Lianyungang, Dept Pathol, Lianyungang 222023, Peoples R China.
   [Zhang, Jingyu] Second Peoples Hosp Lianyungang, Dept Tumor Chemotherapy, 161 Xingfu Rd, Lianyungang 222023, Jiangsu, Peoples R China.
RP Xu, H (通讯作者)，Xiang Yang Cent Hosp, Hubei Coll Arts & Sci, Dept Breast Oncol, Affiliated Hosp, 136 Jingzhou St, Xiangyang 441021, Hubei, Peoples R China.; Zhang, JY (通讯作者)，Second Peoples Hosp Lianyungang, Dept Tumor Chemotherapy, 161 Xingfu Rd, Lianyungang 222023, Jiangsu, Peoples R China.
EM njdhw123@163.com; xuhua8890@163.com
FU Jiangsu University Medical Clinical Science and Technology Development Fund Project [JLY20140133]
CR Cesana M, 2011, CELL, V147, P358, DOI 10.1016/j.cell.2011.09.028
   Chen MW, 2016, CANCER LETT, V376, P155, DOI 10.1016/j.canlet.2016.03.037
   Chen S, 2018, MOL MED REP, V17, P6253, DOI 10.3892/mmr.2018.8650
   Chen XX, 2018, AGING-US, V10, P3421, DOI 10.18632/aging.101656
   Damas ND, 2016, NAT COMMUN, V7, P0, DOI 10.1038/ncomms13875
   De Cola A, 2018, CELL DEATH DIS, V9, P0, DOI 10.1038/s41419-018-0854-9
   Denzler R, 2014, MOL CELL, V54, P766, DOI 10.1016/j.molcel.2014.03.045
   Dow LE, 2015, CELL, V161, P1539, DOI 10.1016/j.cell.2015.05.033
   Ferlay J, 2015, INT J CANCER, V136, PE359, DOI 10.1002/ijc.29210
   Hicklin DJ, 2005, J CLIN ONCOL, V23, P1011, DOI 10.1200/JCO.2005.06.081
   Jiang XH, 2019, ONCOTARGETS THER, V12, P1059, DOI 10.2147/OTT.S192290
   Li LP, 2018, ONCOL LETT, V16, P1715, DOI 10.3892/ol.2018.8862
   Li PC, 2018, INT J MED SCI, V15, P1227, DOI 10.7150/ijms.25662
   Li YL, 2015, ONCOTARGET, V6, P27641, DOI 10.18632/oncotarget.4737
   Liao B, 2019, ARTIF CELL NANOMED B, V47, P3585, DOI 10.1080/21691401.2019.1656638
   Luo Y, 2019, CANCER LETT, V440, P11, DOI 10.1016/j.canlet.2018.10.002
   Micolucci L, 2016, ONCOTARGET, V7, P58606, DOI 10.18632/oncotarget.9686
   Mizobuchi H, 2008, CLIN ORTHOP RELAT R, V466, P2052, DOI 10.1007/s11999-008-0328-y
   Orang AV, 2014, ASIAN PAC J CANCER P, V15, P577, DOI 10.7314/APJCP.2014.15.2.577
   Sasaki YTF, 2009, P NATL ACAD SCI USA, V106, P2525, DOI 10.1073/pnas.0807899106
   Shan YJ, 2018, CELL DEATH DIS, V9, P0, DOI 10.1038/s41419-018-0759-7
   Siegel R, 2014, CA-CANCER J CLIN, V64, P104, DOI 10.3322/caac.21220
   Tan HY, 2019, J CELL BIOCHEM, V120, P4827, DOI 10.1002/jcb.26691
   Van CUTSEME, 2014, ANN ONCOL, V25, P1, DOI 10.1093/annonc/mdu260
   Wang L, 2015, ONCOTARGETS THER, V8, P2635, DOI 10.2147/OTT.S80088
   Wu YC, 2015, MOL CANCER, V14, P0, DOI 10.1186/s12943-015-0455-5
   Xiong DD, 2017, ONCOTARGET, V8, P17665, DOI 10.18632/oncotarget.14756
   Zhang MB, 2019, CANCER BIOL THER, V20, P524, DOI 10.1080/15384047.2018.1537579
   Zhang XN, 2018, J CELL PHYSIOL, V233, P6733, DOI 10.1002/jcp.26371
   Zhang ZY, 2016, CANCER LETT, V376, P62, DOI 10.1016/j.canlet.2016.03.022
   Zhao HY, 2019, NEURAL REGEN RES, V14, P2118, DOI 10.4103/1673-5374.262592
   Zhong F, 2018, ACTA BIOCH BIOPH SIN, V50, P1190, DOI 10.1093/abbs/gmy130
NR 32
TC 27
Z9 28
U1 0
U2 2
PU SPRINGER JAPAN KK
PI TOKYO
PA SHIROYAMA TRUST TOWER 5F, 4-3-1 TORANOMON, MINATO-KU, TOKYO, 105-6005, JAPAN
SN 1749-0774
EI 
J9 HUM CELL
JI Hum. Cell
PD APR 15
PY 2020
VL 33
IS 2
BP 386
EP 396
DI 10.1007/s13577-019-00301-0
PG 11
WC Cell Biology
SC Cell Biology
GA KV5FS
UT WOS:000516190200001
PM 32065361
DA 2022-07-08
ER

PT J
AU Venugopal, Meera
   Nambiar, Jyotsna
   Nair, BG
AF Venugopal, Meera
   Nambiar, Jyotsna
   Nair, Bipin
TI Anacardic acid-mediated regulation of osteoblast differentiation involves mitigation of inflammasome activation pathways
SO MOLECULAR AND CELLULAR BIOCHEMISTRY
LA English
DT Article
DE Osteoblast; Anacardic acid; Differentiation; Inflammasome; Osteomyelitis
ID nf-kappa-b; gene-expression; bone; lp; lipopolysaccharide; osteoporosis; crosstalk; estrogen; insight; subunit
AB Disruption of the finely tuned osteoblast-osteoclast balance is the underlying basis of several inflammatory bone diseases, such as osteomyelitis, osteoporosis, and septic arthritis. Prolonged and unrestrained exposure to inflammatory environment results in reduction of bone mineral density by downregulating osteoblast differentiation. Earlier studies from our laboratory have identified that Anacardic acid (AA), a constituent of Cashew nut shell liquid that is used widely in traditional medicine, has potential inhibitory effect on gelatinases (MMP2 and MMP9) which are over-expressed in numerous inflammatory conditions (Omanakuttan et al. in Mol Pharmacol, 2012 and Nambiar et al. in Exp Cell Res, 2016). The study demonstrated for the first time that AA promotes osteoblast differentiation in lipopolysaccharide-treated osteosarcoma cells (MG63) by upregulating specific markers, like osteocalcin, receptor activator of NF-kappa B ligand, and alkaline phosphatase. Furthermore, expression of the negative regulators, such as nuclear factor-kappa B, matrix metalloproteinases (MMPs), namely MMP13, and MMP1, along with several inflammatory markers, such as Interleukin-1 beta and Nod-like receptor protein 3 were downregulated by AA. Taken together, AA expounds as a novel template for development of potential pharmacological therapeutics for inflammatory bone diseases.
C1 [Venugopal, Meera; Nambiar, Jyotsna; Nair, Bipin G.] Amrita Vishwa Vidyapeetham, Amrita Sch Biotechnol, Clappana PO, Kollam 690525, Kerala, India.
RP Nair, BG (通讯作者)，Amrita Vishwa Vidyapeetham, Amrita Sch Biotechnol, Clappana PO, Kollam 690525, Kerala, India.
EM bipinnair03@gmail.com
FU CSIR [09/942(0019)/2018-EMR-1]; Bristol Myers Squib (BMS); Amrita Vishwa Vidyapeetham
CR Abbasi N, 2016, IRAN J MED SCI, V41, P118
   Allam E, 2013, OSTEOBLASTS MORPHOLO, V0, P0
   Alonso-perez A, 2018, FRONT PHYSIOL, V9, P0, DOI 10.3389/fphys.2018.00504
   Amarasekara DS, 2018, IMMUNE NETW, V18, P0, DOI 10.4110/in.2018.18.e8
   Bandow K, 2010, BIOCHEM BIOPH RES CO, V402, P755, DOI 10.1016/j.bbrc.2010.10.103
   Belibasakis GN, 2012, CYTOKINE, V59, P124, DOI 10.1016/j.cyto.2012.03.016
   Dapunt U, 2016, BMC MUSCULOSKEL DIS, V17, P0, DOI 10.1186/s12891-016-1091-y
   Elefteriou F, 2006, CELL METAB, V4, P441, DOI 10.1016/j.cmet.2006.10.010
   Florencio-silva R, 2015, BIOMED RES INT, V2015, P0, DOI 10.1155/2015/421746
   Gao AQ, 2013, PEERJ, V1, P0, DOI 10.7717/peerj.51
   Gierschik P, 1985, P NATL ACAD SCI USA, V82, P727, DOI 10.1073/pnas.82.3.727
   Gong YN, 2010, CELL RES, V20, P1289, DOI 10.1038/cr.2010.135
   Guo C, 2014, INFLAMMATION, V37, P621, DOI 10.1007/s10753-013-9778-9
   Hengartner NE, 2013, MOL MED, V19, P36, DOI 10.2119/molmed.2012.00058
   Huang RL, 2014, STEM CELLS DEV, V23, P277, DOI 10.1089/scd.2013.0345
   Jensen ED, 2010, BIOFACTORS, V36, P25, DOI 10.1002/biof.72
   Kany S, 2019, INT J MOL SCI, V20, P0, DOI 10.3390/ijms20236008
   Khosla S, 2008, J CLIN INVEST, V118, P421, DOI 10.1172/JCI33612
   Khosla S, 2012, TRENDS ENDOCRIN MET, V23, P576, DOI 10.1016/j.tem.2012.03.008
   Kikuchi T, 2001, J IMMUNOL, V166, P3574, DOI 10.4049/jimmunol.166.5.3574
   Kubo I, 2003, J AGR FOOD CHEM, V51, P7624, DOI 10.1021/jf034674f
   Kuo TR, 2017, BIOMARK RES, V5, P0, DOI 10.1186/s40364-017-0097-4
   Latz E, 2013, NAT REV IMMUNOL, V13, P397, DOI 10.1038/nri3452
   Li JJ, 2014, BIOMED RES INT, V2014, P0, DOI 10.1155/2014/319651
   Liu JZ, 2009, J BIOL CHEM, V284, P12512, DOI 10.1074/jbc.M809789200
   Liu T, 2017, SIGNAL TRANSDUCT TAR, V2, P0, DOI 10.1038/sigtrans.2017.23
   Lu DG, 2016, EXP CELL RES, V341, P54, DOI 10.1016/j.yexcr.2016.01.009
   Lu PF, 2011, CSH PERSPECT BIOL, V3, P0, DOI 10.1101/cshperspect.a005058
   Nakashima T, 2000, BIOCHEM BIOPH RES CO, V275, P768, DOI 10.1006/bbrc.2000.3379
   Nambiar J, 2016, EXP CELL RES, V349, P139, DOI 10.1016/j.yexcr.2016.10.007
   Omanakuttan A, 2012, MOL PHARMACOL, V82, P614, DOI 10.1124/mol.112.079020
   Page-mccaw A, 2007, NAT REV MOL CELL BIO, V8, P221, DOI 10.1038/nrm2125
   Qu L, 2017, J ORAL MICROBIOL, V9, P0, DOI 10.1080/20002297.2017.1317578
   Riggs BL, 2005, J BONE MINER RES, V20, P177, DOI 10.1359/JBMR.041114
   Rutkovskiy A, 2016, MED SCI MONIT BASIC, V22, P95, DOI 10.12659/MSMBR.901142
   Sung B, 2008, BLOOD, V111, P4880, DOI 10.1182/blood-2007-10-117994
   Suvarna V, 2018, FRONT PHARMACOL, V9, P0, DOI 10.3389/fphar.2018.00981
   Tak PP, 2001, J CLIN INVEST, V107, P7, DOI 10.1172/JCI11830
   Walsh NC, 2009, J BONE MINER RES, V24, P1572, DOI 10.1359/JBMR.090320, 10.1359/jbmr.090320
   Weitzmann MN, 2006, J CLIN INVEST, V116, P1186, DOI 10.1172/JCI28550
   Wojdasiewicz P, 2014, MEDIAT INFLAMM, V2014, P0, DOI 10.1155/2014/561459
   Xiao GZ, 2005, J BIOL CHEM, V280, P30689, DOI 10.1074/jbc.M500750200
   Xiao M, 2009, EXP HEMATOL, V37, P52, DOI 10.1016/j.exphem.2008.09.001
   Zhao PY, 2014, ACTA HISTOCHEM, V116, P1119, DOI 10.1016/j.acthis.2014.05.008
   Zoch ML, 2016, BONE, V82, P42, DOI 10.1016/j.bone.2015.05.046
NR 45
TC 0
Z9 0
U1 1
U2 2
PU SPRINGER
PI DORDRECHT
PA VAN GODEWIJCKSTRAAT 30, 3311 GZ DORDRECHT, NETHERLANDS
SN 0300-8177
EI 1573-4919
J9 MOL CELL BIOCHEM
JI Mol. Cell. Biochem.
PD FEB 15
PY 2020
VL 476
IS 2
BP 819
EP 829
DI 10.1007/s11010-020-03947-9
PG 11
WC Cell Biology
SC Cell Biology
GA QF6AI
UT WOS:000581555500001
PM 33090336
DA 2022-07-08
ER

PT J
AU Hwang, ST
   Um, Jae-Young
   Chinnathambi, Arunachalam
   Alharbi, SA
   Narula, AS
   Namjoshi, OA
   Blough, BE
   Ahn, KS
AF Hwang, Sun
   Um, Jae-young
   Chinnathambi, Arunachalam
   Alharbi, Sulaiman
   Narula, Acharan
   Namjoshi, Ojas
   Blough, Bruce
   Ahn, Kwang
TI Evodiamine Mitigates Cellular Growth and Promotes Apoptosis by Targeting the c-Met Pathway in Prostate Cancer Cells
SO MOLECULES
LA English
DT Article
DE evodiamine; c-Met; STAT3; prostate cancer; apoptosis
ID regulated gene-expression; human osteosarcoma cell; kappa-b activation; hepatocellular-carcinoma; signal transducer; in-vitro; cycle arrest; gastric-cancer; tumor-growth; proliferation
AB Evodiamine (EVO) is an indoloquinazoline alkaloid that exerts its various anti-oncogenic actions by blocking phosphatidylinositol-3-kinase/protein kinase B (PI3K/Akt), mitogen-activated protein kinase (MAPK), c-Met, and nuclear factor kappa B (NF-kappa B) signaling pathways, thus leading to apoptosis of tumor cells. We investigated the ability of EVO to affect hepatocyte growth factor (HGF)-induced c-Met/Src/STAT3 activation cascades in castration-resistant prostate cancer (CRPC). First, we noted that EVO showed cytotoxicity and anti-proliferation activities in PC-3 and DU145 cells. Next, we found that EVO markedly inhibited HGF-induced c-Met/Src/STAT3 phosphorylation and impaired the nuclear translocation of STAT3 protein. Then, we noted that EVO arrested the cell cycle, caused apoptosis, and downregulated the expression of various carcinogenic markers such as B-cell lymphoma 2 (Bcl-2), B-cell lymphoma-extra large (Bcl-xL), cyclin D1, cyclooxygenase 2 (COX-2), survivin, vascular endothelial growth factor (VEGF), and matrix metallopeptidases 9 (MMP-9). Moreover, it was observed that in cPC-3 and DU145 cells transfected with c-Met small interfering RNA (siRNA), Src/STAT3 activation was also mitigated and led to a decrease in EVO-induced apoptotic cell death. According to our results, EVO can abrogate the activation of the c-Met/Src/STAT3 signaling axis and thus plays a role as a robust suppressor of tumor cell survival, proliferation, and angiogenesis.
C1 [Hwang, Sun Tae; Um, Jae-Young; Ahn, Kwang Seok] Kyung Hee Univ, Dept Sci Korean Med, 24 Kyungheedae Ro, Seoul 02447, South Korea.
   [Chinnathambi, Arunachalam; Alharbi, Sulaiman Ali] King Saud Univ, Coll Sci, Dept Bot & Microbiol, Riyadh 11451, Saudi Arabia.
   [Narula, Acharan S.] Narula Res, Chapel Hill, NC 27516 USA.
   [Namjoshi, Ojas A.; Blough, Bruce E.] RTI Int, Ctr Drug Discovery, Durham, NC 27709 USA.
RP Ahn, KS (通讯作者)，Kyung Hee Univ, Dept Sci Korean Med, 24 Kyungheedae Ro, Seoul 02447, South Korea.
EM suntaeh12@gmail.com; jyum@khu.ac.kr; carunachalam@ksu.edu.sa; sharbi@ksu.edu.sa; anarula1@nc.rr.com; onamjoshi@rti.org; beb@rti.org; ksahn@khu.ac.kr
FU National Research Foundation of Korea (NRF) - Korean government (MSIP) [NRF-2018R1D1A1B07042969]; King Saud University, Riyadh, Saudi Arabia [RSP-2019/5]
CR Ahn KS, 2008, INT J CANCER, V123, P1733, DOI 10.1002/ijc.23745
   Arora L, 2018, CANCERS, V10, P0, DOI 10.3390/cancers10090327
   Caires-dos-santos L, 2020, J CELL PHYSIOL, V235, P587, DOI 10.1002/jcp.28997
   Chen TC, 2016, PHYTOMEDICINE, V23, P68, DOI 10.1016/j.phymed.2015.12.003
   Chua AWL, 2010, BIOCHEM PHARMACOL, V80, P1553, DOI 10.1016/j.bcp.2010.07.045
   Dai XY, 2015, EXP BIOL MED, V240, P760, DOI 10.1177/1535370215579167
   Dai Y, 2010, MOL CANCER THER, V9, P1554, DOI 10.1158/1535-7163.MCT-10-0359
   Du J, 2017, ANTICANCER RES, V37, P6141, DOI 10.21873/anticanres.12063
   Egeblad M, 2002, NAT REV CANCER, V2, P161, DOI 10.1038/nrc745
   Feng HUI, 2016, XI BAO YU FEN ZI MIAN YI XUE ZA ZHI, V32, P940
   Hong JI-YOUNG, 2014, J CANCER PREV, V19, P7
   Hsieh YS, 2015, BIOMED RES INT, V2015, P0, DOI 10.1155/2015/182835
   Hu CY, 2017, MOLECULES, V22, P0, DOI 10.3390/molecules22071175
   Hu CQ, 2016, MOL MED REP, V14, P413, DOI 10.3892/mmr.2016.5237
   Huang DM, 2005, J UROLOGY, V173, P256, DOI 10.1097/01.ju.0000141587.72429.e3
   Humphrey PA, 2006, CLIN GENITOURIN CANC, V4, P269, DOI 10.3816/CGC.2006.n.006
   Jung KW, 2019, CANCER RES TREAT, V51, P431, DOI 10.4143/crt.2019.139
   Jung KW, 2018, CANCER RES TREAT, V50, P303, DOI 10.4143/crt.2018.143
   Jung YY, 2019, MOLECULES, V24, P0, DOI 10.3390/molecules24173127
   Jung YY, 2019, CANCERS, V11, P0, DOI 10.3390/cancers11010049
   Kan SF, 2004, INT J CANCER, V110, P641, DOI 10.1002/ijc.20138
   Kan SF, 2007, J CELL BIOCHEM, V101, P44, DOI 10.1002/jcb.21036
   Karamanou K, 2020, SEMIN CANCER BIOL, V62, P125, DOI 10.1016/j.semcancer.2019.08.003
   Kim C, 2014, MOL CARCINOGEN, V53, P793, DOI 10.1002/mc.22035
   Knudsen BS, 2004, ADV CANCER RES, V91, P31, DOI 10.1016/S0065-230X(04)91002-0
   Lee JH, 2019, PHARMACOL RES, V150, P0, DOI 10.1016/j.phrs.2019.104504
   Lee JH, 2019, BIOMOLECULES, V9, P0, DOI 10.3390/biom9100550
   Lee JH, 2019, CANCERS, V11, P0, DOI 10.3390/cancers11020254
   Lee JH, 2017, ONCOTARGET, V8, P17700, DOI 10.18632/oncotarget.10775
   Lim SL, 2015, AM J CANCER RES, V5, P289
   Lin L, 2016, MOL MED REP, V14, P2832, DOI 10.3892/mmr.2016.5575
   Liu TC, 2013, INT J ONCOL, V43, P1125, DOI 10.3892/ijo.2013.2020
   Maluf FC, 2012, CLINICS, V67, P389, DOI 10.6061/clinics/2012(04)13
   Manna SK, 2007, CLIN CANCER RES, V13, P2290, DOI 10.1158/1078-0432.CCR-06-2394
   Manu KA, 2012, CLIN CANCER RES, V18, P2220, DOI 10.1158/1078-0432.CCR-11-2470
   Meng ZJ, 2015, ONCOL REP, V34, P1388, DOI 10.3892/or.2015.4084
   Michaelson MD, 2008, CA-CANCER J CLIN, V58, P196, DOI 10.3322/CA.2008.0002
   Mohan CD, 2014, J BIOL CHEM, V289, P34296, DOI 10.1074/jbc.M114.601104
   Nair AS, 2006, J IMMUNOL, V177, P5612, DOI 10.4049/jimmunol.177.8.5612
   Naughton M, 2001, J UROLOGY, V165, P1325, DOI 10.1016/S0022-5347(01)69893-8
   Nishida S, 2013, CANCER SCI, V104, P431, DOI 10.1111/cas.12104
   Park SK, 2006, PROSTATE, V66, P1285, DOI 10.1002/pros.20419
   Prasannan R, 2012, BIOCHEM PHARMACOL, V84, P1268, DOI 10.1016/j.bcp.2012.07.015
   Raffo AJ, 1995, CANCER RES, V55, P4438
   Rajendran P, 2012, J CELL PHYSIOL, V227, P2184, DOI 10.1002/jcp.22954
   Sachita K, 2015, PHYTOTHER RES, V29, P1145, DOI 10.1002/ptr.5359
   Sethi G, 2014, MOL CANCER, V13, P0, DOI 10.1186/1476-4598-13-66
   Shanmugam MK, 2017, CURR VASC PHARMACOL, V15, P503, DOI 10.2174/1570161115666170713094319
   Sharma GP, 2019, TOXICOL IN VITRO, V60, P420, DOI 10.1016/j.tiv.2019.06.003
   Shi L, 2016, TUMOR BIOL, V37, P12791, DOI 10.1007/s13277-016-5251-3
   Sikka S, 2012, PPAR RES, V2012, P0, DOI 10.1155/2012/968040
   Siveen KS, 2014, BRIT J CANCER, V111, P1327, DOI 10.1038/bjc.2014.422
   Stefanescu R, 2019, MOLECULES, V24, P0, DOI 10.3390/molecules24061167
   Su T, 2018, FRONT PHARMACOL, V9, P0, DOI 10.3389/fphar.2018.00434
   Tan SML, 2010, J PHARMACOL EXP THER, V334, P285, DOI 10.1124/jpet.110.165498
   Van LEENDERSGJLH, 2011, PLOS ONE, V6, P0, DOI 10.1371/journal.pone.0026753
   Wang R, 2018, ONCOTARGETS THER, V11, P1183, DOI 10.2147/OTT.S155275
   Wei LJ, 2016, J TRADIT CHIN MED, V36, P353
   Wong ALA, 2017, EXPERT OPIN INV DRUG, V26, P883, DOI 10.1080/13543784.2017.1351941
   Wu JC, 2016, PROSTATE, V76, P1469, DOI 10.1002/pros.23230
   Yang F, 2017, BIOCHEM BIOPH RES CO, V485, P54, DOI 10.1016/j.bbrc.2017.02.017
   Yang MH, 2019, MOLECULES, V24, P0, DOI 10.3390/molecules24081584
   Yang S, 2013, EVID-BASED COMPL ALT, V2013, P0, DOI 10.1155/2013/698190
   Zhang JW, 2017, APOPTOSIS, V22, P158, DOI 10.1007/s10495-016-1313-7
   Zhang JW, 2016, ANTIOXID REDOX SIGN, V24, P575, DOI 10.1089/ars.2015.6418
   Zhou YL, 2018, MED SCI MONITOR, V24, P5874, DOI 10.12659/MSM.909682
NR 66
TC 12
Z9 12
U1 1
U2 7
PU MDPI
PI BASEL
PA ST ALBAN-ANLAGE 66, CH-4052 BASEL, SWITZERLAND
SN 
EI 1420-3049
J9 MOLECULES
JI Molecules
PD MAR 2
PY 2020
VL 25
IS 6
BP 
EP 
DI 10.3390/molecules25061320
PG 14
WC Biochemistry & Molecular Biology; Chemistry, Multidisciplinary
SC Biochemistry & Molecular Biology; Chemistry
GA LJ6BO
UT WOS:000530248700063
PM 32183146
DA 2022-07-08
ER

PT J
AU Zhou, Li
   Lu, Yang
   Liu, Jing-shu
   Long, Shu-zi
   Liu, Hong-liang
   Zhang, Jie
   Zhang, Tao
AF Zhou, Li
   Lu, Yang
   Liu, Jing-shu
   Long, Shu-zi
   Liu, Hong-liang
   Zhang, Jie
   Zhang, Tao
TI The role of miR-21/RECK in the inhibition of osteosarcoma by curcumin
SO MOLECULAR AND CELLULAR PROBES
LA English
DT Article
DE Curcumin; Osteosarcoma; miR-21; RECK; Wnt/beta-catenin
ID cell-proliferation; up-regulation; invasion; migration; microrna-21
AB Osteosarcoma is a malignant tumor in bones that is common in children and adolescents. MicroRNAs (miRs) are small non-coding RNAs that are associated with various kinds of tumors. miR-21 is one of the most frequently overexpressed microRNAs in osteosarcoma. Curcumin is a naturally occurring phenolic compound that has antitumor properties. Curcumin significantly inhibits osteosarcoma. However, the role of miR-21 and its target gene, reversion-inducing cysteine-rich protein with kazal motifs (RECK), in the anticancer activity of curcumin against osteosarcoma remains unclear. The aim of this study is to investigate the effect(s) of curcumin on osteosarcoma cell proliferation and elucidate its molecular mechanism. Cell counting kit-8, colony formation and flow cytometry assays were performed to study cell proliferation and apoptosis. Real time-polymerase chain reaction was used to determine the expression of miR-21 and RECK. Wnt/beta-catenin signaling pathway proteins were detected by Western Blot. We hereby show that curcumin upregulated the expression of RECK via miR-21, thereby subsequently regulating Wnt/beta-catenin signaling leading to the inhibition of osteosarcoma.
C1 [Zhou, Li; Liu, Jing-shu; Long, Shu-zi; Liu, Hong-liang; Zhang, Jie; Zhang, Tao] Chongqing Med Univ, Dept Oncol, Affiliated Hosp 1, Chongqing 400016, Peoples R China.
   [Lu, Yang] Chongqing Med Univ, Dept Orthopaed Surg, Affiliated Hosp 1, Chongqing 400016, Peoples R China.
RP Zhang, J; Zhang, T (通讯作者)，Chongqing Med Univ, Dept Oncol, Affiliated Hosp 1, Chongqing 400016, Peoples R China.
EM baiwan09113@163.com; tumorzzt@163.com
CR Ahmed S, 2019, EUR J MED CHEM, V183, P0, DOI 10.1016/j.ejmech.2019.111658
   Anderson ME, 2016, ORTHOP CLIN N AM, V47, P283, DOI 10.1016/j.ocl.2015.08.022
   Bai YH, 2016, CELL PROLIFERAT, V49, P751, DOI 10.1111/cpr.12289
   Cai W, 2019, AGING-US, V11, P18, DOI 10.18632/aging.101698
   Chang R, 2014, INT J NANOMED, V9, P461, DOI 10.2147/IJN.S55505
   Eskiler GG, 2019, NUTR CANCER, V71, P1299, DOI 10.1080/01635581.2019.1601237
   Fossey SL, 2011, BMC CANCER, V11, P0, DOI 10.1186/1471-2407-11-112
   Fujii R, 2019, CANCER GENOM PROTEOM, V16, P71, DOI 10.21873/cgp.20113
   Gang W, 2019, J BASIC MED SCI, V0, P0
   Gao G, 2018, CANCER CELL INT, V18, P0, DOI 10.1186/s12935-018-0696-7
   Giordano A, 2019, NUTRIENTS, V11, P0, DOI 10.3390/nu11102376
   Hu XH, 2019, J CELL BIOCHEM, V120, P4665, DOI 10.1002/jcb.27755
   Kang HG, 2007, J ORTHOP RES, V25, P696, DOI 10.1002/jor.20323
   Kuang Y, 2016, ASIAN PAC J TROP MED, V9, P456, DOI 10.1016/j.apjtm.2016.03.025
   Li SL, 2019, DNA CELL BIOL, V38, P1323, DOI 10.1089/dna.2019.4880
   Li XX, 2019, INT J NANOMED, V14, P649, DOI 10.2147/IJN.S189819
   Li YP, 2018, BMC CANCER, V18, P0, DOI 10.1186/s12885-018-5130-y
   Li YZ, 2019, J CELL PHYSIOL, V234, P21049, DOI 10.1002/jcp.28708
   Li YG, 2012, FEBS J, V279, P2247, DOI 10.1111/j.1742-4658.2012.08607.x
   Liu CJ, 2019, ADV POWDER TECHNOL, V30, P2483, DOI 10.1016/j.apt.2019.07.024
   Liu K, 2018, ONCOTARGETS THER, V11, P8729, DOI 10.2147/OTT.S182993
   Liu Y, 2018, J CELL BIOCHEM, V119, P3058, DOI 10.1002/jcb.26441
   Luo YJ, 2019, J EXP CLIN CANC RES, V38, P0, DOI 10.1186/s13046-019-1491-6
   Macdonald BT, 2009, DEV CELL, V17, P9, DOI 10.1016/j.devcel.2009.06.016
   Makena MR, 2019, INT J MOL SCI, V20, P0, DOI 10.3390/ijms20174242
   Marchetti B, 2018, INT J MOL SCI, V19, P0, DOI 10.3390/ijms19123743
   Min CL, 2019, DIAGN PATHOL, V14, P0, DOI 10.1186/s13000-019-0882-5
   Ni KW, 2019, CANCER CELL INT, V19, P0, DOI 10.1186/s12935-019-0941-8
   Peng SF, 2014, INT J ONCOL, V44, P238, DOI 10.3892/ijo.2013.2175
   Ren XF, 2016, BRIT J BIOMED SCI, V73, P158, DOI 10.1080/09674845.2016.1220710
   Salehi B, 2019, EUR J MED CHEM, V163, P527, DOI 10.1016/j.ejmech.2018.12.016
   Sekar D, 2019, CANCER GENE THER, V26, P179, DOI 10.1038/s41417-019-0092-z
   Sun C, 2019, CANC BIOTHER RAD, V0, P0
   Sun Y, 2019, ONCOTARGETS THER, V12, P2011, DOI 10.2147/OTT.S172909
   Tao TY, 2017, CELL PHYSIOL BIOCHEM, V43, P768, DOI 10.1159/000481560
   Vallee A, 2019, J EXP CLIN CANC RES, V38, P0, DOI 10.1186/s13046-019-1320-y
   Vanas V, 2016, PLOS ONE, V11, P0, DOI 10.1371/journal.pone.0161023
   Walters DK, 2008, INVEST NEW DRUG, V26, P289, DOI 10.1007/s10637-007-9099-7
   Wang X, 2017, INT J ONCOL, V51, P467, DOI 10.3892/ijo.2017.4037
   Wu ZY, 2011, MED ONCOL, V28, P1469, DOI 10.1007/s12032-010-9563-7
   Xu B, 2017, ONCOL RES, V25, P1161, DOI 10.3727/096504017X14841698396829
   Yin J, 2019, J CANCER, V10, P5964, DOI 10.7150/jca.35704
   Zhang X, 2019, THORAC CANC, V0, P0
   Zhao WG, 2015, MOL CELL BIOCHEM, V405, P125, DOI 10.1007/s11010-015-2404-4
   Zheng Y, 2018, STEM CELL RES THER, V9, P0, DOI 10.1186/s13287-018-0780-x
   Zhu MM, 2019, J CELL BIOCHEM, V120, P15616, DOI 10.1002/jcb.28828
NR 46
TC 11
Z9 11
U1 0
U2 6
PU ACADEMIC PRESS LTD- ELSEVIER SCIENCE LTD
PI LONDON
PA 24-28 OVAL RD, LONDON NW1 7DX, ENGLAND
SN 0890-8508
EI 
J9 MOL CELL PROBE
JI Mol. Cell. Probes
PD JUN 15
PY 2020
VL 51
IS 
BP 
EP 
DI 10.1016/j.mcp.2020.101534
PG 7
WC Biochemical Research Methods; Biochemistry & Molecular Biology; Biotechnology & Applied Microbiology; Cell Biology
SC Biochemistry & Molecular Biology; Biotechnology & Applied Microbiology; Cell Biology
GA LK1YN
UT WOS:000530654900018
PM 32081769
DA 2022-07-08
ER

PT J
AU Green, Darrell
   Eyre, Heather
   Singh, Archana
   Taylor, JT
   Chu, Jason
   Jeys, Lee
   Sumathi, Vaiyapuri
   Coonar, Aman
   Rassl, Doris
   Babur, Muhammad
   Forster, Duncan
   Alzabin, Saba
   Ponthan, Frida
   Mcmahon, Adam
   Bigger, Brian
   Reekie, Tristan
   Kassiou, Michael
   Williams, Kaye
   Dalmay, Tamas
   Fraser, WD
   Finegan, KG
AF Green, Darrell
   Eyre, Heather
   Singh, Archana
   Taylor, Jessica
   Chu, Jason
   Jeys, Lee
   Sumathi, Vaiyapuri
   Coonar, Aman
   Rassl, Doris
   Babur, Muhammad
   Forster, Duncan
   Alzabin, Saba
   Ponthan, Frida
   Mcmahon, Adam
   Bigger, Brian
   Reekie, Tristan
   Kassiou, Michael
   Williams, Kaye
   Dalmay, Tamas
   Fraser, William
   Finegan, Katherine
TI Targeting the MAPK7/MMP9 axis for metastasis in primary bone cancer
SO ONCOGENE
LA English
DT Article
ID osteosarcoma cell; lung metastasis; erk5; expression; growth; inflammation; performance; inhibitor; invasion
AB Metastasis is the leading cause of cancer-related death. This multistage process involves contribution from both tumour cells and the tumour stroma to release metastatic cells into the circulation. Circulating tumour cells (CTCs) survive circulatory cytotoxicity, extravasate and colonise secondary sites effecting metastatic outcome. Reprogramming the transcriptomic landscape is a metastatic hallmark, but detecting underlying master regulators that drive pathological gene expression is a key challenge, especially in childhood cancer. Here we used whole tumour plus single-cell RNA-sequencing in primary bone cancer and CTCs to perform weighted gene co-expression network analysis to systematically detect coordinated changes in metastatic transcript expression. This approach with comparisons applied to data collected from cell line models, clinical samples and xenograft mouse models revealed mitogen-activated protein kinase 7/matrix metallopeptidase 9 (MAPK7/MMP9) signalling as a driver for primary bone cancer metastasis. RNA interference knockdown ofMAPK7reduces proliferation, colony formation, migration, tumour growth, macrophage residency/polarisation and lung metastasis. Parallel to these observations were reduction of activated interleukinsIL1B,IL6,IL8plus mesenchymal markersVIMandVEGFin response toMAPK7loss. Our results implicate a newly discovered, multidimensional MAPK7/MMP9 signalling hub in primary bone cancer metastasis that is clinically actionable.
C1 [Green, Darrell; Fraser, William D.] Univ East Anglia, Norwich Med Sch, Norwich, Norfolk, England.
   [Eyre, Heather; Taylor, Jessica T.; Chu, Jason; Babur, Muhammad; Bigger, Brian; Williams, Kaye; Finegan, Katherine G.] Univ Manchester, Fac Biol Med & Hlth, Manchester, Lancs, England.
   [Singh, Archana] Earlham Inst, Digital Biol, Norwich, Norfolk, England.
   [Jeys, Lee] Royal Orthopaed Hosp, Orthopaed Oncol, Birmingham, W Midlands, England.
   [Sumathi, Vaiyapuri] Royal Orthopaed Hosp, Musculoskeletal Pathol, Birmingham, W Midlands, England.
   [Coonar, Aman] Royal Papworth Hosp, Thorac Surg, Cambridge, England.
   [Rassl, Doris] Royal Papworth Hosp, Pathol, Cambridge, England.
   [Forster, Duncan; McMahon, Adam] Univ Manchester, Wolfson Mol Imaging Ctr, Manchester, Lancs, England.
   [Alzabin, Saba; Ponthan, Frida] Epistem Ltd, Manchester, Lancs, England.
   [Reekie, Tristan; Kassiou, Michael] Univ Sydney, Sch Chem, Sydney, NSW, Australia.
   [Dalmay, Tamas] Univ East Anglia, Sch Biol Sci, Norwich, Norfolk, England.
   [Fraser, William D.] Norfolk & Norwich Univ Hosp, Clin Biochem, Norwich, Norfolk, England.
   [Fraser, William D.] Norfolk & Norwich Univ Hosp, Diabet & Endocrinol, Norwich, Norfolk, England.
RP Fraser, WD (通讯作者)，Univ East Anglia, Norwich Med Sch, Norwich, Norfolk, England.; Finegan, KG (通讯作者)，Univ Manchester, Fac Biol Med & Hlth, Manchester, Lancs, England.; Fraser, WD (通讯作者)，Norfolk & Norwich Univ Hosp, Clin Biochem, Norwich, Norfolk, England.; Fraser, WD (通讯作者)，Norfolk & Norwich Univ Hosp, Diabet & Endocrinol, Norwich, Norfolk, England.
EM w.fraser@uea.ac.uk; k.g.finegan@manchester.ac.uk
FU Humane Research Trust; Paget's Association; BBSRC [BBS/E/T/000PR9819] Funding Source: UKRI
CR Anderson ND, 2018, SCIENCE, V361, P0, DOI 10.1126/science.aam8419
   Behjati S, 2017, NAT COMMUN, V8, P0, DOI 10.1038/ncomms15936
   Bergers G, 2000, NAT CELL BIOL, V2, P737, DOI 10.1038/35036374
   Binnewies M, 2018, NAT MED, V24, P541, DOI 10.1038/s41591-018-0014-x
   Bray NL, 2016, NAT BIOTECHNOL, V34, P888, DOI 10.1038/nbt0816-888d
   Campbell PJ, 2020, NATURE, V578, P82, DOI 10.1038/s41586-020-1969-6
   Campeau E, 2009, PLOS ONE, V4, P0, DOI 10.1371/journal.pone.0006529
   Chen X, 2014, CELL REP, V7, P104, DOI 10.1016/j.celrep.2014.03.003
   Farina AR, 2014, CANCERS, V6, P240, DOI 10.3390/cancers6010240
   Finegan KG, 2015, CANCER RES, V75, P742, DOI 10.1158/0008-5472.CAN-13-3043
   Finegan KG, 2010, CANCER RES, V70, P5797, DOI 10.1158/0008-5472.CAN-09-3669
   Gerrand C, 2016, CLIN SARCOMA RES, V6, P0, DOI 10.1186/s13569-016-0047-1
   Giurisato E, 2018, P NATL ACAD SCI USA, V115, PE2801, DOI 10.1073/pnas.1707929115
   Green D, 2019, PATHOLOGY, V51, P113, DOI 10.1016/j.pathol.2018.08.014
   Green D, 2017, ENDOCR-RELAT CANCER, V24, PL27, DOI 10.1530/ERC-16-0487
   Harbour JW, 2010, SCIENCE, V330, P1410, DOI 10.1126/science.1194472
   Heymann MF, 2017, CELL IMMUNOL, V343, P1
   Hosseini H, 2016, NATURE, V540, P552, DOI 10.1038/nature20785
   Jalili A, 2013, PLOS ONE, V8, P0, DOI 10.1371/journal.pone.0069064
   Javaid S, 2015, MOL CANCER RES, V13, P934, DOI 10.1158/1541-7786.MCR-14-0604
   Katz Y, 2015, BIOINFORMATICS, V31, P2400, DOI 10.1093/bioinformatics/btv034
   Kim SM, 2012, J ORTHOP RES, V30, P1040, DOI 10.1002/jor.22025
   Langfelder P, 2008, BMC BIOINFORMATICS, V9, P0, DOI 10.1186/1471-2105-9-559
   Lee JM, 2006, J CELL BIOL, V172, P973, DOI 10.1083/jcb.200601018
   Lin ECK, 2016, P NATL ACAD SCI USA, V113, P11865, DOI 10.1073/pnas.1609019113
   Lochhead PA, 2020, NAT COMMUN, V11, P0, DOI 10.1038/s41467-020-15031-3
   Lopez-nieva P, 2018, BMC CANCER, V18, P0, DOI 10.1186/s12885-018-4304-y
   Love MI, 2014, GENOME BIOL, V15, P0, DOI 10.1186/s13059-014-0550-8
   Matsui J, 2008, CLIN CANCER RES, V14, P5459, DOI 10.1158/1078-0432.CCR-07-5270
   Mohorianu I, 2011, PLANT J, V67, P232, DOI 10.1111/j.1365-313X.2011.04586.x
   Pearson AJ, 2020, INT J MOL SCI, V21, P0, DOI 10.3390/ijms21030929
   Pertea M, 2016, NAT PROTOC, V11, P1650, DOI 10.1038/nprot.2016.095
   Rausch T, 2012, CELL, V148, P59, DOI 10.1016/j.cell.2011.12.013
   Sachdev D, 2007, MOL CANCER THER, V6, P1, DOI 10.1158/1535-7163.MCT-06-0080
   Shaw B, 2019, P NATL ACAD SCI USA, V116, P10463, DOI 10.1073/pnas.1820556116
   Shen SH, 2014, P NATL ACAD SCI USA, V111, PE5593, DOI 10.1073/pnas.1419161111
   Supek F, 2011, PLOS ONE, V6, P0, DOI 10.1371/journal.pone.0021800
   Tesser-gamba F, 2016, MOL CARCINOGEN, V55, P1700, DOI 10.1002/mc.22420
   Tesser-gamba F, 2012, HUM PATHOL, V43, P994, DOI 10.1016/j.humpath.2011.08.003
   Tome Y, 2013, ANTICANCER RES, V33, P3623
   Vasiliadou I, 2013, J BONE ONCOL, V2, P158, DOI 10.1016/j.jbo.2013.07.002
   Wang J, 2014, CLIN CHIM ACTA, V433, P225, DOI 10.1016/j.cca.2014.03.023
   Waschkau B, 2013, CONTRAST MEDIA MOL I, V8, P1, DOI 10.1002/cmmi.1486
   Weekes D, 2016, ONCOGENE, V35, P2852, DOI 10.1038/onc.2015.344
   Wellenstein MD, 2019, NATURE, V572, P538, DOI 10.1038/s41586-019-1450-6
   Winer A, 2018, MOL CANCER THER, V17, P1147, DOI 10.1158/1535-7163.MCT-17-0646
   Yue B, 2014, EUR REV MED PHARMACO, V18, P2640
   Zhao W, 2010, J BIOPHARM STAT, V20, P281, DOI 10.1080/10543400903572753
   Zheng JZ, 2016, MOL IMAGING BIOL, V18, P127, DOI 10.1007/s11307-015-0877-x
   Zheng Y, 2017, NAT COMMUN, V8, P0, DOI 10.1038/ncomms14344
   Zhong ZY, 2016, CELL, V166, P288, DOI 10.1016/j.cell.2016.05.051
   Zhou J, 2018, MEDICINE, V97, P0, DOI 10.1097/MD.0000000000013051
NR 52
TC 5
Z9 5
U1 1
U2 5
PU SPRINGERNATURE
PI LONDON
PA CAMPUS, 4 CRINAN ST, LONDON, N1 9XW, ENGLAND
SN 0950-9232
EI 1476-5594
J9 ONCOGENE
JI Oncogene
PD AUG 13
PY 2020
VL 39
IS 33
BP 5553
EP 5569
DI 10.1038/s41388-020-1379-0
PG 17
WC Biochemistry & Molecular Biology; Oncology; Cell Biology; Genetics & Heredity
SC Biochemistry & Molecular Biology; Oncology; Cell Biology; Genetics & Heredity
GA NB0QV
UT WOS:000547821000001
PM 32655131
DA 2022-07-08
ER

PT J
AU Farhad, SZ
   Siadat, Amir
   Sadeghian, Neda
   Abrishamkar, Sourena
   Khosraviani, Farshad
   Khazaei, Pegah
   Saberi-demneh, Amir
AF Farhad, Shirin
   Siadat, Amir
   Sadeghian, Neda
   Abrishamkar, Sourena
   Khosraviani, Farshad
   Khazaei, Pegah
   Saberi-demneh, Amir
TI The effect of low-level laser radiation and doxycycline on the levels of osteoprotegerin and receptor activator of nuclear factor kappa-B ligand
SO LASERS IN MEDICAL SCIENCE
LA English
DT Article
DE OPG; RANKL; Laser; Doxycycline; Bone; Remodeling
ID tooth movement; bone repair; therapy; matrix-metalloproteinase-9; differentiation; irradiation; expression; velocity; rank
AB The present in vitro study was conducted to investigate the effect of low-level laser (LLL) radiation and doxycycline on the levels of osteoprotegerin (OPG) and receptor activator of nuclear factor kappa-B ligand (RANKL) derived from MG-63 osteosarcoma cell line. MG-63 cells were divided into four groups. In the first group, 2 mg/mL of doxycycline was injected into the cell culture medium. Diode laser (810 nm, 100 mw, 75 s) was radiated to the culture medium of the second group. The third group received both doxycycline and laser radiation. In the fourth group (control), the culture medium was replaced daily, similar to the above three groups. Mentioned interventions were performed once a day for 4 consecutive days. Then, on the sixth day, the levels of OPG and RANKL mediators were measured using real-time polymerase chain reaction by isolating the cells from the samples. OPG expression had the highest to lowest levels in the laser + doxycycline, doxycycline, laser, and control groups, respectively. The level of OPG was significantly different between all the study groups (p < 0.05) except in the doxycycline + laser and doxycycline groups (p = 0.061). The highest to lowest levels of RANKL was observed in the doxycycline, laser + doxycycline, control, and laser groups, respectively. The RANKL expression was not significantly different between all the study groups (p > 0.05). The results of this study revealed that LLL and doxycycline reduced the RANKL/OPG ratio derived from the MG-63 osteosarcoma cell line, which may result in the diminished activity of osteoclasts and osteoclastogenesis.
C1 [Farhad, Shirin Zahra; Sadeghian, Neda; Abrishamkar, Sourena] Islamic Azad Univ, Sch Dent, Khorasgan Branch, Esfahan, Iran.
   [Siadat, Amir] Isfahan Univ Med Sci, Sch Dent, Esfahan, Iran.
   [Khosraviani, Farshad; Khazaei, Pegah] Univ Tehran Med Sci, Sch Dent, Tehran, Iran.
   [Saberi-Demneh, Amir] Semnan Univ Med Sci, Sch Med, Semnan, Iran.
RP Abrishamkar, S (通讯作者)，Islamic Azad Univ, Sch Dent, Khorasgan Branch, Esfahan, Iran.
EM drsh.farhad@yahoo.com; siadat.amir@yahoo.com; Nedasadeghian@outlook.com; sourena.abrishamkar@gmail.com; farshadkhosraviani@yahoo.com; Pegahkhazaee@gmail.com; amirsaberi20@gmail.com
CR Alghamdi HS, 2018, J FUNCT BIOMATER, V9, P0, DOI 10.3390/jfb9010007
   Altan BA, 2012, LASER MED SCI, V27, P131, DOI 10.1007/s10103-010-0853-2
   de Abreu GMA, 2013, PHOTOMED LASER SURG, V31, P378, DOI 10.1089/pho.2012.3353
   Amini FARIBORZ, 2015, J ORTHOD SCI, V4, P65, DOI 10.4103/2278-0203.160237
   Ando KOSEI, 2008, CURR DRUG DISCOV TECHNOL, V5, P263, DOI 10.2174/157016308785739857
   Asiry MA, 2018, SAUDI J BIOL SCI, V25, P1027, DOI 10.1016/j.sjbs.2018.03.008
   Asnaashari M, 2016, J LASERS MED SCI, V7, P99, DOI 10.15171/jlms.2016.17
   Bicakci AA, 2012, PHOTOMED LASER SURG, V30, P460, DOI 10.1089/pho.2012.3245
   Burch S, 2016, SPINE, V41, P246, DOI 10.1097/BRS.0000000000001175
   Campanha BP, 2010, PHOTOMED LASER SURG, V28, P365, DOI 10.1089/pho.2008.2429
   Cepera F, 2012, AM J ORTHOD DENTOFAC, V141, P444, DOI 10.1016/j.ajodo.2011.10.023
   Conti CD, 2019, PHOTOCHEM PHOTOBIOL, V95, P1249, DOI 10.1111/php.13107
   Czekanska EM, 2012, EUR CELLS MATER, V24, P1
   Farre-pages N, 2011, MED ORAL PATOL ORAL, V16, PE62, DOI 10.4317/medoral.16.e62
   Franco GCN, 2011, EXP CELL RES, V317, P1454, DOI 10.1016/j.yexcr.2011.03.014
   Fujita S, 2008, ORTHOD CRANIOFAC RES, V11, P143, DOI 10.1111/j.1601-6343.2008.00423.x
   Ghiasi MOHAMMADS, 2017, BONE REP, V6, P87, DOI 10.1016/j.bonr.2017.03.002
   Gomes KD, 2017, INT J ORAL SCI, V9, P158, DOI 10.1038/ijos.2017.28
   Hanemaaijer R, 2001, TETRACYCLINES BIOL C, V0, P0
   Henle P, 2005, BONE, V37, P791, DOI 10.1016/j.bone.2005.06.015
   Kinugawa S, 2012, J IMMUNOL, V188, P1772, DOI 10.4049/jimmunol.1101174
   Liu W, 2015, MOL MED REP, V11, P3212, DOI 10.3892/mmr.2015.3152
   Matsumoto MA, 2009, LASER MED SCI, V24, P195, DOI 10.1007/s10103-008-0544-4
   Mirzaei A, 2019, LASER MED SCI, V34, P865, DOI 10.1007/s10103-019-02718-3
   Naghsh N, 2016, DENT RES J, V0, P0
   Omasa S, 2012, PHOTOMED LASER SURG, V30, P255, DOI 10.1089/pho.2011.3157
   Oshiro T, 2001, ANAT REC, V264, P305, DOI 10.1002/ar.1127
   Paiva KBS, 2017, PROGR MOL BIOL TRANS, V0, P0
   Payne JB, 2011, PHARMACOL RES, V63, P121, DOI 10.1016/j.phrs.2010.10.006
   Pountos I, 2011, EXPERT OPIN DRUG SAF, V10, P935, DOI 10.1517/14740338.2011.589833
   Pytlik M, 2004, CALCIFIED TISSUE INT, V75, P225, DOI 10.1007/s00223-004-0097-x
   Renno ACM, 2007, PHOTOMED LASER SURG, V25, P275, DOI 10.1089/pho.2007.2055
   Ribeiro TP, 2012, INT J PHOTOENERGY, V2012, P0, DOI 10.1155/2012/829587
   Seifi M, 2014, DENT RES J, V0, P0
   Shahabooei MOHAMMAD, 2015, ADV BIOMED RES, V4, P71, DOI 10.4103/2277-9175.153895
   Shakouri SK, 2010, LASER MED SCI, V25, P73, DOI 10.1007/s10103-009-0670-7
   Smith K, 2005, CLIN THER, V27, P1329, DOI 10.1016/j.clinthera.2005.09.005
   Soleimani M, 2012, LASER MED SCI, V27, P423, DOI 10.1007/s10103-011-0930-1
   Sun J, 2016, INT IMMUNOPHARMACOL, V40, P32, DOI 10.1016/j.intimp.2016.08.014
   Tabatabaei FS, 2015, LASER PHYS, V25, P0, DOI 10.1088/1054-660X/25/9/095602
   Teitelbaum SL, 2003, NAT REV GENET, V4, P638, DOI 10.1038/nrg1122
   Vandevska-radunovic V, 1999, EUR J ORTHOD, V0, P0
   Varga A, 2006, J VIROL METHODS, V132, P146, DOI 10.1016/j.jviromet.2005.10.004
   Yamaguchi M, 2010, EUR J ORTHODONT, V32, P131, DOI 10.1093/ejo/cjp078
   Yoshida T, 2009, ORTHOD CRANIOFAC RES, V12, P289, DOI 10.1111/j.1601-6343.2009.01464.x
NR 45
TC 1
Z9 1
U1 2
U2 3
PU SPRINGER LONDON LTD
PI LONDON
PA 236 GRAYS INN RD, 6TH FLOOR, LONDON WC1X 8HL, ENGLAND
SN 0268-8921
EI 1435-604X
J9 LASER MED SCI
JI Lasers Med. Sci.
PD DEC 15
PY 2020
VL 35
IS 9
BP 1975
EP 1979
DI 10.1007/s10103-020-02993-5
PG 5
WC Engineering, Biomedical; Surgery
SC Engineering; Surgery
GA ON9IB
UT WOS:000521866600001
PM 32221769
DA 2022-07-08
ER

PT J
AU Li, Xiaodong
   Huang, Qingshan
   Wang, Shenglin
   Huang, Zhen
   Yu, Fengqiang
   Lin, Jianhua
AF Li, Xiaodong
   Huang, Qingshan
   Wang, Shenglin
   Huang, Zhen
   Yu, Fengqiang
   Lin, Jianhua
TI HER4 promotes the growth and metastasis of osteosarcoma via the PI3K/AKT pathway
SO ACTA BIOCHIMICA ET BIOPHYSICA SINICA
LA English
DT Article
DE HER4; osteosarcoma; growth; metastasis; PI3K/AKT
ID prognostic-significance; expression; cancer; activation; erbb4; invasion; family; cell
AB Osteosarcoma is the most common primary malignant bone tumor, which occurs in adolescents. As reported by our previous studies, HER4 indicates a poor prognosis of primary osteosarcoma. However, its mechanisms in the pathogenesis of osteosarcoma have not yet been studied. The purpose of this study was to investigate the role of HER4 in osteosarcoma and whether the PI3K/AKT pathway is involved. In this study, western blot analysis was used to investigate the expression of HER4 protein in osteosarcoma tissues and cell lines. CCK8 and transwell assays were used to detect the effects of HER4 on the proliferation, migration, and invasion of osteosarcoma cells in vitro. The effects of HER4 on the growth and metastasis of osteosarcoma in vivo were detected by tumor formation and immunofluorescence in nude mice. The role of the PI3K/AKT pathway in HER4 regulation of the growth and metastasis of osteosarcoma was examined by western blot analysis and immunofluorescence assay. We found that HER4 protein was highly expressed in clinical osteosarcoma specimens and osteosarcoma cells. HER4 markedly promoted the proliferation, migration, and invasion of osteosarcoma cells in vitro as well as the growth and metastasis of osteosarcoma in vivo. HER4 overexpression upregulated the expression of phosphorylated protein kinase B (pAKT), proliferation marker antigen Ki67, and metastasis cell marker matrix metalloproteinase 9 (MMP9). Notably, PI3K/AKT inhibitor LY294002 significantly inhibited the effects of HER4 via the downregulation of pAKT, Ki67, and MMP9. Moreover, LY294002 markedly blocked the effects of HER4-induced upregulation of tumor malignancy. The present study suggests that HER4 may promote the growth and metastasis of osteosarcoma via the PI3K/AKT pathway. The HER4/PI3K/AKT pathway could serve as a potential target for the treatment of osteosarcoma.
C1 [Li, Xiaodong; Huang, Qingshan; Wang, Shenglin; Huang, Zhen; Yu, Fengqiang; Lin, Jianhua] Fujian Med Univ, Dept Orthoped, Affiliated Hosp 1, Fuzhou 350005, Peoples R China.
RP Lin, JH (通讯作者)，Fujian Med Univ, Dept Orthoped, Affiliated Hosp 1, Fuzhou 350005, Peoples R China.
EM jianhual1@126.com
FU National Natural Science Foundation of China [31571292]; Project of the Fujian Development and Reform Commission [FGW 2014-01]
CR Al MOUSTAFAAE, 1999, ANTICANCER RES, V19, P481
   Apuri S, 2017, SOUTH MED J, V110, P638, DOI 10.14423/SMJ.0000000000000703
   Artacho-cordon F, 2012, SURG ONCOL, V21, PE143, DOI 10.1016/j.suronc.2012.06.001
   Canfield K, 2015, CELL CYCLE, V14, P648, DOI 10.4161/15384101.2014.994966
   Cheng JCH, 2006, ONCOGENE, V25, P7009, DOI 10.1038/sj.onc.1209706
   Dai X, 2011, MED SCI MONITOR, V17, PRA177, DOI 10.12659/MSM.881893
   Dilly AK, 2013, INT J CANCER, V133, P1784, DOI 10.1002/ijc.28165
   Elenius K, 1999, ONCOGENE, V18, P2607, DOI 10.1038/sj.onc.1202612
   Forget A, 2018, CANCER CELL, V34, P379, DOI 10.1016/j.ccell.2018.08.002
   Gentile V, 2006, INT J IMMUNOPATH PH, V19, P209
   Gilbertson RJ, 1997, CANCER RES, V57, P3272
   Grivas PD, 2013, MOL MED, V19, P367, DOI 10.2119/molmed.2013.00108
   Haugen DRF, 1996, CANCER RES, V56, P1184
   Hughes DPM, 2004, CANCER RES, V64, P2047, DOI 10.1158/0008-5472.CAN-03-3096
   Jaffe N, 2009, CANCER TREAT RES, V152, P239, DOI 10.1007/978-1-4419-0284-9_12
   Jalava P, 2006, HISTOPATHOLOGY, V48, P674, DOI 10.1111/j.1365-2559.2006.02402.x
   Joel G, 2010, INT J CANCER, V119, P269
   Kountourakis P, 2006, BMC CANCER, V6, P0, DOI 10.1186/1471-2407-6-46
   Long ZW, 2018, MOL CELLS, V41, P532, DOI 10.14348/molcells.2018.2211
   Lu ZY, 2014, MOL MED REP, V10, P2433, DOI 10.3892/mmr.2014.2561
   Martin-liberal J, 2014, EXPERT OPIN PHARMACO, V15, P221, DOI 10.1517/14656566.2014.865015
   Okazaki S, 2016, BIOCHEM BIOPH RES CO, V470, P239, DOI 10.1016/j.bbrc.2016.01.045
   Rami BEN-YOSEFMD, 2010, PROSTATE, V67, P871
   Rimawi MF, 2015, ANNU REV MED, V66, P111, DOI 10.1146/annurev-med-042513-015127
   Rodon J, 2013, NAT REV CLIN ONCOL, V10, P143, DOI 10.1038/nrclinonc.2013.10
   Roskoski R, 2014, PHARMACOL RES, V79, P34, DOI 10.1016/j.phrs.2013.11.002
   Stephens P, 2004, NATURE, V431, P525, DOI 10.1038/431525b
   Wali VB, 2014, BREAST CANCER RES, V16, P0, DOI 10.1186/s13058-014-0501-z
   Wang HS, 2018, BBA-MOL BASIS DIS, V1864, P1839, DOI 10.1016/j.bbadis.2018.03.008
   Wang SL, 2018, ONCOL LETT, V16, P2185, DOI 10.3892/ol.2018.8931
   Williams CS, 2015, CARCINOGENESIS, V36, P710, DOI 10.1093/carcin/bgv049
   Wong KK, 2010, CURR OPIN GENET DEV, V20, P87, DOI 10.1016/j.gde.2009.11.002
   Yun S, 2018, GASTRIC CANCER, V21, P225, DOI 10.1007/s10120-017-0732-7
   Zeng N, 2009, NEUROPATH APPL NEURO, V35, P353, DOI 10.1111/j.1365-2990.2008.01001.x
   Zhu WJ, 2018, MELANOMA RES, V28, P105, DOI 10.1097/CMR.0000000000000428
   Zhuo BB, 2015, BIOCHEM BIOPH RES CO, V464, P401, DOI 10.1016/j.bbrc.2015.06.092
NR 36
TC 6
Z9 7
U1 1
U2 8
PU OXFORD UNIV PRESS
PI OXFORD
PA GREAT CLARENDON ST, OXFORD OX2 6DP, ENGLAND
SN 1672-9145
EI 1745-7270
J9 ACTA BIOCH BIOPH SIN
JI Acta Biochim. Biophys. Sin.
PD APR 15
PY 2020
VL 52
IS 4
BP 354
EP 362
DI 10.1093/abbs/gmaa004
PG 9
WC Biochemistry & Molecular Biology; Biophysics
SC Biochemistry & Molecular Biology; Biophysics
GA ME9QA
UT WOS:000544987800002
PM 32181480
DA 2022-07-08
ER

PT J
AU Mishra, Rutusmita
   Nathani, Sandip
   Varshney, Ritu
   Sircar, Debabrata
   Roy, Partha
AF Mishra, Rutusmita
   Nathani, Sandip
   Varshney, Ritu
   Sircar, Debabrata
   Roy, Partha
TI Berberine reverses epithelial-mesenchymal transition and modulates histone methylation in osteosarcoma cells
SO MOLECULAR BIOLOGY REPORTS
LA English
DT Article
DE Berberine; Osteosarcoma; Epithelial-mesenchymal transition; Epigenetic; Histone methylation
ID matrix metalloproteinase; cancer; phytochemical; metastasis; therapy
AB Osteosarcoma is the most frequently occurring cancer in children as well as young adolescents and the metastatic forms worsen this condition to a further great extent. The metastatic dissemination of cancer cells is often acquired through a process of epithelial-mesenchymal transition (EMT). Since, phytochemicals have attracted intense interest in recent years due to their diverse pharmacological effects, in the present study, we investigated if berberine, a naturally occurring isoquinoline quaternary alkaloid, could modulate the EMT in osteosarcoma cells. Our experimental studies showed that berberine reduced cell viability, colony formation, wound healing ability and migration of osteosarcoma cells. Also, berberine significantly reduced the expression of matrix metalloproteinase (MMP)-2, suggesting its inhibitory action on the matrix metalloproteinases that are required for cancer cell invasion. The significant reduction in the expression of vimentin, N-cadherin, fibronectin and increased expression of E-cadherin further suggested its role in the inhibition of EMT in osteosarcoma cells. The downregulation of H3K27me3, as well as the decreased expression of the histone methyl transferase enzyme EZH2, further substantiated the fact that the plant alkaloid can be used as an epigenetic modulator in the treatment of osteosarcoma. In conclusion, our findings suggest that berberine inhibits proliferation and migration of osteosarcoma cells and most importantly reverses EMT along with modulation of key epigenetic regulators.
C1 [Mishra, Rutusmita; Nathani, Sandip; Varshney, Ritu; Roy, Partha] Indian Inst Technol Roorkee, Mol Endocrinol Lab, Dept Biotechnol, Roorkee 247667, Uttarakhand, India.
   [Sircar, Debabrata] Indian Inst Technol Roorkee, Plant Mol Biol Lab, Dept Biotechnol, Roorkee 247667, Uttarakhand, India.
RP Roy, P (通讯作者)，Indian Inst Technol Roorkee, Mol Endocrinol Lab, Dept Biotechnol, Roorkee 247667, Uttarakhand, India.
EM rmishra@bt.iitr.ac.in; snathani@bt.iitr.ac.in; rituvarshney.2009@gmail.com; dsircar.iitkgp@gmail.com; partha.roy@bt.iitr.ac.in
FU Ministry of Human Resource and Development, Government of India; Indian Institute of Technology Roorkee, Roorkee
CR Bjornland K, 2005, J SURG RES, V127, P151, DOI 10.1016/j.jss.2004.12.016
   Chen CB, 2015, ONCOTARGET, V6, P17570, DOI 10.18632/oncotarget.4100
   Chen SZ, 2015, TROP J PHARM RES, V14, P1589, DOI 10.4314/tjpr.v14i9.7
   Chou ALEXANDERJ, 2008, PAEDIATR DRUGS, V10, P315, DOI 10.2165/00148581-200810050-00005
   Chu SC, 2014, MOL PHARMACOL, V86, P609, DOI 10.1124/mol.114.094037
   Dave B, 2012, BREAST CANCER RES, V14, P0, DOI 10.1186/bcr2938
   Feng HELIN, 2018, ONCOTARGET, V9, P27087, DOI 10.18632/oncotarget.25484
   Gonzalez DM, 2014, SCI SIGNAL, V7, P0, DOI 10.1126/scisignal.2005189
   Gottardi CJ, 2001, J CELL BIOL, V153, P1049, DOI 10.1083/jcb.153.5.1049
   Guo PF, 2019, FRONT PHARMACOL, V10, P0, DOI 10.3389/fphar.2019.00857
   Hanahan D, 2000, CELL, V100, P57, DOI 10.1016/S0092-8674(00)81683-9
   Hosseini A, 2015, AVICENNA J PHYTOMEDI, V5, P84
   Hu Y, 2018, CLIN EPIGENETICS, V10, P0, DOI 10.1186/s13148-018-0592-y
   Huang XY, 2019, J BONE ONCOL, V16, P0, DOI 10.1016/j.jbo.2019.100230
   Hunter KENTW, 2008, BREAST CANCER RES, V10 Suppl 1, PS2, DOI 10.1186/bcr1988
   Izdebska M, 2018, BIOMED RES INT, V2018, P0, DOI 10.1155/2018/4578373
   Jin H, 2017, ONCOL REP, V37, P729, DOI 10.3892/or.2016.5327
   Kaste SC, 1999, CANCER-AM CANCER SOC, V86, P1602, DOI 10.1002/(SICI)1097-0142(19991015)86:8<1602::AID-CNCR31>3.0.CO;2-R
   Kim K, 2002, CELL BIOL INT, V26, P463, DOI 10.1006/cbir.2002.0901
   Kleiner DE, 1999, CANCER CHEMOTH PHARM, V43, PS42, DOI 10.1007/s002800051097
   Lin CH, 2014, ADV EXP MED BIOL, V804, P33, DOI 10.1007/978-3-319-04843-7_2
   Liu D, 2019, FRONT PHARMACOL, V10, P0, DOI 10.3389/fphar.2019.00009
   Liu ZJ, 2009, MUTAT RES-FUND MOL M, V662, P75, DOI 10.1016/j.mrfmmm.2008.12.009
   Loh CY, 2019, CELLS-BASEL, V8, P0, DOI 10.3390/cells8101118
   Lv YF, 2015, SCI REP-UK, V5, P0, DOI 10.1038/srep12999
   Machesky LM, 2008, FEBS LETT, V582, P2102, DOI 10.1016/j.febslet.2008.03.039
   Mirabello L, 2009, INT J CANCER, V125, P229, DOI 10.1002/ijc.24320
   Mirabello L, 2009, CANCER-AM CANCER SOC, V115, P1531, DOI 10.1002/cncr.24121
   Moreno-bueno G, 2008, ONCOGENE, V27, P6958, DOI 10.1038/onc.2008.346
   Neergheen VS, 2010, TOXICOLOGY, V278, P229, DOI 10.1016/j.tox.2009.10.010
   Posthumadeboer J, 2011, CLIN EXP METASTAS, V28, P493, DOI 10.1007/s10585-011-9384-x
   Serrano-gomez SJ, 2016, MOL CANCER, V15, P0, DOI 10.1186/s12943-016-0502-x
   Shi TY, 2013, MED ONCOL, V30, P0, DOI [10.1007/s12032-013-0500-4, 10.1007/s12032-013-0697-2]
   Sun YY, 2009, ANTI-CANCER DRUG, V20, P757, DOI 10.1097/CAD.0b013e328330d95b
   Tsai JH, 2013, GENE DEV, V27, P2192, DOI 10.1101/gad.225334.113
   Varshney R, 2019, J FUNCT FOODS, V59, P194, DOI 10.1016/j.jff.2019.05.004
   Varshney R, 2018, J NUTR BIOCHEM, V57, P212, DOI 10.1016/j.jnutbio.2018.02.017
   Varshney R, 2017, MOL CELL ENDOCRINOL, V448, P1, DOI 10.1016/j.mce.2017.02.033
   Vuddanda PR, 2010, EXPERT OPIN INV DRUG, V19, P1297, DOI 10.1517/13543784.2010.517745
   Wang ZX, 2016, TOXICOL IN VITRO, V36, P10, DOI 10.1016/j.tiv.2016.06.004
   Yang HG, 2014, ONCOL LETT, V8, P193, DOI 10.3892/ol.2014.2079
   Zha L, 2016, MED ONCOL, V33, P0, DOI 10.1007/s12032-016-0734-z
   Zhu Y, 2014, MOL MED REP, V10, P1734, DOI 10.3892/mmr.2014.2405
NR 43
TC 4
Z9 5
U1 0
U2 4
PU SPRINGER
PI DORDRECHT
PA VAN GODEWIJCKSTRAAT 30, 3311 GZ DORDRECHT, NETHERLANDS
SN 0301-4851
EI 1573-4978
J9 MOL BIOL REP
JI Mol. Biol. Rep.
PD NOV 15
PY 2020
VL 47
IS 11
BP 8499
EP 8511
DI 10.1007/s11033-020-05892-8
PG 13
WC Biochemistry & Molecular Biology
SC Biochemistry & Molecular Biology
GA PB8WL
UT WOS:000581659400003
PM 33074411
DA 2022-07-08
ER

PT J
AU Gong, Chen
   Sun, Kai
   Xiong, Hui-hua
   Sneh, Tal
   Zhang, Jing
   Zhou, Xiao
   Yan, Peng
   Wang, Jian-hua
AF Gong, Chen
   Sun, Kai
   Xiong, Hui-hua
   Sneh, Tal
   Zhang, Jing
   Zhou, Xiao
   Yan, Peng
   Wang, Jian-hua
TI Expression of CXCR4 and MMP-2 is associated with poor prognosis in patients with osteosarcoma
SO HISTOLOGY AND HISTOPATHOLOGY
LA English
DT Article
DE Osteosarcoma; CXCR4; MMP-2; Metastasis; Survival
ID metalloproteinase 2 expression; survival; cancer; metastasis; growth; iv
AB Backgroud. Osteosarcoma is a primary malignant tumor with a high tendency to form metastasis and poor prognosis. Consequently, finding effective early indicators of metastases is crucial for identifying and treating high-risk patients. CXCR4 and MMP-2 have been found to strongly correlate with invasion and metastasis of malignant tumors, including osteosarcoma. Materials and Methods. Our study evaluated CXCR4 in conjunction with MMP- 2 as an important clinicopathological prognostic predictor for metastasis and overall survival of osteosarcoma. 73 patients' clinical data and pathological samples were retrieved for the study. A median time of 36 months follow-up was performed to evaluate for tumor metastasis and patient survival. CXCR4 and MMP-2 proteins in tumor tissues were detected by immunohistochemistry on paraffin-embedded tissue sections. Results. The positive expression rate of CXCR4 and MMP-2 was 68.5% and 54.8% respectively, and of the 45 patients who developed distal metastasis, 33 and 28 patients had positive expression of CXCR4 and MMP-2 respectively. The median metastasis-free survival was 72.00 months in the CXCR4-negative group and 14.00 months in the CXCR4 positive group. Furthermore, median overall survival was 73.77 and 24.00 months in these same two groups. Further, the median metastasis-free survival was 66.51 months in the MMP-2 negative group and 9.00 months in the MMP-2 positive group. The median overall survival was 75.07 and 19.00 months in these same two groups. MMP2 and metastasis remained the significant and independent prognostic factors for metastasis-free survival and overall survival by using the COX regression model adjusted for the multivariate predictors of survival. Conclusion. Our results suggest that metastasis and MMP- 2 are both independent prognostic indicators for metastasis-free and overall survival of osteosarcoma patients.
C1 [Gong, Chen; Xiong, Hui-hua; Zhang, Jing; Zhou, Xiao; Yan, Peng; Wang, Jian-hua] Huazhong Univ Sci & Technol, Tongji Hosp, Tongji Med Coll, Dept Oncol, Wuhan 430030, Peoples R China.
   [Sun, Kai] Wuhan Univ, Dept Orthoped, Renmin Hosp, Wuhan, Peoples R China.
   [Sneh, Tal] Arizona State Univ, Ctr Mol Design & Biomimet, Biodesign Inst, Tempe, AZ USA.
RP Wang, JH (通讯作者)，Huazhong Univ Sci & Technol, Tongji Hosp, Tongji Med Coll, Dept Oncol, Wuhan 430030, Peoples R China.
EM superman.4812@163.com
CR Bai ST, 2011, ARCH PATHOL LAB MED, V135, P753, DOI 10.1043/2009-0230-OA.1
   Bjornland K, 2005, J SURG RES, V127, P151, DOI 10.1016/j.jss.2004.12.016
   Casali PG, 2018, ANN ONCOL, V29, P79, DOI 10.1093/annonc/mdy310
   Chan OTM, 2017, ONCOTARGET, V8, P99707, DOI 10.18632/oncotarget.20686
   Han J, 2012, WORLD J SURG ONCOL, V10, P0, DOI 10.1186/1477-7819-10-37
   Huang JF, 2016, J BUON, V21, P235
   Li GH, 2013, MED ONCOL, V30, P0, DOI 10.1007/s12032-012-0437-z
   Li YJ, 2017, CLIN EXP MED, V17, P59, DOI 10.1007/s10238-015-0405-y
   Liu C, 2016, CLIN EXP MED, V16, P375, DOI 10.1007/s10238-015-0369-y
   Misaghi A, 2018, SICOT-J, V4, P0, DOI 10.1051/sicotj/2017028
   Oda Y, 2006, MODERN PATHOL, V19, P738, DOI 10.1038/modpathol.3800587
   Perissinotto E, 2005, CLIN CANCER RES, V11, P490
   Qu LY, 2015, CANCER CELL INT, V15, P0, DOI 10.1186/s12935-015-0220-2
   Ren ZW, 2016, TUMOR BIOL, V37, P5089, DOI 10.1007/s13277-015-4352-8
   Ren ZL, 2018, AM J PHYSIOL-HEART C, V315, PH33, DOI 10.1152/ajpheart.00045.2018
   Salem N, 2016, FUTURE ONCOL, V12, P323, DOI 10.2217/fon.15.325
   Sand LGL, 2015, EUR J CANCER, V51, P2624, DOI 10.1016/j.ejca.2015.08.020
   Sudhakar YA, 2014, SCI REP-UK, V4, P0, DOI 10.1038/srep04136
   Sun K, 2017, MOL MED REP, V16, P6953, DOI 10.3892/mmr.2017.7458
   Wang L, 2017, CANCER MED-US, V6, P982, DOI 10.1002/cam4.1009
   Wen XY, 2014, TUMOR BIOL, V35, P845, DOI 10.1007/s13277-013-1116-1
   Zhang M, 2015, INT J CLIN EXP PATHO, V8, P14965
   Zhang SH, 2018, DIGEST DIS SCI, V63, P395, DOI 10.1007/s10620-017-4884-4
NR 23
TC 1
Z9 1
U1 0
U2 0
PU F HERNANDEZ
PI MURCIA
PA PLAZA FUENSANTA 2-7 C, 30008 MURCIA, SPAIN
SN 0213-3911
EI 1699-5848
J9 HISTOL HISTOPATHOL
JI Histol. Histopath.
PD AUG 15
PY 2020
VL 35
IS 8
BP 863
EP 870
DI 10.14670/HH-18-219
PG 8
WC Cell Biology; Pathology
SC Cell Biology; Pathology
GA MX7CT
UT WOS:000557879000009
PM 32314796
DA 2022-07-08
ER

PT J
AU Mao, Xiaohan
   Jin, Yaqian
   Feng, Tianyu
   Wang, Hao
   Liu, Dan
   Zhou, Zhangxu
   Yan, Qi
   Yang, Huini
   Yang, Jieru
   Yang, Jing
   Ye, Yan
   Su, Yuxi
   Zuo, Guowei
AF Mao, Xiaohan
   Jin, Yaqian
   Feng, Tianyu
   Wang, Hao
   Liu, Dan
   Zhou, Zhangxu
   Yan, Qi
   Yang, Huini
   Yang, Jieru
   Yang, Jing
   Ye, Yan
   Su, Yuxi
   Zuo, Guowei
TI Ginsenoside Rg3 Inhibits the Growth of Osteosarcoma and Attenuates Metastasis through the Wnt/beta-Catenin and EMT Signaling Pathway
SO EVIDENCE-BASED COMPLEMENTARY AND ALTERNATIVE MEDICINE
LA English
DT Article
ID epithelial-mesenchymal transition; matrix metalloproteinase; pancreatic-cancer; down-regulation; lung-cancer; cell; apoptosis; biology
AB Osteosarcoma (OS) is the most common primary malignant bone cancer. An increasing number of studies have demonstrated that ginsenoside Rg3 (Rg3), which is extracted from the roots of the traditional Chinese herb Panax ginseng, plays a tumor suppression role in various malignant tumors. In the present study, we aimed at investigating the role of Rg3 in the proliferation, migration, and invasion of OS and at exploring the underlying mechanisms. Cell viability and proliferation were observed by MTT assay and crystal violet staining. The migration and invasion of cells were measured by wound-healing assay and Transwell method. Signaling pathway screening was investigated using luciferase reporter gene assay. qRT-PCR and western blot were performed to measure the expression of molecules involved in cell epithelial-mesenchymal transition (EMT), and Wnt/beta-catenin pathway. Results suggested that Rg3 could not only inhibit proliferation but also hamper the migration and invasion of OS. qRT-PCR and western blot demonstrated that a reduced level of MMP2/MMP7/MMP9 was induced after Rg3 treatment. In addition, the expression levels of proteins related to EMT and the Wnt/beta-catenin pathway were downregulated. In summary, our data revealed that Rg3 could inhibit the proliferation, migration, and invasion of OS cells. This effect of Rg3 might be mediated by downregulating MMP2, MMP7, and MMP9 expression and suppressing EMT as well as the Wnt/beta-catenin pathway. Thus, Rg3 might be a potential agent for the treatment of OS.
C1 [Mao, Xiaohan; Feng, Tianyu; Wang, Hao; Liu, Dan; Zhou, Zhangxu; Yan, Qi; Yang, Huini; Yang, Jieru; Yang, Jing; Ye, Yan; Zuo, Guowei] Chongqing Med Univ, Minist Educ, Key Lab Lab Med Diagnost, Chongqing 400016, Peoples R China.
   [Jin, Yaqian] Chongqing Med Univ, Fac Basic Med Sci, Chongqing 400016, Peoples R China.
   [Su, Yuxi] Chongqing Med Univ, Childrens Hosp,Natl Clin Res Ctr Child Hlth & Dis, Minist Educ,Key Lab Child Dev & Disorders, Dept Orthopaed 2,Chongqing Key Lab Pediat,China I, Chongqing, Peoples R China.
RP Zuo, GW (通讯作者)，Chongqing Med Univ, Minist Educ, Key Lab Lab Med Diagnost, Chongqing 400016, Peoples R China.; Su, YX (通讯作者)，Chongqing Med Univ, Childrens Hosp,Natl Clin Res Ctr Child Hlth & Dis, Minist Educ,Key Lab Child Dev & Disorders, Dept Orthopaed 2,Chongqing Key Lab Pediat,China I, Chongqing, Peoples R China.
EM mxiaohan_cqmu@sina.com; 710337704@qq.com; tianyufeng0408@qq.com; elison.wang@qq.com; 1250728644@qq.com; 1454792312@qq.com; 563203105@qq.com; baiyihuoshi0103@163.com; ssth20000101@163.com; ayin0422@163.com; yy939260@163.com; suyuxi@hospital.cqmu.edu.cn; zuoguowei@cqmu.edu.cn
FU National Natural Science Foundation of China [81102035]
CR [anonymous] , 2008, CHIN J INTEGR MED, V14, P33, DOI 10.1007/s11655-007-9002-6, 10.1007/s11655-007-9002
   Chou ALEXANDERJ, 2008, PAEDIATR DRUGS, V10, P315, DOI 10.2165/00148581-200810050-00005
   Gianferante DM, 2017, NAT REV ENDOCRINOL, V13, P480, DOI 10.1038/nrendo.2017.16
   Guo JQ, 2014, INT J ONCOL, V45, P1065, DOI 10.3892/ijo.2014.2500
   Hattinger CM, 2015, EXPERT OPIN EMERG DR, V20, P495, DOI 10.1517/14728214.2015.1051965
   Heare T, 2009, CURR OPIN PEDIATR, V21, P365, DOI 10.1097/MOP.0b013e32832b1111
   Herszenyi L, 2012, INT J MOL SCI, V13, P13240, DOI 10.3390/ijms131013240
   Jiang J, 2017, BIOMED PHARMACOTHER, V96, P619, DOI 10.1016/j.biopha.2017.10.043
   Kansara M, 2014, NAT REV CANCER, V14, P722, DOI 10.1038/nrc3838
   Kim JW, 2012, CANCER BIOL THER, V13, P504, DOI 10.4161/cbt.19599
   Kleiner DE, 1999, CANCER CHEMOTH PHARM, V43, PS42, DOI 10.1007/s002800051097
   Lee JY, 2016, CELL MOL LIFE SCI, V73, P4643, DOI 10.1007/s00018-016-2313-z
   Li S, 2016, ONCOTARGET, V7, P70364, DOI 10.18632/oncotarget.12217
   Li Y, 2018, BIOMED RES INT, V2018, P0, DOI 10.1155/2018/4306579
   Lu X, 2004, NEOPLASIA, V6, P603, DOI 10.1593/neo.04241
   Luo H, 2019, CHIN MED-UK, V14, P0, DOI 10.1186/s13020-019-0270-9
   Meng LB, 2019, INT J ONCOL, V54, P2069, DOI 10.3892/ijo.2019.4787
   Mitschke J, 2019, CANCER METAST REV, V38, P431, DOI 10.1007/s10555-019-09808-2
   Peng YF, 2019, ONCOL LETT, V17, P1139, DOI 10.3892/ol.2018.9691
   Peters F, 2019, CANCER METAST REV, V38, P347, DOI 10.1007/s10555-019-09805-5
   Shan X, 2014, PLOS ONE, V9, P0, DOI 10.1371/journal.pone.0115401
   Sun MY, 2017, INT J MOL MED, V39, P507, DOI 10.3892/ijmm.2017.2857
   Sun YAN, 2006, ZHONGGUO FEI AI ZA ZHI, V9, P254, DOI 10.3779/j.issn.1009-3419.2006.03.09
   Tian LL, 2016, ONCOTARGET, V7, P1619, DOI 10.18632/oncotarget.6451
   Tornin J, 2019, SCI REP-UK, V9, P0, DOI 10.1038/s41598-019-47128-1
   Wang J, 2014, TUMOR BIOL, V35, P4859, DOI 10.1007/s13277-014-1637-2
   Wang JJ, 2018, CANCER LETT, V415, P73, DOI 10.1016/j.canlet.2017.11.037
   Xu TM, 2008, CHINESE MED J-PEKING, V121, P1394, DOI 10.1097/00029330-200808010-00012
   Yuan ZG, 2017, BIOMED PHARMACOTHER, V89, P227, DOI 10.1016/j.biopha.2017.02.038
   Zhang LN, 2019, ARCH BIOCHEM BIOPHYS, V676, P0, DOI 10.1016/j.abb.2019.108137
   Zhang YH, 2014, ONCOL REP, V31, P919, DOI 10.3892/or.2013.2914
NR 31
TC 9
Z9 10
U1 2
U2 6
PU HINDAWI LTD
PI LONDON
PA ADAM HOUSE, 3RD FLR, 1 FITZROY SQ, LONDON, W1T 5HF, ENGLAND
SN 1741-427X
EI 1741-4288
J9 EVID-BASED COMPL ALT
JI Evid.-based Complement Altern. Med.
PD JUL 11
PY 2020
VL 2020
IS 
BP 
EP 
DI 10.1155/2020/6065124
PG 12
WC Integrative & Complementary Medicine
SC Integrative & Complementary Medicine
GA MR2BJ
UT WOS:000553394800004
PM 32733585
DA 2022-07-08
ER

PT J
AU Gang, W
   Tanjun, W
   Yong, H
   Jiajun, Q
   Yi, Z
   Hao, H
AF Gang, Wu
   Tanjun, Wei
   Yong, Huang
   Jiajun, Qin
   Yi, Zhang
   Hao, Hu
TI Inhibition of miR-9 decreases osteosarcoma cell proliferation
SO BOSNIAN JOURNAL OF BASIC MEDICAL SCIENCES
LA English
DT Article
DE Osteosarcoma; cell proliferation; metastasis; miR-9; E-cadherin; CDH1; matrix metalloproteinase 13; MMP-13; forkhead box O3; FOXO3a; Bcl-2-like protein 11; BCL2L11; beta-catenin; CTNNB1
ID e-cadherin; migration; microrna; expression; apoptosis; invasion
AB Osteosarcoma (OS) is the most common primary bone tumor that affects adolescents and young adults. Disruption of microRNA (miRNA) regulation is well established in the pathophysiology of different cancers, including OS. Increased expression of miR-9 in OS positively correlates with the tumor size, clinical stage, and distant metastasis. In the present study, we used two different OS cell lines, MG-63 and Saos-2, as in vitro models. miR-9 inhibitor and miR-9 mimics were used to study the function of miR-9 in these two cell lines. We determined the effect of miR-9 inhibition on cell proliferation, cell cyde, apoptosis, and the protein expression of different genes. Our results demonstrated that miR-9 inhibition in the human OS cell lines suppresses their metastatic potential, as determined by decreased cell proliferation and cell cycle arrest, decreased invasion, and increased apoptosis. The Western blot analysis showed that E-cadherin, matrix metalloproteinase 13, forkhead box O-3, Bel-2-like protein 11, and beta-catenin are involved in miR-9 signaling. Moreover. miR-9 mimics rescued the effects caused by the inhibition of miR-9 in the OS cell lines. Our findings suggest that miR-9 is important for mediating OS cell migration. invasion, metastasis, and apoptosis. Inhibition of miR-9 could be further explored as a therapeutic target to treat OS.
C1 [Wu Gang; Wei Tanjun; Qin Jiajun; Hu Hao] Chinese Peoples Liberat Army, Cent Theater Command Gen Hosp, Dept Orthoped, 627 Wuluo Rd, Wuhan, Hubei, Peoples R China.
   [Huang Yong; Hu Hao] Hubei Prov Hosp Tradit Chinese Med, Dept Orthoped, Wuhan, Hubei, Peoples R China.
   [Zhang Yi] Zhengzhou Univ, Dept Orthoped, Affiliated Hosp 1, Zhengzhou, Henan, Peoples R China.
RP Hu, H (通讯作者)，Chinese Peoples Liberat Army, Cent Theater Command Gen Hosp, Dept Orthoped, 627 Wuluo Rd, Wuhan, Hubei, Peoples R China.
EM 12914219@qq.com
FU Hubei Provincial Natural Science Foundation of China [2016CFB363, 2016CFB187]; Central Theater Command General Hospital [YZ201504]
CR Bazzoni F, 2009, P NATL ACAD SCI USA, V106, P5282, DOI 10.1073/pnas.0810909106
   Botter SM, 2014, CURR OPIN PHARMACOL, V16, P15, DOI 10.1016/j.coph.2014.02.002
   Cekaite L, 2012, NEOPLASIA, V14, P868, DOI 10.1593/neo.121094
   Gao S, 2019, INT J ONCOL, V54, P1921, DOI 10.3892/ijo.2019.4783
   Guo LM, 2009, FEBS J, V276, P5537, DOI 10.1111/j.1742-4658.2009.07237.x
   Hesse E, 2019, CURR OSTEOPOROS REP, V17, P122, DOI 10.1007/s11914-019-00510-4
   Hildebrandt MAT, 2010, ONCOGENE, V29, P5724, DOI 10.1038/onc.2010.305
   Hu H, 2012, ONCOL LETT, V4, P1037, DOI 10.3892/ol.2012.866
   Khafaei M, 2019, J CELL PHYSIOL, V234, P14651, DOI 10.1002/jcp.28210
   Kushlinskii NE, 2016, BIOCHEMISTRY-MOSCOW+, V81, P315, DOI 10.1134/S0006297916040027
   Laissue P, 2019, MOL CANCER, V18, P0, DOI 10.1186/s12943-019-0938-x
   Li XY, 2017, AM J PHYSIOL-CELL PH, V313, PC80, DOI 10.1152/ajpcell.00232.2016
   Liu WEI, 2015, ZHONGGUO YI XUE KE XUE YUAN XUE BAO, V37, P253, DOI 10.3881/j.issn.1000-503X.2015.03.001
   Ma L, 2010, NAT CELL BIOL, V12, P247, DOI 10.1038/ncb2024
   Mahajan N, 2013, J BIOL CHEM, V288, P11611, DOI 10.1074/jbc.M112.410852
   Nowek KATARZYNA, 2018, ONCOTARGET, V9, P20838, DOI 10.18632/oncotarget.24889
   Peng Y, 2016, SIGNAL TRANSDUCT TAR, V1, P0, DOI 10.1038/sigtrans.2015.4
   Sampson VB, 2015, FRONT PEDIATR, V3, P0, DOI 10.3389/fped.2015.00069
   Sasaki R, 2019, CANCERS, V11, P0, DOI 10.3390/cancers11040553
   Simpson E, 2018, JAAPA-J AM ACAD PHYS, V31, P15, DOI 10.1097/01.JAA.0000541477.24116.8d
   Vinci S, 2013, METHODS, V59, P138, DOI 10.1016/j.ymeth.2012.09.002
   Xu SH, 2014, WORLD J SURG ONCOL, V12, P0, DOI 10.1186/1477-7819-12-195
   Zhang HX, 2018, MOL MED REP, V17, P3708, DOI 10.3892/mmr.2017.8340
   Zhang J, 2015, CLIN CHIM ACTA, V444, P9, DOI 10.1016/j.cca.2015.01.025
   Zhang Y, 2013, FOOD CHEM TOXICOL, V53, P325, DOI 10.1016/j.fct.2012.12.019
   Zhang Y, 2012, ANTI-CANCER DRUG, V23, P212, DOI 10.1097/CAD.0b013e32834e5592
   Zheng LD, 2013, PLOS ONE, V8, P0, DOI 10.1371/journal.pone.0055719
   Zhou B, 2017, FRONT MED-PRC, V11, P214, DOI 10.1007/s11684-017-0518-7
NR 28
TC 7
Z9 7
U1 0
U2 0
PU ASSOC BASIC MEDICAL SCI FEDERATION BOSNIA & HERZEGOVINA SARAJEVO
PI CEKALUSA
PA UNIV SARAJEVO, MEDICAL FAC, CEKALUSA, SARAJEVO 90, BOSNIA & HERCEG
SN 1512-8601
EI 1840-4812
J9 BOSNIAN J BASIC MED
JI Bosnian J. Basic Med. Sci.
PD JUN 15
PY 2020
VL 20
IS 2
BP 218
EP 225
DI 10.17305/bjbms.2019.4434
PG 8
WC Medicine, Research & Experimental
SC Research & Experimental Medicine
GA LK4YG
UT WOS:000530872100008
PM 31724522
DA 2022-07-08
ER

PT J
AU Lu, Minan
   Xie, Kegong
   Lu, Xianzhe
   Lu, Lu
   Shi, Yu
   Tang, Yujin
AF Lu, Minan
   Xie, Kegong
   Lu, Xianzhe
   Lu, Lu
   Shi, Yu
   Tang, Yujin
TI Notoginsenoside R1 counteracts mesenchymal stem cell-evoked oncogenesis and doxorubicin resistance in osteosarcoma cells by blocking IL-6 secretion-induced JAK2/STAT3 signaling
SO INVESTIGATIONAL NEW DRUGS
LA English
DT Article
DE Osteosarcoma; Tumor microenvironment; MSCs; NGR1; Cell proliferation and migration; Drug resistance
ID promote; metastasis; inhibition; activation
AB Tumor microenvironment is a critical participant in the initiation, progression and drug resistance of carcinomas, including osteosarcoma. Notoginsenoside R1 (NGR1) is a proverbial active ingredient of the traditional Chinese medicine Panax notoginseng (PN) and possess undeniable roles in several cancers. Nevertheless, its function in osteosarcoma and tumor microenvironment remains elusive. In the current study, exposure to NGR1 dose-dependently inhibited osteosarcoma cell viability and migration, and induced apoptosis. Furthermore, osteosarcoma cells that were incubated with conditioned medium (CM) from bone marrow mesenchymal stem cells (BMSCs) exhibited greater proliferation, migration capacity and MMP-2 and MMP-9 expression relative to control cells, which was reversed when BMSCs were treated with NGR1. Notably, administration with NGR1 antagonized CM-evoked doxorubicin resistance in osteosarcoma cells by decreasing cell viability and increasing cell apoptosis and caspase-3/9 activity. Mechanically, NGR1 suppressed IL-6 secretion from BMSCs, as well as the subsequent activation of the JAK2/STAT3 signaling in osteosarcoma cells. In addition, blocking the JAK2 pathway by its antagonist AG490 reversed CM-induced osteosarcoma cell proliferation, migration and doxorubicin resistance. Moreover, exogenous supplementation with IL-6 engendered not only the reactivation of the JAK2/STAT3 signaling but also muted NGR1-mediated efficacy against osteosarcoma cell malignancy and doxorubicin resistance. Collectively, NGR1 may directly restrain osteosarcoma cell growth and migration, or indirectly antagonize MSC-evoked malignancy and drug resistance by interdicting IL-6 secretion-evoked activation of the JAK2/STAT3 pathway. Consequently, the current study may highlight a promising therapeutic strategy against osteosarcoma by regulating tumor cells and the tumor microenvironment.
C1 [Lu, Minan; Tang, Yujin] Jinan Univ, Dept Orthoped Surg, Affiliated Hosp 1, Guangzhou 510630, Guangdong, Peoples R China.
   [Lu, Minan; Xie, Kegong; Lu, Xianzhe; Lu, Lu; Shi, Yu; Tang, Yujin] Youjiang Med Univ Nationalities, Dept Orthoped Surg, Affiliated Hosp, Baise 533000, Guangxi, Peoples R China.
RP Tang, YJ (通讯作者)，Jinan Univ, Dept Orthoped Surg, Affiliated Hosp 1, Guangzhou 510630, Guangdong, Peoples R China.; Tang, YJ (通讯作者)，Youjiang Med Univ Nationalities, Dept Orthoped Surg, Affiliated Hosp, Baise 533000, Guangxi, Peoples R China.
EM yujintangedu@yandex.com
CR Anderson ME, 2016, ORTHOP CLIN N AM, V47, P283, DOI 10.1016/j.ocl.2015.08.022
   Casey SC, 2015, SEMIN CANCER BIOL, V35, PS199, DOI 10.1016/j.semcancer.2015.02.007
   Chen DR, 2014, BIOMED RES INT, V2014, P0, DOI 10.1155/2014/532161
   Chen WX, 2008, WORLD J GASTROENTERO, V14, P29, DOI 10.3748/wjg.14.29
   Cortini M, 2016, PLOS ONE, V11, P0, DOI 10.1371/journal.pone.0166500
   Fontanella R, 2016, CANCER LETT, V370, P100, DOI 10.1016/j.canlet.2015.10.018
   Gross AC, 2018, JCI INSIGHT, V3, P0, DOI 10.1172/jci.insight.99791
   Hall B, 2007, V180, V0, P263
   Han XX, 2019, BIOL CHEM, V400, P545, DOI 10.1515/hsz-2018-0292
   Hattinger CM, 2017, FUTURE ONCOL, V13, P673, DOI 10.2217/fon-2016-0519
   Hsu HS, 2012, LUNG CANCER, V75, P167, DOI 10.1016/j.lungcan.2011.07.001
   Johnson DE, 2018, NAT REV CLIN ONCOL, V15, P234, DOI 10.1038/nrclinonc.2018.8
   Lee CY, 2017, ONCOL REP, V37, P399, DOI 10.3892/or.2016.5222
   Li HD, 2018, J NANOBIOTECHNOL, V16, P0, DOI 10.1186/s12951-018-0429-z
   Li Y, 2020, DIGEST DIS SCI, V65, P1364, DOI 10.1007/s10620-019-05856-4
   Liu H, 2020, DRUG DES DEV THER, V14, P551, DOI 10.2147/DDDT.S240511
   Liu LX, 2015, PLOS ONE, V10, P0, DOI 10.1371/journal.pone.0143438
   Liu Y, 2016, INT J MOL MED, V38, P537, DOI 10.3892/ijmm.2016.2652
   Luo C, 2019, MED SCI MONITOR, V25, P1177, DOI 10.12659/MSM.911512
   Marina NM, 2016, LANCET ONCOL, V17, P1396, DOI 10.1016/S1470-2045(16)30214-5
   Misaghi A, 2018, SICOT-J, V4, P0, DOI 10.1051/sicotj/2017028
   Okane GM, 2015, CLIN SARCOMA RES, V5, P0, DOI 10.1186/s13569-015-0032-0
   Shang J, 2019, MOL IMMUNOL, V114, P571, DOI 10.1016/j.molimm.2019.09.008
   Tsukamoto S, 2012, INT J ONCOL, V40, P163, DOI 10.3892/ijo.2011.1220
   Tu B, 2016, ONCOTARGET, V7, P48296, DOI 10.18632/oncotarget.10219
   Tu B, 2012, CANCER LETT, V325, P80, DOI 10.1016/j.canlet.2012.06.006
   Wang SW, 2014, INT J ONCOL, V44, P1032, DOI 10.3892/ijo.2014.2259
   Yan J, 2015, MOL MED REP, V12, P498, DOI 10.3892/mmr.2015.3439
   Yang X, 2014, EVID-BASED COMPL ALT, V2014, P0, DOI 10.1155/2014/204840
   Zhang C, 2019, DRUG DES DEV THER, V13, P4075, DOI 10.2147/DDDT.S224312
   Zhang C, 2019, J CANCER, V10, P6511, DOI 10.7150/jca.29931
   Zheng Y, 2018, STEM CELL RES THER, V9, P0, DOI 10.1186/s13287-018-0780-x
   Zhong WJ, 2019, J EXP CLIN CANC RES, V38, P0, DOI 10.1186/s13046-019-1081-7
   Zou S, 2017, EXP THER MED, V14, P6012, DOI 10.3892/etm.2017.5268
NR 34
TC 6
Z9 6
U1 3
U2 11
PU SPRINGER
PI DORDRECHT
PA VAN GODEWIJCKSTRAAT 30, 3311 GZ DORDRECHT, NETHERLANDS
SN 0167-6997
EI 1573-0646
J9 INVEST NEW DRUG
JI Invest. New Drugs
PD APR 15
PY 2020
VL 39
IS 2
BP 416
EP 425
DI 10.1007/s10637-020-01027-9
PG 10
WC Oncology; Pharmacology & Pharmacy
SC Oncology; Pharmacology & Pharmacy
GA QX2WR
UT WOS:000585804500001
PM 33128383
DA 2022-07-08
ER

PT J
AU Ren, Xiaoqiang
   Cai, Jingwei
   Wang, Yongheng
   Zhu, Xingren
   Qian, Jun
   Han, Cailing
   Chen, Xiaohui
AF Ren, Xiaoqiang
   Cai, Jingwei
   Wang, Yongheng
   Zhu, Xingren
   Qian, Jun
   Han, Cailing
   Chen, Xiaohui
TI LncRNA ADAMTS9-AS2 in osteosarcoma inhibits cell proliferation and enhances paclitaxel sensitivity by suppressing microRNA-130a-5p
SO EUROPEAN JOURNAL OF INFLAMMATION
LA English
DT Article
DE drug sensitivity; lncRNA ADAMTS9-AS2; miR-130a-5p; osteosarcoma; proliferation
ID resistance; cancer; migration; invasion; pathway; growth
AB Introduction: Long noncoding RNA ADAMTS9-AS2 (lncRNA ADAMTS9-AS2) has critical function in tumor growth and drug resistance of various cancers. However, the role and mechanism of lncRNA ADAMTS9-AS2 in osteosarcoma (OS) is still unclear. Methods: The expression of lncRNA ADAMTS9-AS2 and MicroRNAs-130a-5p (miR-130a-5p) was detected by real-time polymerase chain reaction (RT-qPCR) experiment. In addition, we used the plasmids transfection to construct the lncRNA ADAMTS9-AS2 overexpressed OS cell lines. Subsequently, the cell proliferation ability and the sensitivity to paclitaxel (PTX) in OS cells upon up-regulating lncRNA ADAMTS9-AS2 expression were analyzed via CCK-8 assay, while Western blotting experiment was performed to detect the regulatory mechanism. Results: We found that lncRNA ADAMTS9-AS2 was down-regulated in OS tissues, and the OS patients with lncRNA ADAMTS9-AS2 downexprssion were usually accompanied with a poor prognosis. Subsequently, we discovered that up-regulation of lncRNA ADAMTS9-AS2 inhibited cell proliferation and increased the sensitivity to PTX in OS cells. Interestingly, the Western blot results showed that overexpression of lncRNA ADAMTS9-AS2 could lead to PTEN expression increased, with PI3K and p-AKT expression decreased, indicating that lncRNA ADAMTS9-AS2 could increase the OS cell sensitivity to PTX via regulating PTEN-PI3K/AKT pathway. Furthermore, we identified MicroRNAs-130a-5p (miR-130a-5p) as the downstream target gene of lncRNA ADAMTS9-AS2, which was further confirmed by the luciferase reporter assay. More importantly, our data revealed that miR-130a-5p mimics could partly reverse the influence on cell proliferation and drug sensitivity induced by lncRNA ADAMTS9-AS2 overexpression. Conclusion: LncRNA ADAMTS9-AS2 exerts its anti-carcinogenesis function by sponging miR-130a-5p, which might be a new therapeutic target for OS treatment.
C1 [Ren, Xiaoqiang; Wang, Yongheng; Zhu, Xingren; Qian, Jun; Han, Cailing] Hexi Univ, Dept Orthoped, Zhangye Peoples Hosp, Zhangye, Peoples R China.
   [Cai, Jingwei] Peoples Hosp Ganzhou Dist, Dept Orthoped, Zhangye, Peoples R China.
   [Chen, Xiaohui] Gansu Prov Hosp, Dept Anesthesiol, Lanzhou, Gansu, Peoples R China.
RP Chen, XH (通讯作者)，Gansu Prov Peoples Hosp, Dept Anesthesiol, Lanzhou 730000, Gansu, Peoples R China.
EM chenxiaohuilz@163.com
CR Chen F, 2019, HEAD NECK-J SCI SPEC, V41, P2883, DOI 10.1002/hed.25765
   Defuria MD, 1997, PHYTOMEDICINE, V4, P273, DOI 10.1016/S0944-7113(97)80081-5
   Gianferante DM, 2017, NAT REV ENDOCRINOL, V13, P480, DOI 10.1038/nrendo.2017.16
   Hafsi S, 2012, INT J ONCOL, V40, P639, DOI 10.3892/ijo.2011.1312
   He HT, 2014, ONCOL LETT, V7, P1352, DOI 10.3892/ol.2014.1935
   Hu HQ, 2018, BIOCHEM BIOPH RES CO, V503, P2400, DOI 10.1016/j.bbrc.2018.06.168
   Hu YL, 2018, BIOSCIENCE REP, V38, P0, DOI 10.1042/BSR20180375
   Iyer MK, 2015, NAT GENET, V47, P199, DOI 10.1038/ng.3192
   Jin J, 2018, ARCH BIOCHEM BIOPHYS, V645, P54, DOI 10.1016/j.abb.2018.03.015
   Kang M, 2018, J EXP CLIN CANC RES, V37, P0, DOI 10.1186/s13046-018-0845-9
   Lu QC, 2018, FASEB J, V32, P3957, DOI 10.1096/fj.201701237RR
   Mehta GA, 2017, BREAST CANCER RES TR, V162, P439, DOI 10.1007/s10549-017-4139-2
   Meng ZY, 2016, INT J MOL SCI, V17, P0, DOI 10.3390/ijms17050796
   Miao Y, 2017, SCI REP-UK, V7, P0, DOI 10.1038/srep41942
   Moore DREWD, 2014, CANCER TREAT RES, V162, P65, DOI 10.1007/978-3-319-07323-1_4
   Ozes ON, 1999, NATURE, V401, P82
   Pan HD, 2019, FRONT ONCOL, V9, P0, DOI 10.3389/fonc.2019.00912
   Pan HD, 2019, J CELL MOL MED, V23, P5200, DOI 10.1111/jcmm.14395
   Peng W, 2018, BIOCHEM BIOPH RES CO, V503, P815, DOI 10.1016/j.bbrc.2018.06.081
   Shi YF, 2019, EUR REV MED PHARMACO, V23, P1563, DOI 10.26355/eurrev_201902_17115
   Su P, 2019, DNA CELL BIOL, V38, P170, DOI 10.1089/dna.2018.4424
   Sun ZQ, 2020, J CELL MOL MED, V24, P4275, DOI 10.1111/jcmm.15088
   Wang Y, 2016, CANCER LETT, V382, P137, DOI 10.1016/j.canlet.2016.08.024
   Wycislo KL, 2015, J VET INTERN MED, V29, P759, DOI 10.1111/jvim.12603
   Xian XS, 2018, ONCOTARGETS THER, V11, P7503, DOI 10.2147/OTT.S181706
   Xu CH, 2019, EUR REV MED PHARMACO, V23, P241, DOI 10.26355/eurrev_201901_16770
   Yan GN, 2016, CANCER LETT, V370, P268, DOI 10.1016/j.canlet.2015.11.003
   Yan YL, 2019, FRONT CELL DEV BIOL, V7, P0, DOI 10.3389/fcell.2019.00217
   Yang ZZ, 2016, CELL DEATH DIS, V7, P0, DOI 10.1038/cddis.2016.272
   Zeng LS, 2018, CELL PHYSIOL BIOCHEM, V51, P1221, DOI 10.1159/000495499
   Zheng TT, 2019, BIOMED PHARMACOTHER, V117, P0, DOI 10.1016/j.biopha.2019.109117
   Zhou BH, 2018, BIOMED PHARMACOTHER, V106, P850, DOI 10.1016/j.biopha.2018.07.003
   Zhou WY, 2014, DISCOV MED, V17, P301
NR 33
TC 2
Z9 2
U1 0
U2 0
PU SAGE PUBLICATIONS INC
PI THOUSAND OAKS
PA 2455 TELLER RD, THOUSAND OAKS, CA 91320 USA
SN 1721-727X
EI 2058-7392
J9 EUR J INFLAMM
JI Eur. J. Inflamm.
PD AUG 15
PY 2020
VL 18
IS 
BP 
EP 
DI 10.1177/2058739220934560
PG 11
WC Immunology
SC Immunology
GA NI6XE
UT WOS:000565493300001
DA 2022-07-08
ER

PT J
AU Das, Basudeb
   Jain, Neha
   Mallick, Bibekanand
AF Das, Basudeb
   Jain, Neha
   Mallick, Bibekanand
TI piR-39980 promotes cell proliferation, migration and invasion, and inhibits apoptosis via repression of SERPINB1 in human osteosarcoma
SO BIOLOGY OF THE CELL
LA English
DT Article
DE non-coding RNA; piRNA; osteosarcoma; oncogenesis
ID piwi-interacting rna; dna-damage; adjuvant chemotherapy; tumor invasion; cancer; expression; tumorigenesis; protein; elastase; sarcoma
AB Background Information Piwi-interacting RNAs (piRNAs) are a novel class of similar to 23-36 nts long endogenous small non-coding RNAs, earlier known to maintain germline genome integrity during development by regulating transposable elements. Recently, piRNAs are known to regulate cell proliferation, apoptosis and metastasis in different cancer cells. However, piRNAs have not yet been reported in human osteosarcoma (OS), a highly metastatic aggressive bone tumour among adolescents. Therefore, our current study aimed to decrypt the potential role of a piRNA, piR-39980 in osteosarcoma, which was earlier reported by us in fibrosarcoma, neuroblastoma and epithelial ovarian cancer. Results We found that piR-39980 is significantly upregulated in two human osteosarcoma cell lines, 143B and HOS compared to IMR90-tert fibroblast cells. The transient overexpression of endogenous piR-39980 level through transfection by piRNA mimic promotes proliferation, migration and invasion ability of OS cells, whereas its inhibition significantly induces apoptosis, chromatin condensation and gamma-H2AX accumulation as well as restrains migration and invasion of OS cells. Further, we found 13 genes as targets of piR-39980 using miRanda, among which SERPINB1 that is downregulated in OS cells is seen to suppress proliferation, and migration in this cancer upon its overexpression. The knockdown of piR-39980 in OS cells led to enhanced expression of SERPINB1 indicating to be its target, which was then confirmed by dual luciferase reporter assay. In addition, gelatin zymography and western blotting revealed that transfection of piR-39980 mimic promotes MMP-2 activation, whereas its inhibition and SERPINB1 overexpression suppresses MMP-2 activation in OS cells. Conclusions Taken together, our study revealed that piR-39980 promotes migration and invasion via MMP-2 activation as well as inhibits cell death, both through negative regulation of SERPINB1. Significance This study revealed that piR-39980 functions as an oncogene in human osteosarcoma, which could be harnessed as a potential therapeutic target for this malignancy.
C1 [Das, Basudeb; Jain, Neha; Mallick, Bibekanand] Natl Inst Technol, Dept Life Sci, RNAi & Funct Genom Lab, Rourkela, Odisha, India.
RP Mallick, B (通讯作者)，Natl Inst Technol, Dept Life Sci, RNAi & Funct Genom Lab, Rourkela, Odisha, India.
EM vivek.iitian@gmail.com
FU DBT, Government of India [BT/PR21128/MED/30/1756/2016]
CR Assumpcao CB, 2015, EPIGENOMICS-UK, V7, P975, DOI 10.2217/epi.15.37
   Ayoub N, 2008, NATURE, V453, P682, DOI 10.1038/nature06875
   Bahn JH, 2015, CLIN CHEM, V61, P221, DOI 10.1373/clinchem.2014.230433
   Belgnaoui SM, 2006, CANCER CELL INT, V6, P0, DOI 10.1186/1475-2867-6-13
   Bollin F, 2011, PROTEIN EXPRES PURIF, V78, P61, DOI 10.1016/j.pep.2011.02.008
   Brennecke J, 2007, CELL, V128, P1089, DOI 10.1016/j.cell.2007.01.043
   Carmell MA, 2007, DEV CELL, V12, P503, DOI 10.1016/j.devcel.2007.03.001
   Carrle D, 2006, INT ORTHOP, V30, P445, DOI 10.1007/s00264-006-0192-x
   Castel SE, 2013, NAT REV GENET, V14, P100, DOI 10.1038/nrg3355
   Cheng J, 2012, CANCER LETT, V315, P12, DOI 10.1016/j.canlet.2011.10.004
   Chou AJ, 2006, EXPERT REV ANTICANC, V6, P1075, DOI 10.1586/14737140.6.7.1075
   Chou RH, 2012, ONCOL REP, V27, P238, DOI 10.3892/or.2011.1497
   Cordeiro A, 2016, ONCOTARGET, V7, P46002, DOI 10.18632/oncotarget.10015
   Cui XP, 2014, J MOL HISTOL, V45, P59, DOI 10.1007/s10735-013-9529-0
   Das B, 2019, MOL CARCINOGEN, V58, P344, DOI 10.1002/mc.22932
   Dinant C, 2009, MOL CELL BIOL, V29, P6335, DOI 10.1128/MCB.01048-09
   Durfee RA, 2016, RHEUMATOL THER, V3, P221, DOI 10.1007/s40744-016-0046-y
   Eilber F, 1987, J CLIN ONCOL, V5, P21, DOI 10.1200/JCO.1987.5.1.21
   Fagioli F, 2002, J CLIN ONCOL, V20, P2150, DOI 10.1200/JCO.2002.08.081
   Firmino N, 2016, ORAL ONCOL, V55, P43, DOI 10.1016/j.oraloncology.2016.01.012
   Fu A, 2015, CARCINOGENESIS, V36, P1094, DOI 10.1093/carcin/bgv105
   Gao HS, 2015, BRAIN RES, V1600, P59, DOI 10.1016/j.brainres.2014.06.017
   Geller DAVIDS, 2010, CLIN ADV HEMATOL ONCOL, V8, P705
   Goodarzi AA, 2008, MOL CELL, V31, P167, DOI 10.1016/j.molcel.2008.05.017
   Hamam R, 2017, CELL DEATH DIS, V8, P0, DOI 10.1038/cddis.2017.440
   Han YN, 2017, CELL PHYSIOL BIOCHEM, V44, P1, DOI 10.1159/000484541
   Harvei S, 1981, CANCER, V48, P1719, DOI 10.1002/1097-0142(19811015)48:8<1719::AID-CNCR2820480806>3.0.CO;2-J
   Hayes J, 2014, TRENDS MOL MED, V20, P460, DOI 10.1016/j.molmed.2014.06.005
   He HT, 2014, ONCOL LETT, V7, P1352, DOI 10.3892/ol.2014.1935
   Houwing S, 2007, CELL, V129, P69, DOI 10.1016/j.cell.2007.03.026
   Ivashkevich A, 2012, CANCER LETT, V327, P123, DOI 10.1016/j.canlet.2011.12.025
   Jain N, 2019, MOL CARCINOGEN, V58, P1376, DOI 10.1002/mc.23021
   Janeway KA, 2010, LANCET ONCOL, V11, P670, DOI 10.1016/S1470-2045(10)70062-0
   Khurana JS, 2010, J CELL BIOL, V191, P905, DOI 10.1083/jcb.201006034
   Kim MM, 2006, LIFE SCI, V79, P1436, DOI 10.1016/j.lfs.2006.04.022
   Ku HY, 2014, NATL SCI REV, V1, P205, DOI 10.1093/nsr/nwu014
   Larrea E, 2016, INT J MOL SCI, V17, P0, DOI 10.3390/ijms17050627
   Lepretre C, 2013, APOPTOSIS, V18, P1048, DOI 10.1007/s10495-013-0862-2
   Li D, 2016, INT J MOL MED, V38, P927, DOI 10.3892/ijmm.2016.2671
   Luetke A, 2014, CANCER TREAT REV, V40, P523, DOI 10.1016/j.ctrv.2013.11.006
   Lukasova E, 2013, BBA-MOL CELL RES, V1833, P767, DOI 10.1016/j.bbamcr.2012.12.012
   Machida S, 2018, MOL CELL, V69, P385, DOI 10.1016/j.molcel.2017.12.011
   Misaghi A, 2018, SICOT-J, V4, P0, DOI 10.1051/sicotj/2017028
   Murga M, 2007, J CELL BIOL, V178, P1101, DOI 10.1083/jcb.200704140
   Ottaviani G, 2009, CANCER TREAT RES, V152, P3, DOI 10.1007/978-1-4419-0284-9_1
   Pastor MD, 2013, J PROTEOMICS, V89, P227, DOI 10.1016/j.jprot.2013.04.037
   Pilch DR, 2003, BIOCHEM CELL BIOL, V81, P123, DOI 10.1139/o03-042
   Pileczki VALENTINA, 2016, CLUJUL MED, V89, P50, DOI 10.15386/cjmed-512
   Podhorecka M, 2010, J NUCLEIC ACIDS, V2010, P0, DOI 10.4061/2010/920161
   Rejniak KA, 2015, MED HYPOTHESES, V85, P348, DOI 10.1016/j.mehy.2015.06.015
   Rogakou EP, 2000, J BIOL CHEM, V275, P9390, DOI 10.1074/jbc.275.13.9390
   Roy J, 2020, J CELL PHYSIOL, V235, P2286, DOI 10.1002/jcp.29136
   Roy J, 2018, GENE CHROMOSOME CANC, V57, P339, DOI 10.1002/gcc.22535
   Roy J, 2017, MOL BIOSYST, V13, P565, DOI 10.1039/c6mb00699j
   Samantarrai D, 2017, EXP CELL RES, V357, P33, DOI 10.1016/j.yexcr.2017.04.017
   Sampson VB, 2015, FRONT PEDIATR, V3, P0, DOI 10.3389/fped.2015.00069
   Shamamian P, 2001, J CELL PHYSIOL, V189, P197, DOI 10.1002/jcp.10014
   Shao N, 2014, MOL BIOL REP, V41, P7463, DOI 10.1007/s11033-014-3636-1
   Simon MA, 1986, J BONE JOINT SURG AM, V68A, P1331, DOI 10.2106/00004623-198668090-00005
   Singh G, 2018, PLOS ONE, V13, P0, DOI 10.1371/journal.pone.0190485
   Sutow WW, 1975, CANCER-AM CANCER SOC, V36, P1598, DOI 10.1002/1097-0142(197511)36:5<1598::AID-CNCR2820360511>3.0.CO;2-N
   Torriglia A, 2017, SEMIN CELL DEV BIOL, V62, P178, DOI 10.1016/j.semcdb.2016.07.010
   Tseng MY, 2009, ORAL ONCOL, V45, P771, DOI 10.1016/j.oraloncology.2008.11.013
   Watanabe T, 2014, MOL CELL, V56, P18, DOI 10.1016/j.molcel.2014.09.012
   Welck MJ, 2009, ANN R COLL SURG ENGL, V91, PW17, DOI 10.1308/147870809X400967
   Weng WH, 2018, MOL CANCER, V17, P0, DOI 10.1186/s12943-018-0767-3
   Xiong HY, 2015, SCIENCE, V347, P0, DOI 10.1126/science.1254806
   Yan H, 2015, LEUKEMIA, V29, P196, DOI 10.1038/leu.2014.135
   Yao J, 2016, BIOMED REP, V4, P546, DOI 10.3892/br.2016.628
   Yin J, 2017, CANCER SCI, V108, P1746, DOI 10.1111/cas.13300
   Yoshii N, 2013, REPROD BIOL ENDOCRIN, V11, P0, DOI 10.1186/1477-7827-11-37
   Zhang H, 2013, SURG ONCOL, V22, P217, DOI 10.1016/j.suronc.2013.07.001
NR 72
TC 14
Z9 14
U1 0
U2 6
PU WILEY
PI HOBOKEN
PA 111 RIVER ST, HOBOKEN 07030-5774, NJ USA
SN 0248-4900
EI 1768-322X
J9 BIOL CELL
JI Biol. Cell
PD MAR 15
PY 2020
VL 112
IS 3
BP 73
EP 91
DI 10.1111/boc.201900063
PG 19
WC Cell Biology
SC Cell Biology
GA KR1QL
UT WOS:000506422000001
PM 31879982
DA 2022-07-08
ER

PT J
AU Liu, Feng
   Liu, Xiangyang
   Yang, Yue
   Sun, Zhibo
   Deng, Shuang
   Jiang, Zhongping
   Li, Wen
   Wu, Fei
AF Liu, Feng
   Liu, Xiangyang
   Yang, Yue
   Sun, Zhibo
   Deng, Shuang
   Jiang, Zhongping
   Li, Wen
   Wu, Fei
TI NEAT1/miR-193a-3p/SOX5 axis regulates cartilage matrix degradation in human osteoarthritis
SO CELL BIOLOGY INTERNATIONAL
LA English
DT Article
DE chondrocytes; miR-193a-3p; NEAT1; osteoarthritis; SOX5
ID long noncoding rna; diverse function; chondrocyte; expression; microrna; osteosarcoma; biogenesis; apoptosis; cell; knee
AB Long non-coding RNAs (lncRNAs) were reported to be involved in the progression of osteoarthritis (OA). The aim of this work was to explore the functional role of lncRNA nuclear-enriched abundant transcript 1 (NEAT1) in OA. Reverse-transcription quantitative polymerase chain reaction (RT-qPCR) was employed to analyze the expression of microRNA (miR-193a)-3p, NEAT1, and sex-determining region Y-box protein 5 (SOX5), as well as the levels of pro-inflammatory cytokines interleukin-6 (IL-6), IL-1 beta, tumor necrosis factor-alpha (TNF-alpha), and IL-8 in OA cartilage tissue and chondrocytes. In addition, flow cytometry was used to measure the apoptosis of chondrocytes. The protein levels of extracellular matrix ACAN, collagen type II alpha 1 chain (Col2a1), matrix metalloproteinase-3 (MMP-3), MMP-13, a disintegrin, and metalloproteinase with thrombospondin motifs (ADAMTS)-5 and SOX5 were determined using western blot analysis. Dual-luciferase reporter assay was performed to determine the target relationship among NEAT1, miR-193a-3p, and SOX5. We found that miR-193a-3p expression was downregulated, while NEAT1 and SOX5 were upregulated in OA cartilage tissue and chondrocytes. Both upregulation of miR-193a-3p and knockdown of NEAT1 suppressed inflammation, apoptosis, and reduced the protein levels of MMP-3, MMP-13, and ADAMTS-5, while elevating ACAN and Col2a1 expression in chondrocytes. NEAT1 targeted miR-193a-3p, and SOX5 was targeted by miR-193a-3p. Silencing of miR-193a-3p reversed the NEAT1 knockdown-mediated effect on the inflammation, apoptosis, and production of the extracellular matrix. The introduction of SOX5 abolished the impact of the upregulation of miR-193a-3p on inflammation, apoptosis, and production of extracellular matrix in chondrocytes. In conclusion, NEAT1/miR-193a-3p/SOX5 axis regulates cartilage matrix degradation in human OA.
C1 [Liu, Feng; Liu, Xiangyang; Yang, Yue; Sun, Zhibo; Deng, Shuang; Wu, Fei] Wuhan Univ, Dept Orthoped, Renmin Hosp, 238 Jiefang Rd, Wuhan 430061, Hubei, Peoples R China.
   [Liu, Feng; Liu, Xiangyang; Yang, Yue; Sun, Zhibo; Deng, Shuang; Wu, Fei] Wuhan Univ, Dept Orthoped, Renmin Hosp, 99 Zhangzhidong Rd, Wuhan 430061, Hubei, Peoples R China.
   [Jiang, Zhongping; Li, Wen] Wuhan Univ, Dept Emergency, Renmin Hosp, 238 Jiefang Rd, Wuhan 430061, Hubei, Peoples R China.
   [Jiang, Zhongping; Li, Wen] Wuhan Univ, Dept Emergency, Renmin Hosp, 99 Zhangzhidong Rd, Wuhan 430061, Hubei, Peoples R China.
RP Wu, F (通讯作者)，Wuhan Univ, Dept Orthoped, Renmin Hosp, 238 Jiefang Rd, Wuhan 430061, Hubei, Peoples R China.; Wu, F (通讯作者)，Wuhan Univ, Dept Orthoped, Renmin Hosp, 99 Zhangzhidong Rd, Wuhan 430061, Hubei, Peoples R China.
EM d30768676fushanp@163.com
CR Baek D, 2018, MOL THER-NUCL ACIDS, V13, P322, DOI 10.1016/j.omtn.2018.09.015
   Bartel DP, 2004, CELL, V116, P281, DOI 10.1016/S0092-8674(04)00045-5
   Buckwalter JOSEPHA, 2005, INSTR COURSE LECT, V54, P465
   Caron JP, 1996, ARTHRITIS RHEUM, V39, P1535, DOI 10.1002/art.1780390914
   Cen X, 2017, AM J TRANSL RES, V9, P4747
   Clemson CM, 2009, MOL CELL, V33, P717, DOI 10.1016/j.molcel.2009.01.026
   Ghafouri-fard S, 2019, BIOMED PHARMACOTHER, V111, P51, DOI 10.1016/j.biopha.2018.12.070
   Grossi I, 2017, INT J GENOMICS, V2017, P0, DOI 10.1155/2017/5913195
   Hussain SM, 2016, SCOT MED J, V61, P7, DOI 10.1177/0036933015619588
   Imamura K, 2014, MOL CELL, V53, P393, DOI 10.1016/j.molcel.2014.01.009
   Klec C, 2019, MOL ONCOL, V13, P46, DOI 10.1002/1878-0261.12404
   Kloosterman WP, 2006, DEV CELL, V11, P441, DOI 10.1016/j.devcel.2006.09.009
   Kuroda S, 2009, OSTEOARTHR CARTILAGE, V17, P1408, DOI 10.1016/j.joca.2009.04.025
   Lefebvre VERONIQUE, 2005, BIRTH DEFECTS RESEARCH, V75, P200, DOI 10.1002/bdrc.20048
   Liu Q, 2014, ARTHRITIS RHEUMATOL, V66, P969, DOI 10.1002/art.38309
   Macfarlane LA, 2010, CURR GENOMICS, V11, P537, DOI 10.2174/138920210793175895
   Nie W, 2016, CANCER LETT, V371, P99, DOI 10.1016/j.canlet.2015.11.024
   Pearson MJ, 2016, ARTHRITIS RHEUMATOL, V68, P2575, DOI 10.1002/art.39759
   Pereira D, 2016, CLIN RHEUMATOL, V35, P1555, DOI 10.1007/s10067-015-3087-7
   Pu YG, 2016, CLIN EXP METASTAS, V33, P359, DOI 10.1007/s10585-016-9783-0
   Rasheed Z, 2016, NUCLEOS NUCLEOT NUCL, V35, P335, DOI 10.1080/15257770.2016.1163380
   Sun DM, 2015, MOL CELL BIOCHEM, V401, P21, DOI 10.1007/s11010-014-2288-8
   Wang F, 2014, INT IMMUNOPHARMACOL, V23, P575, DOI 10.1016/j.intimp.2014.10.007
   Wang QY, 2017, J CELL BIOCHEM, V118, P3775, DOI 10.1002/jcb.26025
   Wu DP, 2017, BIOMED PHARMACOTHER, V95, P207, DOI 10.1016/j.biopha.2017.08.068
   Yoshida K, 2006, ORAL SURG ORAL MED O, V102, P22, DOI 10.1016/j.tripleo.2005.07.013
   Yu X, 2017, CELL PROLIFERAT, V50, P0, DOI 10.1111/cpr.12329
   Zhu Z, 2018, CANC MED, V8, P261
   Zhuang C, 2016, INT J BIOL MACROMOL, V87, P322, DOI 10.1016/j.ijbiomac.2016.02.031
NR 29
TC 15
Z9 15
U1 1
U2 10
PU WILEY
PI HOBOKEN
PA 111 RIVER ST, HOBOKEN 07030-5774, NJ USA
SN 1065-6995
EI 1095-8355
J9 CELL BIOL INT
JI Cell Biol. Int.
PD APR 15
PY 2020
VL 44
IS 4
BP 947
EP 957
DI 10.1002/cbin.11291
PG 11
WC Cell Biology
SC Cell Biology
GA KU3CO
UT WOS:000519586100003
PM 31868949
DA 2022-07-08
ER

PT J
AU Wang, Shenyu
   Zhao, Gongyin
   Zhao, Shujie
   Qiao, Yusen
   Yang, Huilin
AF Wang, Shenyu
   Zhao, Gongyin
   Zhao, Shujie
   Qiao, Yusen
   Yang, Huilin
TI The Effects of Interleukin-33 (IL-33) on Osteosarcoma Cell Viability, Apoptosis, and Epithelial-Mesenchymal Transition are Mediated Through the PI3K/AKT Pathway
SO MEDICAL SCIENCE MONITOR
LA English
DT Article
DE Apoptosis; Cell Proliferation; Epithelial-Mesenchymal Transition; Osteosarcoma
ID signaling pathway; breast-cancer; expression; metastasis; receptor; innate; gene
AB Background: Osteosarcoma is the most common primary tumor of bone. Interleukin-33 (IL-33) is a pro-inflammatory cytokine that also participates in tumor progression. This study aimed to investigate the role of IL-33 in human osteosarcoma cell viability, proliferation, apoptosis, and epithelial-mesenchymal transition (EMT) in vitro and the molecular mechanisms involved. Material/Methods: The normal osteoblast cell line, hFOB 1.19, and the human osteosarcoma cell lines SOSP-9607, SAOS2, MG63, and U2OS were studied. The expression of IL-33 mRNA and protein in human osteosarcoma cell lines were detected using quantitative real-time polymerase chain reaction (qRT-PCR) and Western blot, respectively. The effects of IL-33 on human osteosarcoma cell viability, apoptosis, EMT, and the signaling pathways were studied using the MTT assay, flow cytometry, qRT-PCR, and Western blot. Results: IL-33 was upregulated in human osteosarcoma cell lines, including U2OS cells. The use of an IL-33 gene plasmid promoted osteosarcoma cell viability, inhibited cell apoptosis, increased the expression of Bcl-2, and reduced the expression of Bax. IL-33 reduced the level of E-cadherin and increased the levels of N-cadherin and matrix metalloproteinase-9 (MMP-9) in osteosarcoma cells at the mRNA and protein level. The use of the IL-33 plasmid increased the protein expression levels of p-AKT and the p-AKT/AKT ratio in osteosarcoma cells, and IL-33 siRNA reversed these findings. Conclusions: IL-33 was highly expressed in human osteosarcoma cells. Down-regulation of IL-33 reduced cell viability and EMT of osteosarcoma cells, and induced cell apoptosis through activation of the PI3K/AKT signaling pathway.
C1 [Wang, Shenyu; Qiao, Yusen; Yang, Huilin] Soochow Univ, Dept Orthoped, Affiliated Hosp 1, Suzhou, Jiangsu, Peoples R China.
   [Zhao, Gongyin] Nanjing Med Univ, Dept Orthoped, Changzhou Peoples Hosp 2, Affiliated Hosp, Changzhou, Jiangsu, Peoples R China.
   [Zhao, Shujie] Nanjing Med Univ, Dept Orthoped, Affiliated Hosp 1, Nanjing, Jiangsu, Peoples R China.
RP Yang, HL (通讯作者)，Soochow Univ, Dept Orthoped, Affiliated Hosp 1, Suzhou, Jiangsu, Peoples R China.
EM yanghuilin1755@163.com
FU Soochow University
CR Akimoto M, 2016, NAT COMMUN, V7, P0, DOI 10.1038/ncomms13589
   Bandara G, 2015, EUR J IMMUNOL, V45, P3034, DOI 10.1002/eji.201545501
   Beklen A, 2014, BIOTECH HISTOCHEM, V89, P209, DOI 10.3109/10520295.2013.832800
   Blom L, 2012, J IMMUNOL, V189, P4331, DOI 10.4049/jimmunol.1103685
   Chen SF, 2013, J PATHOL, V231, P180, DOI 10.1002/path.4226
   Chu HQ, 2018, SCI TOTAL ENVIRON, V644, P217, DOI 10.1016/j.scitotenv.2018.06.329
   Deng KY, 2016, SCI REP-UK, V6, P0, DOI 10.1038/srep24505
   Elkordy MA, 2018, J EGYPT NATL CANCER, V30, P7, DOI 10.1016/j.jnci.2018.02.001
   Fang KM, 2014, NEURO-ONCOLOGY, V16, P552, DOI 10.1093/neuonc/not234
   Fulgheri GABRIELE, 2011, EJIFCC, V22, P79
   Hou ZH, 2018, BIOCHEM BIOPH RES CO, V498, P221, DOI 10.1016/j.bbrc.2018.02.204
   Hu HY, 2017, BIOCHEM BIOPH RES CO, V485, P643, DOI 10.1016/j.bbrc.2017.02.080
   Jin R, 2018, ONCOL REP, V39, P3034, DOI 10.3892/or.2018.6346
   Jovanovic IP, 2012, ONCOIMMUNOLOGY, V1, P229, DOI 10.4161/onci.1.2.18131
   Kamekura R, 2012, CLIN EXP ALLERGY, V42, P218, DOI 10.1111/j.1365-2222.2011.03867.x
   Kamijo S, 2013, J IMMUNOL, V190, P4489, DOI 10.4049/jimmunol.1201212
   Kang C, 2019, J CANCER, V10, P1138, DOI 10.7150/jca.29086
   Kim MS, 2015, LUNG CANCER, V90, P346, DOI 10.1016/j.lungcan.2015.08.011
   Koster R, 2018, INT J CANCER, V142, P1594, DOI 10.1002/ijc.31195
   Livak KJ, 2001, METHODS, V25, P402, DOI 10.1006/meth.2001.1262
   Lu BF, 2016, J MOL MED, V94, P535, DOI 10.1007/s00109-016-1397-0
   Maywald RL, 2015, P NATL ACAD SCI USA, V112, PE2487, DOI 10.1073/pnas.1422445112
   Mertz KD, 2016, ONCOIMMUNOLOGY, V5, P0, DOI 10.1080/2162402X.2015.1062966
   Numata T, 2016, ALLERGOL INT, V65, P158, DOI 10.1016/j.alit.2015.10.004
   Odonnell C, 2016, BRIT J CANCER, V114, P37, DOI 10.1038/bjc.2015.433
   Peng G, 2018, INFLAMMATION, V41, P154, DOI 10.1007/s10753-017-0673-7
   Qi FF, 2017, MOL IMMUNOL, V87, P284, DOI 10.1016/j.molimm.2017.05.008
   Sanchez-tillo E, 2012, CELL MOL LIFE SCI, V69, P3429, DOI 10.1007/s00018-012-1122-2
   Santulli P, 2013, HUM REPROD, V28, P2126, DOI 10.1093/humrep/det238
   Serra M, 2017, PHARMACOGENOMICS J, V17, P11, DOI 10.1038/tpj.2016.45
   Sung JY, 2014, CELL DEATH DIS, V5, P0, DOI 10.1038/cddis.2014.189
   Wang CH, 2016, BIOCHEM BIOPH RES CO, V479, P461, DOI 10.1016/j.bbrc.2016.09.081
   Wang JC, 2018, J CELL MOL MED, V0, P0
   Wang XX, 2015, FRONT IMMUNOL, V6, P0, DOI 10.3389/fimmu.2015.00117
   Yang Y, 2016, ONCOL LETT, V12, P429, DOI 10.3892/ol.2016.4622
   Zhang J, 2015, CLIN CHIM ACTA, V444, P182, DOI 10.1016/j.cca.2014.12.041
   Zhang YUANYUAN, 2016, XI BAO YU FEN ZI MIAN YI XUE ZA ZHI, V32, P590
   Zhang YY, 2019, ONCOTARGETS THER, V12, P8611, DOI 10.2147/OTT.S218692
NR 38
TC 5
Z9 5
U1 2
U2 4
PU INT SCIENTIFIC INFORMATION, INC
PI MELVILLE
PA 150 BROADHOLLOW RD, STE 114, MELVILLE, NY 11747 USA
SN 1643-3750
EI 
J9 MED SCI MONITOR
JI Med. Sci. Monitor
PD APR 21
PY 2020
VL 26
IS 
BP 
EP 
DI 10.12659/MSM.920766
PG 10
WC Medicine, Research & Experimental
SC Research & Experimental Medicine
GA LF1AM
UT WOS:000527158300001
PM 32312946
DA 2022-07-08
ER

PT J
AU Wang, Mingfa
   Liu, Tianyu
   Hu, Xiaowei
   Yin, Aicong
   Liu, Jingmin
   Wang, Xiaoge
AF Wang, Mingfa
   Liu, Tianyu
   Hu, Xiaowei
   Yin, Aicong
   Liu, Jingmin
   Wang, Xiaoge
TI EMP1 promotes the malignant progression of osteosarcoma through the IRX2/MMP9 axis
SO PANMINERVA MEDICA
LA English
DT Article
DE Epithelial membrane protein-1; Osteosarcoma; Oncogenes
ID cell-proliferation; migration; invasion
AB BACKGROUND: Previous studies have demonstrated that EMP1 is an oncogene. In this paper, we aim to uncover the role of EMP1 in stimulating the malignant progression of osteosarcoma (OS) by the IRX2/MMP9 axis. METHODS: EMP1 levels in 49 OS tissues and adjacent ones were detected. Potential correlation between EMP1 level and clinical data of OS patients was determined. Migratory and invasive abilities in SaOS-2 and U2OS cells influenced by EMP1 were examined by Transwell and wound healing assay. The involvement of IRX2 in OS cell metastasis regulated by EMP1 was finally explored. RESULTS: EMP1 was upregulated in OS tissues than those of normal ones. Higher rates of lymphatic metastasis and distant metastasis were found in OS patients expressing higher level of EMP1, who suffered a worse prognosis. Knockdown of EMP1 inhibited migratory and invasive abilities in OS cells. Protein levels of IRX2 and MMP9 were upregulated after overexpression of EMP1. Rescue experiments verified that IRX2 was involved in EMP1-regulated malignant progression of OS. CONCLUSIONS: EMP1 is upregulated in OS tissues and closely linked to lymphatic metastasis and distant metastasis. It stimulates the malignant progression of OS through the IRX2/MMP9 axis.
C1 [Wang, Mingfa; Liu, Tianyu] Juxian Peoples Hosp, Dept Four Branches Bone, Rizhao, Peoples R China.
   [Hu, Xiaowei; Wang, Xiaoge] Juxian Peoples Hosp, Dept Two Branches Bone, 100 Fulai Middle Rd, Rizhao 276500, Juxian, Peoples R China.
   [Yin, Aicong] Juxian Peoples Hosp, Dept Oncol, Rizhao, Peoples R China.
   [Liu, Jingmin] Southern Med Univ, Guangdong Prov Key Lab Construct & Detect Tissue, Guangzhou, Peoples R China.
RP Wang, XG (通讯作者)，Juxian Peoples Hosp, Dept Two Branches Bone, 100 Fulai Middle Rd, Rizhao 276500, Juxian, Peoples R China.
EM 51290522@qq.com
CR Ando K, 2011, EXPERT OPIN PHARMACO, V12, P285, DOI 10.1517/14656566.2011.543129
   Aries IM, 2014, LEUKEMIA, V28, P1828, DOI 10.1038/leu.2014.80
   Biazzo A, 2016, ACTA ORTHOP BELG, V82, P690
   Bishop MW, 2016, CURR OPIN PEDIATR, V28, P26, DOI 10.1097/MOP.0000000000000298
   Botti G, 2019, J CELL PHYSIOL, V234, P19249, DOI 10.1002/jcp.28744
   Brown HK, 2017, CANCER LETT, V386, P189, DOI 10.1016/j.canlet.2016.11.019
   Chen Z, 2018, J BUON, V23, P1816
   Han XW, 2019, ONCOL LETT, V17, P2592, DOI 10.3892/ol.2019.9905
   Harrison DJ, 2018, EXPERT REV ANTICANC, V18, P39, DOI 10.1080/14737140.2018.1413939
   Isakoff MS, 2015, J CLIN ONCOL, V33, P3029, DOI 10.1200/JCO.2014.59.4895
   Jiao ZH, 2018, EUR REV MED PHARMACO, V22, P2598, DOI 10.26355/eurrev_201805_14953
   Liu TL, 2015, MOL MED REP, V12, P4346, DOI 10.3892/mmr.2015.3915
   Liu TL, 2014, MOL MED REP, V10, P169, DOI 10.3892/mmr.2014.2215
   Sun GG, 2014, TUMOR BIOL, V35, P3455, DOI 10.1007/s13277-013-1456-x
   Sun GG, 2014, TUMOR BIOL, V35, P3185, DOI 10.1007/s13277-013-1416-5
   Sun GG, 2014, INT J ONCOL, V45, P1091, DOI 10.3892/ijo.2014.2488
   Tang HY, 2019, ASIA-PAC J CLIN ONCO, V15, P218, DOI 10.1111/ajco.13165
   Wang JX, 2019, J CELL BIOCHEM, V120, P17142, DOI 10.1002/jcb.28974
   Wang YW, 2017, BBA-REV CANCER, V1868, P199, DOI 10.1016/j.bbcan.2017.04.004
NR 19
TC 2
Z9 2
U1 0
U2 6
PU EDIZIONI MINERVA MEDICA
PI TURIN
PA CORSO BRAMANTE 83-85 INT JOURNALS DEPT., 10126 TURIN, ITALY
SN 0031-0808
EI 1827-1898
J9 PANMINERVA MED
JI Panminerva Medica
PD SEP 15
PY 2020
VL 62
IS 3
BP 150
EP 154
DI 10.23736/S0031-0808.20.03913-0
PG 5
WC Medicine, General & Internal
SC General & Internal Medicine
GA MT7BS
UT WOS:000555126600005
PM 32716150
DA 2022-07-08
ER

PT J
AU Xing, Chunyang
   Zhang, Yuzhu
   Su, Rong
   Wu, Ronghuan
AF Xing, Chunyang
   Zhang, Yuzhu
   Su, Rong
   Wu, Ronghuan
TI Anticancer activity of Fisetin against the human osteosarcoma cell lines involves G2/M cell cycle arrest, mitochondrial apoptosis and inhibition of cell migration and invasion
SO JOURNAL OF BUON
LA English
DT Article
DE osteosarcoma; apoptosis; cell cycle arrest; invasion; fisetin
ID dietary flavonoid fisetin; cancer prevention; update
AB Purpose: Osteosarcoma is rare but fatal type of human malignancy. The high metastasis rate, late diagnosis, emergence of drug resistance against drugs such as doxorubicin, and the lack of therapeutic targets obstructs the treatment of osteosarcoma. The present investigation explores the anticancer properties of Fisetin against human osteosarcoma cells. Methods: The cell viability was determined by WST-1 assay. DAPI and Annexin V/propidium iodide (PI) assays were used for detection of apoptosis. Flow cytometry was used for the determination of osteosarcoma MG-63 cell distribution. Wound healing and transwell assays were used for cell migration and invasion. Western blotting was used for protein expression analysis. Results: The results showed that Fisetin inhibits the growth of the MG-63 cells in a dose-dependent manner. Fisetin showed an IC50 of 18 mu M against the MG-63 cells. The growth inhibitory effects of Fisetin were mainly due to induction of apoptosis which was accompanied by enhancement of the capsase-3 and Bax and depletion of Bcl-2 expression. Fisetin treatment increased reactive oxygen species (ROS) from 100 in untreated to 220% at 36 mu M and decreased mitochondria' membrane potential (MMP) levels from 100 in untreated to 21% at 36 mu M. Fisetin also induced G2/M cell cycle arrest of the MG-63 cells and suppressed the expression of cyclin-B1. The wound healing and the transwell assay showed that Fisetin suppressed the migration and invasion of the MG-63 cells. Conclusions: Taken together, Fisetin may find use as lead molecule in the osteosarcoma therapeutic development programmes.
C1 [Xing, Chunyang; Zhang, Yuzhu; Wu, Ronghuan] Zhejiang Univ, Affiliated Hosp 1, Dept Orthopaed, 79 Qingchun Rd, Hangzhou 310003, Zhejiang, Peoples R China.
   [Su, Rong] Zhejiang Univ, Affiliated Hosp 1, Key Lab Combined Multiorgan Transplantat, Hangzhou 310003, Zhejiang, Peoples R China.
RP Wu, RH (通讯作者)，Zhejiang Univ, Affiliated Hosp 1, Dept Orthopaed, 79 Qingchun Rd, Hangzhou 310003, Zhejiang, Peoples R China.
EM wuronghuan@zju.edu.cn
FU Natural Science Foundation of Zhejiang Province [LY19H160047]
CR Adan A, 2015, TUMOR BIOL, V36, P8973, DOI 10.1007/s13277-015-3597-6
   Adhami VM, 2012, BIOCHEM PHARMACOL, V84, P1277, DOI 10.1016/j.bcp.2012.07.012
   Anderson ME, 2016, ORTHOP CLIN N AM, V47, P283, DOI 10.1016/j.ocl.2015.08.022
   Birt DF, 2001, PHARMACOL THERAPEUT, V90, P157, DOI 10.1016/S0163-7258(01)00137-1
   Chou RH, 2013, PLOS ONE, V8, P0, DOI 10.1371/journal.pone.0071983
   Durfee RA, 2016, RHEUMATOL THER, V3, P221, DOI 10.1007/s40744-016-0046-y
   Ferrari S, 2015, EXPERT OPIN PHARMACO, V16, P2727, DOI 10.1517/14656566.2015.1102226
   Harrison DJ, 2018, EXPERT REV ANTICANC, V18, P39, DOI 10.1080/14737140.2018.1413939
   Kim JY, 2010, FOOD CHEM TOXICOL, V48, P2259, DOI 10.1016/j.fct.2010.05.058
   Le MARCHANDL, 2002, BIOMED PHARMACOTHER, V56, P296, DOI 10.1016/S0753-3322(02)00186-5
   Le MARCHANDL, 2000, JNCI-J NATL CANCER I, V92, P154, DOI 10.1093/jnci/92.2.154
   Li J, 2011, BASIC CLIN PHARMACOL, V108, P84, DOI 10.1111/j.1742-7843.2010.00613.x
   Liao YC, 2009, J AGR FOOD CHEM, V57, P8933, DOI 10.1021/jf902630w
   Lindsey BA, 2017, RHEUMATOL THER, V4, P25, DOI 10.1007/s40744-016-0050-2
   Lu XH, 2005, J NUTR, V135, P2884, DOI 10.1093/jn/135.12.2884
   Middleton E, 2000, PHARMACOL REV, V52, P673
   Neuhouser ML, 2004, NUTR CANCER, V50, P1, DOI 10.1207/s15327914nc5001_1
   Pal HC, 2013, EXP DERMATOL, V22, P470, DOI 10.1111/exd.12181
   Romagnolo DONATOF, 2012, JOURNAL OF NUTRITION IN GERONTOLOGY AND GERIATRICS, V31, P206, DOI 10.1080/21551197.2012.702534
   Simon HU, 2000, APOPTOSIS, V5, P415, DOI 10.1023/A:1009616228304
   Yang PM, 2012, INT J ONCOL, V40, P469, DOI 10.3892/ijo.2011.1203
NR 21
TC 3
Z9 4
U1 1
U2 3
PU IMPRIMATUR PUBLICATIONS
PI ATHENS
PA 30 DEM POLIORKETES ST, ATHENS, 136 76, GREECE
SN 1107-0625
EI 2241-6293
J9 J BUON
JI J. BUON
PD MAR-APR 15
PY 2020
VL 25
IS 2
BP 1022
EP 1027
DI 
PG 6
WC Oncology
SC Oncology
GA MM0PA
UT WOS:000549861000004
PM 32521901
DA 2022-07-08
ER

PT J
AU Hamdan, Nawras
   Alkasir, Rashad
   Fan, Ying-Sai
   Li, Qin
   Li, Huan-Huan
   Dong, Shi-Qi
   Fan, Kai
   Liu, Zhong-Jie
AF Hamdan, Nawras
   Alkasir, Rashad
   Fan, Ying-sai
   Li, Qin
   Li, Huan-huan
   Dong, Shi-qi
   Fan, Kai
   Liu, Zhong-jie
TI Transcriptome Analysis and Characterized Differentially Regulated Genes Between Treated and Untreated SaOS-2 Cells with Baicalein
SO INTERNATIONAL JOURNAL OF PHARMACOLOGY
LA English
DT Article
DE Baicalein; RNA sequencing; bone cancer; apoptosis; extracellular matrix receptors
ID traditional chinese medicine; collagen-vi; prostate-cancer; focal adhesion; induced apoptosis; growth; expression; migration; kinase; integrin
AB Background and Objective: Baicalein is an effective anti-cancer treatment of several cancer types. Although numerous studies on baicalein efficacy have been published, the specific mechanism of its cancer inhibition remains unclear. Present study was aimed to provide detailed molecular targets and signaling pathways that baicalein regulated, which may contribute to better application of baicalein in osteosarcoma cure. Materials and Methods: In this study, after treatment of human osteosarcoma cells lines SaOS-2 with baicalein, the CCK-8 assay was used to determine cell viability. The RNA sequencing was used to examine whole transcriptome variation and analyzed by Gene ontology, Kyoto Encyclopedia of Genes and Genomes and Hierarchical clustering. Apoptosis was studied by flow cytometry. Wound healing,ad hesion, ATP assays followed by evaluating the expression of mRNA and protein of COL1A2,COL6A1,LAMA5, ITGA4, ITGB1, MMP2 and BINP3 via quantitative real-time PCR and western blot respectively. Results:The dose of 25 mu g mL(-1) of baicalein inhibited the cells proliferation in time dependent manner. The extracellular matrix receptors including the integrin (ITGA4 and ITGB1), collagen (COL1A2,COL6A1) and laminin (LAMA5) were significantly repressed in challenged cells groups at messenger RNA and protein expression level. Furthermore,the migration,ad hesion as well as ATP level were statically reduced, whereas cell apoptosis was stimulated. Conclusion:The result supported that baicalein promotes the SaOS-2 apoptosis process. This study suggests that baicalein may be used alone or with other anti-cancer treatments to reverse ECM receptor-associated malignant phenotype of human cancers.
C1 [Hamdan, Nawras; Fan, Ying-Sai; Li, Huan-Huan; Fan, Kai; Liu, Zhong-Jie] China Agr Univ, Coll Vet Med, Beijing 100193, Peoples R China.
   [Alkasir, Rashad] Chinese Acad Sci, Inst Microbiol & Immunol, Beijing 100101, Peoples R China.
   [Li, Qin] Hebei Univ Engn, Coll Life Sci & Food Engn, Handan 056038, Peoples R China.
   [Dong, Shi-Qi] Southwest Univ, Coll Anim Sci, Chongqing, Peoples R China.
RP Liu, ZJ (通讯作者)，China Agr Univ, Coll Vet Med, Beijing 100193, Peoples R China.
FU Open Project Program of Beijing Key Laboratory of Traditional Chinese Veterinary Medicine at Beijing University of Agriculture [TCVM-201801]
CR Berrier AL, 2007, J CELL PHYSIOL, V213, P565, DOI 10.1002/jcp.21237
   Broadhead MATTHEWL, 2011, SARCOMA, V2011, P959248, DOI 10.1155/2011/959248
   Carragher NO, 2004, TRENDS CELL BIOL, V14, P241, DOI 10.1016/j.tcb.2004.03.011
   Chen ZY, 1999, EUR J PHARMACOL, V374, P41, DOI 10.1016/S0014-2999(99)00291-5
   Cheng IH, 2011, NEUROSCIENCE, V183, P178, DOI 10.1016/j.neuroscience.2011.03.057
   Chow JM, 2006, APOPTOSIS, V11, P1999, DOI 10.1007/s10495-006-0085-x
   Dai G, 2017, ONCOTARGET, V8, P86098, DOI 10.18632/oncotarget.20987
   Ding LH, 2014, APOPTOSIS, V19, P1269, DOI 10.1007/s10495-014-0995-y
   Dingemans AMC, 2010, MOL CANCER, V9, P0, DOI 10.1186/1476-4598-9-152
   Fan YS, 2018, MOLECULES, V23, P0, DOI 10.3390/molecules23092306
   Foubert P, 2011, METHODS MOL BIOL, V757, P471, DOI 10.1007/978-1-61779-166-6_27
   Gaire BP, 2014, J NEPAL PHARM ASS, V27, P1
   Ganguly KK, 2013, CELL ADHES MIGR, V7, P251, DOI 10.4161/cam.23840
   Ghosh AK, 2002, EXP BIOL MED, V227, P301, DOI 10.1177/153537020222700502
   Golubovskaya VM, 2013, ANTI-CANCER AGENT ME, V13, P531
   Guo ZX, 2015, MOL CELL BIOCHEM, V406, P111, DOI 10.1007/s11010-015-2429-8
   Hennessy BT, 2005, NAT REV DRUG DISCOV, V4, P988, DOI 10.1038/nrd1902
   Huang Q, 2016, MED SCI MONITOR, V22, P1837, DOI 10.12659/MSM.895642
   Isakoff MS, 2015, J CLIN ONCOL, V33, P3029, DOI 10.1200/JCO.2014.59.4895
   Jin SF, 2015, EXP CELL RES, V339, P289, DOI 10.1016/j.yexcr.2015.11.013
   Kikkawa Y, 2013, J BIOL CHEM, V288, P30990, DOI 10.1074/jbc.M113.486456
   Kim DH, 2005, J PHARM PHARMACOL, V57, P1581, DOI 10.1211/jpp.57.12.0008
   Kim JK, 2013, NEOPLASIA, V15, P1064, DOI 10.1593/neo.13402
   Koenig A, 2006, CANCER RES, V66, P4662, DOI 10.1158/0008-5472.CAN-05-2804
   Lampe AK, 2005, J MED GENET, V42, P673, DOI 10.1136/jmg.2002.002311
   Lampe AK, 2005, J MED GENET, V42, P108, DOI 10.1136/jmg.2004.023754
   Lee DY, 2010, J BIOL CHEM, V285, P30, DOI 10.1074/jbc.M109.010512
   Lee JH, 2008, ANTICANCER RES, V28, P1701
   Li H, 2017, 2017 4TH INTERNATIONAL CONFERENCE ON INFORMATION SCIENCE AND CONTROL ENGINEERING (ICISCE), V0, PP1, DOI 10.1109/ICISCE.2017.10
   Li YY, 2015, ONCOL LETT, V10, P2505, DOI 10.3892/ol.2015.3563
   Lin CC, 1996, AM J CHINESE MED, V24, P31, DOI 10.1142/S0192415X96000050
   Lu YB, 2016, ONCOTARGETS THER, V9, P99, DOI 10.2147/OTT.S92758
   Luetke A, 2014, CANCER TREAT REV, V40, P523, DOI 10.1016/j.ctrv.2013.11.006
   Mu JS, 2016, J CANCER, V7, P453, DOI 10.7150/jca.13548
   Newman DJ, 2007, J NAT PROD, V70, P461, DOI 10.1021/np068054v
   Park J, 2012, J CLIN INVEST, V122, P4243, DOI 10.1172/JCI63930
   Pautke C, 2004, ANTICANCER RES, V24, P3743
   Radzi R, 2012, J VET MED SCI, V74, P545, DOI 10.1292/jvms.11-0464
   Rui XJ, 2016, ONCOL LETT, V11, P685, DOI 10.3892/ol.2015.3935
   Song YX, 2017, NAT COMMUN, V8, P0, DOI 10.1038/s41467-017-00304-1
   Spencer M, 2010, AM J PHYSIOL-ENDOC M, V299, PE1016, DOI 10.1152/ajpendo.00329.2010
   Sun C, 2016, 2016 2ND INTERNATIONAL CONFERENCE ON FUTURE COMPUTER SUPPORTED EDUCATION (FCSE 2016), V0, P100
   Tran QH, 1998, EUR J BIOCHEM, V251, P538, DOI 10.1046/j.1432-1327.1998.2510538.x
   Waisundara VY, 2011, LIFE SCI, V88, P1016, DOI 10.1016/j.lfs.2011.03.009
   Walensky LD, 2006, CELL DEATH DIFFER, V13, P1339, DOI 10.1038/sj.cdd.4401992
   Wang CY, 2014, AM J CHINESE MED, V42, P543, DOI 10.1142/S0192415X14500359
   Wang YJ, 2015, CANCER LETT, V358, P170, DOI 10.1016/j.canlet.2014.12.033
   Wozniak MA, 2004, BBA-MOL CELL RES, V1692, P103, DOI 10.1016/j.bbamcr.2004.04.007
   Wu DJ, 2014, MOL MED REP, V10, P2415, DOI 10.3892/mmr.2014.2546
   Ye FF, 2015, TUMOR BIOL, V36, P4731, DOI 10.1007/s13277-015-3122-y
   Zhang XF, 2005, J CELL PHYSIOL, V202, P205, DOI 10.1002/jcp.20106
   Zhang X, 2017, INT J ONCOL, V50, P232, DOI 10.3892/ijo.2016.3770
   Zhang Y, 2018, J BONE MINER RES, V33, P1114, DOI 10.1002/jbmr.3398
   Zhang Y, 2013, FOOD CHEM TOXICOL, V53, P325, DOI 10.1016/j.fct.2012.12.019
   Zhang YL, 2016, CANCER RES, V76, P4183, DOI 10.1158/0008-5472.CAN-15-2974
   Zhou RT, 2017, ONCOTARGET, V8, P56351, DOI 10.18632/oncotarget.16912
   Zhu YP, 2015, ONCOTARGET, V6, P14488, DOI 10.18632/oncotarget.3697
NR 57
TC 0
Z9 0
U1 0
U2 2
PU ASIAN NETWORK SCIENTIFIC INFORMATION-ANSINET
PI FAISALABAD
PA 308-LASANI TOWN, SARGODHA RD, FAISALABAD, 38090, PAKISTAN
SN 1811-7775
EI 1812-5700
J9 INT J PHARMACOL
JI Int. J. Pharmacol.
PD JUN 15
PY 2020
VL 16
IS 2
BP 164
EP 180
DI 10.3923/ijp.2020.164.180
PG 17
WC Pharmacology & Pharmacy
SC Pharmacology & Pharmacy
GA LD5PD
UT WOS:000526081000010
DA 2022-07-08
ER

PT J
AU Zhang, Qiao
   Zhao, Guo-Sheng
   Cao, Ya
   Tang, Xue-Feng
   Tan, Qiu-Lin
   Lin, Lu
   Guo, Qiao-Nan
AF Zhang, Qiao
   Zhao, Guo-sheng
   Cao, Ya
   Tang, Xue-feng
   Tan, Qiu-lin
   Lin, Lu
   Guo, Qiao-nan
TI Increased DEF6 expression is correlated with metastasis and poor prognosis in human osteosarcoma
SO ONCOLOGY LETTERS
LA English
DT Article
DE differentially expressed in FDCP 6 homolog; osteosarcoma; metastasis; matrix metallopeptidase P9
ID invasion; gene; migration; cell; growth; ibp; overexpression; proliferation; apoptosis; pi3k/akt
AB Metastasis is the primary cause of high mortality in patients with osteosarcoma (OS). However, the molecular mechanisms underlying the regulation of metastatic disease are yet to be determined. Differentially expressed in FDCP 6 homolog (DEF6) has been demonstrated to be correlated with the metastatic behavior of several cancers, such as breast, ovarian and colorectal cancers. However, the role of DEF6 in OS remains unknown. Accordingly, the current study aimed to investigate the relationship between DEF6 expression and the malignant behavior of OS. The results revealed that high levels of DEF6 in OS tissues were associated with advanced clinical stage and metastases. Furthermore, immunohistochemistry results predicted a poor prognosis in 58 human OS specimens. Additionally, DEF6 expression was reported to be upregulated in human OS cell lines compared with a normal osteoblast cell line. small interfering RNA transfection, cell proliferation and colony formation assays, wound healing assays and Transwell assays were performed. DEF6 was not identified to be a major driver of OS cell proliferation, but it significantly contributed to metastatic potential in vitro. In addition, bioinformatics, western blotting and immunohistochemistry results indicated that MMP9 expression was positively correlated with DEF6 expression in human OS. To summarize, the results revealed that increased levels of DEF6 were associated with metastasis and poor prognosis in human OS and that DEF6 expression is positively correlated with MMP9 expression. The results indicated that DEF6 may serve as a potential antimetastatic target for OS.
C1 [Zhang, Qiao] Army Med Univ, Xinqiao Hosp, Dept Pain & Rehabil, Chongqing 400037, Peoples R China.
   [Zhao, Guo-Sheng; Lin, Lu] Chongqing Med Univ, Dept Orthoped Surg, Affiliated Hosp 2, Chongqing 400010, Peoples R China.
   [Cao, Ya; Tang, Xue-Feng; Tan, Qiu-Lin; Guo, Qiao-Nan] Army Mil Med Univ, Dept Pathol, Xinqiao Hosp, 183 Xinqiaozhengjie Raod, Chongqing 400037, Peoples R China.
RP Guo, QN (通讯作者)，Army Mil Med Univ, Dept Pathol, Xinqiao Hosp, 183 Xinqiaozhengjie Raod, Chongqing 400037, Peoples R China.
EM qiaonan85@263.net
FU National Natural Science Foundation of China [81972519, 81672653]
CR Binder N, 2017, J IMMUNOL, V198, P3436, DOI 10.4049/jimmunol.1601716
   Briccoli A, 2010, SURG ONCOL, V19, P193, DOI 10.1016/j.suronc.2009.05.002
   Chen QZ, 2009, J LEUKOCYTE BIOL, V85, P539, DOI 10.1189/jlb.0308219
   Chen S, 2013, CELL DEATH DIS, V4, P0, DOI 10.1038/cddis.2013.380
   Dai HZ, 2012, CARCINOGENESIS, V33, P30, DOI 10.1093/carcin/bgr232
   Enneking WF, 2003, CLIN ORTHOP RELAT R, V0, PP4, DOI 10.1097/01.blo.0000093891.12372.0f
   Fan HW, 2019, MOL MED REP, V20, P915, DOI 10.3892/mmr.2019.10323
   Gao ZR, 2019, ONCOL REP, V41, P235, DOI 10.3892/or.2018.6827
   Goudevenou K, 2011, PLOS ONE, V6, P0, DOI 10.1371/journal.pone.0026548
   Guo JP, 2018, ONCOTARGETS THER, V11, P8643, DOI 10.2147/OTT.S175745
   Hirahata M, 2016, CANCER MED-US, V5, P892, DOI 10.1002/cam4.651
   Hotfilder M, 1999, BRIT J HAEMATOL, V106, P335, DOI 10.1046/j.1365-2141.1999.01551.x
   Jian CX, 2012, CANCER INVEST, V30, P748, DOI 10.3109/07357907.2012.734355
   Joshi RN, 2017, FRONT IMMUNOL, V8, P0, DOI 10.3389/fimmu.2017.01163
   Kunz P, 2016, BMC CANCER, V16, P0, DOI 10.1186/s12885-016-2266-5
   Landis SH, 1998, CA-CANCER J CLIN, V48, P6, DOI 10.3322/canjclin.48.1.6
   Li H, 2019, EXP THER MED, V17, P730, DOI 10.3892/etm.2018.7032
   Li P, 2009, INT IMMUNOPHARMACOL, V9, P1002, DOI 10.1016/j.intimp.2009.04.008
   Li Y, 2008, EXP MOL PATHOL, V84, P234, DOI 10.1016/j.yexmp.2008.03.013
   Liew PL, 2016, DIAGN PATHOL, V11, P0, DOI 10.1186/s13000-016-0518-y
   Lin H, 2017, FEBS OPEN BIO, V7, P1291, DOI 10.1002/2211-5463.12265
   Liu JL, 2019, MOL PHARMACOL, V95, P451, DOI 10.1124/mol.118.114207
   Livak KJ, 2001, METHODS, V25, P402, DOI 10.1006/meth.2001.1262
   Luetke A, 2014, CANCER TREAT REV, V40, P523, DOI 10.1016/j.ctrv.2013.11.006
   Lv YF, 2015, SCI REP-UK, V5, P0, DOI 10.1038/srep12999
   Manni M, 2017, CELL IMMUNOL, V321, P46, DOI 10.1016/j.cellimm.2017.05.010
   Meng G, 2014, TUMOR BIOL, V35, P11819, DOI 10.1007/s13277-014-2336-8
   Mirabello L, 2009, CANCER-AM CANCER SOC, V115, P1531, DOI 10.1002/cncr.24121
   Oka T, 2007, J BIOL CHEM, V282, P2011, DOI 10.1074/jbc.M605153200
   Roberts RD, 2019, CANCER-AM CANCER SOC, V125, P3514, DOI 10.1002/cncr.32351
   Siegel RL, 2019, CA-CANCER J CLIN, V69, P7, DOI 10.3322/caac.21551
   Su Y, 2016, ANTI-CANCER DRUG, V27, P660, DOI 10.1097/CAD.0000000000000381
   Subramanian S, 2005, J PATHOL, V206, P433, DOI 10.1002/path.1792
   Wang JY, 2018, INT J MOL SCI, V19, P0, DOI 10.3390/ijms19051437
   Wang SW, 2015, CARCINOGENESIS, V36, P104, DOI 10.1093/carcin/bgu218
   Waresijiang N, 2016, MOL MED REP, V13, P4859, DOI 10.3892/mmr.2016.5141
   Xu XO, 2014, DEV BIOL, V386, P191, DOI 10.1016/j.ydbio.2013.10.020
   Xu YJ, 2018, ONCOL LETT, V15, P6604, DOI 10.3892/ol.2018.8125
   Yang MZ, 2012, MOL CANCER, V11, P0, DOI 10.1186/1476-4598-11-54
   Zhang Z, 2014, ONCOGENE, V33, P3374, DOI 10.1038/onc.2013.337
   Zhang ZJ, 2009, CANCER EPIDEMIOL, V33, P130, DOI 10.1016/j.canep.2009.05.004
   Zhao GS, 2019, AM J TRANSL RES, V11, P2117
   Zhao GS, 2018, J EXP CLIN CANC RES, V37, P0, DOI 10.1186/s13046-018-0856-6
NR 43
TC 0
Z9 0
U1 0
U2 4
PU SPANDIDOS PUBL LTD
PI ATHENS
PA POB 18179, ATHENS, 116 10, GREECE
SN 1792-1074
EI 1792-1082
J9 ONCOL LETT
JI Oncol. Lett.
PD AUG 15
PY 2020
VL 20
IS 2
BP 1629
EP 1640
DI 10.3892/ol.2020.11743
PG 12
WC Oncology
SC Oncology
GA NG2RJ
UT WOS:000563832100067
PM 32724404
DA 2022-07-08
ER

PT J
AU Cabrera-andrade, Alejandro
   Lopez-cortes, Andres
   Jaramillo-koupermann, Gabriela
   Paz-y-mino, Cesar
   Perez-castillo, Yunierkis
   Munteanu, CR
   Gonzalez-diaz, Humbert
   Pazos, Alejandro
   Tejera, Eduardo
AF Cabrera-andrade, Alejandro
   Lopez-cortes, Andres
   Jaramillo-koupermann, Gabriela
   Paz-y-mino, Cesar
   Perez-castillo, Yunierkis
   Munteanu, Cristian
   Gonzalez-diaz, Humbert
   Pazos, Alejandro
   Tejera, Eduardo
TI Gene Prioritization through Consensus Strategy, Enrichment Methodologies Analysis, and Networking for Osteosarcoma Pathogenesis
SO INTERNATIONAL JOURNAL OF MOLECULAR SCIENCES
LA English
DT Article
DE gene prioritization; osteosarcoma; communality analysis; pathogenesis; early recognition
ID transcription factor; pulmonary metastasis; molecular-genetics; signaling pathway; telomeres pathway; candidate gene; ras-erk; cancer; expression; p53
AB Osteosarcoma is the most common subtype of primary bone cancer, affecting mostly adolescents. In recent years, several studies have focused on elucidating the molecular mechanisms of this sarcoma; however, its molecular etiology has still not been determined with precision. Therefore, we applied a consensus strategy with the use of several bioinformatics tools to prioritize genes involved in its pathogenesis. Subsequently, we assessed the physical interactions of the previously selected genes and applied a communality analysis to this protein-protein interaction network. The consensus strategy prioritized a total list of 553 genes. Our enrichment analysis validates several studies that describe the signaling pathways PI3K/AKT and MAPK/ERK as pathogenic. The gene ontology described TP53 as a principal signal transducer that chiefly mediates processes associated with cell cycle and DNA damage response It is interesting to note that the communality analysis clusters several members involved in metastasis events, such as MMP2 and MMP9, and genes associated with DNA repair complexes, like ATM, ATR, CHEK1, and RAD51. In this study, we have identified well-known pathogenic genes for osteosarcoma and prioritized genes that need to be further explored.
C1 [Cabrera-Andrade, Alejandro; Perez-Castillo, Yunierkis; Tejera, Eduardo] Univ Las Amer, Grp Bioquimioinformat, Quito 170125, Ecuador.
   [Cabrera-Andrade, Alejandro] Univ Las Amer, Fac Ciencias Salud, Carrera Enfermeria, Quito 170125, Ecuador.
   [Cabrera-Andrade, Alejandro; Lopez-Cortes, Andres; Munteanu, Cristian R.; Pazos, Alejandro] Univ A Coruna, Comp Sci Fac, RNASA IMEDIR, La Coruna 15071, Spain.
   [Lopez-Cortes, Andres; Paz-y-Mino, Cesar] Univ UTE, Fac Ciencias Salud Eugenio Espejo, Ctr Invest Genet & Genom, Quito 170129, Ecuador.
   [Jaramillo-Koupermann, Gabriela] Hosp Especialidades Eugenio Espejo, Lab Biol Mol, Subproceso Anat Patol, Quito 170403, Ecuador.
   [Perez-Castillo, Yunierkis] Univ Las Amer, Escuela Ciencias Fis & Matemat, Quito 170125, Ecuador.
   [Munteanu, Cristian R.; Pazos, Alejandro] Univ Hosp Complex A Coruna CHUAC, Biomed Res Inst A Coruna INIBIC, La Coruna 15006, Spain.
   [Munteanu, Cristian R.; Pazos, Alejandro] CITIC, Campus Elvina S-N, La Coruna 15071, Spain.
   [Gonzalez-Diaz, Humbert] Univ Basque Country, Dept Organ Chem 2, UPV EHU, Leioa 48940, Spain.
   [Gonzalez-Diaz, Humbert] Basque Fdn Sci, Ikerbasque, Bilbao 48011, Spain.
   [Tejera, Eduardo] Univ Las Amer, Fac Ingn & Ciencias Agr, Quito 170125, Ecuador.
RP Cabrera-Andrade, A; Tejera, E (通讯作者)，Univ Las Amer, Grp Bioquimioinformat, Quito 170125, Ecuador.; Cabrera-Andrade, A (通讯作者)，Univ Las Amer, Fac Ciencias Salud, Carrera Enfermeria, Quito 170125, Ecuador.; Cabrera-Andrade, A (通讯作者)，Univ A Coruna, Comp Sci Fac, RNASA IMEDIR, La Coruna 15071, Spain.; Tejera, E (通讯作者)，Univ Las Amer, Fac Ingn & Ciencias Agr, Quito 170125, Ecuador.
EM raul.cabrera@udla.edu.ec; aalc84@gmail.com; gaby_jaramillok@yahoo.com; cesar.pazymino@ute.edu.ec; yunierkis.perez@udla.edu.ec; c.munteanu@udc.es; humberto.gonzalezdiaz@ehu.es; apazos@udc.es; eduardo.tejera@udla.edu.ec
FU Ministry of Education, University and Vocational Training of the Xunta de Galicia [PI17/01826, ED431C 2018/49, ED431G/01]; EU FEDER funds
CR Awasthi P, 2016, J CELL SCI, V129, P1285, DOI 10.1242/jcs.188631
   Blackford AN, 2017, MOL CELL, V66, P801, DOI 10.1016/j.molcel.2017.05.015
   Bornigen D, 2012, BIOINFORMATICS, V28, P3081, DOI 10.1093/bioinformatics/bts581
   Bousquet M, 2016, ANN ONCOL, V27, P738, DOI 10.1093/annonc/mdw009
   Burgering BMT, 2003, J LEUKOCYTE BIOL, V73, P689, DOI 10.1189/jlb.1202629
   Chen J, 2009, BMC BIOINFORMATICS, V10, P0, DOI 10.1186/1471-2105-10-73
   Chen X, 2014, CELL REP, V7, P104, DOI 10.1016/j.celrep.2014.03.003
   Cheng D, 2008, NUCLEIC ACIDS RES, V36, PW399, DOI 10.1093/nar/gkn296
   Chong JL, 2009, NATURE, V462, P930, DOI 10.1038/nature08677
   Cote GM, 2018, ONCOLOGIST, V23, P234, DOI 10.1634/theoncologist.2017-0290
   Daw NC, 2015, BRIT J CANCER, V112, P278, DOI 10.1038/bjc.2014.585
   de Brachene AC, 2016, CELL MOL LIFE SCI, V73, P1159, DOI 10.1007/s00018-015-2112-y
   De Luca A, 2012, EXPERT OPIN THER TAR, V16, PS17, DOI 10.1517/14728222.2011.639361
   Di MASIA, 2016, CELL DEATH DIS, V7, P0, DOI 10.1038/cddis.2016.115
   Diepenbruck M, 2016, CURR OPIN CELL BIOL, V43, P7, DOI 10.1016/j.ceb.2016.06.002
   Dilley RL, 2016, NATURE, V539, P54, DOI 10.1038/nature20099
   Farhan M, 2017, INT J BIOL SCI, V13, P815, DOI 10.7150/ijbs.20052
   Fogli A, 2017, J NEURO-ONCOL, V135, P381, DOI 10.1007/s11060-017-2585-7
   Fontaine JF, 2011, NUCLEIC ACIDS RES, V39, PW455, DOI 10.1093/nar/gkr246
   Friend SH, 1986, NATURE, V323, P643, DOI 10.1038/323643a0
   Fu Z, 2008, ONCOGENE, V27, P2312, DOI 10.1038/onc.2008.24
   Gianferante DM, 2017, NAT REV ENDOCRINOL, V13, P480, DOI 10.1038/nrendo.2017.16
   Gokgoz N, 2001, CANCER, V92, P2181, DOI 10.1002/1097-0142(20011015)92:8<2181::AID-CNCR1561>3.0.CO;2-3
   Groisberg R, 2017, CURR ONCOL REP, V19, P0, DOI 10.1007/s11912-017-0641-2
   Gross AC, 2018, JCI INSIGHT, V3, P0, DOI 10.1172/jci.insight.99791
   Guan H, 2015, ONCOGENESIS, V4, P0, DOI 10.1038/oncsis.2015.25
   Guleria A, 2016, DNA REPAIR, V39, P1, DOI 10.1016/j.dnarep.2015.12.009
   Guney E, 2014, BIOINFORMATICS, V30, P1789, DOI 10.1093/bioinformatics/btu092
   Han G, 2012, ONCOL RES, V20, P149, DOI 10.3727/096504012X13522227232237
   Hayden MS, 2004, GENE DEV, V18, P2195, DOI 10.1101/gad.1228704
   Himelstein BP, 1998, MED PEDIATR ONCOL, V31, P471, DOI 10.1002/(SICI)1096-911X(199812)31:6<471::AID-MPO2>3.0.CO;2-M
   Huang DW, 2009, NAT PROTOC, V4, P44, DOI 10.1038/nprot.2008.211
   Huang DW, 2009, NUCLEIC ACIDS RES, V37, P1, DOI 10.1093/nar/gkn923
   Jiang WG, 2015, SEMIN CANCER BIOL, V35, PS244, DOI 10.1016/j.semcancer.2015.03.008
   Joseph CG, 2014, GENE CHROMOSOME CANC, V53, P15, DOI 10.1002/gcc.22114
   Jourquin J, 2012, BMC GENOMICS, V13, P0, DOI 10.1186/1471-2164-13-S8-S20
   Kaya M, 2000, CLIN CANCER RES, V6, P572
   Kim HN, 2018, CURR TOP DEV BIOL, V127, P149, DOI 10.1016/bs.ctdb.2017.10.004
   Kim JY, 2017, CLIN CANCER RES, V23, P1598, DOI 10.1158/1078-0432.CCR-16-1147
   Kovac M, 2015, NAT COMMUN, V6, P0, DOI 10.1038/ncomms9940
   Kuijjer ML, 2013, INT J CANCER, V133, P2512, DOI 10.1002/ijc.28124
   Lallemand-breitenbach V, 2018, CURR OPIN CELL BIOL, V52, P154, DOI 10.1016/j.ceb.2018.03.011
   Lambert SA, 2018, CELL, V172, P650, DOI 10.1016/j.cell.2018.01.029
   Lamora A, 2015, ONCOTARGET, V6, P14413, DOI 10.18632/oncotarget.3891
   Lawrence MS, 2014, NATURE, V505, P495, DOI 10.1038/nature12912
   Li ZG, 2017, NAT COMMUN, V8, P0, DOI 10.1038/ncomms14356
   Liang C, 2017, BIOMATERIALS, V147, P68, DOI 10.1016/j.biomaterials.2017.09.015
   Liau JY, 2015, AM J SURG PATHOL, V39, P236, DOI 10.1097/PAS.0000000000000324
   Liekens AML, 2011, GENOME BIOL, V12, P0, DOI 10.1186/gb-2011-12-6-r57
   Liu Y, 2017, EUR J CANCER CARE, V26, P0, DOI 10.1111/ecc.12364
   Lopez-cortes A, 2018, SCI REP-UK, V8, P0, DOI 10.1038/s41598-018-35149-1
   Man TK, 2004, BMC CANCER, V4, P0, DOI 10.1186/1471-2407-4-45
   Mcdonald ER, 2017, CELL, V170, P577, DOI 10.1016/j.cell.2017.07.005
   Mendoza MC, 2011, TRENDS BIOCHEM SCI, V36, P320, DOI 10.1016/j.tibs.2011.03.006
   Moll UM, 2003, MOL CANCER RES, V1, P1001
   Moreau Y, 2012, NAT REV GENET, V13, P523, DOI 10.1038/nrg3253
   Moriishi T, 2014, PLOS ONE, V9, P0, DOI 10.1371/journal.pone.0086629
   Nabetani A, 2011, J BIOCHEM, V149, P5, DOI 10.1093/jb/mvq119
   Neumann AA, 2013, GENE DEV, V27, P18, DOI 10.1101/gad.205062.112
   Palla G, 2005, NATURE, V435, P814, DOI 10.1038/nature03607
   Pickett HA, 2015, NAT STRUCT MOL BIOL, V22, P875, DOI 10.1038/nsmb.3106
   Pinero J, 2015, DATABASE-OXFORD, V0, P0, DOI DOI 10.1093/database/bav028
   Pohl T, 2002, P NATL ACAD SCI USA, V99, P4514, DOI 10.1073/pnas.072071599
   Poos K, 2015, PLOS ONE, V10, P0, DOI 10.1371/journal.pone.0123082
   Ray A, 2016, PLOS ONE, V11, P0, DOI 10.1371/journal.pone.0159344
   Rickel K, 2017, BONE, V102, P69, DOI 10.1016/j.bone.2016.10.017
   Samatar AA, 2014, NAT REV DRUG DISCOV, V13, P928, DOI 10.1038/nrd4281
   Sandberg AA, 2003, CANCER GENET CYTOGEN, V145, P1, DOI 10.1016/S0165-4608(03)00105-5
   Savage SA, 2013, NAT GENET, V45, P799, DOI 10.1038/ng.2645
   Seoane J, 2017, CSH PERSPECT BIOL, V9, P0, DOI 10.1101/cshperspect.a022277
   Shannon P, 2003, GENOME RES, V13, P2498, DOI 10.1101/gr.1239303
   Shaw RJ, 2006, NATURE, V441, P424, DOI 10.1038/nature04869
   Shi ZJ, 2017, MOL MED REP, V16, P7423, DOI 10.3892/mmr.2017.7577
   Shiloh Y, 2013, NAT REV MOL CELL BIO, V14, P197, DOI 10.1038/nrm3546
   Singhi AD, 2017, CLIN CANCER RES, V23, P600, DOI 10.1158/1078-0432.CCR-16-1113
   Siqueira MF, 2011, BONE, V48, P1043, DOI 10.1016/j.bone.2011.01.019
   Srivastava S, 1993, CANCER RES, V53, P4452
   Stratton MR, 1990, ONCOGENE, V5, P1297
   Sun L, 2015, MOL MED REP, V12, P4266, DOI 10.3892/mmr.2015.3958
   Supek F, 2011, PLOS ONE, V6, P0, DOI 10.1371/journal.pone.0021800
   Szklarczyk D, 2015, NUCLEIC ACIDS RES, V43, PD447, DOI 10.1093/nar/gku1003
   Tamborero D, 2013, SCI REP-UK, V3, P0, DOI 10.1038/srep02650
   Tamura KAZUO, 2004, INT J CLIN ONCOL, V9, P232, DOI 10.1007/s10147-004-0430-4
   Tan P, 2015, SCI REP-UK, V5, P0, DOI 10.1038/srep16835
   Tejera E, 2017, BMC MED GENOMICS, V10, P0, DOI 10.1186/s12920-017-0286-x
   Tranchevent LC, 2011, BRIEF BIOINFORM, V12, P22, DOI 10.1093/bib/bbq007
   Tsuchiya T, 2000, CANCER GENET CYTOGEN, V120, P91, DOI 10.1016/S0165-4608(99)00255-1
   Vassilev LT, 2004, SCIENCE, V303, P844, DOI 10.1126/science.1092472
   Vogelstein B, 2013, SCIENCE, V339, P1546, DOI 10.1126/science.1235122
   Voisset E, 2018, BLOOD, V131, P636, DOI 10.1182/blood-2017-07-794784
   Weekes D, 2016, ONCOGENE, V35, P2948, DOI 10.1038/onc.2015.420
   Wu XB, 2008, MOL SYST BIOL, V4, P0, DOI 10.1038/msb.2008.27
   Xu YX, 2014, TRENDS BIOCHEM SCI, V39, P268, DOI 10.1016/j.tibs.2014.04.004
   Yang H, 2015, NAT METHODS, V12, P841, DOI 10.1038/nmeth.3484, 10.1038/NMETH.3484
   Yevshin I, 2019, NUCLEIC ACIDS RES, V47, PD100, DOI 10.1093/nar/gky1128
   Yu Y, 2011, ANTICANCER RES, V31, P1147
   Yue P, 2006, BMC BIOINFORMATICS, V7, P0, DOI 10.1186/1471-2105-7-166
NR 97
TC 3
Z9 3
U1 0
U2 5
PU MDPI
PI BASEL
PA ST ALBAN-ANLAGE 66, CH-4052 BASEL, SWITZERLAND
SN 
EI 1422-0067
J9 INT J MOL SCI
JI Int. J. Mol. Sci.
PD FEB 15
PY 2020
VL 21
IS 3
BP 
EP 
DI 10.3390/ijms21031053
PG 21
WC Biochemistry & Molecular Biology; Chemistry, Multidisciplinary
SC Biochemistry & Molecular Biology; Chemistry
GA KY4PQ
UT WOS:000522551606039
PM 32033398
DA 2022-07-08
ER

PT J
AU Tian, ZC
   Wang, JQ
   Ge, Hong
AF Tian, Zhi
   Wang, Jia
   Ge, Hong
TI Apatinib ameliorates doxorubicin-induced migration and cancer stemness of osteosarcoma cells by inhibiting Sox2 via STAT3 signalling
SO JOURNAL OF ORTHOPAEDIC TRANSLATION
LA English
DT Article
DE Apatinib; Cancer stemness; Doxorubicin; Osteosarcoma; SRY-box2; Signal transducer and activator of transcription 3
ID chemotherapy; metastasis; pathway; apoptosis
AB Background: Osteosarcoma, ranking as the second primary cause of cancer-related death, is the most common type of bone cancer. Doxorubicin (DOX) is used as a first-line treatment for osteosarcoma; however, the tumour recurrence rate remains high. Recent studies have suggested that DOX-induced migration and stemness in osteosarcoma cells might be the primary reason of recurrence and drug resistance. However, the underlying mechanisms remain unclear. Therefore, it is urgent to explore novel effective treatments to overcome DOX-induced drug resistance of osteosarcoma. Methods: Osteosarcoma cells KHOS and U2OS were treated with DOX and apatinib (AP) alone or in combination. 3-(4,5-Dimethylthiazol-2-yl)-2,5-diphenyltetrazolium bromide and colony formation assays were performed to evaluate effects on proliferation. Flow cytometry analysis was carried out to assess cell apoptosis. Cell migration was determined by the transwell assay. Cancer stemness was detected by flow cytometry analysis of CD133thorn cells and sphere-formation assay. Western blot assay was used to measure the expression of E-cadherin, N-cadherin, vimentin, matrix metalloproteinase 9 (MMP-9), signal transducer and activator of transcription 3 (STAT3)/pSTAT3, SRY-box2 (Sox2) and octamer-binding protein 4 (Oct4), and Nanog in treated osteosarcoma cells. Results: Herein, we revealed that AP treatment significantly enhanced the sensitivity of osteosarcoma cells to DOX, reversed the DOX-induced stemness phenotype and metastasis capacity of osteosarcoma cells, and abolished the upregulation of p-STAT3, Sox2, Oct4, and Nanog. We further demonstrated that AP reversed DOX-induced stemness and migration of osteosarcoma cells through Sox2. Conclusion: These results suggested that AP significantly abolished the DOX-induced stemness phenotype and metastasis capacity in osteosarcoma cells by inhibiting Sox2 via STAT3 signalling. The translational potential of this article: Our study indicates that Doxorubicin-based chemotherapeutics may simulate cancer stem cells (CSCs) properties in osteosarcoma, leading to the resistance of osteosarcoma. Apatinib can reduce the Doxorubicin-induced chemoresistance through STAT3/Sox2 pathway inactivation. This study represents that Apatinib may act as an effective chemotherapy sensitiser for reducing chemoresistance correlated with CSCs in osteosarcoma.
C1 [Tian, Zhi C.; Wang, Jia Q.] Zhengzhou Univ, Affiliated Canc Hosp, Dept Orthoped, Zhengzhou, Peoples R China.
   [Ge, Hong] Zhengzhou Univ, Affiliated Canc Hosp, Dept Radiat Oncol, 127 Dongming Rd, Zhengzhou 450008, Henan, Peoples R China.
RP Ge, H (通讯作者)，Zhengzhou Univ, Affiliated Canc Hosp, Dept Radiat Oncol, 127 Dongming Rd, Zhengzhou 450008, Henan, Peoples R China.
EM gehong260@163.com
CR Bak Y, 2016, ONCOTARGET, V7, P7307, DOI 10.18632/oncotarget.7007
   Brown HK, 2017, CANCER LETT, V386, P189, DOI 10.1016/j.canlet.2016.11.019
   Buondonno I, 2016, MOL CANCER THER, V15, P2640, DOI 10.1158/1535-7163.MCT-16-0048
   Chen S, 2014, CARCINOGENESIS, V35, P613, DOI 10.1093/carcin/bgt371
   Chen S, 2012, PLOS ONE, V7, P0, DOI 10.1371/journal.pone.0036326
   Dawood S, 2014, ONCOLOGY-NY, V28, P1101
   Ferrari S, 2015, EXPERT OPIN PHARMACO, V16, P2727, DOI 10.1517/14656566.2015.1102226
   Geng RX, 2018, EXPERT OPIN DRUG SAF, V17, P1145, DOI 10.1080/14740338.2018.1535592
   Geng RX, 2015, EXPERT OPIN PHARMACO, V16, P117, DOI 10.1517/14656566.2015.981526
   Gong C, 2012, ASIAN PAC J CANCER P, V13, P3103, DOI 10.7314/APJCP.2012.13.7.3103
   Gonzalez-fernandez Y, 2017, CANCER LETT, V388, P262, DOI 10.1016/j.canlet.2016.12.012
   Harrison DJ, 2018, EXPERT REV ANTICANC, V18, P39, DOI 10.1080/14737140.2018.1413939
   Kager L, 2003, J CLIN ONCOL, V21, P2011, DOI 10.1200/JCO.2003.08.132
   Lee JH, 2018, J PINEAL RES, V65, P0, DOI 10.1111/jpi.12519
   Li BY, 2018, MOL GENET GENOMICS, V293, P1245, DOI 10.1007/s00438-018-1457-y
   Li YL, 2017, STEM CELL REP, V8, P1617, DOI 10.1016/j.stemcr.2017.04.025
   Liu CL, 2018, PHYTOTHER RES, V32, P2299, DOI 10.1002/ptr.6172
   Liu KS, 2017, CELL DEATH DIS, V8, P0, DOI 10.1038/cddis.2017.422
   Martins-neves SR, 2016, J CELL PHYSIOL, V231, P876, DOI 10.1002/jcp.25179
   Martins-neves SR, 2016, CANCER LETT, V370, P286, DOI 10.1016/j.canlet.2015.11.013
   Maurizi G, 2018, ONCOGENE, V37, P4626, DOI 10.1038/s41388-018-0292-2
   Meyers PA, 2005, J CLIN ONCOL, V23, P2004, DOI 10.1200/JCO.2005.06.031
   Meyers PAULA, 2015, AM SOC CLIN ONCOL EDUC BOOK, V0, PPE644, DOI 10.14694/EdBook_AM.2015.35.e644
   Moore DREWD, 2014, CANCER TREAT RES, V162, P65, DOI 10.1007/978-3-319-07323-1_4
   Otoukesh B, 2018, CANCER CELL INT, V18, P0, DOI 10.1186/s12935-018-0654-4
   Siveen KS, 2014, BBA-REV CANCER, V1845, P136, DOI 10.1016/j.bbcan.2013.12.005
   Vlashi E, 2015, SEMIN CANCER BIOL, V31, P28, DOI 10.1016/j.semcancer.2014.07.001
   Wang HF, 2017, CELL PHYSIOL BIOCHEM, V44, P1051, DOI 10.1159/000485405
   Wang WC, 2018, J EXP CLIN CANC RES, V37, P0, DOI 10.1186/s13046-018-0689-3
   Xiao X, 2014, PEDIATR DRUGS, V16, P503, DOI 10.1007/s40272-014-0095-z
   Xu MD, 2018, ONCOGENESIS, V7, P0, DOI 10.1038/s41389-018-0102-2
   Zeng DX, 2019, CANCER CHEMOTH PHARM, V83, P439, DOI 10.1007/s00280-018-3743-0
   Zhang Y, 2018, ONCOL LETT, V16, P6228, DOI 10.3892/ol.2018.9434
   Zheng BX, 2018, BIOCHEM BIOPH RES CO, V495, P1695, DOI 10.1016/j.bbrc.2017.12.032
   Zhou L, 2017, EUR REV MED PHARMACO, V21, P87
NR 36
TC 11
Z9 11
U1 5
U2 9
PU ELSEVIER
PI AMSTERDAM
PA RADARWEG 29, 1043 NX AMSTERDAM, NETHERLANDS
SN 2214-031X
EI 
J9 J ORTHOP TRANSL
JI J. Orthop. Transl.
PD MAY 15
PY 2020
VL 22
IS 
BP 132
EP 141
DI 10.1016/j.jot.2019.07.003
PG 10
WC Orthopedics
SC Orthopedics
GA LS7WS
UT WOS:000536593000018
PM 32440509
DA 2022-07-08
ER

PT J
AU Chang, Yuh-Ming
   Lin, Ming-Cheng
   Hong, Ling-Zong
   Chen, Pei-Ni
   Tsai, Yu-Hsin
   Hseu, You-Cheng
   Chen, Ke-Min
   Hsu, Li-Sung
   Kao, Ting-Hsien
AF Chang, Yuh-ming
   Lin, Ming-cheng
   Hong, Ling-zong
   Chen, Pei-ni
   Tsai, Yu-hsin
   Hseu, You-cheng
   Chen, Ke-min
   Hsu, Li-sung
   Kao, Ting-hsien
TI Naringenin Reduced Migration in Osteosarcoma Cells through Downregulation of Matrix Metalloproteinase-2 and Matrix Metalloproteinase-9 and Snail
SO PHARMACOGNOSY MAGAZINE
LA English
DT Article
DE Matrix metalloproteinase; migration; naringenin; osteosarcoma; Snail
ID mesenchymal transition; cancer invasion; expression; akt; apoptosis; mmp-9; line
AB Background: Osteosarcoma is one of the most malignant cancers in children. Naringenin exhibits several cellular functions. Objectives: In this study, we investigate the effects of naringenin on osteosarcoma. Materials and Methods: 3-(4,5-dimethylthiazol-2-yl)-2,5-diphenyltetra zolium bromide (MTT) assay was performed to detect the cell viability. Zymography assay and transwell assay were used to measure the matrix metalloproteinase (MMP) activity and migration ability. Western blot analysis was used to determine the expression of migration-related proteins. Results: No overt alternation of cytotoxicity in response to different concentrations of naringenin for 24 h was found by MTT assay. MMP-2 and MMP-9 activities and expression were significantly repressed by naringenin in a dose-dependent manner, as evidenced by zymography and Western blot analysis. Naringenin dose dependently reduced the expression of mesenchymal marker Snail. Conclusion: These results indicate that naringenin exhibited antimigration property through inhibition of MMP-2 and MMP-9 and downregulation of Snail expression. Thus, naringenin may be a potential inhibitor of metastasis of osteosarcoma.
C1 [Chang, Yuh-Ming] Hsinchu Mackay Mem Hosp, Div Internal Med, Dept Neurol, Hsinchu, Taiwan.
   [Chang, Yuh-Ming; Chen, Pei-Ni; Tsai, Yu-Hsin; Hsu, Li-Sung] Chung Shan Med Univ, Inst Biochem Microbiol & Immunol, Taichung, Taiwan.
   [Lin, Ming-Cheng] Chung Shan Med Univ Hosp, Dept Internal Med, Taichung, Taiwan.
   [Lin, Ming-Cheng] Chung Shan Med Univ, Sch Med, Taichung, Taiwan.
   [Hong, Ling-Zong] Taichung Vet Gen Hosp, Dept Med Res, Taichung, Taiwan.
   [Hseu, You-Cheng] China Med Univ, Coll Biopharmaceut & Food Sci, Dept Cosmeceut, Taichung, Taiwan.
   [Hseu, You-Cheng] Asia Univ, Dept Hlth & Nutr Biotechnol, Taichung, Taiwan.
   [Hseu, You-Cheng] China Med Univ, Chinese Med Res Ctr, Taichung, Taiwan.
   [Chen, Ke-Min] Chung Shan Med Univ, Sch Med, Dept Parasitol, Taichung, Taiwan.
   [Hsu, Li-Sung] Chung Shan Med Univ Hosp, Clin Lab, Taichung, Taiwan.
   [Kao, Ting-Hsien] Taichung Vet Gen Hosp, Div Funct Neurosurg, Neurol Inst, Taichung, Taiwan.
   [Kao, Ting-Hsien] Lin Shin Hosp, Lin Shin Med Corp, Dept Neurosurg, 36,Sect 3 Huizhong Rd, Taichung 40862, Taiwan.
RP Kao, TH (通讯作者)，Lin Shin Hosp, Lin Shin Med Corp, Dept Neurosurg, 36,Sect 3 Huizhong Rd, Taichung 40862, Taiwan.; Hsu, LS (通讯作者)，Chung Shan Med Univ, Inst Biochem, 110,Sec 1,Jianguo N Rd, Taichung 40201, Taiwan.; Hsu, LS (通讯作者)，Chung Shan Med Univ, Inst Microbiol, 110,Sec 1,Jianguo N Rd, Taichung 40201, Taiwan.; Hsu, LS (通讯作者)，Chung Shan Med Univ, Inst Immunol, 110,Sec 1,Jianguo N Rd, Taichung 40201, Taiwan.
EM lshsu405@yahoo.com.tw; joshuakth@gmail.com
FU "Chinese Medicine Research Center, China Medical University," from the Featured Areas Research Center Program within Ministry of Education in Taiwan [CMRC-CHM-9]; Ministry of Science and Technology, Taiwan [NSC-103-2311-B-040-001]
CR Ahamad MS, 2014, PLOS ONE, V9, P0, DOI 10.1371/journal.pone.0110003
   Alaseem A, 2019, SEMIN CANCER BIOL, V56, P100, DOI 10.1016/j.semcancer.2017.11.008
   Bairoch AMOS, 2018, J BIOMOL TECH, V29, P25, DOI 10.7171/jbt.18-2902-002
   Bao L, 2016, TUMOR BIOL, V37, P11365, DOI 10.1007/s13277-016-5013-2
   Chang HL, 2017, EXP THER MED, V13, P739, DOI 10.3892/etm.2016.3994
   Chang PY, 2017, ENVIRON TOXICOL, V32, P2032, DOI 10.1002/tox.22380
   Chen YY, 2019, ENVIRON TOXICOL, V34, P233, DOI 10.1002/tox.22677
   Cheng HL, 2016, ONCOTARGET, V7, P35208, DOI 10.18632/oncotarget.9106
   Gonzalez-avila G, 2019, CRIT REV ONCOL HEMAT, V137, P57, DOI 10.1016/j.critrevonc.2019.02.010
   Goossens S, 2017, BBA-REV CANCER, V1868, P584, DOI 10.1016/j.bbcan.2017.06.006
   Han KY, 2018, ANTICANCER RES, V38, P6753, DOI 10.21873/anticanres.13045
   Jorda M, 2005, J CELL SCI, V118, P3371, DOI 10.1242/jcs.02465
   Korpi JT, 2011, SURG ONCOL, V20, PE18, DOI 10.1016/j.suronc.2010.08.004
   Kunz P, 2016, BMC CANCER, V16, P0, DOI 10.1186/s12885-016-2266-5
   Lee J, 2019, PHYTOMEDICINE, V58, P0, DOI 10.1016/j.phymed.2018.11.022
   Liao ACH, 2014, MOL MED REP, V10, P1531, DOI 10.3892/mmr.2014.2375
   Liu Y, 2017, EUR J CANCER CARE, V26, P0, DOI 10.1111/ecc.12364
   Lou CJ, 2012, PLOS ONE, V7, P0, DOI 10.1371/journal.pone.0050956
   Luetke A, 2014, CANCER TREAT REV, V40, P523, DOI 10.1016/j.ctrv.2013.11.006
   Miyoshi A, 2004, BRIT J CANCER, V90, P1265, DOI 10.1038/sj.bjc.6601685
   Park HJ, 2017, FOOD CHEM TOXICOL, V99, P1, DOI 10.1016/j.fct.2016.11.008
   Park S, 2018, PHYTOMEDICINE, V50, P238, DOI 10.1016/j.phymed.2017.08.026
   Pumputis PG, 2020, J FUNCT FOODS, V64, P0, DOI 10.1016/j.jff.2019.103653
   Shang HS, 2014, MOLECULES, V19, P16588, DOI 10.3390/molecules191016588
   Smith BN, 2012, CELL ADHES MIGR, V6, P433, DOI 10.4161/cam.21687
   Yokoyama K, 2003, INT J ONCOL, V22, P891
   Zhang LR, 2018, OXID MED CELL LONGEV, V2018, P0, DOI 10.1155/2018/8713263
   Zhang M, 2015, INT J CLIN EXP PATHO, V8, P14965
NR 28
TC 0
Z9 0
U1 0
U2 1
PU WOLTERS KLUWER MEDKNOW PUBLICATIONS
PI MUMBAI
PA WOLTERS KLUWER INDIA PVT LTD , A-202, 2ND FLR, QUBE, C T S  NO 1498A-2 VILLAGE MAROL, ANDHERI EAST, MUMBAI, 400059, INDIA
SN 0973-1296
EI 0976-4062
J9 PHARMACOGN MAG
JI Pharmacogn. Mag.
PD JUL-SEP 15
PY 2020
VL 16
IS 71
BP 620
EP 624
DI 10.4103/pm.pm_31_20
PG 5
WC Chemistry, Medicinal
SC Pharmacology & Pharmacy
GA PF0FJ
UT WOS:000598740100026
DA 2022-07-08
ER

PT J
AU Wen, Jifeng
   Qin, Yong
   Li, Chao
   Dai, Xiankui
   Wu, Tong
   Yin, Wenzhe
AF Wen, Jifeng
   Qin, Yong
   Li, Chao
   Dai, Xiankui
   Wu, Tong
   Yin, Wenzhe
TI Mangiferin suppresses human metastatic osteosarcoma cell growth by down-regulating the expression of metalloproteinases-1/2 and parathyroid hormone receptor 1
SO AMB EXPRESS
LA English
DT Article
DE Mangiferin; Proliferation; Adhesion; Osteosarcoma; mRNA
ID invasion; pthr1; migration
AB The study evaluates the protective effect of mangiferin on osteosarcoma cell proliferation and metastasis. Saos-2 and U2OS cells were treated with mangiferin (25, 50, 75 and 100 mu M) for 72 h. Mangiferin reduced the cell viability, invasion, and cell adhesion and migration rate. Matrix metalloproteinases-2/9 (MMP-2/9) mRNA expression was reduced significantly, while the levels of tissue inhibitors of metalloproteinases-1/2 (TIMP-1/2) were elevated in Saos-2 and U2OS cells. Mangiferin treatment significantly reduced parathyroid hormone receptor 1 (PTHR1) mRNA and protein expression by more than 0.5-fold in both osteosarcoma cells. In addition, the immunofluorescent analysis also showed decreased PTHR1 expression following treatment with mangiferin. In summary, we have demonstrated that treatment with mangiferin reduces cell viability, proliferation, invasion, adhesion and migration, and induces apoptosis of osteosarcoma cells. Therefore, treatment with mangiferin can be effective agent in inhibiting growth and inducing apoptosis in osteosarcoma cells. Our experimental results provide evidence for the therapeutic effect of mangiferin in osteosarcoma cells.
C1 [Wen, Jifeng] Harbin Med Univ, Affiliated Hosp 2, Dept Gastroenterol, Harbin, Peoples R China.
   [Qin, Yong; Li, Chao; Dai, Xiankui; Wu, Tong; Yin, Wenzhe] Harbin Med Univ, Affiliated Hosp 2, Dept Orthoped, Xuefu Rd 246, Harbin, Heilongjiang, Peoples R China.
RP Yin, WZ (通讯作者)，Harbin Med Univ, Affiliated Hosp 2, Dept Orthoped, Xuefu Rd 246, Harbin, Heilongjiang, Peoples R China.
EM BenitaHarrisuom@yahoo.com
CR Balic M, 2011, APPL IMMUNOHISTO M M, V19, P33, DOI 10.1097/PAI.0b013e3181ebf4e8
   Berner K, 2015, ACTA ONCOL, V54, P25, DOI 10.3109/0284186X.2014.923934
   Chaudhary S, 2015, BMC COMPLEM ALTERN M, V15, P0, DOI 10.1186/s12906-015-0563-1
   Dar A, 2005, BIOL PHARM BULL, V28, P596, DOI 10.1248/bpb.28.596
   Guo BY, 2015, J DRUG TARGET, V23, P266, DOI 10.3109/1061186X.2014.992898
   Ho PWM, 2015, ONCOGENE, V34, P2922, DOI 10.1038/onc.2014.217
   Ho WP, 2014, CANCER RES, V74, PA54, DOI 10.1158/0008-5472.CAN-13-3461
   Iida H, 2009, J AM DENT ASSOC, V140, P855, DOI 10.14219/jada.archive.2009.0279
   Imran M, 2017, LIPIDS HEALTH DIS, V16, P0, DOI 10.1186/s12944-017-0449-y
   Justus CR, 2014, JOVE-J VIS EXP, V0, P0, DOI DOI 10.3791/51046
   Kawane T, 2003, J ENDOCRINOL, V178, P247, DOI 10.1677/joe.0.1780247
   Kramer N, 2013, MUTAT RES-REV MUTAT, V752, P10, DOI 10.1016/j.mrrev.2012.08.001
   Li SL, 2018, INT J BIOL MACROMOL, V111, P1255, DOI 10.1016/j.ijbiomac.2018.01.106
   Libra M, 2009, INT J ONCOL, V34, P897, DOI 10.3892/ijo_00000215
   Luetke A, 2014, CANCER TREAT REV, V40, P523, DOI 10.1016/j.ctrv.2013.11.006
   Lupp A, 2010, EUR J ENDOCRINOL, V162, P979, DOI 10.1530/EJE-09-0821
   Moreno F, 2017, PEDIATR BLOOD CANCER, V64, P0, DOI 10.1002/pbc.26533
   Muthuraman P, 2014, APPL BIOCHEM BIOTECH, V172, P3153, DOI 10.1007/s12010-014-0753-1
   Thi ND, 2014, BIOSCI BIOTECH BIOCH, V78, P1044, DOI 10.1080/09168451.2014.912116
   Ottaviani G, 2009, CANCER TREAT RES, V152, P3, DOI 10.1007/978-1-4419-0284-9_1
   Pandurangan M, 2017, AMINO ACIDS, V49, P1373, DOI 10.1007/s00726-017-2437-y
   Rofstad EK, 2006, CANCER RES, V66, P6699, DOI 10.1158/0008-5472.CAN-06-0983
   Tsai HC, 2014, BBA-MOL CELL RES, V1843, P846, DOI 10.1016/j.bbamcr.2014.01.007
NR 23
TC 7
Z9 7
U1 0
U2 1
PU SPRINGEROPEN
PI LONDON
PA CAMPUS, 4 CRINAN ST, LONDON, N1 9XW, ENGLAND
SN 2191-0855
EI 
J9 AMB EXPRESS
JI AMB Express
PD JAN 18
PY 2020
VL 10
IS 1
BP 
EP 
DI 10.1186/s13568-020-0949-4
PG 10
WC Biotechnology & Applied Microbiology
SC Biotechnology & Applied Microbiology
GA KN1ED
UT WOS:000514581800004
PM 31955303
DA 2022-07-08
ER

PT J
AU Ji, Xianglu
   Shan, Liping
   Shen, Peng
   He, Ming
AF Ji, Xianglu
   Shan, Liping
   Shen, Peng
   He, Ming
TI Circular RNA circ_001621 promotes osteosarcoma cells proliferation and migration by sponging miR-578 and regulating VEGF expression
SO CELL DEATH & DISEASE
LA English
DT Article
ID angiogenesis; therapy; sarcoma
AB Strategies targeted vascular endothelial growth factor (VEGF)-dependent osteosarcoma progression are limited although important progress has been made in illustrating the mechanisms. Here we identified circ_001621 as one of the significantly upregulated circular RNAs (circRNAs) by circRNAs microarrays. We found that patients with high circ_001621 expression had a shorter survival time. Moreover, we found several potential sponge micro RNAs (miRNA) of circ_001621 with Circular RNA Interactome database. Among the candidate sponge, we elucidated the association of circ_001621 and miR-578. In addition, we demonstrated that miR-578 targeted circ_001621 directly. Functionally, we set up the experimental system to investigate the effects of circ_001621/miR-578/VEGF interaction in vitro and in vivo. Results indicated circ_001621-promoted osteosarcoma proliferation and migration via attenuating the inhibition of cyclin-dependent kinase 4 (CDK4) and matrix metallopeptidase 9 (MMP9) by miR-578, respectively. Nude mice experiment was further performed to estimate the promotion of metastasis by circ_001621. The present study evaluated the mechanisms underlying circ_001621 enhanced osteosarcoma progression and provided novel therapeutic targets for advanced osteosarcoma.
C1 [Ji, Xianglu; Shen, Peng; He, Ming] China Med Univ, Dept Orthoped Surg, Shengjing Hosp, Shenyang, Liaoning, Peoples R China.
   [Shan, Liping] China Med Univ, Dept Urol Surg, Shengjing Hosp, Shenyang, Liaoning, Peoples R China.
RP He, M (通讯作者)，China Med Univ, Dept Orthoped Surg, Shengjing Hosp, Shenyang, Liaoning, Peoples R China.
EM topheming56@163.com
CR Amundson LA, 2018, BRIT J NUTR, V120, P404, DOI 10.1017/S0007114518001605
   Bishop MW, 2016, CURR OPIN PEDIATR, V28, P26, DOI 10.1097/MOP.0000000000000298
   Chang L, 2015, MED ONCOL, V32, P0
   Clement T, 2015, METHODS MOL BIOL, V1296, P187, DOI 10.1007/978-1-4939-2547-6_17
   Danza K, 2015, ONCOTARGET, V6, P471, DOI 10.18632/oncotarget.2509
   Dudekulay DB, 2016, RNA BIOL, V13, P34, DOI 10.1080/15476286.2015.1128065
   Farhana L, 2015, CANCER BIOL THER, V16, P115, DOI 10.4161/15384047.2014.987070
   Gu JQ, 2019, ACTA BIOCH BIOPH SIN, V51, P59, DOI 10.1093/abbs/gmy146
   Huang CZ, 2013, MOL BIOL REP, V40, P5825, DOI 10.1007/s11033-013-2688-y
   Huang LP, 2018, BIOCHEM BIOPH RES CO, V500, P511, DOI 10.1016/j.bbrc.2018.04.131
   Lei Z, 2018, CELL DEATH DIS, V9, P0, DOI 10.1038/s41419-018-0401-8
   Liu G, 2018, MOL CANCER, V17, P0, DOI 10.1186/s12943-018-0917-7
   Liu KS, 2017, CELL DEATH DIS, V8, P0, DOI 10.1038/cddis.2017.422
   Liu WH, 2017, CELL PHYSIOL BIOCHEM, V43, P969, DOI 10.1159/000481650
   Liu WJ, 2019, GENOME BIOL, V20, P0, DOI 10.1186/s13059-019-1629-z
   Livak KJ, 2001, METHODS, V25, P402, DOI 10.1006/meth.2001.1262
   Navid F, 2017, INT J CANCER, V141, P1469, DOI 10.1002/ijc.30841
   Otoukesh B, 2018, CANCER CELL INT, V18, P0, DOI 10.1186/s12935-018-0654-4
   Riss T, 2004, CELL VIABILITY ASSAY, V0, P0
   Schuetze SM, 2016, CANCER-AM CANCER SOC, V122, P868, DOI 10.1002/cncr.29858
   Sethi TK, 2016, CURR TREAT OPTION ON, V17, P0, DOI 10.1007/s11864-015-0382-0
   Shang QF, 2019, MOL CANCER, V18, P0, DOI 10.1186/s12943-018-0934-6
   Su M, 2019, MOL CANCER, V18, P0, DOI 10.1186/s12943-019-1002-6
   Versleijen-jonkers YMH, 2014, CRIT REV ONCOL HEMAT, V91, P172, DOI 10.1016/j.critrevonc.2014.02.001
   Vornicova O, 2016, EXPERT OPIN INV DRUG, V25, P679, DOI 10.1517/13543784.2016.1168398
   Wang CQ, 2017, CANCER LETT, V385, P261, DOI 10.1016/j.canlet.2016.10.010
   Wang CC, 2018, INVEST NEW DRUG, V36, P1116, DOI 10.1007/s10637-018-0624-7
   Wang GY, 2019, INT J CANCER, V145, P979, DOI 10.1002/ijc.32180
   Wang JS, 2018, AGING-US, V10, P1294, DOI 10.18632/aging.101468
   Wong N, 2015, NUCLEIC ACIDS RES, V43, PD146, DOI 10.1093/nar/gku1104
   Wu YZ, 2019, MOL CANCER, V18, P0, DOI 10.1186/s12943-019-1007-1
   Xie L, 2017, ONCOL REP, V38, P625, DOI 10.3892/or.2017.5735
   Zhang L, 2018, FEBS J, V285, P1359, DOI 10.1111/febs.14416
   Zhong ZY, 2016, SCI REP-UK, V6, P0, DOI 10.1038/srep30919
NR 34
TC 50
Z9 51
U1 1
U2 5
PU NATURE PUBLISHING GROUP
PI LONDON
PA MACMILLAN BUILDING, 4 CRINAN ST, LONDON N1 9XW, ENGLAND
SN 2041-4889
EI 
J9 CELL DEATH DIS
JI Cell Death Dis.
PD JAN 6
PY 2020
VL 11
IS 1
BP 
EP 
DI 10.1038/s41419-019-2204-y
PG 12
WC Cell Biology
SC Cell Biology
GA KJ2HL
UT WOS:000511878700012
PM 31907361
DA 2022-07-08
ER

PT J
AU Sun, Shengliang
   Fu, Lei
   Wang, Gen
   Wang, Jianli
   Xu, Liping
AF Sun, Shengliang
   Fu, Lei
   Wang, Gen
   Wang, Jianli
   Xu, Liping
TI MicroRNA-431-5p Inhibits the Tumorigenesis of Osteosarcoma Through Targeting PANX3
SO CANCER MANAGEMENT AND RESEARCH
LA English
DT Article
DE osteosarcoma; microRNA-431-5p; pannexin 3; proliferation; migration
ID regulates cell-proliferation; pannexin 3; migration; invasion; carcinoma
AB Purpose: This study aimed to evaluate the regulatory role of miR-431-5p on the tumorigenesis of osteosarcoma (OS) and the underlying mechanism involving pannexin 3 (PANX3). Methods: qRT-PCR was applied to measure the expression of miR-431-5p in OS tissues and cells. PANX3 and miR-431-5p were overexpressed in U2OS and HOS cells. The cell viability and apoptosis were determined by MTT and FITC/PI double staining assay, respectively. Transwell assay was performed to detect cell migration and invasion. The protein expression of cleave-caspase-3 and MMP-2/-9 was detected by Western blot. The target relationship between miR-431-5p and PANX3 was predicated by ENCORI and identified by DLR assay. The anti-tumor effect of miR-431-5p was further analyzed in a xenograft tumor model in mice. Results: MiR-431-5p expression was down-regulated in OS tissues and negatively correlated with lymph node metastasis and TNM stage. Over-expression of miR-431-5p induced cell apoptosis, inhibited cell proliferation, migration and invasion, up-regulated cleavecaspase-3, and down-regulated MMP-2 and -9 in OS cells. Over-expression of miR-431-5p also inhibited the growth of tumor xenografts in mice. In addition, PANX3 was a target of miR-431-5p. Over-expression of PANX3 reversed the anti-tumor effect of miR-431-5p mimics on U2OS and HOS cells. Conclusion: Up-regulation of miR-431-5p suppressed the tumorigenesis of OS via targeting PANX3.
C1 [Sun, Shengliang; Fu, Lei; Wang, Gen; Wang, Jianli] 89th Army Hosp Chinese Peoples Liberat Army, Dept Orthoped Trauma, Weifang, Shandong, Peoples R China.
   [Xu, Liping] 89th Army Hosp Chinese Peoples Liberat Army, Dept Oncol, Weifang, Shandong, Peoples R China.
RP Xu, LP (通讯作者)，89th Army Hosp Chinese Peoples Liberat Army, Dept Oncol, Weifang, Shandong, Peoples R China.
EM xuliping1680@163.com
CR Ambros V, 2004, NATURE, V431, P350, DOI 10.1038/nature02871
   Andersen GB, 2018, MOL ONCOL, V12, P114, DOI 10.1002/1878-0261.12154
   Bartel DP, 2004, CELL, V116, P281, DOI 10.1016/S0092-8674(04)00045-5
   Calderon SAL, 2019, CLIN ORTHOP RELAT R, V477, P2114, DOI 10.1097/CORR.0000000000000867
   Dong JB, 2016, J BONE ONCOL, V5, P74, DOI 10.1016/j.jbo.2016.05.001
   Fan HW, 2019, MOL MED REP, V20, P915, DOI 10.3892/mmr.2019.10323
   Gulino R, 2015, ACTA HISTOCHEM, V117, P339, DOI 10.1016/j.acthis.2015.02.007
   Harrison DJ, 2018, EXPERT REV ANTICANC, V18, P39, DOI 10.1080/14737140.2018.1413939
   Ho XD, 2017, EXP BIOL MED, V242, P1802, DOI 10.1177/1535370217736512
   Ishikawa M, 2017, J DENT RES, V96, P372, DOI 10.1177/0022034516678203
   Ji F, 2013, BONE, V56, P220, DOI 10.1016/j.bone.2013.05.020
   Jiang JX, 2016, BMC CELL BIOL, V17, P0, DOI 10.1186/s12860-016-0094-8
   Jiang R, 2017, AM J CANCER RES, V7, P88
   Li CH, 2017, ONCOL LETT, V13, P2191, DOI 10.3892/ol.2017.5709
   Li ZM, 2016, J DRUG TARGET, V24, P102, DOI 10.3109/1061186X.2015.1057149
   Liu DD, 2018, EXCLI J, V17, P102, DOI 10.17179/excli2017-932
   Liu YJ, 2018, ONCOL REP, V39, P491, DOI 10.3892/or.2017.6142
   Ma C, 2018, ONCOL RES, V0, P0
   Makarenkova HP, 2014, FRONT PHYSIOL, V5, P0, DOI 10.3389/fphys.2014.00063
   Mirabello L, 2009, CANCER-AM CANCER SOC, V115, P1531, DOI 10.1002/cncr.24121
   Oryan A, 2015, CURR ORTHOP PRACT, V26, P181, DOI 10.1097/BCO.0000000000000199
   Penuela S, 2012, J BIOL CHEM, V287, P29184, DOI 10.1074/jbc.M112.377176
   Romano RC, 2016, AM J DERMATOPATH, V38, P846, DOI 10.1097/DAD.0000000000000583
   Ru N, 2018, GENE, V645, P163, DOI 10.1016/j.gene.2017.12.028
   Sayles LC, 2019, CANCER DISCOV, V9, P46, DOI 10.1158/2159-8290.CD-17-1152
   Shang GW, 2018, ONCOL LETT, V15, P7265, DOI 10.3892/ol.2018.8239
   Su WB, 2018, EUR REV MED PHARMACO, V22, P3047, DOI 10.26355/eurrev_201805_15062
   Sun KX, 2015, FEBS OPEN BIO, V5, P900, DOI 10.1016/j.fob.2015.11.001
   Wang XX, 2017, TUMOUR BIOL, V37, P1, DOI 10.1007/s13277-015-4142-315., 10.1007/S13277-015-4142-315
   Wei L, 2015, MOL MED REP, V11, P3487, DOI 10.3892/mmr.2015.3169
   Xiang X, 2016, CANCER RES, V76, P0, DOI 10.1158/1538-7445.AM2016-1276
   Xie X, 2017, BIOSCIENCE REP, V37, P0, DOI 10.1042/BSR20160542
   Yuan TZ, 2016, J BIOBASED MATER BIO, V10, P265, DOI 10.1166/jbmb.2016.1588
   Zhang ZQ, 2019, J CELL PHYSIOL, V234, P13525, DOI 10.1002/jcp.28030
   Zhou Y, 2017, ONCOL RES, V25, P397, DOI 10.3727/096504016X14743337535446
NR 35
TC 3
Z9 3
U1 0
U2 1
PU DOVE MEDICAL PRESS LTD
PI ALBANY
PA PO BOX 300-008, ALBANY, AUCKLAND 0752, NEW ZEALAND
SN 1179-1322
EI 
J9 CANCER MANAG RES
JI Cancer Manag. Res.
PD JUN 15
PY 2020
VL 12
IS 
BP 8159
EP 8169
DI 10.2147/CMAR.S260149
PG 11
WC Oncology
SC Oncology
GA NU8CI
UT WOS:000573865400003
PM 32982413
DA 2022-07-08
ER

PT J
AU Liu, Ju-Fang
   Chen, Po-Chun
   Chang, Tsung-Ming
   Hou, Chun-Han
AF Liu, Ju-fang
   Chen, Po-chun
   Chang, Tsung-ming
   Hou, Chun-han
TI Thrombospondin-2 stimulates MMP-9 production and promotes osteosarcoma metastasis via the PLC, PKC, c-Src and NF-kappa B activation
SO JOURNAL OF CELLULAR AND MOLECULAR MEDICINE
LA English
DT Article
DE migration; MMP-9; osteosarcoma; TSP-2
ID cell lung-cancer; matrix metalloproteinase; prognostic impact; cervical-cancer; expression; mice; overexpression; angiogenesis; alpha-v-beta-3; identification
AB Osteosarcoma is an extremely common primary bone malignancy that is highly metastatic, with most deaths resulting from pulmonary metastases. The extracellular matrix protein thrombospondin-2 (TSP-2) is key to many biological processes, such as inflammation, wound repair and tissue remodelling. However, it is unclear as to what biological role TSP-2 plays in human metastatic osteosarcoma. The immunochemistry analysis from osteosarcoma specimens identified marked up-regulation of TSP-2 in late-stage osteosarcoma. Furthermore, we found that TSP-2 increased the levels of matrix metallopeptidase 9 (MMP-9) expression and thereby increased the migratory potential of human osteosarcoma cells. Osteosarcoma cells pre-treated with an MMP-9 monoclonal antibody (mAb), an MMP-9 inhibitor, or transfected with MMP-9 small interfering RNA (siRNA) reduced the capacity of TSP-2 to potentiate cell migration. TSP-2 treatment activated the PLC beta, PKC alpha, c-Src and nuclear kappa factor B (NF-kappa B) signalling pathways, while the specific siRNA, inhibitors and mutants of these cascades reduced TSP-2-induced stimulation of migration activity. Knockdown of TSP-2 expression markedly reduced cell metastasis in cellular and animal experiments. It appears that an interaction between TSP-2 and integrin alpha v beta 3 activates the PLC beta, PKC alpha and c-Src signalling pathways and subsequently activates NF-kappa B signalling, increasing MMP-9 expression and stimulating migratory activity amongst human osteosarcoma cells.
C1 [Liu, Ju-Fang] Taipei Med Univ, Coll Oral Med, Sch Oral Hyg, Taipei, Taiwan.
   [Liu, Ju-Fang; Chen, Po-Chun] Shin Kong Wu Ho Su Mem Hosp, Translat Med Ctr, Taipei, Taiwan.
   [Liu, Ju-Fang; Chen, Po-Chun] China Med Univ, China Med Univ Hosp, Dept Med Res, Taichung, Taiwan.
   [Chen, Po-Chun] Asia Univ, Coll Med & Hlth Sci, Dept Biotechnol, Taichung, Taiwan.
   [Chang, Tsung-Ming] Natl Yang Ming Univ, Inst Physiol, Sch Med, Taipei, Taiwan.
   [Hou, Chun-Han] Natl Taiwan Univ Hosp, Dept Orthoped Surg, Taipei 10002, Taiwan.
RP Hou, CH (通讯作者)，Natl Taiwan Univ Hosp, Dept Orthoped Surg, Taipei 10002, Taiwan.
EM chhou@ntu.edu.tw
FU Ministry of Science and Technology, Taiwan, ROC [MOST106-2314-B-002-149, MOST106-2314-B-341-001-MY3]; Shin-Kong Wu Ho-Su Memorial Hospital [SKH-8302-106-0402]; National Taiwan University Hospital [NTUH 107-S3887]
CR Armstrong LC, 2003, MATRIX BIOL, V22, P63, DOI 10.1016/S0945-053X(03)00005-2
   Arndt CAS, 1999, NEW ENGL J MED, V341, P342, DOI 10.1056/NEJM199907293410507
   Azevedo A, 2018, CURR PHARM DESIGN, V24, P1801, DOI 10.2174/1381612824666180604112925
   Bacci G, 2001, EUR J CANCER, V37, P32, DOI 10.1016/S0959-8049(00)00361-0
   Behzad , 2000, COLORECTAL DIS, V2, P150, DOI 10.1046/j.1463-1318.2000.00122.x
   Berghoff AS, 2014, CLIN EXP METASTAS, V31, P841, DOI 10.1007/s10585-014-9675-0
   Bjornland K, 2005, J SURG RES, V127, P151, DOI 10.1016/j.jss.2004.12.016
   Bordeleau F, 2017, P NATL ACAD SCI USA, V114, P492, DOI 10.1073/pnas.1613855114
   Cayrol F, 2015, BLOOD, V125, P841, DOI 10.1182/blood-2014-07-587337
   Chang IW, 2016, J CANCER, V7, P1541, DOI 10.7150/jca.15696
   Chen H, 1994, J BIOL CHEM, V269, P32226
   Chen PC, 2017, J HEMATOL ONCOL, V10, P0, DOI 10.1186/s13045-017-0390-6
   Chen XW, 2005, INT J CANCER, V116, P52, DOI 10.1002/ijc.20997
   Chijiwa TSUYOSHI, 2009, INT J ONCOL, V34, P5
   Cockett MI, 1998, BIOCHEM SOC SYMP, V0, P295
   Davis PJ, 2014, ONCOTARGETS THER, V7, P1619, DOI 10.2147/OTT.S67393
   Egeblad M, 2002, NAT REV CANCER, V2, P161, DOI 10.1038/nrc745
   Gong L, 2016, ONCOTARGET, V7, P18458, DOI 10.18632/oncotarget.7607
   Gvozdenovic A, 2016, ONCOTARGET, V7, P55141, DOI 10.18632/oncotarget.10461
   Hankenson KD, 2002, J BONE MINER RES, V17, P415, DOI 10.1359/jbmr.2002.17.3.415
   Harburger DS, 2009, J CELL SCI, V122, P159, DOI 10.1242/jcs.018093
   Hattori Y, 2019, CLIN RHEUMATOL, V38, P181, DOI 10.1007/s10067-017-3829-9
   Hou CH, 2014, MOL CANCER, V13, P0, DOI 10.1186/1476-4598-13-236
   Hsu CW, 2014, J PROTEOME RES, V13, P4796, DOI 10.1021/pr500038k
   Jackson T, 1997, J VIROL, V71, P8357, DOI 10.1128/JVI.71.11.8357-8361.1997
   Jeong SY, 2013, STEM CELLS, V31, P2136, DOI 10.1002/stem.1471
   Kager L, 2010, CANCER-AM CANCER SOC, V116, P5316, DOI 10.1002/cncr.25287
   Kamochi J, 2003, ONCOL REP, V10, P881
   Kempf-bielack B, 2005, J CLIN ONCOL, V23, P559, DOI 10.1200/JCO.2005.04.063
   Klassen LMB, 2018, GENE, V642, P461, DOI 10.1016/j.gene.2017.11.054
   Kodama J, 2001, CLIN CANCER RES, V7, P2826
   Kunstfeld R, 2014, J DERMATOL SCI, V74, P106, DOI 10.1016/j.jdermsci.2014.01.002
   Cabuk FK, 2014, TURK J PATHOL, V30, P30, DOI 10.5146/tjpath.2013.01203, 10.5146/tjpath.2014.01162
   Kyriakides TR, 1998, J CELL BIOL, V140, P419, DOI 10.1083/jcb.140.2.419
   Lal H, 2009, FRONT BIOSCI-LANDMRK, V14, P2307, DOI 10.2741/3381
   Lauvrak SU, 2013, BRIT J CANCER, V109, P2228, DOI 10.1038/bjc.2013.549
   Lawler PR, 2012, CSH PERSPECT MED, V2, P0, DOI 10.1101/cshperspect.a006627
   Legate KR, 2009, GENE DEV, V23, P397, DOI 10.1101/gad.1758709
   Little CB, 2009, ARTHRITIS RHEUM-US, V60, P3723, DOI 10.1002/art.25002
   Liu JF, 2018, BIOCHEM PHARMACOL, V155, P537, DOI 10.1016/j.bcp.2018.07.024
   Luo DY, 2017, INT J ONCOL, V51, P1209, DOI 10.3892/ijo.2017.4100
   Nakamura M, 2008, MOL MED REP, V1, P423
   Naumnik W, 2015, ADV EXP MED BIOL, V833, P9, DOI 10.1007/5584_2014_78
   Pei J, 2014, TUMOR BIOL, V35, P6673, DOI 10.1007/s13277-014-1850-z
   Prochazkova I, 2017, BBA-PROTEINS PROTEOM, V1865, P488, DOI 10.1016/j.bbapap.2017.02.012
   Roy J, 2017, PLOS ONE, V12, P0, DOI 10.1371/journal.pone.0183930
   Santin AD, 2004, INT J CANCER, V112, P14, DOI 10.1002/ijc.20408
   Streit M, 1999, P NATL ACAD SCI USA, V96, P14888, DOI 10.1073/pnas.96.26.14888
   Tang CH, 2008, CARCINOGENESIS, V29, P35, DOI 10.1093/carcin/bgm220
   Tang CH, 2009, PROSTATE, V69, P1781, DOI 10.1002/pros.21029
   Tokunaga T, 1999, BRIT J CANCER, V79, P354, DOI 10.1038/sj.bjc.6690056
   Wang X, 2016, SCI REP-UK, V6, P0, DOI 10.1038/srep33366
   Wei WF, 2017, CELL DEATH DIS, V8, P0, DOI 10.1038/s41419-017-0077-5
   Yoshida S, 2011, J AM COLL SURGEONS, V213, P668, DOI 10.1016/j.jamcollsurg.2011.07.006
NR 54
TC 7
Z9 7
U1 0
U2 5
PU WILEY
PI HOBOKEN
PA 111 RIVER ST, HOBOKEN 07030-5774, NJ USA
SN 1582-1838
EI 1582-4934
J9 J CELL MOL MED
JI J. Cell. Mol. Med.
PD NOV 15
PY 2020
VL 24
IS 21
BP 12826
EP 12839
DI 10.1111/jcmm.15874
PG 14
WC Cell Biology; Medicine, Research & Experimental
SC Cell Biology; Research & Experimental Medicine
GA OV1EP
UT WOS:000575205400001
PM 33021341
DA 2022-07-08
ER

PT J
AU Wang, Jian-Hua
   Gong, Chen
   Guo, Feng-Jin
   Zhou, Xiao
   Zhang, Ming-Sheng
   Qiu, Hong
   Chao, Teng-Fei
   Liu, Yang
   Qin, Liang
   Xiong, Hui-Hua
AF Wang, Jian-hua
   Gong, Chen
   Guo, Feng-jin
   Zhou, Xiao
   Zhang, Ming-sheng
   Qiu, Hong
   Chao, Teng-fei
   Liu, Yang
   Qin, Liang
   Xiong, Hui-hua
TI Knockdown of STIP1 inhibits the invasion of CD133-positive cancer stem-like cells of the osteosarcoma MG63 cell line via the PI3K/Akt and ERK1/2 pathways
SO INTERNATIONAL JOURNAL OF MOLECULAR MEDICINE
LA English
DT Article
DE osteosarcoma; CSCs; STIP1; ERK1/2 pathway; PI3K/Akt pathway
ID targeted salinomycin delivery; down-regulation; cd133 aptamer; proliferation; expression; protein; nanoparticle
AB Osteosarcoma is the most common primary malignant tumor of the bone in adolescents and children, with high rates of metastasis and a poor prognosis. Recently, osteosarcoma cancer stem/stem-like cells (CSCs) have been identified as the main cause of recurrence and metastasis. Stress-induced phosphoprotein 1 (STIP1), a co-chaperone that binds to heat shock proteins 70 and 90, is abnormally expressed in several tumor cell lines, and may play an important role in tumor cell migration and invasion. These features indicate that STIP1 may represent a new therapeutic target for osteosarcoma CSCs. However, the role of STIP1 in osteosarcoma CSC migration and invasion remains largely unknown. In the present study, CD133-positive osteosarcoma CSCs were first isolated and cultured by magnetic cell sorting and serum-free medium suspension cell sphere culture, respectively. Knockdown of STIP1 by small interfering RNA significantly was then shown to inhibit the migration and invasion of these cells, possibly due to the regulation of the expression of matrix metalloproteinase (MMP)-2, MMP-9 and tissue inhibitor of metalloproteinase-2. Furthermore, data from the present study suggested that the knockdown of STIP1 decreased the levels of phosphorylated Akt and phosphorylated ERK1/2. In summary, these findings indicate that targeting STIP1 in osteosarcoma may constitute a viable molecular targeted therapy strategy for the inhibition of CSC invasion and migration.
C1 [Wang, Jian-Hua; Gong, Chen; Zhou, Xiao; Zhang, Ming-Sheng; Qiu, Hong; Chao, Teng-Fei; Xiong, Hui-Hua] Huazhong Univ Sci & Technol, Tongji Hosp, Tongji Med Coll, Dept Oncol, 1095 Jie Fang Ave, Wuhan 430030, Hubei, Peoples R China.
   [Guo, Feng-Jin; Liu, Yang; Qin, Liang] Huazhong Univ Sci & Technol, Tongji Hosp, Tongji Med Coll, Dept Orthoped, Wuhan 430030, Hubei, Peoples R China.
RP Xiong, HH (通讯作者)，Huazhong Univ Sci & Technol, Tongji Hosp, Tongji Med Coll, Dept Oncol, 1095 Jie Fang Ave, Wuhan 430030, Hubei, Peoples R China.
EM xionghuihua@hotmail.com
FU Hubei Province Health and Family Planning Scientific Research Project [WJ2017M058]
CR Abarrategi A, 2016, STEM CELLS INT, V2016, P0, DOI 10.1155/2016/3631764
   Baindur-hudson SWATI, 2015, SUBCELL BIOCHEM, V78, P69, DOI 10.1007/978-3-319-11731-7_3
   Brown HK, 2017, CANCER LETT, V386, P189, DOI 10.1016/j.canlet.2016.11.019
   Chang YW, 2014, TUMOR BIOL, V35, P1075, DOI 10.1007/s13277-013-1143-y
   Chen FY, 2018, NANOMED-NANOTECHNOL, V14, P2115, DOI 10.1016/j.nano.2018.05.015
   Ellis RJ, 2006, TRENDS BIOCHEM SCI, V31, P395, DOI 10.1016/j.tibs.2006.05.001
   Erlich RB, 2007, GLIA, V55, P1690, DOI 10.1002/glia.20579
   Gibbs CP, 2005, NEOPLASIA, V7, P967, DOI 10.1593/neo.05394
   Gong C, 2012, ASIAN PAC J CANCER P, V13, P3103, DOI 10.7314/APJCP.2012.13.7.3103
   Gong C, 2012, J HUAZHONG U SCI-MED, V32, P242, DOI 10.1007/s11596-012-0043-5
   Heare T, 2009, CURR OPIN PEDIATR, V21, P365, DOI 10.1097/MOP.0b013e32832b1111
   Huang LL, 2018, J EXP CLIN CANC RES, V37, P0, DOI 10.1186/s13046-018-0676-8
   Iglesia RP, 2017, STEM CELL RES THER, V8, P0, DOI 10.1186/s13287-017-0518-1
   Koka P, 2018, MOL BIOL REP, V45, P1653, DOI 10.1007/s11033-018-4309-2
   Li JY, 2012, PLOS ONE, V7, P0, DOI 10.1371/journal.pone.0036389
   Li K, 2016, ONCOL REP, V36, P1973, DOI 10.3892/or.2016.4991
   Liu B, 2011, ACTA ONCOL, V50, P1142, DOI 10.3109/0284186X.2011.584553
   Livak KJ, 2001, METHODS, V25, P402, DOI 10.1006/meth.2001.1262
   Longshaw VM, 2009, EUR J CELL BIOL, V88, P153, DOI 10.1016/j.ejcb.2008.09.003
   Longshaw VM, 2004, J CELL SCI, V117, P701, DOI 10.1242/jcs.00905
   Ni MZ, 2015, INT J NANOMED, V10, P2537, DOI 10.2147/IJN.S78498
   Qi XT, 2019, ACTA PHARMACOL SIN, V40, P546, DOI 10.1038/s41401-018-0050-6
   Tsai CL, 2016, ONCOTARGET, V7, P50548, DOI 10.18632/oncotarget.10500
   Walsh N, 2011, CANCER LETT, V306, P180, DOI 10.1016/j.canlet.2011.03.004
   Wang H, 2018, ENERGY STORAGE MATER, V13, P1, DOI 10.1016/j.ensm.2017.12.022
   Wang Y, 2015, ORG BIOMOL CHEM, V13, P2108, DOI 10.1039/c4ob02531h
   Xiao X, 2018, J EXP CLIN CANC RES, V37, P0, DOI 10.1186/s13046-018-0880-6
   Xu YW, 2017, DIS MARKERS, V2017, P0, DOI 10.1155/2017/5384091
   Yang J, 2016, ONCOL LETT, V12, P2599, DOI 10.3892/ol.2016.4956
   Yang M, 2011, CANCER SCI, V102, P1774, DOI 10.1111/j.1349-7006.2011.02028.x
   Zhai ET, 2018, CELL PHYSIOL BIOCHEM, V47, P879, DOI 10.1159/000490080
NR 31
TC 6
Z9 6
U1 4
U2 22
PU SPANDIDOS PUBL LTD
PI ATHENS
PA POB 18179, ATHENS, 116 10, GREECE
SN 1107-3756
EI 1791-244X
J9 INT J MOL MED
JI Int. J. Mol. Med.
PD DEC 15
PY 2020
VL 46
IS 6
BP 2251
EP 2259
DI 10.3892/ijmm.2020.4764
PG 9
WC Medicine, Research & Experimental
SC Research & Experimental Medicine
GA OU2PZ
UT WOS:000591376800028
PM 33125116
DA 2022-07-08
ER

PT J
AU Zhou, Fenmei
   Sun, Yanlan
   Chi, Zhenjing
   Gao, Qiong
   Wang, Hairong
AF Zhou, Fenmei
   Sun, Yanlan
   Chi, Zhenjing
   Gao, Qiong
   Wang, Hairong
TI Long noncoding RNA SNHG12 promotes the proliferation, migration, and invasion of trophoblast cells by regulating the epithelial-mesenchymal transition and cell cycle
SO JOURNAL OF INTERNATIONAL MEDICAL RESEARCH
LA English
DT Article
DE Preeclampsia; trophoblast cells; lncRNA SNHG12; epithelial-mesenchymal transition (EMT); cell cycle; long noncoding RNA
ID preeclampsia; osteosarcoma; pregnancy
AB Objective The deficient placental blood perfusion caused by the attenuated infiltration of trophoblast cells is a key factor in the occurrence of preeclampsia (PE). Furthermore, the long noncoding (lnc)RNA SNHG12 (small nucleolar RNA host gene 12) can promote the proliferation and metastasis of multiple tumor cells. However, whether lncRNA SNHG12 affects proliferation and metastasis of trophoblast cells is unclear. Methods We examined the level of lncRNA SNHG12 in plasma and placenta of patients with PE and constructed trophoblast cells with overexpressed or knocked down SNHG12. CCK-8, wound healing, and Transwell assays were used to detect alterations in proliferation, migration, and invasion of trophoblast cells. Western blotting was used to detect proteins related to the epithelial-mesenchymal transition (EMT), and cell cycle assays clarified cell cycle distribution. Results LncRNA SNHG12 promoted the proliferation, migration, and invasion of trophoblast cells. The expression of matrix metalloproteinase-2 (MMP-2) and MMP-9, beta-catenin, and vimentin were positively correlated with SNHG12, and expression of E-cadherin was negatively correlated with SNHG12. SNHG12 also promoted the transition of trophoblast cells from G(0)/G(1)to S phase. Conclusion Overall, lncRNA SNHG12 promoted the migration and invasion of trophoblast cells by inducing the progression of EMT.
C1 [Zhou, Fenmei; Sun, Yanlan; Chi, Zhenjing; Gao, Qiong; Wang, Hairong] Nanjing Med Univ, Affiliated Huaian 1 Peoples Hosp, Dept Obstet, Huaian, Jiangsu, Peoples R China.
RP Wang, HR (通讯作者)，Nanjing Med Univ, Huaian 1 Peoples Hosp, Affiliated Huaian 1 Peoples Hosp, Dept Obstet, 6 Beijing West Rd, Huaian City 223300, Jiangsu, Peoples R China.
EM hairongwang12@126.com
CR Amaral LM, 2017, CURR HYPERTENS REP, V19, P0, DOI 10.1007/s11906-017-0757-7
   Chen QG, 2019, CANCER CELL INT, V19, P0, DOI 10.1186/s12935-019-0782-5
   Duhig KATE, 2018, F1000RES, V7, P242, DOI 10.12688/f1000research.12249.1
   Gerard C, 2014, INTERFACE FOCUS, V4, P0, DOI 10.1098/rsfs.2013.0075
   He NN, 2017, PLOS ONE, V12, P0, DOI 10.1371/journal.pone.0169849
   Jin XJ, 2019, J CELL PHYSIOL, V234, P6624, DOI 10.1002/jcp.27403
   Koyano T, 2019, SCI REP-UK, V9, P0, DOI 10.1038/s41598-019-48557-8
   Lala PK, 2016, CELL ADHES MIGR, V10, P111, DOI 10.1080/19336918.2015.1106669
   Lei W, 2018, INT J ONCOL, V53, P1374, DOI 10.3892/ijo.2018.4478
   Liu YH, 2019, EXP THER MED, V18, P1212, DOI 10.3892/etm.2019.7650
   Liu ZB, 2018, CANCER BIOMARK, V23, P603, DOI 10.3233/CBM-181873
   Majak GB, 2017, PLOS ONE, V12, P0, DOI 10.1371/journal.pone.0173420
   Pritchard N, 2018, AM J PATHOL, V188, P1749, DOI 10.1016/j.ajpath.2018.04.008
   Red-horse K, 2004, J CLIN INVEST, V114, P744, DOI 10.1172/JCI200422991
   Roberts JM, 2016, HYPERTENSION, V67, P681, DOI 10.1161/HYPERTENSIONAHA.115.06133
   Rolnik DL, 2017, NEW ENGL J MED, V377, P613, DOI 10.1056/NEJMoa1704559
   Ukah UV, 2018, PREGNANCY HYPERTENS, V11, P115, DOI 10.1016/j.preghy.2017.11.006
   Wang J, 2019, J CELL BIOCHEM, V120, P19784, DOI 10.1002/jcb.29284
   Wang Y, 2019, ONCOL LETT, V17, P2356, DOI 10.3892/ol.2018.9880
   Wang ZW, 2018, BIOMED PHARMACOTHER, V107, P598, DOI 10.1016/j.biopha.2018.08.025
   Yang Y, 2019, J CELL BIOCHEM, V120, P3173, DOI 10.1002/jcb.27583
   Yunusov D, 2016, SCI REP-UK, V6, P0, DOI 10.1038/srep32753
   Zhang PL, 2018, AJP REP, V8, Pe241, DOI 10.1055/s-0038-1675348
   Zhao GD, 2019, EXP THER MED, V18, P199, DOI 10.3892/etm.2019.7526
   Zheng CL, 2019, ONCOL LETT, V18, P1225, DOI 10.3892/ol.2019.10450
   Zhou BH, 2018, BIOMED PHARMACOTHER, V106, P850, DOI 10.1016/j.biopha.2018.07.003
NR 27
TC 9
Z9 9
U1 0
U2 1
PU SAGE PUBLICATIONS LTD
PI LONDON
PA 1 OLIVERS YARD, 55 CITY ROAD, LONDON EC1Y 1SP, ENGLAND
SN 0300-0605
EI 1473-2300
J9 J INT MED RES
JI J. Int. Med. Res.
PD JUN 15
PY 2020
VL 48
IS 6
BP 
EP 
DI 10.1177/0300060520922339
PG 10
WC Medicine, Research & Experimental; Pharmacology & Pharmacy
SC Research & Experimental Medicine; Pharmacology & Pharmacy
GA MA9EL
UT WOS:000542213000001
PM 32529873
DA 2022-07-08
ER

PT J
AU Su, Zexin
   Yang, Bingsheng
   Zeng, Zhirui
   Zhu, Shuang
   Wang, Chenyang
   Lei, Shan
   Jiang, Yongfa
   Lin, Lijun
AF Su, Zexin
   Yang, Bingsheng
   Zeng, Zhirui
   Zhu, Shuang
   Wang, Chenyang
   Lei, Shan
   Jiang, Yongfa
   Lin, Lijun
TI Metastasis-associated gene MAPK15 promotes the migration and invasion of osteosarcoma cells via the c-Jun/MMPs pathway
SO ONCOLOGY LETTERS
LA English
DT Article
DE osteosarcoma; metastasis; weighted gene co-expression network analysis; differently expressed analysis; mitogen-activated protein kinase 15
ID cancer; progression; proliferation; activation; survival
AB Osteosarcoma (OS) is the most common and destructive primary bone malignancy to affect children and adolescents. Metastases remain the primary cause of death in patients with OS. In the present study, weight gene co-expressed network analysis (WGCNA) and differentially-expressed gene analysis were used to identify key genes associated with the metastasis of OS. Reverse transcription-quantitative PCR and immunohistochemical staining were then used to detect the expression levels of these key genes in OS tissues, and to determine the hub genes of interest. Wound-healing and transwell assays, in addition to a lung metastasis model, were used to detect the effects of the hub genes on OS cell proliferation and metastasisin vitroandin vivo. Using WGCNA and differential expression analysis, deleted in lung and esophageal cancer protein 1 (DLEC1), Forkhead box J1 (FOXJ1) and mitogen-activated protein kinase 15 (MAPK15) were predicted to be key metastasis-associated genes, and highly expressed in metastatic OS tissues; among them, the protein and mRNA expression levels of MAPK15 were most significantly increased in our OS tissues from patients who exhibited metastases at diagnosis, and thus MAPK15 was determined to be a metastasis-associated hub gene to further study. Furthermore, inhibiting MAPK15 expression significantly decreased OS cell metastasisin vitroandin vivo, as well as suppressing c-Jun/matrix metalloproteinase (MMP)-associated pathways. Overexpression of MAPK15 activated the c-Jun/MMPs pathway and promoted OS cell metastasis, while inhibition of c-Jun blocked this effect. Taken together, MAPK15 was indicated to be an OS metastasis-associated gene, and was confirmed to promote the migration and invasion of OS cells via the c-Jun/MMP pathway. MAPK15 may therefore be an effective target for the treatment of OS.
C1 [Su, Zexin; Jiang, Yongfa] Southern Med Univ, Huadu Dist Peoples Hosp, Dept Joint Surg, 48 Xinhua Rd, Guangzhou 510800, Guangdong, Peoples R China.
   [Yang, Bingsheng; Zhu, Shuang; Lin, Lijun] Southern Med Univ, Zhujiang Hosp, Dept Orthopaed, 253 Ind Ave, Guangzhou 510282, Guangdong, Peoples R China.
   [Zeng, Zhirui; Lei, Shan] Guizhou Med Univ, Sch Basic Med, Dept Physiol, Guizhou Prov Key Lab Pathogenesis & Drug Res Comm, Guiyang 550009, Guizhou, Peoples R China.
   [Wang, Chenyang] Southern Med Univ, Zhujiang Hosp, Key Lab Brain Funct Repair & Rehabil, Dept Neurosurg,Neurosurg Inst Guangdong Prov, Guangzhou 510282, Guangdong, Peoples R China.
RP Jiang, YF (通讯作者)，Southern Med Univ, Huadu Dist Peoples Hosp, Dept Joint Surg, 48 Xinhua Rd, Guangzhou 510800, Guangdong, Peoples R China.; Lin, LJ (通讯作者)，Southern Med Univ, Zhujiang Hosp, Dept Orthopaed, 253 Ind Ave, Guangzhou 510282, Guangdong, Peoples R China.
EM 13509291630@163.com; gost1@smu.edu.cn
FU Science and Technology Program of Guangzhou, China [201704020129]
CR Abe MK, 2002, J BIOL CHEM, V277, P16733, DOI 10.1074/jbc.M112483200
   Ahmed G, 2019, J PEDIATR SURG, V54, P775, DOI 10.1016/j.jpedsurg.2018.06.019
   Aljubran AH, 2009, ANN ONCOL, V20, P1136, DOI 10.1093/annonc/mdn731
   Bernthal NM, 2012, CANCER-AM CANCER SOC, V118, P5888, DOI 10.1002/cncr.27651
   Cargnello M, 2011, MICROBIOL MOL BIOL R, V75, P50, DOI 10.1128/MMBR.00031-10
   Carina V, 2019, CANCERS, V11, P0, DOI 10.3390/cancers11030348
   Chen XG, 2018, MOL MED REP, V17, P193, DOI 10.3892/mmr.2017.7869
   Cheng HL, 2016, ONCOTARGET, V7, P35208, DOI 10.18632/oncotarget.9106
   Coulombe P, 2007, BBA-MOL CELL RES, V1773, P1376, DOI 10.1016/j.bbamcr.2006.11.001
   Daw NC, 2015, BRIT J CANCER, V112, P278, DOI 10.1038/bjc.2014.585
   Ge HX, 2017, J RECEPT SIG TRANSD, V37, P431, DOI 10.1080/10799893.2017.1360353
   Isakoff MS, 2015, J CLIN ONCOL, V33, P3029, DOI 10.1200/JCO.2014.59.4895
   Jie ZW, 2019, J CELL PHYSIOL, V234, P4167, DOI 10.1002/jcp.27171
   Jin DH, 2015, ONCOTARGET, V6, P20190, DOI 10.18632/oncotarget.4171
   Lau ATY, 2019, J CELL PHYSIOL, V234, P75, DOI 10.1002/jcp.27053
   Li ZZ, 2018, FRONT ONCOL, V8, P0, DOI 10.3389/fonc.2018.00548
   Limaiem F, 2019, CANC TELANGIECTATIC, V0, P0
   Livak KJ, 2001, METHODS, V25, P402, DOI 10.1006/meth.2001.1262
   Meazza C, 2016, EXPERT REV ANTICANC, V16, P543, DOI 10.1586/14737140.2016.1168697
   Merchant N, 2017, CARCINOGENESIS, V38, P766, DOI 10.1093/carcin/bgx063
   Najafi M, 2019, CELL BIOL INT, V43, P1206, DOI 10.1002/cbin.11187
   Papa S, 2019, ONCOGENE, V38, P2223, DOI 10.1038/s41388-018-0582-8
   Roberts RD, 2019, CANCER-AM CANCER SOC, V125, P3514, DOI 10.1002/cncr.32351
   Robinson MD, 2010, BIOINFORMATICS, V26, P139, DOI 10.1093/bioinformatics/btp616
   Rossi M, 2016, ONCOTARGET, V7, P20981, DOI 10.18632/oncotarget.8044
   Scott MC, 2018, CANCER RES, V78, P326, DOI 10.1158/0008-5472.CAN-17-0576
   Shay G, 2015, MATRIX BIOL, V44-46, P200, DOI 10.1016/j.matbio.2015.01.019
   Shimazui T, 2019, ONCOL LETT, V17, P1203, DOI 10.3892/ol.2018.9655
   Tang HY, 2019, ASIA-PAC J CLIN ONCO, V15, P218, DOI 10.1111/ajco.13165
   Tian HL, 2018, MEDICINE, V97, P0, DOI 10.1097/MD.0000000000010781
   Valery PC, 2015, CANCER CAUSE CONTROL, V26, P1127, DOI 10.1007/s10552-015-0607-3, 10
   Wang F, 2014, BIOCHEM BIOPH RES CO, V452, P933, DOI 10.1016/j.bbrc.2014.09.009
   Wang JS, 2019, WORLD J SURG ONCOL, V17, P0, DOI 10.1186/s12957-019-1587-7
   Wang JS, 2019, MOL MED REP, V19, P2729, DOI 10.3892/mmr.2019.9912
   Wu DD, 2017, ONCOTARGET, V8, P49144, DOI 10.18632/oncotarget.17100
   Xie BB, 2018, BIOMED RES INT, V2018, P0, DOI 10.1155/2018/4761064
   Xu YM, 2010, CANCER RES, V70, P3218, DOI 10.1158/0008-5472.CAN-09-4306
   Yu YM, 2018, MED SCI MONITOR, V24, P3856, DOI 10.12659/MSM.908596
   Zhang Y, 2018, ONCOL LETT, V16, P6228, DOI 10.3892/ol.2018.9434
NR 39
TC 3
Z9 3
U1 0
U2 4
PU SPANDIDOS PUBL LTD
PI ATHENS
PA POB 18179, ATHENS, 116 10, GREECE
SN 1792-1074
EI 1792-1082
J9 ONCOL LETT
JI Oncol. Lett.
PD JUL 15
PY 2020
VL 20
IS 1
BP 99
EP 112
DI 10.3892/ol.2020.11544
PG 14
WC Oncology
SC Oncology
GA MG4OT
UT WOS:000546013100010
PM 32565938
DA 2022-07-08
ER

PT J
AU Yuan, Quan
   Yu, Honghao
   Chen, Jianhua
   Song, Xiaoyu
   Sun, Li
AF Yuan, Quan
   Yu, Honghao
   Chen, Jianhua
   Song, Xiaoyu
   Sun, Li
TI Antitumor Effect of miR-1294/Pyruvate Kinase M2 Signaling Cascade in Osteosarcoma Cells
SO ONCOTARGETS AND THERAPY
LA English
DT Article
DE pyruvate kinase M2; miR-1294; osteosarcoma; cell proliferation; cell apoptosis; tumorigenesis
ID cisplatin resistance; tumor progression; down-regulation; poor-prognosis; cancer cell; pkm2; proliferation; expression; metabolism; mir-1294
AB Background: MicroRNAs (miRNAs) can act as negative regulators of gene expression, and play a crucial role in cancer progression. The aim of this study was to investigate the role of miR-1294/pyruvate kinase M2 (PKM2) axis in osteosarcoma cells in vitro and in vivo. Methods: The function of miR-1294 and its association with PKM2 in osteosarcoma cells were studied by real-time PCR, CCK-8, Western blot, scratch test, transwell assay, flow cytometry, and dual-luciferase reporter assays. The effect of miR-1294 on tumor growth in vivo was evaluated in a subcutaneous xenograft model of osteosarcoma. Results: miR-1294 was downregulated in osteosarcoma cells. Forced overexpression of miR-1294 inhibited cell proliferation, migration, and invasion, and induced G0/G1 arrest and apoptosis. Consistently, protein expression levels of proliferating cell nuclear antigen, c-Myc, cyclin D1, active matrix metalloproteinase 2, and active matrix metalloproteinase 9 were decreased, and cleaved caspase 3 and cleaved PARP were increased following miR-1294 overexpression. Moreover, we demonstrated that PKM2 was a target of miR-1294 in osteosarcoma cells, and the effects caused by miR-1294 mimic were reversed by the overexpression of PKM2. Furthermore, we found that upregulation of miR-1294 inhibited tumorigenesis of osteosarcoma cells in vivo, which was accompanied by downregulation of PKM2. Conclusion: Our results revealed that miR-1294/PKM2 signaling cascade exerts important roles in the regulation of tumor progression, implying that this pathway may serve as a potential therapeutic target in osteosarcoma.
C1 [Yuan, Quan; Yu, Honghao; Chen, Jianhua] China Med Univ, Dept Orthoped Surg, Shengjing Hosp, 36 Sanhao St, Shenyang 110004, Peoples R China.
   [Song, Xiaoyu] China Med Univ, Inst Translat Med, Shenyang 110122, Peoples R China.
   [Sun, Li] China Med Univ, Dept Nephrol, Hosp 1, Shenyang 110001, Peoples R China.
RP Yuan, Q (通讯作者)，China Med Univ, Dept Orthoped Surg, Shengjing Hosp, 36 Sanhao St, Shenyang 110004, Peoples R China.
EM wateryuan@163.com
FU Natural Science Foundation of China [81870505]; Guiding Program of Liaoning Natural Science Foundation in China [20180550610]; Natural Science and Medical Health Foundation of Liaoning Province [20180 530088]
CR Chattopadhyay E, 2017, FRONT ONCOL, V7, P0, DOI 10.3389/fonc.2017.00043
   Chen DM, 2018, BONE RES, V6, P0, DOI 10.1038/s41413-018-0009-8
   Chen H, 2018, AM J CANCER RES, V8, P291
   Chen JN, 2018, CELL PROLIFERAT, V51, P0, DOI 10.1111/cpr.12510
   Dayton TL, 2016, EMBO REP, V17, P1721, DOI 10.15252/embr.201643300
   Gianferante DM, 2017, NAT REV ENDOCRINOL, V13, P480, DOI 10.1038/nrendo.2017.16
   Guo TY, 2018, EUR REV MED PHARMACO, V22, P7646, DOI 10.26355/eurrev_201811_16381
   Hsu MC, 2016, AM J CANCER RES, V6, P628
   Kansara M, 2014, NAT REV CANCER, V14, P722, DOI 10.1038/nrc3838
   Kato M, 2009, NAT CELL BIOL, V11, P881, DOI 10.1038/ncb1897
   Klein G, 2004, CRIT REV ONCOL HEMAT, V50, P87, DOI 10.1016/j.critevonc.2003.09.001
   Lin YZ, 2019, CANCER CELL INT, V19, P0, DOI 10.1186/s12935-019-0845-7
   Liu ZX, 2016, TUMOR BIOL, V37, P14923, DOI 10.1007/s13277-016-5401-7
   Luo WB, 2012, TRENDS ENDOCRIN MET, V23, P560, DOI 10.1016/j.tem.2012.06.010
   Ma JL, 2017, MOL CARCINOGEN, V56, P2279, DOI 10.1002/mc.22681
   Mukherjee J, 2016, INT J CANCER, V139, P99, DOI 10.1002/ijc.30041
   Nam EH, 2015, CARCINOGENESIS, V36, P327, DOI 10.1093/carcin/bgv005
   Rupaimoole R, 2017, NAT REV DRUG DISCOV, V16, P203, DOI 10.1038/nrd.2016.246
   Shi YX, 2018, EUR REV MED PHARMACO, V22, P5525, DOI 10.26355/eurrev_201809_15813
   Sugiyama T, 2016, CANCER SCI, V107, P1767, DOI 10.1111/cas.13091
   Tao YM, 2017, ONCOL REP, V38, P1806, DOI 10.3892/or.2017.5825
   Tiram G, 2016, ACS NANO, V10, P2028, DOI 10.1021/acsnano.5b06189
   Toyonaga T, 2003, CANCER LETT, V201, P107, DOI 10.1016/S0304-3835(03)00482-8
   Wang JD, 2019, J CELL BIOCHEM, V120, P15538, DOI 10.1002/jcb.28820
   Wang SJ, 2015, CELL BIOCHEM BIOPHYS, V73, P21, DOI 10.1007/s12013-015-0567-y
   Wang YG, 2018, INT J BIOL SCI, V14, P1883, DOI 10.7150/ijbs.27854
   Wang ZJ, 2018, ONCOL LETT, V16, P2243, DOI 10.3892/ol.2018.8967
   Wong N, 2015, CANCER LETT, V356, P184, DOI 10.1016/j.canlet.2014.01.031
   Wu Z, 2015, CANCER BIOL THER, V16, P1332, DOI 10.1080/15384047.2015.1070983
   Xin H, 2019, BMC CANCER, V19, P0, DOI 10.1186/s12885-018-5245-1
   Yang WW, 2011, NATURE, V480, P118, DOI 10.1038/nature10598
   Yao J, 2020, IUBMB LIFE, V72, P401, DOI 10.1002/iub.2196
   Yuan Q, 2018, EXP CELL RES, V362, P209, DOI 10.1016/j.yexcr.2017.11.020
   Zhang KJ, 2018, BIOMED PHARMACOTHER, V105, P545, DOI 10.1016/j.biopha.2018.06.009
   Zhang M, 2009, CHEM-BIOL INTERACT, V180, P131, DOI 10.1016/j.cbi.2009.03.019
   Zhang Y, 2018, BIOMED PHARMACOTHER, V106, P1357, DOI 10.1016/j.biopha.2018.07.059
   Zhang ZF, 2018, EUR REV MED PHARMACO, V22, P8582, DOI 10.26355/eurrev_201812_16621
   Zhu HY, 2016, SCI REP-UK, V6, P0, DOI 10.1038/srep30788
NR 39
TC 8
Z9 8
U1 0
U2 1
PU DOVE MEDICAL PRESS LTD
PI ALBANY
PA PO BOX 300-008, ALBANY, AUCKLAND 0752, NEW ZEALAND
SN 1178-6930
EI 
J9 ONCOTARGETS THER
JI OncoTargets Ther.
PD JUN 15
PY 2020
VL 13
IS 
BP 1637
EP 1647
DI 10.2147/OTT.S232718
PG 11
WC Biotechnology & Applied Microbiology; Oncology
SC Biotechnology & Applied Microbiology; Oncology
GA KN8CO
UT WOS:000515072200001
PM 32110059
DA 2022-07-08
ER

PT J
AU Han, Zhi-Peng
   Liu, Dong-Biao
   Wu, Liu-Qing
   Li, Qin
   Wang, Zheng-Guang
   Zang, Xiao-Fang
AF Han, Zhi-peng
   Liu, Dong-biao
   Wu, Liu-qing
   Li, Qin
   Wang, Zheng-guang
   Zang, Xiao-fang
TI IL-1 beta secreted by macrophage M2 promotes metastasis of osteosarcoma via NF-kappa B/miR-181 alpha-5p/RASSF1A/Wnt pathway
SO TRANSLATIONAL CANCER RESEARCH
LA English
DT Article
DE Osteosarcoma (OS); Ras-associated domain family protein1 isoform A (RASSF1A); miR-181 alpha-5p; leukin-1 beta (IL-1 beta)
ID tumor-associated macrophage; polarization; progression; augmentation; protocol; cadherin; rassf1a
AB Background: Ras-associated domain family proteins isoform A (RASSF1A) was significantly absent in clinical samples and many osteosarcoma (OS) cell lines. Overexpression of RASSFIA could suppress OS metastasis, which may be mediated by tumor-associated macrophages polarized M2 (M2-AMs). However, the relationship between IL-1 beta secreted by M2-TAMs and RASSF1A remains unknown. Methods: The expression levels of M2-TAMs markers CD68 and CD204 were measured by flow cytometry, and arginase-1 (Arg-1) and interleukin-1 beta (IL-1 beta) secreted by M2-TAMs were examined by real-time quantitative PCR (RT-qPCR). MTT assay was employed to determine the proliferation of OS cells, while scratch wound healing assay and Transwell assay were used to evaluate their migration and invasion, respectively. The level of miR-181 alpha-5p was measured by RT-qPCR, while the levels of RASSF1A, GSK-3 beta, p-GSK-3 beta, beta-catenin, MMP-2 and MMP-9 were evaluated by Western blot. The direct binding of miR-181 alpha-5p and RASSF1A was identified using dual-luciferase reporter assay and RNA immunopredpitation (RIP) assay. Results: The levels of CD68, CD204, Arg-1 and IL-1 beta were elevated in M2-TAMs compared with control group. Overexpression of RASSFIA and knockdown of miR-181 alpha-5p could both suppress invasion and migration of OS cells through Wnt pathway. IL-1 beta secreted by M2-TAMs facilitated the OS metastasis via RASSF1A/Wnt pathway, which could be targeted by miR-181 alpha-5p and affected by nuclear factor-kappa B (NF-kappa B). Conclusions: IL-1 beta secreted by M2-TAMs contributed to OS metastasis, which could be suppressed by knockdown of miR-181a-5p or overexpression of RASSF1A through NF-kappa B/miR-181 alpha-5 p/RASSF1A/Wnt pathway. These findings can guide new target discovery for drug development in OS treatment.
C1 [Han, Zhi-Peng; Liu, Dong-Biao; Wu, Liu-Qing; Li, Qin; Wang, Zheng-Guang; Zang, Xiao-Fang] Cent South Univ, Dept Orthoped, Xiangya Hosp 3, 138 Tongzipo Rd, Changsha 410013, Peoples R China.
RP Zang, XF (通讯作者)，Cent South Univ, Dept Orthoped, Xiangya Hosp 3, 138 Tongzipo Rd, Changsha 410013, Peoples R China.
EM xy3yyhzp@csu.edu.cn
FU Natural Science Foundation of Hunan Province [2019JJ40458]
CR Anderson ME, 2016, ORTHOP CLIN N AM, V47, P283, DOI 10.1016/j.ocl.2015.08.022
   Bacci G, 2000, J CLIN ONCOL, V18, P4016, DOI 10.1200/JCO.2000.18.24.4016
   Coffelt SB, 2009, BBA-REV CANCER, V1796, P11, DOI 10.1016/j.bbcan.2009.02.004
   Dubois F, 2019, CELL DEATH DIS, V10, P0, DOI 10.1038/s41419-019-2169-x
   Dwivedi A, 2009, CARDIOVASC RES, V81, P178, DOI 10.1093/cvr/cvn278
   Fuchs N, 1998, ANN ONCOL, V9, P893, DOI 10.1023/A:1008391103132
   Gorelik E, 1982, INT J CANCER, V29, P575, DOI 10.1002/ijc.2910290514
   Goswami KK, 2017, CELL IMMUNOL, V316, P1, DOI 10.1016/j.cellimm.2017.04.005
   Isakoff MS, 2015, J CLIN ONCOL, V33, P3029, DOI 10.1200/JCO.2014.59.4895
   Komohara Y, 2008, J PATHOL, V216, P15, DOI 10.1002/path.2370
   Leow PC, 2010, INVEST NEW DRUG, V28, P766, DOI 10.1007/s10637-009-9311-z
   Lim S, 2003, ONCOL REP, V10, P897
   Mantovani A, 2002, TRENDS IMMUNOL, V23, P549, DOI 10.1016/S1471-4906(02)02302-5
   Piao CM, 2018, EXP CELL RES, V366, P127, DOI 10.1016/j.yexcr.2018.03.009
   Pichler M, 2014, J CLIN PATHOL, V67, P0, DOI 10.1136/jclinpath-2013-201904
   Shaco-levy R, 2008, EUR J OBSTET GYN R B, V139, P226, DOI 10.1016/j.ejogrb.2008.01.004
   Shen L, 2016, SCI REP-UK, V6, P0, DOI 10.1038/srep30347
   Singla RD, 2014, AM J PHYSIOL-HEART C, V307, PH1634, DOI 10.1152/ajpheart.00896.2013
   Tian J, 2014, TUMOR BIOL, V35, P9439, DOI 10.1007/s13277-014-2433-8
   Wang WG, 2016, TUMOR BIOL, V37, P8869, DOI 10.1007/s13277-015-4660-z
   Wang YC, 2010, CANCER RES, V70, P4840, DOI 10.1158/0008-5472.CAN-10-0269
   Wei XJ, 2017, AM J CANCER RES, V7, P2220
   Xiang ZK, 2014, ACTA BIOCH BIOPH SIN, V46, P1007, DOI 10.1093/abbs/gmu083
   Yang ZN, 2018, J ORAL PATHOL MED, V47, P836, DOI 10.1111/jop.12761
   Yin J, 2016, AM J PHYSIOL-CELL PH, V310, PC41, DOI 10.1152/ajpcell.00163.2015
   Yu JH, 2018, ONCOL REP, V40, P1959, DOI 10.3892/or.2018.6632
   Zhang JJ, 2015, CELL IMMUNOL, V298, P77, DOI 10.1016/j.cellimm.2015.09.005
   Zhu JW, 2013, TUMOR BIOL, V34, P3331, DOI 10.1007/s13277-013-0902-0
NR 28
TC 1
Z9 1
U1 3
U2 3
PU AME PUBL CO
PI SHATIN
PA FLAT-RM C 16F, KINGS WING PLAZA 1, NO 3 KWAN ST, SHATIN, HONG KONG 00000, PEOPLES R CHINA
SN 2218-676X
EI 2219-6803
J9 TRANSL CANCER RES
JI Transl. Cancer Res.
PD APR 15
PY 2020
VL 9
IS 4
BP 2721
EP 2733
DI 10.21037/tcr.2020.02.52
PG 13
WC Oncology
SC Oncology
GA LK5NZ
UT WOS:000530914200060
PM 35117631
DA 2022-07-08
ER

PT J
AU Tian, Wei
   Wang, Zhi-Wei
   Yuan, Bao-Ming
   Bao, Yong-Ge
AF Tian, Wei
   Wang, Zhi-wei
   Yuan, Bao-ming
   Bao, Yong-ge
TI Calycosin induces apoptosis via p38-MAPK pathway-mediated activation of the mitochondrial apoptotic pathway in human osteosarcoma 143B cells
SO MOLECULAR MEDICINE REPORTS
LA English
DT Article
DE calycosin; osteosarcoma; p38MAPK; mitochondrion; apoptosis
ID epidemiology; kinase; target
AB Previous studies have demonstrated that calycosin is a natural phytoestrogen with a similar structure to estrogen, which can inhibit cell proliferation and induce apoptosis in a variety of tumors. Calycosin exerts potential pharmacological effects on osteosarcoma cells by inducing apoptosis. The aim of the present study was to elucidate the specific molecular mechanism of calycosin-induced apoptosis in osteosarcoma cells. Cell proliferation was determined by an MTT assay. Annexin V/PI and JC-1 staining were used to detect apoptosis and mitochondrial dysfunction, respectively, by flow cytometry. Western blot analysis was used to detect the expression of caspases or mitochondrial proteins. The results revealed that calycosin reduced the cell viability of human osteosarcoma 143B cells, induced apoptosis and increased the loss of mitochondrial membrane potential (MMP). In addition, calycosin increased the expression of the proapoptotic antiapoptotic proteins cleaved caspase-3, cleaved caspase-9, cleaved poly(ADP-ribose) polymerase and Bcl-2-associated X protein (Bax), and decreased the expression of the antiapoptotic proapoptotic protein B-cell lymphoma-2 (Bcl-2), thus altering the Bax/Bcl-2 ratio. In addition, the expression levels of cytochromecwere markedly decreased in the mitochondria and increased in the cytoplasm following calycosin treatment. Furthermore, calycosin treatment induced p38-mitogen-activated protein kinase (MAPK) phosphorylation, whereas the p38-MAPK inhibitor BIRB 796 markedly reversed cell viability, apoptosis and loss of MMP in 143B cells. These results suggested that calycosin inhibited osteosarcoma 143B cell growth via p38-MAPK regulation of mitochondrial-dependent intrinsic apoptotic pathways.
C1 [Tian, Wei; Wang, Zhi-Wei; Yuan, Bao-Ming; Bao, Yong-Ge] Inner Mongolia Univ Nationalities, Dept Orthoped, Affiliated Hosp, 1742 Holin He St, Tongliao 028007, Inner Mongolia, Peoples R China.
RP Bao, YG (通讯作者)，Inner Mongolia Univ Nationalities, Dept Orthoped, Affiliated Hosp, 1742 Holin He St, Tongliao 028007, Inner Mongolia, Peoples R China.
EM baoyongge@163.com
CR Baudino TROYA, 2015, CURR DRUG DISCOV TECHNOL, V12, P3
   Chen J, 2014, PLOS ONE, V9, P0, DOI 10.1371/journal.pone.0091245
   Creagh EM, 2014, TRENDS IMMUNOL, V35, P631, DOI 10.1016/j.it.2014.10.004
   Cuenda A, 2007, BBA-MOL CELL RES, V1773, P1358, DOI 10.1016/j.bbamcr.2007.03.010
   Dong L, 2018, GENE, V675, P94, DOI 10.1016/j.gene.2018.06.057
   Duan XP, 2017, PHYTOMEDICINE, V25, P83, DOI 10.1016/j.phymed.2016.12.006
   El-kott AF, 2019, CLIN EXP PHARMACOL P, V46, P944, DOI 10.1111/1440-1681.13133
   Eyre R, 2009, PEDIATR BLOOD CANCER, V53, P941, DOI 10.1002/pbc.22194
   Fleischer A, 2006, MOL IMMUNOL, V43, P1065, DOI 10.1016/j.molimm.2005.07.013
   Harrison DJ, 2018, EXPERT REV ANTICANC, V18, P39, DOI 10.1080/14737140.2018.1413939
   Jergens A, 2014, VET IMMUNOL IMMUNOP, V158, P167, DOI 10.1016/j.vetimm.2014.01.004
   Li ZH, 2019, J CELL PHYSIOL, V234, P16178, DOI 10.1002/jcp.28278
   Lin RC, 2019, CELLS-BASEL, V8, P0, DOI 10.3390/cells8111441
   Liu YJ, 2020, MOL CELL BIOCHEM, V463, P175, DOI 10.1007/s11010-019-03639-z
   Mirabello L, 2009, CANCER-AM CANCER SOC, V115, P1531, DOI 10.1002/cncr.24121
   Ning L, 2020, SPINE, V45, PE126, DOI 10.1097/BRS.0000000000003217
   Palmer CS, 2011, CELL SIGNAL, V23, P1534, DOI 10.1016/j.cellsig.2011.05.021
   Qiu RB, 2019, BIOFACTORS, V45, P975, DOI 10.1002/biof.1545
   Qiu RB, 2019, J CELL BIOCHEM, V120, P10697, DOI 10.1002/jcb.28360
   Siu WP, 2008, TOXICOL APPL PHARM, V227, P451, DOI 10.1016/j.taap.2007.11.030
   Sun HT, 2018, MED SCI MONITOR, V24, P6178, DOI 10.12659/MSM.910201
   Tao Y, 2017, CELL PHYSIOL BIOCHEM, V44, P1106, DOI 10.1159/000485416
   Wada T, 2004, ONCOGENE, V23, P2838, DOI 10.1038/sj.onc.1207556
   Wu GL, 2019, GENE, V709, P48, DOI 10.1016/j.gene.2019.04.005
   Xiong SB, 2014, PROTEIN CELL, V5, P737, DOI 10.1007/s13238-014-0089-1
   Xu T, 2012, MOL BIOL REP, V39, P7743, DOI 10.1007/s11033-012-1611-2
   Zhang BB, 2015, FAM CANCER, V14, P19, DOI 10.1007/s10689-014-9757-9
   Zhang JY, 2019, BIOMED PHARMACOTHER, V109, P806, DOI 10.1016/j.biopha.2018.09.086
   Zhang W, 2002, CELL RES, V12, P9, DOI 10.1038/sj.cr.7290105
   Zhou Y, 2015, TUMOR BIOL, V36, P5333, DOI 10.1007/s13277-015-3194-8
NR 30
TC 1
Z9 2
U1 1
U2 5
PU SPANDIDOS PUBL LTD
PI ATHENS
PA POB 18179, ATHENS, 116 10, GREECE
SN 1791-2997
EI 1791-3004
J9 MOL MED REP
JI Mol. Med. Rep.
PD NOV 15
PY 2020
VL 22
IS 5
BP 3962
EP 3968
DI 10.3892/mmr.2020.11471
PG 7
WC Oncology; Medicine, Research & Experimental
SC Oncology; Research & Experimental Medicine
GA OB4VA
UT WOS:000578468000039
PM 32901836
DA 2022-07-08
ER

PT J
AU Suo, Mingli
   Sun, Yanfei
   Yang, Hailan
   Ji, Jing
   He, Yingfang
   Dong, Liyuan
   Wang, Yuxian
   Zhang, Yanli
   Zhang, Yingan
   Hao, Min
AF Suo, Mingli
   Sun, Yanfei
   Yang, Hailan
   Ji, Jing
   He, Yingfang
   Dong, Liyuan
   Wang, Yuxian
   Zhang, Yanli
   Zhang, Yingan
   Hao, Min
TI miR-183-5p suppressed the invasion and migration of HTR-8/SVneo trophoblast cells partly via targeting MMP-9 in preeclampsia
SO BIOSCIENCE REPORTS
LA English
DT Article
ID placental microrna; expression; metastasis; proliferation; osteosarcoma; apoptosis; cancer
AB Preeclampsia (PE), a common obstetrical disorder, is characterized by impaired migration and invasion abilities of trophoblastic cells. MicroRNA-183-5p (miR-183) was reported to regulate cell migration and invasion in various types of human cancers; however, its role in the pathogenesis of PE remains elusive. Herein, we investigated the role of miR-183 in HTR-8/SVneo trophoblast cells invasion and migration and explored the underlying mechanism. Our results showed that miR-183 was significantly up-regulated in placental tissues from pregnant women compared with that in normal pregnant women. Overexpression of miR-183 inhibited proliferation, migration and invasion, as well as induced apoptosis in HTR-8/SVneo cells. Otherwise, down-regulation of miR-183 achieved the opposite effects. Bioinformatics prediction and luciferase reporter assay confirmed that matrix metalloproteinase-9 (MMP-9) is a target of miR-183. In addition, MMP-9 expression was significantly down-regulated, and inversely correlated with the miR-183 level in placental tissues from pregnant women with severe PE. Down-regulation of MMP-9 suppressed the trophoblast cell invasion and migration, whereas overexpression of MMP-9 promoted cell invasion and migration in HTR-8/SVneo cells. More importantly, up-regulation of MMP-9 reversed the inhibitory effects of miR-183 on cell invasion and migration in trophoblast cells. Collectively, our findings suggested that miR-183 may play critical roles in the pathogenesis of PE and serve as a potential biomarker for severe PE.
C1 [Suo, Mingli; Sun, Yanfei; Yang, Hailan; Ji, Jing; He, Yingfang; Dong, Liyuan; Wang, Yuxian; Zhang, Yanli; Zhang, Yingan; Hao, Min] Shanxi Med Univ, Hosp 1, Dept Obstet & Gynecol, Taiyuan 030001, Peoples R China.
RP Suo, ML (通讯作者)，Shanxi Med Univ, Hosp 1, Dept Obstet & Gynecol, Taiyuan 030001, Peoples R China.
EM minglisuo@163.com
FU Talent Project of the The First Hospital of Shanxi Medical University [31170166]
CR Anton L, 2013, AM J PATHOL, V183, P1437, DOI 10.1016/j.ajpath.2013.07.021
   Athayde N, 1999, J MATERN FETAL MED, V8, P213
   Bartel DP, 2009, CELL, V136, P215, DOI 10.1016/j.cell.2009.01.002
   Burton GJ, 2017, PLACENTA, V60, P134, DOI 10.1016/j.placenta.2017.06.007
   Cao LL, 2014, INT J CLIN EXP PATHO, V7, P5582
   Chen DB, 2013, BIOL REPROD, V88, P0, DOI 10.1095/biolreprod.113.107805
   Chim SSC, 2008, CLIN CHEM, V54, P482, DOI 10.1373/clinchem.2007.097972
   Croce CM, 2009, NAT REV GENET, V10, P704, DOI 10.1038/nrg2634
   Dai Y, 2012, PLACENTA, V33, P824, DOI 10.1016/j.placenta.2012.07.012
   Doridot LUDIVINE, 2013, FRONTIERS IN GENETICS, V4, P0, DOI 10.3389/fgene.2013.00248
   Fan DM, 2016, GYNECOL ONCOL, V141, P166, DOI 10.1016/j.ygyno.2016.02.006
   He Y, 2014, CANCER LETT, V344, P20, DOI 10.1016/j.canlet.2013.10.021
   Hwang HW, 2006, BRIT J CANCER, V94, P776, DOI 10.1038/sj.bjc.6603023
   Jairajpuri DS, 2016, MOL MED REP, V13, P2351, DOI 10.3892/mmr.2016.4846
   Jeyabalan A, 2013, NUTR REV, V71, PS18, DOI 10.1111/nure.12055
   Lai YJ, 2014, J CELL BIOCHEM, V115, P1888, DOI 10.1002/jcb.24858
   Laskowska M, 2017, BIOMED RES INT, V2017, P0, DOI 10.1155/2017/6432426
   Li Q, 2015, BIOMED REP, V3, P792, DOI 10.3892/br.2015.524
   Librach CL, 1991, J CELL BIOL, V113, P437, DOI 10.1083/jcb.113.2.437
   Livak KJ, 2001, METHODS, V25, P402, DOI 10.1006/meth.2001.1262
   Meekins JW, 1994, BRIT J OBSTET GYNAEC, V101, P669, DOI 10.1111/j.1471-0528.1994.tb13182.x
   Morales-prieto DM, 2012, PLACENTA, V33, P725, DOI 10.1016/j.placenta.2012.05.009
   Raghupathy R, 2013, MED PRIN PRACT, V22, P8, DOI 10.1159/000354200
   Stamenkovic I, 2003, J PATHOL, V200, P448, DOI 10.1002/path.1400
   Steegers EAP, 2010, LANCET, V376, P631, DOI 10.1016/S0140-6736(10)60279-6
   Stygar D, 2002, BIOL REPROD, V67, P889, DOI 10.1095/biolreprod.102.005116
   Tranquilli AL, 2014, PREGNANCY HYPERTENS, V4, P97, DOI 10.1016/j.preghy.2014.04.007, 10.1016/j.preghy.2014.04.017, 10.1016/j.preghy.2014.02.001
   Tsuru A, 2015, BRIT J CANCER, V112, P1232, DOI 10.1038/bjc.2015.84
   Vettraino IM, 1996, PLACENTA, V17, P557, DOI 10.1016/S0143-4004(96)80072-5
   Von DADELSZENP, 2011, LANCET, V377, P219, DOI 10.1016/S0140-6736(10)61351-7
   Wang JW, 2014, FEBS J, V281, P1355, DOI 10.1111/febs.12659
   Wang L, 2013, ASIAN PAC J CANCER P, V14, P2113, DOI 10.7314/APJCP.2013.14.3.2113
   Wu DY, 2014, MOL MED REP, V10, P393, DOI 10.3892/mmr.2014.2149
   Young BC, 2010, ANNU REV PATHOL-MECH, V5, P173, DOI 10.1146/annurev-pathol-121808-102149
   Zhao HE, 2012, INT J MOL MED, V30, P1013, DOI 10.3892/ijmm.2012.1111
   Zou Y, 2014, J HUM HYPERTENS, V28, P610, DOI 10.1038/jhh.2014.35
NR 36
TC 10
Z9 10
U1 0
U2 3
PU PORTLAND PRESS LTD
PI LONDON
PA 5TH FLR, 90 HIGH HOLBORN, LONDON WC1V 6LJ, ENGLAND
SN 0144-8463
EI 1573-4935
J9 BIOSCIENCE REP
JI Biosci. Rep.
PD JUN 4
PY 2020
VL 40
IS 
BP 
EP 
DI 10.1042/BSR20192575
PG 11
WC Biochemistry & Molecular Biology; Cell Biology
SC Biochemistry & Molecular Biology; Cell Biology
GA MS8EG
UT WOS:000554506300001
PM 32342983
DA 2022-07-08
ER

PT J
AU Jeddo, SFA
   Wei, Xianfu
   Li, Ka
   Li, Xin
   Yang, Qiang
   Dongol, Samina
   Li, Jianmin
AF Jeddo, Salim
   Wei, Xianfu
   Li, Ka
   Li, Xin
   Yang, Qiang
   Dongol, Samina
   Li, Jianmin
TI Maternal embryonic leucine zipper kinase serves as a poor prognosis marker and therapeutic target in osteosarcoma
SO ONCOLOGY REPORTS
LA English
DT Article
DE osteosarcoma; maternal embryonic lucine zipper kinase; MELK inhibitor OTSSP167; oncogene; prognostic marker
ID carcinoma patient; cancer cell; melk; ovarian; expression; growth; inhibitor; pathway; gene; pcna
AB Osteosarcoma is the most common primary malignancy of bones and frequently affects young children and adolescents. There are several challenges associated with treating osteosarcoma owing to the aggressiveness of the disease, as well as the risk of chemoresistance. Numerous studies are being performed with the aim of identifying improved prognostic and therapeutic markers for this malignancy. Maternal embryonic leucine zipper kinase (MELK) is an oncogene that has been studied in several types of cancer in recent years. In the present study, the expression of MELK in osteosarcoma and normal tissue samples was examined, and the effects of MELK expression on osteosarcoma cellular proliferation, metastasis, the cell cycle and apoptosis were demonstrated using CCK-8, wound healing, migration and invasion and apoptosis assays. The role of MELK in cancer progression in osteosarcoma was determined, revealing the association between MELK expression and prognosis of osteosarcoma. It was demonstrated that knockdown of MELK resulted in reduced proliferation, migration and invasionin vitroalong with potentiation of apoptosis and cell cycle arrest. Furthermore, the effect of the targeted MELK inhibitor, OTSSP167, on tumor progression of osteosarcomain vitroandin vivowas assessed. Mechanistically, it was demonstrated that MELK promoted osteosarcoma proliferation and metastasis by regulating PCNA and MMP9 expression via the PI3K/Akt/mTOR signaling pathway. Thus, the present study revealed the oncogenic role played by MELK, and established MELK as a valuable prognostic and therapeutic marker in osteosarcoma.
C1 [Jeddo, Salim F. A.; Wei, Xianfu; Li, Ka; Li, Xin; Yang, Qiang; Li, Jianmin] Shandong Univ, Qilu Hosp, Dept Orthoped, 107 Wenhua West, Jinan 250012, Shandong, Peoples R China.
   [Dongol, Samina] Shandong Univ, Qilu Hosp, Dept Obstet & Gynecol, Jinan 250012, Shandong, Peoples R China.
RP Li, JM (通讯作者)，Shandong Univ, Qilu Hosp, Dept Orthoped, 107 Wenhua West, Jinan 250012, Shandong, Peoples R China.
EM ljmgkql@outlook.com
FU National Natural Science Foundation of China [81672655]; Natural Science Foundation of Shandong Province of China [ZR2017MH047]
CR Bacci G, 2006, ACTA ORTHOP, V77, P938, DOI 10.1080/17453670610013268
   Biermann JS, 2013, J NATL COMPR CANC NE, V11, P688, DOI 10.6004/jnccn.2013.0088
   Chen G, 2018, BIO-PROTOCOL, V8, P0, DOI 10.21769/BioProtoc.2994
   Chung S, 2013, CELL CYCLE, V12, P1655, DOI 10.4161/cc.24988
   Chung SY, 2012, ONCOTARGET, V3, P1629
   Dobbin ZC, 2013, INT J MOL SCI, V14, P8213, DOI 10.3390/ijms14048213
   Ganguly R, 2015, CLIN TRANSL MED, V4, P0, DOI 10.1186/s40169-014-0045-y
   Ganguly R, 2014, MOL CANCER THER, V13, P1393, DOI 10.1158/1535-7163.MCT-13-0764
   Gray D, 2005, CANCER RES, V65, P9751, DOI 10.1158/0008-5472.CAN-04-4531
   Heyer BS, 1997, MOL REPROD DEV, V47, P148, DOI 10.1002/(SICI)1098-2795(199706)47:2&lt;148::AID-MRD4&gt;3.0.CO;2-M
   Jabonska-trypuc A, 2016, J ENZYME INHIB ME S1, V31, P177, DOI 10.3109/14756366.2016.1161620, 10.3109/14756366.2016.1161620, 10.3109/14756366.2016.1161620.PMID
   Janostiak R, 2017, CELL REP, V21, P2829, DOI 10.1016/j.celrep.2017.11.033
   Ji WB, 2016, PLOS ONE, V11, P0, DOI 10.1371/journal.pone.0153518
   Jiang PF, 2013, INT J MOL SCI, V14, P21551, DOI 10.3390/ijms141121551
   Kohler RS, 2017, GYNECOL ONCOL, V145, P159, DOI 10.1016/j.ygyno.2017.02.016
   Lee JJX, 2015, CANCER BIOL MED, V12, P342, DOI 10.7497/j.issn.2095-3941.2015.0089
   Levine DA, 2005, CLIN CANCER RES, V11, P2875, DOI 10.1158/1078-0432.CCR-04-2142
   Li G, 2018, ONCOL LETT, V15, P9934, DOI 10.3892/ol.2018.8543
   Li S, 2016, ONCOTARGET, V7, P6266, DOI 10.18632/oncotarget.6673
   Lin ML, 2007, BREAST CANCER RES, V9, P0, DOI 10.1186/bcr1650
   Lindsey BA, 2017, RHEUMATOL THER, V4, P25, DOI 10.1007/s40744-016-0050-2
   Liu D, 2018, NAT COMMUN, V9, P0, DOI 10.1038/s41467-018-03590-5
   Livak KJ, 2001, METHODS, V25, P402, DOI 10.1006/meth.2001.1262
   Matsuoka T, 2014, CANCERS, V6, P1441, DOI 10.3390/cancers6031441
   Muller R, 2013, PLOS ONE, V8, P0, DOI 10.1371/journal.pone.0070430
   Olaisen C, 2015, CELL SIGNAL, V27, P1478, DOI 10.1016/j.cellsig.2015.03.009
   Ottaviani G, 2009, CANCER TREAT RES, V152, P3, DOI 10.1007/978-1-4419-0284-9_1
   Ou JM, 2012, INT J IMMUNOPATH PH, V25, P945, DOI 10.1177/039463201202500412
   Pickard MR, 2009, BREAST CANCER RES, V11, P0, DOI 10.1186/bcr2350
   Siegel RL, 2019, CA-CANCER J CLIN, V69, P7, DOI 10.3322/caac.21551
   Strzalka W, 2011, ANN BOT-LONDON, V107, P1127, DOI 10.1093/aob/mcq243
   Vilen ST, 2013, SCI WORLD J, V0, P0, DOI DOI 10.1155/2013/920595
   Viros D, 2013, ORAL ONCOL, V49, P322, DOI 10.1016/j.oraloncology.2012.10.005
   Wang X, 2017, MEDICINE, V96, P0, DOI 10.1097/MD.0000000000008254
   Wu SH, 2017, MED SCI MONITOR, V23, P5705, DOI 10.12659/MSM.907600
   Zhang Y, 2018, ONCOGENE, V37, P5520, DOI 10.1038/s41388-018-0333-x
   Zhou HY, 2019, EUR REV MED PHARMACO, V23, P10283, DOI 10.26355/eurrev_201912_19666
   Zhou J, 2018, MEDICINE, V97, P0, DOI 10.1097/MD.0000000000013051
NR 38
TC 2
Z9 2
U1 0
U2 0
PU SPANDIDOS PUBL LTD
PI ATHENS
PA POB 18179, ATHENS, 116 10, GREECE
SN 1021-335X
EI 1791-2431
J9 ONCOL REP
JI Oncol. Rep.
PD SEP 15
PY 2020
VL 44
IS 3
BP 1037
EP 1048
DI 10.3892/or.2020.7686
PG 12
WC Oncology
SC Oncology
GA NF8SU
UT WOS:000563563700019
PM 32705239
DA 2022-07-08
ER

PT J
AU Chen, Yongjun
   Zhang, Tao
   Liu, Xiongwei
   Li, Zengyan
   Zhou, Dongming
   Xu, Wensheng
AF Chen, Yongjun
   Zhang, Tao
   Liu, Xiongwei
   Li, Zengyan
   Zhou, Dongming
   Xu, Wensheng
TI Melatonin suppresses epithelial-to-mesenchymal transition in the MG-63 cell line
SO MOLECULAR MEDICINE REPORTS
LA English
DT Article
DE MG-63; epithelial-to-mesenchymal transition; melatonin; transforming growth factor beta 1; osteosarcoma
ID breast-cancer cell; circadian-rhythm; growth; metastasis; expression; induction; invasion; emt
AB Epithelial-to-mesenchymal transition (EMT) is a major process involved in tumor progression and metastasis. Melatonin is secreted by the pineal gland and has been documented as a potential therapeutic agent for multiple tumors. However, the effects of melatonin on EMT during osteosarcoma (OA) development remain undefined. The present study explored the biological functions and effects of melatonin on EMT induced by transforming growth factor beta 1 (TGF-beta 1) and its underlying mechanisms in MG-63 cells. Using western-blotting and immunofluorescence, it was found that the switch in E-cadherin/N-cadherin and vimentin expression was induced by TGF-beta 1, which was reversed by melatonin through the suppression of Snail and matrix metalloproteinase 9 (MMP-9), through hypoxia-inducible factor 1 alpha (HIF-1 alpha) inhibition. These findings demonstrated that the anticancer effects of melatonin against OA MG-63 cells is through the suppression of EMT via HIF-1 alpha/Snail/MMP-9 signaling.
C1 [Chen, Yongjun; Liu, Xiongwei; Zhou, Dongming; Xu, Wensheng] Inner Mongolia Univ Sci & Technol, Affiliated Hosp 1, Dept Orthopaed, Baotou Med Coll, 41 Lin Yin Rd, Baotou 014010, Inner Mongolia, Peoples R China.
   [Zhang, Tao] Inner Mongolia Univ Sci & Technol, Baotou Med Coll, Dept Immunol Basic & Forens Med, Baotou 014060, Inner Mongolia, Peoples R China.
   [Li, Zengyan] Inner Mongolia Univ Sci & Technol, Affiliated Hosp 1, Dept Nephrol, Baotou Med Coll, Baotou 014010, Inner Mongolia, Peoples R China.
RP Xu, WS (通讯作者)，Inner Mongolia Univ Sci & Technol, Affiliated Hosp 1, Dept Orthopaed, Baotou Med Coll, 41 Lin Yin Rd, Baotou 014010, Inner Mongolia, Peoples R China.
EM wsxu123_9@126.com
FU Inner Mongolia Autonomous Region Natural Science Fund Project [2018MS08145, 2014MS0812]; Baotou Medical College Natural Science Fund Sailing Project [YF201687, BYJJ-YF201718]; Baotou Science and Technology Plan Project [wsjj2017027]
CR Amaar YOUSEFG, 2019, ONCOTARGET, V10, P123, DOI 10.18632/oncotarget.26498
   Baba K, 2015, INVEST OPHTH VIS SCI, V56, P4753, DOI 10.1167/iovs.15-17124
   Basu-roy U, 2013, CANCER LETT, V338, P158, DOI 10.1016/j.canlet.2012.05.028
   Cheng J, 2019, INT J MOL MED, V43, P945, DOI 10.3892/ijmm.2018.4021
   Dijk DJ, 1999, J PHYSIOL-LONDON, V516, P611, DOI 10.1111/j.1469-7793.1999.0611v.x
   Fan SL, 2019, BIOCHEM CELL BIOL, V97, P446, DOI 10.1139/bcb-2018-0236
   Vazquez GF, 2018, J PINEAL RES, V64, P0, DOI 10.1111/jpi.12472
   Fic M, 2017, INT J MOL SCI, V18, P0, DOI 10.3390/ijms18071396
   Goncalves ND, 2016, PLOS ONE, V11, P0, DOI 10.1371/journal.pone.0150407
   Guo LL, 2019, THORAC CANCER, V10, P128, DOI 10.1111/1759-7714.12911
   Ha JH, 2016, ONCOTARGET, V7, P37664, DOI 10.18632/oncotarget.9224
   Haeger P, 2019, ANN HEPATOL, V18, P101, DOI 10.5604/01.3001.0012.7867
   Hardeland R, 2011, PROG NEUROBIOL, V93, P350, DOI 10.1016/j.pneurobio.2010.12.004
   Huang HM, 2019, ONCOL LETT, V18, P4278, DOI 10.3892/ol.2019.10780
   Jablonska K, 2014, INT J MOL SCI, V15, P23074, DOI 10.3390/ijms151223074
   Jenwitheesuk A, 2014, INT J MOL SCI, V15, P16848, DOI 10.3390/ijms150916848
   Karamitri A, 2019, NAT REV ENDOCRINOL, V15, P105, DOI 10.1038/s41574-018-0130-1
   Kaufhold S, 2014, J EXP CLIN CANC RES, V33, P0, DOI 10.1186/s13046-014-0062-0
   Li LM, 2015, INT J MOL MED, V36, P113, DOI 10.3892/ijmm.2015.2222
   Li Y, 2017, ONCOTARGET, V8, P39896, DOI 10.18632/oncotarget.16379
   Mao LL, 2016, MOL CANCER RES, V14, P1159, DOI 10.1158/1541-7786.MCR-16-0158
   Mao LL, 2012, MOL ENDOCRINOL, V26, P1808, DOI 10.1210/me.2012-1071
   Marina N, 2004, ONCOLOGIST, V9, P422, DOI 10.1634/theoncologist.9-4-422
   Menendez-menendez J, 2019, CANCERS, V11, P0, DOI 10.3390/cancers11071011
   Moirangthem A, 2016, SCI REP-UK, V6, P0, DOI 10.1038/srep21903
   Naber HPH, 2013, BIOCHEM BIOPH RES CO, V435, P58, DOI 10.1016/j.bbrc.2013.04.037
   Park JH, 2015, INT IMMUNOPHARMACOL, V25, P276, DOI 10.1016/j.intimp.2015.02.014
   Parkin DM, 2004, ONCOGENE, V23, P6329, DOI 10.1038/sj.onc.1207726
   Reiter RJ, 2017, INT J MOL SCI, V18, P0, DOI 10.3390/ijms18040843
   Rubina KA, 2015, CANCERS, V7, P1349, DOI 10.3390/cancers7030840
   Seba V, 2018, INT J MOL SCI, V19, P0, DOI 10.3390/ijms19092838
   Singh SK, 2019, J OVARIAN RES, V12, P0, DOI 10.1186/s13048-019-0517-1
   Sonehara NM, 2019, ONCOL LETT, V17, P1635, DOI 10.3892/ol.2018.9758
   Sung JY, 2014, CELL DEATH DIS, V5, P0, DOI 10.1038/cddis.2014.189
   Suzuki S, 2019, EXP THER MED, V17, P2855, DOI 10.3892/etm.2019.7230
   Tai SY, 2016, SCI REP-UK, V6, P0, DOI 10.1038/srep29606
   Zhao H, 2019, AM J TRANSL RES, V11, P1116
   Zou ZW, 2018, REDOX BIOL, V16, P226, DOI 10.1016/j.redox.2018.02.025
NR 38
TC 4
Z9 4
U1 0
U2 4
PU SPANDIDOS PUBL LTD
PI ATHENS
PA POB 18179, ATHENS, 116 10, GREECE
SN 1791-2997
EI 1791-3004
J9 MOL MED REP
JI Mol. Med. Rep.
PD MAR 15
PY 2020
VL 21
IS 3
BP 1356
EP 1364
DI 10.3892/mmr.2019.10902
PG 9
WC Oncology; Medicine, Research & Experimental
SC Oncology; Research & Experimental Medicine
GA KO6RG
UT WOS:000515676300042
PM 31894324
DA 2022-07-08
ER

PT J
AU Li, Zhiyun
   Li, Hu
   Chen, Jiangwei
   Luo, Hao
   Zeng, Jin
   Yao, Yao
   Duan, Mansheng
AF Li, Zhiyun
   Li, Hu
   Chen, Jiangwei
   Luo, Hao
   Zeng, Jin
   Yao, Yao
   Duan, Mansheng
TI SPAG5 promotes osteosarcoma metastasis via activation of FOXM1/MMP2 axis
SO INTERNATIONAL JOURNAL OF BIOCHEMISTRY & CELL BIOLOGY
LA English
DT Article
DE Osteosarcoma; SPAG5; Metastasis; MMP2; FOXM1
ID hepatocellular-carcinoma; emt
AB Osteosarcoma (OS) is a primary malignancy of bone with a tendency to metastasize early. An understanding of the pathways that regulate OS metastasis is required for the design of novel treatment approaches. Sperm-associated antigen 5 (SPAG5) is upregulated and functions as a potential tumor promoter in diverse human cancers, but has yet to be investigated in the OS. In the present study, results showed that SPAG5 expression is upregulated in OS tissues, and SPAG5 overexpression is obviously associated with the malignant phenotype and poor survival in patients with OS. Multivariate analyses also revealed that SPAG5 overexpression is an independent prognostic factor for poor outcome of patients with OS. The functional assay indicated that SPAG5 silencing significantly inhibits the invasion and migration of OS cells in vitro. Additionally, knockdown of SPAG5 in OS cells suppresses lung metastasis in vivo. Further, we also found that SPAG5 silencing inhibits the epithelial-mesenchymal transition (EMT) process of OS cells. Moreover, our results indicated that SPAG5 promotes OS metastasis by increasing matrix metalloproteinase-2 (MMP2) expression, and demonstrated that MMP2 is crucial for the pro-metastasis role of SPAG5 in OS cells. Mechanistically, we identified that SPAG5 regulates MMP2 expression by modulating FOXM1 (Forkhead box M1) degradation to enhance the protein stability of FOXM1. Collectively, these findings describe the effects of SPAG5-FOXM1-MMP2 axis in the regulation of OS cell migration and metastasis formation. We provide a novel evidence that SPAG5 may serve as a prognostic indicator and potential therapeutic target for patients with osteosarcoma.
C1 [Li, Zhiyun; Li, Hu; Chen, Jiangwei; Luo, Hao; Zeng, Jin; Yao, Yao; Duan, Mansheng] Nanchang Univ, Affiliated Hosp 1, Dept Orthoped Surg, 17 Yongwai St, Nanchang 330006, Jiangxi, Peoples R China.
RP Duan, MS (通讯作者)，Nanchang Univ, Affiliated Hosp 1, Dept Orthoped Surg, 17 Yongwai St, Nanchang 330006, Jiangxi, Peoples R China.
EM duanyfy068@126.com
FU Science and Technology Research Program of Department of Education of Jiangxi Province in China [GJJ170131]; Science and Technology Program of Department of Health of Jiangxi Province [20165113]
CR Chaffer CL, 2016, CANCER METAST REV, V35, P645, DOI 10.1007/s10555-016-9648-7
   Chang MS, 2001, BIOCHEM BIOPH RES CO, V287, P116, DOI 10.1006/bbrc.2001.5554
   Chen PM, 2013, MOL CANCER RES, V11, P261, DOI 10.1158/1541-7786.MCR-12-0527
   Diepenbruck M, 2016, CURR OPIN CELL BIOL, V43, P7, DOI 10.1016/j.ceb.2016.06.002
   Egeblad M, 2002, NAT REV CANCER, V2, P161, DOI 10.1038/nrc745
   Hamidi H, 2018, NAT REV CANCER, V18, P532, DOI 10.1038/s41568-018-0038-z
   Hsieh NT, 2019, J CELL PHYSIOL, V234, P11265, DOI 10.1002/jcp.27784
   Hua H, 2011, CELL MOL LIFE SCI, V68, P3853, DOI 10.1007/s00018-011-0763-x
   Jiang LZ, 2014, UPSALA J MED SCI, V119, P324, DOI 10.3109/03009734.2014.960053
   Kager L, 2017, FUTURE ONCOL, V13, P357, DOI 10.2217/fon-2016-0261
   Lam EWF, 2013, NAT REV CANCER, V13, P482, DOI 10.1038/nrc3539
   Li M, 2019, J HEMATOL ONCOL, V12, P0, DOI 10.1186/s13045-019-0700-2
   Liu GD, 2019, EXP CELL RES, V379, P83, DOI 10.1016/j.yexcr.2019.03.024
   Liu HP, 2018, J CARBOHYD CHEM, V37, P18, DOI 10.1080/07328303.2017.1403613
   Liu TD, 2012, EXP CELL RES, V318, P1994, DOI 10.1016/j.yexcr.2012.04.017
   Mack GJ, 2001, P NATL ACAD SCI USA, V98, P14434, DOI 10.1073/pnas.261371298
   Nie ZG, 2018, ONCOL LETT, V16, P6502, DOI 10.3892/ol.2018.9453
   Osasan S, 2016, ANTICANCER RES, V36, P4391, DOI 10.21873/anticanres.10982
   Pitarresi JR, 2019, ADV EXP MED BIOL, V1164, P3, DOI 10.1007/978-3-030-22254-3_1
   Raychaudhuri P, 2011, CANCER RES, V71, P4329, DOI 10.1158/0008-5472.CAN-11-0640
   Tu B, 2020, FRONT CELL DEV BIOL, V8, P0, DOI 10.3389/fcell.2020.00400
   Wang T, 2019, BIOCHEM BIOPH RES CO, V513, P319, DOI 10.1016/ibbrc.2019.03.198, 10.1016/j.bbrc.2019.03.198
   Yuan LJ, 2015, CELL DEATH DIS, V6, P0, DOI 10.1038/cddis.2015.163
   Zhao LJ, 2017, ONCOL REP, V38, P3522, DOI 10.3892/or.2017.6047
   Zhou H, 2018, MED SCI MONITOR, V24, P6021, DOI 10.12659/MSM.911434
   Zhu CJ, 2019, BMC CANCER, V19, P0, DOI 10.1186/s12885-019-6260-6
   Zhu KP, 2017, MOL THER, V25, P2383, DOI 10.1016/j.ymthe.2017.06.027
NR 27
TC 3
Z9 3
U1 0
U2 3
PU PERGAMON-ELSEVIER SCIENCE LTD
PI OXFORD
PA THE BOULEVARD, LANGFORD LANE, KIDLINGTON, OXFORD OX5 1GB, ENGLAND
SN 1357-2725
EI 1878-5875
J9 INT J BIOCHEM CELL B
JI Int. J. Biochem. Cell Biol.
PD SEP 15
PY 2020
VL 126
IS 
BP 
EP 
DI 10.1016/j.biocel.2020.105797
PG 8
WC Biochemistry & Molecular Biology; Cell Biology
SC Biochemistry & Molecular Biology; Cell Biology
GA NM0II
UT WOS:000567788500012
PM 32668328
DA 2022-07-08
ER

PT J
AU Liu, Fang
   Yang, Min
   Song, Wenlu
   Luo, Xingyu
   Tang, Rui
   Duan, Zhixi
   Kang, Wenyuan
   Xie, Shiyi
   Liu, Qingqing
   Lei, Chunyang
   Huang, Yan
   Nie, Zhou
   Yao, Shouzhuo
AF Liu, Fang
   Yang, Min
   Song, Wenlu
   Luo, Xingyu
   Tang, Rui
   Duan, Zhixi
   Kang, Wenyuan
   Xie, Shiyi
   Liu, Qingqing
   Lei, Chunyang
   Huang, Yan
   Nie, Zhou
   Yao, Shouzhuo
TI Target-activated transcription for the amplified sensing of protease biomarkers
SO CHEMICAL SCIENCE
LA English
DT Article
ID t7 rna-polymerase; g-quadruplex; ultrasensitive detection; amplification; inhibitor; visualization; multilayer; nanosensor; diagnosis; nanoprobe
AB Signal amplification is an effective way to achieve sensitive analysis of biomarkers, exhibiting great promise in biomedical research and clinical diagnosis. Inspired by the transcription process, here we present a versatile strategy that enables effective amplification of proteolysis into nucleic acid signal outputs in a homogeneous system. In this strategy, a protease-activatable T7 RNA polymerase is engineered as the signal amplifier and achieves 3 orders of magnitude amplification in signal gain. The versatility of this strategy has been demonstrated by the development of sensitive and selective assays for protease biomarkers, such as matrix metalloproteinase-2 (MMP-2) and thrombin, with sub-picomole sensitivity, which is 4.3 x 10(3)-fold lower than that of the standard peptide-based method. Moreover, the proposed assay has been further applied in the detection of MMP-2 secreted by cancer cells, as well as in the assessment of MMP-2 levels in osteosarcoma tissue samples, providing a general approach for the monitoring of protease biomarkers in clinical diagnosis.
C1 [Liu, Fang; Yang, Min; Song, Wenlu; Luo, Xingyu; Tang, Rui; Duan, Zhixi; Kang, Wenyuan; Xie, Shiyi; Liu, Qingqing; Lei, Chunyang; Huang, Yan; Nie, Zhou; Yao, Shouzhuo] Hunan Univ, Hunan Prov Key Lab Biomacromol Chem Biol, Coll Chem & Chem Engn, State Key Lab Chemo Biosensing & Chemometr, Changsha 410082, Hunan, Peoples R China.
   [Duan, Zhixi] Cent South Univ, Xiangya Hosp 2, Dept Orthoped, Changsha 410011, Hunan, Peoples R China.
RP Lei, CY; Nie, Z (通讯作者)，Hunan Univ, Hunan Prov Key Lab Biomacromol Chem Biol, Coll Chem & Chem Engn, State Key Lab Chemo Biosensing & Chemometr, Changsha 410082, Hunan, Peoples R China.
EM cylei@hnu.edu.cn; niezhou.hnu@gmail.com
FU National Natural Science Foundation of China [21725503, 21974038, 21575038, 21675044]; Young Top-notch Talent for Ten Thousand Talent Program; Fundamental Research Funds for the Central Universities
CR Alberts B, 2003, NATURE, V421, P431, DOI 10.1038/nature01407
   Ali MM, 2014, CHEM SOC REV, V43, P3324, DOI 10.1039/c3cs60439j
   Anzellotti AI, 2008, CHEM SOC REV, V37, P1629, DOI 10.1039/b617121b
   Bhasikuttan AC, 2015, CHEM COMMUN, V51, P7581, DOI 10.1039/c4cc10030a
   Borkotoky S, 2017, BMC STRUCT BIOL, V17, P0, DOI 10.1186/s12900-017-0077-9
   Bui H, 2019, SMALL, V15, P0, DOI 10.1002/smll.201805384
   Cao JQ, 2018, SCI ADV, V4, P0, DOI 10.1126/sciadv.aau4602
   Chang C, 2001, TRENDS CELL BIOL, V11, PS37, DOI 10.1016/S0962-8924(01)82222-4
   Cheng XD, 1994, P NATL ACAD SCI USA, V91, P4034, DOI 10.1073/pnas.91.9.4034
   Chien MH, 2018, CANCER LETT, V433, P86, DOI 10.1016/j.canlet.2018.06.033
   Choi JW, 2017, THERANOSTICS, V7, P2878, DOI 10.7150/thno.19358
   Davey MJ, 2000, CURR OPIN CHEM BIOL, V4, P581, DOI 10.1016/S1367-5931(00)00134-4
   Dickinson BC, 2018, NAT METHODS, V15, P489, DOI 10.1038/s41592-018-0043-x
   Dickinson BC, 2014, NAT COMMUN, V5, P0, DOI 10.1038/ncomms6352
   Duan RX, 2016, CHEM SOC REV, V45, P1738, DOI 10.1039/c5cs00819k
   Eckhard U, 2016, MATRIX BIOL, V49, P37, DOI 10.1016/j.matbio.2015.09.003
   Feng D, 2016, CHEM SCI, V7, P2246, DOI 10.1039/c5sc03363b
   Gao L, 2015, CHEM SCI, V6, P2469, DOI 10.1039/c4sc03612c
   Hager GL, 2009, MOL CELL, V35, P741, DOI 10.1016/j.molcel.2009.09.005
   Jeruzalmi D, 1998, EMBO J, V17, P4101, DOI 10.1093/emboj/17.14.4101
   Jeruzalmi D, 1997, J MOL BIOL, V274, P748, DOI 10.1006/jmbi.1997.1366
   Kansara M, 2014, NAT REV CANCER, V14, P722, DOI 10.1038/nrc3838
   Kessenbrock K, 2010, CELL, V141, P52, DOI 10.1016/j.cell.2010.03.015
   Kim SJ, 2017, ACCOUNTS CHEM RES, V50, P1587, DOI 10.1021/acs.accounts.7b00047
   Kuryavyi V, 2012, STRUCTURE, V20, P2090, DOI 10.1016/j.str.2012.09.013
   Kushwaha M, 2016, ACS SYNTH BIOL, V5, P795, DOI 10.1021/acssynbio.5b00297
   Kwon EJ, 2017, NAT BIOMED ENG, V1, P0, DOI 10.1038/s41551-017-0054
   Lee M, 2004, CHEM SOC REV, V33, P401, DOI 10.1039/b209224g
   Li CC, 2019, CHEM SCI, V10, P8675, DOI 10.1039/c9sc02137j
   Li M, 2018, NAT COMMUN, V9, P0, DOI 10.1038/s41467-018-04652-4
   Li XM, 2015, CHEM COMMUN, V51, P11976, DOI 10.1039/c5cc01748c
   Lin LH, 2015, ANAL CHEM, V87, P4552, DOI 10.1021/acs.analchem.5b00723
   Liu F, 2015, BIOSENS BIOELECTRON, V74, P778, DOI 10.1016/j.bios.2015.06.054
   Liu M, 2017, ANGEW CHEM INT EDIT, V56, P6142, DOI 10.1002/anie.201700054
   Liu ZL, 2017, ANAL CHEM, V89, P1892, DOI 10.1021/acs.analchem.6b04360
   Ma TC, 2018, J AM CHEM SOC, V140, P211, DOI 10.1021/jacs.7b08900
   Martinez D, 2019, INT J MOL SCI, V20, P0, DOI 10.3390/ijms20123025
   Mason SD, 2011, TRENDS CELL BIOL, V21, P228, DOI 10.1016/j.tcb.2010.12.002
   Moffatt BA, 1987, CELL, V49, P221, DOI 10.1016/0092-8674(87)90563-0
   Mohanty J, 2013, J AM CHEM SOC, V135, P367, DOI 10.1021/ja309588h
   Mu J, 2014, ANGEW CHEM INT EDIT, V53, P14357, DOI 10.1002/anie.201407182
   Munzar JD, 2019, CHEM SOC REV, V48, P1390, DOI 10.1039/c8cs00880a
   Pu JY, 2015, J AM CHEM SOC, V137, P15996, DOI 10.1021/jacs.5b10290
   Qian RC, 2017, ANGEW CHEM INT EDIT, V56, P4802, DOI 10.1002/anie.201702415
   Reid MS, 2018, ANGEW CHEM INT EDIT, V57, P11856, DOI 10.1002/anie.201712217
   Roy R, 2009, J CLIN ONCOL, V27, P5287, DOI 10.1200/JCO.2009.23.5556
   Saiki RK, 1985, SCIENCE, V230, P1350, DOI 10.1126/science.2999980
   Setu , 2013, ANWER KHAN MOD MED C, V4, P30, DOI 10.3329/akmmcj.v4i1.13682, 10.3329/AKMMCJ.V4I1.13682
   Ta HT, 2018, NANOSCALE, V10, P15103, DOI 10.1039/c8nr05095c
   Ulrich S, 2011, BIOCHEMISTRY-US, V50, P10343, DOI 10.1021/bi2011465
   Valero J, 2018, NAT NANOTECHNOL, V13, P496, DOI 10.1038/s41565-018-0109-z
   Vizovisek M, 2018, TRENDS BIOCHEM SCI, V43, P829, DOI 10.1016/j.tibs.2018.07.003
   Wang ZJ, 2018, ANGEW CHEM INT EDIT, V57, P972, DOI 10.1002/anie.201707795
   Wang Z, 2014, ANAL CHEM, V86, P7719, DOI 10.1021/ac5016563
   Wu L, 2015, CHEM SOC REV, V44, P2963, DOI 10.1039/c4cs00370e
   Yin L, 2019, J AM CHEM SOC, V141, P3265, DOI 10.1021/jacs.8b13628
   Yu CY, 2014, ANAL CHEM, V86, P7214, DOI 10.1021/ac502275z
   Zhang K, 2017, CHEM COMMUN, V53, P5846, DOI 10.1039/c7cc02231j
   Zhang X, 1997, J MOL BIOL, V269, P10, DOI 10.1006/jmbi.1997.1016
   Zhu JB, 2015, CHEM SCI, V6, P4822, DOI 10.1039/c5sc01287b
NR 60
TC 11
Z9 11
U1 13
U2 40
PU ROYAL SOC CHEMISTRY
PI CAMBRIDGE
PA THOMAS GRAHAM HOUSE, SCIENCE PARK, MILTON RD, CAMBRIDGE CB4 0WF, CAMBS, ENGLAND
SN 2041-6520
EI 2041-6539
J9 CHEM SCI
JI Chem. Sci.
PD MAR 21
PY 2020
VL 11
IS 11
BP 2993
EP 2998
DI 10.1039/c9sc04692e
PG 6
WC Chemistry, Multidisciplinary
SC Chemistry
GA KW6AP
UT WOS:000521247400011
PM 34122801
DA 2022-07-08
ER

PT J
AU Ma, Kun
   Zhang, Chuan
   Li, Wuyin
AF Ma, Kun
   Zhang, Chuan
   Li, Wuyin
TI Gamabufotalin suppressed osteosarcoma stem cells through the TGF-beta/periostin/PI3K/AKT pathway
SO CHEMICO-BIOLOGICAL INTERACTIONS
LA English
DT Article
DE Osteosarcoma; Cancer stem cell; Invasion/migration; TGF-beta; Periostin; PI3K/AKT pathway
ID poor-prognosis; periostin; expression; proliferation; activation; level
AB Aims: To investigate the effect of gamabufotalin (GBT) on metastasis and modulation of stemness features in osteosarcoma, and the molecular mechanisms underlying such effects. Methods: Human osteosarcoma U2OS/MG-63 cell lines were used in this study. Cell proliferation, migration, and invasion were determined by MTT assay, wound healing assay, and cell invasion assay, respectively. The inhibitive effect of GBT on stemness was assessed by flow cytometry and mammosphere formation. The protein levels of related proteins were detected by western blotting analysis. The effect of GBT on tumorigenicity and metastasis was determined by immunofluorescence staining and immunohistochemistry in vivo experiments. Results: We found that GBT suppressed the viability of U2OS/MG-63 cells in a time- and dose-dependent manner. Notably, GBT had no effect on the viability of human fetal osteoblastic (hFOB) 1.19 cells. Moreover, GBT increased the width of wounds, reduced the number of invasive osteosarcoma cells and reversed the epithelial-mesenchymal transition phenotype. Notably, we found that, compared with hFOB1.19 cells, the levels of transforming growth factor- beta (TGF-beta), periostin, phosphorylated-AKT (p-AKT), and phosphorylated-PI3K (p-I3K) were higher in spheroids group than in parent cells. In addition, GBT reduced the ratio of CD133+ cells, the size of spheroids and Nanog, as well as the protein levels of SRY-box transcription factor 2 (SOX2), and octamer-binding protein 3/4 (OCT3/4). Our in vivo experiments showed that GBT consistently reduced lung metastasis lesions, the expression levels of matrix metalloproteinase 2 (MMP2), TGF-beta, periostin, p-AKT, and p-I3K (immunohistochemistry staining), as well as that of CD133 in tumor tissues (immunofluorescence analysis). From a mechanistic point of view, exogenous TGF-beta/periostin/PI3K/AKT overexpression neutralized the reduction of GBT-decreased invasion/migration and the suppression of stemness properties. Conclusion: Collectively, our data demonstrated that GBT inhibited the viability and tumorigenesis capability of osteosarcoma cells by blocking the TGF-beta/periostin/PI3K/AKT signaling pathway. Therefore, GBT may represent a promising therapeutic agent for the management of osteosarcoma.
C1 [Ma, Kun; Zhang, Chuan; Li, Wuyin] Luoyang Orthopaed Hosp Henan Prov, 82 QiMing Rd, Luoyang 471002, Henan, Peoples R China.
   [Ma, Kun; Li, Wuyin] Orthopaed Hosp Henan Prov, 82 QiMing Rd, Luoyang 471002, Henan, Peoples R China.
RP Ma, K; Li, WY (通讯作者)，Luoyang Orthopaed Hosp Henan Prov, 82 QiMing Rd, Luoyang 471002, Henan, Peoples R China.; Ma, K; Li, WY (通讯作者)，Orthopaed Hosp Henan Prov, 82 QiMing Rd, Luoyang 471002, Henan, Peoples R China.
EM makun@lyzhenggu.cn; lyzg090915@hotmail.com
FU Scientific Research of traditional Chinese Medicine of Henan Province [2019ZY1035]
CR Batlle E, 2019, IMMUNITY, V50, P924, DOI 10.1016/j.immuni.2019.03.024
   Chang YW, 2015, CELL PHYSIOL BIOCHEM, V36, P1186, DOI 10.1159/000430289
   Chen Y, 2018, CELL PHYSIOL BIOCHEM, V51, P1313, DOI 10.1159/000495550
   Chin VILEY, 2019, STEM CELL INVESTIG, V6, P25, DOI 10.21037/sci.2019.08.08
   Dai B, 2020, ONCOL REP, V43, P601, DOI 10.3892/or.2019.7424
   Huynh DL, 2019, EVID-BASED COMPL ALT, V2019, P0, DOI 10.1155/2019/8620469
   Du RL, 2019, SIGNAL TRANSDUCT TAR, V4, P0, DOI 10.1038/s41392-019-0098-x
   Fan TMM, 2020, FRONT ONCOL, V10, P0, DOI 10.3389/fonc.2020.00013
   Hao Y, 2019, INT J MOL SCI, V20, P0, DOI 10.3390/ijms20112767
   Hu F, 2016, INT J EXP PATHOL, V97, P86, DOI 10.1111/iep.12171
   Hu F, 2014, WORLD J SURG ONCOL, V12, P0, DOI 10.1186/1477-7819-12-287
   Huang YH, 2020, CANCER DISCOV, V10, P142, DOI 10.1158/2159-8290.CD-19-0529
   Isakoff MS, 2015, J CLIN ONCOL, V33, P3029, DOI 10.1200/JCO.2014.59.4895
   Jin H, 2017, MOL THER-NUCL ACIDS, V8, P111, DOI 10.1016/j.omtn.2017.06.008
   Katsuno Y, 2019, SCI SIGNAL, V12, P0, DOI 10.1126/scisignal.aau8544
   Li JZ, 2020, J CELL PHYSIOL, V235, P3579, DOI 10.1002/jcp.29246
   Liu B, 2019, BIOMATERIALS, V217, P0, DOI 10.1016/j.biomaterials.2019.119301
   Liu C, 2010, CHINESE MED J-PEKING, V123, P3677, DOI 10.3760/cma.j.issn.0366-6999.2010.24.030
   Liu M, 2020, J BONE MINER RES, V35, P571, DOI 10.1002/jbmr.3902
   Ma LF, 2019, PATHOL RES PRACT, V215, P0, DOI 10.1016/j.prp.2019.04.004
   Martins-neves SR, 2016, CANCER LETT, V370, P286, DOI 10.1016/j.canlet.2015.11.013
   Matsumoto T, 2018, MOL CARCINOGEN, V57, P957, DOI 10.1002/mc.22816
   Niveditha D, 2019, BMC CANCER, V19, P0, DOI 10.1186/s12885-019-6300-2
   Noorolyai S, 2019, GENE, V698, P120, DOI 10.1016/j.gene.2019.02.076
   Ouanouki AMIRA, 2018, ONCOTARGET, V9, P22023, DOI 10.18632/oncotarget.25153
   Papa E, 2017, CELL DEATH DIS, V8, P0, DOI 10.1038/s41419-017-0051-2
   Peng XD, 2018, GENES DIS, V5, P49, DOI 10.1016/j.gendis.2017.12.005
   Qin X, 2016, SCI REP-UK, V6, P0, DOI 10.1038/srep20587
   Schiavone K, 2019, ADV EXP MED BIOL, V1139, P187, DOI 10.1007/978-3-030-14366-4_11
   Siegel R, 2012, CA-CANCER J CLIN, V62, P10, DOI 10.3322/caac.20138
   Tian BX, 2014, TUMOR BIOL, V35, P5877, DOI 10.1007/s13277-014-1778-3
   Tsubaki M, 2011, CYTOKINE, V54, P100, DOI 10.1016/j.cyto.2011.01.005
   Wang PENG-FEI, 2018, ZHONGGUO ZHONG YAO ZA ZHI, V43, P2863, DOI 10.19540/j.cnki.cjcmm.2018.0088
   Wang SY, 2019, CANCER MED-US, V8, P7345, DOI 10.1002/cam4.2612
   Wang W, 2014, INT J CLIN EXP PATHO, V7, P593
   Wang XW, 2013, PLOS ONE, V8, P0, DOI 10.1371/journal.pone.0072962
   Xiao ZM, 2015, BIOTECHNOL APPL BIOC, V62, P401, DOI 10.1002/bab.1193
   Xu SG, 2014, DNA CELL BIOL, V33, P802, DOI 10.1089/dna.2014.2527
   Xu XD, 2018, BIOCHEM BIOPH RES CO, V502, P160, DOI 10.1016/j.bbrc.2018.05.139
   Xu Y, 2014, CHINESE PHYS LETT, V31, P0, DOI 10.1088/0256-307X/31/3/037101
   Yan GN, 2017, ONCOTARGET, V8, P85628, DOI 10.18632/oncotarget.20429
   Yan GN, 2016, CANCER LETT, V370, P268, DOI 10.1016/j.canlet.2015.11.003
   Yu BB, 2018, CELL DEATH DIS, V9, P0, DOI 10.1038/s41419-018-1116-6
   Yu ZL, 2016, ONCOTARGET, V7, P15725, DOI 10.18632/oncotarget.7398
   Yuan B, 2019, CHEM-BIOL INTERACT, V314, P0, DOI 10.1016/j.cbi.2019.108849
   Zhang LY, 2016, ONCOTARGET, V7, P76551, DOI 10.18632/oncotarget.10388
   Zhang YC, 2019, INT J CANCER, V145, P1068, DOI 10.1002/ijc.32207
   Zhao B, 2019, OXID MED CELL LONGEV, V2019, P0, DOI 10.1155/2019/9290728
   Zhou JF, 2020, TOXICOL IN VITRO, V65, P0, DOI 10.1016/j.tiv.2020.104775
NR 49
TC 4
Z9 4
U1 2
U2 12
PU ELSEVIER IRELAND LTD
PI CLARE
PA ELSEVIER HOUSE, BROOKVALE PLAZA, EAST PARK SHANNON, CO, CLARE, 00000, IRELAND
SN 0009-2797
EI 1872-7786
J9 CHEM-BIOL INTERACT
JI Chem.-Biol. Interact.
PD NOV 1
PY 2020
VL 331
IS 
BP 
EP 
DI 10.1016/j.cbi.2020.109275
PG 13
WC Biochemistry & Molecular Biology; Pharmacology & Pharmacy; Toxicology
SC Biochemistry & Molecular Biology; Pharmacology & Pharmacy; Toxicology
GA OH7TD
UT WOS:000582795500015
PM 33010222
DA 2022-07-08
ER

PT J
AU Wang, Lili
   Zhou, Jingzhen
   Zhang, Yong
   Hu, Tao
   Sun, Yongning
AF Wang, Lili
   Zhou, Jingzhen
   Zhang, Yong
   Hu, Tao
   Sun, Yongning
TI Long Non-Coding RNA HCG11 Aggravates Osteosarcoma Carcinogenesis via Regulating the microRNA-579/MMP13 Axis
SO INTERNATIONAL JOURNAL OF GENERAL MEDICINE
LA English
DT Article
DE osteosarcoma; long non-coding RNA HCG11; microRNA-579; MMP13; epithelial-mesenchymal transition
ID progression; invasion; proliferation; metastasis
AB Background: Previous studies have suggested that long non-coding RNAs (lncRNAs) were involved in tumorigenesis of various human carcinomas, including osteosarcoma (OS). However, the expression and specific role of lncRNA HLA complex group 11 (HCG11) in OS remain unknown. The current study aimed at revealing the role of lncRNA HCG11 and its related mechanism in OS. Methods: lncRNA HCG11 expression was verified with RT-qPCR followed by sub-localization determination. LncRNA-microRNA (miRNA) and miRNA-mRNA interactions were predicted by online bioinformatics websites. Validation was performed using dualluciferase reporter gene assays, and gain- and loss-of-function experiments. The effects of lncRNA HCG11, miR-579 and matrix metalloproteinase 13 (MMP13) on the proliferation, migration and invasion, epithelial-mesenchymal transition (EMT) of OS cells were detected using cell counting kit-8 (CCK-8), Transwell assays and Western blot analysis. Results: LncRNA HCG11 overexpression was observed in OS tissues and cell lines. Downregulation of lncRNA HCG11/MMP13 or overexpression of miR-579 blocked the progression of OS cells. LncRNA HCG11, which is located in the cytoplasm, promoted MMP13 expression through sponging miR-579. Conclusion: LncRNA HCG11 might be beneficial for OS aggravation via sponging miR-579 and facilitating MMP13 expression, which represents a candidate biomarker and target for OS therapy.
C1 [Wang, Lili; Sun, Yongning] Ningbo Sixth Hosp, Clin Lab Dept, 1059 Zhongshan East Rd, Ningbo 315000, Zhejiang, Peoples R China.
   [Zhou, Jingzhen] Ningbo Second Hosp, Clin Lab Dept, Ningbo 315000, Zhejiang, Peoples R China.
   [Zhang, Yong] Ningbo Sixth Hosp, Dept Bone Oncol, Ningbo 315000, Zhejiang, Peoples R China.
   [Hu, Tao] First Peoples Hosp Yongkang, Dept Orthopaed, Yongkang 321300, Zhejiang, Peoples R China.
RP Sun, YN (通讯作者)，Ningbo Sixth Hosp, Clin Lab Dept, 1059 Zhongshan East Rd, Ningbo 315000, Zhejiang, Peoples R China.
EM yongningsun122902@163.com
CR Azizian A, 2016, INT J MOL SCI, V17, P0, DOI 10.3390/ijms17040568
   Botter SM, 2014, CURR OPIN PHARMACOL, V16, P15, DOI 10.1016/j.coph.2014.02.002
   Chen XX, 2019, ARTIF CELL NANOMED B, V47, P3322, DOI 10.1080/21691401.2019.1648285
   Chen YZ, 2019, CELL PROLIFERAT, V52, P0, DOI 10.1111/cpr.12615
   Deng BY, 2015, CELL PHYSIOL BIOCHEM, V37, P2434, DOI 10.1159/000438596
   Deng R, 2019, INT J MOL MED, V43, P1157, DOI 10.3892/ijmm.2018.4039
   Ebert MS, 2010, CURR BIOL, V20, PR858, DOI 10.1016/j.cub.2010.08.052
   Fattore L, 2016, P NATL ACAD SCI USA, V113, PE5005, DOI 10.1073/pnas.1607753113
   Fei D, 2018, CELL PHYSIOL BIOCHEM, V51, P1364, DOI 10.1159/000495554
   Gu Y, 2015, FUTURE ONCOL, V11, P2427, DOI 10.2217/fon.15.175
   Guo W, 2019, AGING-US, V11, P5351, DOI 10.18632/aging.102109
   Hirahata M, 2016, CANCER MED-US, V5, P892, DOI 10.1002/cam4.651
   Hu XH, 2019, BIOCHEM BIOPH RES CO, V511, P510, DOI 10.1016/j.bbrc.2019.02.110
   Ji SL, 2019, MOL GENET GENOM MED, V7, P0, DOI 10.1002/mgg3.673
   Jiang CS, 2014, ARTHRITIS RES THER, V16, P0, DOI 10.1186/ar4435
   Jin XM, 2019, EUR REV MED PHARMACO, V23, P9772, DOI 10.26355/eurrev_201911_19540
   Kalhori MR, 2019, J CELL BIOCHEM, V120, P16760, DOI 10.1002/jcb.28935
   Li CH, 2019, CANCER BIOL THER, V20, P413, DOI 10.1080/15384047.2018.1538612
   Li ML, 2019, EUR REV MED PHARMACO, V23, P10708, DOI 10.26355/eurrev_201912_19771
   Lian HK, 2019, LIFE SCI, V233, P0, DOI 10.1016/j.lfs.2019.116757
   Liu HR, 2016, ONCOTARGET, V7, P20584, DOI 10.18632/oncotarget.7828
   Liu JT, 2019, ARTIF CELL NANOMED B, V47, P2994, DOI 10.1080/21691401.2019.1640229
   Sun M, 2015, ENDOCR REV, V36, P25, DOI 10.1210/er.2014-1034
   Sun ZY, 2019, PATHOL RES PRACT, V215, P555, DOI 10.1016/j.prp.2018.12.013
   Tan HY, 2019, J CELL BIOCHEM, V120, P6502, DOI 10.1002/jcb.27941
   Wang HP, 2017, YONSEI MED J, V58, P1092, DOI 10.3349/ymj.2017.58.6.1092
   Wang XL, 2019, BIOMED PHARMACOTHER, V114, P0, DOI 10.1016/j.biopha.2019.108798
   Wang YC, 2019, CELL BIOL INT, V43, P1453, DOI 10.1002/cbin.11194
   Xu N, 2020, GENE, V726, P0, DOI 10.1016/j.gene.2019.144145
   Xu YT, 2017, INT J ONCOL, V51, P791, DOI 10.3892/ijo.2017.4066
   Ye F, 2019, GENE, V721, P0, DOI 10.1016/j.gene.2019.144093
   Ying HC, 2014, J OVARIAN RES, V7, P0, DOI 10.1186/1757-2215-7-9
   Yu X, 2019, CELL DEATH DIS, V10, P0, DOI 10.1038/s41419-019-1509-1
   Zhang H, 2019, CANCER CELL INT, V19, P0, DOI 10.1186/s12935-019-1046-0
   Zhang RM, 2018, BIOCHEM BIOPH RES CO, V507, P260, DOI 10.1016/j.bbrc.2018.11.019
   Zhang R, 2019, MED SCI MONITOR, V25, P847, DOI 10.12659/MSM.911667
   Zhang YL, 2016, BIOMED PHARMACOTHER, V83, P936, DOI 10.1016/j.biopha.2016.08.013
   Zheng SN, 2019, BIOMED PHARMACOTHER, V112, P0, DOI 10.1016/j.biopha.2019.108695
   Zhou YH, 2015, INT J MOL MED, V35, P1729, DOI 10.3892/ijmm.2015.2159
   Zhu CL, 2018, CELL PHYSIOL BIOCHEM, V51, P429, DOI 10.1159/000495239
NR 40
TC 8
Z9 8
U1 4
U2 6
PU DOVE MEDICAL PRESS LTD
PI ALBANY
PA PO BOX 300-008, ALBANY, AUCKLAND 0752, NEW ZEALAND
SN 
EI 1178-7074
J9 INT J GEN MED
JI Int. J. Gen. Med.
PD JUN 15
PY 2020
VL 13
IS 
BP 1685
EP 1695
DI 10.2147/IJGM.S274641
PG 11
WC Medicine, General & Internal
SC General & Internal Medicine
GA PQ4EA
UT WOS:000606497200001
PM 33408506
DA 2022-07-08
ER

PT J
AU Yao, Qiang
   Chen, Ting
AF Yao, Qiang
   Chen, Ting
TI LINC01128 regulates the development of osteosarcoma by sponging miR-299-3p to mediate MMP2 expression and activating Wnt/beta-catenin signalling pathway
SO JOURNAL OF CELLULAR AND MOLECULAR MEDICINE
LA English
DT Article
DE bone tumour; ceRNA; invasion; lncRNA; proliferation
ID tumor-suppressor; invasion; proliferation; cancer; cell; tumorigenesis; progression; contribute; metastasis; inhibition
AB Osteosarcoma (OS) is one of the most common metastatic bone cancers, which results in significant morbidity and mortality. The important role of long non-coding RNAs (lncRNAs) in the biological processes of OS has been demonstrated through several studies. In the current study, we evaluated the role of the lncRNA, LINC01128, in OS. We analysed the expression of LINC01128 in three OS gene expression omnibus (GEO) data sets , and . The expression of LINC01128 in OS tissues and matched non-tumour tissues obtained from 50 OS patients was detected using qRT-PCR. The association between LINC01128 expression and overall survival of OS patients was evaluated using the Kaplan-Meier method. The effects of LINC01128 knockdown and overexpression were evaluated through in vitro and in vivo assays. The LINC01128/miR-299-3p/ MMP2 axis was verified using dual-luciferase reporter assay and qRT-PCR assays. GEO data sets analysis revealed that the expression of LINC01128 was increased in OS. Elevated LINC01128 expression was accompanied by shorter overall survival in OS patients. Functional studies revealed that LINC01128 knockdown reduced the proliferation, migration and invasion of OS cells both in vitro and in vivo. Mechanistically, LINC01128 sponged miR-299-3p to increase MMP2 expression. Rescue assays determined the role of the LINC01128/miR-299-3p/MMP2 axis in the proliferation, migration and invasion of OS cells. Additionally, the Wnt/beta-catenin signalling pathway was activated by LINC01128 and MMP2 in OS cell lines. In summary, this study demonstrates that LINC01128 facilitates OS by functioning as a sponge of miR-299-3p, thus promoting MMP2 expression and activating the Wnt/beta-catenin signalling pathway.
C1 [Yao, Qiang; Chen, Ting] China Med Univ, Shengjing Hosp, Dept Orthoped, Shenyang, Liaoning, Peoples R China.
RP Chen, T (通讯作者)，China Med Univ, Shengjing Hosp, Dept Orthoped, Shenyang, Liaoning, Peoples R China.
EM chenting_sjyy@126.com
CR Ali MM, 2019, GENES-BASEL, V10, P0, DOI 10.3390/genes10010063
   Biazzo A, 2016, ACTA ORTHOP BELG, V82, P690
   Chen JR, 2020, MOL CANCER, V19, P0, DOI 10.1186/s12943-020-01217-2
   Chen X, 2019, EUR REV MED PHARMACO, V23, P232, DOI 10.26355/eurrev_201901_16769
   Dang S, 2018, BIOMED PHARMACOTHER, V106, P966, DOI 10.1016/j.biopha.2018.06.042
   de Oliveira JMPF, 2018, ARCH TOXICOL, V92, P1205, DOI 10.1007/s00204-017-2146-z
   Gao JM, 2021, NEUROSCIENTIST, V27, P58, DOI 10.1177/1073858420914509
   He C, 2019, CLIN EPIGENETICS, V11, P0, DOI 10.1186/s13148-018-0605-x
   Hu Y, 2019, BMC CANCER, V19, P0, DOI 10.1186/s12885-019-6326-5
   Huang LF, 2020, J EXP CLIN CANC RES, V39, P0, DOI 10.1186/s13046-020-01567-1
   Isakoff MS, 2015, J CLIN ONCOL, V33, P3029, DOI 10.1200/JCO.2014.59.4895
   Kovac M, 2015, NAT COMMUN, V6, P0, DOI 10.1038/ncomms9940
   Kunz P, 2016, BMC CANCER, V16, P0, DOI 10.1186/s12885-016-2266-5
   Li HX, 2020, CANCER BIOL THER, V21, P615, DOI 10.1080/15384047.2020.1740054
   Li ZT, 2020, MOL THER-NUCL ACIDS, V19, P827, DOI 10.1016/j.omtn.2019.09.034
   Li ZH, 2017, CELL PHYSIOL BIOCHEM, V42, P1407, DOI 10.1159/000479205
   Liu K, 2017, J BIOMED SCI, V24, P0, DOI 10.1186/s12929-017-0353-9
   Lu Y, 2018, ADV HEALTHC MATER, V7, P0, DOI 10.1002/adhm.201800602
   Ma YL, 2015, J EXP CLIN CANC RES, V34, P0, DOI 10.1186/s13046-015-0232-8
   Miao JH, 2019, AGING CELL, V18, P0, DOI 10.1111/acel.13004
   Militello G, 2017, BRIEF BIOINFORM, V18, P780, DOI 10.1093/bib/bbw053
   Punzo F, 2018, PHARMACOL RES, V137, P25, DOI 10.1016/j.phrs.2018.09.017
   Rharass T, 2017, J BIOMED SCI, V24, P0, DOI 10.1186/s12929-017-0385-1
   Shen SN, 2020, MOL THER-NUCL ACIDS, V19, P668, DOI 10.1016/j.omtn.2019.11.030
   Shi DY, 2019, J EXP CLIN CANC RES, V38, P0, DOI 10.1186/s13046-019-1363-0
   Tian S, 2020, AGING-US, V12, P3574, DOI 10.18632/aging.102831
   Wang FW, 2019, J CLIN INVEST, V129, P727, DOI 10.1172/JCI122478
   Wang G, 2019, MOL CANCER, V18, P0, DOI 10.1186/s12943-019-0942-1
   Wang ZY, 2019, J EXP CLIN CANC RES, V38, P0, DOI 10.1186/s13046-019-1047-9
   Wu T, 2017, GENE THER, V24, P399, DOI 10.1038/gt.2017.31
   Xia P, 2020, MOL THER-NUCL ACIDS, V19, P1470, DOI 10.1016/j.omtn.2019.10.017
   Xie L, 2018, CELL DEATH DIS, V9, P0, DOI 10.1038/s41419-018-0813-5
   Xu RD, 2018, CELL PROLIFERAT, V51, P0, DOI 10.1111/cpr.12515
   Yu Y, 2019, EUR REV MED PHARMACO, V23, P5621, DOI 10.26355/eurrev_201907_18296
   Zhou CS, 2016, CELL ONCOL, V39, P463, DOI 10.1007/s13402-016-0288-2
   Zhu CL, 2018, CELL PHYSIOL BIOCHEM, V51, P429, DOI 10.1159/000495239
   Zhu KP, 2017, MOL THER, V25, P2383, DOI 10.1016/j.ymthe.2017.06.027
   Zuo DQ, 2018, J EXP CLIN CANC RES, V37, P0, DOI 10.1186/s13046-018-0914-0
NR 38
TC 11
Z9 12
U1 6
U2 9
PU WILEY
PI HOBOKEN
PA 111 RIVER ST, HOBOKEN 07030-5774, NJ USA
SN 1582-1838
EI 1582-4934
J9 J CELL MOL MED
JI J. Cell. Mol. Med.
PD DEC 15
PY 2020
VL 24
IS 24
BP 14293
EP 14305
DI 10.1111/jcmm.16046
PG 13
WC Cell Biology; Medicine, Research & Experimental
SC Cell Biology; Research & Experimental Medicine
GA PB5LZ
UT WOS:000583867800001
PM 33108067
DA 2022-07-08
ER

PT J
AU Dai, Fei
   Luo, Fei
   Zhou, Rui
   Zhou, Qiang
   Xu, Jianzhong
   Zhang, Zehua
   Xiao, Jun
   Song, Lei
AF Dai, Fei
   Luo, Fei
   Zhou, Rui
   Zhou, Qiang
   Xu, Jianzhong
   Zhang, Zehua
   Xiao, Jun
   Song, Lei
TI Calponin 3 is associated with poor prognosis and regulates proliferation and metastasis in osteosarcoma
SO AGING-US
LA English
DT Article
DE calponin 3; osteosarcoma; cell proliferation; metastasis; diagnostic and therapeutic target
ID expression; cancer; resistance; migration; cnn3
AB Osteosarcoma is a malignant, life-threatening tumor that affects children and adolescents. In this study, we identified high levels of calponin 3 (CNN3) protein in osteosarcoma tissues and cell lines. The receiver operating characteristic curve analysis revealed that CNN3 has diagnostic value for patients with osteosarcoma. We also found that high CNN3 expression was associated with tumor size, tumor stage, and lymph node and distant metastases. Moreover, high levels of CNN3 mRNA were associated with a poor overall survival rate and a shorter disease-free survival period. CNN3 silencing inhibited cell proliferation, induced apoptosis and cell cycle arrest at the G1 stage, and inhibited cell migration and invasion in vitro. Furthermore, CNN3 silencing also inhibited subcutaneous tumor growth and lung metastasis in vivo. Western blotting revealed that silencing of CNN3 resulted in downregulated expression of MMP9, VEGF, and vimentin, and upregulation of E-cadherin. CNN3 silencing also resulted in downregulation of the ERK1/2 and p38 signaling pathways. In conclusion, high CNN3 expression was found to help in the diagnosis of osteosarcoma, and was found to be associated with poor prognosis in patients. Therefore, CNN3 may play an oncogenic role during the progression of osteosarcoma by activating the ERK1/2 and p38 pathways.
C1 [Dai, Fei; Luo, Fei; Zhou, Rui; Xu, Jianzhong; Zhang, Zehua; Xiao, Jun; Song, Lei] Army Med Univ, Affiliated Hosp 1, Dept Orthopaed, Chongqing 400038, Peoples R China.
   [Zhou, Qiang] Med Univ Chongqing, Affliated Hosp 3, Dept Orthopaed, Chongqing 401120, Peoples R China.
RP Song, L (通讯作者)，Army Med Univ, Affiliated Hosp 1, Dept Orthopaed, Chongqing 400038, Peoples R China.
EM cobisonglei@163.com
FU Clinical Science Foundation of Army Medical University [2018XLC3018]; National Natural Science Foundation of China [81302347]
CR Appel S, 2014, PLOS ONE, V9, P0, DOI 10.1371/journal.pone.0103216
   Biazzo A, 2016, ACTA ORTHOP BELG, V82, P690
   Daimon E, 2013, ARCH DERMATOL RES, V305, P571, DOI 10.1007/s00403-013-1343-8
   Euhus DM, 1986, J SURG ONCOL, V31, P229, DOI 10.1002/jso.2930310402
   Guillon MAM, 2011, BMC CANCER, V11, P0, DOI 10.1186/1471-2407-11-407
   Guo QC, 2007, ACTA PHARMACOL SIN, V28, P850, DOI 10.1111/j.1745-7254.2007.00603.x
   Ham J, 2019, MAR DRUGS, V17, P0, DOI 10.3390/md17060331
   Hao Y, 2019, INT J MOL SCI, V20, P0, DOI 10.3390/ijms20112767
   Hong KS, 2019, GASTROENT RES PRACT, V2019, P0, DOI 10.1155/2019/3024970
   Hu JW, 2017, TUMOR BIOL, V39, P0, DOI 10.1177/1010428317706455
   Keshet Y, 2010, METHODS MOL BIOL, V661, P3, DOI 10.1007/978-1-60761-795-2_1
   Klein AM, 2013, CURR OPIN CELL BIOL, V25, P272, DOI 10.1016/j.ceb.2013.01.002
   Kushlinskii NE, 2016, BIOCHEMISTRY-MOSCOW+, V81, P315, DOI 10.1134/S0006297916040027
   Li JR, 2015, BIOMED PHARMACOTHER, V75, P159, DOI 10.1016/j.biopha.2015.07.013
   Liu R, 2016, GENE, V585, P143, DOI 10.1016/j.gene.2016.02.040
   Livak KJ, 2001, METHODS, V25, P402, DOI 10.1006/meth.2001.1262
   Mialou V, 2005, CANCER-AM CANCER SOC, V104, P1100, DOI 10.1002/cncr.21263
   Nair VA, 2019, WORLD J GASTRO ONCOL, V11, P971, DOI 10.4251/wjgo.v11.i11.971
   Nakarai C, 2015, CLIN EXP MED, V15, P333, DOI 10.1007/s10238-014-0298-1
   Pan HT, 2019, CELL DEATH DIS, V10, P0, DOI 10.1038/s41419-019-1653-7
   Picci P, 2007, ORPHANET J RARE DIS, V2, P0, DOI 10.1186/1750-1172-2-6
   Ribatti D, 2016, ONCOTARGET, V7, P46668, DOI 10.18632/oncotarget.8694
   Severin S, 2010, J THROMB HAEMOST, V8, P17, DOI 10.1111/j.1538-7836.2009.03658.x
   Shibukawa Y, 2010, MOL BIOL CELL, V21, P3973, DOI 10.1091/mbc.E10-03-0261
   Siegel RL, 2016, CA-CANCER J CLIN, V66, P7, DOI 10.3322/caac.21332
   Song L, 2019, J CELL BIOCHEM, V120, P9656, DOI 10.1002/jcb.28244
   Tang ZF, 2017, NUCLEIC ACIDS RES, V45, PW98, DOI 10.1093/nar/gkx247
   Wagner M, 1996, MDM2 KI67 PCNA P53 V, V0, P0
   Wang C, 2017, CANCER LETT, V403, P271, DOI 10.1016/j.canlet.2017.06.011
   Xia LL, 2020, SCI REP-UK, V10, P0, DOI 10.1038/s41598-020-58947-y
   Yamane T, 2015, ANTICANCER RES, V35, P5993
   Yeung KT, 2017, MOL ONCOL, V11, P28, DOI 10.1002/1878-0261.12017
   Yin JJ, 2014, STAT MED, V33, P985, DOI 10.1002/sim.5992
   Yu YM, 2018, MED SCI MONITOR, V24, P3856, DOI 10.12659/MSM.908596
   Zhang H, 2019, CELL DEATH DIS, V10, P0, DOI 10.1038/s41419-019-1320-z
NR 35
TC 5
Z9 5
U1 3
U2 5
PU IMPACT JOURNALS LLC
PI ORCHARD PARK
PA 6666 E QUAKER ST, STE 1, ORCHARD PARK, NY 14127 USA
SN 1945-4589
EI 
J9 AGING-US
JI Aging-US
PD JUL 31
PY 2020
VL 12
IS 14
BP 14037
EP 14049
DI 10.18632/aging.103224
PG 13
WC Cell Biology; Geriatrics & Gerontology
SC Cell Biology; Geriatrics & Gerontology
GA MY8LU
UT WOS:000558669300014
PM 32667904
DA 2022-07-08
ER

PT J
AU Luo, Xuwen
   Liu, Xuqiang
   Tao, Qianyuan
   Yao, Cong
   Wang, Fuqiang
   Gu, Zhiping
   Li, Feilong
   Yu, Xiaolong
   Zhang, Bin
   Fan, Hongxian
   Dai, Min
   Nie, Tao
AF Luo, Xuwen
   Liu, Xuqiang
   Tao, Qianyuan
   Yao, Cong
   Wang, Fuqiang
   Gu, Zhiping
   Li, Feilong
   Yu, Xiaolong
   Zhang, Bin
   Fan, Hongxian
   Dai, Min
   Nie, Tao
TI Enoxacin inhibits proliferation and invasion of human osteosarcoma cells and reduces bone tumour volume in a murine xenograft model
SO ONCOLOGY LETTERS
LA English
DT Article
DE enoxacin; osteosarcoma; proliferation; invasion; apoptosis; tumour xenograft model
ID cancer; growth; fluoroquinolone; progression; metastasis; expression; children
AB Osteosarcoma is the most prevalent primary bone malignancy in children and adolescents. Neoadjuvant chemotherapy combined with surgical resection, the current standard treatment of osteosarcoma, is associated with a 5-year survival rate of only similar to 70%. Therefore, it is necessary to identify new, more effective treatment strategies for patients with this lethal disease. Enoxacin is a highly effective broad-spectrum fluoroquinolone antibiotic with low toxicity. The drug inhibits the growth and metastasis of numerous tumour types, but its efficacy has not been studied in osteosarcoma. This study assessed the antitumour effects of enoxacin in osteosarcoma 143B cells and in a murine tumour xenograft model. Enoxacin inhibited the proliferation, invasion and migration of 143B cells, as well as inducing their apoptosis. These effects were thought to be mediated by downregulation of Bcl-xL, Bxl-2, matrix metalloproteinase (MMP)2 and MMP9 expression. Enoxacin also significantly impaired the growth of bone tumours in nude mice without affecting their liver or kidney function, or blood cell count. Collectively, these results indicate that enoxacin is a promising new drug for osteosarcoma that warrants further evaluation in clinical studies.
C1 [Luo, Xuwen; Liu, Xuqiang; Tao, Qianyuan; Yao, Cong; Wang, Fuqiang; Gu, Zhiping; Li, Feilong; Yu, Xiaolong; Zhang, Bin; Fan, Hongxian; Dai, Min; Nie, Tao] Nanchang Univ, Affiliated Hosp 1, Dept Orthopaed, Artificial Joints Engn & Technol Res Ctr Jiangxi, 17 Yongwai, Nanchang 330006, Jiangxi, Peoples R China.
RP Nie, T (通讯作者)，Nanchang Univ, Affiliated Hosp 1, Dept Orthopaed, Artificial Joints Engn & Technol Res Ctr Jiangxi, 17 Yongwai, Nanchang 330006, Jiangxi, Peoples R China.
EM ncnietao@163.com
FU Key Research Plan of Jiangxi Province [20171ACG70006]; National Natural Science Foundation of China [81860404, 81860405, 81601912, 81660365]
CR Ando KOSEI, 2013, CANCERS (BASEL), V5, P591, DOI 10.3390/cancers5020591
   Bacci C, 2015, J CHEMOTHERAPY, V27, P257, DOI 10.1179/1973947815Y.0000000054
   Bhanot SK, 2001, CURR PHARM DESIGN, V7, P311, DOI 10.2174/1381612013398059
   Brown HK, 2017, CANCER LETT, V386, P189, DOI 10.1016/j.canlet.2016.11.019
   Cao SG, 2017, AM J TRANSL RES, V9, P674
   Cardenas C, 2017, APOPTOSIS, V22, P558, DOI 10.1007/s10495-016-1339-x
   Dai X, 2011, MED SCI MONITOR, V17, PRA177, DOI 10.12659/MSM.881893
   Delebinski CI, 2015, CELL PROLIFERAT, V48, P600, DOI 10.1111/cpr.12208
   Gao JZ, 2015, EUR REV MED PHARMACO, V19, P2062
   Hampel B, 1997, PEDIATR INFECT DIS J, V16, P127, DOI 10.1097/00006454-199701000-00036
   Huvos AG, 1986, CANCER, V57, P1442, DOI 10.1002/1097-0142(19860401)57:7<1442::AID-CNCR2820570734>3.0.CO;2-3
   Isakoff MS, 2015, J CLIN ONCOL, V33, P3029, DOI 10.1200/JCO.2014.59.4895
   Jabonska-trypuc A, 2016, J ENZYME INHIB ME S1, V31, P177, DOI 10.3109/14756366.2016.1161620, 10.3109/14756366.2016.1161620, 10.3109/14756366.2016.1161620.PMID
   Kato H, 2015, ONCOLOGY-BASEL, V88, P139, DOI 10.1159/000368414
   Lamoureux F, 2007, EXPERT REV ANTICANC, V7, P169, DOI 10.1586/14737140.7.2.169
   Li J, 2016, ONCOTARGET, V7, P44763, DOI 10.18632/oncotarget.8206
   Li Y, 2012, MOL MED REP, V5, P1391, DOI 10.3892/mmr.2012.842
   Liu SY, 2017, BIOCHEM BIOPH RES CO, V482, P987, DOI 10.1016/j.bbrc.2016.11.145
   Meazza C, 2016, EXPERT REV ANTICANC, V16, P543, DOI 10.1586/14737140.2016.1168697
   Melo S, 2011, P NATL ACAD SCI USA, V108, P4394, DOI 10.1073/pnas.1014720108
   Mirabello L, 2009, INT J CANCER, V125, P229, DOI 10.1002/ijc.24320
   Mondal ER, 2004, ASIAN PAC J CANCER PREV, V5, P196
   Park SS, 2018, CARCINOGENESIS, V39, P458, DOI 10.1093/carcin/bgy003
   Picci P, 2007, ORPHANET J RARE DIS, V2, P0, DOI 10.1186/1750-1172-2-6
   Powell KR, 2006, PEDIATRICS, V118, P1287, DOI 10.1542/peds.2006-1722
   Qiu RB, 2019, BIOFACTORS, V45, P975, DOI 10.1002/biof.1545
   Sampo M, 2011, ACTA ONCOL, V50, P1206, DOI 10.3109/0284186X.2011.615339
   Shay G, 2015, MATRIX BIOL, V44-46, P200, DOI 10.1016/j.matbio.2015.01.019
   Silvestris F, 1995, ANN ITAL MED INT, V10, P7
   Sousa EJ, 2013, EPIGENETICS-US, V8, P548, DOI 10.4161/epi.24519
   Wise R, 1984, J ANTIMICROB CHEMOTH, V13, P237, DOI 10.1093/jac/13.3.237
   Zhang J, 2016, BIOCHEM BIOPH RES CO, V469, P1006, DOI 10.1016/j.bbrc.2015.12.067
   Zhu KP, 2017, MOL THER, V25, P2383, DOI 10.1016/j.ymthe.2017.06.027
NR 33
TC 1
Z9 1
U1 1
U2 3
PU SPANDIDOS PUBL LTD
PI ATHENS
PA POB 18179, ATHENS, 116 10, GREECE
SN 1792-1074
EI 1792-1082
J9 ONCOL LETT
JI Oncol. Lett.
PD AUG 15
PY 2020
VL 20
IS 2
BP 1400
EP 1408
DI 10.3892/ol.2020.11656
PG 9
WC Oncology
SC Oncology
GA NG2RJ
UT WOS:000563832100045
PM 32724382
DA 2022-07-08
ER

PT J
AU Yuan, Quan
   Yu, Honghao
   Chen, Jianhua
   Song, Xiaoyu
   Sun, Li
AF Yuan, Quan
   Yu, Honghao
   Chen, Jianhua
   Song, Xiaoyu
   Sun, Li
TI ADAM10 promotes cell growth, migration, and invasion in osteosarcoma via regulating E-cadherin/beta-catenin signaling pathway and is regulated by miR-122-5p
SO CANCER CELL INTERNATIONAL
LA English
DT Article
DE Osteosarcoma; ADAM10; Cell growth; E-cadherin/beta-catenin signaling pathway; MiR-122-5p
ID gastric-cancer; metastasis; expression; contribute; progression; prognosis; protein; melanoma; proliferation; polycystin-1
AB Background: Osteosarcoma is a malignant bone tumor. Increasing evidences have revealed that a disintegrin and metalloproteinase 10 (ADAM10) is implicated in tumor development. The main purpose of this study is to explore the effects of ADAM10 on osteosarcoma cell functions and the underlying molecular mechanisms. Methods: Western blot and quantitative real-time PCR were performed to detect the expression of ADAM10 in one osteoblast (hFOB 1.19) and six osteosarcoma cells (Saos-2, SW1353, HOS, U-2OS, MG63, and 143B). The biological functions of ADAM10 in osteosarcoma cells were measured by cell counting kit-8 assay, flow cytometry, wound healing assay, and transwell assay. The interaction between miR-122-5p and ADAM10 was validated using dual-luciferase reporter assay. The effect of ADAM10 on the tumorigenicity of osteosarcoma cells was evaluated in a nude mice model in vivo. Results: We found that the expression of ADAM10 was relatively high in osteosarcoma cells compared with that in osteoblast. ADAM10 promoted osteosarcoma cell growth, migration, and invasion. Mechanism studies showed that knockdown of ADAM10 inactivated E-cadherin/beta-catenin signaling pathway, as evidenced by increased the level of E-cadherin, reduced nuclear translocation of beta-catenin, and decreased the levels of MMP-9, Cyclin D1, c-Myc, and Survivin. Downregulation of ADAM10 suppressed the tumorigenicity of osteosarcoma cells in vivo. Furthermore, ADAM10 was validated to be a downstream target of microRNA-122-5p (miR-122-5p). MiR-122-5p-induced inhibition of cell proliferation, migration, and invasion was reversed by overexpression of ADAM10 in osteosarcoma cells. Conclusions: Collectively, the key findings of this study are that ADAM10 promotes osteosarcoma cell proliferation, migration, and invasion by regulating E-cadherin/beta-catenin signaling pathway, and miR-122-5p can target ADAM10, indicating that miR-122-5p/ADAM10 axis might serve as a therapeutic target of osteosarcoma.
C1 [Yuan, Quan; Yu, Honghao; Chen, Jianhua] China Med Univ, Dept Orthoped, Shengjing Hosp, 36 Sanhao St, Shenyang 110004, Peoples R China.
   [Song, Xiaoyu] China Med Univ, Inst Translat Med, Shenyang 110122, Peoples R China.
   [Sun, Li] China Med Univ, Hosp 1, Dept Nephrol, Shenyang 110001, Peoples R China.
RP Yuan, Q (通讯作者)，China Med Univ, Dept Orthoped, Shengjing Hosp, 36 Sanhao St, Shenyang 110004, Peoples R China.
EM wateryuan@163.com
FU Liaoning Natural Science Foundation in China [20180550610]; Natural Science and Medical Health Foundation of Liaoning Province [20180530088]
CR Anderegg U, 2009, J INVEST DERMATOL, V129, P1471, DOI 10.1038/jid.2008.323
   Arima T, 2007, CANCER SCI, V98, P1720, DOI 10.1111/j.1349-7006.2007.00601.x
   Ding CJ, 2017, ONCOL REP, V38, P866, DOI 10.3892/or.2017.5761
   Edwards DR, 2008, MOL ASPECTS MED, V29, P258, DOI 10.1016/j.mam.2008.08.001
   Ergun S, 2015, MOL BIOL REP, V42, P497, DOI 10.1007/s11033-014-3793-2
   Esteve P, 2011, NAT NEUROSCI, V14, P562, DOI 10.1038/nn.2794
   Fu L, 2014, TUMOR BIOL, V35, P9263, DOI 10.1007/s13277-014-2201-9
   Gaida MM, 2010, INT J MOL MED, V26, P281, DOI 10.3892/ijmm_00000463
   Gangemi R, 2014, PIGM CELL MELANOMA R, V27, P1138, DOI 10.1111/pcmr.12306
   Gavert N, 2007, CANCER RES, V67, P7703, DOI 10.1158/0008-5472.CAN-07-0991
   Guo JL, 2018, INT J MOL MED, V42, P643, DOI 10.3892/ijmm.2018.3636
   Guo JL, 2012, ONCOL REP, V28, P1709, DOI 10.3892/or.2012.2003
   Isakoff MS, 2015, J CLIN ONCOL, V33, P3029, DOI 10.1200/JCO.2014.59.4895
   Ko SY, 2007, CANCER LETT, V245, P33, DOI 10.1016/j.canlet.2005.10.019
   Lee SB, 2010, J INVEST DERMATOL, V130, P763, DOI 10.1038/jid.2009.335
   Liang X, 2015, INT J ONCOL, V47, P1517, DOI 10.3892/ijo.2015.3137
   Liu YH, 2017, ONCOL REP, V37, P1857, DOI 10.3892/or.2017.5423
   Lu XJ, 2008, CURR CANCER DRUG TAR, V8, P720, DOI 10.2174/156800908786733478
   Man XJ, 2019, ONCOTARGETS THER, V12, P6309, DOI 10.2147/OTT.S191502
   Maretzky T, 2005, P NATL ACAD SCI USA, V102, P9182, DOI 10.1073/pnas.0500918102
   Meng HN, 2019, ONCOTARGETS THER, V12, P3829, DOI 10.2147/OTT.S190282
   Mo Y, 2019, J CELL PHYSIOL, V234, P23518, DOI 10.1002/jcp.28920
   Mori H, 2019, ARCH VIROL, V164, P1343, DOI 10.1007/s00705-019-04191-3
   Moss ML, 2002, ESSAYS BIOCHEM, V38, P141, DOI 10.1042/bse0380141
   Novellasdemunt L, 2015, AM J PHYSIOL-CELL PH, V309, PC511, DOI 10.1152/ajpcell.00117.2015
   Pan Y, 2012, J MOL ENDOCRINOL, V49, P21, DOI 10.1530/JME-11-0174
   Ren ZW, 2016, TUMOR BIOL, V37, P5089, DOI 10.1007/s13277-015-4352-8
   Streets AJ, 2003, J AM SOC NEPHROL, V14, P1804, DOI 10.1097/01.ASN.0000076075.49819.9B
   Sun SQ, 2019, NEOPLASMA, V66, P887, DOI 10.4149/neo_2018_181213N962
   Wang YY, 2011, J SURG ONCOL, V103, P116, DOI 10.1002/jso.21781
   Wu G, 2016, J EXP CLIN CANC RES, V35, P0, DOI 10.1186/s13046-016-0368-1
   Xu JX, 2015, PHYSIOL GENOMICS, V47, P24, DOI 10.1152/physiolgenomics.00090.2014
   Xu XF, 2018, CANCER BIOL THER, V19, P427, DOI 10.1080/15384047.2018.1423925
   Yoneyama T, 2018, J CANCER, V9, P2559, DOI 10.7150/jca.24601
   You B, 2015, CANCER SCI, V106, P1506, DOI 10.1111/cas.12800
   Yuan S, 2013, ONCOL REP, V30, P1715, DOI 10.3892/or.2013.2650
   Zhang LN, 2019, J CELL PHYSIOL, V234, P20469, DOI 10.1002/jcp.28648
   Zhao R, 2014, EUR J MED RES, V19, P0, DOI 10.1186/2047-783X-19-9
   Zhu XJ, 2019, FRONT CELL NEUROSCI, V13, P0, DOI 10.3389/fncel.2019.00180
NR 39
TC 2
Z9 2
U1 0
U2 1
PU BMC
PI LONDON
PA CAMPUS, 4 CRINAN ST, LONDON N1 9XW, ENGLAND
SN 
EI 1475-2867
J9 CANCER CELL INT
JI Cancer Cell Int.
PD MAR 30
PY 2020
VL 20
IS 1
BP 
EP 
DI 10.1186/s12935-020-01174-2
PG 12
WC Oncology
SC Oncology
GA KZ0FY
UT WOS:000522949300005
PM 32256208
DA 2022-07-08
ER

PT J
AU Zhang, Yong
   Weng, Qiuyan
   Chen, Jianming
   Han, Jinming
AF Zhang, Yong
   Weng, Qiuyan
   Chen, Jianming
   Han, Jinming
TI Morusin Inhibits Human Osteosarcoma via the PI3K-AKT Signaling Pathway
SO CURRENT PHARMACEUTICAL BIOTECHNOLOGY
LA English
DT Article
DE Morusin; osteosarcoma; PI3K/AKT; therapy; MMPs; human osteosarcoma
ID cell-death; apoptosis; expression; invasion; metastasis; promote; mt1-mmp
AB Objective: Osteosarcoma is considered as one of the most common types of bone tumors, which occurs among adolescents and children. Methods: Current therapy strategies still have limited effectiveness therefore, the development of new therapies is urgent. Morusin is a compound isolated from Morus australis (Moraceae). Many studies have reported its anti-tumor effect on several tumor types. However, its role in osteosarcoma is still unclear. Results: In this study, we determined that morusin significantly suppresses the proliferation and promotes the apoptosis of osteosarcoma cells. Furthermore, the migration and invasion of osteosarcoma were reduced after exposure to monisin. The deep mechanism was determined to be the inhibition of the PI3K/AKT signaling pathway. Conclusion: In conclusion, our study indicates morusin as a potential candidate for osteosarcoma therapy.
C1 [Zhang, Yong; Chen, Jianming] Ningbo 6 Hosp, Dept Trauma Orthoped, Ningbo 315000, Zhejiang, Peoples R China.
   [Weng, Qiuyan] Ningbo Univ, Dept Neurol, Affiliated Hosp, Med Sch, Ningbo 315000, Zhejiang, Peoples R China.
   [Han, Jinming] Ningbo 6 Hosp, Dept Spine, Ningbo 315000, Zhejiang, Peoples R China.
RP Han, JM (通讯作者)，Ningbo 6 Hosp, Dept Spine, Ningbo 315000, Zhejiang, Peoples R China.
EM hanjinming83@163.com
FU Medical and Health Technology Project of Zhejiang Province [2019PY073]; Science and technology research on public welfare project of Ningbo, Zhejiang Province [2019C50050]; Scientific Technology project of Agriculture and Social development of Yingzhou, Ningbo, Zhejiang Province [20180137]
CR Cao JQ, 2017, INT J ONCOL, V51, P1115, DOI 10.3892/ijo.2017.4110
   Carol H, 2010, PEDIATR BLOOD CANCER, V55, P1329, DOI 10.1002/pbc.22710
   Cho HJ, 2007, J BIOCHEM MOL BIOL, V40, P1069
   Dong YQ, 2015, TUMOR BIOL, V36, P1477, DOI 10.1007/s13277-014-2631-4
   Gianinazzi C, 2003, ACTA NEUROPATHOL, V105, P499, DOI 10.1007/s00401-003-0672-7
   Guo QJ, 2016, J IMMUNOL RES, V2016, P0, DOI 10.1155/2016/9720912
   Himelstein BP, 1998, MED PEDIATR ONCOL, V31, P471, DOI 10.1002/(SICI)1096-911X(199812)31:6<471::AID-MPO2>3.0.CO;2-M
   Jin S, 2007, APOPTOSIS, V12, P1317, DOI 10.1007/s10495-007-0062-z
   Kim C, 2016, PANCREAS, V45, P409, DOI 10.1097/MPA.0000000000000496
   Kline CLB, 2016, SCI SIGNAL, V9, P0, DOI 10.1126/scisignal.aac4374
   Lee JC, 2008, BIOCHEM BIOPH RES CO, V372, P236, DOI 10.1016/j.bbrc.2008.05.023
   Li HY, 2015, J EXP CLIN CANC RES, V34, P0, DOI 10.1186/s13046-015-0252-4
   Li HL, 1998, CELL, V94, P491, DOI 10.1016/S0092-8674(00)81590-1
   Li J, 2018, CLIN EXP PHARMACOL P, V45, P525, DOI 10.1111/1440-1681.12918
   Li L, 2017, BIOMED PHARMACOTHER, V95, P1225, DOI 10.1016/j.biopha.2017.09.010
   Lim SL, 2015, AM J CANCER RES, V5, P289
   Lin YM, 2013, CANCER LETT, V328, P135, DOI 10.1016/j.canlet.2012.08.029
   Marina N, 2004, ONCOLOGIST, V9, P422, DOI 10.1634/theoncologist.9-4-422
   Misao J, 1996, CIRCULATION, V94, P1506, DOI 10.1161/01.CIR.94.7.1506
   Ottaviani G, 2009, CANCER TREAT RES, V152, P3, DOI 10.1007/978-1-4419-0284-9_1
   Ren W, 2014, PLOS ONE, V9, P0, DOI 10.1371/journal.pone.0096816
   Resnitzky D, 1995, MOL CELL BIOL, V15, P3463
   Shen AD, 2012, J SURG ONCOL, V105, P830, DOI 10.1002/jso.23012
   Shiomi T, 2003, CANCER METAST REV, V22, P145, DOI 10.1023/A:1023039230052
   Sounnil NE, 2010, INT J CANCER, V126, P1067, DOI 10.1002/ijc.24690
   Stacey DW, 2003, CURR OPIN CELL BIOL, V15, P158, DOI 10.1016/S0955-0674(03)00008-5
   Tseng TH, 2010, TETRAHEDRON, V66, P1335, DOI 10.1016/j.tet.2009.12.002
   Tsubaki M, 2012, TOXICOL APPL PHARM, V259, P402, DOI 10.1016/j.taap.2012.01.024
   Xue J, 2018, CHEM-BIOL INTERACT, V283, P59, DOI 10.1016/j.cbi.2018.02.003
   Yao C, 2013, CELL BIOCHEM BIOPHYS, V65, P217, DOI 10.1007/s12013-012-9423-5
   Zhang J, 2015, CLIN CHIM ACTA, V444, P182, DOI 10.1016/j.cca.2014.12.041
   Zhao GY, 2013, PLOS ONE, V8, P0, DOI [10.1371/annotation/f47e2af6-da90-40ee-871c-f9ed6f58a48c, DOI 10.1371/ANNOTATION/F47E2AF6-DA90-40EE-871C-F9ED6F58A48C]
NR 32
TC 4
Z9 4
U1 2
U2 5
PU BENTHAM SCIENCE PUBL LTD
PI SHARJAH
PA EXECUTIVE STE Y-2, PO BOX 7917, SAIF ZONE, 1200 BR SHARJAH, U ARAB EMIRATES
SN 1389-2010
EI 1873-4316
J9 CURR PHARM BIOTECHNO
JI Curr. Pharm. Biotechnol.
PD JUN 15
PY 2020
VL 21
IS 13
BP 1402
EP 1409
DI 10.2174/1389201021666200416093457
PG 8
WC Biochemistry & Molecular Biology; Pharmacology & Pharmacy
SC Biochemistry & Molecular Biology; Pharmacology & Pharmacy
GA OY6GA
UT WOS:000594342000015
PM 32297574
DA 2022-07-08
ER

PT J
AU Galliera, Emanuela
   Massaccesi, Luca
   De benedettis, Elena
   Longhi, Elisa
   De toma, Domenico
   Corsi romanelli, MM
   Banfi, Giuseppe
AF Galliera, Emanuela
   Massaccesi, Luca
   De benedettis, Elena
   Longhi, Elisa
   De toma, Domenico
   Corsi romanelli, Massimiliano
   Banfi, Giuseppe
TI Longitudinal evaluation of Wnt inhibitors and comparison with others serum osteoimmunological biomarkers in osteolytic bone metastasis
SO JOURNAL OF LEUKOCYTE BIOLOGY
LA English
DT Article
DE bone metastasis; osteiummunology; serum markers; wnt inhibitors
ID matrix metalloproteinase; marker; expression; cancer; differentiation; osteosarcoma; osteopontin; diagnosis; turnover; receptor
AB Bone and the immune system are closely linked: bone regulates the hematopoietic stem cells, which are precursors of immune cells, and several immunoregulatory cytokines influence the differentiation of bone cells, thus defining the osteoimmunological system. Cytokines and growth factors produced by immune and bone cells promote tumors in bone, supporting the vicious cycle of bone metastasis. Therefore osteoimmunological molecules linking the immune and bone systems could have diagnostic and prognostic potential for bone metastases. The osteoimmunologic Wnt pathway has been recently described as an important pathway with a vital role in bone carcinogenesis and metastatic progression. We examined the Wnt inhibitor DKK-1, sclerostin and several other osteoimmunological biomarkers involved in bone metastatic progression: RANKL, OPG, OPN, matrix metalloproteinase MMP-3 and the Receptor of Advanced Glycosylated End-products sRAGE. OPN and sclerostin proved good biomarkers of metastatic bone progression; the RANKL/OPG ratio was a good indicator of bone erosion in the metastatic process, while sRAGE had a protective role against metastatic progression in bone. These results serve to define a panel of new osteoimmunological biomarkers that could be useful in assessing the progress of osteolytic bone metastases.
C1 [Galliera, Emanuela; Massaccesi, Luca; Longhi, Elisa; Corsi Romanelli, Massimiliano M.] Univ Milan, Dept Biomed Sci Hlth, Milan, Italy.
   [Galliera, Emanuela; Banfi, Giuseppe] IRCCS Orthoped Inst Galeazzi, Milan, Italy.
   [de Benedettis, Elena; de Toma, Domenico] Oncol 1 IRCCS Policlin San Donato, Milan, Italy.
   [Corsi Romanelli, Massimiliano M.] UOC SMEL 1 Patol Clin IRCCS Policlin San Donato, Milan, Italy.
RP Galliera, E (通讯作者)，Univ Milan, Dept Biomed Sci Hlth, Milan, Italy.
EM emanuela.galliera@unimi.it
FU Ministero della Salute [L4088]
CR Arai F, 1999, J EXP MED, V190, P1741, DOI 10.1084/jem.190.12.1741
   Cai Y, 2014, J CELL BIOCHEM, V115, P625, DOI 10.1002/jcb.24708
   Carter JV, 2016, SURGERY, V159, P1638, DOI 10.1016/j.surg.2015.12.029
   Coluzzi F, 2011, EXPERT OPIN EMERG DR, V16, P441, DOI 10.1517/14728214.2011.576668
   Damico L, 2015, J IMMUNOL RES, V2015, P0, DOI 10.1155/2015/143526
   Emami KH, 2007, CANCER LETT, V253, P170, DOI 10.1016/j.canlet.2006.12.040
   Faccio R, 2014, ANN NY ACAD SCI, V1237, P71
   Fohr B, 2003, J CLIN ENDOCR METAB, V88, P5059, DOI 10.1210/jc.2003-030910
   Fontana A, 2000, CANCER, V88, P2952, DOI 10.1002/1097-0142(20000615)88:12+<2952::AID-CNCR11>3.0.CO;2-M
   Galliera E, 2016, J BIOL REG HOMEOS AG, V30, P1203
   Galliera E, 2016, J BIOL REG HOMEOS AG, V30, P399
   Galliera E, 2015, CLIN CHEM LAB MED, V53, P349, DOI 10.1515/cclm-2014-0520
   Galliera E, 2012, INT J BIOL MARKER, V27, PE395, DOI 10.5301/JBM.2012.9579
   Garnero P, 2013, OSTEOPOROSIS INT, V24, P489, DOI 10.1007/s00198-012-1978-x
   Gonzalez-avila G, 2019, CRIT REV ONCOL HEMAT, V137, P57, DOI 10.1016/j.critrevonc.2019.02.010
   Guise TA, 2006, CLIN CANCER RES, V12, P6213S, DOI 10.1158/1078-0432.CCR-06-1007
   Huang JF, 2016, J BUON, V21, P1279
   Infante M, 2019, J EXP CLIN CANC RES, V38, P0, DOI 10.1186/s13046-018-1001-2
   Joerger M, 2012, RECENT RESULTS CANC, V192, P197, DOI 10.1007/978-3-642-21892-7_10
   Jones DH, 2006, NATURE, V440, P692, DOI 10.1038/nature04524
   Kobayashi Y, 2016, J BIOCHEM, V159, P387, DOI 10.1093/jb/mvv124
   Lipton A, 2001, CANCER TREAT REV, V27, P181, DOI 10.1053/ctrv.2000.0212
   Lipton A, 2001, SEMIN ONCOL, V28, P54, DOI 10.1016/S0093-7754(01)90233-7
   Liu C, 2018, EUR J MED CHEM, V145, P661, DOI 10.1016/j.ejmech.2018.01.022
   Menezes ME, 2012, INT J CANCER, V130, P1477, DOI 10.1002/ijc.26449
   Mori G, 2013, CLIN DEV IMMUNOL, V0, P0, DOI DOI 10.1155/2013/720504
   Okamoto K, 2017, PHYSIOL REV, V97, P1295, DOI 10.1152/physrev.00036.2016
   Pang XC, 2019, PHARMACOL RES, V144, P235, DOI 10.1016/j.phrs.2019.04.030
   Pectasides D, 2005, J PHARMACEUT BIOMED, V37, P171, DOI 10.1016/j.jpba.2004.10.007
   Ponzetti M, 2019, FRONT ENDOCRINOL, V10, P0, DOI 10.3389/fendo.2019.00236
   Santilli F, 2009, CURR MED CHEM, V16, P940, DOI 10.2174/092986709787581888
   Sottnik JOSEPHL, 2012, BONEKEY REP, V1, P101, DOI 10.1038/bonekey.2012.101
   Tsukasaki M, 2019, NAT REV IMMUNOL, V19, P626, DOI 10.1038/s41577-019-0178-8
   Wai PY, 2008, CANCER METAST REV, V27, P103, DOI 10.1007/s10555-007-9104-9
   Walsh MC, 2014, FRONT IMMUNOL, V5, P0, DOI 10.3389/fimmu.2014.00511
   Weichhaus M, 2014, CANCER MED-US, V3, P1112, DOI 10.1002/cam4.277
   Xie J, 1900, V25, V0, P2185
   Yasuda H, 1998, P NATL ACAD SCI USA, V95, P3597, DOI 10.1073/pnas.95.7.3597
   Zelber-sagi S, 2017, DIGEST LIVER DIS, V49, P523, DOI 10.1016/j.dld.2017.01.148
NR 39
TC 2
Z9 2
U1 1
U2 5
PU WILEY
PI HOBOKEN
PA 111 RIVER ST, HOBOKEN 07030-5774, NJ USA
SN 0741-5400
EI 1938-3673
J9 J LEUKOCYTE BIOL
JI J. Leukoc. Biol.
PD AUG 15
PY 2020
VL 108
IS 2
BP 697
EP 704
DI 10.1002/JLB.1AB0120-212RR
PG 8
WC Cell Biology; Hematology; Immunology
SC Cell Biology; Hematology; Immunology
GA MT2OM
UT WOS:000511614100001
PM 32034807
DA 2022-07-08
ER

PT J
AU Feng, Helin
   Zhang, Xiaochong
   Zhang, Qianqian
   Li, Ze
   Zhao, Lili
AF Feng, Helin
   Zhang, Xiaochong
   Zhang, Qianqian
   Li, Ze
   Zhao, Lili
TI Leptin promotes proliferation and invasion of osteosarcoma cells by upregulating the expression of SIRT1
SO BIOCELL
LA English
DT Article
DE Osteosarcoma; Leptin; Cell proliferation; Invasion; SIRT1
ID epithelial-mesenchymal transition; matrix metalloproteinase; hypothalamic sirt1; weight-gain; cancer; metastasis; growth; tumor; metabolism; modulation
AB Osteosarcoma (OS) is a primary high-grade malignant bone neoplasm, and the prognosis ofOS remains poor due to early metastasis. Leptin plays an essential role in tumorigenesis, but the role of leptin in the development of OS is still not fully understood. In this study, we used a human osteosarcomaMG-63 cell line as an experimentalmodel. MG-63 cells were treated with leptin, and cell proliferation, apoptosis, adhesion, invasion, and gene expression, were evaluated. The results showed that leptin promoted proliferation, decreased adhesion, suppressed apoptosis, and promoted invasion, of MG-63 cells. Moreover, the expression of SIRT1 was upregulated in MG-63 cells exposed to leptin. Furthermore, MMP-2, 8, and 9 were significantly upregulated by SIRT1, while SIRT1 knockdown inhibited the proliferation and invasion of MG-63 cells. In conclusion, our results suggest that leptin promotes OS cell proliferation and invasion by inducing the expression of SIRT1.
C1 [Feng, Helin; Zhao, Lili] Hebei Prov Xingtai Peoples Hosp, Xingtai Peoples Hosp Postdoctoral Workstn, Xingtai 054031, Peoples R China.
   [Feng, Helin] Hebei Med Univ, Hosp 4, Dept Orthoped, Shijiazhuang 050011, Hebei, Peoples R China.
   [Zhang, Xiaochong] Hebei Prov Xingtai Peoples Hosp, Dept Res & Educ, Xingtai 054031, Peoples R China.
   [Zhang, Qianqian] Hebei Med Univ, Affiliated Hosp 2, Dept Gynecol, Shijiazhuang 050000, Hebei, Peoples R China.
   [Li, Ze] Hebei Med Univ, Affiliated Hosp 2, Dept Emergency, Shijiazhuang 050000, Hebei, Peoples R China.
   [Zhao, Lili] Xingtai Peoples Hosp, Dept Orthoped, Xingtai 054031, Peoples R China.
RP Zhao, LL (通讯作者)，Hebei Prov Xingtai Peoples Hosp, Xingtai Peoples Hosp Postdoctoral Workstn, Xingtai 054031, Peoples R China.; Zhao, LL (通讯作者)，Xingtai Peoples Hosp, Dept Orthoped, Xingtai 054031, Peoples R China.
EM lilizhao0319@126.com
FU Key Project of Medical-Science Research of Hebei Province [20180564]; Natural Science Foundation of Hebei Province [H2019206309]
CR Arnold M, 2016, CANCER EPIDEMIOL, V41, P8, DOI 10.1016/j.canep.2016.01.003
   Aroui S, 2016, CHEM-BIOL INTERACT, V244, P195, DOI 10.1016/j.cbi.2015.12.011
   Brooks CL, 2009, NAT REV CANCER, V9, P123, DOI 10.1038/nrc2562
   Brown GT, 2015, J PATHOL, V237, P273, DOI 10.1002/path.4586
   Carrle D, 2006, INT ORTHOP, V30, P445, DOI 10.1007/s00264-006-0192-x
   Cheng FF, 2016, CANCER LETT, V375, P274, DOI 10.1016/j.canlet.2016.03.010
   De Luis DA, 2009, MINERVA MED, V100, P229
   Decock J, 2015, BREAST CANCER RES, V17, P0, DOI 10.1186/s13058-015-0545-8
   Durfee RA, 2016, RHEUMATOL THER, V3, P221, DOI 10.1007/s40744-016-0046-y
   Fan YC, 2015, ONCOTARGET, V6, P16120, DOI 10.18632/oncotarget.3878
   Feng HL, 2016, PATHOL RES PRACT, V212, P319, DOI 10.1016/j.prp.2016.02.002
   Feng HL, 2013, ONCOL RES, V21, P165, DOI 10.3727/096504014X13887748696662
   Ford J, 2005, CANCER RES, V65, P10457, DOI 10.1158/0008-5472.CAN-05-1923
   Friedman JM, 1998, NATURE, V395, P763, DOI 10.1038/27376
   Guo Y, 2016, ANTI-CANCER DRUG, V27, P540, DOI 10.1097/CAD.0000000000000362
   Huffman DM, 2007, CANCER RES, V67, P6612, DOI 10.1158/0008-5472.CAN-07-0085
   Kim JE, 2008, NATURE, V451, P583, DOI 10.1038/nature06500
   Knight JRP, 2012, CURR OPIN ONCOL, V24, P68, DOI 10.1097/CCO.0b013e32834d813b
   Kushlinskii NE, 2000, B EXP BIOL MED+, V129, P496, DOI 10.1007/BF02439813
   Leblais C, 2018, ONCOLOGIE, V20, P27, DOI 10.3166/onco-2018-0008
   Lee SH, 2013, CANCER LETT, V335, P397, DOI 10.1016/j.canlet.2013.02.051
   Ma T, 2019, BIOCELL, V43, P191, DOI 10.32604/biocell.2019.06989
   Nalabolu MOHANREDDY, 2014, INT J HEMATOL ONCOL STEM CELL RES, V8, P31
   Ottaviani G, 2009, CANCER TREAT RES, V152, P3, DOI 10.1007/978-1-4419-0284-9_1
   Ramadori G, 2010, CELL METAB, V12, P78, DOI 10.1016/j.cmet.2010.05.010
   Sasaki T, 2015, FRONT ENDOCRINOL, V6, P0, DOI 10.3389/fendo.2015.00109
   Sasaki T, 2014, DIABETOLOGIA, V57, P819, DOI 10.1007/s00125-013-3140-5
   Schmidt S, 2015, OBES REV, V16, P473, DOI 10.1111/obr.12281
   Seoung JY, 2018, CLIN EXP OBSTET GYN, V45, P671, DOI 10.12891/ceog4341.2018
   Shi Y, 2017, ONCOL RES, V25, P1421, DOI 10.3727/096504016X14826089198805
   Somasundar P, 2004, J SURG RES, V116, P337, DOI 10.1016/j.jss.2003.09.004
   Song NY, 2018, BIOCHEM PHARMACOL, V153, P282, DOI 10.1016/j.bcp.2018.02.001
   Strong AL, 2015, BREAST CANCER RES, V17, P0, DOI 10.1186/s13058-015-0622-z
   Vaziri H, 2001, CELL, V107, P149, DOI 10.1016/S0092-8674(01)00527-X
   Xu YJ, 2016, ONCOTARGET, V7, P19654, DOI 10.18632/oncotarget.7677
   Yang CH, 2019, BIOCELL, V43, P207, DOI 10.32604/biocell.2019.07258
   Yang XH, 2018, EUR J GYNAECOL ONCOL, V39, P604, DOI 10.12892/ejgo4177.2018
   Yeung F, 2004, EMBO J, V23, P2369, DOI 10.1038/sj.emboj.7600244
NR 38
TC 1
Z9 1
U1 0
U2 1
PU TECH SCIENCE PRESS
PI HENDERSON
PA 871 CORONADO CENTER DR, SUTE 200, HENDERSON, NV 89052 USA
SN 0327-9545
EI 1667-5746
J9 BIOCELL
JI Biocell
PD JUN 15
PY 2020
VL 44
IS 3
BP 443
EP 450
DI 10.32604/biocell.2020.010705
PG 8
WC Biology
SC Life Sciences & Biomedicine - Other Topics
GA NT0YD
UT WOS:000572676600019
DA 2022-07-08
ER

PT J
AU Oh, JY
   Lee, Yeon-Joo
   Kim, EH
AF Oh, Ju
   Lee, Yeon-joo
   Kim, Eun
TI Tumor-Treating Fields Inhibit the Metastatic Potential of Osteosarcoma Cells
SO TECHNOLOGY IN CANCER RESEARCH & TREATMENT
LA English
DT Article
DE osteosarcoma; TTF; metastasis; MMP-2; VEGF
ID free survival; cancer; chemotherapy; combination; adjuvant
AB The prognosis of metastatic osteosarcoma (OS) remains poor with a <20% survival rate, particularly in cases of distant (non-lung) metastases. Tumor-treating field (TTF) therapy is a novel electric field-based treatment that causes metaphase arrest and tumor cell death, with the advantage of reduced side effects compared to radiation and chemotherapy. TTF shows promise in glioblastoma and other solid tumors; however, few studies have examined its potential in the treatment of osteosarcoma. Therefore, we explored the mechanism of TTF-induced metastasis inhibition and cell death usingin vitromodels. TTF (1.5 V/cm, 150 kHz) was applied to U2OS and KHOS/NP OS cell lines. In addition, a 3-dimensional culture system was established using these OS cell lines. Cell migration and invasion (i.e., metastatic potential) were examined using a wound-healing scratch assay and transwell assay, respectively. Western blotting of metastasis- and angiogenesis-related proteins was performed. TTF suppressed the migration of and invasion by OS cells and inhibited the expression of epithelial markers, thereby preventing epithelial-mesenchymal transition (EMT), a hallmark of metastasis. Moreover, TTF prevented angiogenesis in human tumor endothelial cells and downregulated matrix metalloproteinase-2 (MMP2) and vascular endothelial growth factor (VEGF) expression. Therefore, TTF shows potential as an improved treatment for osteosarcoma, warranting further preclinical studies in animal models to support clinical trials.
C1 [Oh, Ju Yeon] Korea Univ, Sch Life Sci & Biotechnol, Lab Biochem, Seoul, South Korea.
   [Lee, Yeon-Joo] Korea Inst Radiol & Med Sci KIRAMS, Div Radiat Biomed Res, Seoul, South Korea.
   [Kim, Eun Ho] Daegu Catholic Univ, Sch Med, Dept Biochem, 33,17 Gil,Duryugongwon Ro, Daegu, South Korea.
RP Kim, EH (通讯作者)，Daegu Catholic Univ, Sch Med, Dept Biochem, 33,17 Gil,Duryugongwon Ro, Daegu, South Korea.
EM eh140149@cu.ac.kr
FU National Research Foundation of Korea [NRF-2019M2A2B4095150]; grant of Research Institute of Medical Science, Catholic University of Daegu (2020)
CR Amankwah ERNESTK, 2013, CLIN EPIDEMIOL, V5, P147, DOI 10.2147/CLEP.S28390
   Arndt CAS, 2010, CLIN CANCER RES, V16, P4024, DOI 10.1158/1078-0432.CCR-10-0662
   Davies AM, 2013, ANN NY ACAD SCI, V1291, P86, DOI 10.1111/nyas.12112
   Dizon DS, 2016, J CLIN ONCOL, V34, P987, DOI 10.1200/JCO.2015.65.8427
   Farfalli GL, 2015, MEDICINA-BUENOS AIRE, V75, P87
   Ferrari S, 2007, CURR OPIN ONCOL, V19, P341, DOI 10.1097/CCO.0b013e328122d73f
   Giladi M, 2015, SCI REP-UK, V5, P0, DOI 10.1038/srep18046
   Gradishar WJ, 2016, J NATL COMPR CANC NE, V14, P324, DOI 10.6004/jnccn.2016.0037
   Guijarro MV, 2014, FRONT ONCOL, V4, P0, DOI 10.3389/fonc.2014.00189
   Jeong H, 2014, APPL PHYS LETT, V105, P0, DOI 10.1063/1.4902112
   Jo Y, 2018, INT J MOL SCI, V19, P0, DOI 10.3390/ijms19113684
   Kim EH, 2019, ONCOGENE, V38, P6630, DOI 10.1038/s41388-019-0882-7
   Kim EH, 2016, ONCOTARGET, V7, P65125, DOI 10.18632/oncotarget.11372
   Kim EH, 2016, ONCOTARGET, V7, P62267, DOI 10.18632/oncotarget.11407
   Kirson ED, 2009, CLIN EXP METASTAS, V26, P633, DOI 10.1007/s10585-009-9262-y
   Lamplot JD, 2013, CURR CANCER THER REV, V9, P55, DOI 10.2174/1573394711309010006
   Lee JW, 2004, EXP MOL MED, V36, P1, DOI 10.1038/emm.2004.1
   Lee SX, 2013, AACR, V73, P709
   Li H, 2017, ONCOL LETT, V14, P5865, DOI 10.3892/ol.2017.6924
   Link MP, 1986, NEW ENGL J MED, V314, P1600, DOI 10.1056/NEJM198606193142502
   Loh CY, 2019, CELLS-BASEL, V8, P0, DOI 10.3390/cells8101118
   Longhi A, 2006, CANCER TREAT REV, V32, P423, DOI 10.1016/j.ctrv.2006.05.005
   Murphey MD, 1997, RADIOGRAPHICS, V17, P1205, DOI 10.1148/radiographics.17.5.9308111
   Nikkola J, 2005, CLIN CANCER RES, V11, P5158, DOI 10.1158/1078-0432.CCR-04-2478
   Nishida N, 2006, VASC HEALTH RISK MAN, V2, P213, DOI 10.2147/vhrm.2006.2.3.213
   Prater S, 2020, CANC OSTEOSARCOMA, V0, P0
   Ritter J, 2010, ANN ONCOL, V21, P320, DOI 10.1093/annonc/mdq276
   Semenza GL, 2002, BIOCHEM PHARMACOL, V64, P993, DOI 10.1016/S0006-2952(02)01168-1
NR 28
TC 1
Z9 1
U1 0
U2 1
PU SAGE PUBLICATIONS INC
PI THOUSAND OAKS
PA 2455 TELLER RD, THOUSAND OAKS, CA 91320 USA
SN 1533-0346
EI 1533-0338
J9 TECHNOL CANCER RES T
JI Technol. Cancer Res. Treat.
PD SEP 16
PY 2020
VL 19
IS 
BP 
EP 
DI 10.1177/1533033820947481
PG 7
WC Oncology
SC Oncology
GA NU2VV
UT WOS:000573502100001
PM 32938326
DA 2022-07-08
ER

PT J
AU Jian, Minghong
   Su, Min
   Gao, Jiaxue
   Wang, Zhenxin
AF Jian, Minghong
   Su, Min
   Gao, Jiaxue
   Wang, Zhenxin
TI Peptide microarray-based fluorescence assay for quantitatively monitoring the tumor-associated matrix metalloproteinase-2 activity
SO SENSORS AND ACTUATORS B-CHEMICAL
LA English
DT Article
DE Matrix metalloproteinase-2; Peptide microarray-based fluorescence assay; serum; Human osteosarcoma
ID cancer; mmp-9; expression; inhibitor; progression; substrate; mt1-mmp; binding; probe
AB Matrix metalloproteinases (MMPs) are important biomarkers of various tumors. Herein, a peptide microarray-based fluorescence assay is developed for quantitatively profiling of MMP-2 activity in different matrices through the binding of the immobilized biotinylated peptides on the microarray with the fluorescein isothiocyanate (FITC) modified neutravidins. In the presence of MMP-2, the biotin moiety is released from microarray by enzymatic cleavage of peptide substrate, resulting in the decrease of fluorescence signal. The change of fluorescence intensity is correlated with MMP-2 activity. The detection limit down to 14 pg mL(-1) in buffer solution is obtained by a selected peptide substrate for MMP-2 from eleven peptide substrate candidates. The cellular secreted MMP-2 activity levels of different living cells are further successfully quantitatively evaluated by the selected peptide substrate. Using mouse-bearing MG-63 human osteosarcoma as a model system, we also demonstrate that the activity of MMP-2 in serum is closely related with the cancer progression.
C1 [Jian, Minghong; Su, Min; Gao, Jiaxue; Wang, Zhenxin] Chinese Acad Sci, Changchun Inst Appl Chem, State Key Lab Electroanalyt Chem, Changchun 130022, Jilin, Peoples R China.
   [Jian, Minghong; Wang, Zhenxin] Univ Sci & Technol China, Sch Appl Chem & Engn, Jinzhai Rd Baohe Dist, Hefei 230026, Anhui, Peoples R China.
   [Gao, Jiaxue] Univ Chinese Acad Sci, Beijing 100049, Peoples R China.
RP Wang, ZX (通讯作者)，Chinese Acad Sci, Changchun Inst Appl Chem, State Key Lab Electroanalyt Chem, Changchun 130022, Jilin, Peoples R China.
EM wangzx@ciac.ac.cn
FU National Natural Science Foundation of China [21775145]
CR Akter H, 2018, MOL CELLS, V41, P591, DOI 10.14348/molcells.2018.0025
   Al-azri AR, 2015, J ORAL PATHOL MED, V44, P459, DOI 10.1111/jop.12255
   Baker AH, 2002, J CELL SCI, V115, P3719, DOI 10.1242/jcs.00063
   Bauvois B, 2012, BBA-REV CANCER, V1825, P29, DOI 10.1016/j.bbcan.2011.10.001
   Bjornland K, 2005, J SURG RES, V127, P151, DOI 10.1016/j.jss.2004.12.016
   Cao SN, 2018, ACS SENSORS, V3, P1522, DOI 10.1021/acssensors.8b00320
   Chen P, 2018, ANAL CHEM, V90, P4916, DOI 10.1021/acs.analchem.8b00597
   Chen P, 2017, ACS SENSORS, V2, P235, DOI 10.1021/acssensors.6b00633
   Cheng H, 2017, ANAL CHEM, V89, P4349, DOI 10.1021/acs.analchem.7b00277
   Coussens LM, 2002, SCIENCE, V295, P2387, DOI 10.1126/science.1067100
   Coussens LM, 2000, CELL, V103, P481, DOI 10.1016/S0092-8674(00)00139-2
   Deryugina EI, 2006, CANCER METAST REV, V25, P9, DOI 10.1007/s10555-006-7886-9
   Egeblad M, 2002, NAT REV CANCER, V2, P161, DOI 10.1038/nrc745
   Gao XN, 2018, ANAL CHEM, V90, P4719, DOI 10.1021/acs.analchem.7b05343
   Gialeli C, 2011, FEBS J, V278, P16, DOI 10.1111/j.1742-4658.2010.07919.x
   Gori A, 2017, ANAL CHIM ACTA, V983, P189, DOI 10.1016/j.aca.2017.06.027
   Houghton AM, 2015, MATRIX BIOL, V44-46, P167, DOI 10.1016/j.matbio.2015.02.002
   Joosse SA, 2015, CANCER CELL, V28, P552, DOI 10.1016/j.ccell.2015.10.007
   Kessenbrock K, 2010, CELL, V141, P52, DOI 10.1016/j.cell.2010.03.015
   Koshy ST, 2014, BIOMATERIALS, V35, P2477, DOI 10.1016/j.biomaterials.2013.11.044
   Kou BB, 2017, ANAL CHEM, V89, P9383, DOI 10.1021/acs.analchem.7b02210
   Kunz P, 2016, BMC CANCER, V16, P0, DOI 10.1186/s12885-016-2266-5
   Lee R, 2019, ACS BIOMATER SCI ENG, V5, P3039, DOI 10.1021/acsbiomaterials.9b00084
   Lei Z, 2017, ACS APPL MATER INTER, V9, P44241, DOI 10.1021/acsami.7b15445
   Lei Z, 2017, ANAL CHEM, V89, P6749, DOI 10.1021/acs.analchem.7b01037
   Lei Z, 2016, ACS APPL MATER INTER, V8, P10174, DOI 10.1021/acsami.6b01156
   Lei Z, 2016, ANAL METHODS-UK, V8, P72, DOI 10.1039/c5ay02041g
   Liu CF, 1994, J AM CHEM SOC, V116, P4149, DOI 10.1021/ja00089a001
   Maatta M, 2000, CLIN CANCER RES, V6, P2726
   Malemud CJ, 2006, FRONT BIOSCI-LANDMRK, V11, P1696, DOI 10.2741/1915
   Meng XY, 2018, ANAL METHODS-UK, V10, P4614, DOI 10.1039/c8ay01442f
   Page-mccaw A, 2007, NAT REV MOL CELL BIO, V8, P221, DOI 10.1038/nrm2125
   Patterson J, 2010, BIOMATERIALS, V31, P7836, DOI 10.1016/j.biomaterials.2010.06.061
   Puperi DS, 2016, BIOMACROMOLECULES, V17, P1766, DOI 10.1021/acs.biomac.6b00180
   Qi H, 2014, ANAL CHEM, V86, P5844, DOI 10.1021/ac501265y
   Roomi MW, 2009, ONCOL REP, V21, P1323, DOI 10.3892/or_00000358
   Sakata K, 2000, INT J ONCOL, V17, P673
   Shiomi T, 2003, CANCER METAST REV, V22, P145, DOI 10.1023/A:1023039230052
   Szymczak LC, 2018, ANAL CHEM, V90, P266, DOI 10.1021/acs.analchem.7b04380
   Turk BE, 2001, NAT BIOTECHNOL, V19, P661, DOI 10.1038/90273
   Uttamchandani M, 2008, CURR PHARM DESIGN, V14, P2428, DOI 10.2174/138161208785777450
   Wang G, 2013, CANCER BIOMARK, V13, P21, DOI 10.3233/CBM-130332
   Ward E, 2014, CA-CANCER J CLIN, V64, P83, DOI 10.3322/caac.21219
   Wu H, 2011, J AM CHEM SOC, V133, P1946, DOI 10.1021/ja109597v
   Zhang M, 2015, INT J CLIN EXP PATHO, V8, P14965
NR 45
TC 8
Z9 8
U1 9
U2 45
PU ELSEVIER SCIENCE SA
PI LAUSANNE
PA PO BOX 564, 1001 LAUSANNE, SWITZERLAND
SN 
EI 0925-4005
J9 SENSOR ACTUAT B-CHEM
JI Sens. Actuator B-Chem.
PD FEB 1
PY 2020
VL 304
IS 
BP 
EP 
DI 10.1016/j.snb.2019.127320
PG 6
WC Chemistry, Analytical; Electrochemistry; Instruments & Instrumentation
SC Chemistry; Electrochemistry; Instruments & Instrumentation
GA JT0QE
UT WOS:000500702500106
DA 2022-07-08
ER

PT J
AU Tayeh, Malatee
   Watanapokasin, Ramida
AF Tayeh, Malatee
   Watanapokasin, Ramida
TI Antimetastatic Potential of Rhodomyrtone on Human Chondrosarcoma SW1353 Cells
SO EVIDENCE-BASED COMPLEMENTARY AND ALTERNATIVE MEDICINE
LA English
DT Article
ID alpha-5-beta-1 integrin expression; thai traditional book; tomentosa aiton hassk.; inhibits migration; matrix metalloproteinase; human osteosarcoma; rho-gtpase; alpha-v-beta-3 integrin; medicinal-plant; beta-catenin
AB Chondrosarcoma is primary bone cancer, with the forceful capacity to cause local invasion and distant metastasis, and has a poor prognosis. Cancer metastasis is a complication of most cancers; it is one of the leading causes of cancer-related death. Rhodomyrtone is a pure compound that has been shown to induce apoptosis and antimetastasis in skin cancer. However, the inhibitory effect of rhodomyrtone on human chondrosarcoma cell metastasis is largely unknown. Effect of rhodomyrtone on cell viability in SW1353 cell was determined by MTT assay. Antimigration, anti-invasion, and antiadhesion were carried out to investigate the antimetastatic potential of rhodomyrtone on SW1353 cells. Gelatin zymography was performed to determine matrix metalloproteinase-2 (MMP-2) and MMP-9 activities. The effect of rhodomyrtone on the underlying mechanisms was performed by Western blot analysis. The results demonstrated that rhodomyrtone reduced cell viability of SW1353 cells at the low concentration (mu g/mL); cell viability was >80%. Rhodomyrtone at the subcytotoxic concentrations (0.5, 1.5, and 3 mu g/mL) significantly inhibited cell migration, invasion, and adhesion of SW1353 cells in a dose-dependent fashion. Protein expression of integrin alpha v, integrin beta 3, and the downstream migratory proteins including focal adhesion kinase (FAK) and the phosphorylation of serine/threonine AKT, Ras, RhoA, Rac1, and Cdc42 were inhibited after treatment with rhodomyrtone. Moreover, we found that rhodomyrtone decreased the protein level of MMP-2 and MMP-9 as well as the enzyme activity in SW1353 cells. Meanwhile, tissue inhibitor of metalloproteinase-1 (TIMP-1) and TIMP-2 expression was increased in a dose-dependent fashion. Besides, rhodomyrtone dramatically inhibited the expression of growth factor receptor-bound protein-2 (GRB2) and the phosphorylated form of extracellular signal regulation kinase1/2 (ERK1/2) and c-Jun N-terminal kinase1/2 (JNK1/2). These results indicated that rhodomyrtone inhibited SW1353 cell migration, invasion, and metastasis by suppressing integrin alpha v beta 3/FAK/AKT/small Rho GTPases pathway as well as downregulation of MMP-2/9 via ERK and JNK signal inhibition. These findings indicate that rhodomyrtone possessed the antimetastasis activity that may be used for antimetastasis therapy in the future.
C1 [Tayeh, Malatee] Walailak Univ, Sch Allied Hlth Sci, Dept Med Technol, Nakhon Si Thammarat 80160, Thailand.
   [Watanapokasin, Ramida] Srinakharinwirot Univ, Dept Biochem, Fac Med, Bangkok 10110, Thailand.
RP Watanapokasin, R (通讯作者)，Srinakharinwirot Univ, Dept Biochem, Fac Med, Bangkok 10110, Thailand.
EM malateetayeh@gmail.com; ramidabc@gmail.com
FU Strategic Wisdom and Research Institute, Srinakharinwirot University, Bangkok, Thailand
CR Bravo-cordero JJ, 2012, CURR OPIN CELL BIOL, V24, P277, DOI 10.1016/j.ceb.2011.12.004
   Brooks PC, 1996, CELL, V85, P683, DOI 10.1016/S0092-8674(00)81235-0
   Chanvorachote P, 2016, ANTICANCER RES, V36, P5707, DOI 10.21873/anticanres.11154
   Chen JC, 2013, BIOMED RES INT, V2013, P0, DOI 10.1155/2013/396839
   Chen YJ, 2009, J CELL PHYSIOL, V221, P98, DOI 10.1002/jcp.21835
   Cheng XD, 2014, INT IMMUNOPHARMACOL, V23, P304, DOI 10.1016/j.intimp.2014.08.027
   Chorachoo J, 2016, EUR J PHARMACOL, V772, P144, DOI 10.1016/j.ejphar.2015.12.005
   Coussens LM, 2002, SCIENCE, V295, P2387, DOI 10.1126/science.1067100
   Dachriyanus , 2002, AUST J CHEM, V55, P229, DOI 10.1071/CH01194
   Dai ZX, 2015, MOL MED REP, V12, P3151, DOI 10.3892/mmr.2015.3683
   Deb M, 2012, CANCER METAST REV, V31, P221, DOI 10.1007/s10555-011-9341-9
   Deryugina EI, 1997, J CELL SCI, V110, P2473
   Egeblad M, 2002, NAT REV CANCER, V2, P161, DOI 10.1038/nrc745
   Ferrari C, 2004, ACTA ORTHOP SCAND, V75, P487, DOI 10.1080/00016470410001295-1
   Fong Y, 2010, J FOOD SCI, V75, PH30, DOI 10.1111/j.1750-3841.2009.01438.x
   Fong YC, 2007, J ORTHOP RES, V25, P1106, DOI 10.1002/jor.20364
   Fong YC, 2012, J CELL PHYSIOL, V227, P223, DOI 10.1002/jcp.22720
   Fritz G, 2002, BRIT J CANCER, V87, P635, DOI 10.1038/sj.bjc.6600510
   Fritz G, 1999, INT J CANCER, V81, P682, DOI 10.1002/(SICI)1097-0215(19990531)81:5<682::AID-IJC2>3.0.CO;2-B
   Gao M, 2012, ONCOL REP, V27, P585, DOI 10.3892/or.2011.1527
   Gweon EJ, 2014, ONCOL REP, V32, P71, DOI 10.3892/or.2014.3192
   Heyder C, 2005, CLIN EXP METASTAS, V22, P99, DOI 10.1007/s10585-005-4335-z
   Hou CH, 2011, BIOCHEM PHARMACOL, V81, P1286, DOI 10.1016/j.bcp.2011.03.016
   Hou CH, 2011, J CELL PHYSIOL, V226, P792, DOI 10.1002/jcp.22401
   Hsu SC, 2013, BIOMEDICINE-TAIWAN, V3, P120, DOI 10.1016/j.biomed.2013.04.008
   Itoh Y, 2002, ESSAYS BIOCHEM, V38, P21, DOI 10.1042/bse0380021
   Jung O, 2016, BIOORG MED CHEM LETT, V26, P3963, DOI 10.1016/j.bmcl.2016.07.004
   Kamai T, 2004, CLIN CANCER RES, V10, P4799, DOI 10.1158/1078-0432.CCR-0436-03
   Lee CY, 2011, J CELL BIOCHEM, V112, P2549, DOI 10.1002/jcb.23179
   Liao CL, 2012, FOOD CHEM TOXICOL, V50, P1734, DOI 10.1016/j.fct.2012.02.033
   Liao YC, 2009, J AGR FOOD CHEM, V57, P8933, DOI 10.1021/jf902630w
   Liew K, 2014, TOXICOL IN VITRO, V28, P335, DOI 10.1016/j.tiv.2013.11.008
   Limsuwan S, 2008, FEMS IMMUNOL MED MIC, V53, P429, DOI 10.1111/j.1574-695X.2008.00445.x
   Limsuwan S, 2009, PHYTOMEDICINE, V16, P645, DOI 10.1016/j.phymed.2009.01.010
   Liu Y, 2009, LUNG CANCER, V63, P375, DOI 10.1016/j.lungcan.2008.12.012
   Lu MK, 2010, BIOL PHARM BULL, V33, P1685, DOI 10.1248/bpb.33.1685
   Maiuthed A, 2014, ANTICANCER RES, V34, P7111
   Mccawley LJ, 2000, MOL MED TODAY, V6, P149, DOI 10.1016/S1357-4310(00)01686-5
   Montalvo-ortiz BL, 2012, J BIOL CHEM, V287, P13228, DOI 10.1074/jbc.M111.334524
   Orgaz JOSEL, 2014, SMALL GTPASES, V5, Pe29019, DOI 10.4161/sgtp.29019
   Panthong A, 1991, J ETHNOPHARMACOL, V31, P121, DOI 10.1016/0378-8741(91)90001-T
   Panthong A, 1986, J ETHNOPHARMACOL, V18, P213, DOI 10.1016/0378-8741(86)90001-2
   Park J, 2012, CANCER GENE THER, V19, P741, DOI 10.1038/cgt.2012.64
   Petpiroon N, 2017, BMC COMPLEM ALTERN M, V17, P0, DOI 10.1186/s12906-017-2059-7
   Plaibua K, 2013, ANTICANCER RES, V33, P3079
   Polychronidou G, 2017, FUTURE ONCOL, V13, P637, DOI 10.2217/fon-2016-0226
   Rathinam R, 2010, CANCER METAST REV, V29, P223, DOI 10.1007/s10555-010-9211-x
   Reddy KB, 2003, CANCER METAST REV, V22, P395, DOI 10.1023/A:1023781114568
   Rodriguez CR, 2002, BMC MICROBIOL, V2, P0, DOI 10.1186/1471-2180-2-31
   Sahai E, 2002, NAT REV CANCER, V2, P133, DOI 10.1038/nrc725
   Saising J, 2008, J HEALTH SCI, V54, P589, DOI 10.1248/jhs.54.589
   Sawai H, 2003, ONCOLOGY-BASEL, V65, P167, DOI 10.1159/000072343
   Shih YW, 2017, INT J BIOTECHNOLOGY, V3, P258, DOI 10.25141/2475-3432-2017-7.0249, 10.25141/2475-3432-2017-7.0249
   Sianglum W, 2011, PLOS ONE, V6, P0, DOI 10.1371/journal.pone.0016628
   Takahashi M, 2002, INT J UROL, V9, P531, DOI 10.1046/j.1442-2042.2002.00516.x
   Takenaka K, 2000, INT J ONCOL, V17, P1187
   Tang CH, 2012, CANCER LETT, V322, P98, DOI 10.1016/j.canlet.2012.02.014
   Tayeh M, 2018, EXP THER MED, V15, P5035, DOI 10.3892/etm.2018.6044
   Tayeh M, 2017, INT J ONCOL, V50, P1035, DOI 10.3892/ijo.2017.3845
   Tucci MG, 2007, BRIT J DERMATOL, V157, P1212, DOI 10.1111/j.1365-2133.2007.08246.x
   Tzeng HE, 2018, CELL DEATH DIS, V9, P0, DOI 10.1038/s41419-018-1008-9
   Wang JY, 2009, BIOCHEM BIOPH RES CO, V386, P769, DOI 10.1016/j.bbrc.2009.06.125
   Wang N, 2012, PLOS ONE, V7, P0, DOI 10.1371/journal.pone.0046318
   Wang N, 2010, INTEGR CANCER THER, V9, P354, DOI 10.1177/1534735410379121
   Wang SW, 2012, PLOS ONE, V7, P0, DOI 10.1371/journal.pone.0035101
   Winotai A, 2005, FLA ENTOMOL, V88, P104, DOI 10.1653/0015-4040(2005)088[0104:HITORT]2.0.CO;2
   Wu C, 2013, J AGR MECH RES, V2, P2, DOI 10.1155/2013/423164
   Wu CM, 2011, J CELL PHYSIOL, V226, P3270, DOI 10.1002/jcp.22688
   Xue BY, 2013, MOL CELL BIOCHEM, V380, P177, DOI 10.1007/s11010-013-1671-1
   Yan CH, 2007, J CELL PHYSIOL, V211, P19, DOI 10.1002/jcp.20948
   Yan XB, 2018, INT J CLIN EXP MED, V11, P1615
   Yang SN, 2009, CARCINOGENESIS, V30, P566, DOI 10.1093/carcin/bgp023
   Yodkeeree S, 2010, EUR J PHARMACOL, V627, P8, DOI 10.1016/j.ejphar.2009.09.052
NR 73
TC 0
Z9 0
U1 0
U2 0
PU HINDAWI LTD
PI LONDON
PA ADAM HOUSE, 3RD FLR, 1 FITZROY SQ, LONDON, W1T 5HF, ENGLAND
SN 1741-427X
EI 1741-4288
J9 EVID-BASED COMPL ALT
JI Evid.-based Complement Altern. Med.
PD JUL 27
PY 2020
VL 2020
IS 
BP 
EP 
DI 10.1155/2020/8180261
PG 12
WC Integrative & Complementary Medicine
SC Integrative & Complementary Medicine
GA ND3NF
UT WOS:000561809800004
PM 32802134
DA 2022-07-08
ER

PT J
AU Hsieh, Min-Hong
   Yang, Jia-Sin
   Lin, Renn-Chia
   Hsieh, Yi-Hsien
   Yang, Shun-Fa
   Chang, Horng-Rong
   Lu, Ko-Hsiu
AF Hsieh, Min-hong
   Yang, Jia-sin
   Lin, Renn-chia
   Hsieh, Yi-hsien
   Yang, Shun-fa
   Chang, Horng-rong
   Lu, Ko-hsiu
TI Tomatidine Represses Invasion and Migration of Human Osteosarcoma U2OS and HOS Cells by Suppression of Presenilin 1 and c-Raf-MEK-ERK Pathway
SO MOLECULES
LA English
DT Article
DE ERK; metastasis; osteosarcoma; PS-1; tomatidine
ID matrix metalloproteinase; induced activation; signaling pathway; alpha-tomatine; human breast; metastasis; cleavage; gamma; proliferation; epidemiology
AB Osteosarcoma, which is the most prevalent malignant bone tumor, is responsible for the great majority of bone cancer-associated deaths because of its highly metastatic potential. Although tomatidine is suggested to serve as a chemosensitizer in multidrug-resistant tumors, the anti-metastatic effect of tomatidine in osteosarcoma is still unknown. Here, we tested the hypothesis that tomatidine suppresses migration and invasion, features that are associated with metastatic process in human osteosarcoma cells and also investigate its underlying pathway. Tomatidine, up to 100 mu M, without cytotoxicity, inhibited the invasion and migration capabilities of human osteosarcoma U2OS and HOS cells and repressed presenilin 1 (PS-1) expression of U2OS cells. After the knockdown of PS-1, U2OS and HOS cells' biological behaviors of cellular invasion and migratory potential were significantly reduced. While tomatidine significantly decreased the phosphorylation of c-Raf, mitogen/extracellular signal-regulated kinase (MEK), and extracellular signal-regulated protein kinase (ERK)1/2 in U2OS cells, no obvious influences on p-Jun N-terminal kinase, p38, and Akt, including their phosphorylation, were observed. In ERK 1 silencing U2 OS cells, tomatidine further enhanced the decrease of their migratory potential and invasive activities. We conclude that both PS-1 derived from U2OS and HOS cells and the c-Raf-MEK-ERK pathway contribute to cellular invasion and migration and tomatidine could inhibit the phenomenons. These findings indicate that tomatidine might be a potential candidate for anti-metastasis treatment of human osteosarcoma.
C1 [Hsieh, Min-Hong; Yang, Jia-Sin; Yang, Shun-Fa; Chang, Horng-Rong] Chung Shan Med Univ, Inst Med, Taichung 402, Taiwan.
   [Hsieh, Min-Hong] Buddhist Tzu Chi Med Fdn, Dalin Tzu Chi Hosp, Dept Orthoped, Chiayi 622, Taiwan.
   [Yang, Jia-Sin; Yang, Shun-Fa] Chung Shan Med Univ Hosp, Dept Med Res, Taichung 402, Taiwan.
   [Lin, Renn-Chia; Lu, Ko-Hsiu] Chung Shan Med Univ Hosp, Dept Orthoped, Taichung 402, Taiwan.
   [Lin, Renn-Chia; Chang, Horng-Rong; Lu, Ko-Hsiu] Chung Shan Med Univ, Sch Med, Taichung 402, Taiwan.
   [Lin, Renn-Chia] Chung Shan Med Univ Hosp, Div Hyperbar Oxygen Therapy & Wound Med, Taichung 402, Taiwan.
   [Hsieh, Yi-Hsien] Chung Shan Med Univ, Inst Biochem Microbiol & Immunol, Taichung 402, Taiwan.
   [Chang, Horng-Rong] Chung Shan Med Univ Hosp, Dept Med, Div Nephrol, Taichung 402, Taiwan.
RP Chang, HR (通讯作者)，Chung Shan Med Univ, Inst Med, Taichung 402, Taiwan.; Lu, KH (通讯作者)，Chung Shan Med Univ Hosp, Dept Orthoped, Taichung 402, Taiwan.; Chang, HR; Lu, KH (通讯作者)，Chung Shan Med Univ, Sch Med, Taichung 402, Taiwan.; Chang, HR (通讯作者)，Chung Shan Med Univ Hosp, Dept Med, Div Nephrol, Taichung 402, Taiwan.
EM dm239644@gmail.com; gazn_sheep@yahoo.com.tw; cshy594@csh.org.tw; hyhsien@csmu.edu.tw; ysf@csmu.edu.tw; chr@csmu.edu.tw; cshy307@csh.org.tw
FU Chung Shan Medical University Hospital, Taiwan [CSH-2019-D-002]
CR Chan-hui PY, 1998, BIOCHEM J, V336, P599, DOI 10.1042/bj3360599
   Chang PY, 2017, ENVIRON TOXICOL, V32, P2032, DOI 10.1002/tox.22380
   Chen S, 2011, PLOS ONE, V6, P0, DOI 10.1371/journal.pone.0020164
   Cheng HL, 2016, ONCOTARGET, V7, P35208, DOI 10.18632/oncotarget.9106
   Chiu FL, 2008, FEBS LETT, V582, P2407, DOI 10.1016/j.febslet.2008.05.049
   Choi SH, 2012, J AGR FOOD CHEM, V60, P3891, DOI 10.1021/jf3003027
   Friedman M, 2002, J AGR FOOD CHEM, V50, P5751, DOI 10.1021/jf020560c
   Friedman M, 2009, J AGR FOOD CHEM, V57, P5727, DOI 10.1021/jf900364j
   Fujiwara Y, 2012, J AGR FOOD CHEM, V60, P2472, DOI 10.1021/jf204197r
   Gupta GP, 2006, CELL, V127, P679, DOI 10.1016/j.cell.2006.11.001
   Hasegawa H, 1998, PLANTA MED, V64, P696, DOI 10.1055/s-2006-957560
   Hsieh YS, 2007, CARCINOGENESIS, V28, P977, DOI 10.1093/carcin/bgl221
   Hsieh YS, 2004, ARTHROSCOPY, V20, P482, DOI 10.1016/j.arthro.2004.03.010
   Ito S, 2007, FEBS LETT, V581, P3217, DOI 10.1016/j.febslet.2007.06.010
   Kim D, 2001, FASEB J, V15, P1953, DOI 10.1096/fj.01-0198com
   Kovacs DM, 1999, J NEUROCHEM, V73, P2278, DOI 10.1046/j.1471-4159.1999.0732278.x
   Lavie Y, 2001, ANTICANCER RES, V21, P1189
   Lee ST, 2011, PLOS ONE, V6, P0, DOI 10.1371/journal.pone.0018915
   Li LC, 2014, ONCOL LETT, V7, P2160, DOI 10.3892/ol.2014.1980
   Li P, 2016, ONCOTARGET, V7, P10650, DOI 10.18632/oncotarget.7298
   Lu KH, 2016, FOOD CHEM TOXICOL, V97, P177, DOI 10.1016/j.fct.2016.09.006
   Lu KH, 2013, FOOD CHEM TOXICOL, V52, P193, DOI 10.1016/j.fct.2012.11.019
   Mackay AR, 1990, CANCER RES, V50, P5997
   Marambaud P, 2002, EMBO J, V21, P1948, DOI 10.1093/emboj/21.8.1948
   Maraver A, 2012, CANCER CELL, V22, P222, DOI 10.1016/j.ccr.2012.06.014
   Meyer T, 1998, EUR J CANCER, V34, P214, DOI 10.1016/S0959-8049(97)10129-0
   Mirabello L, 2009, CANCER-AM CANCER SOC, V115, P1531, DOI 10.1002/cncr.24121
   Murakami D, 2003, ONCOGENE, V22, P1511, DOI 10.1038/sj.onc.1206298
   Nelson AR, 2000, J CLIN ONCOL, V18, P1135, DOI 10.1200/JCO.2000.18.5.1135
   Oertel S, 2010, TUMORI, V96, P582, DOI 10.1177/030089161009600411
   Ottaviani G, 2009, CANCER TREAT RES, V152, P3, DOI 10.1007/978-1-4419-0284-9_1
   Peltonen HM, 2013, PLOS ONE, V8, P0, DOI 10.1371/journal.pone.0079249
   Picci P, 2010, ANN ONCOL, V21, P1366, DOI 10.1093/annonc/mdp502
   Qin J, 2019, TISSUE CELL, V59, P51, DOI 10.1016/j.tice.2019.07.002
   Rahimi N, 2009, CANCER RES, V69, P2607, DOI 10.1158/0008-5472.CAN-08-2905
   Reddy KB, 2003, CANCER METAST REV, V22, P395, DOI 10.1023/A:1023781114568
   Reiter RJ, 2017, INT J MOL SCI, V18, P0, DOI 10.3390/ijms18040843
   Serrano J, 2010, ONCOGENE, V29, P2165, DOI 10.1038/onc.2009.503
   Shieh JM, 2011, CELL BIOCHEM BIOPHYS, V60, P297, DOI 10.1007/s12013-011-9152-1
   Shih YW, 2009, FOOD CHEM TOXICOL, V47, P1985, DOI 10.1016/j.fct.2009.05.011
   Shulkla S, 2007, INT J CANCER, V121, P1424, DOI 10.1002/ijc.22862
   Su SC, 2017, J PINEAL RES, V62, P0, DOI 10.1111/jpi.12370
   Sun Y, 2015, J RECEPT SIG TRANSD, V35, P600, DOI 10.3109/10799893.2015.1030412
   Cespedes MV, 2010, AM J PATHOL, V177, P2067, DOI 10.2353/ajpath.2010.100079
   Xia XF, 2001, P NATL ACAD SCI USA, V98, P10863, DOI 10.1073/pnas.191284198
   Yan KH, 2013, CHEM-BIOL INTERACT, V203, P580, DOI 10.1016/j.cbi.2013.03.016
   Yang JS, 2013, FOOD CHEM TOXICOL, V59, P801, DOI 10.1016/j.fct.2013.06.028
   Yelken BO, 2017, GENE, V627, P408, DOI 10.1016/j.gene.2017.06.054
   Yoon SO, 2003, J BIOCHEM MOL BIOL, V36, P128
NR 49
TC 6
Z9 7
U1 3
U2 7
PU MDPI
PI BASEL
PA ST ALBAN-ANLAGE 66, CH-4052 BASEL, SWITZERLAND
SN 
EI 1420-3049
J9 MOLECULES
JI Molecules
PD JAN 2
PY 2020
VL 25
IS 2
BP 
EP 
DI 10.3390/molecules25020326
PG 13
WC Biochemistry & Molecular Biology; Chemistry, Multidisciplinary
SC Biochemistry & Molecular Biology; Chemistry
GA KO2LR
UT WOS:000515381800088
PM 31941156
DA 2022-07-08
ER

PT J
AU Ding, Yan
   Lv, Shiqiao
   Li, Guangrun
   Cui, Jinpeng
   Chen, Yunzhen
AF Ding, Yan
   Lv, Shiqiao
   Li, Guangrun
   Cui, Jinpeng
   Chen, Yunzhen
TI Buformin suppresses osteosarcoma via targeting AMPK signaling pathway
SO OPEN LIFE SCIENCES
LA English
DT Article
DE buformin; osteosarcoma; AMPK signal pathway; synergistic effect
ID lactic-acidosis; cancer; metformin; hallmark
AB Background - Buformin has been reported to be a powerful anticancer drug by activating the AMPK signal. Herein, we aimed to investigate the effects of buformin on osteosarcoma. Material and methods - Cellular proliferative abilities were determined by cell counting kit-8 and colony formation assays. Cellular invasion was investigated using a transwell system. Cell cycle was examined by flow cytometry. Western blot was performed to measure the expression of key proteins. Synergistic effects of buformin and cisplatin were validated in seven fresh osteosarcoma tissues. Results - Buformin suppressed the growth of U-2 OS cells in a dose-dependent manner (IC50 = 69.1 mu M). Moreover, buformin induced cell cycle arrest (P < 0.001) and impaired cellular invasion (P = 0.038). Phosphorylation of AMPK was upregulated by buformin, while phosphorylation of S6, cyclin D1, and MMP9 were significantly downregulated. In addition, buformin notably induced accumulation of reactive oxygen species and lactate and eventually decreased ATP production. In both U-2 OS cells and the primary cultured osteosarcoma tissues, buformin increased tumor sensitivity to cisplatin. Conclusions - Buformin could suppress tumor growth and invasion of osteosarcoma through directly targeting the AMPK signaling pathway. Moreover, buformin inhibited the abnormal metabolism and notably increased the cytotoxicity of cisplatin, and therefore represents a new potential treatment option for osteosarcoma.
C1 [Ding, Yan; Chen, Yunzhen] Shandong Univ, Cheeloo Coll Med, Dept Spine, Qilu Hosp, 107 West Wenhua Rd, Jinan 250012, Shandong, Peoples R China.
   [Ding, Yan; Lv, Shiqiao] Yantaishan Hosp, Dept Orthoped, Yantai 264000, Peoples R China.
   [Li, Guangrun] Qingdao Univ, Dept Spine, Yantai Yuhuangding Hosp, Med Coll, Yantai 264000, Peoples R China.
   [Cui, Jinpeng] Yantaishan Hosp, Clin Lab, Yantai 264000, Peoples R China.
RP Chen, YZ (通讯作者)，Shandong Univ, Cheeloo Coll Med, Dept Spine, Qilu Hosp, 107 West Wenhua Rd, Jinan 250012, Shandong, Peoples R China.
EM qilucyz@yeah.net
CR Aljubran AH, 2009, ANN ONCOL, V20, P1136, DOI 10.1093/annonc/mdn731
   Andreou D, 2011, ANN ONCOL, V22, P1228, DOI 10.1093/annonc/mdq589
   Anisimov VN, 2003, BIOGERONTOLOGY, V4, P297, DOI 10.1023/A:1026299318315
   Avnet S, 2019, FRONT ONCOL, V9, P0, DOI 10.3389/fonc.2019.01332
   Bielack S, 2009, ANN ONCOL, V20, P137, DOI 10.1093/annonc/mdp154
   Carina V, 2019, CANCERS, V11, P0, DOI 10.3390/cancers11030348
   Castillo-tandazo W, 2019, CURR OSTEOPOROS REP, V17, P343, DOI 10.1007/s11914-019-00534-w
   Courtois S, 2019, GASTRIC CANCER, V22, P653, DOI 10.1007/s10120-019-00952-w
   Cunha V, 2020, ANN HEPATOL, V19, P232, DOI 10.1016/j.aohep.2019.10.005
   Della CORTECM, 2016, ONCOTARGET, V7, P4265, DOI 10.18632/oncotarget.6559
   Faria J, 2019, J MAMMARY GLAND BIOL, V24, P111, DOI 10.1007/s10911-019-09429-z
   Gan SC, 1992, ARCH INTERN MED, V152, P2333, DOI 10.1001/archinte.152.11.2333
   Godo S, 2017, INTERNAL MED, V56, P455, DOI 10.2169/internalmedicine.56.7754
   Guo ZY, 2017, ONCOTARGET, V8, P60342, DOI 10.18632/oncotarget.19466
   Hainaut P, 2013, CURR OPIN ONCOL, V25, P50, DOI 10.1097/CCO.0b013e32835b651e
   Hanahan D, 2011, CELL, V144, P646, DOI 10.1016/j.cell.2011.02.013
   Kamarudin MNA, 2019, J EXP CLIN CANC RES, V38, P0, DOI 10.1186/s13046-019-1495-2
   Kilgore J, 2016, AM J TRANSL RES, V8, P2705
   Krishnamurthy M, 2004, J AM GERIATR SOC, V52, P1785, DOI 10.1111/j.1532-5415.2004.52479_7.x
   Kurelac I, 2020, SEMIN CELL DEV BIOL, V98, P90, DOI 10.1016/j.semcdb.2019.05.010
   Lea MA, 2011, ANTICANCER RES, V31, P421
   Lengyel E, 2015, AM J OBSTET GYNECOL, V212, P0, DOI 10.1016/j.ajog.2014.10.026
   Li J, 2018, CANCER BIOL THER, V19, P507, DOI 10.1080/15384047.2018.1433504
   Mirabello L, 2009, CANCER-AM CANCER SOC, V115, P1531, DOI 10.1002/cncr.24121
   Parris AB, 2017, J EXP CLIN CANC RES, V36, P0, DOI 10.1186/s13046-017-0498-0
   Qureshi A, 2010, ASIAN PAC J CANCER P, V11, P393
   Ritter J, 2010, ANN ONCOL, V21, P320, DOI 10.1093/annonc/mdq276
   Shi PG, 2017, CELL DISCOV, V3, P0, DOI 10.1038/celldisc.2017.10
   Wittmann P, 1977, DEUT MED WOCHENSCHR, V102, P5, DOI 10.1055/s-0028-1104832
   Yano A, 2006, BIOL PHARM BULL, V29, P1006, DOI 10.1248/bpb.29.1006
   Zhang Y, 2018, ONCOL LETT, V16, P6228, DOI 10.3892/ol.2018.9434
   Zhu ZJ, 2015, CANCER PREV RES, V8, P518, DOI 10.1158/1940-6207.CAPR-14-0121
NR 33
TC 0
Z9 0
U1 0
U2 0
PU DE GRUYTER POLAND SP Z O O
PI WARSAW
PA BOGUMILA ZUGA 32A STR, 01-811 WARSAW, MAZOVIA, POLAND
SN 2391-5412
EI 
J9 OPEN LIFE SCI
JI Open Life Sci.
PD JUN 15
PY 2020
VL 15
IS 1
BP 409
EP 417
DI 10.1515/biol-2020-0041
PG 9
WC Biology
SC Life Sciences & Biomedicine - Other Topics
GA MG9TO
UT WOS:000546375300001
PM 33817229
DA 2022-07-08
ER

PT J
AU Yang, Shengdong
   Chen, Jin
   Tan, Tao
   Wang, Nan
   Huang, Yanran
   Wang, Yuping
   Yuan, Xiaohui
   Zhang, Ping
   Luo, Jinyong
   Luo, Xiaoji
AF Yang, Shengdong
   Chen, Jin
   Tan, Tao
   Wang, Nan
   Huang, Yanran
   Wang, Yuping
   Yuan, Xiaohui
   Zhang, Ping
   Luo, Jinyong
   Luo, Xiaoji
TI Evodiamine Exerts Anticancer Effects Against 143B and MG63 Cells Through the Wnt/beta-Catenin Signaling Pathway
SO CANCER MANAGEMENT AND RESEARCH
LA English
DT Article
DE evodiamine; osteosarcoma; anticancer; Wnt/beta-catenin
ID human osteosarcoma cell; cytochrome-c; cancer cell; apoptosis; cycle; proliferation; inhibition; carcinoma; emt
AB Background: Osteosarcoma is the most common primary malignant bone neoplasm and is associated with abysmal prognosis. There are limitations of current treatment methods. Therefore, developing new agents to treat osteosarcoma is exceptionally urgent. Aim: This study aimed to evaluate the anticancer effects of evodiamine (EVO) on osteosarcoma cells and, meanwhile, to investigate the underlying mechanisms involved. Materials and Methods: The effect of EVO on the proliferation of osteosarcoma was detected by MTT assay, crystal violet assay and colony formation assay. The effects of EVO on the migration and invasion of osteosarcoma were detected by wound-healing assay and transwell assay. The effect of EVO on apoptosis of osteosarcoma was measured by Hoechst 33258 staining and cell cycle assay. The protein expression levels were detected by Western blotting assay. The activity of Wnt/beta-Catenin signaling pathway was detected by luciferase reporter assay and Western blotting assay. Results: According to MTT, crystal violet and colony formation assay results, EVO significantly inhibited the cell proliferation in a dose-dependent manner. Hoechst 33258 staining assay revealed that EVO induced cell apoptosis in a concentration-dependent manner. Moreover, EVO inhibited the migration and invasion of the osteosarcoma cells. Mechanistic studies revealed that EVO suppresses metastatic through suppressing epithelial-mesenchymal transition (EMT) as indicated by elevating the expression of epithelial marker E-cadherin and reducing the expression of mesenchymal markers N-cadherin and vimentin, as well as EMT transcription factors Snail and MMPs. Subsequently, EVO induced cell cycle arrest at the G2/M phase that correlated with reduced levels of cyclin D1 protein, while the apoptotic effects of EVO were associated with the upregulation of Bax and Bad and a decrease in Bcl-2 protein levels. Furthermore, EVO exerted the anticancer effects by suppressing Wnt/beta-catenin signal pathway in osteosarcoma cells. Conclusion: In summary, EVO exhibited potent anticancer effects against human osteosarcoma cells and promoted apoptosis through suppressing Wnt/beta-catenin signaling pathway. These results indicated that EVO may be regarded as a new approach for osteosarcoma treatment.
C1 [Yang, Shengdong; Tan, Tao; Wang, Nan; Huang, Yanran; Wang, Yuping; Luo, Xiaoji] Chongqing Med Univ, Dept Orthoped, Affiliated Hosp 1, 1 YouYi Rd, Chongqing 400016, Peoples R China.
   [Chen, Jin] Chongqing Med Univ, Dept Dermatol, Affiliated Hosp 1, Chongqing 400016, Peoples R China.
   [Yuan, Xiaohui; Zhang, Ping; Luo, Jinyong] Chongqing Med Univ, Coll Lab Med, Key Lab Clin Diag, Educ Minist, 1 Yixueyuan Rd, Chongqing 400016, Peoples R China.
RP Luo, XJ (通讯作者)，Chongqing Med Univ, Dept Orthoped, Affiliated Hosp 1, 1 YouYi Rd, Chongqing 400016, Peoples R China.; Luo, JY (通讯作者)，Chongqing Med Univ, Coll Lab Med, Key Lab Clin Diag, Educ Minist, 1 Yixueyuan Rd, Chongqing 400016, Peoples R China.
EM 20182937@qq.com; cy2982@163.com
CR Bhattacharya S, 2017, CANCER PREV RES, V10, P337, DOI 10.1158/1940-6207.CAPR-17-0046
   Biazzo A, 2016, ACTA ORTHOP BELG, V82, P690
   Chaffer CL, 2016, CANCER METAST REV, V35, P645, DOI 10.1007/s10555-016-9648-7
   Chen CB, 2019, CANCER GENE THER, V26, P83, DOI 10.1038/s41417-018-0041-2
   Choe KN, 2017, MOL CELL, V65, P380, DOI 10.1016/j.molcel.2016.12.020
   Danieau G, 2019, INT J MOL SCI, V20, P0, DOI 10.3390/ijms20153751
   Dong HY, 2019, MED ONCOL, V36, P0, DOI 10.1007/s12032-019-1317-6
   Du J, 2013, ONCOL REP, V30, P685, DOI 10.3892/or.2013.2498
   Eischen CM, 2001, ONCOGENE, V20, P6983, DOI 10.1038/sj.onc.1204892
   Elmore S, 2007, TOXICOL PATHOL, V35, P495, DOI 10.1080/01926230701320337
   Fan TJ, 2005, ACTA BIOCH BIOPH SIN, V37, P719, DOI 10.1111/j.1745-7270.2005.00108.x
   Gavaraskar K, 2015, FITOTERAPIA, V106, P22, DOI 10.1016/j.fitote.2015.07.019
   Goldar SAMIRA, 2015, ASIAN PAC J CANCER PREV, V16, P2129
   Hayden JB, 2006, ORTHOP CLIN N AM, V37, P1, DOI 10.1016/j.ocl.2005.06.004
   He JP, 2014, ASIAN PAC J CANCER P, V15, P5967, DOI 10.7314/APJCP.2014.15.15.5967
   Hu X, 2018, INT J MOL SCI, V19, P0, DOI 10.3390/ijms19113403
   Huang T, 2019, DIS MARKERS, V2019, P0, DOI 10.1155/2019/7129214
   Jiang JL, 2009, MOLECULES, V14, P1852, DOI 10.3390/molecules14051852
   Krishnamurthy N, 2018, CANCER TREAT REV, V62, P50, DOI 10.1016/j.ctrv.2017.11.002
   Kuzhandaivel A, 2010, CELL MOL NEUROBIOL, V30, P1001, DOI 10.1007/s10571-010-9531-y
   Lee SY, 2012, CANCER RES, V72, P3607, DOI 10.1158/0008-5472.CAN-12-0006
   Liao JF, 2011, CHIN MED-UK, V6, P0, DOI 10.1186/1749-8546-6-6
   Lim SH, 2013, DEVELOPMENT, V140, P3079, DOI 10.1242/dev.091744
   Lin CH, 2014, ADV EXP MED BIOL, V804, P33, DOI 10.1007/978-3-319-04843-7_2
   Lin L, 2016, MOL MED REP, V14, P2832, DOI 10.3892/mmr.2016.5575
   Macdonald BT, 2009, DEV CELL, V17, P9, DOI 10.1016/j.devcel.2009.06.016
   Meng ZJ, 2015, ONCOL REP, V34, P1388, DOI 10.3892/or.2015.4084
   Mohan V, 2016, BIOCHEM BIOPH RES CO, V477, P1065, DOI 10.1016/j.bbrc.2016.07.037
   Ottaviani G, 2009, CANCER TREAT RES, V152, P3, DOI 10.1007/978-1-4419-0284-9_1
   Park HYE-RIM, 1995, JOURNAL OF KOREAN MEDICAL SCIENCE, V10, P360
   Park SY, 2016, J MICROBIOL BIOTECHN, V26, P637, DOI 10.4014/jmb.1509.09051
   Qie S, 2016, J MOL MED, V94, P1313, DOI 10.1007/s00109-016-1475-3
   Saraf AJ, 2018, FRONT ONCOL, V8, P0, DOI 10.3389/fonc.2018.00004
   Satelli A, 2011, CELL MOL LIFE SCI, V68, P3033, DOI 10.1007/s00018-011-0735-1
   Schwartz GK, 2005, J CLIN ONCOL, V23, P9408, DOI 10.1200/JCO.2005.01.5594
   Seca AML, 2018, INT J MOL SCI, V19, P0, DOI 10.3390/ijms19010263
   Shi L, 2016, TUMOR BIOL, V37, P12791, DOI 10.1007/s13277-016-5251-3
   Simpson E, 2018, JAAPA-J AM ACAD PHYS, V31, P15, DOI 10.1097/01.JAA.0000541477.24116.8d
   Stark GR, 2006, MOL BIOTECHNOL, V32, P227, DOI 10.1385/MB:32:3:227
   Stevens M, 2019, FRONT GENET, V10, P0, DOI 10.3389/fgene.2019.00804
   Wang AH, 2019, BIOL OPEN, V8, P0, DOI 10.1242/bio.043570
   Wang W, 2018, CYTOTECHNOLOGY, V70, P615, DOI 10.1007/s10616-017-0147-7
   Wang YF, 2013, CURR CANCER DRUG TAR, V13, P963, DOI 10.2174/15680096113136660102
   Wiman KG, 2017, J INTERN MED, V281, P483, DOI 10.1111/joim.12609
   Xiang J, 2017, ONCOGENESIS, V6, P0, DOI 10.1038/oncsis.2016.83
   Xu P, 2016, APOPTOSIS, V21, P1125, DOI 10.1007/s10495-016-1270-1
   Yang F, 2017, BIOCHEM BIOPH RES CO, V485, P54, DOI 10.1016/j.bbrc.2017.02.017
   Yang ZG, 2009, CHEM BIODIVERS, V6, P924, DOI 10.1002/cbdv.200800256
   Yu H, 2013, MOLECULES, V18, P1826, DOI 10.3390/molecules18021826
   Zhang LN, 2019, J CELL PHYSIOL, V234, P20469, DOI 10.1002/jcp.28648
   Zheng YJ, 2019, FASEB J, V33, P12915, DOI 10.1096/fj.201900803R
   Zhou YC, 2017, CURR RHEUMATOL REP, V19, P0, DOI 10.1007/s11926-017-0679-z
   Zhou YL, 2018, MED SCI MONITOR, V24, P5874, DOI 10.12659/MSM.909682
NR 53
TC 4
Z9 5
U1 2
U2 5
PU DOVE MEDICAL PRESS LTD
PI ALBANY
PA PO BOX 300-008, ALBANY, AUCKLAND 0752, NEW ZEALAND
SN 1179-1322
EI 
J9 CANCER MANAG RES
JI Cancer Manag. Res.
PD JUN 15
PY 2020
VL 12
IS 
BP 2875
EP 2888
DI 10.2147/CMAR.S238093
PG 14
WC Oncology
SC Oncology
GA LH4VV
UT WOS:000528785400001
PM 32425601
DA 2022-07-08
ER

PT J
AU Wang, Chao
   Chen, Yunqing
   Xiang, Hongfei
   Wu, Xiaolin
   Tang, Qian
   Ma, Xuexiao
   Zhang, Lu
AF Wang, Chao
   Chen, Yunqing
   Xiang, Hongfei
   Wu, Xiaolin
   Tang, Qian
   Ma, Xuexiao
   Zhang, Lu
TI ADAMTS7 degrades Comp to fuel BMP2-dependent osteogenic differentiation and ameliorate oncogenic potential in osteosarcomas
SO FEBS OPEN BIO
LA English
DT Article
DE ADAMTS; BMP2; Comp; osteogenic differentiation; osteosarcoma
ID oligomeric matrix protein; metalloproteinase; growth; cell; bind
AB Osteosarcoma (OS) is the most common primary malignant bone tumor in children and adolescents, with a high metastatic potential. Despite dramatic changes in OS treatments over the past decades, their efficiency still remains limited, with severe complications and adverse side effects. Key mechanisms underlining tumorigenesis, metastasis and chemotherapy resistance are currently lacking, in turn hindering any progress with respect to developing effective and safe therapeutic strategies against OS. Recently, ADAMTS7, a member of the disintegrin and metalloproteinase with thrombospondin motifs (ADAMTS) family, was shown to be involved in osteogenic differentiation-related pathological processes. ADAMTS7 promotes vascular calcification via disturbing the balance between osteogenic bone morphogenetic protein (BMP)2 (regulating osteogenic differentiation and bone formation during development) and its natural inhibitor cartilage oligomeric matrix protein (Comp). Hence, in the present study, we aimed to investigate the role of ADAMTS7 in the pathological process of OS. We first revealed that ADAMTS7 was decreased in OS tissues. Lower expression of ADAMTS7 was correlated with poor histological differentiation and an advanced clinical stage of OS. Through loss- and gain-function analysis, we further revealed that ADAMTS7 attenuated cell proliferation, migration and invasion, at the same time as promoting the expression of osteogenic differentiation markers in two OS cell lines: MG63 and SAOS2. Moreover, Comp was responsible for the effects of ADAMTS7 on OS pathogenesis by reinforcing cell osteogenic differentiation mediated by BMP2in vitro. In conclusion, ADAMTS7-mediated degradation of Comp may provide a potential therapeutic target for the treatment of OS.
C1 [Wang, Chao; Xiang, Hongfei; Wu, Xiaolin; Ma, Xuexiao] Qingdao Univ, Affiliated Hosp, Dept Spine Surg, Qingdao 266003, Peoples R China.
   [Chen, Yunqing] Qingdao Univ, Affiliated Hosp, Dept Pathol, Qingdao, Peoples R China.
   [Tang, Qian; Zhang, Lu] Qingdao Univ, Affiliated Hosp, Dept Med Genet, Qingdao 266003, Peoples R China.
   [Tang, Qian; Zhang, Lu] Qingdao Univ, Affiliated Hosp, Med Res Ctr, Qingdao, Peoples R China.
RP Ma, XX (通讯作者)，Qingdao Univ, Affiliated Hosp, Dept Spine Surg, Qingdao 266003, Peoples R China.; Zhang, L (通讯作者)，Qingdao Univ, Affiliated Hosp, Dept Med Genet, Qingdao 266003, Peoples R China.
EM ma_xuexiao@126.com; 0130aici@163.com
FU National Natural Science Foundation of China [81902209, 81600211]
CR Alfranca A, 2015, CELL MOL LIFE SCI, V72, P3097, DOI 10.1007/s00018-015-1918-y
   Briggs MD, 1995, NAT GENET, V10, P330, DOI 10.1038/ng0795-330
   Cal S, 2015, MATRIX BIOL, V44-46, P77, DOI 10.1016/j.matbio.2015.01.013
   Cong Y, 2015, TUMOR BIOL, V36, P2059, DOI 10.1007/s13277-014-2813-0
   Du YY, 2012, ARTERIOSCL THROM VAS, V32, P2580, DOI 10.1161/ATVBAHA.112.300206
   Du YY, 2011, CIRC RES, V108, P917, DOI 10.1161/CIRCRESAHA.110.234328
   Durfee RA, 2016, RHEUMATOL THER, V3, P221, DOI 10.1007/s40744-016-0046-y
   Fu Y, 2017, CURR VASC PHARMACOL, V15, P186, DOI 10.2174/1570161115666170201121232
   Geng S, 2014, MOL CANCER THER, V13, P1431, DOI 10.1158/1535-7163.MCT-13-0934
   Guo FJ, 2010, ARTHRITIS RHEUM-US, V62, P2023, DOI 10.1002/art.27491
   Guo P, 2014, ORTHOP SURG, V6, P280, DOI 10.1111/os.12135
   Hankenson KD, 2015, ADV DRUG DELIVER REV, V94, P3, DOI 10.1016/j.addr.2015.09.008
   Harrison DJ, 2018, EXPERT REV ANTICANC, V18, P39, DOI 10.1080/14737140.2018.1413939
   Haydon RC, 2007, CLIN ORTHOP RELAT R, V0, PP237, DOI 10.1097/BLO.0b013e31802b683c
   Ishida K, 2013, BONE, V55, P23, DOI 10.1016/j.bone.2013.03.007
   Kelwick R, 2015, GENOME BIOL, V16, P0, DOI 10.1186/s13059-015-0676-3
   Lin YH, 2017, TRENDS MOL MED, V23, P737, DOI 10.1016/j.molmed.2017.06.004
   Liu CJ, 2006, FASEB J, V20, P988, DOI 10.1096/fj.05-3877fje
   Lu Y, 2018, MOL THER-NUCL ACIDS, V10, P292, DOI 10.1016/j.omtn.2017.12.009
   Mead TJ, 2018, MATRIX BIOL, V71-72, P225, DOI 10.1016/j.matbio.2018.06.002
   Mead TJ, 2018, JCI INSIGHT, V3, P0, DOI 10.1172/jci.insight.92941
   Posey KL, 2018, MATRIX BIOL, V71-72, P161, DOI 10.1016/j.matbio.2018.02.023
   Ritter J, 2010, ANN ONCOL, V21, P320, DOI 10.1093/annonc/mdq276
   Sasaki R, 2019, CANCERS, V11, P0, DOI 10.3390/cancers11040553
   Thomas D, 2006, J CELL BIOCHEM, V98, P757, DOI 10.1002/jcb.20850
   Wang L, 2011, CANCER BIOL THER, V11, P457, DOI 10.4161/cbt.11.5.14372
   Xiong QS, 2018, ONCOTARGETS THER, V11, P7543, DOI 10.2147/OTT.S176724
   Zhang Y, 2018, ONCOL LETT, V16, P6228, DOI 10.3892/ol.2018.9434
   Zhang YY, 2015, MOL CELL BIOCHEM, V404, P171, DOI 10.1007/s11010-015-2376-4
   Zheng Y, 2018, STEM CELL RES THER, V9, P0, DOI 10.1186/s13287-018-0780-x
NR 30
TC 1
Z9 1
U1 0
U2 0
PU WILEY
PI HOBOKEN
PA 111 RIVER ST, HOBOKEN 07030-5774, NJ USA
SN 2211-5463
EI 
J9 FEBS OPEN BIO
JI FEBS Open Bio
PD SEP 15
PY 2020
VL 10
IS 9
BP 1856
EP 1867
DI 10.1002/2211-5463.12939
PG 12
WC Biochemistry & Molecular Biology
SC Biochemistry & Molecular Biology
GA NG9JD
UT WOS:000557592300001
PM 32692461
DA 2022-07-08
ER

PT J
AU Huang, Hai
   Han, Ying
   Chen, Zhijun
   Pan, Xin
   Yuan, Putao
   Zhao, Xiangde
   Zhu, Hongfang
   Wang, Jiying
   Sun, Xuewu
   Shi, Peihua
AF Huang, Hai
   Han, Ying
   Chen, Zhijun
   Pan, Xin
   Yuan, Putao
   Zhao, Xiangde
   Zhu, Hongfang
   Wang, Jiying
   Sun, Xuewu
   Shi, Peihua
TI ML264 inhibits osteosarcoma growth and metastasis via inhibition of JAK2/STAT3 and WNT/beta-catenin signalling pathways
SO JOURNAL OF CELLULAR AND MOLECULAR MEDICINE
LA English
DT Article
DE epithelial-mesenchymal transition; Kruppel-like factor 5; ML264; osteosarcoma
ID epithelial-mesenchymal transition; gene 2 ndrg2; colorectal-cancer; cell; invasion; apoptosis; klf5; transcription; promote; emt
AB Osteosarcoma, the most common bone malignancy, has a high morbidity rate and poor prognosis. Kruppel-like factor 5 (KLF5) is a key transcriptional regulator of cellular proliferation whose overexpression is observed in osteosarcoma cell lines (U2OS, 143B, MG63 and SAOS2). ML264, a small-molecule inhibitor of KLF5, exerts antiproliferative effects in colorectal cancer; however, its function in osteosarcoma remains unknown. Here, we explored the possible antitumour effects of ML264 on 143B and U2OS cell lines and murine tumour xenograft model. ML264 suppressed proliferation and clonogenic ability of osteosarcoma cells in a dose-dependent manner. Moreover, ML264 induced G0/G1 cell cycle arrest, with no influence on apoptosis, and inhibited the migratory and invasive abilities of osteosarcoma cells, as demonstrated by wound-healing and Transwell assays. Exposure to ML264 reduced the mRNA and protein levels of molecules associated with epithelial-mesenchymal transition phenotype, including N-cadherin, vimentin, Snail, matrix metalloproteinase (MMP) 9 and MMP13. Inhibition of signal transducer and activator of transcription (STAT) 3 phosphorylation and Wnt signalling was also observed. In the murine model of osteosarcoma, tumour growth was efficiently suppressed following a 10-day treatment with ML264. Collectively, our findings demonstrate the potential value of ML264 as a novel anticancer drug for osteosarcoma.
C1 [Huang, Hai; Han, Ying; Chen, Zhijun; Pan, Xin; Yuan, Putao; Zhao, Xiangde; Zhu, Hongfang; Wang, Jiying; Sun, Xuewu; Shi, Peihua] Zhejiang Univ, Sch Med, Dept Orthpaed Surg, Sir Run Run Shaw Hosp, Hangzhou 310016, Peoples R China.
   [Huang, Hai; Han, Ying; Chen, Zhijun; Pan, Xin; Yuan, Putao; Zhao, Xiangde; Zhu, Hongfang; Wang, Jiying; Sun, Xuewu; Shi, Peihua] Key Lab Musculoskeletal Syst Degenerat & Regenera, Hangzhou, Peoples R China.
RP Sun, XW; Shi, PH (通讯作者)，Zhejiang Univ, Sch Med, Dept Orthpaed Surg, Sir Run Run Shaw Hosp, Hangzhou 310016, Peoples R China.
EM xuewu_sun@zju.edu.cn; peihua_shi@zju.edu.cn
FU Appropriate Project of Zhejiang Provincial Health and Family Planning Commission [2016149733]; Natural Science Foundation of Zhejiang Province [LY16H060004]; National Natural Science Foundation of China [81873985, 81874015, 81902232]
CR Arndt CAS, 2012, MAYO CLIN PROC, V87, P475, DOI 10.1016/j.mayocp.2012.01.015
   Bialkowska A, 2010, ML264 ANTITUMOR AGEN, V0, P0
   Blattmann C, 2013, STRAHLENTHER ONKOL, V189, P957, DOI 10.1007/s00066-013-0372-8
   Bray NL, 2016, NAT BIOTECHNOL, V34, P888, DOI 10.1038/nbt0816-888d
   Broadhead MATTHEWL, 2011, SARCOMA, V2011, P959248, DOI 10.1155/2011/959248
   Chen ZK, 2017, THERANOSTICS, V7, P0, DOI 10.7150/thno.17555
   de Sabando AR, 2016, MOL CANCER THER, V15, P72, DOI 10.1158/1535-7163.MCT-15-0600
   Dong JT, 2009, CELL MOL LIFE SCI, V66, P2691, DOI 10.1007/s00018-009-0045-z
   Garcia-moure M, 2017, J BONE ONCOL, V9, P41, DOI 10.1016/j.jbo.2016.12.001
   Han Y, 2019, CANCER LETT, V440, P116, DOI 10.1016/j.canlet.2018.10.011
   He P, 2018, GASTROENTEROLOGY, V154, P1494, DOI 10.1053/j.gastro.2017.12.005
   Hegyi M, 2011, PEDIATR BLOOD CANCER, V57, P415, DOI 10.1002/pbc.23172
   Heuberger J, 2010, CSH PERSPECT BIOL, V2, P0, DOI 10.1101/cshperspect.a002915
   Hu FL, 2014, APOPTOSIS, V19, P210, DOI 10.1007/s10495-013-0914-7
   Hu W, 2016, ONCOTARGET, V7, P209, DOI 10.18632/oncotarget.6228
   Kang YB, 2004, CELL, V118, P277, DOI 10.1016/j.cell.2004.07.011
   Kim MJ, 2014, CANCER LETT, V354, P33, DOI 10.1016/j.canlet.2014.06.023
   Kong G, 2017, ONCOL REP, V38, P2647, DOI 10.3892/or.2017.5973
   Ma D, 2017, SCI REP, V7, P1, DOI 10.1038/S41598-017-15979-1
   Ma YL, 2015, J EXP CLIN CANC RES, V34, P0, DOI 10.1186/s13046-015-0232-8
   Mcconnell BB, 2009, CANCER RES, V69, P4125, DOI 10.1158/0008-5472.CAN-08-4402
   Mirabello L, 2009, CANCER-AM CANCER SOC, V115, P1531, DOI 10.1002/cncr.24121
   Nakata K, 2011, SURGERY, V150, P916, DOI 10.1016/j.surg.2011.06.017
   Pattison JM, 2016, MOL CANCER RES, V14, P1078, DOI 10.1158/1541-7786.MCR-16-0123
   Picci P, 2007, ORPHANET J RARE DIS, V2, P0, DOI 10.1186/1750-1172-2-6
   Rokavec M, 2014, J CLIN INVEST, V124, P1853, DOI 10.1172/JCI73531
   Shi HP, 1999, NUCLEIC ACIDS RES, V27, P4807, DOI 10.1093/nar/27.24.4807
   Siveen KS, 2014, BRIT J CANCER, V111, P1327, DOI 10.1038/bjc.2014.422
   Sun ZF, 2014, MED ONCOL, V31, P0, DOI 10.1007/s12032-014-0982-8
   Tarapore RS, 2013, NEOPLASIA, V15, P472, DOI 10.1593/neo.122126
   Thiery JP, 2009, CELL, V139, P871, DOI 10.1016/j.cell.2009.11.007
   Tian HJ, 2019, J ORTHOP RES, V37, P1638, DOI 10.1002/jor.24244
   Yang JS, 2013, FOOD CHEM TOXICOL, V59, P801, DOI 10.1016/j.fct.2013.06.028
   Yonemoto T, 2015, INT J CLIN ONCOL, V20, P613, DOI 10.1007/s10147-014-0729-8
   Zhang BT, 2013, MOL CELL BIOL, V33, P4919, DOI 10.1128/MCB.00787-13
NR 35
TC 9
Z9 10
U1 3
U2 9
PU WILEY
PI HOBOKEN
PA 111 RIVER ST, HOBOKEN 07030-5774, NJ USA
SN 1582-1838
EI 1582-4934
J9 J CELL MOL MED
JI J. Cell. Mol. Med.
PD MAY 15
PY 2020
VL 24
IS 10
BP 5652
EP 5664
DI 10.1111/jcmm.15226
PG 13
WC Cell Biology; Medicine, Research & Experimental
SC Cell Biology; Research & Experimental Medicine
GA LL3FK
UT WOS:000525966700001
PM 32285603
DA 2022-07-08
ER

PT J
AU Lin, Hang
   Hao, Yi
   Wan, Xiaoqing
   He, Jun
   Tong, Yongjun
AF Lin, Hang
   Hao, Yi
   Wan, Xiaoqing
   He, Jun
   Tong, Yongjun
TI Baicalein inhibits cell development, metastasis and EMT and induces apoptosis by regulating ERK signaling pathway in osteosarcoma
SO JOURNAL OF RECEPTORS AND SIGNAL TRANSDUCTION
LA English
DT Article
DE Baicalein; epithelial mesenchymal transition (EMT); apoptosis; osteosarcoma; ERK signaling pathway
ID cancer cell; in-vitro; proliferation; invasion; resistance; prognosis; migration; antitumor
AB Background: Osteosarcoma is a highly malignant primary tumor. Baicalein has broad-spectrum anti-tumor effects. This study aimed to study the specific molecular regulatory mechanism of baicalein in anti-osteosarcoma and the possible regulatory signaling network involved. Methods: In vitro experiment, MG-63 cells treated with 0, 50, 75, and 100 mu M of baicalein. Cell viability, proliferation, migration, invasion, cycle, apoptosis, and morphology were detected using 3-(4,5-dimethyl-2-thiazolyl)-2,5-diphenyl-2-H-tetrazoliumbromide (MTT), clone formation, wound healing, Transwell, flow cytometry, Hoechst staining, wound healing and microscopic observation. In addition, cycle, apoptosis and EMT-related proteins and p-ERK/ERK expression level were analyzed using western blotting. In vivo experiments were performed by BALB/c-nude mice model establishment to detect mice and tumor weight, tumor volume, positive rate and p-ERK/ERK expression when mice treated with 100 mu M of baicalein. Results: Firstly, the IC50 of baicalein was 67.57 mu M. Then, baicalein decreased cell viability, proliferation, migration, invasion, and the expression of CDK2, Cyclin D1, Cyclin E1, Bcl-2, N-cad, Vimentin, MMP-2, MMP-9, p-ERK/ERK, while increased G1 phase numbers, apoptosis and the expression level of p21, p27, cleaved caspase 3/9, Bax, E-cad, ZO-1 in a dose-dependent manner in MG-63 cells. Also, baicalein reduced the body weight, tumor weight and volume and relative expression level of p-ERK/ERK in vivo. Conclusion: Baicalein inhibits cell development, metastasis, and EMT progress and induces cell cycle arrest and apoptosis by regulating ERK signaling pathway in osteosarcoma, and has a visible anti-osteosarcoma effect in vivo.
C1 [Lin, Hang; Hao, Yi; Wan, Xiaoqing; He, Jun; Tong, Yongjun] Zhejiang Hosp, Dept Orthoped, 15 Ward,12 Lingyin Rd, Hangzhou, Zhejiang, Peoples R China.
RP Lin, H (通讯作者)，Zhejiang Hosp, Dept Orthoped, 15 Ward,12 Lingyin Rd, Hangzhou, Zhejiang, Peoples R China.
EM HangLindfg@163.com
FU Zhejiang TCM science and technology program [2018ZB007]; Zhejiang basic public welfare research project [LY18H160045]
CR Bacci G, 2006, J BONE JOINT SURG BR, V88B, P1071, DOI 10.1302/0301-620X.88B8
   Brabletz T, 2012, CANCER CELL, V22, P699, DOI 10.1016/j.ccr.2012.11.009
   Cathcart MC, 2016, BMC CANCER, V16, P0, DOI 10.1186/s12885-016-2740-0
   Dai G, 2017, ONCOTARGET, V8, P86098, DOI 10.18632/oncotarget.20987
   De Craene B, 2013, NAT REV CANCER, V13, P97, DOI 10.1038/nrc3447
   Hartwell LH, 1994, SCIENCE, V266, P1821, DOI 10.1126/science.7997877
   Ishikawa T, 2013, CANCER SCI, V104, P880, DOI 10.1111/cas.12163
   Kaste SC, 1999, CANCER-AM CANCER SOC, V86, P1602, DOI 10.1002/(SICI)1097-0142(19991015)86:8<1602::AID-CNCR31>3.0.CO;2-R
   Kimura Y, 2013, PHYTOMEDICINE, V20, P328, DOI 10.1016/j.phymed.2012.10.016
   Longhi A, 2006, CANCER TREAT REV, V32, P423, DOI 10.1016/j.ctrv.2006.05.005
   Luetke A, 2014, CANCER TREAT REV, V40, P523, DOI 10.1016/j.ctrv.2013.11.006
   Ma O, 2009, CANCER RES, V69, P2559, DOI 10.1158/0008-5472.CAN-08-2929
   Maran A, 2013, J BIOMED MATER RES A, V101, P2491, DOI 10.1002/jbm.a.34550
   Lopez-novoa JM, 2009, EMBO MOL MED, V1, P303, DOI 10.1002/emmm.200900043
   Morris EJ, 2013, CANCER DISCOV, V3, P742, DOI 10.1158/2159-8290.CD-13-0070
   Nagata S, 1997, CELL, V88, P355, DOI 10.1016/S0092-8674(00)81874-7
   Oredsson SM, 2003, BIOCHEM SOC T, V31, P366, DOI 10.1042/BST0310366
   Pirog-garcia KA, 2007, HUM MOL GENET, V16, P2072, DOI 10.1093/hmg/ddm155
   Ren Y, 2012, J HUAZHONG U SCI-MED, V32, P82, DOI 10.1007/s11596-012-0014-x
   Roy MK, 2007, PHARMAZIE, V62, P149, DOI 10.1691/ph.2007.2.6608
   Saika S, 2003, INVEST OPHTH VIS SCI, V44, P2094, DOI 10.1167/iovs.02-1059
   Shang DD, 2015, ONCOL REP, V33, P2077, DOI 10.3892/or.2015.3786
   Song B, 2009, ONCOGENE, V28, P4065, DOI 10.1038/onc.2009.274
   Tan Y, 2014, J ANAL METHODS CHEM, V2014, P0, DOI 10.1155/2014/769350
   Tang ZHIBIN, 2015, XI BAO YU FEN ZI MIAN YI XUE ZA ZHI, V31, P342
   Vijayamurugan N, 2014, EXPERT REV ANTICANC, V14, P151, DOI 10.1586/14737140.2014.863453
   Wang ZX, 2014, BIOMED RES INT, V2014, P0, DOI 10.1155/2014/732516
   Wu B, 2012, INT J BIOL MACROMOL, V50, P1116, DOI 10.1016/j.ijbiomac.2012.02.023
   Yan X, 2015, ONCOL REP, V33, P737, DOI 10.3892/or.2014.3669
   Yilmaz M, 2009, CANCER METAST REV, V28, P15, DOI 10.1007/s10555-008-9169-0
   Yin JQ, 2011, HUAXI PHARM J, V26, P133
   Zhang XD, 2018, ONCOTARGETS THER, V11, P629, DOI 10.2147/OTT.S152063
   Zheng F, 2015, J EXP CLIN CANC RES, V34, P0, DOI 10.1186/s13046-015-0160-7
NR 33
TC 9
Z9 9
U1 0
U2 1
PU TAYLOR & FRANCIS LTD
PI ABINGDON
PA 2-4 PARK SQUARE, MILTON PARK, ABINGDON OR14 4RN, OXON, ENGLAND
SN 1079-9893
EI 1532-4281
J9 J RECEPT SIG TRANSD
JI J. Recept. Signal Transduct.
PD JAN 2
PY 2020
VL 40
IS 1
BP 49
EP 57
DI 10.1080/10799893.2020.1713807
PG 9
WC Biochemistry & Molecular Biology; Cell Biology
SC Biochemistry & Molecular Biology; Cell Biology
GA KI3VI
UT WOS:000507757500001
PM 31948366
DA 2022-07-08
ER

PT J
AU Lee, SY
AF Lee, Sang
TI Ginsenoside Rg1 Drives Stimulations of Timosaponin AIII-Induced Anticancer Effects in Human Osteosarcoma Cells
SO EVIDENCE-BASED COMPLEMENTARY AND ALTERNATIVE MEDICINE
LA English
DT Article
ID matrix metalloproteinase; lung-cancer; apoptosis; migration; caspase-3; invasion; role
AB A ginsenoside Rg1 is an active compound extracted from the stem and/or root of ginseng. Rg1 has been known to affect various human organ systems including the immune, cardiovascular, and nervous systems with its pharmacological effects. Timosaponin AIII (TA3) is a type of spirostanol saponins that are the major compounds ofAnemarrhena asphodeloides. TA3 exerts anticancer effects in various human cancers, and the effects include attenuations of cancer cell migration and induction of apoptosis. In this study, I report that Rg1 drives the stimulation of TA3-induced cytotoxic effects in MG63 human osteosarcoma cells. Rg1 stimulates TA3-induced apoptosis in MG63 cells via selective intensification of caspase-3 activation. Rg1 and TA3 synergistically induced antimetastatic effects such as attenuation of MG63 cell migration and inhibitions of matrix metalloproteinases (MMP-2 and MMP-9). Rg1 and TA3 synergistically suppressed JNK, p38, ERK,beta-catenin, and CREB signaling, which are key regulators of cancer metastasis. Finally, the synergistic anticancer effects of Rg1 and TA3 were also observed in U2OS human osteosarcoma cells, and this may indicate that the synergy is not limited specifically to MG63 cells. The results presented here suggest that the combinatorial use of Rg1 and TA3 may be a promising way to develop an effective antiosteosarcoma agent.
C1 [Lee, Sang Yeol] Gachon Univ, Dept Life Sci, San 65, Seongnam Si 461701, Gyeonggi Do, South Korea.
RP Lee, SY (通讯作者)，Gachon Univ, Dept Life Sci, San 65, Seongnam Si 461701, Gyeonggi Do, South Korea.
EM leesaye@hotmail.com
FU Basic Science Research Program through the National Research Foundation of Korea (NRF); Ministry of Education [NRF-2018R1D1A1B07040998]
CR Ahuja A, 2018, J GINSENG RES, V42, P248, DOI 10.1016/j.jgr.2017.04.009
   Ando KOSEI, 2013, CANCERS (BASEL), V5, P591, DOI 10.3390/cancers5020591
   Baguley BC, 2010, MOL BIOTECHNOL, V46, P308, DOI 10.1007/s12033-010-9321-2
   Bravo-cordero JJ, 2012, CURR OPIN CELL BIOL, V24, P277, DOI 10.1016/j.ceb.2011.12.004
   Broadhead MATTHEWL, 2011, SARCOMA, V2011, P959248, DOI 10.1155/2011/959248
   Chen SH, 2014, EVID-BASED COMPL ALT, V2014, P0, DOI 10.1155/2014/168940
   Dufour A, 2008, J CELL PHYSIOL, V217, P643, DOI 10.1002/jcp.21535
   Elmore S, 2007, TOXICOL PATHOL, V35, P495, DOI 10.1080/01926230701320337
   Fu YL, 2008, J THROMB HAEMOST, V6, P524, DOI 10.1111/j.1538-7836.2007.02881.x
   Gialeli C, 2011, FEBS J, V278, P16, DOI 10.1111/j.1742-4658.2010.07919.x
   He F, 2020, FRONT PHARMACOL, V10, P0, DOI 10.3389/fphar.2019.01565
   He FANG, 2016, CHINESE PHARMACOLOGICAL BULLETIN, V32, P319, DOI 10.3969/j.issn.1001-1978.2016.03.005
   Jung O, 2019, J GINSENG RES, V43, P488, DOI 10.1016/j.jgr.2018.11.002
   Jung O, 2016, BIOORG MED CHEM LETT, V26, P3963, DOI 10.1016/j.bmcl.2016.07.004
   King FW, 2009, PLOS ONE, V4, P0, DOI 10.1371/journal.pone.0007283
   Lakhani SA, 2006, SCIENCE, V311, P847, DOI 10.1126/science.1115035
   Lee SY, 2018, J GINSENG RES, V42, P229, DOI 10.1016/j.jgr.2017.11.003
   Lee YJ, 2014, ONCOL REP, V32, P1803, DOI 10.3892/or.2014.3452
   Leung KW, 2010, CHIN MED, V5, P20, DOI 10.1186/1749-8546-5-20, 10.1186/1749-8546-5-20
   Liu TG, 2009, BMC CANCER, V9, P0, DOI 10.1186/1471-2407-9-250
   Lowe SW, 2000, CARCINOGENESIS, V21, P485, DOI 10.1093/carcin/21.3.485
   Ong WY, 2015, FRONT AGING NEUROSCI, V7, P0, DOI 10.3389/fnagi.2015.00129
   Porter AG, 1999, CELL DEATH DIFFER, V6, P99, DOI 10.1038/sj.cdd.4400476
   Radad K, 2004, BRAIN RES, V1021, P41, DOI 10.1016/j.brainres.2004.06.030
   Sy LK, 2008, CANCER RES, V68, P10229, DOI 10.1158/0008-5472.CAN-08-1983
   Wang Y, 2016, INT J BIOL SCI, V12, P1341, DOI 10.7150/ijbs.15992
   Westermarck J, 1999, FASEB J, V13, P781, DOI 10.1096/fasebj.13.8.781
   Xu SF, 2012, EUR J PHARMACOL, V695, P7, DOI 10.1016/j.ejphar.2012.07.050
NR 28
TC 3
Z9 3
U1 0
U2 4
PU HINDAWI LTD
PI LONDON
PA ADAM HOUSE, 3RD FLR, 1 FITZROY SQ, LONDON, W1T 5HF, ENGLAND
SN 1741-427X
EI 1741-4288
J9 EVID-BASED COMPL ALT
JI Evid.-based Complement Altern. Med.
PD JUL 22
PY 2020
VL 2020
IS 
BP 
EP 
DI 10.1155/2020/8980124
PG 12
WC Integrative & Complementary Medicine
SC Integrative & Complementary Medicine
GA MZ4VY
UT WOS:000559124100001
PM 32774433
DA 2022-07-08
ER

PT J
AU Simpson, Siobhan
   Dunning, Mark
   De brot, Simone
   Alibhai, Aziza
   Bailey, Clara
   Woodcock, CL
   Mestas, Madeline
   Akhtar, Shareen
   Jeyapalan, JN
   Lothion-roy, Jennifer
   Emes, RD
   Allegrucci, Cinzia
   Rizvanov, AA
   Mongan, NP
   Rutland, CS
AF Simpson, Siobhan
   Dunning, Mark
   De brot, Simone
   Alibhai, Aziza
   Bailey, Clara
   Woodcock, Corinne
   Mestas, Madeline
   Akhtar, Shareen
   Jeyapalan, Jennie
   Lothion-roy, Jennifer
   Emes, Richard
   Allegrucci, Cinzia
   Rizvanov, Albert
   Mongan, Nigel
   Rutland, Catrin
TI Molecular Characterisation of Canine Osteosarcoma in High Risk Breeds
SO CANCERS
LA English
DT Article
DE androgen; androgen receptor; bone; cancer risk; canine; KEGG; Wiki
ID androgen-receptor gene; matrix metalloproteinase-3; double-blind; cancer risk; cag repeat; chromosomal instability; insensitivity syndrome; genomic instability; expression analysis; negative regulator
AB Dogs develop osteosarcoma (OSA) and the disease process closely resembles that of human OSA. OSA has a poor prognosis in both species and disease-free intervals and cure rates have not improved in recent years. Gene expression in canine OSAs was compared with non-tumor tissue utilising RNA sequencing, validated by qRT-PCR and immunohistochemistry (n = 16). Polymorphic polyglutamine (polyQ) tracts in the androgen receptor (AR/NR3C4) and nuclear receptor coactivator 3 (NCOA3) genes were investigated in control and OSA patients using polymerase chain reaction (PCR), Sanger sequencing and fragment analysis (n = 1019 Rottweilers, 379 Irish Wolfhounds). Our analysis identified 1281 significantly differentially expressed genes (>2 fold change, p < 0.05), specifically 839 lower and 442 elevated gene expression in osteosarcoma (n = 3) samples relative to non-malignant (n = 4) bone. Enriched pathways and gene ontologies were identified, which provide insight into the molecular pathways implicated in canine OSA. Expression of a subset of these genes (SLC2A1, DKK3, MMP3, POSTN, RBP4, ASPN) was validated by qRTPCR and immunohistochemistry (MMP3, DKK3, SLC2A1) respectively. While little variation was found in the NCOA3 polyQ tract, greater variation was present in both polyQ tracts in the AR, but no significant associations in length were made with OSA. The data provides novel insights into the molecular mechanisms of OSA in high risk breeds. This knowledge may inform development of new prevention strategies and treatments for OSA in dogs and supports utilising spontaneous OSA in dogs to improve understanding of the disease in people.
C1 [Simpson, Siobhan; Dunning, Mark; de Brot, Simone; Alibhai, Aziza; Bailey, Clara; Woodcock, Corinne L.; Mestas, Madeline; Akhtar, Shareen; Jeyapalan, Jennie N.; Lothion-Roy, Jennifer; Emes, Richard D.; Allegrucci, Cinzia; Rizvanov, Albert A.; Mongan, Nigel P.; Rutland, Catrin S.] Univ Nottingham, Fac Med & Hlth Sci, Sch Vet Med & Sci, Nottingham LE12 5RD, England.
   [Dunning, Mark] Willows Vet Ctr & Referral Serv, Solihull B90 4NH, W Midlands, England.
   [de Brot, Simone] Univ Bern, Inst Anim Pathol, COMPATH, Laenggassstr 122, CH-3012 Bern, Switzerland.
   [Woodcock, Corinne L.; Jeyapalan, Jennie N.; Lothion-Roy, Jennifer; Allegrucci, Cinzia; Mongan, Nigel P.] Univ Nottingham, Fac Med & Hlth Sci, Biodiscovery Inst, Univ Pk, Nottingham NG7 2RD, England.
   [Rizvanov, Albert A.] Kazan Fed Univ, Inst Fundamental Med & Biol, Kazan 42008, Russia.
   [Mongan, Nigel P.] Weill Cornell Med, Dept Pharmacol, New York, NY 10065 USA.
RP Mongan, NP (通讯作者)，Univ Nottingham, Fac Med & Hlth Sci, Sch Vet Med & Sci, Nottingham LE12 5RD, England.; Mongan, NP (通讯作者)，Univ Nottingham, Fac Med & Hlth Sci, Biodiscovery Inst, Univ Pk, Nottingham NG7 2RD, England.; Mongan, NP (通讯作者)，Weill Cornell Med, Dept Pharmacol, New York, NY 10065 USA.
EM siobhan.simpson@googlemail.com; svzmdd@exmail.nottingham.ac.uk; simone.debrot@vetsuisse.unibe.ch; svaaa3@exmail.nottingham.ac.uk; svycb5@exmail.nottingham.ac.uk; stxclw@exmail.nottingham.ac.uk; madeline.mestas@gmail.com; saanimalcare@gmail.com; plzjnj@exmail.nottingham.ac.uk; stxj134@exmail.nottingham.ac.uk; svzrde@exmail.nottingham.ac.uk; mgzca@exmail.nottingham.ac.uk; rizvanov@gmail.com; Nigel.mongan@nottingham.ac.uk; catrin.rutland@nottingham.ac.uk
FU University of Nottingham BBSRC Doctoral Training Programmes [BB/J014508/1, BB/I024291/1]; School of Veterinary Medicine and Science, University of Nottingham; Academy of Medical Sciences; Wellcome Trust; Kazan Federal University Program of Competitive Growth
CR Adamopoulos C, 2016, EXP BIOL MED, V241, P1296, DOI 10.1177/1535370216648806
   Al-romaih K, 2003, CANCER GENET CYTOGEN, V144, P91, DOI 10.1016/S0165-4608(02)00929-9
   Baehs S, 2009, CANCER LETT, V276, P152, DOI 10.1016/j.canlet.2008.11.003
   Banik D, 2015, ONCOTARGET, V6, P15164, DOI 10.18632/oncotarget.3897
   Batch JA, 1992, HUM MOL GENET, V1, P497, DOI 10.1093/hmg/1.7.497
   Behrens J, 1996, NATURE, V382, P638, DOI 10.1038/382638a0
   Berlin O, 1993, CANCER RES, V53, P4890
   Bielack SS, 2002, J CLIN ONCOL, V20, P776, DOI 10.1200/JCO.20.3.776
   Boorjian SA, 2009, ENDOCR-RELAT CANCER, V16, P123, DOI 10.1677/ERC-08-0124
   Bramhall SR, 2002, BRIT J CANCER, V87, P161, DOI 10.1038/sj.bjc.6600446
   Brown TR, 1988, P NATL ACAD SCI USA, V85, P8151, DOI 10.1073/pnas.85.21.8151
   Burandt E, 2013, BREAST CANCER RES TR, V137, P745, DOI 10.1007/s10549-013-2406-4
   Calon A, 2015, NAT GENET, V47, P320, DOI 10.1038/ng.3225
   Carter SL, 2006, NAT GENET, V38, P1043, DOI 10.1038/ng1861
   Chamberlain NL, 1994, NUCLEIC ACIDS RES, V22, P3181, DOI 10.1093/nar/22.15.3181
   Dart DA, 2013, PLOS ONE, V8, P0, DOI 10.1371/journal.pone.0071694
   Davies B, 1993, CANCER RES, V53, P2087
   de Bruin EC, 2014, SCIENCE, V346, P251, DOI 10.1126/science.1253462
   Dellinger TH, 2012, GYNECOL ONCOL, V126, P259, DOI 10.1016/j.ygyno.2012.04.026
   Dey N, 2013, BMC CANCER, V13, P0, DOI 10.1186/1471-2407-13-537
   Dillberger JOHNE, 2017, CANINE GENET EPIDEMIOL, V4, P3, DOI 10.1186/s40575-017-0042-8
   Egenvall A, 2007, CAN J VET RES, V71, P292
   Fang H, 2003, CHEM RES TOXICOL, V16, P1338, DOI 10.1021/tx030011g
   Fehrmann RSN, 2015, NAT GENET, V47, P115, DOI 10.1038/ng.3173
   Fenger JM, 2014, ILAR J, V55, P69, DOI 10.1093/ilar/ilu009
   Fiorito V, 2020, FRONT ONCOL, V9, P0, DOI 10.3389/fonc.2019.01540
   Fray MJ, 2003, J MED CHEM, V46, P3514, DOI 10.1021/jm0308038
   Frimberger AE, 2016, J AM ANIM HOSP ASSOC, V52, P149, DOI 10.5326/JAAHA-MS-6315
   Fu YX, 1997, GENETICS, V147, P915
   Galanos P, 2016, NAT CELL BIOL, V18, P777, DOI 10.1038/ncb3378
   Gillet JP, 2016, MOL PHARMACOL, V89, P263, DOI 10.1124/mol.115.101360
   Giovannucci E, 1997, P NATL ACAD SCI USA, V94, P3320, DOI 10.1073/pnas.94.7.3320
   Gnanapragasam VJ, 2001, BRIT J CANCER, V85, P1928, DOI 10.1054/bjoc.2001.2179
   Gottlieb B, 2012, HUM MUTAT, V33, P887, DOI 10.1002/humu.22046
   Hall CL, 2010, CANCER RES, V70, P9916, DOI 10.1158/0008-5472.CAN-10-0440
   Han GP, 2015, TUMOR BIOL, V36, P371, DOI 10.1007/s13277-014-2661-y
   Hsieh SY, 2004, ONCOGENE, V23, P9183, DOI 10.1038/sj.onc.1208138
   Hsing AW, 2000, CANCER RES, V60, P5111
   Hsu SC, 1998, MOL CELL BIOL, V18, P4807, DOI 10.1128/MCB.18.8.4807
   Huang JF, 2016, J BUON, V21, P235
   Huelsken J, 2002, J CELL SCI, V115, P3977, DOI 10.1242/jcs.00089
   Ibanez L, 2003, J CLIN ENDOCR METAB, V88, P3333, DOI 10.1210/jc.2002-021791
   Infante JB, 2016, J STEROID BIOCHEM, V155, P63, DOI 10.1016/j.jsbmb.2015.09.042
   Jacks T, 1994, CURR BIOL, V4, P1, DOI 10.1016/S0960-9822(00)00002-6
   Jansen T, 2010, J MOL CELL CARDIOL, V49, P186, DOI 10.1016/j.yjmcc.2010.04.011
   Karlsson EK, 2013, GENOME BIOL, V14, P0, DOI 10.1186/gb-2013-14-12-r132
   Kazemiesfarjani P, 1995, HUM MOL GENET, V4, P523, DOI 10.1093/hmg/4.4.523
   Kessenbrock K, 2013, CELL STEM CELL, V13, P300, DOI 10.1016/j.stem.2013.06.005
   Kim D, 2013, GENOME BIOL, V14, P0, DOI 10.1186/gb-2013-14-4-r36
   Kim HJ, 2016, BBA-MOL BASIS DIS, V1862, P1533, DOI 10.1016/j.bbadis.2016.05.010
   Klepper J, 2003, EUR J PEDIATR, V162, P84, DOI 10.1007/s00431-002-1112-8
   Konno A, 2011, BIOL LETTERS, V7, P658, DOI 10.1098/rsbl.2011.0087
   Kubo T, 2015, CLIN ORTHOP RELAT R, V473, P305, DOI 10.1007/s11999-014-3910-5
   Kunkel M, 2003, CANCER, V97, P1015, DOI 10.1002/cncr.11159
   Kurahara S, 1999, HEAD NECK-J SCI SPEC, V21, P627, DOI 10.1002/(SICI)1097-0347(199910)21:7<627::AID-HED7>3.0.CO;2-2
   Lai CL, 2008, J VET INTERN MED, V22, P1380, DOI 10.1111/j.1939-1676.2008.0181.x
   Laspada AR, 1991, NATURE, V352, P77, DOI 10.1038/352077a0
   Lee EJ, 2009, INT J CANCER, V124, P287, DOI 10.1002/ijc.23913
   Li Z, 2012, WORLD J GASTROENTERO, V18, P855, DOI 10.3748/wjg.v18.i8.855
   Liao YX, 2019, NUCLEIC ACIDS RES, V47, PW199, DOI 10.1093/nar/gkz401
   Limacher JM, 2001, INT J CANCER, V96, P238, DOI 10.1002/ijc.1021
   Lin CAROLH, 2013, SARCOMA, V2013, P147541, DOI 10.1155/2013/147541
   Louters LL, 2010, J MED TOXICOL, V6, P100, DOI 10.1007/s13181-010-0072-z
   Lu NZ, 2006, PHARMACOL REV, V58, P782, DOI 10.1124/pr.58.4.9
   Luo F, 2013, PATHOL RES PRACT, V209, P790, DOI 10.1016/j.prp.2013.09.008
   Macewen EG, 1996, VET CLIN N AM-SMALL, V26, P123, DOI 10.1016/S0195-5616(96)50011-2
   Maejima M, 2005, J ANIM GENET, V32, P3, DOI 10.5924/ABGRI2000.32.2_3
   Maniscalco L, 2015, VET J, V205, P272, DOI 10.1016/j.tvjl.2014.09.005
   Martins-neves SR, 2016, J CELL PHYSIOL, V231, P876, DOI 10.1002/jcp.25179
   Martins-neves SR, 2018, CANCER LETT, V414, P1, DOI 10.1016/j.canlet.2017.11.004
   Mccleese JK, 2013, VET COMP ONCOL, V11, P124, DOI 10.1111/j.1476-5829.2011.00309.x
   Mckenna NJ, 2002, CELL, V108, P465, DOI 10.1016/S0092-8674(02)00641-4
   Mcneill CJ, 2007, VET COMP ONCOL, V5, P90, DOI 10.1111/j.1476-5829.2006.00116.x
   Mehner CHRISTINE, 2015, GENES CANCER, V6, P480
   Millanta F, 2012, J COMP PATHOL, V147, P153, DOI 10.1016/j.jcpa.2012.02.003
   Mirabello L, 2011, CANCER CAUSE CONTROL, V22, P899, DOI 10.1007/s10552-011-9763-2
   Mirabello L, 2009, INT J CANCER, V125, P229, DOI 10.1002/ijc.24320
   Mirabello L, 2009, CANCER-AM CANCER SOC, V115, P1531, DOI 10.1002/cncr.24121
   Molzer C, 2013, EXP CELL RES, V319, P536, DOI 10.1016/j.yexcr.2012.12.003
   Mongan NP, 2015, BEST PRACT RES CL EN, V29, P569, DOI 10.1016/j.beem.2015.04.005
   Mongan NP, 2003, EUR J ENDOCRINOL, V148, P277, DOI 10.1530/eje.0.1480277
   Moore AS, 2007, J VET INTERN MED, V21, P783, DOI 10.1892/0891-6640(2007)21[783:DABFTT]2.0.CO;2
   Morell H, 1958, J BIOL CHEM, V233, P923
   Nakamura REI, 2010, GROWTH FACTORS, V28, P232, DOI 10.3109/08977191003738832
   Ngan ESW, 2003, ONCOGENE, V22, P734, DOI 10.1038/sj.onc.1206121
   Nilsson EM, 2015, ONCOTARGET, V6, P35710, DOI 10.18632/oncotarget.5958
   Ognjanovic S, 2012, CANCER-AM CANCER SOC, V118, P1387, DOI 10.1002/cncr.26390
   Okada Y, 1986, J BIOL CHEM, V261, P14245
   Pang LY, 2014, BMC VET RES, V10, P0, DOI 10.1186/s12917-014-0184-9
   Parkin DM, 2010, INT J CANCER, V127, P2918, DOI 10.1002/ijc.25517
   Pfaffl MW, 2001, NUCLEIC ACIDS RES, V29, P0, DOI 10.1093/nar/29.9.e45
   Pfefferle AD, 2016, DIS MODEL MECH, V9, P749, DOI 10.1242/dmm.025239
   Phillips JC, 2007, GENOMICS, V90, P354, DOI 10.1016/j.ygeno.2007.05.001
   Phillips JC, 2010, GENOMICS, V96, P220, DOI 10.1016/j.ygeno.2010.07.002
   Poos K, 2014, DATABASE-OXFORD, V0, P0, DOI DOI 10.1093/database/bau042
   R DEVELOPMENTCORETEAM, 2018, LANG ENV STAT COMP, V0, P0
   Rebbeck TR, 1999, AM J HUM GENET, V64, P1371, DOI 10.1086/302366
   Reddy KIA, 2015, BONE JOINT J, V97B, P115, DOI 10.1302/0301-620X.97B1.33924
   Reya T, 2000, IMMUNITY, V13, P15, DOI 10.1016/S1074-7613(00)00004-2
   Ru G, 1998, VET J, V156, P31, DOI 10.1016/S1090-0233(98)80059-2
   Rufino AT, 2013, J CELL BIOCHEM, V114, P1879, DOI 10.1002/jcb.24532
   Savage SA, 2013, NAT GENET, V45, P799, DOI 10.1038/ng.2645
   Selvarajah GT, 2013, CELL STRESS CHAPERON, V18, P607, DOI 10.1007/s12192-013-0414-2
   Selvarajah GT, 2012, VET J, V193, P412, DOI 10.1016/j.tvjl.2012.02.009
   Selvarajah GT, 2009, MOL CANCER, V8, P0, DOI 10.1186/1476-4598-8-72
   Shahi MH, 2015, PLOS ONE, V10, P0, DOI 10.1371/journal.pone.0131006
   Shakya A, 2015, J EXP MED, V212, P2115, DOI 10.1084/jem.20150363
   Shepherd FA, 2002, J CLIN ONCOL, V20, P4434, DOI 10.1200/JCO.2002.02.108
   Shows TB, 1987, DIABETES, V36, P546, DOI 10.2337/diabetes.36.4.546
   Shuralyova I, 2004, AM J PHYSIOL-HEART C, V286, PH627, DOI 10.1152/ajpheart.00639.2003
   Siegel R, 2013, CA-CANCER J CLIN, V63, P11, DOI 10.3322/caac.21166
   Simpson S, 2016, BIOMED RES INT, V2016, P0, DOI 10.1155/2016/6374082
   Simpson S, 2015, INT J GENOMICS, V2015, P0, DOI 10.1155/2015/204823
   Slatkin M, 1995, GENETICS, V139, P457
   Smeland EIVIND, 2012, SARCOMA, V2012, P541650, DOI 10.1155/2012/541650
   Stinco G, 2008, J DERMATOL, V35, P154, DOI 10.1111/j.1346-8138.2008.00436.x
   Straw RC, 1991, J VET INTERN MED, V5, P205, DOI 10.1111/j.1939-1676.1991.tb00950.x
   Tan JA, 2000, ENDOCRINOLOGY, V141, P3440, DOI 10.1210/en.141.9.3440
   Thomas DM, 2015, J SURG ONCOL, V111, P490, DOI 10.1002/jso.23809
   Tinkey PT, 1998, RADIAT RES, V149, P401, DOI 10.2307/3579704
   Trapnell C, 2013, NAT BIOTECHNOL, V31, P46, DOI 10.1038/nbt.2450
   Tsai HC, 2014, ONCOTARGET, V5, P3800, DOI 10.18632/oncotarget.1998
   Urfer S, 2011, AFFECTS PRESENT GENE, V0, P69
   Vant VEERLJ, 2002, NATURE, V415, P530, DOI 10.1038/415530a
   Villani A, 2011, LANCET ONCOL, V12, P559, DOI 10.1016/S1470-2045(11)70119-X
   Voloshanenko O, 2013, NAT COMMUN, V4, P0, DOI 10.1038/ncomms3610
   Vonholdt BM, 2010, NATURE, V464, P898, DOI 10.1038/nature08837
   Wang J, 2013, NUCLEIC ACIDS RES, V41, PW77, DOI 10.1093/nar/gkt439
   Watson SA, 1999, BRIT J CANCER, V81, P19, DOI 10.1038/sj.bjc.6690645
   Weinstein JN, 2014, NATURE, V507, P315, DOI 10.1038/nature12965
   Woo DK, 2001, INT J CANCER, V95, P108, DOI 10.1002/1097-0215(20010320)95:2<108::AID-IJC1019>3.3.CO;2-R
   Wright S, 1951, ANN EUGENIC, V15, P323
   Xiang TX, 2013, J CELL MOL MED, V17, P1236, DOI 10.1111/jcmm.12099
   Yang JA, 2010, NAT GENET, V42, P565, DOI 10.1038/ng.608
   Yang YC, 2016, CLIN CANCER RES, V22, P4466, DOI 10.1158/1078-0432.CCR-15-2901
   Yepuru M, 2013, CLIN CANCER RES, V19, P5613, DOI 10.1158/1078-0432.CCR-13-1151
   Younes M, 1997, CANCER-AM CANCER SOC, V80, P1046, DOI 10.1002/(SICI)1097-0142(19970915)80:6<1046::AID-CNCR6>3.0.CO;2-7
   Zhang B, 2005, NUCLEIC ACIDS RES, V33, PW741, DOI 10.1093/nar/gki475
   Zhao S, 2015, ONCOGENE, V34, P5069, DOI 10.1038/onc.2014.429
   Zhou XL, 2010, ACTA PHARMACOL SIN, V31, P202, DOI 10.1038/aps.2009.200
NR 140
TC 9
Z9 9
U1 3
U2 5
PU MDPI
PI BASEL
PA ST ALBAN-ANLAGE 66, CH-4052 BASEL, SWITZERLAND
SN 
EI 2072-6694
J9 CANCERS
JI Cancers
PD SEP 15
PY 2020
VL 12
IS 9
BP 
EP 
DI 10.3390/cancers12092405
PG 22
WC Oncology
SC Oncology
GA OF5PQ
UT WOS:000581259800001
PM 32854182
DA 2022-07-08
ER

PT J
AU Da fonseca, JM
   Mackowiak da fonseca, II
   Nagamine, MK
   Massoco, CdO
   Nishiya, AT
   Ward, JM
   Liu, Shihui
   Leppla, SH
   Bugge, TH
   Zaidan dagli, ML
AF Da fonseca, Jonathan
   Mackowiak da fonseca, Ivone
   Nagamine, Marcia
   Massoco, Cristina
   Nishiya, Adriana
   Ward, Jerrold
   Liu, Shihui
   Leppla, Stephen
   Bugge, Thomas
   Zaidan dagli, Maria
TI Inhibitory Effects of a Reengineered Anthrax Toxin on Canine and Human Osteosarcoma Cells
SO TOXINS
LA English
DT Article
DE toxin; canine osteosarcoma; Bacillus anthracis; anthrax; apoptosis
ID urokinase plasminogen-activator; therapy produces regression; protective antigen; tumor; system; dog; specificity; expression; biology
AB Canine and human osteosarcomas (OSA) share similarities. Novel therapies are necessary for these tumours. The Bacillus anthracis toxin was reengineered to target and kill cells with high expressions of matrix metalloproteinases (MMPs) and urokinase plasminogen activator (uPA). Since canine OSA express MMPs and uPA, we assessed whether the reengineered toxin could show efficacy against these tumours. Two OSA cell lines (canine D17 and human MG63) and a non-neoplastic canine osteoblastic cell line (COBS) were used. Cells were treated with different concentrations of the reengineered anthrax toxin and cell viability was quantified using MTT assay. The cell cycle, apoptosis, and necrosis were analysed by flow cytometry. The wound-healing assay was performed to quantify the migration capacity of treated cells. D17 and MG63 cells had significantly decreased viability after 24 h of treatment. Cell cycle analysis revealed that OSA cells underwent apoptosis when treated with the toxin, whereas COBS cells arrested in the G1 phase. The wound-healing assay showed that D17 and MG63 cells had a significantly reduced migration capacity after treatment. These results point for the first time towards the in vitro inhibitory effects of the reengineered anthrax toxin on OSA cells; this reengineered toxin could be further tested as a new therapy for OSA.
C1 [da Fonseca, Jonathan Mackowiak; Mackowiak da Fonseca, Ivone Izabel; Nagamine, Marcia Kazumi; Massoco, Cristina de Oliveira; Nishiya, Adriana Tomoko; Zaidan Dagli, Maria Lucia] Univ Sao Paulo, Sch Vet Med & Anim Sci, Dept Pathol, BR-05508270 Sao Paulo, SP, Brazil.
   [Ward, Jerrold Michael] Global Vet Pathol, Montgomery Village, MD 20886 USA.
   [Liu, Shihui] Univ Pittsburg, Aging Inst, Dept Med, Pittsburgh, PA 15261 USA.
   [Liu, Shihui] Univ Pittsburg, Div Infect Dis, Dept Med, Pittsburgh, PA 15261 USA.
   [Leppla, Stephen Howard] NIAID, Microbial Pathogenesis Sect, Lab Parasit Dis, NIH, Bethesda, MD 20892 USA.
   [Bugge, Thomas Henrik] Natl Inst Dent & Craniofacial Res, Proteases & Tissue Remodeling Sect, NIH, Bethesda, MD 20892 USA.
RP Dagli, MLZ (通讯作者)，Univ Sao Paulo, Sch Vet Med & Anim Sci, Dept Pathol, BR-05508270 Sao Paulo, SP, Brazil.
EM jowfonseca@gmail.com; ivonemfonseca@usp.br; mknagamine@gmail.com; cmassoco@usp.br; adriananishiya@hotmail.com; veterinarypathology@gmail.com; shl176@pitt.edu; sleppla@niaid.nih.gov; tbugge@dir.nidcr.nih.gov; mlzdagli@usp.br
FU National Council of Scientific and Technological Development (CNPq) of the Ministry of Science, Technology, Innovation, and Communication of Brazil [141455/2015-2]; Sao Paulo Research Foundation, (Fundacao de Amparo a Pesquisa do Estado de Sao Paulo, FAPESP) [2017/12855-1, 2016/20479-7]; FAPESP [2015/16776-3]; National Institue of Dental and Cranial Research (NIDCR); National Institute of Allergy and Infectious Diseases (NIAID)
CR Abi-habib RJ, 2006, CLIN CANCER RES, V12, P7437, DOI 10.1158/1078-0432.CCR-06-2019
   Andreasen PA, 2000, CELL MOL LIFE SCI, V57, P25, DOI 10.1007/s000180050497
   Anwar S, 2015, J COMP PATHOL, V153, P278, DOI 10.1016/j.jcpa.2015.07.003
   Bachran C, 2016, TOXINS, V8, P0, DOI 10.3390/toxins8070197
   Casteleyn C, 2013, VET J, V195, P6, DOI 10.1016/j.tvjl.2012.06.011
   Castro JLC, 2013, J VET ADV, V3, P29
   Covey JL, 2014, VET SURG, V43, P174, DOI 10.1111/j.1532-950X.2014.12082.x
   Duesbery NS, 1998, SCIENCE, V280, P734, DOI 10.1126/science.280.5364.734
   Ezzell JW, 1984, INFECT IMMUN, V45, P761, DOI 10.1128/IAI.45.3.761-767.1984
   Farese JP, 2009, VET SURG, V38, P914, DOI 10.1111/j.1532-950X.2009.00606.x
   Fenger JM, 2014, ILAR J, V55, P69, DOI 10.1093/ilar/ilu009
   Fonseca JM, 2019, THESIS, V0, P0
   Gustafson DL, 2018, PHARMACOL THERAPEUT, V188, P80, DOI 10.1016/j.pharmthera.2018.01.012
   Hoekstra R, 2001, ONCOLOGIST, V6, P415, DOI 10.1634/theoncologist.6-5-415
   Kirpensteijn J, 2002, VET PATHOL, V39, P240, DOI 10.1354/vp.39-2-240
   Klimpel KR, 1992, P NATL ACAD SCI USA, V89, P10277, DOI 10.1073/pnas.89.21.10277
   Levinsohn JL, 2012, PLOS PATHOG, V8, P0, DOI 10.1371/journal.ppat.1002638
   Liu SH, 2000, CANCER RES, V60, P6061
   Liu SH, 2005, NAT BIOTECHNOL, V23, P725, DOI 10.1038/nbt1091
   Liu SH, 2003, P NATL ACAD SCI USA, V100, P657, DOI 10.1073/pnas.0236849100
   Liu SH, 2001, J BIOL CHEM, V276, P17976, DOI 10.1074/jbc.M011085200
   Liu S, 2008, J BIOL CHEM, V283, P529, DOI 10.1074/jbc.M707419200
   Liu SH, 2016, P NATL ACAD SCI USA, V113, PE4079, DOI 10.1073/pnas.1600982113
   Liu SHIHUI, 2009, V539, V0, PP175, DOI 10.1007/978-1-60327-003-8_10
   Mcgill LD, 2011, VET J, V189, P1, DOI 10.1016/j.tvjl.2011.02.003
   Misdorp W, 1976, B WORLD HEALTH ORGAN, V53, P265
   Moayeri M, 2015, ANNU REV MICROBIOL, V69, P185, DOI 10.1146/annurev-micro-091014-104523
   Morello E, 2011, VET J, V189, P268, DOI 10.1016/j.tvjl.2010.08.014
   Mueller F, 2007, ANTICANCER RES, V27, P155
   Nishiya AT, 2020, TOXINS, V12, P0, DOI 10.3390/toxins12030157
   Ramos SC, 2017, VET WORLD, V10, P918, DOI 10.14202/vetworld.2017.918-923
   Rono B, 2006, MOL CANCER THER, V5, P89, DOI 10.1158/1535-7163.MCT-05-0163
   Rossmeisl JH, 2017, ONCOTARGETS THER, V10, P2077, DOI 10.2147/OTT.S132964
   Santos A, 2011, VET J, V189, P43, DOI 10.1016/j.tvjl.2010.05.023
   Schafer JM, 2011, PLOS ONE, V6, P0, DOI 10.1371/journal.pone.0020532
   Selvarajah GT, 2013, CELL STRESS CHAPERON, V18, P607, DOI 10.1007/s12192-013-0414-2
   Selvarajah GT, 2010, VET J, V185, P28, DOI 10.1016/j.tvjl.2010.04.010
   Simpson S, 2017, ACTA VET SCAND, V59, P0, DOI 10.1186/s13028-017-0341-9
   Su YP, 2007, CANCER RES, V67, P3329, DOI 10.1158/0008-5472.CAN-06-4642
   Wein AN, 2015, SCI REP-UK, V5, P0, DOI 10.1038/srep16267
   Withrow SJ, 1991, CLIN ORTHOP RELAT R, V0, P159
NR 41
TC 0
Z9 0
U1 0
U2 1
PU MDPI
PI BASEL
PA ST ALBAN-ANLAGE 66, CH-4052 BASEL, SWITZERLAND
SN 
EI 2072-6651
J9 TOXINS
JI Toxins
PD OCT 15
PY 2020
VL 12
IS 10
BP 
EP 
DI 10.3390/toxins12100614
PG 18
WC Food Science & Technology; Toxicology
SC Food Science & Technology; Toxicology
GA OL2BK
UT WOS:000585145600001
PM 32987941
DA 2022-07-08
ER

PT J
AU Shen, Peng
   Cheng, Yanfeng
AF Shen, Peng
   Cheng, Yanfeng
TI Long noncoding RNA lncARSR confers resistance to Adriamycin and promotes osteosarcoma progression
SO CELL DEATH & DISEASE
LA English
DT Article
ID hepatocellular-carcinoma; doxorubicin-resistance; open-label; cell; chemoresistance; chemotherapy; pathway; abcb1; gene
AB One of the significant challenges for chemotherapy is the appearance of resistance to compounds. Although several signaling pathways have been implicated in the development of Adriamycin (ADM) resistance, mechanisms involved in ADM-resistant osteosarcoma progression remain unknown. The present study attempted to illustrate the role of long noncoding RNA ARSR (lncARSR) in the development of adapted ADM resistance. We found lncARSR overexpressed in the Adriamycin-resistant cell lines U2OS/ADM and MG63/ADM, accompanied with acquired multidrug resistance against to paclitaxel and cisplatin. Overexpression of lncARSR triggered rhodamine 123 efflux and survival, as well as the migration of Adriamycin-resistant cells. Inversely, the depletion of lncARSR promoted rhodamine 123 retention and apoptosis, while reducing the motility of ADM-resistant cells. Further investigation revealed that the upregulation of lncARSR enhanced multidrug resistance-associated protein-1 (MRP1), apoptosis inhibitor Survivin, and matrix metalloproteinase-2 (MMP2) through activating AKT. The reduction of lncARSR overcame the resistance to ADM in U2OS/ADM mouse model. The current study gained novel evidence for understanding the mechanisms underlying adaptive ADM resistance and provided rationales to improve clinical outcomes of refractory osteosarcoma.
C1 [Shen, Peng; Cheng, Yanfeng] China Med Univ, Dept Dermatol, Shengjing Hosp, 36 Sanhao St, Shenyang 110004, Liaoning, Peoples R China.
RP Cheng, YF (通讯作者)，China Med Univ, Dept Dermatol, Shengjing Hosp, 36 Sanhao St, Shenyang 110004, Liaoning, Peoples R China.
EM pumpkin0452@163.com
CR Cheng FH, 2019, EUR REV MED PHARMACO, V23, P7256, DOI 10.26355/eurrev_201909_18828
   Chi Y, 2020, J TRANSL MED, V18, P0, DOI 10.1186/s12967-020-02225-y
   Dai HZ, 2016, CELL DEATH DIS, V7, P0, DOI 10.1038/cddis.2016.436
   Dong YQ, 2015, TUMOR BIOL, V36, P1477, DOI 10.1007/s13277-014-2631-4
   Gronchi A, 2017, LANCET ONCOL, V18, P812, DOI 10.1016/S1470-2045(17)30334-0
   Han Z, 2018, BIOCHEM BIOPH RES CO, V495, P947, DOI 10.1016/j.bbrc.2017.11.121
   He C, 2019, CLIN EPIGENETICS, V11, P0, DOI 10.1186/s13148-018-0605-x
   He K, 2018, EUR J PHARMACOL, V829, P93, DOI 10.1016/j.ejphar.2018.04.012
   Hu Y, 2015, CELL DEATH DIS, V6, P0, DOI 10.1038/cddis.2015.363
   Isakoff MS, 2015, J CLIN ONCOL, V33, P3029, DOI 10.1200/JCO.2014.59.4895
   Jouan E, 2016, PHARMACEUTICS, V8, P0, DOI 10.3390/pharmaceutics8020012
   Karkare S, 2019, SCI REP-UK, V9, P0, DOI 10.1038/s41598-019-47808-y
   Kim M, 2017, AUTOPHAGY, V13, P149, DOI 10.1080/15548627.2016.1239676
   Li YL, 2017, J CELL BIOCHEM, V118, P4498, DOI 10.1002/jcb.26107
   Li ZH, 2017, CELL PHYSIOL BIOCHEM, V42, P1407, DOI 10.1159/000479205
   Liu LC, 2019, MOL CANCER THER, V18, P2457, DOI 10.1158/1535-7163.MCT-19-0261
   Liu WH, 2018, CELL DEATH DIS, V9, P0, DOI 10.1038/s41419-018-0363-x
   Livak KJ, 2001, METHODS, V25, P402, DOI 10.1006/meth.2001.1262
   Marina NM, 2016, LANCET ONCOL, V17, P1396, DOI 10.1016/S1470-2045(16)30214-5
   Nomura M, 2019, JNCI-J NATL CANCER I, V111, P1216, DOI 10.1093/jnci/djz026
   Oh S, 2017, ARCH BIOCHEM BIOPHYS, V636, P110, DOI 10.1016/j.abb.2017.08.009
   Pasic I, 2010, CANCER RES, V70, P160, DOI 10.1158/0008-5472.CAN-09-1902
   Qu L, 2016, NAT COMMUN, V7, P0, DOI 10.1038/ncomms12692
   Qu L, 2016, CANCER CELL, V29, P653, DOI 10.1016/j.ccell.2016.03.004
   Rastogi S, 2017, J GLOB ONCOL, V4, P0, DOI 10.1200/JGO.2016.007336
   Riss T, 2004, CELL VIABILITY ASSAY, V0, P0
   Stride BD, 1997, MOL PHARMACOL, V52, P344, DOI 10.1124/mol.52.3.344
   Wang Y, 2016, CANCER LETT, V382, P137, DOI 10.1016/j.canlet.2016.08.024
   Wang ZG, 2017, ONCOTARGET, V8, P31465, DOI 10.18632/oncotarget.16356
   Xia WK, 2016, ONCOTARGETS THER, V9, P4645, DOI 10.2147/OTT.S103376
   Xie Y, 2016, EXCLI J, V15, P745, DOI 10.17179/excli2016-694
   Xu H, 2017, VIRCHOWS ARCH, V471, P743, DOI 10.1007/s00428-017-2237-5
   Yang C, 2019, GENE, V687, P73, DOI 10.1016/j.gene.2018.10.087
   Yang ZZ, 2016, CELL DEATH DIS, V7, P0, DOI 10.1038/cddis.2016.272
   Ying J, 2020, AM J TRANSL RES, V12, P857
   Zhang BH, 2016, ONCOL REP, V35, P1807, DOI 10.3892/or.2015.4479
   Zhang M, 2018, BIOCHEM BIOPH RES CO, V499, P66, DOI 10.1016/j.bbrc.2018.03.127
   Zheng HC, 2017, ONCOTARGET, V8, P59950, DOI 10.18632/oncotarget.19048
   Zhu KP, 2017, ONCOTARGET, V8, P71881, DOI 10.18632/oncotarget.17985
NR 39
TC 15
Z9 16
U1 0
U2 1
PU SPRINGERNATURE
PI LONDON
PA CAMPUS, 4 CRINAN ST, LONDON, N1 9XW, ENGLAND
SN 2041-4889
EI 
J9 CELL DEATH DIS
JI Cell Death Dis.
PD MAY 13
PY 2020
VL 11
IS 5
BP 
EP 
DI 10.1038/s41419-020-2573-2
PG 12
WC Cell Biology
SC Cell Biology
GA LS6PY
UT WOS:000536504700001
PM 32404870
DA 2022-07-08
ER

PT J
AU Song, Honghai
   Zhou, Yang
   Peng, Aifen
   Liu, Jiaming
   Wu, Xin
   Chen, Wenzhao
   Liu, Zhili
AF Song, Honghai
   Zhou, Yang
   Peng, Aifen
   Liu, Jiaming
   Wu, Xin
   Chen, Wenzhao
   Liu, Zhili
TI Aurora-B Promotes Osteosarcoma Cell Growth and Metastasis Through Activation of the NPM1/ERK/NF-kappa beta/MMPs Axis
SO CANCER MANAGEMENT AND RESEARCH
LA English
DT Article
DE Aurora-B; osteosarcoma; NPM1; ERK; NF-kappa beta
ID transcriptional activity; expression; overexpression; proliferation; inhibition; prognosis; carcinoma; migration; reveal; kinase
[truncated: 61,559 more chars]
