# Supplementary material for: Global scientific trends on matrix metalloproteinase and osteosarcoma: A bibliometric and visualized analysis
Source: Front Oncol. 2023 Feb 6;13:1064815. doi: 10.3389/fonc.2023.1064815 (PMC9939641; doi:10.3389/fonc.2023.1064815)
Supplement: Supplementary file 3 [file DataSheet_1.zip › rawdata/download2021u61.txt]

PT J
AU Serras, AS
   Camoes, SP
   Antunes, Bernardo
   Costa, VM
   Dionisio, Flavio
   Yazar, Volkan
   Vitorino, Rui
   Remiao, Fernando
   Castro, Matilde
   Oliveira, NG
   Miranda, JP
AF Serras, Ana
   Camoes, Sergio
   Antunes, Bernardo
   Costa, Vera
   Dionisio, Flavio
   Yazar, Volkan
   Vitorino, Rui
   Remiao, Fernando
   Castro, Matilde
   Oliveira, Nuno
   Miranda, Joana
TI The Secretome of Human Neonatal Mesenchymal Stem Cells Modulates Doxorubicin-Induced Cytotoxicity: Impact in Non-Tumor Cells
SO INTERNATIONAL JOURNAL OF MOLECULAR SCIENCES
LA English
DT Article
DE breast cancer; doxorubicin; cardiotoxicity; mesenchymal stem cells; secretome; 3D cultures
ID breast-cancer; promote proliferation; oxidative stress; in-vitro; migration; apoptosis; invasion; growth; inhibit; osteosarcoma
AB Doxorubicin (Dox) is one of the most widely used treatments for breast cancer, although limited by the well-documented cardiotoxicity and other off-target effects. Mesenchymal stem cell (MSC) secretome has shown immunomodulatory and regenerative properties, further potentiated under 3D conditions. This work aimed to uncover the effect of the MSC-derived secretome from 3D (CM3D) or 2D (CM2D) cultures, in human malignant breast cells (MDA-MB-231), non-tumor breast epithelial cells (MCF10A) and differentiated AC16 cardiomyocytes, co-treated with Dox. A comprehensive proteomic analysis of CM3D/CM2D was also performed to unravel the underlying mechanism. CM3D/CM2D co-incubation with Dox revealed no significant differences in MDA-MB-231 viability when compared to Dox alone, whereas MCF10A and AC16 viability was consistently improved in Dox+CM3D-treated cells. Moreover, neither CM2D nor CM3D affected Dox anti-migratory and anti-invasive effects in MDA-MB-231. Notably, Ge-LC-MS/MS proteomic analysis revealed that CM3D displayed protective features that might be linked to the regulation of cell proliferation (CAPN1, CST1, LAMC2, RANBP3), migration (CCN3, MMP8, PDCD5), invasion (TIMP1/2), oxidative stress (COX6B1, AIFM1, CD9, GSR) and inflammation (CCN3, ANXA5, CDH13, GDF15). Overall, CM3D decreased Dox-induced cytotoxicity in non-tumor cells, without compromising Dox chemotherapeutic profile in malignant cells, suggesting its potential use as a chemotherapy adjuvant to reduce off-target side effects.
C1 [Serras, Ana S.; Camoes, Sergio P.; Antunes, Bernardo; Castro, Matilde; Oliveira, Nuno G.; Miranda, Joana P.] Univ Lisbon, Fac Pharm, Res Inst Med iMed ULisboa, P-1649003 Lisbon, Portugal.
   [Costa, Vera M.; Dionisio, Flavio; Remiao, Fernando] Univ Porto, Inst Hlth & Bioecon, Fac Pharm, Associate Lab I4HB, P-4050313 Porto, Portugal.
   [Costa, Vera M.; Dionisio, Flavio; Remiao, Fernando] Univ Porto, Dept Biol Sci, UCIBIO Appl Mol Biosci Unit, Lab Toxicol,Fac Pharm, P-4050313 Porto, Portugal.
   [Yazar, Volkan] Johns Hopkins Sch Med, Inst Cell Engn, Baltimore, MD 21205 USA.
   [Vitorino, Rui] Univ Aveiro, Dept Chem, Mass Spectrometry Ctr, LAQV REQUIMTE, P-3810193 Aveiro, Portugal.
   [Vitorino, Rui] Univ Porto, Dept Surg & Physiol, Fac Med, Cardiovasc R&D Ctr, P-4200319 Oporto, Portugal.
   [Vitorino, Rui] Univ Aveiro, Dept Med Sci, iBiMED, P-3810193 Aveiro, Portugal.
RP Miranda, JP (通讯作者)，Univ Lisbon, Fac Pharm, Res Inst Med iMed ULisboa, P-1649003 Lisbon, Portugal.
EM ana.serras@edu.ulisboa.pt; sergiocamoes@campus.ul.pt; bernardoantunes_94@hotmail.com; veramcosta@ff.up.pt; fdionisio@ff.up.pt; volkanyazar1984@gmail.com; rvitorino@ua.pt; remiao@ff.up.pt; mcastro@ff.ul.pt; ngoliveira@ff.ul.pt; jmiranda@ff.ul.pt
FU FCT [CA16113, CA16119, DL57/2016/CP1334/CT0006, IF/00286/2015]; iMed.ULisboa [UIDB/04138/2020, UIDP/04138/2020]; European Union, Quadro de Referencia Estrategico Nacional (QREN); Fundo Europeu de Desenvolvimento Regional (FEDER); Programa Operacional Fatores de Competitividade (COMPETE) for UnIC [UID/IC/00051/2019]; iBiMED [UID/BIM/04501/2020, POCI-01-0145-FEDER-007628]; LAQV/REQUIMTE [UIDB/50006/2020];  [PTDC/MED-TOX/29183/2017];  [SFRH/BHD/110001/2015]
CR Abushouk AI, 2019, FRONT PHARMACOL, V10, P0, DOI 10.3389/fphar.2019.00635
   Akimoto K, 2013, STEM CELLS DEV, V22, P1370, DOI 10.1089/scd.2012.0486
   Pugazhendhi A, 2018, LIFE SCI, V200, P26, DOI 10.1016/j.lfs.2018.03.023
   Ayuzawa R, 2009, CANCER LETT, V280, P31, DOI 10.1016/j.canlet.2009.02.011
   Cai FF, 2019, MOL CLIN ONCOL, V11, P15, DOI 10.3892/mco.2019.1854
   Casals G, 2013, CELL PHYSIOL BIOCHEM, V32, P1125, DOI 10.1159/000354513
   Chen LL, 2018, MOL CELLS, V41, P853, DOI 10.14348/molcells.2018.0103
   Clarke MR, 2015, MOL CARCINOGEN, V54, P1214, DOI 10.1002/mc.22178
   Cole SPC, 2014, ANNU REV PHARMACOL, V54, P95, DOI 10.1146/annurev-pharmtox-011613-135959
   Conroy H, 2010, QJM-INT J MED, V103, P831, DOI 10.1093/qjmed/hcq148
   Cruz , 1900, PATENT NO. PAT20081000083882 20081000083882, V0, P0
   Dai FY, 2009, DEV CELL, V16, P345, DOI 10.1016/j.devcel.2009.01.022
   Davidson MM, 2005, J MOL CELL CARDIOL, V39, P133, DOI 10.1016/j.yjmcc.2005.03.003
   De Luca A, 2012, J CELL BIOCHEM, V113, P3363, DOI 10.1002/jcb.24212
   Desantis CE, 2019, CA-CANCER J CLIN, V69, P438, DOI 10.3322/caac.21583
   Dobson JR, 2014, CANCER CELL INT, V14, P0, DOI 10.1186/s12935-014-0073-0
   Echtermeyer F, 2011, CARDIOVASC RES, V92, P123, DOI 10.1093/cvr/cvr149
   El KADERTA, 2013, J CELL COMMUN SIGNAL, V7, P11, DOI 10.1007/s12079-012-0180-4
   Fan CM, 2019, J CANCER, V10, P3926, DOI 10.7150/jca.31345
   Fernandes AS, 2015, CHEM BIOL DRUG DES, V86, P578, DOI 10.1111/cbdd.12521
   Gauthaman K, 2012, J CELL BIOCHEM, V113, P2027, DOI 10.1002/jcb.24073
   Gauthaman K, 2010, STEM CELL REV REP, V6, P86, DOI 10.1007/s12015-009-9107-8, 10.1007/s12015-010-9166-x
   Hendijani F, 2015, RES PHARM SCI, V10, P134
   Henriksen PA, 2018, HEART, V104, P971, DOI 10.1136/heartjnl-2017-312103
   Hrynchak I, 2017, DRUG METAB REV, V49, P158, DOI 10.1080/03602532.2017.1316285
   Huang XJ, 2019, J CELL MOL MED, V23, P7525, DOI 10.1111/jcmm.14621
   Jones SE, 2008, CLIN BREAST CANCER, V8, P224, DOI 10.3816/CBC.2008.n.025
   Joshi MB, 2005, FASEB J, V19, P1737, DOI 10.1096/fj.05-3834fje
   Juurikka K, 2019, INT J MOL SCI, V20, P0, DOI 10.3390/ijms20184506
   Karnoub AE, 2007, NATURE, V449, P557, DOI 10.1038/nature06188
   Khan M, 2017, FUTURE ONCOL, V13, P821, DOI 10.2217/fon-2016-0264
   Kinoshita T, 2013, BRIT J CANCER, V109, P2636, DOI 10.1038/bjc.2013.607
   Kuleshov MV, 2016, NUCLEIC ACIDS RES, V44, PW90, DOI 10.1093/nar/gkw377
   Lee EJ, 2014, J NEUROINFLAMM, V11, P0, DOI 10.1186/1742-2094-11-116
   Li FJ, 2021, ONCOTARGETS THER, V14, P737, DOI 10.2147/OTT.S283459
   Li WF, 2017, ONCOL REP, V37, P2743, DOI 10.3892/or.2017.5555
   Liu RM, 2018, CANCER LETT, V412, P289, DOI 10.1016/j.canlet.2017.10.018
   Liu YF, 2019, ONCOTARGETS THER, V12, P11359, DOI 10.2147/OTT.S234328
   Liu Y, 2016, ONCOTARGET, V7, P42740, DOI 10.18632/oncotarget.8600
   Luersen K, 2013, PLOS ONE, V8, P0, DOI 10.1371/journal.pone.0060731
   Marinello J, 2018, INT J MOL SCI, V19, P0, DOI 10.3390/ijms19113480
   Martins JP, 2014, STEM CELL RES THER, V5, P0, DOI 10.1186/scrt398
   Mcdonald PC, 2008, J CELL SCI, V121, P3121, DOI 10.1242/jcs.017996
   Menyhart O, 2016, BBA-REV CANCER, V1866, P300, DOI 10.1016/j.bbcan.2016.10.002
   Mirabdollahi M, 2020, IRAN J BASIC MED SCI, V23, P945, DOI 10.22038/ijbms.2020.42477.10020
   Miranda J, 2006, PARASITOL RES, V98, P561, DOI 10.1007/s00436-005-0105-8
   Miranda JP, 2019, FRONT IMMUNOL, V10, P0, DOI 10.3389/fimmu.2019.00018
   Modjtahedi N, 2006, TRENDS CELL BIOL, V16, P264, DOI 10.1016/j.tcb.2006.03.008
   Mofid A, 2017, J AM HEART ASSOC, V6, P0, DOI 10.1161/JAHA.116.004738
   Nascimento DS, 2014, STEM CELL RES THER, V5, P0, DOI 10.1186/scrt394
   Nian H, 2021, BIOL REV, V96, P961, DOI 10.1111/brv.12686
   Nitulescu GM, 2018, INT J ONCOL, V53, P2319, DOI 10.3892/ijo.2018.4597
   Perez-riverol Y, 2019, NUCLEIC ACIDS RES, V47, PD442, DOI 10.1093/nar/gky1106
   Regmi S, 2016, MACROMOL RES, V24, P1037, DOI 10.1007/s13233-016-4107-4
   Reis-mendes AF, 2016, CURR DRUG METAB, V17, P75, DOI 10.2174/1389200216666151103114926
   Santos JM, 2015, STEM CELL RES THER, V6, P0, DOI 10.1186/s13287-015-0082-5
   Santos JM, 2013, J TRANSL MED, V11, P0, DOI 10.1186/1479-5876-11-18
   Scotland PB, 2012, PLOS ONE, V7, P0, DOI 10.1371/journal.pone.0044252
   Sosa V, 2013, AGEING RES REV, V12, P376, DOI 10.1016/j.arr.2012.10.004
   Subramanian A, 2012, J CELL BIOCHEM, V113, P1886, DOI 10.1002/jcb.24057
   Szklarczyk D, 2019, NUCLEIC ACIDS RES, V47, PD607, DOI 10.1093/nar/gky1131
   Tacar O, 2013, J PHARM PHARMACOL, V65, P157, DOI 10.1111/j.2042-7158.2012.01567.x
   Trivanovic D, 2018, DEV DYNAM, V247, P359, DOI 10.1002/dvdy.24583
   Wang JL, 2017, ONCOTARGET, V8, P84559, DOI 10.18632/oncotarget.19187
   Whirl-carrillo M, 2012, CLIN PHARMACOL THER, V92, P414, DOI 10.1038/clpt.2012.96
   Williams AS, 2012, PLOS ONE, V7, P0, DOI 10.1371/journal.pone.0041088
   Xu WT, 2009, CANCER LETT, V281, P32, DOI 10.1016/j.canlet.2009.02.022
   Yuan Y, 2018, ONCOL LETT, V15, P8536, DOI 10.3892/ol.2018.8368
   Zhai YN, 2020, CANCER MANAG RES, V12, P11823, DOI 10.2147/CMAR.S277130
   Zhang L, 2019, ENVIRON TOXICOL PHAR, V72, P0, DOI 10.1016/j.etap.2019.103236
   Zhang W, 2019, BIOTECHNOL LETT, V41, P59, DOI 10.1007/s10529-018-2614-4
   Zhang YL, 2015, SCI REP-UK, V5, P0, DOI 10.1038/srep11235
   Zhao H, 2019, AM J TRANSL RES, V11, P1116
NR 73
TC 0
Z9 0
U1 4
U2 4
PU MDPI
PI BASEL
PA ST ALBAN-ANLAGE 66, CH-4052 BASEL, SWITZERLAND
SN 
EI 1422-0067
J9 INT J MOL SCI
JI Int. J. Mol. Sci.
PD DEC 15
PY 2021
VL 22
IS 23
BP 
EP 
DI 10.3390/ijms222313072
PG 17
WC Biochemistry & Molecular Biology; Chemistry, Multidisciplinary
SC Biochemistry & Molecular Biology; Chemistry
GA XV9ZG
UT WOS:000735289900001
PM 34884877
DA 2022-07-08
ER

PT J
AU Rutland, CS
   Cockcroft, JM
   Lothion-roy, Jennifer
   Harris, AE
   Jeyapalan, JN
   Simpson, Siobhan
   Alibhai, Aziza
   Bailey, Clara
   Ballard-reisch, AC
   Rizvanov, AA
   Dunning, MD
   De brot, Simone
   Mongan, NP
AF Rutland, Catrin
   Cockcroft, James
   Lothion-roy, Jennifer
   Harris, Anna
   Jeyapalan, Jennie
   Simpson, Siobhan
   Alibhai, Aziza
   Bailey, Clara
   Ballard-reisch, Alyssa
   Rizvanov, Albert
   Dunning, Mark
   De brot, Simone
   Mongan, Nigel
TI Immunohistochemical Characterisation of GLUT1, MMP3 and NRF2 in Osteosarcoma
SO FRONTIERS IN VETERINARY SCIENCE
LA English
DT Article
DE osteosarcoma; canine; solute carrier family 2 member 1; matrix metallopeptidase 3; nuclear factor erythroid 2-related factor 2; pathology; cancer identification
ID canine osteosarcoma; matrix metalloproteinase; prognostic-factor; double-blind; appendicular osteosarcoma; estrogen-receptor; cell-line; expression; metastasis; dog
AB Osteosarcoma (OSA) is an aggressive bone malignancy. Unlike many other malignancies, OSA outcomes have not improved in recent decades. One challenge to the development of better diagnostic and therapeutic methods for OSA has been the lack of well characterized experimental model systems. Spontaneous OSA in dogs provides a good model for the disease seen in people and also remains an important veterinary clinical challenge. We recently used RNA sequencing and qRT-PCR to provide a detailed molecular characterization of OSA relative to non-malignant bone in dogs. We identified differential mRNA expression of the solute carrier family 2 member 1 (SLC2A1/GLUT1), matrix metallopeptidase 3 (MMP3) and nuclear factor erythroid 2-related factor 2 (NFE2L2/NRF2) genes in canine OSA tissue in comparison to paired non-tumor tissue. Our present work characterizes protein expression of GLUT1, MMP3 and NRF2 using immunohistochemistry. As these proteins affect key processes such as Wnt activation, heme biosynthesis, glucose transport, understanding their expression and the enriched pathways and gene ontologies enables us to further understand the potential molecular pathways and mechanisms involved in OSA. This study further supports spontaneous OSA in dogs as a model system to inform the development of new methods to diagnose and treat OSA in both dogs and people.
C1 [Rutland, Catrin S.; Cockcroft, James M.; Lothion-Roy, Jennifer; Harris, Anna E.; Jeyapalan, Jennie N.; Simpson, Siobhan; Alibhai, Aziza; Bailey, Clara; Rizvanov, Albert A.; Dunning, Mark D.; de Brot, Simone; Mongan, Nigel P.] Univ Nottingham, Fac Med & Hlth Sci, Sch Vet Med & Sci, Nottingham, England.
   [Lothion-Roy, Jennifer; Harris, Anna E.; Jeyapalan, Jennie N.; Mongan, Nigel P.] Univ Nottingham, Fac Med & Hlth Sci, Biodiscovery Inst, Nottingham, England.
   [Ballard-Reisch, Alyssa C.; Rizvanov, Albert A.] Kazan Fed Univ, Inst Fundamental Med & Biol, Kazan, Russia.
   [Dunning, Mark D.] Willows Vet Ctr & Referral Serv, Solihull, W Midlands, England.
   [de Brot, Simone] Univ Bern, Inst Anim Pathol, COMPATH, Bern, Switzerland.
   [Mongan, Nigel P.] Weill Cornell Med, Dept Pharmacol, New York, NY USA.
RP Rutland, CS (通讯作者)，Univ Nottingham, Fac Med & Hlth Sci, Sch Vet Med & Sci, Nottingham, England.
EM catrin.rutland@nottingham.ac.uk
FU University of Nottingham BBSRC Doctoral Training Programmes [BB/J014508/1, BB/I024291/1]; School of Veterinary Medicine and Science, University of Nottingham; Welcome Trust; Academy of Medical Sciences; Kazan Federal University Program of Competitive Growth
CR Airley R, 2001, CLIN CANCER RES, V7, P928
   Angstadt AY, 2012, CANCER GENET-NY, V205, P572, DOI 10.1016/j.cancergen.2012.09.005
   Ayers J, 2021, J VET DIAGN INVEST, V33, P261, DOI 10.1177/1040638720985242
   Bielack SS, 2002, J CLIN ONCOL, V20, P776, DOI 10.1200/JCO.20.3.776
   Bonnans C, 2014, NAT REV MOL CELL BIO, V15, P786, DOI 10.1038/nrm3904
   Boston SE, 2006, JAVMA-J AM VET MED A, V228, P1905, DOI 10.2460/javma.228.12.1905
   Bramhall SR, 2002, BRIT J CANCER, V87, P161, DOI 10.1038/sj.bjc.6600446
   Challapalli A, 2017, CLIN TRANSL IMAGING, V5, P225, DOI 10.1007/s40336-017-0231-1
   Chen CL, 2019, FEBS LETT, V593, P1089, DOI 10.1002/1873-3468.13387
   Chugani HT, 1998, PREV MED, V27, P184, DOI 10.1006/pmed.1998.0274
   Coussens LM, 1996, CHEM BIOL, V3, P895, DOI 10.1016/S1074-5521(96)90178-7
   De Nicola GM, 2011, NATURE, V475, P106, DOI 10.1038/nature10189
   Deryugina EI, 2010, BBA-MOL CELL RES, V1803, P103, DOI 10.1016/j.bbamcr.2009.09.017
   Detre S, 1995, J CLIN PATHOL, V48, P876, DOI 10.1136/jcp.48.9.876
   Devivo DC, 1991, NEW ENGL J MED, V325, P703, DOI 10.1056/NEJM199109053251006
   Dominguez JH, 1992, AM J PHYSIOL, V262, PF807, DOI 10.1152/ajprenal.1992.262.5.F807
   Egenvall A, 2007, CAN J VET RES, V71, P292
   Fan HW, 2019, MOL MED REP, V20, P915, DOI 10.3892/mmr.2019.10323
   Fan J, 2017, ONCOL LETT, V14, P2439, DOI 10.3892/ol.2017.6437
   Fedchenko N, 2014, DIAGN PATHOL, V9, P0, DOI 10.1186/s13000-014-0221-9
   Fenger JM, 2014, ILAR J, V55, P69, DOI 10.1093/ilar/ilu009
   Fray MJ, 2003, J MED CHEM, V46, P3514, DOI 10.1021/jm0308038
   Frimberger AE, 2016, J AM ANIM HOSP ASSOC, V52, P149, DOI 10.5326/JAAHA-MS-6315
   Garcia AJ, 2013, J BONE MINER RES, V28, P283, DOI 10.1002/jbmr.1747
   Gardner HL, 2019, COMMUN BIOL, V2, P0, DOI 10.1038/s42003-019-0487-2
   Gola C, 2021, FRONT VET SCI, V8, P0, DOI 10.3389/fvets.2021.666838
   Goorin AM, 1985, NEW ENGL J MED, V313, P1637, DOI 10.1056/NEJM198512263132605
   Grundmann E, 1995, ANTICANCER RES, V15, P1023
   Gu TT, 2020, NANO RES, V13, P630, DOI 10.1007/s12274-020-2660-9
   Hammer AS, 1995, J AM ANIM HOSP ASSOC, V31, P321, DOI 10.5326/15473317-31-4-321
   Ho XD, 2017, FRONT GENET, V8, P0, DOI 10.3389/fgene.2017.00193
   Ho XD, 2017, EXP BIOL MED, V242, P1802, DOI 10.1177/1535370217736512
   Jaroensong T, 2012, VET COMP ONCOL, V10, P274, DOI 10.1111/j.1476-5829.2011.00294.x
   Kanzaki H, 2016, REDOX BIOL, V8, P186, DOI 10.1016/j.redox.2016.01.006
   Karlsson EK, 2013, GENOME BIOL, V14, P0, DOI 10.1186/gb-2013-14-12-r132
   Khanna C, 2004, NAT MED, V10, P182, DOI 10.1038/nm982
   Kirpensteijn J, 2002, VET PATHOL, V39, P240, DOI 10.1354/vp.39-2-240
   Koepsell H, 2020, PFLUG ARCH EUR J PHY, V472, P1299, DOI 10.1007/s00424-020-02441-x
   Kruse MA, 2013, VET PATHOL, V50, P704, DOI 10.1177/0300985812471542
   Kubo T, 2015, CLIN ORTHOP RELAT R, V473, P305, DOI 10.1007/s11999-014-3910-5
   Kusumbe AP, 2014, NATURE, V507, P323, DOI 10.1038/nature13145
   Li PC, 2018, DRUG METAB DISPOS, V46, P2, DOI 10.1124/dmd.117.078741
   Loukopoulos P, 2007, J COMP PATHOL, V136, P65, DOI 10.1016/j.jcpa.2006.11.005
   Lu Y, 2018, CELL DEATH DIS, V9, P0, DOI 10.1038/s41419-017-0031-6
   Macheda ML, 2005, J CELL PHYSIOL, V202, P654, DOI 10.1002/jcp.20166
   Makielski KM, 2019, VET SCI, V6, P0, DOI 10.3390/vetsci6020048
   Maschek G, 2004, CANCER RES, V64, P31, DOI 10.1158/0008-5472.CAN-03-3294
   Mccarty KS, 1985, ARCH PATHOL LAB MED, V109, P716
   Mehner CHRISTINE, 2015, GENES CANCER, V6, P480
   Mirabello L, 2011, CANCER CAUSE CONTROL, V22, P899, DOI 10.1007/s10552-011-9763-2
   Mirabello L, 2009, INT J CANCER, V125, P229, DOI 10.1002/ijc.24320
   Moore AS, 2007, J VET INTERN MED, V21, P783, DOI 10.1892/0891-6640(2007)21[783:DABFTT]2.0.CO;2
   Morello E, 2011, VET J, V189, P268, DOI 10.1016/j.tvjl.2010.08.014
   Mueller F, 2007, ANTICANCER RES, V27, P155
   Nezu M, 2017, KIDNEY INT, V91, P387, DOI 10.1016/j.kint.2016.08.023
   Paoloni M, 2009, BMC GENOMICS, V10, P0, DOI 10.1186/1471-2164-10-625
   Park JY, 2012, PATHOLOGY, V44, P617, DOI 10.1097/PAT.0b013e328359d54b
   Perillo B, 2020, EXP MOL MED, V52, P192, DOI 10.1038/s12276-020-0384-2
   Petty JC, 2008, VET COMP ONCOL, V6, P133, DOI 10.1111/j.1476-5829.2007.00155.x
   Poole AT, 2020, J ENZYM INHIB MED CH, V35, P672, DOI 10.1080/14756366.2020.1715387
   Ren L, 2012, CANCER RES, V72, P1001, DOI 10.1158/0008-5472.CAN-11-0210
   Rothzerg E, 2020, EXP BIOL MED, V245, P1437, DOI 10.1177/1535370220949139
   Rowell JL, 2011, TRENDS MOL MED, V17, P380, DOI 10.1016/j.molmed.2011.02.004
   Ru G, 1998, VET J, V156, P31, DOI 10.1016/S1090-0233(98)80059-2
   Sadykova LR, 2020, CANCER INVEST, V38, P259, DOI 10.1080/07357907.2020.1768401
   Salhotra A, 2020, NAT REV MOL CELL BIO, V21, P696, DOI 10.1038/s41580-020-00279-w
   Schieber M, 2014, CURR BIOL, V24, PR453, DOI 10.1016/j.cub.2014.03.034
   Schott CR, 2018, VET PATHOL, V55, P202, DOI 10.1177/0300985817747329
   Scott MC, 2018, CANCER RES, V78, P326, DOI 10.1158/0008-5472.CAN-17-0576
   Semenza GL, 1994, J BIOL CHEM, V269, P23757
   Shao YW, 2019, ONCOGENE, V38, P291, DOI 10.1038/s41388-018-0444-4
   Shen B, 2013, PLOS ONE, V8, P0, DOI 10.1371/journal.pone.0084610
   Shen XD, 2009, CLIN INVEST MED, V32, P0
   Shepherd FA, 2002, J CLIN ONCOL, V20, P4434, DOI 10.1200/JCO.2002.02.108
   Simpson S, 2020, CANCERS, V12, P0, DOI 10.3390/cancers12092405
   Simpson S, 2017, ACTA VET SCAND, V59, P0, DOI 10.1186/s13028-017-0341-9
   Sporn MB, 2012, NAT REV CANCER, V12, P564, DOI 10.1038/nrc3278
   Straw RC, 1996, J AM ANIM HOSP ASSOC, V32, P257, DOI 10.5326/15473317-32-3-257
   Straw RC, 1991, J VET INTERN MED, V5, P205, DOI 10.1111/j.1939-1676.1991.tb00950.x
   Sun YX, 2015, BONE, V74, P1, DOI 10.1016/j.bone.2014.12.066
   Szewczyk M, 2015, VET RES COMMUN, V39, P61, DOI 10.1007/s11259-014-9623-0
   Taha EA, 2020, CANCERS, V12, P0, DOI 10.3390/cancers12051260
   Tan RJ, 2012, AM J PHYSIOL-RENAL, V302, PF1351, DOI 10.1152/ajprenal.00037.2012
   Tsai HC, 2014, ONCOTARGET, V5, P3800, DOI 10.18632/oncotarget.1998
   Watanabe K, 2005, CELL DEATH DIFFER, V12, P10, DOI 10.1038/sj.cdd.4401507
   Waters DJ, 1997, KLEINTIERPRAXIS, V42, P809
   Wu DJ, 2014, MOL MED REP, V10, P2415, DOI 10.3892/mmr.2014.2546
   Xie ZJ, 2020, J RECEPT SIG TRANSD, V40, P591, DOI 10.1080/10799893.2020.1772296
   Yun JY, 2009, SCIENCE, V325, P1555, DOI 10.1126/science.1174229
   Zhang JH, 2016, BIOCHEM BIOPH RES CO, V473, P42, DOI 10.1016/j.bbrc.2016.03.047
   Zhou Y, 2020, NAT COMMUN, V11, P0, DOI 10.1038/s41467-020-20059-6
NR 91
TC 1
Z9 1
U1 0
U2 1
PU FRONTIERS MEDIA SA
PI LAUSANNE
PA AVENUE DU TRIBUNAL FEDERAL 34, LAUSANNE, CH-1015, SWITZERLAND
SN 
EI 2297-1769
J9 FRONT VET SCI
JI Front. Vet. Sci.
PD AUG 3
PY 2021
VL 8
IS 
BP 
EP 
DI 10.3389/fvets.2021.704598
PG 10
WC Veterinary Sciences
SC Veterinary Sciences
GA UO8OG
UT WOS:000694950100001
PM 34414229
DA 2022-07-08
ER

PT J
AU Seshadri, VD
AF Seshadri, Vidya
TI Zinc oxide nanoparticles from Cassia auriculata flowers showed the potent antimicrobial and in vitro anticancer activity against the osteosarcoma MG-63 cells
SO SAUDI JOURNAL OF BIOLOGICAL SCIENCES
LA English
DT Article
DE Zinc nanoparticles; Osteosarcoma; Cassia auriculata; Apoptosis; MG-63 cells
ID green
AB Osteosarcoma (OS) is a foremost mesenchymal bone neoplasm and it can occur at any age with survival rate is nearly 2-8 times lesser in elders than in teenagers. The clinical therapies for cancer treatment have gradually becoming outdated because of the developments of nano-medicine and multi-targeted drug delivery. In this work, we green synthesized the zinc oxide nanoparticles from the Cassia auriculata flower (AS-ZnONPs) extract and evaluated its antimicrobial and in vitro anticancer potential against the OS MG 63 cells. The synthesized AS-ZnONPs were confirmed and characterized by using UV-vis spectroscopy, XRD, FE-SEM, and photoluminescence techniques. The antimicrobial activity of AS-ZnONPs was studied by disc diffusion technique. The viability of AS-ZnONPs treated MG-63 cells were examined by MTT assay. The apoptotic cells in the AS-ZnONPs treated MG-63 cells were assayed by dual staining. The MMP status of AS-ZnONPs treated cells were tested by Rh-123 staining. The cell adhesion assay was performed to detect the anticancer effects of AS-ZnONPs against MG-63 cells. The results of UV-vis spectroscopy, XRD, FE-SEM, and photoluminescence techniques proved the formation of AS-ZnONPs and it has the hexagonal wurtzite structures. AS-ZnONPs displayed the potent antimicrobial activity against the tested microbial strains. The AS-ZnONPs were appreciably inhibited the cell viability of MG-63 cells. The outcomes of fluorescence staining proved that AS-ZnONPs reduced the MMP and prompted the apoptosis in MG-63 cells. In conclusion, our discoveries demonstrated that the formulated AS-ZnONPs has the potent antimicrobial and in vitro anticancer activity against the MG-63 cells. The AS-ZnONPs could be potent chemotherapeutic agent in the future to treat the OS. (c) 2021 The Author(s). Published by Elsevier B.V. on behalf of King Saud University. This is an open access article under the CC BY license (http://creativecommons.org/licenses/by/4.0/).
C1 [Seshadri, Vidya Devanathadesikan] Prince Sattam Bin Abdul Aziz Univ, Coll Pharm, Dept Pharmacol & Toxicol, Al Kharj, Saudi Arabia.
RP Seshadri, VD (通讯作者)，Prince Sattam Bin Abdul Aziz Univ, Coll Pharm, Dept Pharmacol & Toxicol, Al Kharj, Saudi Arabia.
EM vidya205@gmail.com
FU Deanship of Scientific Research, Prince Sattam bin Abdul Aziz University, Al-Kharj, Kingdom of Saudi Arabia
CR Abebe B, 2020, NANOSCALE RES LETT, V15, P0, DOI 10.1186/s11671-020-03418-6
   Arciuch VGA, 2012, ANTIOXID REDOX SIGN, V16, P1150, DOI 10.1089/ars.2011.4085
   Arakha M, 2015, SCI REP-UK, V5, P0, DOI 10.1038/srep14813
   Banerjee P, 2010, J APPL PHYS, V108, P0, DOI 10.1063/1.3466987
   Basile PATRICK, 2020, SARCOMA, V2020, P7431549, DOI 10.1155/2020/7431549
   Bisht GUNJAN, 2016, NANOBIOMEDICINE (RIJ), V3, P9, DOI 10.5772/63437
   Chen HJ, 2013, ONCOL REP, V30, P925, DOI 10.3892/or.2013.2490
   Corre I, 2020, CELLS-BASEL, V9, P0, DOI 10.3390/cells9040976
   Da SILVABL, 2019, INT J NANOMED, V14, P9395, DOI 10.2147/IJN.S216204
   Dutta D, 2016, COLLOID SURFACE B, V147, P45, DOI 10.1016/j.colsurfb.2016.07.045
   Geffers C, 2011, DTSCH ARZTEBL INT, V108, P87, DOI 10.3238/arztebl.2011.0087
   Gherghi IC, 2003, TALANTA, V61, P103, DOI 10.1016/S0039-9140(03)00238-8
   Hanahan D, 2000, CELL, V100, P57, DOI 10.1016/S0092-8674(00)81683-9
   Harrison DJ, 2018, EXPERT REV ANTICANC, V18, P39, DOI 10.1080/14737140.2018.1413939
   Hassan M, 2014, BIOMED RES INT, V2014, P0, DOI 10.1155/2014/150845
   Kainsa SUSHMA, 2012, PAK J BIOL SCI, V15, P408, DOI 10.3923/pjbs.2012.408.417
   Karthikeyan C, 2020, CARBOHYD POLYM, V249, P0, DOI 10.1016/j.carbpol.2020.116825
   Kumar VG, 2011, COLLOID SURFACE B, V87, P159, DOI 10.1016/j.colsurfb.2011.05.016
   Kurokawa M, 2009, CELL, V138, P838, DOI 10.1016/j.cell.2009.08.021
   Lu JG, 2007, J APPL PHYS, V101, P0, DOI 10.1063/1.2721374
   Luetke A, 2014, CANCER TREAT REV, V40, P523, DOI 10.1016/j.ctrv.2013.11.006
   Magudieshwaran R, 2019, MATER LETT, V239, P40, DOI 10.1016/j.matlet.2018.11.172
   Mishra PK, 2017, DRUG DISCOV TODAY, V22, P1825, DOI 10.1016/j.drudis.2017.08.006
   Mittal AK, 2013, BIOTECHNOL ADV, V31, P346, DOI 10.1016/j.biotechadv.2013.01.003
   Muhammad W, 2019, RSC ADV, V9, P29541, DOI 10.1039/c9ra04424h
   Muley H, 2020, BIOCHEM PHARMACOL, V177, P0, DOI 10.1016/j.bcp.2020.113959
   Prasad KS, 2020, BIOMOLECULES, V10, P0, DOI 10.3390/biom10070982
   Ramachandra , 2016, INT J PHARM BIOL ARC, V6, P1
   Rao KM, 2020, INT J BIOL MACROMOL, V155, P71, DOI 10.1016/j.ijbiomac.2020.03.170
   Sharma R, 2020, EXCLI J, V19, P1325, DOI 10.17179/excli2020-2842
   Smith DM, 2013, NAT REV IMMUNOL, V13, P592, DOI 10.1038/nri3488
   Steckiewicz KP, 2020, NANOMATERIALS-BASEL, V10, P0, DOI 10.3390/nano10040658
   Sur DH, 2019, BIOPROC BIOSYST ENG, V42, P187, DOI 10.1007/s00449-018-2024-y
   Suryanarayana C, 1998, A PRACTICAL APPROACH, V0, P0
   Susa M, 2009, BMC CANCER, V9, P0, DOI 10.1186/1471-2407-9-399
   Thanh NTK, 2010, NANO TODAY, V5, P213, DOI 10.1016/j.nantod.2010.05.003
   Wright GD, 2000, CHEM BIOL, V7, PR127, DOI 10.1016/S1074-5521(00)00126-5
   Xiong G, 2007, J APPL PHYS, V101, P0, DOI 10.1063/1.2424538
   Yogamalar NR, 2011, J ALLOY COMPD, V509, P8493, DOI 10.1016/j.jallcom.2011.06.012
NR 39
TC 6
Z9 6
U1 1
U2 1
PU ELSEVIER
PI AMSTERDAM
PA RADARWEG 29, 1043 NX AMSTERDAM, NETHERLANDS
SN 1319-562X
EI 2213-7106
J9 SAUDI J BIOL SCI
JI Saudi J. Biol. Sci.
PD JUL 15
PY 2021
VL 28
IS 7
BP 4046
EP 4054
DI 10.1016/j.sjbs.2021.04.001
PG 9
WC Biology
SC Life Sciences & Biomedicine - Other Topics
GA TC3PB
UT WOS:000668551400025
PM 34220263
DA 2022-07-08
ER

PT J
AU Fakhoury, VS
   Pessoa, AdS
   Tokuhara, CK
   Pagnan, AL
   Oliveira, GSNd
   Liessa, MRS
   Inacio, KK
   Melo, FPdSRd
   Dokkedal, AL
   Oliveira, RCd
   Saldanha, LL
AF Fakhoury, Vanessa
   Pessoa, Adriano
   Tokuhara, Cintia
   Pagnan, Ana
   Oliveira, Gabriela
   Liessa, Mariana
   Inacio, Kelly
   Melo, Fernanda
   Dokkedal, Anne
   Oliveira, Rodrigo
   Saldanha, Luiz
TI Evaluation of Myrcia bella in murine osteosarcoma cells: Effect of the extract and enriched fractions of tannins and flavonoids
SO NATURAL PRODUCT RESEARCH
LA English
DT Article; Early Access
DE Myrcia bella; Medicinal plants; Cell viability; Osteosarcoma; Flavonoids
ID quercetin; migration; cambess.; invasion
AB Myrcia bella Cambess (Myrtaceae) is an important and common plant, native to the Brazilian Cerrado, with cytotoxicity, antimicrobial, and antidiabetic properties. Therefore, the effects of crude hydroalcoholic extract (CE) and fractions of ellagitannins (ELT) and flavonoids (FV) from Myrcia bella leaves were evaluated in a UMR-106 murine osteosarcoma cells and MC3T3 (normal cell). Cell viability and migration, production of reactive oxygen species (ROS) and matrix metalloproteinase (MMP) -2 and -9 activities were evaluated. In general, CE (80 mu g/mL), ELT (160 mu g/mL) and FV (64 mu g/mL) reduced cell viability (p < 0.05). FV (64 mu g/mL) was more effective in inhibition of cell migration, ROS production, and MMP-2 activity when compared to CE and ELT. Myrcia bella a rich source of phenolic compounds and its fraction of flavonoids have cytotoxic effects on osteosarcoma cells, preserving the viability of normal osteoblasts. Due to its antioxidant capacity, flavonoid may be a new therapeutic strategy for cancer.
C1 [Fakhoury, Vanessa Svizzero; Pessoa, Adriano de Souza; Tokuhara, Cintia Kazuko; Pagnan, Ana Ligia; Oliveira, Gabriela Silva Neubern de; Liessa, Mariana Rovis Sanches; Inacio, Kelly Karina; Oliveira, Rodrigo Cardoso de] Univ Sao Paulo, Bauru Sch Dent, Dept Biol Sci, Bauru, SP, Brazil.
   [Melo, Fernanda Pereira de Souza Rosa de; Dokkedal, Anne Ligia; Saldanha, Luiz Leonardo] Sao Paulo State Univ, Dept Biol Sci, Bauru, SP, Brazil.
RP Oliveira, RCD (通讯作者)，Univ Sao Paulo, Bauru Sch Dent, Dept Biol Sci, Bauru, SP, Brazil.
EM rodrigocardoso@usp.br
FU FAPESP [2017/26261-6]; CAPES [001]
CR Berndt K, 2013, ANTICANCER RES, V33, P1297
   Dos SANTOSC, 2018, MOLECULES, V23, P0, DOI 10.3390/molecules23050986
   Gezici S, 2019, ANTI-CANCER AGENT ME, V19, P101, DOI 10.2174/1871520619666181224121004
   Lan HF, 2017, CELL PHYSIOL BIOCHEM, V43, P553, DOI 10.1159/000480528
   Li SL, 2019, BIOMED PHARMACOTHER, V114, P0, DOI 10.1016/j.biopha.2019.108839
   Liu H, 2017, CURR PHARM DESIGN, V23, P1993, DOI 10.2174/1381612823666170214115718
   Machado AC, 2016, PHARM BIOL, V54, P2737, DOI 10.1080/13880209.2016.1182555
   Matos AA, 2019, J ETHNOPHARMACOL, V237, P192, DOI 10.1016/j.jep.2019.03.052
   Thi ND, 2014, BIOSCI BIOTECH BIOCH, V78, P1044, DOI 10.1080/09168451.2014.912116
   Park H, 2018, J CELL PHYSIOL, V233, P7457, DOI 10.1002/jcp.26598
   Vareda PMP, 2014, EVID-BASED COMPL ALT, V2014, P0, DOI 10.1155/2014/543606
   Saldanha LL, 2013, MOLECULES, V18, P8402, DOI 10.3390/molecules18078402
   Saldanha LL, 2020, MOLECULES, V25, P0, DOI 10.3390/molecules25122954
   Serpeloni JM, 2015, J ETHNOPHARMACOL, V176, P345, DOI 10.1016/j.jep.2015.11.003
   Tokuhara CK, 2019, J APPL ORAL SCI, V27, P0, DOI 10.1590/1678-7757-2018-0596
NR 15
TC 0
Z9 0
U1 2
U2 2
PU TAYLOR & FRANCIS LTD
PI ABINGDON
PA 2-4 PARK SQUARE, MILTON PARK, ABINGDON OR14 4RN, OXON, ENGLAND
SN 1478-6419
EI 1478-6427
J9 NAT PROD RES
JI Nat. Prod. Res.
PD JUN 15
PY 2021
VL 0
IS 
BP 
EP 
DI 10.1080/14786419.2021.2018431
PG 5
WC Chemistry, Applied; Chemistry, Medicinal
SC Chemistry; Pharmacology & Pharmacy
GA XR9PB
UT WOS:000732551400001
PM 34930089
DA 2022-07-08
ER

PT J
AU He, Dengwei
   Gao, Jiawei
   Zheng, Lin
   Liu, Shijie
   Ye, Lin
   Lai, Hehuan
   Pan, Bin
   Pan, Wenzheng
   Lou, Chao
   Chen, Zhenzhong
   Fan, Shunwu
AF He, Dengwei
   Gao, Jiawei
   Zheng, Lin
   Liu, Shijie
   Ye, Lin
   Lai, Hehuan
   Pan, Bin
   Pan, Wenzheng
   Lou, Chao
   Chen, Zhenzhong
   Fan, Shunwu
TI TGF-beta inhibitor RepSox suppresses osteosarcoma via the JNK/Smad3 signaling pathway
SO INTERNATIONAL JOURNAL OF ONCOLOGY
LA English
DT Article
DE transforming growth factor-beta; RepSox; osteosarcoma; JNK/Smad3; therapeutic
ID growth-factor-beta; tumor-growth; prognostic-factor; migration; expression; cell; smad; metastasis; apoptosis; proliferation
AB Osteosarcoma (OS) is the most common malignant bone tumor and the long-term survival rates remain unsatisfactory. Transforming growth factor-beta (TGF-beta) has been revealed to play a crucial role in OS progression, and RepSox is an effective TGF-beta inhibitor. In the present study, the effect of RepSox on the proliferation of the OS cell lines (HOS and 143B) was detected. The results revealed that RepSox effectively inhibited the proliferation of OS cells by inducing S-phase arrest and apoptosis. Moreover, the inhibitory effect of RepSox on cell migration and invasion was confirmed by wound-healing and Transwell assays. Furthermore, western blotting revealed that the protein levels of molecules associated with the epithelial-mesenchymal transition (EMT) phenotype, including E-cadherin, N-cadherin, Vimentin, matrix metalloproteinase (MMP)-2 and MMP-9, were reduced by RepSox treatment. Concurrently, it was also revealed that the JNK and Smad3 signaling pathway was inhibited. Our in vivo findings using a xenograft model also revealed that RepSox markedly inhibited the growth of tumors. In general, our data demonstrated that RepSox suppressed OS proliferation, EMT and promoted apoptosis by inhibiting the JNK/Smad3 signaling pathway. Thus, RepSox may be a potential anti-OS drug.
C1 [He, Dengwei; Gao, Jiawei; Zheng, Lin; Liu, Shijie; Ye, Lin; Lai, Hehuan; Pan, Bin; Pan, Wenzheng; Lou, Chao; Chen, Zhenzhong] Zhejiang Univ, Dept Orthoped, Affiliated Lishui Hosp, Lishui 323000, Zhejiang, Peoples R China.
   [He, Dengwei; Gao, Jiawei; Zheng, Lin; Fan, Shunwu] Zhejiang Univ, Sir Run Run Shaw Hosp, Dept Orthoped Surg, Sch Med, 3 East Qingchun Rd, Hangzhou 310016, Zhejiang, Peoples R China.
   [He, Dengwei; Zheng, Lin; Fan, Shunwu] Key Lab Musculoskeletal Syst Degenerat & Regenera, Hangzhou 310016, Zhejiang, Peoples R China.
RP Fan, SW (通讯作者)，Zhejiang Univ, Sir Run Run Shaw Hosp, Dept Orthoped Surg, Sch Med, 3 East Qingchun Rd, Hangzhou 310016, Zhejiang, Peoples R China.
EM shunwu_fan@zju.edu.cn
FU Zhejiang Province Medical Science and Technology Project [2021425397]; Zhejiang Province Scientific Project of Health and Medicine of China [2018KY936]; Public Welfare Technology Application Research Project of Lishui City [2020GYX21]
CR Adekoya TO, 2020, INT J MOL SCI, V21, P0, DOI 10.3390/ijms21124449
   Bacci G, 2006, CANCER-AM CANCER SOC, V106, P1154, DOI 10.1002/cncr.21724
   Batlle E, 2019, IMMUNITY, V50, P924, DOI 10.1016/j.immuni.2019.03.024
   Bielack SS, 2002, J CLIN ONCOL, V20, P776, DOI 10.1200/JCO.20.3.776
   Bierie B, 2006, NAT REV CANCER, V6, P506, DOI 10.1038/nrc1926
   Borok Z, 2009, J CLIN INVEST, V119, P7, DOI 10.1172/JCI38084
   Chen J, 2013, MOL CELL BIOCHEM, V384, P269, DOI 10.1007/s11010-013-1807-3
   Chueh FS, 2014, ENVIRON TOXICOL, V29, P21, DOI 10.1002/tox.20769
   Costanza B, 2017, J CLIN MED, V6, P0, DOI 10.3390/jcm6010007
   Derynck R, 2001, NAT GENET, V29, P117, DOI 10.1038/ng1001-117
   Derynck R, 2003, NATURE, V425, P577, DOI 10.1038/nature02006
   Di RORAAGL, 2017, J HEMATOL ONCOL, V10, P0, DOI 10.1186/s13045-017-0443-x
   Franchi A, 1998, J PATHOL, V185, P284, DOI 10.1002/(SICI)1096-9896(199807)185:3<284::AID-PATH94>3.0.CO;2-Z
   Friedman E, 1995, CANCER EPIDEM BIOMAR, V4, P549
   Friedrich P, 2013, CANCER-AM CANCER SOC, V119, P871, DOI 10.1002/cncr.27816
   Fromigue O, 2008, J BIOL CHEM, V283, P30549, DOI 10.1074/jbc.M801436200
   Fu YB, 2015, CELL RES, V25, P1013, DOI 10.1038/cr.2015.99
   Gellibert FO, 2004, J MED CHEM, V47, P4494, DOI 10.1021/jm0400247
   Girard F, 1991, CELL, V67, P1169, DOI 10.1016/0092-8674(91)90293-8
   Goorin AM, 2002, J CLIN ONCOL, V20, P426, DOI 10.1200/JCO.2002.20.2.426
   Hannon GJ, 1994, NATURE, V371, P257, DOI 10.1038/371257a0
   Huang YS, 2011, BIOCHEM BIOPH RES CO, V414, P181, DOI 10.1016/j.bbrc.2011.09.053
   Ichida JK, 2009, CELL STEM CELL, V5, P491, DOI 10.1016/j.stem.2009.09.012
   Ide M, 2017, EXP DERMATOL, V26, P1139, DOI 10.1111/exd.13366
   Jajosky AN, 2014, STEM CELL TRANSL MED, V3, P836, DOI 10.5966/sctm.2013-0193
   Jang CW, 2002, NAT CELL BIOL, V4, P51, DOI 10.1038/ncb731
   Javelaud D, 2005, ONCOGENE, V24, P5742, DOI 10.1038/sj.onc.1208928
   Jiang X, 2015, CANCER SCI, V106, P1394, DOI 10.1111/cas.12763
   Jie ZW, 2019, J CELL PHYSIOL, V234, P4167, DOI 10.1002/jcp.27171
   Jung O, 2019, J GINSENG RES, V43, P488, DOI 10.1016/j.jgr.2018.11.002
   Kempf-bielack B, 2005, J CLIN ONCOL, V23, P559, DOI 10.1200/JCO.2005.04.063
   Koff A, 1992, SCIENCE, V257, P1689, DOI 10.1126/science.1388288
   Kunita A, 2011, AM J PATHOL, V179, P1041, DOI 10.1016/j.ajpath.2011.04.027
   Lamora A, 2015, ONCOTARGET, V6, P14413, DOI 10.18632/oncotarget.3891
   Lamora A, 2014, CLIN CANCER RES, V20, P5097, DOI 10.1158/1078-0432.CCR-13-3191
   Li D, 2016, MOL PHARMACEUT, V13, P4231, DOI 10.1021/acs.molpharmaceut.6b00747
   Li YN, 2020, NANOMED-NANOTECHNOL, V23, P0, DOI 10.1016/j.nano.2019.102095
   Liao CL, 2012, FOOD CHEM TOXICOL, V50, P1734, DOI 10.1016/j.fct.2012.02.033
   Lin RC, 2019, CELLS-BASEL, V8, P0, DOI 10.3390/cells8111441
   Livak KJ, 2001, METHODS, V25, P402, DOI 10.1006/meth.2001.1262
   Lu KH, 2018, J PINEAL RES, V65, P0, DOI 10.1111/jpi.12507
   Lu KH, 2016, FOOD CHEM TOXICOL, V97, P177, DOI 10.1016/j.fct.2016.09.006
   Massague J, 2008, CELL, V134, P215, DOI 10.1016/j.cell.2008.07.001
   Matsuyama S, 2003, CANCER RES, V63, P7791
   Mei LW, 2018, J CELL PHYSIOL, V233, P9724, DOI 10.1002/jcp.26914
   Mohseny AB, 2012, EUR J CANCER, V48, P3429, DOI 10.1016/j.ejca.2012.06.018
   Morrison CD, 2013, CANCER LETT, V341, P30, DOI 10.1016/j.canlet.2013.02.048
   Nishihira J, 2003, ANN NY ACAD SCI, V995, P171, DOI 10.1111/j.1749-6632.2003.tb03220.x
   Ogawa H, 2000, CYTOKINE, V12, P309, DOI 10.1006/cyto.1999.0562
   Ottaviani G, 2009, CANCER TREAT RES, V152, P3, DOI 10.1007/978-1-4419-0284-9_1
   Reynisdottir I, 1995, GENE DEV, V9, P1831, DOI 10.1101/gad.9.15.1831
   Roberts AB, 2003, P NATL ACAD SCI USA, V100, P8621, DOI 10.1073/pnas.1633291100
   Sharili AS, 2011, TUMOR BIOL, V32, P515, DOI 10.1007/s13277-010-0146-1
   Shi TY, 2013, MED ONCOL, V30, P0, DOI [10.1007/s12032-013-0500-4, 10.1007/s12032-013-0697-2]
   Stolfi C, 2021, BIOMOLECULES, V11, P0, DOI 10.3390/biom11010017
   Sun YF, 2016, AM J CANCER RES, V6, P114
   Sung JY, 2014, CELL DEATH DIS, V5, P0, DOI 10.1038/cddis.2014.189
   Szmyd R, 2019, ONCOGENE, V38, P998, DOI 10.1038/s41388-018-0464-0
   Thiery JP, 2009, CELL, V139, P871, DOI 10.1016/j.cell.2009.11.007
   Walker RA, 1992, EUR J CANCER, V28A, P641, DOI 10.1016/S0959-8049(05)80116-9
   Wang H, 2016, CELL DEATH DIS, V7, P0, DOI 10.1038/cddis.2016.138
   Wang JL, 2018, BIOMED PHARMACOTHER, V108, P925, DOI 10.1016/j.biopha.2018.09.105
   Wang J, 2020, ADV FUNCT MATER, V30, P0, DOI 10.1002/adfm.201910676
   Wang SD, 2020, INT J ONCOL, V56, P1417, DOI 10.3892/ijo.2020.5032
   Wang Y, 2018, J EXP CLIN CANC RES, V37, P0, DOI 10.1186/s13046-018-0922-0
   Wensman H, 2009, BREAST CANCER RES TR, V118, P333, DOI 10.1007/s10549-008-0243-7
   Wikstrom P, 1998, PROSTATE, V37, P19, DOI 10.1002/(SICI)1097-0045(19980915)37:1<19::AID-PROS4>3.0.CO;2-3
   Wu JH, 2014, MOL CARCINOGEN, V53, P440, DOI 10.1002/mc.21991
   Xiong Y, 1993, NATURE, V366, P701, DOI 10.1038/366701a0
   Xu J, 2019, ADV SCI, V6, P0, DOI 10.1002/advs.201801233
   Xu SG, 2014, DNA CELL BIOL, V33, P802, DOI 10.1089/dna.2014.2527
   Yaddanapudi K, 2013, J IMMUNOL, V190, P2984, DOI 10.4049/jimmunol.1201650
   Yeh HW, 2019, CANCER RES, V79, P3797, DOI 10.1158/0008-5472.CAN-18-2019
   Yu XB, 2021, CELL BIOSCI, V11, P0, DOI 10.1186/s13578-021-00600-w
   Zhang Y, 2018, ADV SCI, V5, P0, DOI 10.1002/advs.201700821
   Zhang YE, 2017, CSH PERSPECT BIOL, V9, P0, DOI 10.1101/cshperspect.a022129
   Zhao DY, 2021, BIOACT MATER, V6, P346, DOI 10.1016/j.bioactmat.2020.08.016
NR 77
TC 0
Z9 0
U1 1
U2 6
PU SPANDIDOS PUBL LTD
PI ATHENS
PA POB 18179, ATHENS, 116 10, GREECE
SN 1019-6439
EI 1791-2423
J9 INT J ONCOL
JI Int. J. Oncol.
PD NOV 15
PY 2021
VL 59
IS 5
BP 
EP 
DI 10.3892/ijo.2021.5264
PG 13
WC Oncology
SC Oncology
GA UW9WM
UT WOS:000700501500001
PM 34533199
DA 2022-07-08
ER

PT J
AU Zhang, Ling
   Song, Jingtao
   Xin, Xu
   Sun, Donghong
   Huang, Huiting
   Chen, Yang
   Zhang, Tao
   Zhang, Yiming
AF Zhang, Ling
   Song, Jingtao
   Xin, Xu
   Sun, Donghong
   Huang, Huiting
   Chen, Yang
   Zhang, Tao
   Zhang, Yiming
TI Hypoxia stimulates the migration and invasion of osteosarcoma via up-regulating the NUSAP1 expression
SO OPEN MEDICINE
LA English
DT Article
DE osteosarcoma; hypoxia; HIF-1 alpha; NUSAP1; migration; invasion
ID spindle-associated protein-1; cell-proliferation; promote; nucleolar
AB Osteosarcoma is a highly aggressive malignant tumor, which most commonly occurs in children and adolescents. This study aims to reveal that hypoxia promotes the invasion of osteosarcoma cells by up-regulating the expression of NUSAP1. The expression of HIF-1 alpha and NUSAP1 was significantly up-regulated in MG63 cells cultured in hypoxia for 6-36 h. Furthermore, hypoxia induced the migration and invasion of MG63 cells and regulated the level of E-cad, N-cad, Vimentin, Snail, Slug, MMP2, and MMP9 proteins. Importantly, knockdown of NUSAP1 inhib-ited hypoxia-induced cell migration and invasion. In the hypoxia microenvironment, the addition of HIF-1 alpha inhibitor or the transfection of siRNA specifically targeting HIF-1 alpha significantly reduced the expression of HIF-1 alpha and NUSAP1 and markedly inhibited the migration and invasion of MG63 cells under the hypoxia microenvironment. In conclusion, hypoxia induced the expression of NUSAP1 in a HIF-1 alpha-dependent manner, stimulating the migration and invasion of MG63 cells.
C1 [Zhang, Ling; Song, Jingtao; Xin, Xu; Sun, Donghong; Huang, Huiting; Chen, Yang] Huabei Petr Gen Hosp, Dept Orthoped, Huizhan Rd, Renqiu 062552, Hebei, Peoples R China.
   [Zhang, Tao] Tianjin Beichen Dist Chinese Med Hosp, Dept Orthoped, Tianjin 300400, Peoples R China.
   [Zhang, Yiming] Tianjin Med Univ, Dept Clin Med, Tianjin 300070, Peoples R China.
RP Zhang, L (通讯作者)，Huabei Petr Gen Hosp, Dept Orthoped, Huizhan Rd, Renqiu 062552, Hebei, Peoples R China.
EM Ling3132317936@163.com
CR Anderson ME, 2016, ORTHOP CLIN N AM, V47, P283, DOI 10.1016/j.ocl.2015.08.022
   Bielack S, 2009, ANN ONCOL, V20, P137, DOI 10.1093/annonc/mdp154
   Cao J, 2015, CANCER RES, V75, P4839, DOI 10.1158/0008-5472.CAN-15-0711
   Chang J, 2014, ADV EXP MED BIOL, V772, P55, DOI 10.1007/978-1-4614-5915-6_3
   Gordon CA, 2017, ONCOTARGET, V8, P29935, DOI 10.18632/oncotarget.15604
   Gupta NIKHIL, 2019, ONCOTARGET, V10, P5970, DOI 10.18632/oncotarget.27235
   Kager L, 2017, FUTURE ONCOL, V13, P357, DOI 10.2217/fon-2016-0261
   Khoshinani HM, 2016, CANCER INVEST, V34, P536, DOI 10.1080/07357907.2016.1245317
   Li CY, 2016, NAT COMMUN, V7, P0, DOI 10.1038/ncomms10597
   Li CY, 2016, SCI REP-UK, V6, P0, DOI 10.1038/srep18773
   Maxwell PH, 1997, P NATL ACAD SCI USA, V94, P8104, DOI 10.1073/pnas.94.15.8104
   Meazza C, 2016, EXPERT REV ANTICANC, V16, P543, DOI 10.1586/14737140.2016.1168697
   Morrow JAMESJ, 2015, CRITICAL REVIEWS IN ONCOGENESIS, V20, P173, DOI 10.1615/CritRevOncog.2015013713
   Petrova V, 2018, ONCOGENESIS, V7, P0, DOI 10.1038/s41389-017-0011-9
   Rankin EB, 2016, SCIENCE, V352, P175, DOI 10.1126/science.aaf4405
   Ren HY, 2016, ONCOTARGETS THER, V9, P1477, DOI 10.2147/OTT.S95490
   Semenza GL, 2003, NAT REV CANCER, V3, P721, DOI 10.1038/nrc1187
   Simpson S, 2017, ACTA VET SCAND, V59, P0, DOI 10.1186/s13028-017-0341-9
   Sun YM, 2015, MOL MED REP, V11, P1975, DOI 10.3892/mmr.2014.2913
   Vanden BOSCHA, 2010, J CELL SCI, V123, P3244, DOI 10.1242/jcs.063875
   Zhang B, 2018, BIOMED PHARMACOTHER, V105, P1, DOI 10.1016/j.biopha.2018.03.165
   Zhang X, 2018, MED SCI MONITOR, V24, P8553, DOI 10.12659/MSM.910364
   Zhao CF, 2016, J BONE ONCOL, V5, P22, DOI 10.1016/j.jbo.2016.01.002
   Zhao HL, 2015, INT J CLIN ONCOL, V20, P1233, DOI 10.1007/s10147-015-0848-x
   Zhu T, 2018, CNS NEUROSCI THER, V24, P178, DOI 10.1111/cns.12803
NR 25
TC 1
Z9 1
U1 0
U2 4
PU DE GRUYTER POLAND SP Z O O
PI WARSAW
PA BOGUMILA ZUGA 32A STR, 01-811 WARSAW, MAZOVIA, POLAND
SN 2391-5463
EI 
J9 OPEN MED-WARSAW
JI Open Med.
PD JUL 22
PY 2021
VL 16
IS 1
BP 1083
EP 1089
DI 10.1515/med-2020-0180
PG 7
WC Medicine, General & Internal
SC General & Internal Medicine
GA TR5BG
UT WOS:000678978800001
PM 34322597
DA 2022-07-08
ER

PT J
AU Xu, Keteng
   Zhang, Pei
   Zhang, Jiale
   Quan, Huahong
   Wang, Jingcheng
   Liang, Yuan
AF Xu, Keteng
   Zhang, Pei
   Zhang, Jiale
   Quan, Huahong
   Wang, Jingcheng
   Liang, Yuan
TI Identification of potential micro-messenger RNAs (miRNA-mRNA) interaction network of osteosarcoma
SO BIOENGINEERED
LA English
DT Article
DE Osteosarcoma; bioinformatics; differentially expressed genes; functional enrichment analysis; protein-protein interaction
ID target gene; proliferation; expression; cell; metastasis; promote; cancer; bioinformatics; progression; resistance
AB Osteosarcoma (OS) is the most common primary malignant tumor in children and adolescents. Numerous studies have reported the importance of miRNA in OS. The purpose of this study is to predict potential biomarkers and new therapeutic targets for OS diagnosis and prognosis by analyzing miRNAs of OS plasma samples from the Gene Expression Omnibus (GEO) database. Data-sets were downloaded from the GEO and analyzed using R software. Different expressions of miRNAs (DE-miRNAs) in plasma and mRNAs (DE-mRNAs) in OS patients were identified. Funrich was used to predict the transcription factors and target genes of miRNAs. By comparing the target mRNAs and DE-mRNAs, the intersection mRNAs were identified. The intersection mRNAs were imported to perform Gene Ontology (GO) functional annotation and Kyoto Encyclopedia of Genes and Genomes (KEGG) pathway enrichment analysis. MiRNA-mRNA regulatory network and a protein-protein interaction (PPI) network were constructed by using Cytoscape. Finally, a total of 164 DE-miRNAs, 256 DE-mRNAs, and 76 intersection mRNAs were identified. The top 10 TF of up- and down-regulated DE-miRNAs were also predicted. In addition, GO and KEGG analyses further revealed the intersection mRNAs. By constructing the miRNA-mRNA networks, we found miR-30d-5p, miR-17-5p, miR-98-5p, miR-301a-3p, and miR-30e-5p were the central hubs. COL1A1, COL1A2, MMP2, CDH11, COL4A1 etc. were predicted to be the key mRNA by constructing the PPI networks. Through a comprehensive bioinformatics analysis of miRNAs and mRNAs in OS, we explored the potential effective biomarkers and novel therapeutic targets for the diagnosis and prognosis of OS.
C1 [Xu, Keteng; Zhang, Jiale; Wang, Jingcheng; Liang, Yuan] Cent South Univ, Dept Orthoped, Xiangya Hosp 2, Changsha 410011, Hunan, Peoples R China.
   [Zhang, Pei; Wang, Jingcheng] Yangzhou Univ, Northern Jiangsu Peoples Hosp, Clin Med Coll, Dept Orthoped, Yangzhou, Hunan, Peoples R China.
   [Quan, Huahong] Dalian Med Univ, Dept Orthoped, Dalian, Liaoning, Peoples R China.
RP Wang, JC; Liang, Y (通讯作者)，Cent South Univ, Dept Orthoped, Xiangya Hosp 2, Changsha 410011, Hunan, Peoples R China.; Wang, JC (通讯作者)，Yangzhou Univ, Northern Jiangsu Peoples Hosp, Clin Med Coll, Dept Orthoped, Yangzhou, Hunan, Peoples R China.
EM wangjcyangzhou@163.com; liangyuan996@126.com
FU National Natural Science Foundation of China [81772332]; Jiangsu medical innovation team project [CXTDB2017004]
CR Bi S, 2017, BIOL RES, V50, P0, DOI 10.1186/s40659-017-0127-6
   Brooks J, 2021, STATPEARLS, V0, P0
   Chen B, 2019, EUR REV MED PHARMACO, V23, P3611, DOI 10.26355/eurrev_201905_17783
   Croset M, 2018, CANCER RES, V78, P5259, DOI 10.1158/0008-5472.CAN-17-3058
   Doncheva NT, 2019, J PROTEOME RES, V18, P623, DOI 10.1021/acs.jproteome.8b00702
   Fiorillo AA, 2020, FRONT IMMUNOL, V11, P0, DOI 10.3389/fimmu.2020.00151
   Fonseka P, 2021, J MOL BIOL, V433, P0, DOI 10.1016/j.jmb.2020.166747
   Gao F, 2016, PANMINERVA MED, V58, P103
   Gao YL, 2021, CELL ONCOL, V44, P61, DOI 10.1007/s13402-020-00522-8
   Gong C, 2016, ONCOL REP, V36, P2177, DOI 10.3892/or.2016.4985
   Han QC, 2020, CELL CYCLE, V19, P1172, DOI 10.1080/15384101.2020.1749465
   Hirahata M, 2016, CANCER MED-US, V5, P892, DOI 10.1002/cam4.651
   Hou Y, 2019, ARTIF CELL NANOMED B, V47, P2065, DOI 10.1080/21691401.2019.1620252
   Hu W, 2020, BIOSCIENCE REP, V40, P0
   Hu XH, 2019, BIOCHEM BIOPH RES CO, V511, P510, DOI 10.1016/j.bbrc.2019.02.110
   Jacques C, 2020, CELLS-BASEL, V9, P9
   Jia JP, 2017, MOL MED REP, V16, P3613, DOI 10.3892/mmr.2017.7023
   Jin XM, 2019, EUR REV MED PHARMACO, V23, P9772, DOI 10.26355/eurrev_201911_19540
   Kaczorowska A, 2020, DIAGNOSTICS BASEL, V10, P10
   Kawano M, 2016, INT J ONCOL, V48, P1531, DOI 10.3892/ijo.2016.3379
   Kureel J, 2018, J CELL BIOCHEM, V119, P3293, DOI 10.1002/jcb.26490
   Leask A, 2020, SEMIN CELL DEV BIOL, V101, P111, DOI 10.1016/j.semcdb.2019.10.016
   Li MZ, 2021, SCI CHINA LIFE SCI, V64, P242, DOI 10.1007/s11427-019-1747-y
   Liao SA, 2019, CANCER CHEMOTH PHARM, V83, P1065, DOI 10.1007/s00280-019-03822-5
   Liu XS, 2016, TUMOR BIOL, V37, P7951, DOI 10.1007/s13277-015-4696-0
   Lu TY, 2020, BIOMED PHARMACOTHER, V123, P0, DOI 10.1016/j.biopha.2019.109650
   Meng CY, 2020, ONCOL REP, V43, P1169, DOI 10.3892/or.2020.7492
   Mullany LE, 2018, GENE CHROMOSOME CANC, V57, P192, DOI 10.1002/gcc.22520
   Nakka M, 2017, ONCOTARGET, V8, P96738, DOI 10.18632/oncotarget.18236
   Ni Z, 2016, GENET MOL RES, V15, P0, DOI 10.4238/gmr.15027807
   Ouyang L, 2013, MED ONCOL, V30, P0, DOI 10.1007/s12032-012-0340-7
   Sun XR, 2018, SCI REP-UK, V8, P0, DOI 10.1038/s41598-017-18739-3
   Szklarczyk D, 2015, NUCLEIC ACIDS RES, V43, PD447, DOI 10.1093/nar/gku1003
   Tanaka K, 2016, INT J ONCOL, V48, P1135, DOI 10.3892/ijo.2016.3317
   Tao ZQ, 2017, J BUON, V22, P838
   Tian R, 2018, INT J OPHTHALMOL-CHI, V11, P910, DOI 10.18240/ijo.2018.06.03
   Tsai HC, 2014, ONCOTARGET, V5, P3800, DOI 10.18632/oncotarget.1998
   Wang ZH, 2016, AM J CANCER RES, V6, P1331
   Xing W, 2020, EUR REV MED PHARMACO, V24, P2205, DOI 10.26355/eurrev_202003_20486
   Zeng QG, 2020, BMC PULM MED, V20, P0, DOI 10.1186/s12890-020-01218-3
   Zhang X, 2020, ONCOL LETT, V19, P1530, DOI 10.3892/ol.2019.11197
   Zhang YM, 2015, BIOCHEM BIOPH RES CO, V459, P367, DOI 10.1016/j.bbrc.2015.02.101
   Zhang ZX, 2019, J CELL BIOCHEM, V120, P15924, DOI 10.1002/jcb.28866
   Zhao XF, 2019, J CELL BIOCHEM, V120, P5495, DOI 10.1002/jcb.27832
   Zhu GL, 2019, ONCOL RES, V27, P55, DOI 10.3727/096504018X15201143705855
   Zhu TJ, 2020, FEBS OPEN BIO, V10, P627, DOI 10.1002/2211-5463.12824
   Zhuyan JN, 2020, CELL BIOSCI, V10, P0, DOI 10.1186/s13578-020-00453-9
NR 47
TC 4
Z9 4
U1 3
U2 7
PU TAYLOR & FRANCIS INC
PI PHILADELPHIA
PA 530 WALNUT STREET, STE 850, PHILADELPHIA, PA 19106 USA
SN 2165-5979
EI 2165-5987
J9 BIOENGINEERED
JI Bioengineered
PD JAN 1
PY 2021
VL 12
IS 1
BP 3275
EP 3293
DI 10.1080/21655979.2021.1947065
PG 19
WC Biotechnology & Applied Microbiology
SC Biotechnology & Applied Microbiology
GA TH5TU
UT WOS:000672153100001
PM 34252359
DA 2022-07-08
ER

PT J
AU Chu, Wei
   Cao, Lirong
   Daokun, Gui
   Zhao, Jiali
AF Chu, Wei
   Cao, Lirong
   Daokun, Gui
   Zhao, Jiali
TI iNOS Promotes the Development of Osteosarcoma via Wnt/beta-Catenin Pathway
SO JOURNAL OF IMMUNOLOGY RESEARCH
LA English
DT Article
ID nitric-oxide; cell; activation; sarcoma
AB Inducible nitric oxide synthase (iNOS), accompanied with protumor and antitumor activity, has been studied in multiple cancers. However, the role of iNOS expression in osteosarcoma (OS) is far from being fully understood. In present work, iNOS levels were detected in OS tissues and cell lines. Colony formation assay, Transwell assay, and fow cytometer were used to assess proliferation, migration, invasion, and apoptosis abilities in vitro after iNOS inhibition. Western blotting determined the expressions of iNOS, MMP2, MMP9, C-MYC, Ki67, PCNA, and beta-catenin. Mice transfected with OS cells were to evaluate tumor formation. IHC assay was to evaluate the expressions of iNOS and beta-catenin in mice. The results showed that iNOS was upregulated in both OS tissues and cells compared with that in matched normal tissues or cells. And we found that proliferation, migration, and invasion numbers of OS cells were decreased, and apoptosis numbers of OS cells were increased after iNOS inhibition. MMP2, MMP9, C-MYC, Ki67, and PCNA levels were also reduced in OS cells treated with iNOS inhibition. Else, iNOS inhibition would suppress beta-catenin expression in OS cells to regulate MMP2, MMP9, C-MYC, Ki67, and PCNA expressions. In addition, tumor formation, iNOS expression, and beta-catenin expression were inhibited in mice transplanted with iNOS knockout OS cells. These results indicated that iNOS might be a potential therapeutic target for OS.
C1 [Chu, Wei] Yangtze Univ, Dept Orthoped, Affiliated Hosp 1, Peoples Hosp Jingzhou 1, Jingzhou, Hubei, Peoples R China.
   [Cao, Lirong] Hubei Coll Chinese Med, Teaching & Res Div Surg Med, Jingzhou, Peoples R China.
   [Daokun, Gui] Lianshui Peoples Hosp, Dept Orthopaed, Lianshui, Jiangsu, Peoples R China.
   [Zhao, Jiali] Xuzhou Med Univ, Affiliated Huaian Hosp, Dept Orthopaed, Huaian, Jiangsu, Peoples R China.
   [Zhao, Jiali] Second Peoples Hosp Huaian, Huaian, Jiangsu, Peoples R China.
RP Daokun, G (通讯作者)，Lianshui Peoples Hosp, Dept Orthopaed, Lianshui, Jiangsu, Peoples R China.; Zhao, JL (通讯作者)，Xuzhou Med Univ, Affiliated Huaian Hosp, Dept Orthopaed, Huaian, Jiangsu, Peoples R China.; Zhao, JL (通讯作者)，Second Peoples Hosp Huaian, Huaian, Jiangsu, Peoples R China.
EM 54101801@qq.com; nick0908@163.com
FU Huai'an Natural Science Research projects [HAB202032]
CR Belgorosky D, 2020, J MOL MED, V98, P1615, DOI 10.1007/s00109-020-01973-0
   Benkhelifa S, 2019, INFLAMMOPHARMACOLOGY, V27, P685, DOI 10.1007/s10787-019-00566-9
   Duffaud F, 2020, CURR TREAT OPTION ON, V21, P0, DOI 10.1007/s11864-020-00760-w
   Fahey JM, 2016, PHOTOCHEM PHOTOBIOL, V92, P842, DOI 10.1111/php.12636
   Fang FANG, 2018, ONCOTARGET, V9, P36780, DOI 10.18632/oncotarget.26377
   Glynn SA, 2010, J CLIN INVEST, V120, P3843, DOI 10.1172/JCI42059
   Gonzalez D, 2012, PLOS ONE, V7, P0, DOI 10.1371/journal.pone.0052964
   Granados-principal S, 2015, BREAST CANCER RES, V17, P0, DOI 10.1186/s13058-015-0527-x
   Kansara M, 2014, NAT REV CANCER, V14, P722, DOI 10.1038/nrc3838
   Kielbik M, 2019, INT J MOL SCI, V20, P0, DOI 10.3390/ijms20071751
   Liu SL, 2019, CANCER MANAG RES, V11, P8005, DOI 10.2147/CMAR.S208773
   Lu KH, 2019, CELLS-BASEL, V8, P0, DOI 10.3390/cells8121618
   Martins-neves SR, 2018, CANCER LETT, V414, P1, DOI 10.1016/j.canlet.2017.11.004
   Martins-neves SR, 2016, CANCER LETT, V370, P286, DOI 10.1016/j.canlet.2015.11.013
   Sandes EO, 2012, J UROLOGY, V188, P967, DOI 10.1016/j.juro.2012.04.099
   Pereira PMR, 2020, CANCER RES, V80, P1681, DOI 10.1158/0008-5472.CAN-19-2991
   Sadykova LR, 2020, CANCER INVEST, V38, P259, DOI 10.1080/07357907.2020.1768401
   Techavichit P, 2016, J PEDIAT HEMATOL ONC, V38, P261, DOI 10.1097/MPH.0000000000000529
   Vannini F, 2015, REDOX BIOL, V6, P334, DOI 10.1016/j.redox.2015.08.009
   Vega OA, 2017, J CELL BIOCHEM, V118, P3662, DOI 10.1002/jcb.26011
   Vijayakumar S, 2011, CANCER CELL, V19, P601, DOI 10.1016/j.ccr.2011.03.010
   Wang H, 2020, CANCERS, V12, P0, DOI 10.3390/cancers12071881
   Whelan JS, 2018, J CLIN ONCOL, V36, P188, DOI 10.1200/JCO.2017.75.1743
   Zanotti S, 2016, ENDOCR REV, V37, P223, DOI 10.1210/er.2016-1002
NR 24
TC 2
Z9 2
U1 1
U2 2
PU HINDAWI LTD
PI LONDON
PA ADAM HOUSE, 3RD FLR, 1 FITZROY SQ, LONDON, W1T 5HF, ENGLAND
SN 2314-8861
EI 2314-7156
J9 J IMMUNOL RES
JI J Immunol. Res.
PD AUG 16
PY 2021
VL 2021
IS 
BP 
EP 
DI 10.1155/2021/4549221
PG 10
WC Immunology
SC Immunology
GA UJ1YU
UT WOS:000691090500001
PM 34435052
DA 2022-07-08
ER

PT J
AU Zapico, JM
   Acosta, Lourdes
   Pastor, Miryam
   Rangasamy, Loganathan
   Marquez-cantudo, Laura
   Coderch, Claire
   Ortin, Irene
   Nicolau-sanus, Maria
   Puchades-carrasco, Leonor
   Pineda-lucena, Antonio
   Majali-martinez, Alejandro
   Ramos, Pilar
   De pascual-teresa, Beatriz
   Ramos, Ana
AF Zapico, Jose
   Acosta, Lourdes
   Pastor, Miryam
   Rangasamy, Loganathan
   Marquez-cantudo, Laura
   Coderch, Claire
   Ortin, Irene
   Nicolau-sanus, Maria
   Puchades-carrasco, Leonor
   Pineda-lucena, Antonio
   Majali-martinez, Alejandro
   Ramos, Pilar
   De pascual-teresa, Beatriz
   Ramos, Ana
TI Design and Synthesis of Water-Soluble and Potent MMP-13 Inhibitors with Activity in Human Osteosarcoma Cells
SO INTERNATIONAL JOURNAL OF MOLECULAR SCIENCES
LA English
DT Article
DE MMP-13 inhibitors; metalloproteinases; osteoarthritis; molecular modeling; RMN; organic synthesis
ID highly potent; matrix metalloproteinase-13; rheumatoid-arthriti; accurate docking; osteoarthriti; collagenase-3; glide; selectivity; relevance; discovery
AB Osteoarthritis is a degenerative disease, often resulting in chronic joint pain and commonly affecting elderly people. Current treatments with anti-inflammatory drugs are palliative, making the discovery of new treatments necessary. The inhibition of matrix metalloproteinase MMP-13 is a validated strategy to prevent the progression of this common joint disorder. We recently described polybrominated benzotriazole derivatives with nanomolar inhibitory activity and a promising selectivity profile against this collagenase. In this work, we have extended the study in order to explore the influence of bromine atoms and the nature of the S1 ' heterocyclic interacting moiety on the solubility/selectivity balance of this type of compound. Drug target interactions have been assessed through a combination of molecular modeling studies and NMR experiments. Compound 9a has been identified as a water-soluble and highly potent inhibitor with activity in MG-63 human osteosarcoma cells.
C1 [Zapico, Jose Maria; Acosta, Lourdes; Pastor, Miryam; Rangasamy, Loganathan; Marquez-Cantudo, Laura; Coderch, Claire; Ortin, Irene; Majali-Martinez, Alejandro; Ramos, Pilar; de Pascual-Teresa, Beatriz; Ramos, Ana] CEU Univ, Univ San Pablo CEU, Fac Farm, Dept Quim & Bioquim, Alcorcon 28925, Spain.
   [Rangasamy, Loganathan] Vellore Inst Technol VIT, Ctr Biomat Cellular & Mol Theranost CBCMT, Vellore 632014, Tamil Nadu, India.
   [Nicolau-Sanus, Maria; Puchades-Carrasco, Leonor] Inst Invest Sanitaria La Fe, Drug Discovery Unit, Valencia 46026, Spain.
   [Pineda-Lucena, Antonio] Univ Navarra, Mol Therapeut Program, Ctr Invest Med Aplicada, Pamplona 31008, Spain.
   [Majali-Martinez, Alejandro] Med Univ Graz, Dept Obstet & Gynecol, A-8036 Graz, Austria.
RP de Pascual-Teresa, B; Ramos, A (通讯作者)，CEU Univ, Univ San Pablo CEU, Fac Farm, Dept Quim & Bioquim, Alcorcon 28925, Spain.
EM josemaria.zapicorodriguez@ceu.es; l.acosta1@usp.ceu.es; myriampastor@ucm.es; loganathan.r@vit.ac.in; laura.marquezcantudo@ceu.es; claire.coderchboue@ceu.es; irene.ortinremon@ceu.es; manisa@ibmcp.upv.es; leonor_puchades@iislafe.es; apinedal@unav.es; a.majali-martinez@medunigraz.at; pramos@ceu.es; bpaster@ceu.es; aramgon@ceu.es
FU MICIU/FEDER, UE [RTI2018-093539-B-I00]; Generalitat Valenciana; European Regional Development Fund (FEDER); Community of Madrid [S2017/BMD-3864]; European Union's Horizon 2020 research and innovation program under the Marie-Sklodowska-Curie grant [DUALITY 746225]
CR Airola K, 1997, J INVEST DERMATOL, V109, P225, DOI 10.1111/1523-1747.ep12319441
   Ala-aho R, 2005, BIOCHIMIE, V87, P273, DOI 10.1016/j.biochi.2004.12.009
   Amar S, 2017, BBA-MOL CELL RES, V1864, P1940, DOI 10.1016/j.bbamcr.2017.04.015
   Arabelovic SENADA, 2005, CURR RHEUMATOL REP, V7, P29, DOI 10.1007/s11926-005-0006-y
   Bendele AM, 2021, EUR J MED CHEM, V224, P0, DOI 10.1016/j.ejmech.2021.113666
   Bijlsma JWJ, 2011, LANCET, V377, P2115, DOI 10.1016/S0140-6736(11)60243-2
   Brooks PM, 2002, CURR OPIN RHEUMATOL, V14, P573, DOI 10.1097/00002281-200209000-00017
   Chow YY, 2020, MEDIAT INFLAMM, V2020, P0, DOI 10.1155/2020/8293921
   Devel L, 2012, J BIOL CHEM, V287, P26647, DOI 10.1074/jbc.M112.380782
   Di PIZIOA, 2016, CURR TOP MED CHEM, V16, P449, DOI 10.2174/1568026615666150813150631
   El ASHRYEH, 2020, BIOORG CHEM, V96, P0, DOI 10.1016/j.bioorg.2020.103616
   El-blehi SS, 2019, LIFE SCI, V234, P116786, DOI 10.1016/j.lfs.2019.116786, 10.1016/j.lfs.2019.116786
   Epik S, 2016, SCHRODINGER RELEASE, V0, P0
   Fabre B, 2014, RSC ADV, V4, P17726, DOI 10.1039/c3ra46402d
   Fabre B, 2014, J MED CHEM, V57, P10205, DOI 10.1021/jm500505f
   Fabre B, 2014, CHEMBIOCHEM, V15, P399, DOI 10.1002/cbic.201300698
   Fabre B, 2013, ORG BIOMOL CHEM, V11, P6623, DOI 10.1039/c3ob41046c
   Feng YQ, 2002, BBA-PROTEINS PROTEOM, V1598, P10, DOI 10.1016/S0167-4838(02)00307-2
   Fobian YM, 2011, BIOORG MED CHEM LETT, V21, P2823, DOI 10.1016/j.bmcl.2011.03.095
   Friesner RA, 2004, J MED CHEM, V47, P1739, DOI 10.1021/jm0306430
   Friesner RA, 2006, J MED CHEM, V49, P6177, DOI 10.1021/jm051256o
   Glide S, 2018, SCHRODINGER RELEASE, V0, P0
   Halgren TA, 2004, J MED CHEM, V47, P1750, DOI 10.1021/jm030644s
   Hu QC, 2021, INT J MOL SCI, V22, P0, DOI 10.3390/ijms22041742
   Hugenberg V, 2017, J MED CHEM, V60, P307, DOI 10.1021/acs.jmedchem.6b01284
   Johansson N, 1997, AM J PATHOL, V151, P499
   Ke QH, 2013, ARTHRITIS RES THER, V15, PR5, DOI 10.1186/ar4133, 10.1186/ar4133
   Lan QM, 2020, J NANOBIOTECHNOL, V18, P0, DOI 10.1186/s12951-020-00666-7
   Lane NE, 2017, NAT REV RHEUMATOL, V13, P76, DOI 10.1038/nrrheum.2016.224
   Lee S, 2008, BIOCONJUGATE CHEM, V19, P1743, DOI 10.1021/bc800264z
   Li H, 2017, ARTHRITIS RES THER, V19, P0, DOI 10.1186/s13075-017-1454-2
   Li NG, 2011, CURR MED CHEM, V18, P977, DOI 10.2174/092986711794940905
   Lovejoy B, 1999, NAT STRUCT BIOL, V6, P217
   Ma GF, 2006, ARTHRITIS RHEUM, V54, P2928, DOI 10.1002/art.22064
   Zapico JM, 2015, ORG BIOMOL CHEM, V13, P142, DOI 10.1039/c4ob01516a
   Zapico JM, 2011, ORG BIOMOL CHEM, V9, P4587, DOI 10.1039/c0ob00852d
   Moore BA, 2000, BBA-MOL BASIS DIS, V1502, P307, DOI 10.1016/S0925-4439(00)00056-9
   Murphy G, 2008, NAT CLIN PRACT RHEUM, V4, P128, DOI 10.1038/ncprheum0727
   Nara H, 2014, J MED CHEM, V57, P8886, DOI 10.1021/jm500981k
   Nara H, 2014, BIOORGAN MED CHEM, V22, P5487, DOI 10.1016/j.bmc.2014.07.025
   Obloza M, 2018, CHEM-EUR J, V24, P17080, DOI 10.1002/chem.201803316
   Page-mccaw A, 2007, NAT REV MOL CELL BIO, V8, P221, DOI 10.1038/nrm2125
   Pastor M, 2019, ORG BIOMOL CHEM, V17, P916, DOI 10.1039/c8ob02990c
   Prouillet C, 2004, BIOCHEM PHARMACOL, V67, P1307, DOI 10.1016/j.bcp.2003.11.009
   Purwin M, 2016, RSC ADV, V6, P66595, DOI 10.1039/c6ra09717k
   Sastry GM, 2013, J COMPUT AID MOL DES, V27, P221, DOI 10.1007/s10822-013-9644-8
   Satish KUMARK, 2020, J BIOMOL STRUCT DYN, V38, P3074, DOI 10.1080/07391102.2019.1651221, 10.1080/07391102.2019.1651221
   Schnute ME, 2010, BIOORG MED CHEM LETT, V20, P576, DOI 10.1016/j.bmcl.2009.11.081
   Senn N, 2017, J MED CHEM, V60, P9585, DOI 10.1021/acs.jmedchem.7b01001
   Shih CLM, 2015, MOL BIOL REP, V42, P1225, DOI 10.1007/s11033-015-3861-2
   Tuccinardi T, 2006, BIOORGAN MED CHEM, V14, P4260, DOI 10.1016/j.bmc.2006.01.056
   Wan YC, 2020, CURR MED CHEM, V27, P3753, DOI 10.2174/0929867326666181217153118
   Xie XW, 2017, CHEMMEDCHEM, V12, P1157, DOI 10.1002/cmdc.201700349
   Zamolo G, 2020, J CUTAN PATHOL, V47, P139, DOI 10.1111/cup.13603
NR 54
TC 0
Z9 0
U1 1
U2 1
PU MDPI
PI BASEL
PA ST ALBAN-ANLAGE 66, CH-4052 BASEL, SWITZERLAND
SN 
EI 1422-0067
J9 INT J MOL SCI
JI Int. J. Mol. Sci.
PD SEP 15
PY 2021
VL 22
IS 18
BP 
EP 
DI 10.3390/ijms22189976
PG 25
WC Biochemistry & Molecular Biology; Chemistry, Multidisciplinary
SC Biochemistry & Molecular Biology; Chemistry
GA UW5XY
UT WOS:000700229600001
PM 34576138
DA 2022-07-08
ER

PT J
AU Guo, Qiang
   Lv, Shouzheng
   Zhang, Yingjian
   Li, Zhiyong
   Wu, Shuwen
   Tian, Xu
AF Guo, Qiang
   Lv, Shouzheng
   Zhang, Yingjian
   Li, Zhiyong
   Wu, Shuwen
   Tian, Xu
TI Study on the inhibiting effect of metformin on the growth of osteosarcoma
SO INTERNATIONAL JOURNAL OF CLINICAL AND EXPERIMENTAL MEDICINE
LA English
DT Article
DE Metformin; osteosarcoma; matrix metalloproteinase; proliferation; migration and invasion
ID migration; cell
AB Objective: To investigate the effects of metformin on the proliferation, migration and invasion of the MG63 osteosarcoma cell line. Methods: MG63 cells treated with 10 mmol/L metformin were selected as the metformin group and the cells treated without metformin were selected as the control group. The effects of metformin on proliferation, colony formation, migration and invasion were detected by CCK-8 assay, colony formation test, and transwell assay, respectively. The levels of MMP-2 and MMP-9 were detected by Real-time PCR and Western blot methods. Results: Compared with control group, the proliferation, colony formation, migration and invasion of MG63 cells in the metformin group were significantly inhibited and statistical differences were found between the two groups (all P<0.05). Real-time PCR and Western blot results showed that the expression levels of MMP-2 and MMP-9 in the metformin group were significantly lower than those in the control group and there were significant statistical differences (all P<0.001). Conclusion: Metformin can significantly inhibit the proliferation, migration and invasion of MG63 osteosarcoma cells, and the mechanism may be associated with the regulation of MMP-2 and MMP-9 expression levels.
C1 [Guo, Qiang; Lv, Shouzheng; Zhang, Yingjian; Li, Zhiyong; Wu, Shuwen] Tianjin Med Univ, Dept Orthoped, Baodi Clin Coll, Tianjin, Peoples R China.
   [Tian, Xu] Tianjin Hosp, Dept Orthoped Inst, 406 South Jiefang Rd, Tianjin 300211, Peoples R China.
RP Tian, X (通讯作者)，Tianjin Hosp, Dept Orthoped Inst, 406 South Jiefang Rd, Tianjin 300211, Peoples R China.
EM tianxu_hos09@163.com
CR Abarrategi A, 2016, STEM CELLS INT, V2016, P0, DOI 10.1155/2016/3631764
   Al HASSANM, 2018, ANAL CELL PATHOL, V2018, P0, DOI 10.1155/2018/5917470
   Deng XQ, 2019, EXP CELL RES, V385, P0, DOI 10.1016/j.yexcr.2019.111689
   El-arabey AA, 2017, GENES ENVIRON, V39, P0, DOI 10.1186/s41021-017-0074-z
   Harrison DJ, 2018, EXPERT REV ANTICANC, V18, P39, DOI 10.1080/14737140.2018.1413939
   Higurashi T, 2016, LANCET ONCOL, V17, P475, DOI 10.1016/S1470-2045(15)00565-3
   Hsu HK, 2018, MOLECULES, V23, P0, DOI [10.3390/molecules23123122, 10.3390/molecules23123121]
   Huang H, 2018, SENSORS-BASEL, V18, P0, DOI 10.3390/s18103249
   Jablonska-trypuc A, 2016, J ENZYM INHIB MED CH, V31, P177, DOI 10.3109/14756366.2016.1161620
   Kheirandish M, 2018, CURR DRUG METAB, V19, P793, DOI 10.2174/1389200219666180416161846
   Liang F, 2018, CELL PHYSIOL BIOCHEM, V51, P1276, DOI 10.1159/000495539
   Mallik R, 2018, DIABETES RES CLIN PR, V143, P409, DOI 10.1016/j.diabres.2018.05.023
   Mizoshiri N, 2019, CELL ONCOL, V42, P861, DOI 10.1007/s13402-019-00472-w
   Qiang P, 2019, EUR REV MED PHARMACO, V23, P1778, DOI 10.26355/eurrev_201902_17140
   Rena G, 2017, DIABETOLOGIA, V60, P1577, DOI 10.1007/s00125-017-4342-z
   Safe S, 2018, BIOL CHEM, V399, P321, DOI 10.1515/hsz-2017-0271
   Schernthaner G, 2020, DIABETES RES CLIN PR, V159, P0, DOI 10.1016/j.diabres.2019.107946
   Serra M, 2017, PHARMACOGENOMICS J, V17, P11, DOI 10.1038/tpj.2016.45
   Simpson E, 2018, JAAPA-J AM ACAD PHYS, V31, P15, DOI 10.1097/01.JAA.0000541477.24116.8d
   Tian HL, 2018, MEDICINE, V97, P0, DOI 10.1097/MD.0000000000010781
   Wang YW, 2017, DRUG DES DEV THER, V11, P2421, DOI 10.2147/DDDT.S141675
   Wang ZC, 2018, BIOORG MED CHEM LETT, V28, P3816, DOI 10.1016/j.bmcl.2018.05.004
   Wrobel MP, 2017, ENDOKRYNOL POL, V68, P482, DOI 10.5603/EP.2017.0050
   Xie YL, 2017, SCI REP-UK, V7, P0, DOI 10.1038/s41598-017-13353-9
   Zaidi S, 2019, PROSTATE CANCER P D, V22, P351, DOI 10.1038/s41391-018-0085-2
   Zhang HH, 2016, CANCER CHEMOTH PHARM, V78, P13, DOI 10.1007/s00280-016-3037-3
   Zhong S, 2017, INDIAN J CANCER, V54, P63, DOI 10.4103/0019-509X.219582
   Zhou J, 2018, INT J MOL SCI, V19, P0, DOI 10.3390/ijms19102863
   Zhu KP, 2017, INT J BIOL SCI, V13, P1180, DOI 10.7150/ijbs.21722
NR 29
TC 0
Z9 0
U1 1
U2 1
PU E-CENTURY PUBLISHING CORP
PI MADISON
PA 40 WHITE OAKS LN, MADISON, WI 53711 USA
SN 1940-5901
EI 
J9 INT J CLIN EXP MED
JI Int. J. Clin. Exp. Med.
PD JUN 15
PY 2021
VL 14
IS 1
BP 333
EP 339
DI 
PG 7
WC Medicine, Research & Experimental
SC Research & Experimental Medicine
GA UZ6IR
UT WOS:000702307900037
DA 2022-07-08
ER

PT J
AU Huang, Bao
   Jiang, Zenghui
   Wu, Saishuang
   Wu, Hao
   Zhang, Xuyang
   Chen, Jian
   Zhao, Fengdong
   Liu, Junhui
AF Huang, Bao
   Jiang, Zenghui
   Wu, Saishuang
   Wu, Hao
   Zhang, Xuyang
   Chen, Jian
   Zhao, Fengdong
   Liu, Junhui
TI RCAN1.4 suppresses the osteosarcoma growth and metastasis via interfering with the calcineurin/NFAT signaling pathway
SO JOURNAL OF BONE ONCOLOGY
LA English
DT Article
DE RCAN1.4; Calcineurin; NFAT; Osteoclast; Osteosarcoma
ID syndrome critical region; down-syndrome; gene; proliferation; inhibitor; migration; family; dscr1
AB Calcipressin-1, also known as a regulator of calcineurin 1 (RCAN1), is one of the families of endogenous regulators of calcineurin activation and can specifically constrain the activity of calcineurin, but its function in osteosarcoma is still unknown. Firstly, we examined the protein level of RCAN1 in osteosarcoma specimens was lower than that of chondroma specimens. RCAN1.4 rather than RCAN1.1 had a higher endogenous protein level in six osteosarcoma cell lines by western blot. Further, we created stable RCAN1.4-deficient 143B and Hos cells using CRISPR-Cas9. RCAN1.4 loss promoted tumor growth in subcutaneous xenograft models. RCAN1.4 knockdown promoted tumor metastases to the lungs using intravenous metastasis models. Furthermore, we found that higher activity of calcineurin in RCAN1.4-deficient cells enhanced the nuclear translocation of NFATc1 to induce the cyclin D1 and MMPs expression. In addition, RCAN1.4 overexpression restrained osteosarcoma cell growth and invasion and inhibited the activity of calcineurin. Finally, we discovered that conditioned medium (20%) derived from RCAN1.4-deficient cells significantly promoted osteoclastogenesis, indicating Receptor Activator of Nuclear factor jB (RANK) signaling activation during osteosarcoma metastasis. In conclusion, RCAN1.4 may be a potential therapeutic target for osteosarcoma. (C) 2021 Published by Elsevier GmbH.
C1 [Huang, Bao; Jiang, Zenghui; Wu, Saishuang; Zhang, Xuyang; Chen, Jian; Zhao, Fengdong; Liu, Junhui] Zhejiang Univ, Sir Run Run Shaw Hosp, Dept Orthoped Surg, Sch Med, Hangzhou, Peoples R China.
   [Huang, Bao; Jiang, Zenghui; Wu, Saishuang; Zhang, Xuyang; Chen, Jian; Zhao, Fengdong; Liu, Junhui] Key Lab Musculoskeletal Syst Degenerat & Regenera, Hangzhou, Peoples R China.
   [Wu, Hao] Univ Hong Kong, Dept Orthopaed & Traumatol, Pokfulam, Hong Kong, Peoples R China.
RP Zhao, FD; Liu, JH (通讯作者)，3 Qingchun Rd East, Hangzhou 310016, Peoples R China.
EM huangbao@zju.edu.cn; jiangzenghui@zju.edu.cn; 3150103259@zju.edu.cn; harwu@ucdavis.edu; jiurizhang@z-ju.edu.cn; chenjian-bio@zju.edu.cn; zhaofengdong@zju.edu.cn; ljhzju@zju.edu.cn
FU Zhejiang Provincial Natural Science Foundation of China [LQ19H060005]; Natural Science Foundation of China [81871796]
CR Alghanem AF, 2017, ANGIOGENESIS, V20, P341, DOI 10.1007/s10456-017-9542-0
   Baek KH, 2009, NATURE, V459, P1126, DOI 10.1038/nature08062
   Bai H, 2018, CELL COMMUN SIGNAL, V16, P0, DOI 10.1186/s12964-018-0280-8
   Chan B, 2005, P NATL ACAD SCI USA, V102, P13075, DOI 10.1073/pnas.0503846102
   Crabtree GR, 2009, CELL, V138, P0, DOI 10.1016/j.cell.2009.06.026
   Davies KJA, 2007, FASEB J, V21, P3023, DOI 10.1096/fj.06-7246com
   Daw NC, 2015, BRIT J CANCER, V112, P278, DOI 10.1038/bjc.2014.585
   Fuentes JJ, 1995, HUM MOL GENET, V4, P1935, DOI 10.1093/hmg/4.10.1935
   Fuentes JJ, 2000, HUM MOL GENET, V9, P1681, DOI 10.1093/hmg/9.11.1681
   Gianferante DM, 2017, NAT REV ENDOCRINOL, V13, P480, DOI 10.1038/nrendo.2017.16
   Giuliani AL, 2014, PLOS ONE, V9, P0, DOI 10.1371/journal.pone.0107224
   Huang B, 2019, FRONT PHARMACOL, V10, P0, DOI 10.3389/fphar.2019.00900
   Jie ZW, 2019, BBA-MOL BASIS DIS, V1865, P115, DOI 10.1016/j.bbadis.2018.10.026
   Jin HJ, 2017, GASTROENTEROLOGY, V153, P799, DOI 10.1053/j.gastro.2017.05.045
   Jj F, 1997, GENE, V44, P358
   Kim DH, 2020, CANCER LETT, V475, P2, DOI 10.1016/j.canlet.2020.01.023
   Lamoureux F, 2007, CANCER RES, V67, P7308, DOI 10.1158/0008-5472.CAN-06-4130
   Lamoureux F, 2014, NAT COMMUN, V5, P0, DOI 10.1038/ncomms4511
   Ma NQ, 2017, TUMOR BIOL, V39, P0, DOI 10.1177/1010428317700405
   Mancini M, 2009, NAT REV CANCER, V9, P810, DOI 10.1038/nrc2735
   Manda KR, 2016, ONCOGENE, V35, P3282, DOI 10.1038/onc.2015.389
   Marino S, 2020, CALCIFIED TISSUE INT, V107, P72, DOI 10.1007/s00223-020-00689-0
   Minami T, 2013, CELL REP, V4, P709, DOI 10.1016/j.celrep.2013.07.021
   Mognol GP, 2019, P NATL ACAD SCI USA, V116, P9959, DOI 10.1073/pnas.1820604116
   Mohseny AB, 2011, LAB INVEST, V91, P1195, DOI 10.1038/labinvest.2011.72
   Navet B, 2018, CANCERS, V10, P0, DOI 10.3390/cancers10110398
   Pan XY, 2019, THERANOSTICS, V9, P4308, DOI 10.7150/thno.32710
   Program S, 1999, CANC INCIDENCE SURVI, V0, P0
   Rao A, 1997, ANNU REV IMMUNOL, V15, P707, DOI 10.1146/annurev.immunol.15.1.707
   Renema N, 2016, BIOSCIENCE REP, V36, P0, DOI 10.1042/BSR20160150
   Rothermel B, 2000, J BIOL CHEM, V275, P8719, DOI 10.1074/jbc.275.12.8719
   Satge D, 2018, FRONT IMMUNOL, V9, P0, DOI 10.3389/fimmu.2018.03058
   Song YF, 2020, NEURO-ONCOLOGY, V22, P46, DOI 10.1093/neuonc/noz136
   Song ZS, 2018, EXP CELL RES, V372, P118, DOI 10.1016/j.yexcr.2018.09.017
   Stine ZE, 2015, CANCER DISCOV, V5, P1024, DOI 10.1158/2159-8290.CD-15-0507
   Villahoz S, 2018, NAT COMMUN, V9, P0, DOI 10.1038/s41467-018-07071-7
   Walsh MC, 2014, FRONT IMMUNOL, V5, P0, DOI 10.3389/fimmu.2014.00511
   Wang CJ, 2017, JCI INSIGHT, V2, P0, DOI 10.1172/jci.insight.90651
   Yun Y, 2021, MOL PSYCHIATR, V26, P1361, DOI 10.1038/s41380-019-0487-0
   Zang J, 2019, CHINESE J CANCER RES, V31, P203, DOI 10.21147/j.issn.1000-9604.2019.01.15
   Zhao W, 2017, GASTROENT RES PRACT, V2017, P0, DOI 10.1155/2017/1214584
NR 41
TC 0
Z9 0
U1 0
U2 1
PU ELSEVIER
PI AMSTERDAM
PA RADARWEG 29, 1043 NX AMSTERDAM, NETHERLANDS
SN 
EI 2212-1374
J9 J BONE ONCOL
JI J. Bone Oncol.
PD OCT 15
PY 2021
VL 30
IS 
BP 
EP 
DI 10.1016/j.jbo.2021.100383
PG 10
WC Oncology
SC Oncology
GA UY1IG
UT WOS:000701284400006
PM 34336566
DA 2022-07-08
ER

PT J
AU Zhang, Shouqiang
   Ren, Hui
   Sun, Hanting
   Cao, Songhua
AF Zhang, Shouqiang
   Ren, Hui
   Sun, Hanting
   Cao, Songhua
TI Dieckol exerts anticancer activity in human osteosarcoma (MG-63) cells through the inhibition of PI3K/AKT/mTOR signaling pathway
SO SAUDI JOURNAL OF BIOLOGICAL SCIENCES
LA English
DT Article
DE Dieckol; Osteosarcoma; Cell Proliferation; MG-63 cells; Apoptosis
ID cancer-cell; cycle arrest; oxidative stress; ros production; in-vitro; apoptosis; activation; proliferation; progression; autophagy
AB Background: Osteosarcoma (OS) is the most common malignant bone cancer with more metastasis and increased occurrence in children and teen-agers and being responsible for more number of morbidity and mortality worldwide. Objective: The current exploration was planned study the in vitro anticancer actions of dieckol against human OS MG-63 cells via PI3K/AKT/mTOR signaling inhibition. Methodology: The cytotoxicity of dieckol was scrutinized by MTT assay. Effects of dieckol on the ROS accumulation, apoptotic cell death, and MMP level in the MG-63 cells were studied by respective fluorescence staining assays. The levels of proliferative, inflammatory, and apoptotic markers in the dieckol treated MG-63 cells were scrutinized by marker specific kits. The expressions of PI3K, AKT, and mTOR was assayed by RT-PCR. Results: The MTT assay revealed that the dieckol dose dependently prevented MG-63 cells viability and the IC50 was found at 15 mM. Dieckol treatment effectively reduced the MMP level and improved the ROS generation and apoptosis in MG-63 cells. Dieckol also regulated the proliferative (cyclin D1), inflammatory (COX-2, IL-6, TNF-alpha, and NF-kappa B), and apoptotic (caspase-3, Bax, Bcl-2) markers in the MG-63 cells. The PI3K/AKT/mTOR signaling in the MG-63 cells were effectively inhibited by the dieckol treatment. Conclusion: In conclusion, our findings from this study recommends that the dieckol could be a talented anticancer candidate for the OS management in the future. (C) 2021 The Author(s). Published by Elsevier B.V. on behalf of King Saud University.
C1 [Zhang, Shouqiang] Shandong Univ, Hosp 2, Cheeloo Coll Med, Dept Orthopaed & Trauma Surg, 247 Beiyuan St, Jinan 250033, Shandong, Peoples R China.
   [Ren, Hui] Xinwen Min Grp Cent Hosp, Dept Cardiothorac Surg, Xintai City 271200, Shandong, Peoples R China.
   [Sun, Hanting] ZouPing Hosp TCM, Dept Orthopaed Surg, Zou Ping City 256200, Shandong, Peoples R China.
   [Cao, Songhua] Shandong Univ, Hosp 2, Cheeloo Coll Med, Dept Hand Surg Foot & Ankle Surg, 247 Beiyuan St, Jinan 250033, Shandong, Peoples R China.
RP Cao, SH (通讯作者)，Shandong Univ, Hosp 2, Cheeloo Coll Med, Dept Hand Surg Foot & Ankle Surg, 247 Beiyuan St, Jinan 250033, Shandong, Peoples R China.
EM caosonghua001@sina.com
CR Boon E, 2017, HEAD NECK-J SCI SPEC, V39, P140, DOI 10.1002/hed.24556
   Botter SM, 2014, CURR OPIN PHARMACOL, V16, P15, DOI 10.1016/j.coph.2014.02.002
   Burgess DJ, 2013, NAT REV CANCER, V13, P79, DOI 10.1038/nrc3462
   Egas-bejar DANIELA, 2014, ONCOSCIENCE, V1, P167
   Engelman JA, 2006, NAT REV GENET, V7, P606, DOI 10.1038/nrg1879
   Goudarzi KM, 2014, CANCER BIOL THER, V15, P1499, DOI 10.4161/15384047.2014.955743
   Hashimoto K, 2020, SAGE OPEN MED, V8, P0, DOI 10.1177/2050312120923177
   He L, 2017, CELL PHYSIOL BIOCHEM, V44, P532, DOI 10.1159/000485089
   Hennessy BT, 2005, NAT REV DRUG DISCOV, V4, P988, DOI 10.1038/nrd1902
   Jan R, 2019, ADV PHARM BULL, V9, P205, DOI 10.15171/apb.2019.024
   Kang MC, 2013, ENVIRON TOXICOL PHAR, V35, P517, DOI 10.1016/j.etap.2013.02.013
   Kang MC, 2013, FOOD CHEM TOXICOL, V53, P294, DOI 10.1016/j.fct.2012.12.012
   Khan AQ, 2014, NUTR CANCER, V66, P249, DOI 10.1080/01635581.2014.863365
   Kong DL, 2019, ONCOL REP, V41, P1351, DOI 10.3892/or.2018.6906
   Kroemer G, 1997, NAT MED, V3, P614, DOI 10.1038/nm0697-614
   Lee HJ, 2018, NUTRIENTS, V10, P0
   Lee SH, 2010, FOOD CHEM TOXICOL, V48, P2633, DOI 10.1016/j.fct.2010.06.032
   Li Y, 2009, BIOORGAN MED CHEM, V17, P1963, DOI 10.1016/j.bmc.2009.01.031
   Li YX, 2011, PROCESS BIOCHEM, V46, P2219, DOI 10.1016/j.procbio.2011.09.015
   Liang Q, 2018, CELL PHYSIOL BIOCHEM, V51, P1863, DOI 10.1159/000495713
   Luetke A, 2014, CANCER TREAT REV, V40, P523, DOI 10.1016/j.ctrv.2013.11.006
   Majed F, 2015, MOL CELL BIOCHEM, V399, P217, DOI 10.1007/s11010-014-2248-3
   Martini M, 2014, ANN MED, V46, P372, DOI 10.3109/07853890.2014.912836
   Masumura M, 2000, MOL BRAIN RES, V80, P219, DOI 10.1016/S0169-328X(00)00163-7
   Meazza C, 2016, EXPERT REV ANTICANC, V16, P543, DOI 10.1586/14737140.2016.1168697
   Mi YS, 2016, FREE RADICAL BIO MED, V90, P230, DOI 10.1016/j.freeradbiomed.2015.11.022
   Myant KB, 2013, CELL STEM CELL, V12, P761, DOI 10.1016/j.stem.2013.04.006
   Nagata S, 2018, ANNU REV IMMUNOL, V36, P489, DOI 10.1146/annurev-immunol-042617-053010
   Ottaviani G, 2009, CANCER TREAT RES, V152, P15, DOI 10.1007/978-1-4419-0284-9_2, 10.1007/978-1-4419-0284-9_23
   Park MH, 2011, PROSTATE, V71, P801, DOI 10.1002/pros.21296
   Park TEASOON, 2014, CURR PATHOBIOL REP, V2, P41
   Perry JA, 2014, P NATL ACAD SCI USA, V111, PE5564, DOI 10.1073/pnas.1419260111
   Pistritto G, 2016, AGING-US, V8, P603, DOI 10.18632/aging.100934
   Reuter S, 2010, FREE RADICAL BIO MED, V49, P1603, DOI 10.1016/j.freeradbiomed.2010.09.006
   Robertson JD, 2002, TOXICOLOGY, V181, P491, DOI 10.1016/S0300-483X(02)00464-X
   Sadeeshkumar V, 2016, BIOMED PHARMACOTHER, V84, P1810, DOI 10.1016/j.biopha.2016.10.091
   Sies H, 2020, NAT REV MOL CELL BIO, V21, P363, DOI 10.1038/s41580-020-0230-3
   Sizemore N, 1999, MOL CELL BIOL, V19, P4798
   Tang ZH, 2016, SCI REP-UK, V6, P0, DOI 10.1038/srep26241
   Wang FZ, 2014, BIOCHIMIE, V103, P118, DOI 10.1016/j.biochi.2014.04.008
   Wang WT, 2018, BIOMED PHARMACOTHER, V107, P1763, DOI 10.1016/j.biopha.2018.06.124
   Wu JR, 2020, J BUON, V25, P74
   Xie QQ, 2020, TRANSL ONCOL, V13, P0, DOI 10.1016/j.tranon.2020.100871
   Xu K, 2014, BBA-REV CANCER, V1846, P638, DOI 10.1016/j.bbcan.2014.10.007
   Yan CH, 2015, INT J CLIN EXP MED, V8, P14432
   Zhang J, 2015, CLIN CHIM ACTA, V444, P182, DOI 10.1016/j.cca.2014.12.041
   Zhang T, 2019, MOL MED REP, V20, P2641, DOI 10.3892/mmr.2019.10530
   Zhang WW, 2019, THERANOSTICS, V9, P5610, DOI 10.7150/thno.34755
   Zhong BF, 2020, MOL THER, V28, P1078, DOI 10.1016/j.ymthe.2020.01.022
   Zhu SS, 2020, J BIOCHEM MOL TOXIC, V34, P0, DOI 10.1002/jbt.22505
   Zimmermann KC, 2001, PHARMACOL THERAPEUT, V92, P57, DOI 10.1016/S0163-7258(01)00159-0
NR 51
TC 3
Z9 3
U1 0
U2 1
PU ELSEVIER
PI AMSTERDAM
PA RADARWEG 29, 1043 NX AMSTERDAM, NETHERLANDS
SN 1319-562X
EI 2213-7106
J9 SAUDI J BIOL SCI
JI Saudi J. Biol. Sci.
PD SEP 15
PY 2021
VL 28
IS 9
BP 4908
EP 4915
DI 10.1016/j.sjbs.2021.07.019
PG 8
WC Biology
SC Life Sciences & Biomedicine - Other Topics
GA UD0IZ
UT WOS:000686902300009
PM 34466065
DA 2022-07-08
ER

PT J
AU Unal, TD
   Hamurcu, Zuhal
   Delibasi, Nesrin
   Cinar, Venhar
   Guler, Ahsen
   Gokce, Sevda
   Nurdinov, Nursultan
   Ozpolat, Bulent
AF Unal, Tuba
   Hamurcu, Zuhal
   Delibasi, Nesrin
   Cinar, Venhar
   Guler, Ahsen
   Gokce, Sevda
   Nurdinov, Nursultan
   Ozpolat, Bulent
TI Thymoquinone Inhibits Proliferation and Migration of MDA-MB-231 Triple Negative Breast Cancer Cells by Suppressing Autophagy, Beclin-1 and LC3
SO ANTI-CANCER AGENTS IN MEDICINAL CHEMISTRY
LA English
DT Article
DE Thymoquinone; autophagy; Nigella sativa; LC3; Beclin-1; Integrin-01; VEGF; MMP-2; MMP-9; breast cancer; treatment; invasion; angiogenesis
ID epithelial-mesenchymal transition; targeting autophagy; antitumor-activity; lung-cancer; expression; angiogenesis; activation; apoptosis; osteosarcoma; strategy
AB Background: Triple Negative Breast Cancer (TNBC) is an aggressive and highly heterogeneous subtype of breast cancer associated with poor prognosis. A better understanding of the biology of this complex cancer is needed to develop novel therapeutic strategies for the improvement of patient survival. We have previously demonstrated that Thymoquinone (TQ), the major phenolic compound found in Nigella sativa, induces anti-proliferative and anti-metastatic effects and inhibits in vivo tumor growth in orthotopic TNBC models in mice. Also, we have previously shown that Beclin-1 and LC3 autophagy genes contributes to TNBC cell proliferation, migration and invasion, suggesting that Beclin-1 and LC3 genes provide proto-oncogenic effects in TNBC. However, the role of Beclin-1 and LC3 in mediating TQ-induced anti-tumor effects in TNBC is not known. Objective: To investigate the effects of TQ on the major autophagy mediators, Beclin-1 and LC3 expression, as well as autophagic activity in TNBC cells. Methods: Cell proliferation, colony formation, migration and autophagy activity were evaluated using MTS cell viability, colony formation assay, wound healing and acridine orange staining assays, respectively. Western blotting and RT-PCR assays were used to investigate LC3 and Beclin-1 protein and gene expressions, respectively, in MDA-MB-231 TNBC cells in response to TQ treatments. Results: TQ treatment significantly inhibited cell proliferation, colony formation, migration and autophagic activity of MDA-MB-231 cells and suppressed LC3 and Beclin-1 expressions. Furthermore, TQ treatment led to the inhibition of Integrin-beta 1, VEGF, MMP-2 and MMP-9 in TNBC cells. Conclusion: TQ inhibits autophagic activity and expression of Beclin-1 and LC3 in TNBC cells and suppresses pathways related to cell migration/invasion and angiogenesis, including Integrin-beta 1, VEGF, MMP-2 and MMP-9, suggesting that TQ may be used to control autophagic activity and oncogenic signaling in TNBC.
C1 [Unal, Tuba D.; Hamurcu, Zuhal; Delibasi, Nesrin; Cinar, Venhar; Guler, Ahsen; Gokce, Sevda; Nurdinov, Nursultan] Univ Erciyes, Betul Ziya Eren Genome & Stem Cell Ctr, Kayseri, Turkey.
   [Unal, Tuba D.] Univ Ankara Yildirim Beyazit, Dept Med Pathol, Fac Med, Ankara, Turkey.
   [Hamurcu, Zuhal; Delibasi, Nesrin; Cinar, Venhar; Guler, Ahsen; Nurdinov, Nursultan] Univ Erciyes, Fac Med, Dept Med Biol, Kayseri, Turkey.
   [Hamurcu, Zuhal; Ozpolat, Bulent] Univ Texas MD Anderson Canc Ctr, Dept Expt Therapeut, 1515 Holcombe Blvd,Unit 422, Houston, TX 77030 USA.
   [Ozpolat, Bulent] Univ Texas MD Anderson Canc Ctr, Ctr RNA Interference & Noncoding RNA, Houston, TX 77030 USA.
RP Ozpolat, B (通讯作者)，Univ Texas MD Anderson Canc Ctr, Dept Expt Therapeut, 1515 Holcombe Blvd,Unit 422, Houston, TX 77030 USA.
EM bozpolat@mdanderson.org
FU Research Fund of University of Health Sciences, Turkey [2017/020]
CR Akar U, 2008, AUTOPHAGY, V4, P669, DOI 10.4161/auto.6083
   Ashour AA, 2014, J CELL MOL MED, V18, P2235, DOI 10.1111/jcmm.12361
   Banerjee S, 2009, CANCER RES, V69, P5575, DOI 10.1158/0008-5472.CAN-08-4235
   Bardia A, 2019, NEW ENGL J MED, V380, P741, DOI 10.1056/NEJMoa1814213
   Bashmail HA, 2020, MOLECULES, V25, P0, DOI 10.3390/molecules25020426
   Bashmail HA, 2018, SCI REP-UK, V8, P0, DOI 10.1038/s41598-018-30046-z
   Cao W, 2019, BREAST CANCER RES, V21, P0, DOI 10.1186/s13058-019-1107-2
   Chen MC, 2015, J AGR FOOD CHEM, V63, P1540, DOI 10.1021/jf5054063
   Chi YY, 2015, BMC CANCER, V15, P0, DOI 10.1186/s12885-015-1698-7
   Chowdhury FA, 2018, BIOMED RES INT, V2018, P0, DOI 10.1155/2018/4010629
   Chu SC, 2014, PLOS ONE, V9, P0, DOI 10.1371/journal.pone.0101579
   Dalby KN, 2010, AUTOPHAGY, V6, P322, DOI 10.4161/auto.6.3.11625
   Das V, 2018, J CELL PHYSIOL, V233, P168, DOI 10.1002/jcp.25821
   Deng S, 2019, CANCER-AM CANCER SOC, V125, P1228, DOI 10.1002/cncr.31978
   El-mahdy MA, 2005, INT J CANCER, V117, P409, DOI 10.1002/ijc.21205
   Elmaci I, 2016, BIOMED PHARMACOTHER, V83, P635, DOI 10.1016/j.biopha.2016.07.018
   Farkhondeh T, 2017, BIOMED PHARMACOTHER, V96, P1440, DOI 10.1016/j.biopha.2017.12.013
   Gandhi N, 2019, CELLS-BASEL, V8, P0, DOI 10.3390/cells8020089
   Glick D, 2010, J PATHOL, V221, P3, DOI 10.1002/path.2697
   Hamurcu Z, 2019, J MOL MED, V97, P491, DOI 10.1007/s00109-019-01750-8
   Hamurcu Z, 2018, J CANCER RES CLIN, V144, P415, DOI 10.1007/s00432-017-2557-5
   Hamurcu Z, 2017, BREAST CANCER RES TR, V163, P485, DOI 10.1007/s10549-017-4207-7
   Huang YT, 2016, DRUG DES DEV THER, V10, P649, DOI 10.2147/DDDT.S86284
   Jahangiri A, 2014, CANCER RES, V74, P3, DOI 10.1158/0008-5472.CAN-13-1742
   Jeong BY, 2018, EXP MOL MED, V50, P0, DOI 10.1038/s12276-018-0148-4
   Jung YY, 2016, EXPERT OPIN THER TAR, V20, P167, DOI 10.1517/14728222.2016.1085971
   Kabil N, 2018, BREAST CANCER RES TR, V171, P593, DOI 10.1007/s10549-018-4847-2
   Khalife R, 2016, PLANTA MED, V82, P312, DOI 10.1055/s-0035-1558289
   Klahan S, 2016, PHARMACOL RES, V104, P31, DOI 10.1016/j.phrs.2015.12.004
   Klionsky DJ, 2016, AUTOPHAGY, V12, P1, DOI 10.1080/15548627.2015.1100356
   Kou B, 2017, ONCOL REP, V38, P3592, DOI 10.3892/or.2017.6012
   Kusuzaki K, 2014, CUREUS, V6, Pe204, DOI 10.7759/CUREUS.204
   Lazova R, 2012, CLIN CANCER RES, V18, P370, DOI 10.1158/1078-0432.CCR-11-1282
   Lefort S, 2014, AUTOPHAGY, V10, P2122, DOI 10.4161/15548627.2014.981788
   Liu CY, 2018, J EXP CLIN CANC RES, V37, P0, DOI 10.1186/s13046-018-0783-6
   Majdalawieh AF, 2017, CRIT REV FOOD SCI, V57, P3911, DOI 10.1080/10408398.2016.1277971
   Maycotte P, 2014, WORLD J CLIN ONCOL, V5, P224, DOI 10.5306/wjco.v5.i3.224
   Mizushima N, 2010, CELL, V140, P313, DOI 10.1016/j.cell.2010.01.028
   Orhon I, 2017, CELLS-BASEL, V6, P0, DOI 10.3390/cells6030020
   Ozpolat B, 2015, CANCER MANAG RES, V7, P291, DOI 10.2147/CMAR.S34859
   Ozturk SA, 2018, J CANCER RES THER, V14, P328, DOI 10.4103/0973-1482.202886
   Pan BJ, 2018, ONCOL LETT, V15, P5412, DOI 10.3892/ol.2018.8076
   Pasquier B, 2015, AUTOPHAGY, V11, P725, DOI 10.1080/15548627.2015.1033601
   Pazhouhi M, 2016, IRAN J BASIC MED SCI, V19, P890
   Peng L, 2013, ONCOL REP, V29, P571, DOI 10.3892/or.2012.2165
   Racoma IO, 2013, PLOS ONE, V8, P0, DOI 10.1371/journal.pone.0072882
   Rajput S, 2015, MOL PHARMACEUT, V12, P4214, DOI 10.1021/acs.molpharmaceut.5b00692
   Redmann M, 2017, REDOX BIOL, V11, P73, DOI 10.1016/j.redox.2016.11.004
   Roepke M, 2007, CANCER BIOL THER, V6, P160, DOI 10.4161/cbt.6.2.3575
   Schmid P, 2018, NEW ENGL J MED, V379, P2108, DOI 10.1056/NEJMoa1809615
   Tekedereli I, 2012, PLOS ONE, V7, P0, DOI 10.1371/journal.pone.0041171
   Varinska L, 2015, INT J MOL SCI, V16, P11728, DOI 10.3390/ijms160511728
   Yang J, 2015, TUMOR BIOL, V36, P259, DOI 10.1007/s13277-014-2628-z
   Yi TF, 2008, MOL CANCER THER, V7, P1789, DOI 10.1158/1535-7163.MCT-08-0124
   Yin HL, 2016, INT J MOL SCI, V17, P0, DOI 10.3390/ijms17091432
   Yoshii SR, 2017, INT J MOL SCI, V18, P0, DOI 10.3390/ijms18091865
   Zhang FF, 2016, CLIN LAB, V62, P1139, DOI 10.7754/Clin.Lab.2015.151111
   Zhang YJ, 2018, CANCER SCI, V109, P3865, DOI 10.1111/cas.13808
   Zhao H, 2013, MED ONCOL, V30, P0, DOI 10.1007/s12032-013-0475-1
NR 59
TC 8
Z9 8
U1 1
U2 4
PU BENTHAM SCIENCE PUBL LTD
PI SHARJAH
PA EXECUTIVE STE Y-2, PO BOX 7917, SAIF ZONE, 1200 BR SHARJAH, U ARAB EMIRATES
SN 1871-5206
EI 1875-5992
J9 ANTI-CANCER AGENT ME
JI Anti-Cancer Agents Med. Chem.
PD JUN 15
PY 2021
VL 21
IS 3
BP 355
EP 364
DI 10.2174/1871520620666200807221047
PG 10
WC Oncology; Chemistry, Medicinal
SC Oncology; Pharmacology & Pharmacy
GA QK7NW
UT WOS:000620569800005
PM 32767958
DA 2022-07-08
ER

PT J
AU Wu, Yue
   Jin, Yi
   Yamamoto, Norio
   Takeuchi, Akihiko
   Miwa, Shinji
   Tsuchiya, Hiroyuki
   Yang, Zhijun
AF Wu, Yue
   Jin, Yi
   Yamamoto, Norio
   Takeuchi, Akihiko
   Miwa, Shinji
   Tsuchiya, Hiroyuki
   Yang, Zhijun
TI MSX2 inhibits the growth and migration of osteosarcoma cells by repressing SOX2
SO AMERICAN JOURNAL OF TRANSLATIONAL RESEARCH
LA English
DT Article
DE Osteosarcoma; metastasis; MSX2; SOX2; TNF-alpha
ID epithelial-mesenchymal transition; homeobox gene; up-regulation; stem-cell; expression; foramina
AB SRY (sex determining region Y)-box 2 (SOX2) plays a key role in the maintenance of stemness and resistance to drugs, whereas tumor necrosis factor (TNF)-alpha is essential for maintaining cancer cell proliferation and metastasis. Accumulation of muscle segment homeobox 2 (MSX2) leads to downregulation of SOX2 expression. Here, we explored the MSX2-SOX2-TNF-alpha signaling axis and its function in the tumor phenotypes of osteosarcoma cells. Colony formation assay, cell counting kit (CCK)-8 assay, and Flow cytometry were used to examine cell growth, viability, and death, respectively. Wound healing and Transwell invasive assay were employed to examine cell migratory and invasive activities, respectively. Western blotting and RT-qPCR were used to determine the protein and mRNA expressions of MSX2, SOX2, TNF-alpha, Bax, and matrix metalloproteinase-2 (MMP-2). Osteosarcoma clinical samples and cells showed lower levels of MSX2 than normal healthy control samples. Overexpression of MSX2 led to a reduced activity of SOX2 and TNF-alpha, whereas MSX2 depletion did not contribute to upregulated SOX2 levels. A gain-of-function experiment showed that osteosarcoma cell viability and growth were reduced, cell death was increased, and migration and invasion were inhibited in the MSX2 overexpression group compared with those in the non-transfected group. Furthermore, co-overexpression of MSX2 and SOX2 counteracted the inhibitory effects of MSX2 on the abovementioned tumor phenotypes of osteosarcoma cells. An in vivo tumor growth assay showed that MSX2 overexpression slowed the growth rate of osteosarcoma xenograft tumors. Thus, MSX2 loss plays a crucial role in the osteosarcoma phenotype by elevating SOX2 and TNF-alpha levels.
C1 [Wu, Yue] Beijing United Family Healthcare, Dept Orthoped, Beijing, Peoples R China.
   [Jin, Yi] South China Univ, Changsha Cent Hosp, Joint Surg Dept Orthoped, Changsha, Peoples R China.
   [Yamamoto, Norio; Takeuchi, Akihiko; Miwa, Shinji; Tsuchiya, Hiroyuki] Kanazawa Univ, Grad Sch Med Sci, Dept Orthoped Surg, Kanazawa, Ishikawa, Japan.
   [Yang, Zhijun] South China Univ, Affiliated Hosp 1, Dept Trauma Orthoped, 69 Chuanshan Rd, Hengyang 421001, Hunan, Peoples R China.
RP Yang, ZJ (通讯作者)，South China Univ, Affiliated Hosp 1, Dept Trauma Orthoped, 69 Chuanshan Rd, Hengyang 421001, Hunan, Peoples R China.
EM Yangzhijun198410@163.com
CR Allison DANIELC, 2012, SARCOMA, V2012, P704872, DOI 10.1155/2012/704872
   Bass AJ, 2009, NAT GENET, V41, P1238, DOI 10.1038/ng.465
   Basu-roy U, 2012, ONCOGENE, V31, P2270, DOI 10.1038/onc.2011.405
   Basu-roy U, 2015, NAT COMMUN, V6, P0, DOI 10.1038/ncomms7411
   Basu-roy U, 2013, CANCER LETT, V338, P158, DOI 10.1016/j.canlet.2012.05.028
   Bell JR, 1993, GENOMICS, V17, P800
   Bielack S, 2009, CANCER TREAT RES, V152, P289, DOI 10.1007/978-1-4419-0284-9_15
   Davidson D, 1995, TRENDS GENET, V11, P405, DOI 10.1016/S0168-9525(00)89124-6
   Di BARIMG, 2009, J CELL PHYSIOL, V219, P659, DOI 10.1002/jcp.21712
   Friedmann Y, 1996, DEV BIOL, V177, P347, DOI 10.1006/dbio.1996.0168
   Garcia-minaur S, 2003, EUR J HUM GENET, V11, P892, DOI 10.1038/sj.ejhg.5201062
   Hamada S, 2007, J CELL PHYSIOL, V213, P768, DOI 10.1002/jcp.21148
   Li Y, 2010, J CELL BIOCHEM, V111, P1346, DOI 10.1002/jcb.22861
   Liu KC, 2013, CELL SIGNAL, V25, P1264, DOI 10.1016/j.cellsig.2013.02.013
   Mackenzie A, 1992, DEVELOPMENT, V115, P403
   Marazzi G, 1997, DEV BIOL, V186, P127, DOI 10.1006/dbio.1997.8576
   Maurizi G, 2018, ONCOGENE, V37, P4626, DOI 10.1038/s41388-018-0292-2
   Newberry EP, 1997, BIOCHEMISTRY-US, V36, P10451, DOI 10.1021/bi971008x
   Ottaviani G, 2009, CANCER TREAT RES, V152, P3, DOI 10.1007/978-1-4419-0284-9_1
   Sarkar A, 2013, CELL STEM CELL, V12, P15, DOI 10.1016/j.stem.2012.12.007
   Satoh K, 2008, AM J PATHOL, V172, P926, DOI 10.2353/ajpath.2008.070346
   Satokata I, 2000, NAT GENET, V24, P391, DOI 10.1038/74231
   Ta H, 2009, CANCER METAST REV, V28, P247, DOI 10.1007/s10555-009-9186-7
   Takahashi K, 1998, DEVELOPMENT, V125, P1627
   Wang JL, 2006, NATURE, V444, P364, DOI 10.1038/nature05284
   Weina K, 2014, CLIN TRANSL MED, V3, P0, DOI 10.1186/2001-1326-3-19
   Wu QQ, 2015, CELL RES, V25, P1314, DOI 10.1038/cr.2015.118
   Wuyts W, 2000, HUM MOL GENET, V9, P1251, DOI 10.1093/hmg/9.8.1251
   Zhang J, 2012, HUM PATHOL, V43, P1405, DOI 10.1016/j.humpath.2011.10.016
NR 29
TC 2
Z9 2
U1 0
U2 0
PU E-CENTURY PUBLISHING CORP
PI MADISON
PA 40 WHITE OAKS LN, MADISON, WI 53711 USA
SN 1943-8141
EI 
J9 AM J TRANSL RES
JI Am. J. Transl. Res.
PD JUN 15
PY 2021
VL 13
IS 6
BP 5851
EP 5865
DI 
PG 15
WC Oncology; Medicine, Research & Experimental
SC Oncology; Research & Experimental Medicine
GA TC3VC
UT WOS:000668568500008
PM 34306330
DA 2022-07-08
ER

PT J
AU Chen, Tonglei
   Chen, Zhenshi
   Lian, Xiaoning
   Wu, Weidong
   Chu, Lei
   Zhang, Shaoru
   Wang, Lihui
AF Chen, Tonglei
   Chen, Zhenshi
   Lian, Xiaoning
   Wu, Weidong
   Chu, Lei
   Zhang, Shaoru
   Wang, Lihui
TI MUC 15 Promotes Osteosarcoma Cell Proliferation, Migration and Invasion through Livin, MMP-2/MMP-9 and Wnt/beta-Catenin Signal Pathway
SO JOURNAL OF CANCER
LA English
DT Article
DE Osteosarcoma; MUC 15; proliferation; migration; invasion
ID expression; prognosis; metastasis; survival; therapy
AB Objective: To investigate the high expression of MUC15 in promoting proliferation, migration and invasion in osteosarcoma (OS) cell and its potential mechanism. Methods: The expressions of MUC15 in OS patients were analyzed from GEO Datasets, tumor cell lines and clinical samples. The roles of MUC15 in OS were explored by CCK-8, flow cytometry, transwell and western blot assay, respectively. Results: MUC15 was highly expressed in osteosarcoma, and there was a significant negative correlation between MUC15 and the prognosis. Knockdown of MUC15 in HOS and U-2OS could promote tumor cell apoptosis, down-regulate the expression of MMP2/9, reduce the epithelial interstitial transition and silence the Wnt/b-Catenin signal pathway. Conclusion: The high-expression of MUC15 promotes the proliferation, migration and invasion of osteosarcoma through anti-apoptosis, increasing the invasive ability by epithelial interstitial transition, and activating the Wnt/beta-Catenin signal pathway.
C1 [Chen, Tonglei] Suzhou Ninth Peoples Hosp, Suzhou 215200, Jiangsu, Peoples R China.
   [Chen, Zhenshi; Wu, Weidong; Chu, Lei; Zhang, Shaoru; Wang, Lihui] Danyang Peoples Hosp Jiangsu Prov, Danyang 212300, Jiangsu, Peoples R China.
   [Chen, Zhenshi; Wu, Weidong; Chu, Lei; Zhang, Shaoru; Wang, Lihui] Nantong Univ, Danyang Hosp, Danyang 212300, Jiangsu, Peoples R China.
   [Lian, Xiaoning] TOT BIOPHARM Co LTD, Dept Assay Dev, Suzhou 215024, Jiangsu, Peoples R China.
RP Zhang, SR; Wang, LH (通讯作者)，Danyang Peoples Hosp Jiangsu Prov, Danyang 212300, Jiangsu, Peoples R China.; Zhang, SR; Wang, LH (通讯作者)，Nantong Univ, Danyang Hosp, Danyang 212300, Jiangsu, Peoples R China.
EM zhangshaoru@126.com; lihuiwang@nju.edu.cn
FU National Natural Science Foundation of China [31700444]; Science and Technological Development Special Foundation of Danyang [SF201701]
CR Abarrategi A, 2016, STEM CELLS INT, V2016, P0, DOI 10.1155/2016/3631764
   Anderson ME, 2016, ORTHOP CLIN N AM, V47, P283, DOI 10.1016/j.ocl.2015.08.022
   Anderson PM, 2017, ADV EXP MED BIOL, V995, P127, DOI 10.1007/978-3-319-53156-4_6
   Bielack STEFANS, 2016, F1000RES, V5, P2767
   Bishop MW, 2016, CURR OPIN PEDIATR, V28, P26, DOI 10.1097/MOP.0000000000000298
   Del MARES, 2011, AM J CANCER RES, V1, P585
   Franke M, 2011, PEDIATR BLOOD CANCER, V56, P771, DOI 10.1002/pbc.22864
   Geller DS, 2016, NUCL MED BIOL, V43, P812, DOI 10.1016/j.nucmedbio.2016.07.008
   Gianferante DM, 2017, NAT REV ENDOCRINOL, V13, P480, DOI 10.1038/nrendo.2017.16
   Harrison DJ, 2018, EXPERT REV ANTICANC, V18, P39, DOI 10.1080/14737140.2018.1413939
   Himelstein BP, 1998, MED PEDIATR ONCOL, V31, P471, DOI 10.1002/(SICI)1096-911X(199812)31:6<471::AID-MPO2>3.0.CO;2-M
   Huang J, 2009, CARCINOGENESIS, V30, P1452, DOI 10.1093/carcin/bgp137
   Isakoff MS, 2015, J CLIN ONCOL, V33, P3029, DOI 10.1200/JCO.2014.59.4895
   Leaner VD, 2009, AM J PATHOL, V174, P265, DOI 10.2353/ajpath.2009.071006
   Li ZH, 2017, CELL PHYSIOL BIOCHEM, V42, P1407, DOI 10.1159/000479205
   Lindsey BA, 2017, RHEUMATOL THER, V4, P25, DOI 10.1007/s40744-016-0050-2
   Magalhaes M, 2018, EUR J PHARM SCI, V123, P28, DOI 10.1016/j.ejps.2018.07.021
   Martins-neves SR, 2016, CANCER LETT, V370, P286, DOI 10.1016/j.canlet.2015.11.013
   Misaghi A, 2018, SICOT-J, V4, P0, DOI 10.1051/sicotj/2017028
   Nam KH, 2011, THYROID, V21, P745, DOI 10.1089/thy.2010.0339
   Navid F, 2000, SARCOMA, V4, P93, DOI 10.1080/13577140020008057
   Shaikh AB, 2016, INT J MOL SCI, V17, P0, DOI 10.3390/ijms17040506
   Ta H, 2009, CANCER METAST REV, V28, P247, DOI 10.1007/s10555-009-9186-7
   Vandiest PJ, 1997, J CLIN PATHOL, V50, P801, DOI 10.1136/jcp.50.10.801
   Wan WB, 2020, J CANCER, V11, P1351, DOI 10.7150/jca.33488
   Wang JC, 2019, CANCER BIOTHER RADIO, V34, P605, DOI 10.1089/cbr.2019.2939
   Zhang M, 2015, INT J CLIN EXP PATHO, V8, P14965
   Zhang Y, 2019, J CANCER, V10, P2091, DOI 10.7150/jca.28480
   Zhou WY, 2014, DISCOV MED, V17, P301
NR 29
TC 6
Z9 6
U1 1
U2 4
PU IVYSPRING INT PUBL
PI LAKE HAVEN
PA PO BOX 4546, LAKE HAVEN, NSW 2263, AUSTRALIA
SN 1837-9664
EI 
J9 J CANCER
JI J. Cancer
PD JUN 15
PY 2021
VL 12
IS 2
BP 467
EP 473
DI 10.7150/jca.49641
PG 7
WC Oncology
SC Oncology
GA OV1BD
UT WOS:000591953400017
PM 33391443
DA 2022-07-08
ER

PT J
AU Jian, Minghong
   Zhang, Hua
   Li, Xiaotong
   Wang, Zhenxin
AF Jian, Minghong
   Zhang, Hua
   Li, Xiaotong
   Wang, Zhenxin
TI Profiling of multiple matrix metalloproteinases activities in the progression of osteosarcoma by peptide microarray-based fluorescence assay on polymer brush coated zinc oxide nanorod substrate
SO SENSORS AND ACTUATORS B-CHEMICAL
LA English
DT Article
DE Peptide microarray-based fluorescence assay; Matrix metalloproteinases; Poly(glycidyl methacrylate-co-2-hydroxyethyl methacrylate) brush coated zinc oxide nanorods; Osteosarcoma; Serum
ID protease activity; metastatic osteosarcoma; expression
AB Osteosarcoma (OS) is a primary malignant bone tumor with high rate of recurrence and lung metastasis. Matrix metalloproteinases (MMPs) are demonstrated as important biomarkers of tumor invasion and metastasis. Herein, a peptide microarray-based fluorescence assay is proposed to profile multiple MMPs (MMP-1, -2, -3, -7, -9 and -13) activities in the progression of OS by using the mouse-bearing xenograft U-2OS and Saos-2 human OSs. The peptide microarray containing different biotinylated peptide substrate spots is fabricated on the poly(glycidyl methacrylate-co-2-hydroxyethyl methacrylate) brush coated zinc oxide nanorod (ZnONR@P(GMA-HEMA) decorated glass slides, and labeled by cyanine 3 (Cy3) modified avidin (Avidin-Cy3) to produce fluorescence signal. Special cleavage of peptide substrate by MMP resulted the decrease of fluorescence signal. The MMPs activities are positively correlated with the change of fluorescence intensity. This method has excellent selectivity and sensitivity, which enables to detect the activities of cellular secreted MMP-1, -2, -3, -7, -9, and -13 with limit of detection downs to 10 pmol L-1, 30 pmol L-1, 113 pmol L-1, 13 pmol L-1, 93 pmol L-1 and 12 pmol L-1, respectively. Furthermore, it is demonstrated that the activity pattern of MMPs in serum closely relevant to the disease progression and type of tumor.
C1 [Jian, Minghong; Zhang, Hua; Li, Xiaotong; Wang, Zhenxin] Chinese Acad Sci, Changchun Inst Appl Chem, State Key Lab Electroanalyt Chem, Changchun 130022, Peoples R China.
   [Jian, Minghong; Li, Xiaotong; Wang, Zhenxin] Univ Sci & Technol China, Sch Appl Chem & Engn, Jinzhai Rd, Hefei 230026, Anhui, Peoples R China.
RP Wang, ZX (通讯作者)，Chinese Acad Sci, Changchun Inst Appl Chem, State Key Lab Electroanalyt Chem, Changchun 130022, Peoples R China.
EM wangzx@ciac.ac.cn
FU National Natural Science Foundation of China [21775145]; Science and Technology Developing Foundation of Jilin Province [20200404192YY]
CR Adalsteinsson V, 2008, ANAL CHEM, V80, P6594, DOI 10.1021/ac800747q
   Ardizzone S, 1998, COLLOID SURFACE A, V134, P305, DOI 10.1016/S0927-7757(97)00219-7
   Atanasova G, 2011, 17 INT SUMM SCH VAC, V0, P19
   Bachmeier BE, 2005, EXP CELL RES, V305, P83, DOI 10.1016/j.yexcr.2004.12.019
   Benetti EM, 2010, ADV FUNCT MATER, V20, P939, DOI 10.1002/adfm.200902114
   Bjornland K, 2005, J SURG RES, V127, P151, DOI 10.1016/j.jss.2004.12.016
   Chen CH, 2013, J AM CHEM SOC, V135, P1645, DOI 10.1021/ja307866z
   Cheng XC, 2008, J ENZYM INHIB MED CH, V23, P154, DOI 10.1080/14756360701511292
   Close AG, 2019, CA-CANCER J CLIN, V69, P485, DOI 10.3322/caac.21585
   Deryugina EI, 2006, CANCER METAST REV, V25, P9, DOI 10.1007/s10555-006-7886-9
   Egeblad M, 2002, NAT REV CANCER, V2, P161, DOI 10.1038/nrc745
   Ferhan AR, 2013, ANAL CHEM, V85, P4094, DOI 10.1021/ac4001817
   Hirahata M, 2016, CANCER MED-US, V5, P892, DOI 10.1002/cam4.651
   Hu WH, 2015, ADV MATER, V27, P181, DOI 10.1002/adma.201403712
   Hu WH, 2011, BIOSENS BIOELECTRON, V26, P3683, DOI 10.1016/j.bios.2011.01.045
   Jian MH, 2020, SENSOR ACTUAT B-CHEM, V304, P0, DOI 10.1016/j.snb.2019.127320
   Kager L, 2003, J CLIN ONCOL, V21, P2011, DOI 10.1200/JCO.2003.08.132
   Kempf-bielack B, 2005, J CLIN ONCOL, V23, P559, DOI 10.1200/JCO.2005.04.063
   Kessenbrock K, 2010, CELL, V141, P52, DOI 10.1016/j.cell.2010.03.015
   Kokotov M, 2009, J MATER CHEM, V19, P3847, DOI 10.1039/b821242b
   Kurkuri MD, 2009, BIOMACROMOLECULES, V10, P1163, DOI 10.1021/bm801417s
   Lei Z, 2017, ANAL CHEM, V89, P6749, DOI 10.1021/acs.analchem.7b01037
   Lei Z, 2016, ACS APPL MATER INTER, V8, P10174, DOI 10.1021/acsami.6b01156
   Liu X, 2017, ACS APPL MATER INTER, V9, P38101, DOI 10.1021/acsami.7b09505
   Ma TC, 2018, J AM CHEM SOC, V140, P211, DOI 10.1021/jacs.7b08900
   Matsubara T, 2013, FRONT ONCOL, V3, P0, DOI 10.3389/fonc.2013.00199
   Mehner CHRISTINE, 2015, GENES CANCER, V6, P480
   Meng XY, 2018, ANAL METHODS-UK, V10, P4614, DOI 10.1039/c8ay01442f
   Mirabello L, 2009, CANCER-AM CANCER SOC, V115, P1531, DOI 10.1002/cncr.24121
   Moilanen M, 2003, BIOCHEMISTRY-US, V42, P5414, DOI 10.1021/bi020582s
   Nannuru KC, 2010, CANCER RES, V70, P3494, DOI 10.1158/0008-5472.CAN-09-3251
   Ogata Y, 1992, J BIOL CHEM, V267, P3581
   Park H, 2019, ANAL CHEM, V91, P8252, DOI 10.1021/acs.analchem.9b00926
   Park HY, 2011, ADV MATER, V23, P5425, DOI 10.1002/adma.201103284
   Park J, 2019, SENSOR ACTUAT B-CHEM, V281, P527, DOI 10.1016/j.snb.2018.10.123
   Nguyen PD, 2017, BIOSENS BIOELECTRON, V89, P666, DOI 10.1016/j.bios.2015.12.031
   Quintero-fabian S, 2019, FRONT ONCOL, V9, P0, DOI 10.3389/fonc.2019.01370
   Rane TD, 2015, ANAL CHEM, V87, P1950, DOI 10.1021/ac504330x
   Ren L, 2015, CLIN EXP METASTAS, V32, P233
   Szymczak LC, 2018, ANAL CHEM, V90, P266, DOI 10.1021/acs.analchem.7b04380
   Taran SJ, 2017, INDIAN J MED PAEDIAT, V38, P33, DOI 10.4103/0971-5851.203513
   Tian RR, 2019, BIOMATERIALS, V212, P64, DOI 10.1016/j.biomaterials.2019.05.010
   Ward E, 2014, CA-CANCER J CLIN, V64, P83, DOI 10.3322/caac.21219
   Zhang M, 2015, INT J CLIN EXP PATHO, V8, P14965
NR 44
TC 3
Z9 3
U1 14
U2 34
PU ELSEVIER SCIENCE SA
PI LAUSANNE
PA PO BOX 564, 1001 LAUSANNE, SWITZERLAND
SN 
EI 0925-4005
J9 SENSOR ACTUAT B-CHEM
JI Sens. Actuator B-Chem.
PD MAR 1
PY 2021
VL 330
IS 
BP 
EP 
DI 10.1016/j.snb.2020.129361
PG 7
WC Chemistry, Analytical; Electrochemistry; Instruments & Instrumentation
SC Chemistry; Electrochemistry; Instruments & Instrumentation
GA PY6NM
UT WOS:000612159600003
DA 2022-07-08
ER

PT J
AU Attri, Shivani
   Kaur, Prabhjot
   Singh, Davinder
   Kaur, Harneetpal
   Rashid, Farhana
   Kumar, Avinash
   Singh, Balbir
   Bedi, Neena
   Arora, Saroj
AF Attri, Shivani
   Kaur, Prabhjot
   Singh, Davinder
   Kaur, Harneetpal
   Rashid, Farhana
   Kumar, Avinash
   Singh, Balbir
   Bedi, Neena
   Arora, Saroj
TI Induction of apoptosis in A431 cells via ROS generation and p53-mediated pathway by chloroform fraction of Argemone mexicana (Pepaveraceae)
SO ENVIRONMENTAL SCIENCE AND POLLUTION RESEARCH
LA English
DT Article
DE Argemone mexicana; Antibacterial; Anticancer; Antioxidant; Apoptosis; Cell cycle arrest; Cell viability; Mitochondrial membrane potential (MMP); Reactive oxygen species (ROS); Phytochemicals
ID nonmelanoma skin-cancer; cytochrome-c; extract; antibacterial; mitochondria; polyphenol; activation; disease; apaf-1; leave
AB Argemone mexicana(Pepaveraceae) is an important medicinal plant commonly known as 'maxican prickly poppy' and is traditionally used to treat skin diseases. In the present study, the extract/fractions of aerial parts of A. mexicana after carrying out the organoleptic characteristics were sequentially extracted with the solvents of increasing polarities. Total fractions were examined for their radical scavenging activities in DPPH and DNA nicking assays. Among all, maximum antioxidant activity was shown by chloroform fraction (AmC) in DPPH assay with IC50 of 26.12 mu g/ml, and DNA nicking assay showed 80.91% protective potential. The AmC fraction was analyzed for its antibacterial, cytotoxic potential, cell cycle analysis, mitochondrial membrane potential (MMP) and accumulation of reactive oxygen species (ROS) using A431 cell line. The AmC fraction exhibited remarkable antibacterial activity against bacterial strains in the order Klebsiella pneumoniae> Bacillussubtilis> Salmonella typhi> Staphylococcus epidermidis. The cytotoxic potential of the AmC fraction was analyzed in skin epidermoid carcinoma (A431) cells, osteosarcoma (MG-63) and cervical (HeLa) cell lines with a GI(50) value of 47.04 mu g/ml, 91.46 mu g/ml and 102.90 mu g/ml, respectively. The AmC fraction was extended further to explore its role in cell death using A431 cell line. Phase contrast and scanning electron microscopic studies on A431 cells exhibited all the characteristics indicative of apoptosis, viz., viability loss, cell shrinkage, cell rounding-off, DNA fragmentation and formation of apoptotic bodies. Flow cytometric analysis revealed enhanced ROS level, decreased MMP and arrest cell cycle at the G(0)/G(1) phase further strengthened cell death by apoptosis. Increased expressions of apoptotic markers (p53, PUMA, cyt c, Fas and Apaf-1) were confirmed by RT-qPCR analysis. Furthermore, the AmC fraction was subjected to ultra-high-performance liquid chromatography, which revealed the presence of different polyphenols in the order: caffeic acid> epicatechin> kaempferol> chlorogenic acid> gallic acid> catechin> ellagic acid >umbeliferone> quercetin> coumaric acid. A critical analysis of results revealed that the AmC fraction induced cell death in epidermoid carcinoma cells via ROS and p53-mediated apoptotic pathway which may be ascribed to the presence of polyphenols in it.
C1 [Attri, Shivani; Kaur, Prabhjot; Singh, Davinder; Kaur, Harneetpal; Rashid, Farhana; Kumar, Avinash; Arora, Saroj] Guru Nanak Dev Univ, Dept Bot & Environm Sci, Amritsar, Punjab, India.
   [Singh, Balbir; Bedi, Neena] Guru Nanak Dev Univ, Dept Pharmaceut Sci, Amritsar 143005, Punjab, India.
RP Arora, S (通讯作者)，Guru Nanak Dev Univ, Dept Bot & Environm Sci, Amritsar, Punjab, India.
EM sarojarora.gndu@gmail.com
FU Council of Scientific and Industrial Research (CSIR), New Delhi India
CR Adham AN, 2021, J ETHNOPHARMACOL, V266, P0, DOI 10.1016/j.jep.2020.113458
   Andleeb S, 2020, J KING SAUD UNIV SCI, V32, P2053
   Orozco-nunnelly DA, 2021, PLOS ONE, V16, P0, DOI 10.1371/journal.pone.0249704
   Arora N, 2013, CELL BIOCHEM FUNCT, V31, P385, DOI 10.1002/cbf.2909
   Arvind KUMAR, 2015, INTERNATIONAL JOURNAL OF CURRENT MICROBIOLOGY AND APPLIED SCIENCES, V4, P316
   Benjamin CL, 2007, TOXICOL APPL PHARM, V224, P241, DOI 10.1016/j.taap.2006.12.006
   Bhujade A, 2013, FOOD FUNCT, V4, P338, DOI 10.1039/c2fo30167a
   Bilecova-rabajdova M, 2013, CENT EUR J PUBL HEAL, V21, P213, DOI 10.21101/cejph.a3886
   Cacciola NA, 2020, MOLECULES, V25, P0, DOI 10.3390/molecules25122730
   Choudhari AS, 2020, FRONT PHARMACOL, V10, P0, DOI 10.3389/fphar.2019.01614
   Cione E, 2020, MOLECULES, V25, P0, DOI 10.3390/molecules25010063
   Costea T, 2019, INT J MOL SCI, V20, P0, DOI 10.3390/ijms20051062
   Danciu C, 2019, MOLECULES, V24, P0, DOI 10.3390/molecules24010013
   Denou A, 2020, RES J PHARMACOGN, V7, P15, DOI 10.22127/rjp.2020.220380.1559
   Ekert PG, 2004, J CELL BIOL, V165, P835, DOI 10.1083/jcb.200312031
   Elizondo-luevano JH, 2021, EXP PARASITOL, V220, P0, DOI 10.1016/j.exppara.2020.108043
   Elmore S, 2007, TOXICOL PATHOL, V35, P495, DOI 10.1080/01926230701320337
   Eruslanov E, 2010, METHODS MOL BIOL, V594, P57, DOI 10.1007/978-1-60761-411-1_4
   Fitzmaurice C, 2019, JAMA ONCOL, V5, P1749, DOI 10.1001/jamaoncol.2019.2996
   Fontanillas P, 2021, NAT COMMUN, V12, P0, DOI 10.1038/s41467-020-20246-5
   Gao CC, 2020, FRONT PHARMACOL, V11, P0, DOI 10.3389/fphar.2020.00391
   Garba S, 2015, IOSR J PHAM BIOSCI, V10, P53
   George BP, 2019, OXID MED CELL LONGEV, V2019, P0, DOI 10.1155/2019/6797921
   Gouthamchandra K, 2017, FOOD SCI HUM WELL, V6, P147, DOI 10.1016/j.fshw.2017.06.001
   Green DR, 2011, APOPTOSIS PHYSL PATH, V14, P549
   Han MH, 2016, ONCOL REP, V36, P99, DOI 10.3892/or.2016.4778
   Hennings H, 1993, P SOC EXP BIOL MED, V202, P1
   Jeong SY, 2008, BMB REP, V41, P11, DOI 10.1146/annurev-genet-102108-134850
   Jiang XJ, 2000, J BIOL CHEM, V275, P31199, DOI 10.1074/jbc.C000405200
   Karia PS, 2013, J AM ACAD DERMATOL, V68, P957, DOI 10.1016/j.jaad.2012.11.037
   Khan AM, 2019, J KING SAUD UNIV SCI, V31, P1020, DOI 10.1016/j.jksus.2018.05.009
   Kuete V, 2014, PHYTOMEDICINE, V21, P682, DOI 10.1016/j.phymed.2013.10.017
   Kumar A, 2021, ENVIRON SCI POLLUT R, V28, P14983, DOI 10.1007/s11356-020-11466-9
   Kumar A, 2020, FRONT PHARMACOL, V11, P0, DOI 10.3389/fphar.2020.01301
   Kushwaha PP, 2020, TOXICOL APPL PHARM, V409, P0, DOI 10.1016/j.taap.2020.115297
   Kuwahara D, 2003, AURIS NASUS LARYNX, V30, P0
   Lauber K, 2001, J BIOL CHEM, V276, P29772, DOI 10.1074/jbc.M101524200
   Lee DH, 2008, BIOCHEM PHARMACOL, V75, P2020, DOI 10.1016/j.bcp.2008.02.023
   Li M, 2021, APOPTOSIS, V26, P235, DOI 10.1007/s10495-021-01667-z
   Lichota A, 2018, INT J MOL SCI, V19, P0, DOI 10.3390/ijms19113533
   Lu XC, 2021, J ANAL APPL PYROL, V153, P0, DOI 10.1016/j.jaap.2020.104992
   Mannarreddy P, 2017, BIOMED PHARMACOTHER, V95, P1375, DOI 10.1016/j.biopha.2017.09.051
   Militao GCG, 2006, LIFE SCI, V78, P2409, DOI 10.1016/j.lfs.2005.09.044
   More NILESHV, 2016, MEDICINES (BASEL), V3, P0, DOI 10.3390/medicines3040028
   Mothana RAMZIA, 2009, BMC COMPLEMENT ALTERN MED, V9, P7, DOI 10.1186/1472-6882-9-7
   Mustafa K, 2021, S AFR J BOT, V138, P217, DOI 10.1016/j.sajb.2020.12.018
   Namvar F, 2013, BIOMED RES INT, V2013, P0, DOI 10.1155/2013/604787
   Ng CY, 2018, INT J MOL SCI, V19, P0, DOI 10.3390/ijms19040941
   Nita M, 2016, OXID MED CELL LONGEV, V2016, P0, DOI 10.1155/2016/3164734
   Noratto G, 2009, J AGR FOOD CHEM, V57, P5219, DOI 10.1021/jf900259m
   Parrado C, 2019, FRONT PHARMACOL, V10, P0, DOI 10.3389/fphar.2019.00759
   Parrado C, 2016, INT J MOL SCI, V17, P0, DOI 10.3390/ijms17071026
   Paudel MR, 2018, BMC COMPLEM ALTERN M, V18, P0, DOI 10.1186/s12906-018-2197-6
   Pieme CA, 2014, BMC COMPLEM ALTERN M, V14, P0, DOI 10.1186/1472-6882-14-516
   Rello S, 2005, APOPTOSIS, V10, P201, DOI 10.1007/s10495-005-6075-6
   Rogers HW, 2015, JAMA DERMATOL, V151, P1081, DOI 10.1001/jamadermatol.2015.1187
   Rudnick EW, 2016, INT J DERMATOL, V55, P249, DOI 10.1111/ijd.12961
   Russell LH, 2012, ANTICANCER RES, V32, P1595
   Russo D, 2018, INT J MOL SCI, V19, P0, DOI 10.3390/ijms19010186
   Safarzadeh E, 2014, ADV PHARM BULL, V4, P421, DOI 10.5681/apb.2014.062
   Sammons MA, 2020, NUCLEIC ACIDS RES, V48, P8848, DOI 10.1093/nar/gkaa666
   Sharma S, 2016, PHYSIOL MOL BIOL PLA, V22, P17, DOI 10.1007/s12298-016-0346-2
   Sitarek P, 2016, OXIDATIVE MED CELLUL, V2016, P0, DOI 10.1155/2016/5738193
   Smania A, 1995, J ETHNOPHARMACOL, V45, P177, DOI 10.1016/0378-8741(94)01212-I
   Soltan-dallal MM, 2017, MICROB PATHOGENESIS, V113, P416, DOI 10.1016/j.micpath.2017.11.003
   Soysa P, 2018, BMC COMPLEM ALTERN M, V18, P0, DOI 10.1186/s12906-018-2142-8
   Tsang WP, 2003, LIFE SCI, V73, P2047, DOI 10.1016/S0024-3205(03)00566-6
   Verma SK, 2010, INTERNATIONAL JOURNAL OF CHEMICAL ENVIRONMENTAL AND PHARMACEUTICAL RESEARCH, V1, P37
   Wang H, 2012, ANTI-CANCER AGENT ME, V12, P1281, DOI 10.2174/187152012803833026
   Ward AB, 2018, WORLD J SURG ONCOL, V16, P0, DOI 10.1186/s12957-018-1400-z
   Wayal SR, 2019, INT J PHARM SCI RES, V10, P3101, DOI 10.13040/IJPSR.0975-8232.10(6).3101-08
   Wong-paz JE, 2015, ASIAN PAC J TROP MED, V8, P104, DOI 10.1016/S1995-7645(14)60299-6
   Zhang CY, 2021, ECOTOX ENVIRON SAFE, V210, P0, DOI 10.1016/j.ecoenv.2020.111878
NR 73
TC 0
Z9 0
U1 3
U2 7
PU SPRINGER HEIDELBERG
PI HEIDELBERG
PA TIERGARTENSTRASSE 17, D-69121 HEIDELBERG, GERMANY
SN 0944-1344
EI 1614-7499
J9 ENVIRON SCI POLLUT R
JI Environ. Sci. Pollut. Res.
PD MAR 15
PY 2021
VL 29
IS 12
BP 17189
EP 17208
DI 10.1007/s11356-021-16696-z
PG 20
WC Environmental Sciences
SC Environmental Sciences & Ecology
GA ZJ1XI
UT WOS:000708374100002
PM 34664164
DA 2022-07-08
ER

PT J
AU Mickymaray, Suresh
   Alfaiz, FA
   Paramasivam, Anand
   Veeraraghavan, VP
   Periadurai, ND
   Surapaneni, KM
   Niu, Guangfeng
AF Mickymaray, Suresh
   Alfaiz, Faiz
   Paramasivam, Anand
   Veeraraghavan, Vishnu
   Periadurai, Nanthini
   Surapaneni, Krishna
   Niu, Guangfeng
TI Rhaponticin suppresses osteosarcoma through the inhibition of PI3K-Akt-mTOR pathway
SO SAUDI JOURNAL OF BIOLOGICAL SCIENCES
LA English
DT Article
DE Rhaponticin; Osteosarcoma; Apoptosis; PI3K-Akt-mTOR pathway; MG-63 cells
ID cell-proliferation; high-grade; cancer; pi3k/akt/mtor; survival; nanoparticle; chemotherapy; activation; apoptosis; autophagy
AB Osteosarcoma is the frequent pediatric bone cancer where pediatric osteosarcoma incidences are more than 10% within the population. Most of the patients with osteosarcoma fall within the age of 15- 30 years. Therefore, in this research, we examined the anticancer effect of Rhaponticin against the human osteosarcoma (MG-63) cells. The cytotoxicity of Rhaponticin on the MC3T3-E1 and MG-63 cells was examined through the MTT assay. The intracellular ROS accumulation, cell nuclear morphological alterations, apoptotic cell death and nuclear damages, and MMP status of Rhaponticin administered MG-63 cells were inspected by fluorescent staining techniques. The cell migration was assessed through scratch assay. The mRNA expressions of PI3K-Akt-mTOR signaling proteins were studied by RT-PCR analysis. Rhaponticin showed potent cytotoxicity, substantially inhibited the MG-63 cell growth, and displayed morphological alterations. However, rhaponticin did not affect the MC3T3-E1 cell viability. Rhaponticin administered MG-63 cells demonstrated augmented intracellular ROS accretion, weakened MMP, increased nuclear damages, and increased apoptosis. Rhaponticin effectively down-regulated the PI3K-Akt-mTOR signaling cascade in the MG-63 cells. These outcomes proved that the Rhaponticin can be a hopeful chemotherapeutic agent in the future to treat human osteosarcoma. (c) 2021 The Author(s). Published by Elsevier B.V. on behalf of King Saud University. This is an open access article under the CC BY-NC-ND license (http://creativecommons.org/licenses/by-nc-nd/4.0/).
C1 [Mickymaray, Suresh; Alfaiz, Faiz Abdulaziz] Majmaah Univ, Coll Sci, Dept Biol, Riyadh 11952, Majmaah, Saudi Arabia.
   [Paramasivam, Anand] Majmaah Univ, Coll Dent, Dept Basic Med Sci, Riyadh 11952, Majmaah, Saudi Arabia.
   [Veeraraghavan, Vishnu Priya] Saveetha Univ, Saveetha Inst Med & Tech Sci, Saveetha Dent Coll, Dept Biochem, Chennai 600077, Tamil Nadu, India.
   [Periadurai, Nanthini Devi] Panimalar Med Coll Hosp & Res Inst, Dept Microbiol, Poonamallee, Chennai 600123, Tamil Nadu, India.
   [Periadurai, Nanthini Devi] Panimalar Med Coll Hosp & Res Inst, Dept Mol Virol & Hosp Infect Control, Poonamallee, Chennai 600123, Tamil Nadu, India.
   [Surapaneni, Krishna Mohan] Panimalar Med Coll Hosp & Res Inst, Dept Biochem, Poonamallee, Chennai 600123, Tamil Nadu, India.
   [Niu, Guangfeng] Shandong Univ, Cheeloo Coll Med, Shandong Prov Hosp, Dept Orthopaed, 324 Jingwu Weiqi Rd, Jinan 250021, Shandong, Peoples R China.
   [Niu, Guangfeng] Shandong First Med Univ, Dept Orthopaed, Shandong Prov Hosp, 324 Jingwu Weiqi Rd, Jinan 250021, Shandong, Peoples R China.
RP Niu, GF (通讯作者)，Shandong Univ, Cheeloo Coll Med, Shandong Prov Hosp, Dept Orthopaed, 324 Jingwu Weiqi Rd, Jinan 250021, Shandong, Peoples R China.
EM niu_guangfeng@sina.com
CR Al ABOODYMS, 2020, ANTIBIOTICS-BASEL, V9, P0, DOI 10.3390/antibiotics9020045
   Alsagaby SA, 2020, INT J NANOMED, V15, P7901, DOI 10.2147/IJN.S261636
   Altaf S, 2013, PEDIATR BLOOD CANCER, V60, P2042, DOI 10.1002/pbc.24580
   Bernthal NM, 2012, CANCER-AM CANCER SOC, V118, P5888, DOI 10.1002/cncr.27651
   Chen HM, 2021, ARTIF CELL NANOMED B, V49, P240, DOI 10.1080/21691401.2021.1890101
   Chen JL, 2009, PLANTA MED, V75, P472, DOI 10.1055/s-0029-1185304
   Choi SB, 2006, LIFE SCI, V78, P934, DOI 10.1016/j.lfs.2005.05.101
   Chou AJ, 2006, EXPERT REV ANTICANC, V6, P1075, DOI 10.1586/14737140.6.7.1075
   Circu ML, 2010, FREE RADICAL BIO MED, V48, P749, DOI 10.1016/j.freeradbiomed.2009.12.022
   Dey N, 2017, PHARMACOL THERAPEUT, V175, P91, DOI 10.1016/j.pharmthera.2017.02.037
   Dmitrieva OS, 2016, BIOCHEMISTRY-MOSCOW+, V81, P80, DOI 10.1134/S0006297916020024
   Feng HL, 2016, J BONE ONCOL, V5, P67, DOI 10.1016/j.jbo.2016.03.001
   Ferrari S, 2018, TUMORI J, V104, P30, DOI 10.5301/tj.5000696
   Fornetti J, 2018, J BONE MINER RES, V33, P2099, DOI 10.1002/jbmr.3618
   Friebele JILLC, 2015, AM J ORTHOP (BELLE MEAD NJ), V44, P547
   Gallego MA, 2008, ONCOGENE, V27, P1981, DOI 10.1038/sj.onc.1210833
   Gao W, 2018, EUR REV MED PHARMACO, V22, P4181, DOI 10.26355/eurrev_201807_15411
   Gherghi IC, 2003, TALANTA, V61, P103, DOI 10.1016/S0039-9140(03)00238-8
   Harrison DJ, 2018, EXPERT REV ANTICANC, V18, P39, DOI 10.1080/14737140.2018.1413939
   Hassan M, 2014, BIOMED RES INT, V2014, P0, DOI 10.1155/2014/150845
   He L, 2017, CELL PHYSIOL BIOCHEM, V44, P532, DOI 10.1159/000485089
   Hu K, 2016, ONCOL REP, V36, P1219, DOI 10.3892/or.2016.4922
   Huang H, 2017, BIOMETALS, V30, P975, DOI 10.1007/s10534-017-0059-1
   Kager L, 2017, FUTURE ONCOL, V13, P357, DOI 10.2217/fon-2016-0261
   Ke Y, 2019, ARTIF CELL NANOMED B, V47, P1938, DOI 10.1080/21691401.2019.1614017
   Keremu A, 2017, AM J CANCER RES, V7, P565
   Kim A, 2018, INT J ONCOL, V53, P1160, DOI 10.3892/ijo.2018.4479
   Kolodziejczyk-czepas J, 2019, PHYTOCHEM REV, V18, P1375, DOI 10.1007/s11101-019-09652-w
   Kurokawa M, 2009, CELL, V138, P838, DOI 10.1016/j.cell.2009.08.021
   Li HY, 2015, CELL DEATH DIS, V6, P0, DOI 10.1038/cddis.2014.543
   Liu HW, 2018, EUR REV MED PHARMACO, V22, P4268, DOI 10.26355/eurrev_201807_15423
   Liu JZ, 2019, EXP CELL RES, V385, P0, DOI 10.1016/j.yexcr.2019.111691
   Longhi A, 2006, CANCER TREAT REV, V32, P423, DOI 10.1016/j.ctrv.2006.05.005
   Luetke A, 2014, CANCER TREAT REV, V40, P523, DOI 10.1016/j.ctrv.2013.11.006
   Meazza C, 2016, EXPERT REV ANTICANC, V16, P543, DOI 10.1586/14737140.2016.1168697
   Mickymaray S, 2019, ANTIBIOTICS-BASEL, V8, P0, DOI 10.3390/antibiotics8040257
   Mickymaray S, 2019, BIOMOLECULES, V9, P0, DOI 10.3390/biom9110662
   Mickymaray S, 2019, MEDICINA-LITHUANIA, V55, P0, DOI 10.3390/medicina55060289
   Mickymaray S, 2018, MOLECULES, V23, P0, DOI 10.3390/molecules23113032
   Mosmann T, 1983, J IMMUNOL METHODS, V65, P55, DOI 10.1016/0022-1759(83)90303-4
   Pierobon M, 2017, CLIN CANCER RES, V23, P4919, DOI 10.1158/1078-0432.CCR-16-2656
   Pramanik KC, 2011, PLOS ONE, V6, P0, DOI 10.1371/journal.pone.0020151
   Shi Q, 2020, J BIOCHEM MOL TOXIC, V34, P0, DOI 10.1002/jbt.22568
   Sun Y, 2012, J NANOSCI NANOTECHNO, V12, P7677, DOI 10.1166/jnn.2012.6599
   Suresh M, 2021, J HERB MED, V28, P0, DOI 10.1016/j.hermed.2020.100359
   Vandghanooni S, 2013, DNA CELL BIOL, V32, P98, DOI 10.1089/dna.2012.1946
   Wang W, 2017, PATHOL RES PRACT, V213, P119, DOI 10.1016/j.prp.2016.11.009
   Wang Y, 2016, BIOSCI REP, V0, P0
   Ward E, 2014, CA-CANCER J CLIN, V64, P83, DOI 10.3322/caac.21219
   Wober J, 2007, J STEROID BIOCHEM, V107, P191, DOI 10.1016/j.jsbmb.2007.04.002
   Xu YX, 2014, TRENDS BIOCHEM SCI, V39, P268, DOI 10.1016/j.tibs.2014.04.004
   Yoon DS, 2018, BIO-PROTOCOL, V8, P0, DOI 10.21769/BioProtoc.2774
   Yu JSL, 2016, DEVELOPMENT, V143, P3050, DOI 10.1242/dev.137075
   Yu W, 2019, BIOMATERIALS, V192, P128, DOI 10.1016/j.biomaterials.2018.11.019
   Zhang J, 2015, CLIN CHIM ACTA, V444, P182, DOI 10.1016/j.cca.2014.12.041
   Zhang R, 2007, J TOXICOL ENV HEAL A, V70, P1155, DOI 10.1080/15287390701252766
   Zhang SH, 2017, PLOS ONE, V12, P0, DOI 10.1371/journal.pone.0169585
   Zhou GZ, 2018, MOL MED REP, V17, P1071, DOI 10.3892/mmr.2017.7982
   Zhu J, 2017, BIOMED RES INT, V2017, P6
NR 59
TC 9
Z9 9
U1 2
U2 3
PU ELSEVIER
PI AMSTERDAM
PA RADARWEG 29, 1043 NX AMSTERDAM, NETHERLANDS
SN 1319-562X
EI 2213-7106
J9 SAUDI J BIOL SCI
JI Saudi J. Biol. Sci.
PD JUL 15
PY 2021
VL 28
IS 7
BP 3641
EP 3649
DI 10.1016/j.sjbs.2021.05.006
PG 9
WC Biology
SC Life Sciences & Biomedicine - Other Topics
GA TC3RE
UT WOS:000668557400002
PM 34220214
DA 2022-07-08
ER

PT J
AU Abuduer, Muhebaier
   Gu, AEZ
AF Abuduer, Muhebaier
   Gu, A
TI LINC00665 promotes the viability, migration and invasion of T cell acute lymphoblastic leukemia cells by targeting miR-101 via modulating PI3K/Akt pathway
SO TISSUE & CELL
LA English
DT Article
DE Long Intergenic Non-Protein Coding RNA 665 (LINC00665); T cell acute lymphoblastic leukemia (T-ALL); microRNA-101 (miR-101); PI3K/Akt pathway; Proliferation; Migration and invasion
ID proliferation; osteosarcoma; progression; expression
AB T cell acute lymphoblastic leukemia (T-ALL) is a high-risk malignancy. The effects of cancer growth-related Long Intergenic Non-Protein Coding RNA 665 (LINC00665) in T-ALL remained obscure, and therefore further exploration was conducted on that in this study. The expression of LINC00665 in acute myeloid leukemia (LAML) tissues and myeloid tissues was analyzed using Gene Expression Profiling Interactive Analysis (GEPIA) 2. The target microRNA (miR) of LINC00665 was predicted by LncBase Predicted v.2 and verified using dual-luciferase reporter assay. After LINC00665 and miR-101 in T-ALL cells were overexpressed or silenced, the viability, migration and invasion of cell were detected using cell counting kit-8 and Transwell assays. The expressions of LINC00665, miR-101, Cyclin D1, Matrix metalloproteinases (MMP)-2, MMP-9, phosphorylated (p)-phosphatidylinositol 3-kinase (PI3K), PI3K, p-Akt, Akt were detected by quantitative real-time Polymerase Chain Reaction (qRT-PCR) and western blot. High expression of LINC00665 was presented in LAML tissues, the peripheral blood samples from patients with T-ALL and T-ALL cells. Overexpression of LINC00665 promoted the viability, migration and invasion of T-ALL cells and downregulated miR-101 expression, whereas silencing of LINC00665 did oppositely. MiR-101 could competitively bind to LINC00665, and was low-expressed in T-ALL. MiR-101 mimic inhibited viability, migration and invasion of T-ALL cells, and reversed effects of overexpressed LINC00665, whilst miR-101 inhibitor reversed the effects of LINC00665 silencing. Besides, overexpressed LINC00665 upregulated the expressions of Cyclin D1 MMP-2, and MMP-9 and the ratios of p-PI3K/PI3K and p-Akt/Akt, which were reversed by miR-101 mimic. LINC00665 could enhance the viability, migration and invasion abilities of T-ALL cells by targeting miR-101 via activating PI3K/Akt pathway.
C1 [Abuduer, Muhebaier; Gu, A. Er Zi] Peoples Hosp Xinjiang Uygur Autonomous Reg, Haematol Dept, 91 Tianchi Rd, Urumqi City 830001, Xinjiang, Peoples R China.
RP Gu, AEZ (通讯作者)，Peoples Hosp Xinjiang Uygur Autonomous Reg, Haematol Dept, 91 Tianchi Rd, Urumqi City 830001, Xinjiang, Peoples R China.
EM aziguli_azgl@163.com
CR Akahane K, 2017, BRIT J HAEMATOL, V177, P271, DOI 10.1111/bjh.14563
   Altaf E, 2017, ONCOL LETT, V14, P4256, DOI 10.3892/ol.2017.6716
   Bartram I, 2015, BMC CANCER, V15, P0, DOI 10.1186/s12885-015-1677-z
   Binabaj MM, 2020, GENE, V728, P0, DOI 10.1016/j.gene.2019.144283
   Chen W, 2020, ONCOTARGETS THER, V13, P2527, DOI 10.2147/OTT.S241578
   Dos SANTOSDMC, 2018, BMC CANCER, V18, P0, DOI 10.1186/s12885-018-4525-0
   Duff D, 2017, CELL SIGNAL, V35, P250, DOI 10.1016/j.cellsig.2017.03.005
   Feliciano A, 2017, CELL DEATH DIS, V8, P0, DOI 10.1038/cddis.2017.544
   Gao JL, 2017, FRONT PHARMACOL, V8, P0, DOI 10.3389/fphar.2017.00289
   Guo BB, 2020, EMBO J, V39, P0, DOI 10.15252/embj.2019102190
   Guo DM, 2009, LEUKEMIA RES, V33, P678, DOI 10.1016/j.leukres.2008.10.026
   Huang X, 2015, CANCER CELL INT, V15, P0, DOI 10.1186/s12935-015-0242-9
   Jing NS, 2019, OPEN MED-WARSAW, V14, P0, DOI 10.1515/med-2019-0083
   John REENARACHEL, 2017, INDIAN J DENT RES, V28, P187, DOI 10.4103/ijdr.IJDR_697_16
   Lei Y, 2019, CLIN RES HEPATOL GAS, V43, P575, DOI 10.1016/j.clinre.2019.02.003
   Li MH, 2015, J TRANSL MED, V13, P0, DOI 10.1186/s12967-015-0626-6
   Liu XY, 2019, MOL THER-NUCL ACIDS, V16, P155, DOI 10.1016/j.omtn.2019.02.010
   Livak KJ, 2001, METHODS, V25, P402, DOI 10.1006/meth.2001.1262
   Meng X, 2020, ONCOL LETT, V19, P1310, DOI 10.3892/ol.2019.11210
   Paraskevopoulou MD, 2016, METHODS MOL BIOL, V1402, P271, DOI 10.1007/978-1-4939-3378-5_21
   Patel AA, 2020, CURR TREAT OPTION ON, V21, P0, DOI 10.1007/s11864-020-00757-5
   Peng WX, 2017, ONCOGENE, V36, P5661, DOI 10.1038/onc.2017.184
   Pompura SL, 2018, J LEUKOCYTE BIOL, V103, P1065, DOI 10.1002/JLB.2MIR0817-349R
   Proenca S, 2019, INT J MOL SCI, V20, P0, DOI 10.3390/ijms20205109
   Qi HY, 2019, ONCOTARGETS THER, V12, P6981, DOI 10.2147/OTT.S214588
   Rodriguez S, 2020, LEUKEMIA, V34, P1241, DOI 10.1038/s41375-019-0653-z
   Siegel RL, 2019, CA-CANCER J CLIN, V69, P7, DOI 10.3322/caac.21551
   Stoddart MJ, 2011, METHODS MOL BIOL, V740, P1, DOI 10.1007/978-1-61779-108-6_1
   Troy A, 2012, J CLIN INVEST, V122, P3837, DOI 10.1172/JCI66645
   Wang CZ, 2018, AM J TRANSL RES, V10, P3310
   Wang XQ, 2018, J CELL BIOCHEM, V119, P7790, DOI 10.1002/jcb.27158
   Yang B, 2020, J CELL BIOCHEM, V121, P2268, DOI 10.1002/jcb.29449
   Yang J, 2011, J EXP CLIN CANC RES, V30, P0, DOI 10.1186/1756-9966-30-51
   Yang XY, 2019, ONCOL RES, V27, P997, DOI 10.3727/096504018X15439207752093
   Yin JJ, 2015, INT J CLIN EXP PATHO, V8, P9189
   Yu CL, 2020, EUR REV MED PHARMACO, V24, P7709, DOI 10.26355/eurrev_202007_22274
   Zhang DW, 2020, EUR REV MED PHARMACO, V24, P9852, DOI 10.26355/eurrev_202010_23195
   Zhang SX, 2018, CANCER BIOMARK, V21, P179, DOI 10.3233/CBM-170620
   Zhao XH, 2020, HUM CELL, V33, P1142, DOI 10.1007/s13577-020-00393-z
NR 39
TC 4
Z9 4
U1 1
U2 2
PU CHURCHILL LIVINGSTONE
PI EDINBURGH
PA JOURNAL PRODUCTION DEPT, ROBERT STEVENSON HOUSE, 1-3 BAXTERS PLACE, LEITH WALK, EDINBURGH EH1 3AF, MIDLOTHIAN, SCOTLAND
SN 0040-8166
EI 
J9 TISSUE CELL
JI Tissue Cell
PD AUG 15
PY 2021
VL 71
IS 
BP 
EP 
DI 10.1016/j.tice.2021.101579
PG 12
WC Anatomy & Morphology; Cell Biology
SC Anatomy & Morphology; Cell Biology
GA TU4PS
UT WOS:000681020900026
PM 34171521
DA 2022-07-08
ER

PT J
AU Gao, Xianxian
   Zhang, Chen
   Wang, Yanjie
   Zhang, Ping
   Zhang, Jingyu
   Hong, Tie
AF Gao, Xianxian
   Zhang, Chen
   Wang, Yanjie
   Zhang, Ping
   Zhang, Jingyu
   Hong, Tie
TI Berberine and Cisplatin Exhibit Synergistic Anticancer Effects on Osteosarcoma MG-63 Cells by Inhibiting the MAPK Pathway
SO MOLECULES
LA English
DT Article
DE berberine; cisplatin; MG-63; combined treatment; apoptosis
ID cancer cell; cycle progression; natural-product; in-vitro; apoptosis; growth; combination; nephrotoxicity; resistance; therapy
AB Berberine (BBR) has been reported to have potent anticancer activity and can increase the anticancer effects of chemotherapy drugs. The present study aims to investigate whether BBR and cisplatin (DDP) exert synergistic effects on the osteosarcoma (OS) MG-63 cell line. In the present study, MG-63 cells were treated with BBR and DDP alone or in combination. The effects of these therapeutics on cell viability, colony formation, migration, invasion, nuclear morphology, apoptosis, and the cell cycle, as well as their role in regulating the expression of proteins related to apoptosis, the cell cycle, and the mitogen-activated protein kinase (MAPK) pathway, were determined. The results demonstrated that BBR or DDP significantly inhibited the proliferation of MG-63 cells in a dose- and time-dependent manner. The combination treatment of BBR and DDP exerted a prominent inhibitory effect on proliferation and colony formation. Furthermore, the results showed that the combination treatment of BBR and DDP enhanced the inhibition of cell migration and invasion and reversed the changes in nuclear morphology. The results showed that the combination treatment of BBR and DDP induced apoptosis and cell cycle arrest in the G0/G1 phase. Mechanistically, the combination treatment of BBR and DDP inhibited the expression of MMP-2/9, Bcl-2, CyclinD1, and CDK4, enhanced the expression of Bax and regulated the activity of the MAPK pathway. Collectively, our data suggest that the combination therapy of BBR and DDP markedly enhanced OS cell death.
C1 [Gao, Xianxian; Zhang, Chen; Wang, Yanjie; Zhang, Ping; Zhang, Jingyu; Hong, Tie] Jilin Univ, Sch Pharmaceut Sci, Dept Pharmacol, Changchun 130021, Peoples R China.
RP Hong, T (通讯作者)，Jilin Univ, Sch Pharmaceut Sci, Dept Pharmacol, Changchun 130021, Peoples R China.
EM gaoxx18@mails.jlu.edu.cn; zhangchen18@mails.jlu.edu.cn; yjwang19@mails.jlu.edu.cn; zhangping19@mails.jlu.edu.cn; jingyu20@mails.jlu.edu.cn; hongtie@jlu.edu.cn
CR Biermann JS, 2013, J NATL COMPR CANC NE, V11, P688, DOI 10.6004/jnccn.2013.0088
   Bishayee A, 2016, SEMIN CANCER BIOL, V40-41, P1, DOI 10.1016/j.semcancer.2016.08.006
   Chappell WH, 2012, CELL CYCLE, V11, P4447, DOI 10.4161/cc.22786
   Chen ZZ, 2016, IRAN J PUBLIC HEALTH, V45, P578
   Chou TC, 1984, ADV ENZYME REGUL, V22, P27, DOI 10.1016/0065-2571(84)90007-4
   Chou TC, 2010, CANCER RES, V70, P440, DOI 10.1158/0008-5472.CAN-09-1947
   Ferreira JA, 2016, DRUG RESIST UPDATE, V24, P34, DOI 10.1016/j.drup.2015.11.003
   Fulda S, 2006, ONCOGENE, V25, P4798, DOI 10.1038/sj.onc.1209608
   Hattinger CM, 2010, EXPERT OPIN EMERG DR, V15, P615, DOI 10.1517/14728214.2010.505603
   Hughes DPM, 2009, EXPERT OPIN DRUG DEL, V6, P1311, DOI 10.1517/17425240903280422
   Hui CC, 2011, ANNU REV CELL DEV BI, V27, P513, DOI 10.1146/annurev-cellbio-092910-154048
   James MA, 2011, MOL CARCINOGEN, V50, P1, DOI 10.1002/mc.20690
   Jiang GQ, 2017, J ETHNOPHARMACOL, V205, P33, DOI 10.1016/j.jep.2017.04.026
   Jin P, 2015, ANTI-CANCER AGENT ME, V15, P511, DOI 10.2174/1871520614666141226124110
   Kaboli PJ, 2014, EUR J PHARMACOL, V740, P584, DOI 10.1016/j.ejphar.2014.06.025
   Katiyar SK, 2009, MOL CARCINOGEN, V48, P24, DOI 10.1002/mc.20453
   Kawakami H, 2018, ONCOLOGIST, V23, P1411, DOI 10.1634/theoncologist.2018-0175
   Kong WJ, 2009, METABOLISM, V58, P109, DOI 10.1016/j.metabol.2008.08.013
   Li J, 2018, ONCOL LETT, V15, P7409, DOI 10.3892/ol.2018.8249
   Li W, 2021, GENE, V766, P0, DOI 10.1016/j.gene.2020.145134
   Libra M, 2009, INT J ONCOL, V34, P897, DOI 10.3892/ijo_00000215
   Liu L, 2019, BIOL RES, V52, P0, DOI 10.1186/s40659-019-0243-6
   Longhi A, 2006, CANCER TREAT REV, V32, P423, DOI 10.1016/j.ctrv.2006.05.005
   Mantena SK, 2006, MOL CANCER THER, V5, P296, DOI 10.1158/1535-7163.MCT-05-0448
   Meazza C, 2016, EXPERT REV ANTICANC, V16, P543, DOI 10.1586/14737140.2016.1168697
   Menees S, 2012, NAT REV GASTRO HEPAT, V9, P661, DOI 10.1038/nrgastro.2012.162
   Nussinov R, 2016, SEMIN CELL DEV BIOL, V58, P79, DOI 10.1016/j.semcdb.2016.04.001
   Pan Y, 2017, J CANCER, V8, P1679, DOI 10.7150/jca.19106
   Rackova L, 2004, BIOORGAN MED CHEM, V12, P4709, DOI 10.1016/j.bmc.2004.06.035
   Raymond AK, 2009, CANCER TREAT RES, V152, P63, DOI 10.1007/978-1-4419-0284-9_4
   Reece PA, 1987, J CLIN ONCOL, V5, P304, DOI 10.1200/JCO.1987.5.2.304
   Singh IP, 2013, EXPERT OPIN THER PAT, V23, P215, DOI 10.1517/13543776.2013.746314
   Skinner R, 1998, BRIT J CANCER, V77, P1677, DOI 10.1038/bjc.1998.276
   Sorenson CM, 1988, CANCER RES, V48, P6703
   Stermitz FR, 2000, P NATL ACAD SCI USA, V97, P1433, DOI 10.1073/pnas.030540597
   Stewart DJ, 1997, CANCER CHEMOTH PHARM, V40, P293, DOI 10.1007/s002800050661
   Wang JW, 2016, GASTRIC CANCER, V19, P234, DOI 10.1007/s10120-015-0457-4
   Weijl NI, 1997, CANCER TREAT REV, V23, P209, DOI 10.1016/S0305-7372(97)90012-8
   Xie L, 2017, ONCOL REP, V38, P625, DOI 10.3892/or.2017.5735
   Youn MJ, 2008, BIOL PHARM BULL, V31, P789, DOI 10.1248/bpb.31.789
   Zhang JF, 2013, J CELL MOL MED, V17, P1484, DOI 10.1111/jcmm.12119
   Zhang Q, 2020, BIOMED PHARMACOTHER, V128, P0, DOI 10.1016/j.biopha.2020.110245
   Zhao YW, 2016, ONCOL REP, V36, P567, DOI 10.3892/or.2016.4785
   Zhu Y, 2014, MOL MED REP, V10, P1734, DOI 10.3892/mmr.2014.2405
NR 44
TC 0
Z9 0
U1 1
U2 4
PU MDPI
PI BASEL
PA ST ALBAN-ANLAGE 66, CH-4052 BASEL, SWITZERLAND
SN 
EI 1420-3049
J9 MOLECULES
JI Molecules
PD MAR 15
PY 2021
VL 26
IS 6
BP 
EP 
DI 10.3390/molecules26061666
PG 14
WC Biochemistry & Molecular Biology; Chemistry, Multidisciplinary
SC Biochemistry & Molecular Biology; Chemistry
GA RU8PN
UT WOS:000645403300001
PM 33802664
DA 2022-07-08
ER

PT J
AU Suva, LJ
   Cooper, Alexis
   Watts, AE
   Ebetino, FH
   Price, Joanna
   Gaddy, Dana
AF Suva, Larry
   Cooper, Alexis
   Watts, Ashlee
   Ebetino, Frank
   Price, Joanna
   Gaddy, Dana
TI Bisphosphonates in veterinary medicine: The new horizon for use
SO BONE
LA English
DT Article
DE One Health; Veterinary medicine; Navicular disease; Bisphosphonates
ID breast-cancer; bone-scintigraphy; american-society; zoledronic acid; pain-control; task-force; tiludronate; horse; risk; dog
AB Bisphosphonates (BPs) are characterized by their ability to bind strongly to bone mineral and inhibit bone resorption. However, BPs exert a wide range of pharmacological activities beyond the inhibition of bone resorption, including the inhibition of cancer cell metastases and angiogenesis and the inhibition of proliferation and apoptosis in vitro. Additionally, the inhibition of matrix metalloproteinase activity, altered cytokine and growth factor expression, as well as reductions in parameters of pain have also been reported. In humans, clinical BP use has transformed the treatment of post-menopausal osteoporosis, rare bone diseases such as osteogenesis imperfecta, as well as multiple myeloma and metastatic breast and prostate cancer, albeit not without infrequent but significant adverse events. Despite the well-characterized health benefits of BP use in humans, the evidence base for the therapeutic efficacy of BPs in veterinary medicine is, by comparison, limited. Notwithstanding, BPs are used widely in small animal veterinary practice for the medical management of hyperparathyroidism, idiopathic hypercalcemia in cats, as well as for the palliative care of bone tumors which are common in dogs, and in particular, primary bone tumors such as osteosarcoma. Palliative BP treatment has also recently increased in veterinary oncology to alleviate tumor-associated bone pain. In equine veterinary practice, non-nitrogen containing BPs are FDA-approved to control clinical signs associated with navicular syndrome in adult horses. However, there are growing concerns regarding the off-label use of BPs in juvenile horses. Here we discuss the current understanding of the strengths, weaknesses and current controversies surrounding BP use in veterinary medicine to highlight the future utility of these potentially beneficial drugs.
C1 [Suva, Larry J.; Cooper, Alexis] Texas A&M Univ, Coll Vet Med & Biomed Sci, Dept Vet Physiol & Pharmacol, College Stn, TX 77843 USA.
   [Watts, Ashlee E.] Texas A&M Univ, Coll Vet Med & Biomed Sci, Dept Large Anim Clin Sci, College Stn, TX USA.
   [Gaddy, Dana] Texas A&M Univ, Coll Vet Med & Biomed Sci, Dept Vet Integrat Biosci, College Stn, TX USA.
   [Ebetino, Frank H.] Univ Rochester, Dept Chem, Rochester, NY USA.
   [Ebetino, Frank H.] BioVinc, Pasadena, CA USA.
   [Price, Joanna] Royal Agr Univ, Cirencester, Glos, England.
RP Suva, LJ (通讯作者)，Texas A&M Univ, Coll Vet Med & Biomed Sci, Dept Vet Physiol & Pharmacol, College Stn, TX 77843 USA.
EM larry-suva@tamu.edu
FU National Institute on Alcohol Abuse and Alcoholism [R37-AA018282]; National Institute of Dental and Craniofacial Research (NIDCR) [R21-DE028076]; NIDCR [R42DE025789, R44-DE025524]; NIAID [R44-AI125060-02]; NIH
CR Ahuja V, 2014, J APPL TOXICOL, V34, P576, DOI 10.1002/jat.2935
   Baron R, 2011, BONE, V48, P677, DOI 10.1016/j.bone.2010.11.020
   Black DM, 1996, LANCET, V348, P1535, DOI 10.1016/S0140-6736(96)07088-2
   Boyde A, 1999, EQUINE VET J, V31, P122, DOI 10.1111/j.2042-3306.1999.tb03805.x
   Burr DB, 2009, ORTHOD CRANIOFAC RES, V12, P221, DOI 10.1111/j.1601-6343.2009.01456.x
   Coleman R, 2014, LANCET ONCOL, V15, P997, DOI 10.1016/S1470-2045(14)70302-X
   Coudry V, 2007, AM J VET RES, V68, P329, DOI 10.2460/ajvr.68.3.329
   Council N, 2017, JFMS OPEN REP, V3, P0
   Cummings SR, 1998, JAMA-J AM MED ASSOC, V280, P2077, DOI 10.1001/jama.280.24.2077
   Daubine F, 2007, J NATL CANCER I, V99, P322, DOI 10.1093/jnci/djk054
   Davison MR, 2020, J PERIODONTOL, V91, P628, DOI 10.1002/JPER.19-0213
   Delguste C, 2007, BONE, V41, P414, DOI 10.1016/j.bone.2007.05.005
   Fan TM, 2008, J VET INTERN MED, V22, P380, DOI 10.1111/j.1939-1676.2008.0046.x
   Fan TM, 2007, J VET INTERN MED, V21, P431, DOI 10.1892/0891-6640(2007)21[431:SPFPTO]2.0.CO;2
   Fleisch H, 1966, NATURE, V212, P901, DOI 10.1038/212901a0
   Fournier PGJ, 2008, CANCER RES, V68, P8945, DOI 10.1158/0008-5472.CAN-08-2195
   Galvao JFD, 2017, VET CLIN N AM-SMALL, V47, P273, DOI 10.1016/j.cvsm.2016.09.004
   Garcia P, 2020, DRUG TEST ANAL, V12, P1452, DOI 10.1002/dta.2892
   Gough MR, 2010, EQUINE VET J, V42, P381, DOI 10.1111/j.2042-3306.2010.00120.x
   Gregori D, 2018, JAMA-J AM MED ASSOC, V320, P2564, DOI 10.1001/jama.2018.19319
   Hokugo A, 2019, BONE, V123, P115, DOI 10.1016/j.bone.2019.03.027
   Howe LM, 2015, VET MED-RES REP, V6, P171, DOI 10.2147/VMRR.S53264
   Jackson BF, 2009, EQUINE VET J, V41, P410, DOI 10.2746/042516409X416206
   Kamm L, 2008, J EQUINE VET SCI, V28, P209, DOI 10.1016/j.jevs.2008.02.007
   Katzman SA, 2012, J AM VET MED ASS, V240, P0
   Khosla S, 2007, J BONE MINER RES, V22, P1479, DOI 10.1359/JBMR.0707ONJ
   Khosla S, 2012, J CLIN ENDOCR METAB, V97, P2272, DOI 10.1210/jc.2012-1027
   Kisler LB, 2019, CLIN J PAIN, V35, P753, DOI 10.1097/AJP.0000000000000739
   Kozicki AR, 2015, VET COMP ONCOL, V13, P229, DOI 10.1111/vco.12040
   Krueger CR, 2020, EQUINE VET J, V52, P725, DOI 10.1111/evj.13244
   Lafuente P, 2011, J FELINE MED SURG, V13, P498, DOI 10.1016/j.jfms.2011.05.007
   Larson MJ, 2019, J VET INTERN MED, V33, P862, DOI 10.1111/jvim.15409
   Liepe K, 2000, CLIN NUCL MED, V25, P901, DOI 10.1097/00003072-200011000-00009
   Lopez-posadas R, 2016, INFLAMM BOWEL DIS, V22, P2549, DOI 10.1097/MIB.0000000000000920
   Lundberg AP, 2016, J VET INTERN MED, V30, P1235, DOI 10.1111/jvim.13980
   Makhoul I, 2016, NAT REV ENDOCRINOL, V12, P29, DOI 10.1038/nrendo.2015.185
   Markell R, 2020, J EQUINE VET SCI, V88, P0, DOI 10.1016/j.jevs.2019.102874
   Menschutkin N, 1865, ANN CHEM PHARM, V133, P317, DOI 10.1002/jlac.18651330307, 10.1002/JLAC.18651330307
   Misra J, 2016, STEM CELLS, V34, P756, DOI 10.1002/stem.2255
   Mitchell A, 2019, EQUINE VET J, V51, P356, DOI 10.1111/evj.13011
   Mitchell A, 2019, BMC VET RES, V15, P0, DOI 10.1186/s12917-019-1966-x
   Noble P, 2010, EQUINE VET J, V42, P475, DOI 10.1111/j.2042-3306.2010.00221.x
   Oblak ML, 2012, VET SURG, V41, P430, DOI 10.1111/j.1532-950X.2012.00968.x
   Omote K, 2017, P NATL ACAD SCI US, V136, P0
   Papapetrou PD, 2009, HORM-INT J ENDOCRINO, V8, P96, DOI 10.14310/horm.2002.1226
   Poirier VJ, 2003, VET COMP ONCOL, V1, P207, DOI 10.1111/j.1476-5810.2003.00026.x
   Pool RR, 1989, VET CLIN N AM-EQUINE, V5, P109, DOI 10.1016/S0749-0739(17)30606-5
   Price JS, 1995, BONE, V17, P221, DOI 10.1016/8756-3282(95)00221-X
   Reid IR, 2017, CALCIFIED TISSUE INT, V101, P43, DOI 10.1007/s00223-017-0261-8
   Richbourg HA, 2018, BMC VET RES, V14, P0, DOI 10.1186/s12917-018-1423-2
   Roelofs AJ, 2008, PRINCIPLES OF BONE BIOLOGY, VOL 2, P0
   Rogers MJ, 2020, BONE, V139, P0, DOI 10.1016/j.bone.2020.115493
   Russell RGG, 2011, BONE, V49, P2, DOI 10.1016/j.bone.2011.04.022
   Russell RGG, 1969, ARCH INTERN MED, V124, P571, DOI 10.1001/archinte.124.5.571
   Sanchez LC, 2014, EQUINE VET J, V46, P517, DOI 10.1111/evj.12265
   Saviola G, 2017, CLIN RHEUMATOL, V36, P2343, DOI 10.1007/s10067-017-3681-y
   Schultz M, 2008, EMERG INFECT DIS, V14, P1480, DOI 10.3201/eid1409.080667
   Sedghizadeh PP, 2017, J MED CHEM, V60, P2326, DOI 10.1021/acs.jmedchem.6b01615
   Shane E, 2010, J BONE MINER RES, V25, P2267, DOI 10.1002/jbmr.253
   Sporn A, 2014, VET REC, V174, P505, DOI 10.1136/vr.102104
   Tomlin JL, 2000, VET REC, V147, P129, DOI 10.1136/vr.147.5.129
   Tzschentke TM, 2021, BRIT J PHARMACOL, V178, P1973, DOI 10.1111/bph.14799
   Ucmak M, 2015, ANIM REPROD SCI, V161, P146, DOI 10.1016/j.anireprosci.2015.09.001
   Van LOONJPAM, 2019, VET J, V246, P85, DOI 10.1016/j.tvjl.2019.02.001
   Varela I, 2008, NAT MED, V14, P767, DOI 10.1038/nm1786
   Waguespack RWAYNE, 2010, COMPEND CONTIN EDUC VET, V32, P0
   Wang H, 2018, ACS APPL MATER INTER, V10, P37, DOI 10.1021/acsami.7b16396
   Whitney JL, 2011, J FELINE MED SURG, V13, P129, DOI 10.1016/j.jfms.2010.09.011
   Wilson C, 2015, BMC CANCER, V15, P0, DOI 10.1186/s12885-015-1066-7
   Wolfe TD, 2011, CLIN EXP METASTAS, V28, P377, DOI 10.1007/s10585-011-9377-9
NR 70
TC 8
Z9 8
U1 1
U2 6
PU ELSEVIER SCIENCE INC
PI NEW YORK
PA STE 800, 230 PARK AVE, NEW YORK, NY 10169 USA
SN 8756-3282
EI 1873-2763
J9 BONE
JI Bone
PD JAN 15
PY 2021
VL 142
IS 
BP 
EP 
DI 10.1016/j.bone.2020.115711
PG 7
WC Endocrinology & Metabolism
SC Endocrinology & Metabolism
GA PI8LQ
UT WOS:000601336000009
PM 33141069
DA 2022-07-08
ER

PT J
AU Meng, Xianghai
   Zhang, Zhenjun
   Chen, Lin
   Wang, Xi
   Zhang, Qingguo
   Liu, Shuheng
AF Meng, Xianghai
   Zhang, Zhenjun
   Chen, Lin
   Wang, Xi
   Zhang, Qingguo
   Liu, Shuheng
TI Silencing of the Long Non-Coding RNA TTN-AS1 Attenuates the Malignant Progression of Osteosarcoma Cells by Regulating the miR-16-1-3p/TFAP4 Axis
SO FRONTIERS IN ONCOLOGY
LA English
DT Article
DE osteosarcoma; long non-coding RNA TTN-AS1; microRNA-16-1-3p; transcription factor activating enhancer binding protein 4; proliferation
ID transcription factor ap-4; promote; cancer; proliferation; invasion; growth; tumorigenesis; suppresse; expression; overexpression
AB Objectives Osteosarcoma (OS) is a type of bone malignancy. This study attempted to explore the effect of long non-coding RNA TTN-AS1 (TTN-AS1) on OS and to determine its molecular mechanisms. Methods The expression of TTN-AS1, microRNA-16-1-3p (miR-16-1-3p), and transcription factor activating enhancer binding protein 4 (TFAP4) in OS was assessed using qRT-PCR. The OS cell proliferation, migration, and invasion were measured using 3-(4,5-Dimethylthiazol-2-yl)-2,5-diphenyltetrazolium bromide (MTT), wound-healing, and transwell assays. N-cadherin and MMP-2 protein level was determined with western blot. Interactions between TTN-AS1 and miR-16-1-3p or TFAP4 and miR-16-1-3p were confirmed using the dual-luciferase reporter assay. Additionally, an OS xenograft tumor model was constructed to assess the effect of TTN-AS1 on tumor growth. Results TTN-AS1 and TFAP4 expression was increased in OS, while miR-16-1-3p expression was decreased. TTN-AS1 silencing restrained OS cell proliferation, migration, invasion, N-cadherin and MMP-2 protein expression, and hindered tumor growth. MiR-16-1-3p overexpression retarded the malignant behavior of OS cells. TTN-AS1 played a carcinostatic role by down-regulating miR-16-1-3p in the OS cells. Moreover, miR-16-1-3p inhibition or TFAP4 elevation weakened the suppressive effect of TTN-AS1 silencing on OS cell tumor progression. Conclusion TTN-AS1 promoted the proliferation, migration, invasion, and epithelial-mesenchymal transition (EMT) of OS cells via mediating the miR-16-1-3p/TFAP4 axis. TTN-AS1 may be a critical target for improving OS.
C1 [Meng, Xianghai; Zhang, Zhenjun] Shandong Univ, Jinan Cent Hosp, Cheeloo Coll Med, Trauma Ctr, Jinan, Peoples R China.
   [Chen, Lin] Shandong Univ, Jinan Cent Hosp, Cheeloo Coll Med, Dept Burn Reconstruct Surg, Jinan, Peoples R China.
   [Wang, Xi; Zhang, Qingguo; Liu, Shuheng] Shandong Univ, Jinan Cent Hosp, Cheeloo Coll Med, Dept Spine Surg, Jinan, Peoples R China.
RP Liu, SH (通讯作者)，Shandong Univ, Jinan Cent Hosp, Cheeloo Coll Med, Dept Spine Surg, Jinan, Peoples R China.
EM liushuheng1680@163.com
CR Boboila S, 2018, ONCOGENE, V37, P5451, DOI 10.1038/s41388-018-0326-9
   Bousquet M, 2016, ANN ONCOL, V27, P738, DOI 10.1093/annonc/mdw009
   Chen FY, 2016, TUMOR BIOL, V37, P13403, DOI 10.1007/s13277-016-5256-y
   Chen X, 2019, J CELL BIOCHEM, V120, P2569, DOI 10.1002/jcb.27556
   Cui ZH, 2019, J GENE MED, V21, P0, DOI 10.1002/jgm.3083
   Dai J, 2018, BIOMED PHARMACOTHER, V106, P1441, DOI 10.1016/j.biopha.2018.07.109
   Dong JB, 2016, J BONE ONCOL, V5, P74, DOI 10.1016/j.jbo.2016.05.001
   Durfee RA, 2016, RHEUMATOL THER, V3, P221, DOI 10.1007/s40744-016-0046-y
   Feng QQ, 2018, BRATISL MED J, V119, P60, DOI 10.4149/BLL_2018_012
   Fu D, 2019, AGING-US, V11, P8374, DOI 10.18632/aging.102325
   Gao KT, 2016, EUR REV MED PHARMACO, V20, P3561
   Gu ZH, 2018, BIOMED PHARMACOTHER, V104, P110, DOI 10.1016/j.biopha.2018.04.193
   Han F, 2017, AM J CANCER RES, V7, P770
   Han XF, 2018, GENE, V674, P87, DOI 10.1016/j.gene.2018.06.085
   Heymann D, 2019, LANCET ONCOL, V20, P12, DOI 10.1016/S1470-2045(18)30821-0
   Heymann MF, 2016, EXPERT OPIN INV DRUG, V25, P1265, DOI 10.1080/13543784.2016.1237503
   Hou P, 2014, CELL DEATH DIS, V5, P0, DOI 10.1038/cddis.2014.249
   Huang Q, 2019, BIOSCIENCE REP, V39, P0, DOI 10.1042/BSR20182200
   Huang T, 2019, DIS MARKERS, V2019, P0, DOI 10.1155/2019/7129214
   Jia YL, 2019, CELL DEATH DIS, V10, P0, DOI 10.1038/s41419-019-1811-y
   Ju C, 2018, CANCER CELL INT, V18, P0, DOI 10.1186/s12935-018-0641-9
   Li C, 2019, BIOCHEM BIOPH RES CO, V514, P1017, DOI 10.1016/j.bbrc.2019.04.203
   Li J, 2017, DNA CELL BIOL, V36, P1117, DOI 10.1089/dna.2017.3888
   Li QB, 2017, ONCOTARGET, V8, P106648, DOI 10.18632/oncotarget.20678
   Li SL, 2019, AGING-US, V11, P7678, DOI 10.18632/aging.102280
   Liu FJ, 2020, CANCER MANAG RES, V12, P855, DOI 10.2147/CMAR.S236832
   Liu XX, 2020, BIOMED PHARMACOTHER, V125, P0, DOI 10.1016/j.biopha.2020.109882
   Lu J, 2017, ONCOGENE, V36, P231, DOI 10.1038/onc.2016.194
   Ma WQ, 2018, BIOMED PHARMACOTHER, V105, P670, DOI 10.1016/j.biopha.2018.06.025
   Maximov VV, 2019, INT J CANCER, V145, P3052, DOI 10.1002/ijc.32368
   Song JW, 2018, THERANOSTICS, V8, P3571, DOI 10.7150/thno.25194
   Song Y, 2018, AM J CANCER RES, V8, P435
   Sun YJ, 2019, CANCER MANAG RES, V11, P8055, DOI 10.2147/CMAR.S214569
   Tang W, 2020, MOL THER-NUCL ACIDS, V19, P905, DOI 10.1016/j.omtn.2019.10.043
   Wang SH, 2016, J EXP CLIN CANC RES, V35, P0, DOI 10.1186/s13046-016-0436-6
   Wang T, 2017, INT J BIOL SCI, V13, P122, DOI 10.7150/ijbs.14770
   Wang WH, 2018, AM J CANCER RES, V8, P476
   Wang YH, 2020, LIFE SCI, V244, P0, DOI 10.1016/j.lfs.2019.116936
   Wang YF, 2019, FRONT GENET, V10, P0, DOI 10.3389/fgene.2019.00809
   Wang YP, 2020, CANCER SCI, V111, P891, DOI 10.1111/cas.14308
   Wei JC, 2017, EXP THER MED, V14, P3057, DOI 10.3892/etm.2017.4875
   Wong MMK, 2021, CANCERS, V13, P0, DOI 10.3390/cancers13040676
   Wu HJ, 2019, FEBS OPEN BIO, V9, P781, DOI 10.1002/2211-5463.12620
   Wu HZ, 2018, ONCOL REP, V40, P923, DOI 10.3892/or.2018.6466
   Wu XC, 2019, CELL DEATH DIS, V10, P0, DOI 10.1038/s41419-019-1699-6
   Xie CH, 2016, TUMOR BIOL, V37, P15031, DOI 10.1007/s13277-016-5391-5
   Xue CY, 2016, CANCER RES, V76, P0, DOI 10.1158/1538-7445.AM2016-2450
   Yin ZX, 2016, ONCOL REP, V36, P2033, DOI 10.3892/or.2016.5013
   Zhang H, 2017, BIOCHEM BIOPH RES CO, V482, P1219, DOI 10.1016/j.bbrc.2016.12.016
   Zhang YX, 2018, BIOMED PHARMACOTHER, V102, P169, DOI 10.1016/j.biopha.2018.02.081
   Zhong YB, 2019, J CELL BIOCHEM, V120, P17131, DOI 10.1002/jcb.28973
NR 51
TC 0
Z9 0
U1 2
U2 4
PU FRONTIERS MEDIA SA
PI LAUSANNE
PA AVENUE DU TRIBUNAL FEDERAL 34, LAUSANNE, CH-1015, SWITZERLAND
SN 2234-943X
EI 
J9 FRONT ONCOL
JI Front. Oncol.
PD JUN 1
PY 2021
VL 11
IS 
BP 
EP 
DI 10.3389/fonc.2021.652835
PG 12
WC Oncology
SC Oncology
GA SS0MB
UT WOS:000661435400001
PM 34141611
DA 2022-07-08
ER

PT J
AU Li, Weihang
   Ding, Ziyi
   Wang, Dong
   Li, Chengfei
   Pan, Yikai
   Zhao, Yingjing
   Zhao, Hongzhe
   Lu, Tianxing
   Xu, Rui
   Zhang, Shilei
   Yuan, Bin
   Zhao, Yunlong
   Yin, Yanjiang
   Gao, Yuan
   Li, Jing
   Yan, Ming
AF Li, Weihang
   Ding, Ziyi
   Wang, Dong
   Li, Chengfei
   Pan, Yikai
   Zhao, Yingjing
   Zhao, Hongzhe
   Lu, Tianxing
   Xu, Rui
   Zhang, Shilei
   Yuan, Bin
   Zhao, Yunlong
   Yin, Yanjiang
   Gao, Yuan
   Li, Jing
   Yan, Ming
TI Ten-gene signature reveals the significance of clinical prognosis and immuno-correlation of osteosarcoma and study on novel skeleton inhibitors regarding MMP9
SO CANCER CELL INTERNATIONAL
LA English
DT Article
DE Biomarkers; Differential gene expression analysis; Inhibitor; Matrix metalloproteinase-9; Virtual Screening
ID extracellular-matrix; expression; identification; progression; discovery; disease
AB ObjectivesThis study aimed to identify novel targets in the carcinogenesis, therapy and prognosis of osteosarcoma from genomic level, together with screening ideal lead compounds with potential inhibition regarding MMP-9.MethodsGene expression profiles from GSE12865, GSE14359, GSE33382, GSE36001 and GSE99671 were obtained respectively from GEO database. Differentially expressed genes were identified, and functional enrichment analysis, such as GO, KEGG, GSEA, PPI were performed to make a comprehensive understanding of the hub genes. Next, a series of high-precision computational techniques were conducted to screen potential lead compounds targeting MMP9, including virtual screening, ADME, toxicity prediction, and accurate docking analysis.Results10 genes, MMP9, CD74, SPP1, CXCL12, TYROBP, FCER1G, HCLS1, ARHGDIB, LAPTM5 and IGF1R were identified as hub genes in the initiation of osteosarcoma. Machine learning, multivariate Cox analysis, ssGSEA and survival analysis demonstrated that these genes had values in prognosis, immune-correlation and targeted treatment. Tow novel compounds, ZINC000072131515 and ZINC000004228235, were screened as potential inhibitor regarding MMP9, and they could bind to MMP9 with favorable interaction energy and high binding affinity. Meanwhile, they were precited to be efficient and safe drugs with low-ames mutagenicity, none weight evidence of carcinogenicity, as well as non-toxic with liver.ConclusionsThis study revealed the significance of 10-gene signature in the development of osteosarcoma. Besides, drug candidates identified in this study provided a solid basis on MMP9 inhibitors' development.
C1 [Li, Weihang; Ding, Ziyi; Wang, Dong; Zhang, Shilei; Li, Jing; Yan, Ming] Fourth Mil Med Univ, Xijing Hosp, Dept Orthopaed, Xian, Peoples R China.
   [Li, Chengfei; Pan, Yikai; Gao, Yuan] Fourth Mil Med Univ, Sch Aerosp Med, 169 Chang Le Xi Rd, Xian 710032, Shaanxi, Peoples R China.
   [Zhao, Yingjing] Nanjing Med Univ, Nanjing Hosp 1, Dept Intens Care Unit, Nanjing 210006, Jiangsu, Peoples R China.
   [Zhao, Hongzhe] Sun Yat Sen Univ, Canc Ctr, Collaborat Innovat Ctr Canc Med, State Key Lab Oncol South China, Guangzhou 510060, Peoples R China.
   [Lu, Tianxing] Xi An Jiao Tong Univ, Hou Zonglian Med Expt Class, Xian, Shaanxi, Peoples R China.
   [Xu, Rui] Shanghai Jiao Tong Univ, Shanghai Natl Res Ctr Endocrine & Metab Dis, Shanghai Inst Endocrine & Metab Dis,Ruijin Hosp, State Key Lab Med Gen,Dept Endocrinol,Sch Med, Shanghai, Peoples R China.
   [Yuan, Bin] Daxing Hosp, Dept Spine Surg, Xian, Shaanxi, Peoples R China.
   [Zhao, Yunlong] Jilin Univ, Coll Clin Med, Changchun, Peoples R China.
   [Yin, Yanjiang] Chinese Acad Med Sci & Peking Union Med Coll, Dept Hepatobiliary Surg, Natl Canc Ctr, Natl Clin Res Ctr Canc,Canc Hosp, Beijing 100021, Peoples R China.
RP Li, J; Yan, M (通讯作者)，Fourth Mil Med Univ, Xijing Hosp, Dept Orthopaed, Xian, Peoples R China.; Gao, Y (通讯作者)，Fourth Mil Med Univ, Sch Aerosp Med, 169 Chang Le Xi Rd, Xian 710032, Shaanxi, Peoples R China.
EM gaoyuan1109@hotmail.com; 13359265058@189.cn; yanming_spine@163.com
FU National Natural Science Foundation of China [82072475]
CR Appleby TC, 2017, J BIOL CHEM, V292, P6810, DOI 10.1074/jbc.M116.760579
   Arndt CAS, 2012, MAYO CLIN PROC, V87, P475, DOI 10.1016/j.mayocp.2012.01.015
   Bacci G, 2000, J CLIN ONCOL, V18, P4016, DOI 10.1200/JCO.2000.18.24.4016
   Barbui T, 2011, J CLIN ONCOL, V29, P3179, DOI 10.1200/JCO.2010.34.5298
   Bonnans C, 2014, NAT REV MOL CELL BIO, V15, P786, DOI 10.1038/nrm3904
   Brooks BR, 2009, J COMPUT CHEM, V30, P1545, DOI 10.1002/jcc.21287
   Chen C, 2011, PLOS ONE, V6, P0, DOI 10.1371/journal.pone.0017238
   Chin CH, 2014, BMC SYST BIOL, V8, P0, DOI 10.1186/1752-0509-8-S4-S11
   Choi YL, 2001, J KOREAN MED SCI, V16, P424, DOI 10.3346/jkms.2001.16.4.424
   Colaprico A, 2016, NUCLEIC ACIDS RES, V44, P0, DOI 10.1093/nar/gkv1507
   Dennis G, 2003, GENOME BIOL, V4, P0, DOI 10.1186/gb-2003-4-9-r60
   Eble JA, 2019, CLIN EXP METASTAS, V36, P171, DOI 10.1007/s10585-019-09966-1
   Gaillard H, 2015, NAT REV CANCER, V15, P276, DOI 10.1038/nrc3916
   Gilkes DM, 2014, NAT REV CANCER, V14, P430, DOI 10.1038/nrc3726
   Hanzelmann S, 2013, BMC BIOINFORMATICS, V14, P0, DOI 10.1186/1471-2105-14-7
   Johnson WE, 2007, BIOSTATISTICS, V8, P118, DOI 10.1093/biostatistics/kxj037
   Kupfer P, 2012, BMC MED GENOMICS, V5, P0, DOI 10.1186/1755-8794-5-23
   Li JWH, 2009, SCIENCE, V325, P161, DOI 10.1126/science.1168243
   Li Q, 2020, J MED CHEM, V63, P10030, DOI 10.1021/acs.jmedchem.0c01129
   Liang B, 2017, SCI REP-UK, V7, P0, DOI 10.1038/s41598-017-06032-2
   Lu PF, 2011, CSH PERSPECT BIOL, V3, P0, DOI 10.1101/cshperspect.a005058
   Luetke A, 2014, CANCER TREAT REV, V40, P523, DOI 10.1016/j.ctrv.2013.11.006
   Meazza C, 2016, EXPERT REV ANTICANC, V16, P543, DOI 10.1586/14737140.2016.1168697
   Messerschmitt PJ, 2009, J AM ACAD ORTHOP SUR, V17, P515, DOI 10.5435/00124635-200908000-00005
   Mirabello L, 2009, INT J CANCER, V125, P229, DOI 10.1002/ijc.24320
   Mondal S, 2020, EUR J MED CHEM, V194, P0, DOI 10.1016/j.ejmech.2020.112260
   Najafi M, 2019, J CELL BIOCHEM, V120, P2782, DOI 10.1002/jcb.27681
   Newman DJ, 2016, PHARMACOL THERAPEUT, V162, P1, DOI 10.1016/j.pharmthera.2015.12.002
   Oliver GR, 2015, CLIN CHEM, V61, P124, DOI 10.1373/clinchem.2014.224360
   Palatini P, 2016, WORLD J GASTROENTERO, V22, P1260, DOI 10.3748/wjg.v22.i3.1260
   Picci P, 2007, ORPHANET J RARE DIS, V2, P0, DOI 10.1186/1750-1172-2-6
   Pirmohamed M, 2003, TOXICOLOGY, V192, P23, DOI 10.1016/S0300-483X(03)00247-6
   Ramanjulu JM, 2019, NATURE, V570, PE53, DOI 10.1038/s41586-019-1265-5
   Sampo M, 2011, ACTA ONCOL, V50, P1206, DOI 10.3109/0284186X.2011.615339
   Saraf AJ, 2018, FRONT ONCOL, V8, P0, DOI 10.3389/fonc.2018.00004
   Sarvagalla S, 2015, J COMPUT AID MOL DES, V29, P89, DOI 10.1007/s10822-014-9807-2
   Scannevin RH, 2017, J BIOL CHEM, V292, P17963, DOI 10.1074/jbc.M117.806075
   Subramanian A, 2005, P NATL ACAD SCI USA, V102, P15545, DOI 10.1073/pnas.0506580102
   Szklarczyk D, 2019, NUCLEIC ACIDS RES, V47, PD607, DOI 10.1093/nar/gky1131
   Tang ZF, 2019, NUCLEIC ACIDS RES, V47, PW556, DOI 10.1093/nar/gkz430
   Tripathi V, 2013, PLOS GENET, V9, P0, DOI 10.1371/journal.pgen.1003368
   Vervoort Y, 2017, CURR OPIN BIOTECH, V46, P120, DOI 10.1016/j.copbio.2017.02.011
   Wang J, 2020, GENE, V724, P0, DOI 10.1016/j.gene.2019.144150
   Wang YF, 2012, LIVER INT, V32, P420, DOI 10.1111/j.1478-3231.2011.02696.x
   Yang L, 2019, WORLD NEUROSURG, V130, PE294, DOI 10.1016/j.wneu.2019.05.264
   Zanotti S, 2016, ENDOCR REV, V37, P223, DOI 10.1210/er.2016-1002
   Zhang WJ, 2017, PLOS ONE, V12, P0, DOI 10.1371/journal.pone.0179672
   Zhong S, 2019, AGING-US, V11, P9738, DOI 10.18632/aging.102422
   Zhong S, 2019, PLOS ONE, V14, P0, DOI 10.1371/journal.pone.0216678
   Zhong S, 2018, WORLD NEUROSURG, V109, PE329, DOI 10.1016/j.wneu.2017.09.176
   Zhou XL, 2016, INT J MOL SCI, V17, P0, DOI 10.3390/ijms17030340
   Zhu NQ, 2020, CANCER CELL INT, V20, P0, DOI 10.1186/s12935-020-01352-2
NR 52
TC 6
Z9 6
U1 2
U2 8
PU BMC
PI LONDON
PA CAMPUS, 4 CRINAN ST, LONDON N1 9XW, ENGLAND
SN 
EI 1475-2867
J9 CANCER CELL INT
JI Cancer Cell Int.
PD JUL 14
PY 2021
VL 21
IS 1
BP 
EP 
DI 10.1186/s12935-021-02041-4
PG 22
WC Oncology
SC Oncology
GA TM0YQ
UT WOS:000675281500005
PM 34261456
DA 2022-07-08
ER

PT J
AU Zhao, Aiqing
   Zhao, Zhenqun
   Liu, Wanlin
   Cui, Xiaolong
   Wang, Na
   Wang, Yong
   Wang, Yuxin
   Sun, Liang
   Xue, Huiqin
   Wu, Lishuan
   Cui, Shuxia
   Yang, Yun
   Bai, Rui
AF Zhao, Aiqing
   Zhao, Zhenqun
   Liu, Wanlin
   Cui, Xiaolong
   Wang, Na
   Wang, Yong
   Wang, Yuxin
   Sun, Liang
   Xue, Huiqin
   Wu, Lishuan
   Cui, Shuxia
   Yang, Yun
   Bai, Rui
TI Carcinoma-associated fibroblasts promote the proliferation and metastasis of osteosarcoma by transferring exosomal LncRNA SNHG17
SO AMERICAN JOURNAL OF TRANSLATIONAL RESEARCH
LA English
DT Article
DE Cancer-associated fibroblasts; osteosarcoma; LncRNA SNHG17; exosomes
ID stem-cell; cancer; rna; biology
AB Cancer-associated fibroblasts (CAFs) serve as a predominant regulator in the tumor microenvironment. However, the crosstalk between CAFs and OS cells remains mostly unclear. Recent studies explored that long non coding RNA (LncRNAs) involved in regulating osteosarcoma (OS) formation and development, but their functions in CAFs are unknown. Here, we first investigated the SNHG17 was upregulated in OS tissues and correlated with the poor prognosis through the integrating clinical data. We then evaluated the function of SNHG17 in vitro using the stable SNHG17-depleted OS cells. HOS cells with SNHG17 knocked down were performed to generate the OS xenograft model. Through immunohistochemistry assay and TUNEL apoptosis assay, the role of SNHG17 on OS development was assessed in vivo. We then examined the SNHG17 expression in exosomes derived from CAFs, normal fibroblasts (NFs), and tumor tissues from the OS clinical samples. The interaction among SNHG17, miR-2861, and MMP2 was predicted by bioinformatics analysis and identified by RIP and luciferase assays. The cell proliferation, migration, and apoptosis of SJSA-1 and HOS cells co-cultured with CAFs-derived exosomes were assessed by CCK-8 and colony formation assays. We found that SNHG17 was upregulated in the tumor tissues and presented a pro-tumorigenic effect on OS both in vitro and in vivo. It also was an essential exosomal cargo of CAFs and could affect OS cell proliferation and migration in vitro. CAFs-released exosomal SNHG17 acted as an essential molecular sponge for miR-2861 in OS cells. Moreover, MMP2 was a direct target of miR-2861 and was regulated by SNHG17. Overall, our findings identified that SNHG17 was an essential exosomal cargo of OS-related CAFs that contributes to proliferation and metastasis of OS, supporting the therapeutic potency of targeting the crosstalk between cancer cells and CAFs.
C1 [Zhao, Aiqing] Inner Mongolia Med Univ, Affiliated Hosp, Hohhot, Inner Mongolia, Peoples R China.
   [Zhao, Zhenqun; Liu, Wanlin; Cui, Xiaolong; Wang, Na; Wang, Yong; Wang, Yuxin; Sun, Liang; Xue, Huiqin; Wu, Lishuan; Cui, Shuxia; Yang, Yun; Bai, Rui] Inner Mongolia Med Univ, Affiliated Hosp 2, 1 Yingfang Rd, Hohhot 010030, Inner Mongolia, Peoples R China.
RP Yang, Y; Bai, R (通讯作者)，Inner Mongolia Med Univ, Affiliated Hosp 2, 1 Yingfang Rd, Hohhot 010030, Inner Mongolia, Peoples R China.
EM 5257@qq.com; 852495257@qq.com
CR Bai MH, 2020, FRONT GENET, V11, P0, DOI 10.3389/fgene.2020.00274
   Brown HK, 2017, CANCER LETT, V386, P189, DOI 10.1016/j.canlet.2016.11.019
   Chen J, 2020, STEM CELL RES THER, V11, P0, DOI 10.1186/s13287-020-01610-0
   Cheng M, 2019, NAT COMMUN, V10, P0, DOI 10.1038/s41467-019-08895-7
   Cortini M, 2017, CANCER LETT, V405, P90, DOI 10.1016/j.canlet.2017.07.024
   Du Y, 2020, CANCER CELL INT, V20, P0, DOI 10.1186/s12935-020-1129-y
   Duan ZF, 2017, MOL ONCOL, V11, P151, DOI 10.1002/1878-0261.12015
   Faught E, 2017, J ENDOCRINOL, V232, P237, DOI 10.1530/JOE-16-0427
   Huang T, 2019, INT J BIOL SCI, V15, P1, DOI 10.7150/ijbs.27796
   Ibrahim A, 2016, ANNU REV PHYSIOL, V78, P67, DOI 10.1146/annurev-physiol-021115-104929
   Isakoff MS, 2015, J CLIN ONCOL, V33, P3029, DOI 10.1200/JCO.2014.59.4895
   Kager L, 2003, J CLIN ONCOL, V21, P2011, DOI 10.1200/JCO.2003.08.132
   Kalluri R, 2016, J CLIN INVEST, V126, P1208, DOI 10.1172/JCI81135
   Kitadai Y, 2010, CANCER MICROENVIRON, V3, P109, DOI 10.1007/s12307-009-0032-9
   Li HX, 2020, CANCER CELL INT, V20, P0, DOI 10.1186/s12935-019-1088-3
   Li Y, 2020, APPL BIOCHEM BIOTECH, V191, P1084, DOI 10.1007/s12010-020-03244-7
   Li Y, 2015, CELL RES, V25, P981, DOI 10.1038/cr.2015.82
   Liu Q, 2013, NUCLEIC ACIDS RES, V41, P4976, DOI 10.1093/nar/gkt182
   Liu XM, 2020, CELL CYCLE, V19, P711, DOI 10.1080/15384101.2020.1727399
   Ma ZH, 2017, MOL BIOSYST, V13, P2350, DOI 10.1039/c7mb00280g
   Ottaviani G, 2009, CANCER TREAT RES, V152, P3, DOI 10.1007/978-1-4419-0284-9_1
   Pefanis E, 2015, CELL, V161, P774, DOI 10.1016/j.cell.2015.04.034
   Qiu RB, 2019, BIOFACTORS, V45, P975, DOI 10.1002/biof.1545
   Ren J, 2018, THERANOSTICS, V8, P3932, DOI 10.7150/thno.25541
   Ritter J, 2010, ANN ONCOL, V21, P320, DOI 10.1093/annonc/mdq276
   Simons M, 2009, CURR OPIN CELL BIOL, V21, P575, DOI 10.1016/j.ceb.2009.03.007
   Thomson DW, 2016, NAT REV GENET, V17, P272, DOI 10.1038/nrg.2016.20
   Wang JW, 2019, ONCOL RES, V27, P979, DOI 10.3727/096504018X15336368805108
   Wang X, 2018, J AM HEART ASSOC, V7, P0, DOI 10.1161/JAHA.118.008737
   Wang Y, 2018, MOL CANCER, V17, P0, DOI 10.1186/s12943-018-0837-6
   Wang YM, 2017, INT J CLIN EXP PATHO, V10, P8479
   Whelan JS, 2018, J CLIN ONCOL, V36, P188, DOI 10.1200/JCO.2017.75.1743
   Wu GL, 2020, CELL DEATH DIS, V11, P0, DOI 10.1038/s41419-020-2569-y
   Xu JF, 2016, SCI REP-UK, V6, P0, DOI 10.1038/srep28968
   Xu TW, 2019, MOL THER-NUCL ACIDS, V17, P405, DOI 10.1016/j.omtn.2019.06.008
   Yeung CLA, 2016, NAT COMMUN, V7, P0, DOI 10.1038/ncomms11150
   Yoon JH, 2013, J MOL BIOL, V425, P3723, DOI 10.1016/j.jmb.2012.11.024
   Zhang HF, 2017, CELL DEATH DIS, V8, P0, DOI 10.1038/cddis.2017.180
   Zhu KP, 2019, MOL THER, V27, P518, DOI 10.1016/j.ymthe.2019.01.001
NR 39
TC 1
Z9 1
U1 0
U2 1
PU E-CENTURY PUBLISHING CORP
PI MADISON
PA 40 WHITE OAKS LN, MADISON, WI 53711 USA
SN 1943-8141
EI 
J9 AM J TRANSL RES
JI Am. J. Transl. Res.
PD JUN 15
PY 2021
VL 13
IS 9
BP 10094
EP 10111
DI 
PG 18
WC Oncology; Medicine, Research & Experimental
SC Oncology; Research & Experimental Medicine
GA WC1PK
UT WOS:000704035800011
PM 34650683
DA 2022-07-08
ER

PT J
AU Agustina raschia, Maria
   Valeria donzelli, Maria
   Daniel medus, Pablo
   Cetra, BM
   Maizon, DO
   Suarez, VH
   Pichler, Rudolf
   Periasamy, Kathiravan
   Poli, MA
AF Agustina raschia, Maria
   Valeria donzelli, Maria
   Daniel medus, Pablo
   Cetra, Bibiana
   Maizon, Daniel
   Suarez, Victor
   Pichler, Rudolf
   Periasamy, Kathiravan
   Poli, Mario
TI Single nucleotide polymorphisms from candidate genes associated with nematode resistance and resilience in Corriedale and Pampinta sheep in Argentina
SO GENE
LA English
DT Article
DE Nematode resistance; Candidate genes; Corriedale; Pampinta; Sheep
ID quantitative trait loci; fecal egg count; matrix metalloproteinase; parasite resistance; body-weight; infection; challenge; parameter; induction; ruminant
AB Selective breeding of genetically resistant animals is considered a promising strategy to face the problem of nematode resistance to anthelmintics and mitigate concerns about the presence of chemical residues in animal food products and the environment. Gastrointestinal nematode resistance is a complex, multifactorial trait related to host immunity. However, the mechanisms underlying host resistance and response to infection remain to be fully elucidated. In this context, the objective of this study was to provide insight into the chromosomal regions determining nematode resistance and resilience in Corriedale and resistance in Pampinta sheep breeds. A total of 170 single nucleotide polymorphisms (SNP) from 76 candidate genes for immune response were studied in 624 Corriedale and 304 Pampinta animals. Lambs underwent artificial or natural challenges with infective larvae mainly from Haemonchus contortus. Fecal egg counts, estimated breeding values for fecal egg counts, and rate of packed cell volume change and FAMACHA(C) score change over the challenge were used, when available, as indicators of host parasite resistance or resilience. Phenotype-genotype association studies were conducted and significance values obtained were adjusted for multiple testing errors. Eight SNPs, located on OARs 3, 6, 12, and 20, reached significance in Corriedale sheep under artificial challenge. Those SNP represent allelic variants from the MHC-Ovine Lymphocyte Antigen-DRA, two C-type lectin domain families, the Interleukin 2 receptor beta, the Toll-like receptor 10, the Mannan binding lectin serine peptidase 2, and the NLR family, CARD domain containing 4 genes. On Pampinta lambs under natural challenge, we found three significant SNPs, located in the TIMP metallopeptidase inhibitor 3, the FBJ murine osteosarcoma viral oncogene homolog, and the Interleukin 20 receptor alpha genes, on OARs 3, 7, and 8, respectively. The results obtained herein confirm genomic regions previously reported as associated with nematode resistance in other sheep breeds, reinforcing their role in host response to parasites. These findings contribute to gain knowledge on parasite resistance and resilience in Corriedale sheep and report for the first time SNPs associated with resistance to gastrointestinal parasite infections in Pampinta breed.
C1 [Agustina Raschia, Maria; Valeria Donzelli, Maria; Poli, Mario A.] Inst Nacl Tecnol Agr, Inst Genet Ewald A Favret, CICVyA CNIA, Nicolas Repetto & Los Reseros S-N, RA-1686 Hurlingham, Buenos Aires, Argentina.
   [Daniel Medus, Pablo] Inst Nacl Tecnol Agr, EEA, RP 39 Km 143-5, RA-3260 Concepcion Del Uruguay, Entre Rios, Argentina.
   [Cetra, Bibiana M.] Inst Nacl Tecnol Agr, EEA, Juan Pujol Al Este S-N, RA-3470 Mercedes, Corrientes, Argentina.
   [Maizon, Daniel O.] Inst Nacl Tecnol Agr, EEA, Ruta 5 Km 580, RA-6326 Anguil, La Pampa, Argentina.
   [Suarez, Victor H.] Inst Nacl Tecnol Agr, EEA, RN 68 Km 172, RA-4403 Cerrillos, Salta, Argentina.
   [Agustina Raschia, Maria; Pichler, Rudolf; Periasamy, Kathiravan] IAEA, Anim Prod & Hlth Sect, Joint FAO IAEA Div Nucl Tech Food & Agr, Vienna, Austria.
   [Periasamy, Kathiravan] Food & Agr Org United Nat, Anim Prod & Hlth Div, Anim Genet Resources Branch, Rome, Italy.
RP Raschia, MA (通讯作者)，Inst Nacl Tecnol Agr, Inst Genet Ewald A Favret, CICVyA CNIA, Nicolas Repetto & Los Reseros S-N, RA-1686 Hurlingham, Buenos Aires, Argentina.
EM raschia.maria@inta.gob.ar
FU Instituto Nacional de Tecnologia Agropecuaria (INTA) [PNBIO1131033, PEI145, PEI002]; International Atomic Energy Agency (IAEA) [CRPD3.10.26, RLA5071]; International Atomic Energy Agency [RLA5071]
CR Albrecht L, 2006, J ANIM SCI, V84, P124
   Ali AOA, 2019, PARASITE IMMUNOL, V41, P0, DOI 10.1111/pim.12626
   Andronicos N, 2010, INT J PARASITOL, V40, P417, DOI 10.1016/j.ijpara.2009.09.007
   [anonymous] , 2018, PLOS BIOL, V0, P0, DOI DOI 10.1371/JOURNAL.PBIO.2005504
   Anziani OS, 2015, RIA. REV. INVESTIG. AGROPECU., V41, P34
   Assenza F, 2014, GENET SEL EVOL, V46, P0, DOI 10.1186/1297-9686-46-13
   Atlija M, 2015, GENET SEL EVOL, V48, P0, DOI 10.1186/s12711-016-0182-4
   Toscano JHB, 2019, J IMMUNOL RES, V2019, P0, DOI 10.1155/2019/3562672
   Bath GF, 1996, P 7 ANN C LIV HLTH P, V0, P0
   Becker GM, 2020, ANIM GENET, V51, P330, DOI 10.1111/age.12895
   Benavides MV, 2016, TRENDS PARASITOL, V32, P470, DOI 10.1016/j.pt.2016.03.007
   Benavides MV, 2015, PLOS ONE, V10, P0, DOI 10.1371/journal.pone.0122797
   Berton MP, 2017, J ANIM SCI BIOTECHNO, V8, P0, DOI 10.1186/s40104-017-0190-4
   Bishop SC, 1996, ANIM SCI, V63, P423, DOI 10.1017/S1357729800015319
   Bishop STEPHENC, 2012, FRONTIERS IN GENETICS, V3, P168, DOI 10.3389/fgene.2012.00168
   Buitkamp J, 1996, PARASITOL RES, V82, P693, DOI 10.1007/s004360050187
   Burke JM, 2020, VET CLIN N AM-FOOD A, V36, P89, DOI 10.1016/j.cvfa.2019.11.007
   Caracostantogolo J, 2005, RESISTENCIA ANTIPARA, V0, P7
   Castaneda FE, 2005, GASTROENTEROLOGY, V129, P1991, DOI 10.1053/j.gastro.2005.09.017
   Cerutti J, 2018, REV. VET., V29, P22, DOI 10.30972/vet.2912782
   Chang CC, 2015, GIGASCIENCE, V4, P0, DOI 10.1186/s13742-015-0047-8
   Chitneedi PK, 2018, VET RES, V49, P0, DOI 10.1186/s13567-018-0534-x
   Ciappesoni G, 2018, 11 WCGALP AUCKL NEW, V0, P0
   Ciappesoni G, 2010, P 9 WORLD C GEN APPL, V0, P0
   Colglazier ML, 1974, J PARASITOL, V60, P289, DOI 10.2307/3278467
   Crawford HC, 2003, GASTROENTEROLOGY, V125, P1125, DOI 10.1016/S0016-5085(03)01206-X
   Davies G, 2006, HEREDITY, V96, P252, DOI 10.1038/sj.hdy.6800788
   Dominik S, 2005, GENET SEL EVOL, V37, PS83, DOI 10.1051/gse:2004027
   Eady SJ, 1996, AUST J AGR RES, V47, P895, DOI 10.1071/AR9960895
   Escribano C, 2019, SCI REP-UK, V9, P0, DOI 10.1038/s41598-019-55447-6
   Estrada-reyes ZM, 2018, PARASITE IMMUNOL, V40, P0, DOI 10.1111/pim.12534
   Estrada-reyes ZM, 2019, J ANIM SCI, V97, P4428, DOI 10.1093/jas/skz299
   Geijtenbeek TBH, 2009, NAT REV IMMUNOL, V9, P465, DOI 10.1038/nri2569
   Greer AW, 2008, PARASITE IMMUNOL, V30, P123, DOI 10.1111/j.1365-3024.2008.00998.x
   Guo HT, 2015, NAT MED, V21, P677, DOI 10.1038/nm.3893
   Hein WR, 2010, PARASITE IMMUNOL, V32, P541, DOI 10.1111/j.1365-3024.2010.01213.x
   Hickford JGH, 2011, VET IMMUNOL IMMUNOP, V144, P312, DOI 10.1016/j.vetimm.2011.08.014
   Hu ZL, 2019, NUCLEIC ACIDS RES, V47, PD701, DOI 10.1093/nar/gky1084
   Infostat , 2008, INFOSTAT VERSION 200, V0, P0
   Ingham A, 2008, INT J PARASITOL, V38, P431, DOI 10.1016/j.ijpara.2007.07.012
   Jacobs JR, 2020, PARASITE IMMUNOL, V42, P0, DOI 10.1111/pim.12697
   Janeway CA, 2002, ANNU REV IMMUNOL, V20, P197, DOI 10.1146/annurev.immunol.20.083001.084359
   Kadarmideen HN, 2011, MOL BIOSYST, V7, P235, DOI 10.1039/c0mb00190b
   Karin MEYER, 2007, JOURNAL OF ZHEJIANG UNIVERSITY-SCIENCE B, V8, P815, DOI 10.1631/jzus.2007.B0815
   Kemper KE, 2011, GENET RES, V93, P203, DOI 10.1017/S0016672311000097
   Knight JS, 2010, BMC IMMUNOL, V11, P0, DOI 10.1186/1471-2172-11-51
   Knight PA, 2011, VET RES, V42, P0, DOI 10.1186/1297-9716-42-78
   Lobo RNB, 2009, GENET MOL BIOL, V32, P288, DOI 10.1590/S1415-47572009005000032
   Loffek S, 2011, EUR RESPIR J, V38, P191, DOI 10.1183/09031936.00146510
   Malatji DP, 2019, VET PARASITOL, V276, P0, DOI 10.1016/j.vpoa.2019.100012
   Manicone AM, 2008, SEMIN CELL DEV BIOL, V19, P34, DOI 10.1016/j.semcdb.2007.07.003
   Marshall K, 2013, ANIM GENET, V44, P285, DOI 10.1111/j.1365-2052.2012.02401.x
   Mayer S, 2017, HISTOCHEM CELL BIOL, V147, P223, DOI 10.1007/s00418-016-1523-7
   Mcrae KM, 2015, PARASITE IMMUNOL, V37, P605, DOI 10.1111/pim.12290
   Mederos AE, 2014, PARASITE VECTOR, V7, P0, DOI 10.1186/s13071-014-0598-z
   Molento MB, 2011, VET PARASITOL, V180, P126, DOI 10.1016/j.vetpar.2011.05.033
   Periasamy K, 2014, PLOS ONE, V9, P0, DOI 10.1371/journal.pone.0088337
   Rafat SA, 2018, 69 ANN M EUR FED AN, V0, P0
   Riffkin GG, 1979, VET PARASITOL, V5, P365, DOI 10.1016/0304-4017(79)90027-X
   Riggio V, 2013, HEREDITY, V110, P420, DOI 10.1038/hdy.2012.90
   Roberts FHS, 1950, AUST J AGR RES, V1, P99, DOI 10.1071/AR9500099
   Rodriguez AV, 2015, OPEN VET J, V5, P90
   Romero JR, 2001, ANALECTA VET, V21, P21
   Sayers G, 2005, PARASITOLOGY, V131, P403, DOI 10.1017/S0031182005007778
   Sayre BL, 2012, ANIM GENET, V43, P190, DOI 10.1111/j.1365-2052.2011.02231.x
   Sengupta N, 2007, PHYSIOLOGY, V22, P401, DOI 10.1152/physiol.00027.2007
   Stear A, 2019, INT J PARASITOL, V49, P797, DOI 10.1016/j.ijpara.2019.05.003
   Suarez VH, 2008, VETERINARIA ARGENTINA, V25, P499
   Suarez VH, 2007, ENFERMEDADES PARASIT, V0, P85
   Suarez VH, 1997, LA PAMPA ARGENTINA, V56, P31
   Suarez VH, 1995, INT J PARASITOL, V25, P489, DOI 10.1016/0020-7519(94)00122-5
   Thiel S, 2002, IMMUNOBIOLOGY, V205, P446, DOI 10.1078/0171-2985-00145
   Valilou RH, 2015, FRONT GENET, V6, P0, DOI 10.3389/fgene.2015.00105
   Von MOLTKEJ, 2012, NATURE, V490, P107, DOI 10.1038/nature11351
   Wang S, 2019, PARASITE VECTOR, V12, P0, DOI 10.1186/s13071-019-3441-8
   Wilmanski JM, 2008, J LEUKOCYTE BIOL, V83, P13, DOI 10.1189/jlb.0607402
   Yaro M, 2019, BMC GENOMICS, V20, P0, DOI 10.1186/s12864-019-6198-8
   Zhang RF, 2019, VET RES, V50, P0, DOI 10.1186/s13567-019-0622-6
NR 78
TC 1
Z9 1
U1 0
U2 4
PU ELSEVIER
PI AMSTERDAM
PA RADARWEG 29, 1043 NX AMSTERDAM, NETHERLANDS
SN 0378-1119
EI 1879-0038
J9 GENE
JI Gene
PD FEB 20
PY 2021
VL 770
IS 
BP 
EP 
DI 10.1016/j.gene.2020.145345
PG 11
WC Genetics & Heredity
SC Genetics & Heredity
GA PU1RU
UT WOS:000609086200008
PM 33333217
DA 2022-07-08
ER

PT J
AU Bozycki, Lukasz
   Mroczek, Joanna
   Bessueille, Laurence
   Mebarek, Saida
   Buchet, Rene
   Pikula, Slawomir
   Strzelecka-kiliszek, Agnieszka
AF Bozycki, Lukasz
   Mroczek, Joanna
   Bessueille, Laurence
   Mebarek, Saida
   Buchet, Rene
   Pikula, Slawomir
   Strzelecka-kiliszek, Agnieszka
TI Annexins A2, A6 and Fetuin-A Affect the Process of Mineralization in Vesicles Derived from Human Osteoblastic hFOB 1.19 and Osteosarcoma Saos-2 Cells
SO INTERNATIONAL JOURNAL OF MOLECULAR SCIENCES
LA English
DT Article
DE annexins; fetuin-A; mineralization; matrix vesicles; hFOB 1; 19 osteoblastic cells; Saos-2 osteosarcoma cells
ID matrix vesicle; terminal differentiation; calcium-phosphate; growth; calcification; biogenesis; modulation; complexe; protein; ca2+
AB The mineralization process is initiated by osteoblasts and chondrocytes during intramembranous and endochondral ossifications, respectively. Both types of cells release matrix vesicles (MVs), which accumulate P-i and Ca2+ and form apatites in their lumen. Tissue non-specific alkaline phosphatase (TNAP), a mineralization marker, is highly enriched in MVs, in which it removes inorganic pyrophosphate (PPi), an inhibitor of apatite formation. MVs then bud from the microvilli of mature osteoblasts or hypertrophic chondrocytes and, thanks to the action of the acto-myosin cortex, become released to the extracellular matrix (ECM), where they bind to collagen fibers and propagate mineral growth. In this report, we compared the mineralization ability of human fetal osteoblastic cell line (hFOB 1.19 cells) with that of osteosarcoma cell line (Saos-2 cells). Both types of cells were able to mineralize in an osteogenic medium containing ascorbic acid and beta glycerophosphate. The composition of calcium and phosphate compounds in cytoplasmic vesicles was distinct from that in extracellular vesicles (mostly MVs) released after collagenase-digestion. Apatites were identified only in MVs derived from Saos-2 cells, while MVs from hFOB 1.19 cells contained amorphous calcium phosphate complexes. In addition, AnxA6 and AnxA2 (nucleators of mineralization) increased mineralization in the sub-membrane region in strongly mineralizing Saos-2 osteosarcoma, where they co-localized with TNAP, whereas in less mineralizing hFOB 1.19 osteoblasts, AnxA6, and AnxA2 co-localizations with TNAP were less visible in the membrane. We also observed a reduction in the level of fetuin-A (FetuA), an inhibitor of mineralization in ECM, following treatment with TNAP and Ca channels inhibitors, especially in osteosarcoma cells. Moreover, a fraction of FetuA was translocated from the cytoplasm towards the plasma membrane during the stimulation of Saos-2 cells, while this displacement was less pronounced in stimulated hFOB 19 cells. In summary, osteosarcoma Saos-2 cells had a better ability to mineralize than osteoblastic hFOB 1.19 cells. The formation of apatites was observed in Saos-2 cells, while only complexes of calcium and phosphate were identified in hFOB 1.19 cells. This was also evidenced by a more pronounced accumulation of AnxA2, AnxA6, FetuA in the plasma membrane, where they were partly co-localized with TNAP in Saos-2 cells, in comparison to hFOB 1.19 cells. This suggests that both activators (AnxA2, AnxA6) and inhibitors (FetuA) of mineralization were recruited to the membrane and co-localized with TNAP to take part in the process of mineralization.
C1 [Bozycki, Lukasz; Mroczek, Joanna; Pikula, Slawomir; Strzelecka-Kiliszek, Agnieszka] Polish Acad Sci, Nencki Inst Expt Biol, Lab Biochem Lipids, 3 Pasteur Str, PL-02093 Warsaw, Poland.
   [Mroczek, Joanna] Univ Warsaw, Dept Chem, 1 Pasteur Str, PL-02093 Warsaw, Poland.
   [Bessueille, Laurence; Mebarek, Saida; Buchet, Rene] Univ Lyon, Dept Biosci, F-69622 Villeurbanne, France.
   [Bessueille, Laurence; Mebarek, Saida; Buchet, Rene] Univ Lyon 1, Dept Biosci, F-69622 Villeurbanne, France.
   [Bessueille, Laurence; Mebarek, Saida; Buchet, Rene] INSA Lyon, F-69621 Villeurbanne, France.
   [Bessueille, Laurence; Mebarek, Saida; Buchet, Rene] CPE Lyon, F-69616 Villeurbanne, France.
   [Bessueille, Laurence; Mebarek, Saida; Buchet, Rene] CNRS, ICBMS, UMR 5246, F-69622 Villeurbanne, France.
RP Strzelecka-Kiliszek, A (通讯作者)，Polish Acad Sci, Nencki Inst Expt Biol, Lab Biochem Lipids, 3 Pasteur Str, PL-02093 Warsaw, Poland.
EM l.bozycki@nencki.gov.pl; jgasik@chem.uw.edu.pl; laurence.bessueille@univ-lyon1.fr; saida.mebarek@univ-lyon1.fr; rene.buchet@univ-lyon1.fr; s.pikula@nencki.gov.pl; a.strzelecka-kiliszek@nencki.gov.pl
FU Ministry of Science and Higher Education of Poland [1/A/1]; Polish National Agency for Academic Exchange; PRELUDIUM from National Science Centre, Poland [2016/23/N/NZ4/03313]; ETIUDA from National Science Centre, Poland [2018/28/T/NZ4/00012]; TRI-BIO-CHEM grant from the National Centre for Research and Development, POWER 3.2 Work; European Social Fund [POWR.03.02.00-00-I007/16-00]; National Centre for Research and Development, Poland [ERA-CVD/MICROEXPLORATION/4/2018]; Nencki Institute of Experimental Biology, Polish Academy of Sciences; Ministry of Foreign Affairs and International Development of France; Hubert Curien Partnership Programme POLONIUM [PPN/BFR/2020/1/00056]; Ministry of Foreign Affairs and International Development of France [1/A/1]
CR Aghajanian P, 2018, BONE RES, V6, P0, DOI 10.1038/s41413-018-0021-z
   Anderson HCLARKE, 2003, CURR RHEUMATOL REP, V5, P222, DOI 10.1007/s11926-003-0071-z
   Bolean M, 2015, ARCH BIOCHEM BIOPHYS, V584, P79, DOI 10.1016/j.abb.2015.08.018
   Bommanavar S, 2020, J BONE MINER METAB, V38, P759, DOI 10.1007/s00774-020-01125-x
   Bottini M, 2018, BBA-GEN SUBJECTS, V1862, P532, DOI 10.1016/j.bbagen.2017.11.005
   Chen NX, 2008, J BONE MINER RES, V23, P1798, DOI 10.1359/jbmr.080604, 10.1359/JBMR.080604
   Chen NX, 2007, AM J PHYSIOL-RENAL, V292, PF599, DOI 10.1152/ajprenal.00303.2006
   Ciancaglini P, 2010, J BONE MINER RES, V25, P716, DOI 10.1359/jbmr.091023
   Cmoch A, 2011, BIOCHEM BIOPH RES CO, V412, P683, DOI 10.1016/j.bbrc.2011.08.025
   Cui L, 2016, BONE, V87, P147, DOI 10.1016/j.bone.2016.04.007
   Genetos DC, 2014, PLOS ONE, V9, P0, DOI 10.1371/journal.pone.0107482
   Genge BR, 2008, J BIOL CHEM, V283, P9737, DOI 10.1074/jbc.M706523200
   Golczak MARCIN, 2001, FASEB JOURNAL, V15, P1083
   Golub EE, 2009, BBA-GEN SUBJECTS, V1790, P1592, DOI 10.1016/j.bbagen.2009.09.006
   Grieve ADAMG, 2012, INT J CELL BIOL, V2012, P852430, DOI 10.1155/2012/852430
   Hasegawa T, 2018, HISTOCHEM CELL BIOL, V149, P289, DOI 10.1007/s00418-018-1646-0
   Hellmann M, 2012, TRENDS CARDIOVAS MED, V22, P197, DOI 10.1016/j.tcm.2012.07.020
   Hessle L, 2002, P NATL ACAD SCI USA, V99, P9445, DOI 10.1073/pnas.142063399
   Kirsch T, 1994, J BIOL CHEM, V269, P11462
   Kirsch T, 2000, J BIOL CHEM, V275, P35577, DOI 10.1074/jbc.M005648200
   Kraus D, 2014, MED WRIT, V23, P25, DOI 10.1179/2047480613Z.000000000181, 10.1179/2047480613Z.000000000181
   Kundranda MN, 2004, BBA-MOL CELL RES, V1693, P111, DOI 10.1016/j.bbamcr.2004.06.005
   Laemmli UK, 1970, NATURE, V227, P680, DOI 10.1038/227680a0
   Millan JL, 2013, CALCIFIED TISSUE INT, V93, P299, DOI 10.1007/s00223-012-9672-8
   Minashima T, 2012, J BIOL CHEM, V287, P14803, DOI 10.1074/jbc.M111.297861
   Mori K, 2011, RECENT PATENTS ENDOC, V5, P124, DOI 10.2174/187221411799015372
   Rochette CN, 2009, CHEMBIOCHEM, V10, P735, DOI 10.1002/cbic.200800719
   Sekrecka ANNA, 2007, POSTEPY BIOCHEM, V53, P159
   Strzelecka-kiliszek A, 2019, INT J MOL SCI, V20, P0, DOI 10.3390/ijms20122872
   Strzelecka-kiliszek A, 2017, J INORG BIOCHEM, V171, P100, DOI 10.1016/j.jinorgbio.2017.03.006
   Szweras M, 2002, J BIOL CHEM, V277, P19991, DOI 10.1074/jbc.M112234200
   Thouverey C, 2009, OSTEOARTHR CARTILAGE, V17, P64, DOI 10.1016/j.joca.2008.05.020
   Thouverey C, 2011, J PROTEOMICS, V74, P1123, DOI 10.1016/j.jprot.2011.04.005
   Thouverey C, 2009, J CELL BIOCHEM, V106, P127, DOI 10.1002/jcb.21992
   Towbin H, 1979, P NATL ACAD SCI USA, V76, P4350, DOI 10.1073/pnas.76.9.4350
   Vaingankar SM, 2004, AM J PHYSIOL-CELL PH, V286, PC1177, DOI 10.1152/ajpcell.00320.2003
   Veschi EA, 2020, INT J MOL SCI, V21, P0, DOI 10.3390/ijms21041367
   Wang H, 2012, CURR MOL MED, V12, P625, DOI 10.2174/156652412800620039
   Wang W, 2003, J BIOL CHEM, V278, P3762, DOI 10.1074/jbc.M208868200
   Wang W, 2002, J CELL BIOL, V157, P1061, DOI 10.1083/jcb.200203014
   Wang W, 2005, EXP CELL RES, V305, P156, DOI 10.1016/j.yexcr.2004.12.022
   Wuthier RE, 2011, FRONT BIOSCI-LANDMRK, V16, P2812, DOI 10.2741/3887
NR 42
TC 3
Z9 3
U1 0
U2 3
PU MDPI
PI BASEL
PA ST ALBAN-ANLAGE 66, CH-4052 BASEL, SWITZERLAND
SN 
EI 1422-0067
J9 INT J MOL SCI
JI Int. J. Mol. Sci.
PD APR 15
PY 2021
VL 22
IS 8
BP 
EP 
DI 10.3390/ijms22083993
PG 18
WC Biochemistry & Molecular Biology; Chemistry, Multidisciplinary
SC Biochemistry & Molecular Biology; Chemistry
GA RT2PE
UT WOS:000644305200001
PM 33924370
DA 2022-07-08
ER

PT J
AU Son, Juhyeon
   Lee, SY
AF Son, Juhyeon
   Lee, Sang
TI Emetine exerts anticancer effects in U2OS human osteosarcoma cells via activation of p38 and inhibition of ERK, JNK, and beta-catenin signaling pathways
SO JOURNAL OF BIOCHEMICAL AND MOLECULAR TOXICOLOGY
LA English
DT Article
DE apoptosis; emetine; metastasis; mitogen-activated protein kinase; osteosarcoma
ID matrix metalloproteinase; migration; invasion; mapk
AB Osteosarcoma (OS) is a primary bone neoplasm that is highly malignant. As advances in chemotherapy for the treatment of OS have stagnated, discovery of new reagents is required. Emetine is a phytochemical which can be isolated from a medicinal herb Cephaelis ipecacuanha and is traditionally used for amoebicides. Previous studies have demonstrated that emetine can possibly be repositioned for use in anticancer reagents. However, any anticancer effects and underlying mechanisms of emetine on human OS are not yet well understood. In this study, we analyzed the anticancer effects and involved cellular mechanisms after treatment with emetine to U2OS human OS cells. Emetine significantly reduced both the viability and proliferation, and induced apoptosis via activation of caspase-3 and caspase-7 in U2OS cells. Emetine effectively inhibited the migration and invasion of U2OS cells. Gelatinase activities of matrix metalloproteinase 2 (MMP-2) and MMP-9 were reduced by emetine. MMP-9 was transcriptionally inhibited, while MMP-2 was posttranscriptionally repressed, via the reduced expression of membrane-type I-matrix metalloproteinase (MT1-MMP). p38, which is closely related with induction of apoptosis, was stimulated by emetine. Extracellular signal-regulated kinase (ERK), c-Jun N-terminal kinase (JNK), and beta-catenin, which are linked with expression of MMPs, were downregulated. Emetine exerted anticancer effects on MG63 human OS cells as well. Taken together, our study demonstrated the anticancer and antimetastatic potential of emetine in treating human OS for the first time. It is expected that emetine may be a promising drug candidate to be repositioned for chemotherapy of OS.
C1 [Son, Juhyeon; Lee, Sang Yeol] Gachon Univ, Coll BioNano Technol, Dept Life Sci, San 65,Bokjeong Dong,Sujeong Gu, Seongnam 461701, Gyeonggi, South Korea.
RP Lee, SY (通讯作者)，Gachon Univ, Coll BioNano Technol, Dept Life Sci, San 65,Bokjeong Dong,Sujeong Gu, Seongnam 461701, Gyeonggi, South Korea.
EM leesaye@gachon.ac.kr
FU Basic Science Research Program through the National Research Foundation of Korea (NRF) - Ministry of Education [NRF-2018R1D1A1B07040998]
CR Braicu C, 2019, CANCERS, V11, P0, DOI 10.3390/cancers11101618
   Bravo-cordero JJ, 2012, CURR OPIN CELL BIOL, V24, P277, DOI 10.1016/j.ceb.2011.12.004
   Chandhanayingyong CHANDHANARAT, 2012, SARCOMA, V2012, P404810, DOI 10.1155/2012/404810
   Cheng HL, 2016, ONCOTARGET, V7, P35208, DOI 10.18632/oncotarget.9106
   Choi WS, 2004, J BIOL CHEM, V279, P20451, DOI 10.1074/jbc.M311164200
   Dufour A, 2008, J CELL PHYSIOL, V217, P643, DOI 10.1002/jcp.21535
   Durfee RA, 2016, RHEUMATOL THER, V3, P221, DOI 10.1007/s40744-016-0046-y
   Fan TJ, 2005, ACTA BIOCH BIOPH SIN, V37, P719, DOI 10.1111/j.1745-7270.2005.00108.x
   Franzen CA, 2014, BIOMED RES INT, V2014, P0, DOI 10.1155/2014/619829
   Grollman AP, 1966, P NATL ACAD SCI USA, V56, P1867, DOI 10.1073/pnas.56.6.1867
   Huang XY, 2019, J BONE ONCOL, V16, P0, DOI 10.1016/j.jbo.2019.100230
   Itoh Y, 2015, MATRIX BIOL, V44-46, P207, DOI 10.1016/j.matbio.2015.03.004
   Kariya Y, 2016, INT J ONCOL, V49, P1334, DOI 10.3892/ijo.2016.3656
   Kim JH, 2015, CHEM-BIOL INTERACT, V242, P25, DOI 10.1016/j.cbi.2015.08.014
   Lee MR, 2008, J ROY COLL PHYS EDIN, V38, P355
   Li X, 2017, ONCOL LETT, V13, P4378, DOI 10.3892/ol.2017.5953
   Lindsey BA, 2017, RHEUMATOL THER, V4, P25, DOI 10.1007/s40744-016-0050-2
   Liu P, 2010, J CELL PHYSIOL, V225, P810, DOI 10.1002/jcp.22292
   Nie ZG, 2018, ONCOL LETT, V16, P6502, DOI 10.3892/ol.2018.9453
   Parry G, 1971, ALKALOIDS CHEM PHYSL, V0, P189
   Pommier Y, 2004, ONCOGENE, V23, P2934, DOI 10.1038/sj.onc.1207515
   Siegel RL, 2019, CA-CANCER J CLIN, V69, P7, DOI 10.3322/caac.21551
   Son J, 2020, BIOORG MED CHEM LETT, V30, P0, DOI 10.1016/j.bmcl.2020.127223
   Srinivasula SM, 1998, MOL CELL, V1, P949, DOI 10.1016/S1097-2765(00)80095-7
   Sun Q, 2019, ONCOL REP, V42, P1735, DOI 10.3892/or.2019.7290
   Uzor PF, 2016, EXCLI J, V15, P323, DOI 10.17179/excli2016-280
   Vanas V, 2016, PLOS ONE, V11, P0, DOI 10.1371/journal.pone.0161023
   Verma RP, 2007, BIOORGAN MED CHEM, V15, P2223, DOI 10.1016/j.bmc.2007.01.011
   Wong W, 2014, ELIFE, V3, P0, DOI 10.7554/eLife.03080
   Wu TH, 2019, INT J MOL SCI, V20, P0, DOI 10.3390/ijms20235914
   Xue HQ, 2018, INT J BIOL SCI, V14, P1232, DOI 10.7150/ijbs.24612
   Yang S, 2018, CELL DISCOV, V4, P0, DOI 10.1038/s41421-018-0034-1
   Zhang Y, 2018, ONCOL LETT, V16, P6228, DOI 10.3892/ol.2018.9434
   Zhu J, 2017, CELL DEATH DIS, V8, P0, DOI 10.1038/cddis.2017.488
   Zhuang SG, 2000, J BIOL CHEM, V275, P25939, DOI 10.1074/jbc.M001185200
NR 35
TC 1
Z9 1
U1 0
U2 0
PU WILEY
PI HOBOKEN
PA 111 RIVER ST, HOBOKEN 07030-5774, NJ USA
SN 1095-6670
EI 1099-0461
J9 J BIOCHEM MOL TOXIC
JI J. Biochem. Mol. Toxicol.
PD OCT 15
PY 2021
VL 35
IS 10
BP 
EP 
DI 10.1002/jbt.22868
PG 11
WC Biochemistry & Molecular Biology; Toxicology
SC Biochemistry & Molecular Biology; Toxicology
GA WH0PB
UT WOS:000679991900001
PM 34338395
DA 2022-07-08
ER

PT J
AU Zhu, Haixia
   Chen, Deta
   Xie, Xiaoliang
   Li, Yumei
   Fan, Tianyou
AF Zhu, Haixia
   Chen, Deta
   Xie, Xiaoliang
   Li, Yumei
   Fan, Tianyou
TI Melittin inhibits lung metastasis of human osteosarcoma: Evidence of wnt/beta-catenin signaling pathway participation
SO TOXICON
LA English
DT Article
DE Melittin; Osteosarcoma; Wnt; beta-catenin; Lung metastasis
ID bee venom; cell; expression; proliferation; suppresse; arthriti; gene; angiogenesis; doxorubicin; activation
AB Melittin is a major active peptide component of bee venom that has been demonstrated to show anti-tumor effects. Osteosarcoma is a type of bone tumor with a high degree of malignancy, and metastasis is the main challenge of osteosarcoma therapy. This study aimed to investigate the role of melittin in the lung metastasis of osteosarcoma. 143 B cells were treated with different concentrations of melittin in vitro. Wound-healing and transwell assays were performed to determine the cell migration and invasion potential. Quantitative real-time PCR and Western blot experiments were performed to evaluate the expression levels of Wnt/beta-catenin signaling pathway-related factors after treatment with melittin. The orthotopic implantation model and hematoxylin-eosin staining were used to investigate the effect of melittin treatment on tumor formation and lung metastasis. Immunohistochemical staining and Western blot experiments were performed to indicate the melittin-mediated expression changes in Wnt/beta-catenin signaling pathway-related factors. The cell migration and invasion potential were observed to be inhibited in a dose-dependent manner upon treatment with melittin. Treatment with medium and high concentrations of melittin attenuated the mRNA and protein expression of LRP5, beta-catenin, MMP2, cyclin D, c-Myc, survivin, MMP-9, and VEGF genes in vitro. Melittin significantly inhibited the growth of tibia xenografts in nude mice and decreased the number of lung metastatic nodules. Consistent with the results observed in vitro, treatment with melittin at medium and high concentrations attenuated the expression of Wnt/beta-catenin signaling pathway-related factors in vivo. In vitro, Wnt/beta-catenin signaling pathway was involved in Melittin-mediated -migration and invasion potential of 143 B cells. Similarly, as observed in the in vivo experiments, Wnt/beta-catenin signaling pathway was also associated with the role of melittin on lung metastasis of osteosarcomas.
C1 [Zhu, Haixia; Chen, Deta; Xie, Xiaoliang; Li, Yumei; Fan, Tianyou] Shanghai Univ Tradit Chinese Med, Shanghai Municipal Hosp Tradit Chinese Med, Dept Orthopaed, 274 Zhijiang Middle Rd, Shanghai 200071, Peoples R China.
RP Li, YM; Fan, TY (通讯作者)，Shanghai Univ Tradit Chinese Med, Shanghai Municipal Hosp Tradit Chinese Med, Dept Orthopaed, 274 Zhijiang Middle Rd, Shanghai 200071, Peoples R China.
EM 7046@szy.sh.cn; fantianyou@126.com
FU National Natural Science Foundation of China [81573995]; Youth Science Fund Project (National Youth Project) [821403412]
CR Ahmed O, 2018, ARCH RHEUMATOL, V33, P198, DOI 10.5606/ArchRheumatol.2018.6519
   Anderson ME, 2016, ORTHOP CLIN N AM, V47, P283, DOI 10.1016/j.ocl.2015.08.022
   Armstrong J, 2018, CURR DRUG TARGETS, V19, P432, DOI 10.2174/1389450116666150416115852
   Bacci G, 2001, EUR J CANCER, V37, P32, DOI 10.1016/S0959-8049(00)00361-0
   Benjamin RS, 2015, LANCET ONCOL, V16, P12, DOI 10.1016/S1470-2045(14)71186-6
   Bienz M, 2002, NAT REV MOL CELL BIO, V3, P328, DOI 10.1038/nrm806
   Cong F, 2004, P NATL ACAD SCI USA, V101, P2882, DOI 10.1073/pnas.0307344101
   Du SH, 2020, SCI REP-UK, V10, P0, DOI 10.1038/s41598-020-68238-1
   Duan GC, 2019, INT J ONCOL, V54, P17, DOI 10.3892/ijo.2018.4600
   Duan XL, 2020, FUTURE ONCOL, V16, P1815, DOI 10.2217/fon-2019-0725
   Durfee RA, 2016, RHEUMATOL THER, V3, P221, DOI 10.1007/s40744-016-0046-y
   Fan Q, 2014, MOL MED REP, V9, P1365, DOI 10.3892/mmr.2014.1936
   Fisher JL, 2001, CLIN CANCER RES, V7, P1654
   Guo Y, 2008, CLIN ORTHOP RELAT R, V466, P2039, DOI 10.1007/s11999-008-0344-y
   Han J, 2012, WORLD J SURG ONCOL, V10, P0, DOI 10.1186/1477-7819-10-37
   Harrison DJ, 2017, CURR TREAT OPTION ON, V18, P0, DOI 10.1007/s11864-017-0464-2
   He NB, 2015, MOL CELL BIOCHEM, V405, P187, DOI 10.1007/s11010-015-2410-6
   He SD, 2020, CURR PHARM BIOTECHNO, V21, P734, DOI 10.2174/1389201021666191210110826
   Hou KK, 2015, BIOTECHNOL ADV, V33, P931, DOI 10.1016/j.biotechadv.2015.05.005
   Huh JE, 2018, ALTERN THER HEALTH M, V24, P28
   Iwaya K, 2003, CLIN EXP METASTAS, V20, P525, DOI 10.1023/A:1025821229013
   Jamasbi E, 2018, AMINO ACIDS, V50, P1101, DOI 10.1007/s00726-018-2587-6
   Jeong YJ, 2014, FOOD CHEM TOXICOL, V68, P218, DOI 10.1016/j.fct.2014.03.022
   Jiang CY, 2018, BIOCHEM BIOPH RES CO, V502, P382, DOI 10.1016/j.bbrc.2018.05.176
   Jo M, 2012, TOXICOL APPL PHARM, V258, P72, DOI 10.1016/j.taap.2011.10.009
   Koushyar S, 2020, INT J MOL SCI, V21, P0, DOI 10.3390/ijms21113927
   Krishnamurthy N, 2018, CANCER TREAT REV, V62, P50, DOI 10.1016/j.ctrv.2017.11.002
   Krishnan K, 2005, CANCER J, V11, P306, DOI 10.1097/00130404-200507000-00006
   Lee YM, 2020, J ETHNOPHARMACOL, V257, P0, DOI 10.1016/j.jep.2020.112860
   Li JH, 2010, AM J CHINESE MED, V38, P1039, DOI 10.1142/S0192415X10008457
   Li XG, 2018, BIOCHEM BIOPH RES CO, V496, P443, DOI 10.1016/j.bbrc.2018.01.052
   Li Y, 2008, CANC RES PREVENTION, V0, P284
   [李永利 LIYONGLI], 2008, 材料工程 JOURNAL OF MATERIALS ENGINEERING, V0, P85
   Lin S, 2020, CANCER MANAG RES, V12, P4181, DOI 10.2147/CMAR.S241519
   Liu ZD, 2019, EUR REV MED PHARMACO, V23, P5840, DOI 10.26355/eurrev_201907_18326
   Livak KJ, 2001, METHODS, V25, P402, DOI 10.1006/meth.2001.1262
   Lyu C, 2019, CURR PROTEIN PEPT SC, V20, P240, DOI 10.2174/1389203719666180612084615
   Mcguire JJ, 2020, INT J CANCER, V147, P2811, DOI 10.1002/ijc.33046
   Mcmellen A, 2020, INT J MOL SCI, V21, P0, DOI 10.3390/ijms21124272
   Messerschmitt PJ, 2009, J AM ACAD ORTHOP SUR, V17, P515, DOI 10.5435/00124635-200908000-00005
   Misra SK, 2015, PLOS ONE, V10, P0, DOI 10.1371/journal.pone.0125908
   Qin G, 2016, MOL MED REP, V14, P57, DOI 10.3892/mmr.2016.5215
   Rady I, 2017, CANCER LETT, V402, P16, DOI 10.1016/j.canlet.2017.05.010
   Shaikh AB, 2016, INT J MOL SCI, V17, P0, DOI 10.3390/ijms17040506
   Soliman C, 2019, PLOS ONE, V14, P0, DOI 10.1371/journal.pone.0224028
   Soman NR, 2009, J CLIN INVEST, V119, P2830, DOI 10.1172/JCI38842
   Son DJ, 2007, PHARMACOL THERAPEUT, V115, P246, DOI 10.1016/j.pharmthera.2007.04.004
   Su ZX, 2020, ONCOL LETT, V20, P99, DOI 10.3892/ol.2020.11544
   Suarez-arnedo A, 2020, PLOS ONE, V15, P0, DOI 10.1371/journal.pone.0232565
   Suvarna SK, 2013, HEMATOXYLIN EOSIN TH, V7th, P0
   Vijayakumar S, 2011, CANCER CELL, V19, P601, DOI 10.1016/j.ccr.2011.03.010
   Walkley CR, 2008, GENE DEV, V22, P1662, DOI 10.1101/gad.1656808
   Wan X, 2020, INT J BIOL MACROMOL, V0, P0
   Wang H, 2019, MOL MED REP, V20, P2236, DOI 10.3892/mmr.2019.10447
   Watala C, 1992, CHEM-BIOL INTERACT, V82, P135, DOI 10.1016/0009-2797(92)90106-U
   Wei HX, 2019, INT J NANOMED, V14, P8603, DOI 10.2147/IJN.S218988
   Wu HZ, 2019, J ORTHOP SURG RES, V14, P0, DOI 10.1186/s13018-019-1301-z
   Yu RZ, 2021, BRAZ J MED BIOL RES, V54, P0, DOI [10.1590/1414-431x20209017, 10.1590/1414-431X20209017]
   Yu SY, 2020, J GINSENG RES, V44, P580, DOI 10.1016/j.jgr.2019.05.004
   Yuan HT, 2021, NAT PROD RES, V35, P5089, DOI 10.1080/14786419.2020.1779719
   Zarrinnahad H, 2018, INT J PEPT RES THER, V24, P563, DOI 10.1007/s10989-017-9641-1
   Zhang M, 1900, V44, V0, P469
   Zhang QH, 2019, INTEGR CANCER THER, V18, P0, DOI 10.1177/1534735419890917
   Zhang SF, 2017, MOL MED REP, V16, P3581, DOI 10.3892/mmr.2017.6970
   Zhang SJ, 2020, INT J PHARMACEUT, V586, P0, DOI 10.1016/j.ijpharm.2020.119616
   Zhao SJ, 2018, ONCOGENE, V37, P1049, DOI 10.1038/onc.2017.403
NR 66
TC 2
Z9 2
U1 2
U2 15
PU PERGAMON-ELSEVIER SCIENCE LTD
PI OXFORD
PA THE BOULEVARD, LANGFORD LANE, KIDLINGTON, OXFORD OX5 1GB, ENGLAND
SN 0041-0101
EI 1879-3150
J9 TOXICON
JI Toxicon
PD JUL 30
PY 2021
VL 198
IS 
BP 132
EP 142
DI 10.1016/j.toxicon.2021.04.024
PG 11
WC Pharmacology & Pharmacy; Toxicology
SC Pharmacology & Pharmacy; Toxicology
GA SO7QB
UT WOS:000659169000015
PM 33930393
DA 2022-07-08
ER

PT J
AU Gao, Shangming
   Huang, Lingling
   Zhao, Xiaofeng
   Wang, Yunlong
AF Gao, Shangming
   Huang, Lingling
   Zhao, Xiaofeng
   Wang, Yunlong
TI Effect of siRNA Interference with Upregulated Gene 11 Expression on the Biological Functions of Osteosarcoma Cell Line MG63 and Their Mechanisms
SO JOURNAL OF BIOMATERIALS AND TISSUE ENGINEERING
LA English
DT Article
DE Osteosarcoma; URG11; Cell Proliferation; Invasion; Apoptosis; Wnt/beta-Catenin
ID epithelial-mesenchymal transition; urg11; prognosis; growth; cancer
AB This study investigated the effect of siRNA interference with URG11 expression on biological function of osteosarcoma cell line MG63 and its mechanism. MG63 cells cultured in vitro were apportioned to make up a control group (not transfected), NC-siRNA group (transfected nonspecific NC-siRNA), and URG11-siRNA group (transfected URG11-siRNA). The expression of URG11 was detected through reverse-transcription polymerase chain reaction ( RT-PCR). The metastasis, infiltration, and apoptosis of MG63 cells were examined through CCK-8, Transwell, and flow cytometry techniques, respectively. The expressions of URG11 protein in each group of cells and of proteins beta-catenin, c-Myc, cyclin D1, MMP-2, and survivin, which are related to the Wnt/beta-catenin signal pathway, were visualized by the Western blot method. In comparison with the control group, transfected URG11-siRNA may reduce the expression levels of URG11 and URG11 mRNA, beta-catenin, CyclinD1, c-Myc, MMP-2, and survivin proteins in MG63 cells, and may decrease the metastasis and infiltration of MG63 cells and enhance apoptosis; nevertheless, there was no obvious change in MG63 cells after NC-siRNA transfection. The proliferation and infiltration of MG63 cells can be inhibited by interference with URG11 expression, and the apoptosis of MG63 cells can be promoted by interference with URG11 expression. The mechanism of interference with URG11 expression may relate to inhibiting the activation of the Wnt/beta-catenin pathway.
C1 [Gao, Shangming] Nanjing Med Univ, Dept Pain, Affiliated Huaian 1 Peoples Hosp, Huaian 223300, Jiangsu, Peoples R China.
   [Huang, Lingling; Zhao, Xiaofeng; Wang, Yunlong] Nanjing Med Univ, Dept Tradit Chinese Med, Affiliated Huaian 1 Peoples Hosp, Huaian 223300, Jiangsu, Peoples R China.
RP Gao, SM (通讯作者)，Nanjing Med Univ, Dept Pain, Affiliated Huaian 1 Peoples Hosp, Huaian 223300, Jiangsu, Peoples R China.
FU Affiliated Huaian No.1 People's Hospital of Nanjing Medical University
CR Du R, 2010, J CELL MOL MED, V14, P621, DOI 10.1111/j.1582-4934.2008.00622.x
   Fang FANG, 2018, ONCOTARGET, V9, P36780, DOI 10.18632/oncotarget.26377
   Harrison DJ, 2018, EXPERT REV ANTICANC, V18, P39, DOI 10.1080/14737140.2018.1413939
   Jia XX, 2019, EXP THER MED, V18, P3431, DOI 10.3892/etm.2019.7991
   Lai YX, 2019, MATER EXPRESS, V9, P444, DOI 10.1166/mex.2019.1524
   Li C, 2019, BIOCHEM BIOPH RES CO, V514, P1017, DOI 10.1016/j.bbrc.2019.04.203
   Lian ZR, 2006, HEPATOLOGY, V43, P415, DOI 10.1002/hep.21053
   Lin YH, 2017, TRENDS MOL MED, V23, P737, DOI 10.1016/j.molmed.2017.06.004
   Lindsey BA, 2017, RHEUMATOL THER, V4, P25, DOI 10.1007/s40744-016-0050-2
   Liu ZL, 2016, ONCOL RES, V24, P197, DOI 10.3727/096504016X14648701447850
   Pan B, 2018, BIOMED RES INT, V2018, P0, DOI 10.1155/2018/4060728
   Peng W, 2014, MED ONCOL, V31, P0, DOI 10.1007/s12032-014-0064-y
   Vermesan D, 2009, EUR REV MED PHARMACO, V13, P71
   Yang GJ, 2019, BIOSENS BIOELECTRON, V141, P0, DOI 10.1016/j.bios.2019.111416
   Yang ZN, 2018, J ORAL PATHOL MED, V47, P836, DOI 10.1111/jop.12761
   Zhang GY, 2018, MOL MED REP, V18, P391, DOI 10.3892/mmr.2018.8993
   Zhang QH, 2019, INTEGR CANCER THER, V18, P0, DOI 10.1177/1534735419890917
   Zhang S, 2018, BIOTECHNOL BIOTEC EQ, V32, P150, DOI 10.1080/13102818.2017.1389304
NR 18
TC 0
Z9 0
U1 0
U2 3
PU AMER SCIENTIFIC PUBLISHERS
PI VALENCIA
PA 26650 THE OLD RD, STE 208, VALENCIA, CA 91381-0751 USA
SN 2157-9083
EI 2157-9091
J9 J BIOMATER TISS ENG
JI J. Biomater. Tissue Eng.
PD JAN 15
PY 2021
VL 11
IS 1
BP 142
EP 147
DI 10.1166/jbt.2021.2387
PG 6
WC Cell & Tissue Engineering
SC Cell Biology
GA RQ1GD
UT WOS:000642166500018
DA 2022-07-08
ER

PT J
AU Chan, CD
   Haagensen, EJ
   Tensaout, HA
   Rennie, KJ
   Gamie, Zakareya
   Barry, James
   Birch, MA
   Gerrand, CH
   Nisar, Sohail
   Robson, CN
   Lunec, John
   Rankin, KS
AF Chan, Corey
   Haagensen, Emma
   Tensaout, Hayeit
   Rennie, Katherine
   Gamie, Zakareya
   Barry, James
   Birch, Mark
   Gerrand, Craig
   Nisar, Sohail
   Robson, Craig
   Lunec, John
   Rankin, Kenneth
TI Co-localisation of intra-nuclear membrane type-1 matrix metalloproteinase and hypoxia inducible factor-2 alpha in osteosarcoma and prostate carcinoma cells
SO ONCOLOGY LETTERS
LA English
DT Article
DE membrane type-1 matrix metalloproteinase; hypoxia inducible factors; osteosarcoma; prostate carcinoma; intra-nuclear
ID 1-matrix metalloproteinase; invasion
AB Increased membrane type-1 matrix metalloproteinase (MT1-MMP) expression in osteosarcoma is predictive of poor prognosis and directs bone metastasis in prostate carcinoma. MT1-MMP subcellular localisation varies with oxygen tension, and, therefore, the aim of the present study was to assess protein interactions between MT1-MMP and the hypoxia inducible factors (HIF-1 alpha and HIF-2 alpha). MT1-MMP protein expression was investigated across a panel of cancer cell lines, including a positive and negative control. The hypoxia-induced alteration in subcellular location of MT1-MMP, HIF-1 alpha and HIF-2 alpha in the U2OS osteosarcoma cell line was assessed using subcellular fractionation. A proximity ligation assay was utilised to assess protein to protein interactions in the osteosarcoma U2OS and prostate carcinoma PC3 cell lines. U2OS and PC3 cells exhibited a significantly increased intra-nuclear interaction between MT1-MMP and HIF-2 alpha in response to hypoxia. The role of this warrants further investigation as it may unveil novel opportunities to target MT1-MMP, which is of particular significance for osteosarcoma since current treatment options are limited.
C1 [Chan, Corey D.] Newcastle Univ, Fac Med Sci, Translat & Clin Res Inst, Framlington Pl, Newcastle Upon Tyne NE2 4HH, Tyne & Wear, England.
   [Haagensen, Emma J.; Gamie, Zakareya; Barry, James; Nisar, Sohail; Robson, Craig N.; Lunec, John; Rankin, Kenneth S.] Newcastle Univ, Northern Inst Canc Res, Newcastle Upon Tyne NE2 4HH, Tyne & Wear, England.
   [Tensaout, Hayeit A.; Rennie, Katherine J.] Newcastle Univ, Med Sch, Musculoskeletal Res Grp, Inst Cellular Med, Newcastle Upon Tyne NE2 4HH, Tyne & Wear, England.
   [Birch, Mark A.] Univ Cambridge, Sch Clin Med, Addenbrookes Hosp, Cambridge CB2 2QQ, England.
   [Gerrand, Craig H.] Royal Natl Orthopaed Hosp, Brockley Hill, Stanmore HA7 4LP, Middx, England.
RP Chan, CRD (通讯作者)，Newcastle Univ, Fac Med Sci, Translat & Clin Res Inst, Framlington Pl, Newcastle Upon Tyne NE2 4HH, Tyne & Wear, England.
EM corey.chan@newcastle.ac.uk
FU Newcastle upon Tyne NHS Trust Healthcare Charity [BH111959]
CR Allison DANIELC, 2012, SARCOMA, V2012, P704872, DOI 10.1155/2012/704872
   Bonfil RD, 2007, AM J PATHOL, V170, P2100, DOI 10.2353/ajpath.2007.060720
   Castro-castro A, 2016, ANNU REV CELL DEV BI, V32, P555, DOI 10.1146/annurev-cellbio-111315-125227
   Ip YC, 2007, MOL CARCINOGEN, V46, P225, DOI 10.1002/mc.20270
   Longhi A, 2006, CANCER TREAT REV, V32, P423, DOI 10.1016/j.ctrv.2006.05.005
   Perentes JY, 2011, CANCER RES, V71, P4527, DOI 10.1158/0008-5472.CAN-10-4376
   Poincloux R, 2009, J CELL SCI, V122, P3015, DOI 10.1242/jcs.034561
   Sabeh F, 2009, J CELL BIOL, V185, P11, DOI 10.1083/jcb.200807195
   Sakamoto T, 2014, MOL CELL BIOL, V34, P30, DOI 10.1128/MCB.01169-13
   Shimizu-hirota R, 2012, GENE DEV, V26, P395, DOI 10.1101/gad.178749.111
   Uchibori M, 2006, INT J ONCOL, V28, P33
NR 11
TC 1
Z9 1
U1 0
U2 1
PU SPANDIDOS PUBL LTD
PI ATHENS
PA POB 18179, ATHENS, 116 10, GREECE
SN 1792-1074
EI 1792-1082
J9 ONCOL LETT
JI Oncol. Lett.
PD FEB 15
PY 2021
VL 21
IS 2
BP 
EP 
DI 10.3892/ol.2020.12419
PG 7
WC Oncology
SC Oncology
GA PU5FC
UT WOS:000609329100001
PM 33552276
DA 2022-07-08
ER

PT J
AU Kuruc, Tomas
   Kello, Martin
   Petrova, Klaudia
   Kudlickova, Zuzana
   Kubatka, Peter
   Mojzis, Jan
AF Kuruc, Tomas
   Kello, Martin
   Petrova, Klaudia
   Kudlickova, Zuzana
   Kubatka, Peter
   Mojzis, Jan
TI The Newly Synthetized Chalcone L1 Is Involved in the Cell Growth Inhibition, Induction of Apoptosis and Suppression of Epithelial-to-Mesenchymal Transition of HeLa Cells
SO MOLECULES
LA English
DT Article
DE chalcones; antiproliferative; apoptosis; TGF-&#946; conditioned medium; epithelial-to-mesenchymal transition; tumour microenvironment; migration; HeLa cells
ID breast-cancer cell; tumor microenvironment; cycle arrest; extracellular-matrix; stromal fibroblast; osteosarcoma cell; down-regulation; up-regulation; p38 mapk; derivative
AB Over the past decades, natural products have emerged as promising agents with multiple biological activities. Many studies suggest the antioxidant, antiangiogenic, antiproliferative and anticancer effects of chalcones and their derivatives. Based on these findings, we decided to evaluate the effects of the newly synthetized chalcone L1 in a human cervical carcinoma cell (HeLa) model. Presented results were obtained by western blot and flow cytometric analyses, live cell imaging and antimigratory potential of L1 in HeLa cells was demonstrated by scratch assay. In the present study, we proved the role of L1 as an effective agent with antiproliferative activity supported by G2/M cell cycle arrest and apoptosis. Moreover, we proved that L1 is involved in modulating Transforming Growth Factor-beta 1 (TGF-beta) signal transduction through Smad proteins and it also modulates other signalling pathways including Akt, JNK, p38 MAPK, and Erk1/2. The involvement of L1 in epithelial-to-mesenchymal transition was demonstrated by the regulation of N-cadherin, E-cadherin, and MMP-9 levels. Here, we also evaluated the effect of conditioned medium from BJ-5ta human foreskin fibroblasts in HeLa cell cultures with subsequent L1 treatment. Taken together, these data suggest the potential role of newly synthesized chalcone L1 as an anticancer-tumour microenvironment modulating agent.
C1 [Kuruc, Tomas; Kello, Martin; Petrova, Klaudia; Mojzis, Jan] Safarik Univ, Fac Med, Dept Pharmacol, Kosice 04011, Slovakia.
   [Kudlickova, Zuzana] Univ Vet Med & Pharm, Dept Chem Biochem & Biophys, Kosice 04181, Slovakia.
   [Kubatka, Peter] Comenius Univ, Jessenius Fac Med, Dept Med Biol, Martin 03601, Slovakia.
RP Kello, M; Mojzis, J (通讯作者)，Safarik Univ, Fac Med, Dept Pharmacol, Kosice 04011, Slovakia.
EM tomaskuruc@centrum.sk; kellomartin@yahoo.com; klaudia.petrova@student.upjs.sk; zuzana.kudlickova@uvlf.sk; peter.kubatka@uniba.sk; jan.mojzis@upjs.sk
FU Grant Agency of Ministry of the Education, Science, Research and Sport of the Slovak Republic [VEGA 1/0753/17, 1/0653/19, 1/0136/19]; Slovak Research and Development Agency [APVV-16-0446]; Operational Programme Research & Innovation - ERDF [ITMS2014 + 313011D103]; Operational Programme Integrated Infrastructure - ERDF [ITMS2014+: 313011V455]
CR Fontes LBA, 2014, J PHARM PHARMACOL, V66, P886, DOI 10.1111/jphp.12212
   Bhale PS, 2017, BIOORG MED CHEM LETT, V27, P1502, DOI 10.1016/j.bmcl.2017.02.052
   Bhowmick NA, 2004, NATURE, V432, P332, DOI 10.1038/nature03096
   Bray F, 2018, CA-CANCER J CLIN, V68, P394, DOI 10.3322/caac.21492
   Bortolotto LFB, 2017, BIOMED PHARMACOTHER, V85, P425, DOI 10.1016/j.biopha.2016.11.047
   Cagnol S, 2010, FEBS J, V277, P2, DOI 10.1111/j.1742-4658.2009.07366.x
   Canela MD, 2017, ONCOTARGET, V8, P14325, DOI 10.18632/oncotarget.9527
   Champelovier P, 2013, TOXICOL IN VITRO, V27, P2305, DOI 10.1016/j.tiv.2013.09.021
   Chen F, 2015, BMC MED, V13, P0, DOI 10.1186/s12916-015-0278-7
   Chen HH, 2013, ARCH MED RES, V44, P93, DOI 10.1016/j.arcmed.2013.01.004
   Chen J, 2020, J INT MED RES, V48, P0, DOI 10.1177/0300060520928831
   Cho H, 2014, BMC CANCER, V14, P0, DOI 10.1186/1471-2407-14-957
   Cizmarikova M, 2019, ANTICANCER RES, V39, P6499, DOI 10.21873/anticanres.13864
   Cong H, 2018, MOL PHARMACEUT, V15, P3892, DOI 10.1021/acs.molpharmaceut.8b00359
   Deng W, 2008, CANCER RES, V68, P7200, DOI 10.1158/0008-5472.CAN-07-6569
   Dhanasekaran DN, 2008, ONCOGENE, V27, P6245, DOI 10.1038/onc.2008.301
   Ding J, 2013, DIGEST DIS SCI, V58, P1581, DOI 10.1007/s10620-012-2552-2
   Dos SANTOSMB, 2019, J ENZYM INHIB MED CH, V34, P1093, DOI 10.1080/14756366.2019.1615485
   Dowling P, 2011, PROTEOMICS, V11, P794, DOI 10.1002/pmic.201000530
   Ducki S, 2009, ANTI-CANCER AGENT ME, V9, P336, DOI 10.2174/1871520610909030336
   Dudas J, 2013, EXP CELL RES, V319, P800, DOI 10.1016/j.yexcr.2012.12.001
   Dudas J, 2011, ORAL ONCOL, V47, P98, DOI 10.1016/j.oraloncology.2010.11.002
   Eastham AM, 2007, CANCER RES, V67, P11254, DOI 10.1158/0008-5472.CAN-07-2253
   Frick CL, 2017, P NATL ACAD SCI USA, V114, PE2975, DOI 10.1073/pnas.1611428114
   Fullar A, 2015, BMC CANCER, V15, P0, DOI 10.1186/s12885-015-1272-3
   Fullar A, 2012, EXP CELL RES, V318, P1517, DOI 10.1016/j.yexcr.2012.03.023
   Gao MQ, 2010, J CELL SCI, V123, P3507, DOI 10.1242/jcs.072900
   Grunert S, 2003, NAT REV MOL CELL BIO, V4, P657, DOI 10.1038/nrm1175
   Grzywa TM, 2017, TRANSL ONCOL, V10, P956, DOI 10.1016/j.tranon.2017.09.007
   Hanahan D, 2000, CELL, V100, P57, DOI 10.1016/S0092-8674(00)81683-9
   Hanahan D, 2012, CANCER CELL, V21, P309, DOI 10.1016/j.ccr.2012.02.022
   Hanahan D, 2011, CELL, V144, P646, DOI 10.1016/j.cell.2011.02.013
   Hseu YC, 2019, J CELL MOL MED, V23, P775, DOI 10.1111/jcmm.13973
   Hsu CC, 2016, BMC CANCER, V16, P0, DOI 10.1186/s12885-016-2846-4
   Hu X, 2013, FOOD CHEM TOXICOL, V56, P67, DOI 10.1016/j.fct.2013.02.003, 10.1016/j.fct.2012.11.048
   Huang XC, 2017, EUR J MED CHEM, V132, P11, DOI 10.1016/j.ejmech.2017.03.031
   Jeong JH, 2019, J CELL BIOCHEM, V120, P977, DOI 10.1002/jcb.27460
   Jeong SJ, 2008, VIROLOGY, V370, P264, DOI 10.1016/j.virol.2007.09.003
   Ji T, 2013, MOL CANCER, V12, P0, DOI 10.1186/1476-4598-12-55
   Katsuno Y, 2013, CURR OPIN ONCOL, V25, P76, DOI 10.1097/CCO.0b013e32835b6371
   Kello M, 2017, NUTR CANCER, V69, P920, DOI 10.1080/01635581.2017.1339819
   Kello M, 2016, LIFE SCI, V150, P32, DOI 10.1016/j.lfs.2016.02.073
   Khazaei S, 2017, FRONT PHARMACOL, V8, P0, DOI 10.3389/fphar.2017.00005
   Kim YH, 2008, BIOCHEM PHARMACOL, V75, P1946, DOI 10.1016/j.bcp.2008.02.016
   Ko H, 2013, CANCER LETT, V335, P205, DOI 10.1016/j.canlet.2013.02.018
   Ko JH, 2019, J CELL PHYSIOL, V234, P18249, DOI 10.1002/jcp.28456
   Koh B, 2019, ONCOL LETT, V17, P2409, DOI 10.3892/ol.2018.9836
   Kudlickova Z, 2021, MED CHEM RES, V30, P897, DOI 10.1007/s00044-020-02690-6
   Li HC, 2007, J CELL BIOCHEM, V101, P805, DOI 10.1002/jcb.21159
   Lim IJ, 2003, J BIOL CHEM, V278, P40851, DOI 10.1074/jbc.M305759200
   Limoge M, 2017, ONCOTARGET, V8, P35592, DOI 10.18632/oncotarget.16022
   Liu JP, 2018, EXP MOL MED, V50, P0, DOI 10.1038/emm.2017.165
   Liu QM, 2018, BIOMOL THER, V26, P328, DOI 10.4062/biomolther.2017.042
   Lu X, 2004, NEOPLASIA, V6, P603, DOI 10.1593/neo.04241
   Ma YC, 2016, PLOS ONE, V11, P0, DOI 10.1371/journal.pone.0162821
   Mahapatra DM, 2015, EUR J MED CHEM, V98, P69, DOI 10.1016/j.ejmech.2015.05.004
   Malumbres M, 2009, NAT REV CANCER, V9, P153, DOI 10.1038/nrc2602
   Maria K, 2008, MED CHEM, V4, P586, DOI 10.2174/157340608786242070
   Massague J, 2000, CELL, V103, P295, DOI 10.1016/S0092-8674(00)00121-5
   Massague J, 2012, NAT REV MOL CELL BIO, V13, P616, DOI 10.1038/nrm3434
   Meulmeester E, 2011, J PATHOL, V223, P205, DOI 10.1002/path.2785
   Mirossay L, 2018, INT J MOL SCI, V19, P0, DOI 10.3390/ijms19010027
   Moon DO, 2010, MOL CANCER THER, V9, P1583, DOI 10.1158/1535-7163.MCT-09-0942
   Morrison DK, 2012, CSH PERSPECT BIOL, V4, P0, DOI 10.1101/cshperspect.a011254
   Mroz EDMUNDA, 2016, WORLD J OTORHINOLARYNGOL HEAD NECK SURG, V2, P60, DOI 10.1016/j.wjorl.2016.05.007
   Nagura M, 2015, GYNECOL ONCOL, V136, P104, DOI 10.1016/j.ygyno.2014.11.075
   Noordhuis MG, 2011, CLIN CANCER RES, V17, P1317, DOI 10.1158/1078-0432.CCR-10-2320
   Orimo A, 2005, CELL, V121, P335, DOI 10.1016/j.cell.2005.02.034
   Orlikova B, 2011, GENES NUTR, V6, P125, DOI 10.1007/s12263-011-0210-5
   Pawlak A, 2020, MOLECULES, V25, P0, DOI 10.3390/molecules25194362
   Richardson LS, 2020, SCI SIGNAL, V13, P0, DOI 10.1126/scisignal.aay1486
   Sahin ID, 2020, SCI REP-UK, V10, P0, DOI 10.1038/s41598-020-68775-9
   Seba V, 2018, INT J MOL SCI, V19, P0, DOI 10.3390/ijms19092838
   Shankaraiah N, 2017, BIOORGAN MED CHEM, V25, P4805, DOI 10.1016/j.bmc.2017.07.031
   Shi X, 2019, MOL MED REP, V19, P4529, DOI 10.3892/mmr.2019.10121
   Shintani Y, 2013, ANN THORAC SURG, V96, P425, DOI 10.1016/j.athoracsur.2013.03.092
   Shook D, 2003, MECH DEVELOP, V120, P1351, DOI 10.1016/j.mod.2003.06.005
   Shrivastava S, 2017, BIOFACTORS, V43, P152, DOI 10.1002/biof.1315
   Stanta G, 2018, FRONT MED-LAUSANNE, V5, P0, DOI 10.3389/fmed.2018.00085
   Steer A, 2019, FRONT MOL BIOSCI, V6, P0, DOI 10.3389/fmolb.2019.00070
   Stepanic V, 2019, ANTIOXIDANTS-BASEL, V8, P0, DOI 10.3390/antiox8040090
   Stetler-stevenson WG, 2001, SURG ONCOL CLIN N AM, V10, P383
   Takac P, 2020, BIOMOLECULES, V10, P0, DOI 10.3390/biom10020345
   Takac P, 2018, CHEM-BIOL INTERACT, V292, P37, DOI 10.1016/j.cbi.2018.07.005
   Thacker PC, 2015, PLOS ONE, V10, P0, DOI 10.1371/journal.pone.0120045
   Torres-poveda K, 2014, WORLD J CLIN ONCOL, V5, P753, DOI 10.5306/wjco.v5.i4.753
   Tratrat C, 2019, CURR TOP MED CHEM, V19, P356, DOI 10.2174/1568026619666190129121933
   Varinska L, 2012, EUR J PHARMACOL, V691, P125, DOI 10.1016/j.ejphar.2012.06.017
   Wada T, 2004, ONCOGENE, V23, P2838, DOI 10.1038/sj.onc.1207556
   Walch-ruckheim B, 2015, CANCER RES, V75, P5248, DOI 10.1158/0008-5472.CAN-15-0732
   Wang C, 2019, EUR J MED CHEM, V176, P135, DOI 10.1016/j.ejmech.2019.04.071
   Wang MN, 2017, J CANCER, V8, P761, DOI 10.7150/jca.17648
   Wang Y, 2019, INVEST NEW DRUG, V37, P784, DOI 10.1007/s10637-019-00737-z
   Wani ZA, 2016, FOOD CHEM TOXICOL, V87, P1, DOI 10.1016/j.fct.2015.11.016
   Wei JL, 2013, CELL BIOL INT, V37, P1016, DOI 10.1002/cbin.10125
   Witsch E, 2010, PHYSIOLOGY, V25, P85, DOI 10.1152/physiol.00045.2009
   Wu J, 2018, ONCOL REP, V39, P1181, DOI 10.3892/or.2017.6155
   Wu JZ, 2011, J MED CHEM, V54, P8110, DOI 10.1021/jm200946h
   Wu MH, 2018, ENVIRON TOXICOL, V33, P1237, DOI 10.1002/tox.22630
   Xie DX, 2010, P NATL ACAD SCI USA, V107, P2485, DOI 10.1073/pnas.0908133107
   Xu Y, 2013, CHINESE J CANCER RES, V25, P312, DOI 10.3978/j.issn.1000-9604.2013.06.03
   Xue GD, 2012, CANCER DISCOV, V2, P248, DOI 10.1158/2159-8290.CD-11-0270
   Yan Y, 2015, ONCOGENE, V34, P2215, DOI 10.1038/onc.2014.167
   Yang LL, 2020, MED SCI MONITOR, V26, P0, DOI 10.12659/MSM.918123
   Zavadil J, 2001, P NATL ACAD SCI USA, V98, P6686, DOI 10.1073/pnas.111614398
   Zhang YE, 2017, CSH PERSPECT BIOL, V9, P0, DOI 10.1101/cshperspect.a022129
NR 106
TC 4
Z9 4
U1 1
U2 10
PU MDPI
PI BASEL
PA ST ALBAN-ANLAGE 66, CH-4052 BASEL, SWITZERLAND
SN 
EI 1420-3049
J9 MOLECULES
JI Molecules
PD MAR 15
PY 2021
VL 26
IS 5
BP 
EP 
DI 10.3390/molecules26051356
PG 25
WC Biochemistry & Molecular Biology; Chemistry, Multidisciplinary
SC Biochemistry & Molecular Biology; Chemistry
GA QW1TB
UT WOS:000628438800001
PM 33802621
DA 2022-07-08
ER

PT J
AU Li, Runmin
   Wang, Guosheng
   Wu, ZhouJie
   Lu, HuaGuang
   Li, Gen
   Sun, Qi
   Cai, Ming
AF Li, Runmin
   Wang, Guosheng
   Wu, Zhoujie
   Lu, Huaguang
   Li, Gen
   Sun, Qi
   Cai, Ming
TI Identification of 6 gene markers for survival prediction in osteosarcoma cases based on multi-omics analysis
SO EXPERIMENTAL BIOLOGY AND MEDICINE
LA English
DT Article
DE Bioinformatics; copy amount variation; prognostic marker; gene expression omnibus; osteosarcoma
ID colon-cancer; r package; signature; metastasis; coloprint; biology; utility; head
AB Multiple-omics sequencing information with high-throughput has laid a solid foundation to identify genes associated with cancer prognostic process. Multiomics information study is capable of revealing the cancer occurring and developing system according to several aspects. Currently, the prognosis of osteosarcoma is still poor, so a genetic marker is needed for predicting the clinically related overall survival result. First, Office of Cancer Genomics (OCG Target) provided RNASeq, copy amount variations information, and clinically related follow-up data. Genes associated with prognostic process and genes exhibiting copy amount difference were screened in the training group, and the mentioned genes were integrated for feature selection with least absolute shrinkage and selection operator (Lasso). Eventually, effective biomarkers received the screening process. Lastly, this study built and demonstrated one gene-associated prognosis mode according to the set of the test and gene expression omnibus validation set; 512 prognosis-related genes (P < 0.01), 336 copies of amplified genes (P < 0.05), and 36 copies of deleted genes (P < 0.05) were obtained, and those genes of the mentioned genomic variants display close associations with tumor occurring and developing mechanisms. This study generated 10 genes for candidates through the integration of genomic variant genes as well as prognosis-related genes. Six typical genes (i.e. MYC, CHIC2, CCDC152, LYL1, GPR142, and MMP27) were obtained by Lasso feature selection and stepwise multivariate regression study, many of which are reported to show a relationship to tumor progressing process. The authors conducted Cox regression study for building 6-gene sign, i.e. one single prognosis-related element, in terms of cases carrying osteosarcoma. In addition, the samples were able to be risk stratified in the training group, test set, and externally validating set. The AUC of five-year survival according to the training group and validation set reached over 0.85, with superior predictive performance as opposed to the existing researches. Here, 6-gene sign was built to be new prognosis-related marking elements for assessing osteosarcoma cases' surviving state.
C1 [Li, Runmin; Wu, ZhouJie; Lu, HuaGuang; Li, Gen; Sun, Qi; Cai, Ming] Tongji Univ, Shanghai Peoples Hosp 10, Sch Med, Dept Orthopaed, Shanghai 200072, Peoples R China.
   [Wang, Guosheng] Zhejiang Univ, Sch Med, Inst Translat Med, Hangzhou 310029, Peoples R China.
RP Cai, M (通讯作者)，Tongji Univ, Shanghai Peoples Hosp 10, Sch Med, Dept Orthopaed, Shanghai 200072, Peoples R China.
EM cmdoctor@tongji.edu.cn
FU Shanghai Science and Technology Commission [19411963100]
CR Bhutiani N, 2018, J AM COLL SURGEONS, V226, P406, DOI 10.1016/j.jamcollsurg.2017.12.043
   Bielack SS, 2002, J CLIN ONCOL, V20, P776, DOI 10.1200/JCO.20.3.776
   Bishop MW, 2016, CURR OPIN PEDIATR, V28, P26, DOI 10.1097/MOP.0000000000000298
   Bridge JA, 1997, CANCER GENET CYTOGEN, V95, P74, DOI 10.1016/S0165-4608(96)00306-8
   Buddingh EP, 2011, CLIN CANCER RES, V17, P2110, DOI 10.1158/1078-0432.CCR-10-2047
   Cai HQ, 2018, ONCOL LETT, V16, P2620, DOI 10.3892/ol.2018.8927
   Chakraborty H, 2018, COMPUT METH PROG BIO, V155, P85, DOI 10.1016/j.cmpb.2017.10.023
   Chen DM, 2018, BONE RES, V6, P0, DOI 10.1038/s41413-018-0009-8
   Chen YA, 2013, EPIGENETICS-US, V8, P203, DOI 10.4161/epi.23470
   Chen YM, 2017, ORAL ONCOL, V73, P124, DOI 10.1016/j.oraloncology.2017.08.017
   Cheng LJ, 2019, BMC MED GENOMICS, V12, P0, DOI 10.1186/s12920-018-0456-5
   Guo JC, 2018, CANCER COMMUN, V38, P0, DOI 10.1186/s40880-018-0277-0
   Hanahan D, 2011, CELL, V144, P646, DOI 10.1016/j.cell.2011.02.013
   Kang L, 2015, STAT MED, V34, P685, DOI 10.1002/sim.6370
   Kansara M, 2014, NAT REV CANCER, V14, P722, DOI 10.1038/nrc3838
   Kelly AD, 2013, GENOME MED, V5, P0, DOI 10.1186/gm406
   Kopetz S, 2015, ONCOLOGIST, V20, P127, DOI 10.1634/theoncologist.2014-0325
   Kostareli E, 2016, EPIGENETICS-US, V11, P61, DOI 10.1080/15592294.2015.1137414
   Liberzon A, 2011, BIOINFORMATICS, V27, P1739, DOI 10.1093/bioinformatics/btr260
   Liu F, 2019, GENES-BASEL, V10, P0, DOI 10.3390/genes10060414
   Maak M, 2013, ANN SURG, V257, P1053, DOI 10.1097/SLA.0b013e31827c1180
   Mccarville MB, 2009, CANCER IMAGING, V9, P35, DOI 10.1102/1470-7330.2009.0008, 10.1102/1470-7330.2009.9043
   Mermel CH, 2011, GENOME BIOL, V12, P0, DOI 10.1186/gb-2011-12-4-r41
   Mirabello L, 2015, CANCER DISCOV, V5, P920, DOI 10.1158/2159-8290.CD-15-0125
   Moore DREWD, 2014, CANCER TREAT RES, V162, P65, DOI 10.1007/978-3-319-07323-1_4
   Papaemmanuil E, 2013, BLOOD, V122, P3616, DOI 10.1182/blood-2013-08-518886
   Parkin DM, 2010, INT J CANCER, V127, P2918, DOI 10.1002/ijc.25517
   Shostak A, 2016, NAT COMMUN, V7, P0, DOI 10.1038/ncomms11807
   Simpson S, 2017, ACTA VET SCAND, V59, P0, DOI 10.1186/s13028-017-0341-9
   Siow ZR, 2018, INT J WOMENS HEALTH, V10, P89, DOI 10.2147/IJWH.S124520
   Subramanian A, 2007, BIOINFORMATICS, V23, P3251, DOI 10.1093/bioinformatics/btm369
   Tan IB, 2011, NAT REV CLIN ONCOL, V8, P131, DOI 10.1038/nrclinonc.2010.229
   Tang Y, 2019, ONCOL LETT, V18, P1649, DOI 10.3892/ol.2019.10463
   Wang LL, 2005, CANCER J, V11, P294, DOI 10.1097/00130404-200507000-00005
   Wang SY, 2018, J CLIN ONCOL, V36, P1619, DOI 10.1200/JCO.2017.76.5941
   Yu GC, 2012, OMICS, V16, P284, DOI 10.1089/omi.2011.0118
   Yuan Y, 2014, NAT BIOTECHNOL, V32, P644, DOI 10.1038/nbt.2940
   Zhang HH, 2019, J CANCER, V10, P3706, DOI 10.7150/jca.32092
   Zhang JX, 2013, LANCET ONCOL, V14, P1295, DOI 10.1016/S1470-2045(13)70491-1
NR 39
TC 0
Z9 0
U1 3
U2 6
PU SAGE PUBLICATIONS LTD
PI LONDON
PA 1 OLIVERS YARD, 55 CITY ROAD, LONDON EC1Y 1SP, ENGLAND
SN 1535-3702
EI 1535-3699
J9 EXP BIOL MED
JI Exp. Biol. Med.
PD JUL 15
PY 2021
VL 246
IS 13
BP 1512
EP 1523
DI 10.1177/1535370221992015
PG 12
WC Medicine, Research & Experimental
SC Research & Experimental Medicine
GA TJ6NP
UT WOS:000673596200005
PM 33563042
DA 2022-07-08
ER

PT J
AU Meng, Weimin
   Cao, Xiuting
   Sun, Wengqing
   Zheng, Liheng
   Fan, Bingdong
   Zhou, Shengjing
   Liu, Hongjuan
   Wang, Hua
   Wang, Wenxin
   Liu, Xiang
AF Meng, Weimin
   Cao, Xiuting
   Sun, Wengqing
   Zheng, Liheng
   Fan, Bingdong
   Zhou, Shengjing
   Liu, Hongjuan
   Wang, Hua
   Wang, Wenxin
   Liu, Xiang
TI A functional polymorphism at the miR-491-5p binding site in the 3 '-untranslated region of the MMP-9 gene increases the risk of developing ventilator-associated pneumonia
SO INTERNATIONAL JOURNAL OF MOLECULAR MEDICINE
LA English
DT Article
DE ventilator-associated pneumonia; MMP-9; single nucleotide polymorphism; microRNA
ID matrix-metalloproteinase-9 mmp-9; matrix metalloproteinase; neutrophil infiltration; cell-surface; gelatinase-b; tgf-beta; expression; il-1-beta; invasion; osteosarcoma
AB Matrix metalloproteinase (MMP)-9 is associated with the severity of ventilator-associated pneumonia (VAP), while an rs1056629 SNP located in the 3 '-untranslated region (UTR) of MMP-9 affects the microRNA (miRNA/miR)-491-mediated regulation of MMP-9 expression. In the present study, the effect of rs1056629 on the development of VAP in patients with chronic obstructive pulmonary disease (COPD) was investigated. Patients with COPD were enrolled in the study and their genotypes of rs1056629 (CC, CA or AA) were determined. ELISA was used to analyze the levels of TNF-alpha and IL-6 in the monocytes of patients with COPD carrying differential genotypes of rs1056629. Reverse transcription-quantitative PCR was carried out to evaluate the expression of miR-491 and MMP-9 mRNA in the different groups of patients with COPD. Luciferase assay was used to confirm the inhibitory role of miR-491 in MMP-9 expression. Western blot analysis was carried out to assess the expression of MMP-9 protein in A549 and H1299 cells transfected with miR-491 mimics. The risk and severity of VAP were significantly elevated in patients with COPD carrying the CC and AC genotypes of rs1056629. Although there was no difference in the expression of miR-491 in patients carrying different genotypes of rs1056629, the expression levels of TNF-alpha, IL-6 and MMP-9 were increased in patients with COPD carrying the CC and AC genotypes of rs1056629. The results of luciferase assay revealed that miR-491 inhibited the expression of MMP-9 through direct binding to the 3 ' UTR of MMP-9. Transfection of miR-491 mimics into A549 and H1299 cells markedly suppressed the expression of MMP-9 in a concentration-dependent manner. On the whole, the findings of the present study confirm that the CC and AC genotypes of rs1056629 increase the risk of developing VAP in patients with COPD by increasing the expression of MMP-9.
C1 [Meng, Weimin; Cao, Xiuting; Fan, Bingdong; Zhou, Shengjing; Liu, Hongjuan] Fourth Peoples Hosp Qinghai Prov, Intens Care Unit, Xining 810000, Qinghai, Peoples R China.
   [Sun, Wengqing] Shandong Chest Hosp, Intens Care Unit, Jinan 250000, Shandong, Peoples R China.
   [Zheng, Liheng] Shijiazhuang Fifth Peoples Hosp, Clin Lab, Shijiazhuang 050000, Hebei, Peoples R China.
   [Wang, Hua; Liu, Xiang] Qinghai Prov Peoples Hosp, Emergency Dept, 2 Gonghe Rd, Xining 810007, Qinghai, Peoples R China.
   [Wang, Wenxin] Qinghai Red Cross Hosp, Emergency Intens Care Unit, 55 Nan Da Jie, Xining 810000, Qinghai, Peoples R China.
RP Liu, X (通讯作者)，Qinghai Prov Peoples Hosp, Emergency Dept, 2 Gonghe Rd, Xining 810007, Qinghai, Peoples R China.; Wang, WX (通讯作者)，Qinghai Red Cross Hosp, Emergency Intens Care Unit, 55 Nan Da Jie, Xining 810000, Qinghai, Peoples R China.
EM drxpulm@yeah.net; helian84776992@163.com
FU Qinghai Provincial Fourth People's Hospital Research Fund [2017-14]
CR Ahrens D, 1996, ARTHRITIS RHEUM, V39, P1576, DOI 10.1002/art.1780390919
   Amantea D, 2016, MINI-REV MED CHEM, V16, P729, DOI 10.2174/1389557516666160321112512
   Atkinson JJ, 2003, AM J RESP CELL MOL, V28, P12, DOI 10.1165/rcmb.2002-0166TR
   Ben DAVIDD, 2008, HISTOCHEM CELL BIOL, V129, P589, DOI 10.1007/s00418-008-0391-1
   Ben-david D, 2012, INFLAMM RES, V61, P673, DOI 10.1007/s00011-012-0461-7
   Boroujerdi A, 2015, ANGIOGENESIS, V18, P255, DOI 10.1007/s10456-015-9464-7
   Brown GM, 1995, THORAX, V50, P661, DOI 10.1136/thx.50.6.661
   Chang YH, 2008, CLIN BIOCHEM, V41, P955, DOI 10.1016/j.clinbiochem.2008.04.012
   Chen F, 2005, INT J MOL MED, V15, P57
   Chen ZR, 2016, PLOS ONE, V11, P0, DOI 10.1371/journal.pone.0146377
   Chiang TY, 2014, CLIN CHIM ACTA, V433, P272, DOI 10.1016/j.cca.2014.03.031
   Craven DE, 2011, CLIN CHEST MED, V32, P547, DOI 10.1016/j.ccm.2011.06.001
   Dayer C, 2015, J BIOL CHEM, V290, P13763, DOI 10.1074/jbc.M114.622274
   Deveci M, 2014, BMC BIOINFORMATICS, V15, P0, DOI [10.1186/1471-2105-15-73, 10.1186/1471-2105-15-74]
   El SOLHAA, 2008, AM J RESP CRIT CARE, V178, P513, DOI 10.1164/rccm.200802-239OC
   El-solh AA, 2009, J INFECTION, V59, P49, DOI 10.1016/j.jinf.2009.05.004
   Fan GT, 2019, FRONT BIOSCI-LANDMRK, V24, P1167, DOI 10.2741/4773
   Fan YZ, 2016, CRIT CARE, V20, P0, DOI 10.1186/s13054-016-1506-z
   Gabriely G, 2008, MOL CELL BIOL, V28, P5369, DOI 10.1128/MCB.00479-08
   Gearing AJH, 1994, NATURE, V370, P555, DOI 10.1038/370555a0
   Hu JL, 2007, NAT REV DRUG DISCOV, V6, P480, DOI 10.1038/nrd2308
   Hunter J, 2007, EUR J ANAESTH, V24, P971, DOI 10.1017/S0265021507001123
   Ito A, 1996, J BIOL CHEM, V271, P14657, DOI 10.1074/jbc.271.25.14657
   Lakatos G, 2012, PATHOL ONCOL RES, V18, P85, DOI 10.1007/s12253-011-9420-9
   Lakhan SE, 2013, FRONT NEUROL, V4, P0, DOI 10.3389/fneur.2013.00032
   Li YT, 2016, INT J MED SCI, V13, P638, DOI 10.7150/ijms.16187
   Lim LP, 2005, NATURE, V433, P769, DOI 10.1038/nature03315
   Livak KJ, 2001, METHODS, V25, P402, DOI 10.1006/meth.2001.1262
   Namath A, 2009, CRIT CARE CLIN, V25, P835, DOI 10.1016/j.ccc.2009.06.004
   Ordas I, 2012, LANCET, V380, P1606, DOI 10.1016/S0140-6736(12)60150-0
   Peterson JT, 2006, CARDIOVASC RES, V69, P677, DOI 10.1016/j.cardiores.2005.11.032
   Rainer PP, 2014, CIRC RES, V114, P1246, DOI 10.1161/CIRCRESAHA.114.302653
   Ram M, 2006, J CLIN IMMUNOL, V26, P299, DOI 10.1007/s10875-006-9022-6
   Rosell A, 2008, STROKE, V39, P1121, DOI 10.1161/STROKEAHA.107.500868
   Saren P, 1996, J IMMUNOL, V157, P4159
   Schaaf BERNHARD, 2008, BMC PULM MED, V8, P12, DOI 10.1186/1471-2466-8-12
   Schonbeck U, 1998, J IMMUNOL, V161, P3340
   Tian XD, 2016, CELL PHYSIOL BIOCHEM, V38, P1415, DOI 10.1159/000443084
   Vandooren J, 2013, CRIT REV BIOCHEM MOL, V48, P222, DOI 10.3109/10409238.2013.770819
   Vincent JL, 2004, J HOSP INFECT, V57, P272, DOI 10.1016/j.jhin.2003.06.001
   Wittmann M, 2011, JOINT BONE SPINE, V78, P327, DOI 10.1016/j.jbspin.2011.02.004
   Yu Q, 2000, GENE DEV, V14, P163
   Yuan M, 2013, ATHEROSCLEROSIS, V226, P447, DOI 10.1016/j.atherosclerosis.2012.11.026
   Zhang BH, 2007, DEV BIOL, V302, P1, DOI 10.1016/j.ydbio.2006.08.028
   Zhou XY, 2015, INT J INFECT DIS, V30, P144, DOI 10.1016/j.ijid.2014.11.005
NR 45
TC 0
Z9 0
U1 3
U2 4
PU SPANDIDOS PUBL LTD
PI ATHENS
PA POB 18179, ATHENS, 116 10, GREECE
SN 1107-3756
EI 1791-244X
J9 INT J MOL MED
JI Int. J. Mol. Med.
PD DEC 15
PY 2021
VL 48
IS 6
BP 
EP 
DI 10.3892/ijmm.2021.5050
PG 8
WC Medicine, Research & Experimental
SC Research & Experimental Medicine
GA WO1XW
UT WOS:000712255700001
PM 34664683
DA 2022-07-08
ER

PT J
AU Lu, Ko-Hsiu
   Wu, Heng-Hsiung
   Lin, Renn-Chia
   Lin, Ya-Chiu
   Lu, PW
   Yang, Shun-Fa
   Yang, Jia-Sin
AF Lu, Ko-hsiu
   Wu, Heng-hsiung
   Lin, Renn-chia
   Lin, Ya-chiu
   Lu, Peace
   Yang, Shun-fa
   Yang, Jia-sin
TI Curcumin Analogue L48H37 Suppresses Human Osteosarcoma U2OS and MG-63 Cells' Migration and Invasion in Culture by Inhibition of uPA via the JAK/STAT Signaling Pathway
SO MOLECULES
LA English
DT Article
DE migration; osteosarcoma; JAK; STAT; uPA
ID common musculoskeletal tumor; matrix metalloproteinase; metastasis; p38; childhood; induction; apoptosis; mmp-9; emt; erk
AB Osteosarcoma, the most prevalent malignant bone tumor in the pediatric age group, is responsible for the great majority of cancer-associated deaths owing to its highly metastatic potential. The anti-metastatic effects of the new curcumin analogue L48H37 in human osteosarcoma are still unknown; hence, we investigated whether L48H37 represses human osteosarcoma cells' biological behavior of migratory potential and invasive activities and attempted to delve into its underlying mechanisms. L48H37 up to 5 mu M inhibited, without cytotoxicity, the motility, migration, and invasion of human osteosarcoma U2OS and MG-63 cells. In U2OS cells, the human protease array revealed an obvious decrease in urokinase plasminogen activator (uPA) expression after L48H37 treatment, and L48H37 actually reduced the level, protein and mRNA expression, and promoter activity of uPA dose-dependently. L48H37 decreased the phosphorylation of STAT3, JAK1, JAK2, and JAK3 in U2OS cells, but did not affect the phosphorylation of ERK, JNK, p38, and Akt. Using colivelin, an activator of STAT3, the L48H37-induced decrease in uPA and migratory potential could be countered as expected. Collectively, L48H37 represses the invasion and migration capabilities of U2OS and MG-63 cells by the suppression of uPA expression and the inhibition of JAK/STAT signaling. These results suggest that L48H37 may be a potential candidate for anti-metastatic treatment of human osteosarcoma.
C1 [Lu, Ko-Hsiu; Lin, Renn-Chia] Chung Shan Med Univ Hosp, Dept Orthoped, Taichung 402, Taiwan.
   [Lu, Ko-Hsiu; Lin, Renn-Chia] Chung Shan Med Univ, Sch Med, Taichung 402, Taiwan.
   [Wu, Heng-Hsiung] China Med Univ, Grad Inst Biomed Sci, Taichung 404, Taiwan.
   [Wu, Heng-Hsiung] China Med Univ, Res Ctr Tumor Med Sci, Taichung 404, Taiwan.
   [Wu, Heng-Hsiung] China Med Univ Hosp, Ctr Mol Med, Taichung 404, Taiwan.
   [Lin, Renn-Chia] Chung Shan Med Univ Hosp, Div Hyperbar Oxygen Therapy & Wound Med, Taichung 402, Taiwan.
   [Lin, Ya-Chiu; Yang, Shun-Fa; Yang, Jia-Sin] Chung Shan Med Univ, Inst Med, Taichung 402, Taiwan.
   [Lu, Peace Wun-Ang] Morrison Acad Taichung, Taichung 406, Taiwan.
   [Yang, Shun-Fa; Yang, Jia-Sin] Chung Shan Med Univ Hosp, Dept Med Res, Taichung 402, Taiwan.
RP Yang, SF; Yang, JS (通讯作者)，Chung Shan Med Univ, Inst Med, Taichung 402, Taiwan.
EM cshy307@csh.org.tw; henghsiungwu@mail.cmu.edu.tw; cshy594@csh.org.tw; champion-one@hotmail.com; lup@mca.org.tw; ysf@csmu.edu.tw; gazn_sheep@yahoo.com.tw
FU Chung Shan Medical University Hospital, Taiwan [CSH-2020-D-001]
CR Anand P, 2007, MOL PHARMACEUT, V4, P807, DOI 10.1021/mp700113r
   Angulo P, 2017, J HEMATOL ONCOL, V10, P0, DOI 10.1186/s13045-016-0373-z
   Arndt CAS, 2012, MAYO CLIN PROC, V87, P475, DOI 10.1016/j.mayocp.2012.01.015
   Arndt CAS, 1999, NEW ENGL J MED, V341, P342, DOI 10.1056/NEJM199907293410507
   Chang PY, 2017, ENVIRON TOXICOL, V32, P2032, DOI 10.1002/tox.22380
   Cheng HL, 2016, ONCOTARGET, V7, P35208, DOI 10.18632/oncotarget.9106
   Cheng HL, 2016, ONCOTARGET, V7, P9742, DOI 10.18632/oncotarget.7138
   Chu SC, 2007, FOOD CHEM TOXICOL, V45, P1194, DOI 10.1016/j.fct.2006.12.028
   Feng C, 2017, MOL CARCINOGEN, V56, P1765, DOI 10.1002/mc.22633
   Fossey SL, 2011, BMC CANCER, V11, P0, DOI 10.1186/1471-2407-11-112
   Gupta GP, 2006, CELL, V127, P679, DOI 10.1016/j.cell.2006.11.001
   Hsieh MH, 2020, MOLECULES, V25, P0, DOI 10.3390/molecules25020326
   Hsieh MJ, 2014, BRIT J PHARMACOL, V171, P3037, DOI 10.1111/bph.12626
   Hsieh YS, 2007, CARCINOGENESIS, V28, P977, DOI 10.1093/carcin/bgl221
   James MI, 2015, CANCER LETT, V364, P135, DOI 10.1016/j.canlet.2015.05.005
   Lestari MARIALAD, 2014, PROFILES DRUG SUBST EXCIP RELAT METHODOL, V39, P113, DOI 10.1016/B978-0-12-800173-8.00003-9
   Li SS, 2019, WORLD J GASTRO ONCOL, V11, P599, DOI 10.4251/wjgo.v11.i8.599
   Lu JC, 2015, J CLIN INVEST, V125, P1839, DOI 10.1172/JCI78437
   Lu KH, 2020, PHARMACOL THERAPEUT, V214, P0, DOI 10.1016/j.pharmthera.2020.107611
   Lu KH, 2020, CANCER METAST REV, V39, P303, DOI 10.1007/s10555-020-09845-2
   Lu KH, 2019, CELLS-BASEL, V8, P0, DOI 10.3390/cells8121618
   Lu KH, 2018, J PINEAL RES, V65, P0, DOI 10.1111/jpi.12507
   Lu KH, 2016, FOOD CHEM TOXICOL, V97, P177, DOI 10.1016/j.fct.2016.09.006
   Lu KH, 2013, FOOD CHEM TOXICOL, V52, P193, DOI 10.1016/j.fct.2012.11.019
   Mackay AR, 1990, CANCER RES, V50, P5997
   Menon VP, 2007, ADV EXP MED BIOL, V595, P105
   Nelson AR, 2000, J CLIN ONCOL, V18, P1135, DOI 10.1200/JCO.2000.18.5.1135
   Oertel S, 2010, TUMORI, V96, P582, DOI 10.1177/030089161009600411
   Ottaviani G, 2009, CANCER TREAT RES, V152, P3, DOI 10.1007/978-1-4419-0284-9_1
   Prasad S, 2014, BIOTECHNOL ADV, V32, P1053, DOI 10.1016/j.biotechadv.2014.04.004
   Reddy KB, 2003, CANCER METAST REV, V22, P395, DOI 10.1023/A:1023781114568
   Seo JA, 2016, CANCER LETT, V371, P30, DOI 10.1016/j.canlet.2015.11.021
   Su SC, 2017, J PINEAL RES, V62, P0, DOI 10.1111/jpi.12370
   Su YJ, 2019, ONCOTARGETS THER, V12, P2011, DOI 10.2147/OTT.S172909
   Vallianou NG, 2015, ANTICANCER RES, V35, P645
   Wu JZ, 2013, BIOORGAN MED CHEM, V21, P3058, DOI 10.1016/j.bmc.2013.03.057
   Yang JS, 2013, FOOD CHEM TOXICOL, V59, P801, DOI 10.1016/j.fct.2013.06.028
   Yoon SO, 2003, J BIOCHEM MOL BIOL, V36, P128
   Zhang T, 2017, ONCOGENE, V36, P6627, DOI 10.1038/onc.2017.270
NR 39
TC 8
Z9 8
U1 0
U2 4
PU MDPI
PI BASEL
PA ST ALBAN-ANLAGE 66, CH-4052 BASEL, SWITZERLAND
SN 
EI 1420-3049
J9 MOLECULES
JI Molecules
PD JAN 15
PY 2021
VL 26
IS 1
BP 
EP 
DI 10.3390/molecules26010030
PG 12
WC Biochemistry & Molecular Biology; Chemistry, Multidisciplinary
SC Biochemistry & Molecular Biology; Chemistry
GA PP7ZI
UT WOS:000606075800001
PM 33374783
DA 2022-07-08
ER

PT J
AU Alper, M.
   Aydemir, T.
   Kockar, F.
AF Alper, M
   Aydemir, T
   Kockar, F
TI USF1 Suppresses Expression of Fibrillar Type I, II, and III Collagen and pNP Adamts-3 in Osteosarcoma Cells
SO MOLECULAR BIOLOGY
LA English
DT Article
DE ADAMTS-3; collagen; USF1; osteosarcoma; transcriptional regulation
ID gene-expression; e-box; binding; transcription; proliferation; activation; phenotype; invasion; enhancer; saos-2
AB Collagens are the main components of human tissues. Various regulatory factors and cytokines may influence expression levels for collagen-encoding genes, and, therefore, contrubite to some collagen-associated pathologies. In this study, we demonstrate regulatory effects of USF1 on expression of genes encoding fibrillar collagen types I, II, and III in osteoblastic Saos-2 and MG-63 cells. An ectopic expression of the human USF1 led to a decrease in both mRNA and protein expression levels of the collagen-encoding genes mentioned above. ADAMTS-3 is a proteinase primarily responsible for the amino-terminal cleavage of type I and type II collagen precursors. The ADAMTS-3 promoter region contains potential binding sites for USF1. Here we show that an overexpression of USF1 lead to a decrease in ADAMTS-3 mRNA and protein expression levels. In co-transfection studies, USF1 negatively regulated ADAMTS-3 promoter activity. Further, in EMSA studies, we showed that USF1 binds to the ADAMTS-3 promoter region. In conclusion, it seems that ADAMTS-3 and USF1 contribute to the regulation of collagen encoding genes in osteosarcoma.
C1 [Alper, M.] Aksaray Univ, Vocat Sch Tech Sci, Med & Aromat Plants, Aksaray, Turkey.
   [Aydemir, T.] Izmir Biomed & Genome Ctr, Izmir, Turkey.
   [Kockar, F.] Balikesir Univ, Fac Sci & Literature, Dept Mol Biol & Genet, Balikesir, Turkey.
RP Alper, M (通讯作者)，Aksaray Univ, Vocat Sch Tech Sci, Med & Aromat Plants, Aksaray, Turkey.
EM meltemalper@aksaray.edu.tr
FU Scientific and Technological Research Council of Turkey (TUBITAK) [114Z025]
CR Alper M, 2014, MOL CELL BIOCHEM, V393, P165, DOI 10.1007/s11010-014-2056-9
   Aydemir AT, 2018, GENE, V659, P1, DOI 10.1016/j.gene.2018.03.009
   Baumann S, 2016, J BIOL CHEM, V291, P18514, DOI 10.1074/jbc.M116.723379
   Bilezikian , 1999, DYNAMICS BONE CARTIL, V0, P3
   Cartharius K, 2005, BIOINFORMATICS, V21, P2933, DOI 10.1093/bioinformatics/bti473
   Chen PN, 2006, CHEM-BIOL INTERACT, V163, P218, DOI 10.1016/j.cbi.2006.08.003
   Datta TK, 2015, REPRODUCTION, V149, P203, DOI 10.1530/REP-14-0445
   Fernandes RJ, 2007, BONE, V40, P1343, DOI 10.1016/j.bone.2007.01.011
   Gelse K, 2003, ADV DRUG DELIVER REV, V55, P1531, DOI 10.1016/j.addr.2003.08.002
   Goldring MB, 2007, BIOMED HEALTH RES, V70, P118
   Holmbeck K, 1999, CELL, V99, P81, DOI 10.1016/S0092-8674(00)80064-1
   Hulmes DJS, 1981, NATURE, V293, P239, DOI 10.1038/293239c0
   Kiermaier A, 1999, ONCOGENE, V18, P7200, DOI 10.1038/sj.onc.1203166
   Kockar FT, 2001, NUCLEIC ACIDS RES, V29, P362, DOI 10.1093/nar/29.2.362
   Le GOFFC, 2006, DEVELOPMENT, V133, P1587, DOI 10.1242/dev.02308
   Livak KJ, 2001, METHODS, V25, P402, DOI 10.1006/meth.2001.1262
   Makareeva E, 2010, CANCER RES, V70, P4366, DOI 10.1158/0008-5472.CAN-09-4057
   Mignatti P, 1993, PHYSIOL REV, V73, P161, DOI 10.1152/physrev.1993.73.1.161
   Mori K, 2009, INT J ONCOL, V34, P1593, DOI 10.3892/ijo_00000289
   Myllyharju J, 2004, TRENDS GENET, V20, P33, DOI 10.1016/j.tig.2003.11.004
   Nabha SM, 2008, INT J CANCER, V122, P2482, DOI 10.1002/ijc.23431
   Otero M, 2017, CONNECT TISSUE RES, V58, P15, DOI 10.1080/03008207.2016.1200566
   Pautke C, 2004, ANTICANCER RES, V24, P3743
   Pratap J, 2003, CANCER RES, V63, P5357
   Quandt K, 1995, NUCLEIC ACIDS RES, V23, P4878, DOI 10.1093/nar/23.23.4878
   Qyang YB, 1999, MOL CELL BIOL, V19, P1508
   Rippe RA, 1997, J BIOL CHEM, V272, P1753, DOI 10.1074/jbc.272.3.1753
   Riquet FB, 2001, J BIOL CHEM, V276, P38665, DOI 10.1074/jbc.M009881200
   Rossert J, 2002, PRINCIPLES BONE BIOL, V0, P0
   Schneider CA, 2012, NAT METHODS, V9, P671, DOI 10.1038/nmeth.2089
   Thomas DM, 2004, J CELL BIOL, V167, P925, DOI 10.1083/jcb.200409187
   Thomas DM, 2001, MOL CELL, V8, P303, DOI 10.1016/S1097-2765(01)00327-6
   Tokay E, 2016, LIFE SCI, V144, P121, DOI 10.1016/j.lfs.2015.12.010
   Vondermark K, 1981, INT REV CONNECT TISS, V9, P265
   Wu DJ, 2014, MOL MED REP, V10, P2415, DOI 10.3892/mmr.2014.2546
   Yasuda H, 2017, J BIOL CHEM, V292, P528, DOI 10.1074/jbc.M116.758425
   Yong HY, 2007, ARCH PHARM RES, V30, P75, DOI 10.1007/BF02977781
NR 37
TC 0
Z9 0
U1 3
U2 8
PU PLEIADES PUBLISHING INC
PI NEW YORK
PA PLEIADES HOUSE, 7 W 54 ST, NEW YORK,  NY, UNITED STATES
SN 0026-8933
EI 1608-3245
J9 MOL BIOL+
JI Mol. Biol.
PD JUL 15
PY 2021
VL 55
IS 4
BP 580
EP 588
DI 10.1134/S0026893321030031
PG 9
WC Biochemistry & Molecular Biology
SC Biochemistry & Molecular Biology
GA UJ0LM
UT WOS:000656110200003
PM 34432781
DA 2022-07-08
ER

PT J
AU Lee, HK
   Park, See-Hyoung
   Nam, MJ
AF Lee, Han
   Park, See-hyoung
   Nam, Myeong
TI Proteasome inhibitor MG132 induces apoptosis in human osteosarcoma U2OS cells
SO HUMAN & EXPERIMENTAL TOXICOLOGY
LA English
DT Article
DE MG132; proteasome inhibitor; osteosarcoma; FOXO3; apoptosis
ID breast-cancer; kappa-b; activation; p53; pathway; carcinoma; foxo3a; broussochalcone; proliferation; suppression
AB MG132 is a potent, reversible, and cell-permeable 20S proteasome inhibitor and it is derived from a Chinese medicinal plant. The purpose of this study is to investigate the anticancer effects of MG132 against human osteosarcoma U2OS cells. We first performed MTT and colony formation assays to investigate the anti-proliferative effects of MG132. The results demonstrated that MG132 suppressed the proliferation of U2OS cells. Furthermore, we found that treatment with MG132 increased apoptosis and induced DNA damage in U2OS cells. Additionally, zymography, wound healing, and invasion assays showed that MG132 suppressed the enzymatic activity of matrix metalloproteinases, cell migration, and invasion, respectively of U2OS cells. Furthermore, western blotting assay was performed to investigate the apoptotic signaling pathways in MG132-treated U2OS cells. Our results showed that MG132 downregulated the expression of antiapoptotic proteins, including CDK2, CDK4, Bcl-xL, and Bcl-2, whereas it upregulated the expression of proapoptotic proteins, including p21, p27, p53, p-p53 (ser15, ser20, and ser46), cleaved forms of caspase-3, caspase-7, caspase-9, and PARP, and FOXO3 in U2OS cells. These results demonstrated that MG132 activated apoptotic signaling pathways in U2OS cells. Interestingly, MG132 downregulated the phosphorylation of Akt and Erk. Taken together, our results suggest that MG132 has anticancer effects in U2OS cells. Therefore, MG132 may be a potential therapeutic agent for the treatment of osteosarcoma.
C1 [Lee, Han Ki; Nam, Myeong Jin] Gachon Univ, Dept Biol Sci, 1342,Seongnam Daero, Seongnam Si 461701, Gyeonggi Do, South Korea.
   [Park, See-Hyoung] Hongik Univ, Dept Bio & Chem Engn, Sejong 30016, South Korea.
RP Nam, MJ (通讯作者)，Gachon Univ, Dept Biol Sci, 1342,Seongnam Daero, Seongnam Si 461701, Gyeonggi Do, South Korea.; Park, SH (通讯作者)，Hongik Univ, Dept Bio & Chem Engn, Sejong 30016, South Korea.
EM shpark74@hongik.ac.kr; genetx@hanmail.net
CR Bykov VJN, 2018, NAT REV CANCER, V18, P89, DOI 10.1038/nrc.2017.109
   Chen YQ, 2019, GENE, V689, P18, DOI 10.1016/j.gene.2018.11.081
   Chen Y, 2014, CHEM-BIOL INTERACT, V216, P17, DOI 10.1016/j.cbi.2014.03.010
   Cheng ZJ, 2001, BIOCHEM PHARMACOL, V61, P939, DOI 10.1016/S0006-2952(01)00543-3
   Choi YJ, 2019, ENVIRON TOXICOL, V34, P1129, DOI 10.1002/tox.22815
   Fang S, 2020, BIOCHEM BIOPH RES CO, V521, P880, DOI 10.1016/j.bbrc.2019.11.012
   Fricker LD, 2020, ANNU REV PHARMACOL, V60, P457, DOI 10.1146/annurev-pharmtox-010919-023603
   Guo N, 2016, INT J GYNECOL CANCER, V26, P839, DOI 10.1097/IGC.0000000000000703
   Guo N, 2013, ASIA-PAC J CLIN ONCO, V9, P6, DOI 10.1111/j.1743-7563.2012.01535.x
   Han SH, 2020, J CELL SCI, V133, P0, DOI 10.1242/jcs.247304
   Harhouri K, 2017, EMBO MOL MED, V9, P1294, DOI 10.15252/emmm.201607315
   Hashimoto N, 2019, ENDOCR J, V66, P485, DOI 10.1507/endocrj.EJ18-0565
   He JD, 2016, ONCOTARGET, V7, P84520, DOI 10.18632/oncotarget.11731
   He LH, 2013, ONCOL REP, V29, P103, DOI 10.3892/or.2012.2076
   Holzer K, 2017, AM J PATHOL, V187, P228, DOI 10.1016/j.ajpath.2016.09.022
   Hsu YN, 2018, FOOD CHEM TOXICOL, V112, P194, DOI 10.1016/j.fct.2017.12.062
   Hu Q, 2014, P NATL ACAD SCI USA, V111, P16254, DOI 10.1073/pnas.1418000111
   Janicke RU, 1998, J BIOL CHEM, V273, P9357, DOI 10.1074/jbc.273.16.9357
   Jiang K, 2017, NANOSCALE, V9, P9428, DOI 10.1039/c7nr01677h
   Johnson HE, 2017, DEV CELL, V40, P185, DOI 10.1016/j.devcel.2016.12.002
   Kim H, 2008, BREAST CANCER RES TR, V112, P287, DOI 10.1007/s10549-007-9871-6
   Kors S, 2019, FRONT MOL BIOSCI, V6, P0, DOI 10.3389/fmolb.2019.00048
   Lamkanfi M, 2010, INT J BIOCHEM CELL B, V42, P21, DOI 10.1016/j.biocel.2009.09.013
   Lee CM, 2019, INT J MOL SCI, V20, P0, DOI 10.3390/ijms20061508
   Liu J, 2005, CELL RES, V15, P36, DOI 10.1038/sj.cr.7290262
   Liu Y, 2018, MOL CANCER, V17, P0, DOI 10.1186/s12943-018-0856-3
   Lu ZY, 2019, MOL MED REP, V20, P2091, DOI 10.3892/mmr.2019.10474
   Luo D, 2019, MOL MED REP, V19, P213, DOI 10.3892/mmr.2018.9676
   Morris BJ, 2015, GERONTOLOGY, V61, P515, DOI 10.1159/000375235
   Park JB, 2016, PHYTOMEDICINE, V23, P1647, DOI 10.1016/j.phymed.2016.10.004
   Park SH, 2018, PHYTOMEDICINE, V42, P199, DOI 10.1016/j.phymed.2018.03.032
   Park SH, 2014, INT J ONCOL, V45, P1691, DOI 10.3892/ijo.2014.2579
   Piskunova TS, 2007, ADV GERONTOL, V20, P82
   Qiang W, 2017, ENDOCRINE, V56, P98, DOI 10.1007/s12020-017-1256-y
   Reiley W, 2004, J BIOL CHEM, V279, P55161, DOI 10.1074/jbc.M411049200
   Sang TT, 2014, PLOS ONE, V9, P0, DOI 10.1371/journal.pone.0101703
   Shao JL, 2019, CELL DEATH DIFFER, V26, P2237, DOI 10.1038/s41418-019-0293-x
   Song KH, 2017, CELL DEATH DIS, V8, P0, DOI 10.1038/cddis.2016.462
   Song YZ, 2018, BIOCHEM BIOPH RES CO, V495, P2369, DOI 10.1016/j.bbrc.2017.12.050
   Sunters A, 2003, J BIOL CHEM, V278, P49795, DOI 10.1074/jbc.M309523200
   Tang B, 2016, INT J NANOMED, V11, P6401, DOI 10.2147/IJN.S101285
   Teicher BA, 2015, BIOCHEM PHARMACOL, V96, P1, DOI 10.1016/j.bcp.2015.04.008
   Tothova Z, 2007, CELL, V128, P325, DOI 10.1016/j.cell.2007.01.003
   Van HOEWYKD, 2016, PLANT METHODS, V12, P0, DOI 10.1186/s13007-016-0120-z
   Vazquez A, 2008, NAT REV DRUG DISCOV, V7, P979, DOI 10.1038/nrd2656
   Wang T, 2016, AM J TRANSL RES, V8, P968
   Warren CFA, 2019, CELL DEATH DIS, V10, P0, DOI 10.1038/s41419-019-1407-6
   Williams AB, 2016, CSH PERSPECT MED, V6, P0, DOI 10.1101/cshperspect.a026070
   Zhang J, 2016, CELL DEATH DIS, V7, P0, DOI 10.1038/cddis.2016.167
   Zhang XB, 2011, BBA-MOL CELL RES, V1813, P1978, DOI 10.1016/j.bbamcr.2011.03.010
   Zhang YJ, 2018, MED SCI MONITOR, V24, P294, DOI 10.12659/MSM.908139
NR 51
TC 2
Z9 2
U1 5
U2 6
PU SAGE PUBLICATIONS LTD
PI LONDON
PA 1 OLIVERS YARD, 55 CITY ROAD, LONDON EC1Y 1SP, ENGLAND
SN 0960-3271
EI 1477-0903
J9 HUM EXP TOXICOL
JI Hum. Exp. Toxicol.
PD NOV 15
PY 2021
VL 40
IS 11
BP 1985
EP 1997
DI 10.1177/09603271211017972
PG 13
WC Toxicology
SC Toxicology
GA XA6CQ
UT WOS:000652875900001
PM 34002651
DA 2022-07-08
ER

PT J
AU Feng, XT
   Wang, C.
   Zhang, FJ
   Wu, XQ
   Zhang, Z.
AF Feng, X
   Wang, C
   Zhang, F
   Wu, X
   Zhang, Z
TI MicroRNA-1274a serves as a prognostic biomarker in patients with osteosarcoma and is involved in tumor progression via targeting ADAM9
SO JOURNAL OF BIOLOGICAL REGULATORS AND HOMEOSTATIC AGENTS
LA English
DT Article
DE MicroRNA-1274a; prognosis; proliferation; migration; osteosarcoma; ADAM9
ID cell lung-cancer; down-regulation; migration; invasion; proliferation; expression; apoptosis; metastasis; diagnosis; profile
AB Osteosarcoma (OS) is the most frequent primary malignancy in bone, and commonly occurs in children and adolescents. The aim of this study was to assess the aberrant expression of miR-1274a in OS patients, and to evaluate the role of miR-1274a as a prognostic biomarker and tumor suppressor in OS progression. miR-1274a expression was estimated using quantitative real-time polymerase chain reaction. The Kaplan-Meier method and Cox regression analysis were used to evaluate the prognostic value of miR-1274a in OS. Gain- and loss-of-function in vitro experiments were used to explore the functional role of miR-1274a in OS progression. A target gene of miR-1274a was analyzed using a dual-luciferase reporter assay. miR-1274a expression was decreased in OS tissues and associated with distant metastasis and clinical stages in OS patients. Low miR-1274a could predict poor overall survival and disease-free survival in OS. The overexpression of miR-1274a could inhibit OS cell proliferation, migration and invasion. Additionally, ADAM9 was demonstrated to serve as a direct target of miR-1274a in OS cells. In conclusion, reduced miR-1274a predicts poor prognosis and serves as a potential tumor suppressor in OS. ADAM9 is a target of miR-1274a, which may mediate the functional role of miR-1274a in OS progression.
C1 [Feng, X. T.; Wang, C.] Weifang Tradit Chinese Hosp, Dept Joint Orthopaed, Weifang, Shandong, Peoples R China.
   [Zhang, F. J.; Zhang, Z.] Weifang Peoples Hosp, Dept Joint Surg, 151 Guangwen St, Weifang 261000, Shandong, Peoples R China.
   [Wu, X. Q.] Weifang Med Univ, Sch Publ Hlth, Weifang, Shandong, Peoples R China.
RP Zhang, Z (通讯作者)，Weifang Peoples Hosp, Dept Joint Surg, 151 Guangwen St, Weifang 261000, Shandong, Peoples R China.
EM zhangzhen385@163.com
CR Bishop MW, 2016, CURR OPIN PEDIATR, V28, P26, DOI 10.1097/MOP.0000000000000298
   Calin GA, 2002, P NATL ACAD SCI USA, V99, P15524, DOI 10.1073/pnas.242606799
   Cimmino A, 2005, P NATL ACAD SCI USA, V102, P13944, DOI 10.1073/pnas.0506654102
   Cong CL, 2018, CANCER BIOMARK, V21, P449, DOI 10.3233/CBM-170672
   Duan ZF, 2011, MOL CANCER THER, V10, P1337, DOI 10.1158/1535-7163.MCT-11-0096
   Garofalo M, 2014, CURR PHARM DESIGN, V20, P5328, DOI 10.2174/1381612820666140128211346
   Hayes J, 2014, TRENDS MOL MED, V20, P460, DOI 10.1016/j.molmed.2014.06.005
   Jerez S, 2019, GENE, V710, P246, DOI 10.1016/j.gene.2019.06.005
   Jiang LD, 2014, TUMOR BIOL, V35, P12645, DOI 10.1007/s13277-014-2588-3
   Jiao GJ, 2018, CLIN EXP PHARMACOL P, V45, P1317, DOI 10.1111/1440-1681.13006
   Kansara M, 2014, NAT REV CANCER, V14, P722, DOI 10.1038/nrc3838
   Kobayashi E, 2014, ONCOLOGY-BASEL, V86, P94, DOI 10.1159/000357408
   Liu BH, 2019, BRIEF FUNCT GENOMICS, V18, P255, DOI 10.1093/bfgp/elz002
   Liu YH, 2018, CANCER BIOMARK, V23, P269, DOI 10.3233/CBM-181527
   Liu ZL, 2018, J BUON, V23, P1413
   Marko TA, 2016, PEDIATR BLOOD CANCER, V63, P1006, DOI 10.1002/pbc.25963
   Park HJ, 2018, J EXP CLIN CANC RES, V37, P0, DOI [10.1186/s13046-018-0772-9, 10.1186/S13046-018-0772-9]
   Said R, 2018, MOL BIOL REP, V45, P2345, DOI 10.1007/s11033-018-4399-x
   Schetter AJ, 2008, JAMA-J AM MED ASSOC, V299, P425, DOI 10.1001/jama.299.4.425
   Shen YY, 2018, EUR REV MED PHARMACO, V22, P5554, DOI 10.26355/eurrev_201809_15818
   Si WG, 2019, CLIN EPIGENETICS, V11, P0, DOI 10.1186/s13148-018-0587-8
   Song B, 2010, MOL CANCER, V9, P0, DOI 10.1186/1476-4598-9-96
   Spraker-perlman HL, 2019, PEDIATR BLOOD CANCER, V66, P0, DOI 10.1002/pbc.27444
   Vineis P, 2014, LANCET, V383, P549, DOI 10.1016/S0140-6736(13)62224-2
   Wang GJ, 2015, BIOCHEM BIOPH RES CO, V459, P629, DOI 10.1016/j.bbrc.2015.02.160
   Yang XM, 2017, MOL MED REP, V16, P3565, DOI 10.3892/mmr.2017.6975
   Yoshino H, 2018, ONCOL REP, V39, P173, DOI 10.3892/or.2017.6098
   Yu HY, 2019, BIOSCIENCE REP, V39, P0, DOI 10.1042/BSR20190410
   Yue JM, 2011, ADV DRUG DELIVER REV, V63, P616, DOI 10.1016/j.addr.2011.01.001
   Zhang P, 2020, CANCER BIOMARK, V28, P381, DOI 10.3233/CBM-191064
   Zhang YD, 2018, SCI REP-UK, V8, P0, DOI 10.1038/s41598-018-32428-9
   Zhao L, 2019, ONCOL RES, V27, P1015, DOI 10.3727/096504018X15247341491655
   Zhou CC, 2011, FEBS LETT, V585, P1828, DOI 10.1016/j.febslet.2011.04.040
   Zhou YF, 2017, CELL PHYSIOL BIOCHEM, V42, P1431, DOI 10.1159/000479207
NR 34
TC 2
Z9 2
U1 0
U2 1
PU BIOLIFE SAS
PI SILVA MARINA (TE)
PA VIA S STEFANO 39 BIS, 64029 SILVA MARINA (TE), ITALY
SN 0393-974X
EI 1724-6083
J9 J BIOL REG HOMEOS AG
JI J. Biol. Regul. Homeost. Agents
PD JAN-FEB 15
PY 2021
VL 35
IS 1
BP 151
EP 160
DI 
PG 10
WC Endocrinology & Metabolism; Immunology; Medicine, Research & Experimental; Physiology
SC Endocrinology & Metabolism; Immunology; Research & Experimental Medicine; Physiology
GA SD0EM
UT WOS:000651034900015
PM 33543608
DA 2022-07-08
ER

PT J
AU Chen, Kai
   Li, Cheng
   Huang, Shuai
   Chen, Yu
   Zhu, Xiaodong
AF Chen, Kai
   Li, Cheng
   Huang, Shuai
   Chen, Yu
   Zhu, Xiaodong
TI LncRNA KASRT Serves as a Potential Treatment Target by Regulating SRSF1-Related KLF6 Alternative Splicing and the P21/CCND1 Pathway in Osteosarcoma: An In Vitro and In Vivo Study
SO FRONTIERS IN ONCOLOGY
LA English
DT Article
DE osteosarcoma; lncRNA KASRT; SRSF1; KLF6 alternative splicing; malignant behaviors
ID cancer; srsf1
AB Purpose Long non-coding RNA KLF6 alternative splicing regulating transcript (lnc-KASRT) locates within the intronic region of SRSF1, possessing the potential to regulate KLF6 alternative splicing to promote carcinogenicity. Then, the current in vitro and in vivo study aimed to investigate the effect of lnc-KASRT on regulating tumor malignant behaviors, and the implication of its interaction with KLF6 alternative splicing in osteosarcoma. Methods Lnc-KASRT overexpression or knockdown plasmid was transfected into U-2OS and Saos-2 cells. Then, KLF6-SV1 knockdown plasmid with or without lnc-KASRT overexpression plasmid was transfected into these cells for compensative experiments. In vivo, lnc-KASRT overexpression or knockdown Saos-2 cells were injected in mice for tumor xenograft construction. Results Lnc-KASRT expression was increased in most osteosarcoma cell lines compared to control cell line. Lnc-KASRT overexpression promoted cell viability, mobility, and anti-apoptotic marker expression, while reducing apoptosis rate and pro-apoptotic marker expression; meanwhile, it regulated SRSF1, KLF6 alternative splicing (increased KLF6-splice variant 1 (KLF6-SV1), decreased KLF6-wild type (KLF6-WT)), and followed P21/CCND1 pathway in U-2OS/Saos-2 cells. The lnc-KASRT knockdown exhibited opposite trends. Subsequent compensative experiments disclosed that KLF6-SV1 knockdown attenuated most of the tumor-promoting effects of lnc-KASRT overexpression in U-2OS/Saos-2 cells. In vivo experiments further validated that lnc-KASRT enhanced tumor growth and reduced tumor apoptosis; meanwhile, it also increased tumor KLF6-SV1, MMP-1, and MMP-9 expressions but decreased tumor SRSF1 and KLF6-WT expressions in xenograft mice. Conclusion Lnc-KASRT serves as a potential treatment target via regulating SRSF1-related KLF6 alternative splicing and following P21/CCND1 pathway in osteosarcoma.
C1 [Chen, Kai; Li, Cheng; Huang, Shuai] Second Mil Med Univ, Changhai Hosp, Dept Orthoped, Shanghai, Peoples R China.
   [Chen, Yu] Fudan Univ, Huashan Hosp, Dept Orthoped, Shanghai, Peoples R China.
   [Zhu, Xiaodong] Shanghai Jiao Tong Univ, Shanghai Renji Hosp, Dept Spine Surg, Sch Med, Shanghai, Peoples R China.
RP Chen, Y (通讯作者)，Fudan Univ, Huashan Hosp, Dept Orthoped, Shanghai, Peoples R China.; Zhu, XD (通讯作者)，Shanghai Jiao Tong Univ, Shanghai Renji Hosp, Dept Spine Surg, Sch Med, Shanghai, Peoples R China.
EM yufei07864@163.com; zhulan41705@163.com
FU National Natural Science Foundation of China [81602357]; Shanghai Health and Family Planning Commission Science Foundation [201740213]
CR Benjamin RS, 2020, ADV EXP MED BIOL, V1257, P1, DOI 10.1007/978-3-030-43032-0_1
   Bozorgi AZAM, 2021, CANCER TREAT RES COMMUN, V27, P100324, DOI 10.1016/j.ctarc.2021.100324
   Briata P, 2020, NON-CODING RNA, V6, P0, DOI 10.3390/ncrna6030040
   Brookes MJ, 2021, CANCERS, V13, P0, DOI 10.3390/cancers13030388
   Calderon MR, 2012, J BIOL CHEM, V287, P8662, DOI 10.1074/jbc.M111.311605
   Chen K, 2012, INT ORTHOP, V36, P2107, DOI 10.1007/s00264-012-1626-2
   Das S, 2014, MOL CANCER RES, V12, P1195, DOI 10.1158/1541-7786.MCR-14-0131
   Difeo A, 2009, CANCER RES, V69, P4733, DOI 10.1158/0008-5472.CAN-08-4282
   Difeo A, 2009, DRUG RESIST UPDATE, V12, P1, DOI 10.1016/j.drup.2008.11.001
   Fernandes I, 2021, INT J MOL SCI, V22, P0, DOI 10.3390/ijms22020813
   Goncalves V, 2015, BIOMED RES INT, V2015, P0, DOI 10.1155/2015/287048
   Han DY, 2021, AM J CANCER RES, V11, P1185
   Jafari F, 2020, ANN DIAGN PATHOL, V49, P0, DOI 10.1016/j.anndiagpath.2020.151654
   Kansara M, 2019, CANCER DISCOV, V9, P1511, DOI 10.1158/2159-8290.CD-19-0154
   Kedzierska H, 2017, CANCER LETT, V396, P53, DOI 10.1016/j.canlet.2017.03.013
   Leow CC, 2009, J BIOL CHEM, V284, P21057, DOI 10.1074/jbc.M109.001776
   Lu XJ, 2015, TUMOR BIOL, V36, P533, DOI 10.1007/s13277-015-3127-6
   Lv ZY, 2020, INT J ONCOL, V56, P69, DOI 10.3892/ijo.2019.4927
   Marko TA, 2016, PEDIATR BLOOD CANCER, V63, P1006, DOI 10.1002/pbc.25963
   Mckeon B, 2020, OSTEOSARCOMA, V0, P0
   Munoz U, 2012, MOL CANCER RES, V10, P1216, DOI 10.1158/1541-7786.MCR-12-0213
   Sadykova LR, 2020, CANCER INVEST, V38, P259, DOI 10.1080/07357907.2020.1768401
   Sangodkar J, 2012, J CLIN INVEST, V122, P2637, DOI 10.1172/JCI62058
   Sokol E, 2017, POSTEP HIG MED DOSW, V71, P422
   Syafruddin SE, 2020, BIOMOLECULES, V10, P0, DOI 10.3390/biom10101378
   Tarocchi M, 2011, HEPATOLOGY, V54, P522, DOI 10.1002/hep.24413
   Tian Y, 2018, CANCER BIOMARK, V23, P291, DOI 10.3233/CBM-181628
   Yoshida K, 2020, INT J MOL SCI, V21, P0, DOI 10.3390/ijms21144877
   Zhan C, 2016, ONCOL LETT, V12, P3457, DOI 10.3892/ol.2016.5046
   Zhang DW, 2016, ONCOL REP, V36, P3657, DOI 10.3892/or.2016.5190
   Zhang N, 2019, J CANCER, V10, P5324, DOI 10.7150/jca.34212
   Zhang XY, 2019, J CELL PHYSIOL, V234, P6758, DOI 10.1002/jcp.27423
   Zhong BL, 2019, CELL DEATH DIS, V10, P0, DOI 10.1038/s41419-019-1917-2
   Zhu JW, 2013, TUMOR BIOL, V34, P1097, DOI 10.1007/s13277-013-0651-0
NR 34
TC 0
Z9 0
U1 1
U2 3
PU FRONTIERS MEDIA SA
PI LAUSANNE
PA AVENUE DU TRIBUNAL FEDERAL 34, LAUSANNE, CH-1015, SWITZERLAND
SN 2234-943X
EI 
J9 FRONT ONCOL
JI Front. Oncol.
PD SEP 9
PY 2021
VL 11
IS 
BP 
EP 
DI 10.3389/fonc.2021.700963
PG 15
WC Oncology
SC Oncology
GA UU2PZ
UT WOS:000698644600001
PM 34568030
DA 2022-07-08
ER

PT J
AU Hou, Chengcai
   Sun, Fei
   Sun, Mingyue
AF Hou, Chengcai
   Sun, Fei
   Sun, Mingyue
TI Long non-coding RNA ASMTL-AS1 deteriorates the oncogenicity of osteosarcoma by decoying microRNA-342-3p and consequently raising ADAM9 expression
SO BIOCHEMICAL AND BIOPHYSICAL RESEARCH COMMUNICATIONS
LA English
DT Article
DE Long non-coding RNA; SMTL antisense RNA 1; OS therapy; Therapeutic target
ID proliferation; invasion; cancer; migration; cell
AB Background: Till now, little is known regarding expression pattern and specific roles of lncRNA ASMTL antisense RNA 1 (ASMTL-AS1) in osteosarcoma (OS). Therefore, our current research measured the expression of ASMTL-AS1 in OS, unveiled the roles of ASMTL-AS1 in the modulation of malignant characteristics of OS, and identified the downstream mechanism. Methods: The regulatory actions of ASMTL-AS1 ablation in OS cells were explored utilizing loss-of function experiments. Mechanistic studies were implemented utilizing bioinformatics analysis, luciferase reporter assay, RNA immunoprecipitation and rescue experiments. Results: ASMTL-AS1 expression in OS was elevated in both TCGA database and our own cohort. Interfering with ASMTL-AS1 restricted cell proliferation, migration and invasion while increasing cell apoptosis in vitro. Additionally, silencing ASMTL-AS1 blocked tumour growth in vivo. Mechanistically, ASMTL-AS1 could act as a competing endogenous RNA for microRNA-342-3p (miR-342-3p) and inhibit its activity in OS cells, consequently causing an increase in ADAM metallopeptidase domain 9 (ADAM9) levels. Furthermore, inhibiting miR-342-3p or upregulating ADAM9 abated silenced ASMTL-AS1induced antitumour activity in OS cells. Conclusion: ASMTL-AS1 aggravated OS progression by regulating the miR-342-3p/ADAM9 axis. (c) 2021 Elsevier Inc. All rights reserved.
C1 [Hou, Chengcai] Zaozhuang Municipal Hosp, Dept Hand Foot & Ankle Surg, Zaozhuang 277100, Shandong, Peoples R China.
   [Sun, Fei] Zaozhuang Vocat Coll, Med Coll, Zaozhuang 277800, Shandong, Peoples R China.
   [Sun, Mingyue] Zaozhuang Municipal Hosp, Dept Traumat Orthoped, 41 Longtou Middle Rd, Zaozhuang 277100, Shandong, Peoples R China.
RP Sun, MY (通讯作者)，Zaozhuang Municipal Hosp, Dept Traumat Orthoped, 41 Longtou Middle Rd, Zaozhuang 277100, Shandong, Peoples R China.
EM mingyue5921_orth@163.com
CR Chen RL, 2017, ONCOTARGET, V8, P20462, DOI 10.18632/oncotarget.14726
   Cortini M, 2017, CANCER LETT, V405, P90, DOI 10.1016/j.canlet.2017.07.024
   Feng ZY, 2020, LIFE SCI, V244, P0, DOI 10.1016/j.lfs.2020.117298
   Ghafouri-fard S, 2021, BIOMED PHARMACOTHER, V135, P0, DOI 10.1016/j.biopha.2021.111217
   Han SW, 2018, GENE, V645, P157, DOI 10.1016/j.gene.2017.12.036
   Hung GY, 2016, MEDICINE, V95, P0, DOI 10.1097/MD.0000000000003420
   Jiang LD, 2014, TUMOR BIOL, V35, P12645, DOI 10.1007/s13277-014-2588-3
   Li GH, 2021, DISEASES-BASEL, V9, P0, DOI 10.3390/diseases9010008
   Li YS, 2018, ADV EXP MED BIOL, V1094, P97, DOI 10.1007/978-981-13-0719-5_10
   Li ZH, 2017, CELL PHYSIOL BIOCHEM, V42, P1407, DOI 10.1159/000479205
   Ma DN, 2020, CELL PROLIFERAT, V53, P0, DOI 10.1111/cpr.12795
   Meng QY, 2020, FRONT PHYSIOL, V11, P0, DOI 10.3389/fphys.2020.564604
   Nie ZG, 2018, ONCOL LETT, V16, P6502, DOI 10.3892/ol.2018.9453
   Romero-cordoba SL, 2018, SCI REP-UK, V8, P0, DOI 10.1038/s41598-018-29708-9
   Salmena L, 2011, CELL, V146, P353, DOI 10.1016/j.cell.2011.07.014
   Schmitt AM, 2016, CANCER CELL, V29, P452, DOI 10.1016/j.ccell.2016.03.010
   Simpson E, 2018, JAAPA-J AM ACAD PHYS, V31, P15, DOI 10.1097/01.JAA.0000541477.24116.8d
   Taniue K, 2021, INT J MOL SCI, V22, P0, DOI 10.3390/ijms22020632
   Wang SH, 2016, TECHNOL CANCER RES T, V15, PNP49, DOI 10.1177/1533034615601563
   Xie X, 2015, TUMOR BIOL, V36, P5031, DOI 10.1007/s13277-015-3154-3
   Xu JY, 2017, BRIEF BIOINFORM, V18, P236, DOI 10.1093/bib/bbw015
   Yang XM, 2017, MOL MED REP, V16, P3565, DOI 10.3892/mmr.2017.6975
   Yang ZZ, 2016, CELL DEATH DIS, V7, P0, DOI 10.1038/cddis.2016.272
   Zhang SK, 2017, ONCOL RES, V25, P1505, DOI 10.3727/096504017X14886485417426
   Zhang YL, 2020, ONCOL LETT, V20, P2606, DOI 10.3892/ol.2020.11807
   Zhao L, 2015, BIOCHEM BIOPH RES CO, V457, P370, DOI 10.1016/j.bbrc.2014.12.119
   Zhu JK, 2018, J BUON, V23, P1809
NR 27
TC 2
Z9 2
U1 2
U2 3
PU ACADEMIC PRESS INC ELSEVIER SCIENCE
PI SAN DIEGO
PA 525 B ST, STE 1900, SAN DIEGO, CA 92101-4495 USA
SN 0006-291X
EI 1090-2104
J9 BIOCHEM BIOPH RES CO
JI Biochem. Biophys. Res. Commun.
PD NOV 19
PY 2021
VL 579
IS 
BP 89
EP 96
DI 10.1016/j.bbrc.2021.09.049
PG 8
WC Biochemistry & Molecular Biology; Biophysics
SC Biochemistry & Molecular Biology; Biophysics
GA WK1KB
UT WOS:000709490800003
PM 34597997
DA 2022-07-08
ER

PT J
AU Muscella, Antonella
   Stefano, Erika
   De bellis, Luigi
   Nutricati, Eliana
   Negro, Carmine
   Marsigliante, Santo
AF Muscella, Antonella
   Stefano, Erika
   De bellis, Luigi
   Nutricati, Eliana
   Negro, Carmine
   Marsigliante, Santo
TI Antitumor and antimigration effects of Salvia clandestina L. extract on osteosarcoma cells
SO ANNALS OF THE NEW YORK ACADEMY OF SCIENCES
LA English
DT Article
DE Salvia clandestina L; MG&#8208; 63 osteosarcoma; apoptosis; MAPKs; epithelial&#8208; to&#8208; mesenchymal transition; MMPs; phenolic compounds; danshensu
ID apoptosis; invasion; proliferation; chemotherapy; migration; p53
AB Salvia clandestina L. is a wild perennial species present in the Salento area of Italy. Here, we examined the in vitro effects of an aqueous extract of S. clandestina L. on the MG-63 osteosarcoma cell line. The extract reduced osteosarcoma cell viability mainly by way of apoptosis, as we observed (1) upregulation of gene and protein expression of p53, cyclin-dependent kinase inhibitors p21(WAF1) and p27(Kip1), and proapoptotic BAX; (2) activation of caspases; and (3) induction of a sub-G(1) peak in the cell cycle. The mitogen-activated protein kinases (MAPKs) JNK1/2 and p38 are activated and involved in the intracellular effects of the S. clandestina extract, as preincubation with the JNK1/2 inhibitor SP600125 or the p38 inhibitor SB203580 significantly decreased S. clandestina extract-induced cytotoxicity and inhibited increase in p53, p21(WAF1), p27(Kip1), and BAX. SP600125 also inhibited mRNA levels for all the aforementioned proteins, while SB203580 only affected p53 mRNA. Furthermore, S. clandestina extract treatment counteracted epithelial-to-mesenchymal transition, inhibited cell migration, and decreased the expression and activity of matrix metalloproteinase MMP2. In addition, S. clandestina extract enhanced the cytotoxic activity of cisplatin on MG-63 cells through downregulation of the Akt/PKB protein kinase. We conclude that S. clandestina extract may be a novel agent for osteosarcoma treatment.
C1 [Muscella, Antonella; Stefano, Erika; De Bellis, Luigi; Nutricati, Eliana; Negro, Carmine; Marsigliante, Santo] Univ Salento, Dept Biol & Environm Sci & Technol DiSTeBA, Lecce, Italy.
RP Muscella, A (通讯作者)，Univ Salento, Dipartimento Sci & Tecnol Biol & Ambientali DiSTe, Lab Sci Att Motorie, Via Prov Monteroni, I-73100 Lecce, Italy.
EM antonella.muscella@unisalento.it
CR Ashcroft M, 1999, MOL CELL BIOL, V19, P1751
   Beckerman R, 2010, CSH PERSPECT BIOL, V2, P0, DOI 10.1101/cshperspect.a000935
   Bjornland K, 2005, J SURG RES, V127, P151, DOI 10.1016/j.jss.2004.12.016
   Bulavin DV, 1999, EMBO J, V18, P6845, DOI 10.1093/emboj/18.23.6845
   Del BOC, 2019, NUTRIENTS, V11, P0, DOI 10.3390/nu11061355
   Fu L, 2020, FRONT PHARMACOL, V11, P0, DOI 10.3389/fphar.2020.00193
   Ghorbani AHMAD, 2017, J TRADIT COMPLEMENT MED, V7, P433, DOI 10.1016/j.jtcme.2016.12.014
   Haigis KM, 2011, NAT GENET, V43, P177, DOI 10.1038/ng0311-177
   Harrison DJ, 2017, CURR TREAT OPTION ON, V18, P0, DOI 10.1007/s11864-017-0464-2
   Jin J, 2013, ASIAN PAC J CANCER P, V14, P3681, DOI 10.7314/APJCP.2013.14.6.3681
   Kager L, 2017, FUTURE ONCOL, V13, P357, DOI 10.2217/fon-2016-0261
   Kalluri R, 2009, J CLIN INVEST, V119, P1420, DOI 10.1172/JCI39104
   Lee JS, 2014, CANCER-AM CANCER SOC, V120, P3987, DOI 10.1002/cncr.28936
   Liu B, 2017, CANCER CELL INT, V17, P0, DOI 10.1186/s12935-016-0378-2
   Longhi A, 2006, CANCER TREAT REV, V32, P423, DOI 10.1016/j.ctrv.2006.05.005
   Makkar HPS, 1993, J SCI FOOD AGR, V61, P161, DOI 10.1002/jsfa.2740610205
   Muscella A, 2020, J NEUROCHEM, V153, P525, DOI 10.1111/jnc.14913
   Muscella A, 2015, BIOCHEM PHARMACOL, V98, P29, DOI 10.1016/j.bcp.2015.08.103
   Nicoli F, 2019, NAT PROD RES, V33, P439, DOI 10.1080/14786419.2018.1452015
   Oun R, 2018, DALTON T, V47, P6645, DOI 10.1039/c8dt00838h
   Saha MN, 2012, PLOS ONE, V7, P0, DOI 10.1371/journal.pone.0030215
   Sarker H, 2019, SCI REP-UK, V9, P0, DOI 10.1038/s41598-019-40983-y
   Schirrmacher V, 2019, INT J ONCOL, V54, P407, DOI 10.3892/ijo.2018.4661
   Shi TY, 2013, MED ONCOL, V30, P0, DOI [10.1007/s12032-013-0500-4, 10.1007/s12032-013-0697-2]
   Soldati L, 2018, J TRANSL MED, V16, P0, DOI 10.1186/s12967-018-1448-0
   Spencer JPE, 2008, BRIT J NUTR, V99, P12, DOI 10.1017/S0007114507798938
   Sui XB, 2014, CANCER LETT, V344, P174, DOI 10.1016/j.canlet.2013.11.019
   Thangaraj K, 2019, BIOMOLECULES, V9, P0, DOI 10.3390/biom9090418
   Wesolowski ROBERT, 2010, CLEVE CLIN J MED, V77 Suppl 1, PS23, DOI 10.3949/ccjm.77.s1.05
   Xie ZJ, 2020, J RECEPT SIG TRANSD, V40, P591, DOI 10.1080/10799893.2020.1772296
   Yang F, 2015, WORLD J GASTROENTERO, V21, P13268, DOI 10.3748/wjg.v21.i47.13268
   Youn MJ, 2008, BIOL PHARM BULL, V31, P789, DOI 10.1248/bpb.31.789
   Zhang J, 2015, CLIN CHIM ACTA, V444, P182, DOI 10.1016/j.cca.2014.12.041
   Zhang M, 2015, INT J CLIN EXP PATHO, V8, P14965
   Zhang Y, 2012, ANTI-CANCER DRUG, V23, P212, DOI 10.1097/CAD.0b013e32834e5592
   Zhou XL, 2012, PHYTOMEDICINE, V19, P1263, DOI 10.1016/j.phymed.2012.08.011
NR 36
TC 1
Z9 1
U1 0
U2 1
PU WILEY
PI HOBOKEN
PA 111 RIVER ST, HOBOKEN 07030-5774, NJ USA
SN 0077-8923
EI 1749-6632
J9 ANN NY ACAD SCI
JI Ann. N.Y. Acad. Sci.
PD SEP 15
PY 2021
VL 1500
IS 1
BP 34
EP 47
DI 10.1111/nyas.14601
PG 14
WC Multidisciplinary Sciences
SC Science & Technology - Other Topics
GA US9KV
UT WOS:000651241100001
PM 33960434
DA 2022-07-08
ER

PT J
AU Piazzi, Manuela
   Kojic, Snezana
   Capanni, Cristina
   Stamenkovic, Nemanja
   Bavelloni, Alberto
   Marin, Oriano
   Lattanzi, Giovanna
   Blalock, William
   Cenni, Vittoria
AF Piazzi, Manuela
   Kojic, Snezana
   Capanni, Cristina
   Stamenkovic, Nemanja
   Bavelloni, Alberto
   Marin, Oriano
   Lattanzi, Giovanna
   Blalock, William
   Cenni, Vittoria
TI Ectopic Expression of Ankrd2 Affects Proliferation, Motility and Clonogenic Potential of Human Osteosarcoma Cells
SO CANCERS
LA English
DT Article
DE Ankrd2; cancer; osteosarcoma; bone; proliferation; mechanotransduction; migration; spheroids
AB Simple Summary Osteosarcoma is a rare malignancy of bone, primarily affecting children and young adults. The main objective of this study was to identify novel therapeutic targets to fight the progression of this insidious disease. To this aim, the role of Ankrd2, a stress- and mechano- sensor protein known for being mostly expressed in muscle fibers, was analyzed in the modulation of osteosarcoma progression. By subjecting human osteosarcoma cell lines expressing or silencing Ankrd2 to several functional assays, our results demonstrated that Ankrd2 is involved in the pathogenesis of this cancer. Nonetheless, due to observations obtained by other studies in other model systems, our findings also suggest that Ankrd2 might behave as a "double-faced" cancer driver gene. Ankrd2 is a protein known for being mainly expressed in muscle fibers, where it participates in the mechanical stress response. Since both myocytes and osteoblasts are mesenchymal-derived cells, we were interested in examining the role of Ankrd2 in the progression of osteosarcoma which features a mechano-stress component. Although having been identified in many tumor-derived cell lines and -tissues, no study has yet described nor hypothesized any involvement for this protein in osteosarcoma tumorigenesis. In this paper, we report that Ankrd2 is expressed in cell lines obtained from human osteosarcoma and demonstrate a contribution by this protein in the pathogenesis of this insidious disease. Ankrd2 involvement in osteosarcoma development was evaluated in clones of Saos2, U2OS, HOS and MG63 cells stably expressing Ankrd2, through the investigation of hallmark processes of cancer cells. Interestingly, we found that exogenous expression of Ankrd2 influenced cellular growth, migration and clonogenicity in a cell line-dependent manner, whereas it was able to improve the formation of 3D spheroids in three out of four cellular models and enhanced matrix metalloproteinase (MMP) activity in all tested cell lines. Conversely, downregulation of Ankrd2 expression remarkably reduced proliferation and clonogenic potential of parental cells. As a whole, our data present Ankrd2 as a novel player in osteosarcoma development, opening up new therapeutic perspectives.
C1 [Piazzi, Manuela; Capanni, Cristina; Lattanzi, Giovanna; Blalock, William; Cenni, Vittoria] CNR, Inst Mol Genet Luigi Luca Cavalli Sforza, Unit Bologna, Natl Res Council Italy,IGM, I-40136 Bologna, Italy.
   [Piazzi, Manuela; Capanni, Cristina; Lattanzi, Giovanna; Blalock, William; Cenni, Vittoria] IRCCS, Ist Ortoped Rizzoli, I-40136 Bologna, Italy.
   [Kojic, Snezana; Stamenkovic, Nemanja] Univ Belgrade, Inst Mol Genet & Genet Engn, Belgrade 11042, Serbia.
   [Bavelloni, Alberto] IRCCS Ist Ortoped Rizzoli, Expt Oncol Lab, I-40136 Bologna, Italy.
   [Marin, Oriano] Univ Padua, Dept Biomed Sci, I-35131 Padua, Italy.
RP Blalock, W; Cenni, V (通讯作者)，CNR, Inst Mol Genet Luigi Luca Cavalli Sforza, Unit Bologna, Natl Res Council Italy,IGM, I-40136 Bologna, Italy.; Blalock, W; Cenni, V (通讯作者)，IRCCS, Ist Ortoped Rizzoli, I-40136 Bologna, Italy.
EM manuela.piazzi@cnr.it; snezanakojic@imgge.bg.ac.rs; ccapanni@area.bo.cnr.it; stamenkovicnemanja22@gmail.com; alberto.bavelloni@ior.it; oriano.marin@unipd.it; giovanna.lattanzi@cnr.it; william.blalock@cnr.it; vittoria.cenni@cnr.it
FU Associazione Italiana per la Ricerca sul Cancro [AIRC IG-2015, 17137]; Ministry of Education, Science and Technological Development of the Republic of Serbia [173008, 451-03-68/2020-14/200042]
CR Angori S, 2017, CELL PHYSIOL BIOCHEM, V42, P169, DOI 10.1159/000477309
   Bean C, 2014, CELL DEATH DIS, V5, P0, DOI 10.1038/cddis.2013.525
   Bean C, 2008, BBA-MOL CELL RES, V1783, P1023, DOI 10.1016/j.bbamcr.2008.01.027
   Belgrano A, 2011, PLOS ONE, V6, P0, DOI 10.1371/journal.pone.0025519
   Bjornland K, 2005, J SURG RES, V127, P151, DOI 10.1016/j.jss.2004.12.016
   Cenni V, 2019, OXID MED CELL LONGEV, V2019, P0, DOI 10.1155/2019/7318796
   Cenni V, 2011, MOL BIOL CELL, V22, P2946, DOI 10.1091/mbc.E10-11-0928
   Colaprico A, 2020, NAT COMMUN, V11, P0, DOI 10.1038/s41467-019-13803-0
   Evangelisti C, 2020, CELLS-BASEL, V9, P0, DOI 10.3390/cells9030774
   Fazio C, 2016, CELL DEATH DIS, V7, P0, DOI 10.1038/cddis.2016.408
   Harrison DJ, 2018, EXPERT REV ANTICANC, V18, P39, DOI 10.1080/14737140.2018.1413939
   Hattinger CM, 2015, EXPERT OPIN DRUG MET, V11, P1449, DOI 10.1517/17425255.2015.1060220
   Hui BQ, 2019, CELL DEATH DIS, V10, P0, DOI 10.1038/s41419-019-1384-9
   Ishiguro N, 2005, HUM PATHOL, V36, P620, DOI 10.1016/j.humpath.2005.04.014
   Ishiguro N, 2002, AM J PATHOL, V160, P1767, DOI 10.1016/S0002-9440(10)61123-6
   Jasnic-savovic J, 2016, HISTOCHEM CELL BIOL, V146, P569, DOI 10.1007/s00418-016-1465-0
   Kikuchi M, 2016, ONCOTARGET, V7, P1741, DOI 10.18632/oncotarget.6480
   Lei Y, 2015, ONCOGENE, V34, P485, DOI 10.1038/onc.2013.566
   Miller MK, 2003, J MOL BIOL, V333, P951, DOI 10.1016/j.jmb.2003.09.012
   Moriyama M, 2001, BIOCHEM BIOPH RES CO, V285, P715, DOI 10.1006/bbrc.2001.5216
   Pallavicini A, 2001, BIOCHEM BIOPH RES CO, V285, P378, DOI 10.1006/bbrc.2001.5131
   Piazzi M, 2020, J CELL PHYSIOL, V235, P1103, DOI 10.1002/jcp.29024
   Saraf AJ, 2018, FRONT ONCOL, V8, P0, DOI 10.3389/fonc.2018.00004
   Scotlandi K, 2009, CURR CANCER DRUG TAR, V9, P843, DOI 10.2174/156800909789760410
   Shomori K, 2007, MODERN PATHOL, V20, P199, DOI 10.1038/modpathol.3800730
   Takahashi A, 2018, SCI REP-UK, V8, P0, DOI 10.1038/s41598-018-33190-8
   Tsukamoto Y, 2008, HISTOCHEM CELL BIOL, V129, P55, DOI 10.1007/s00418-007-0348-9
   Wagner F, 2019, ACTA BIOMATER, V89, P372, DOI 10.1016/j.actbio.2019.02.051
   Wagner F, 2018, BIOMATERIALS, V171, P230, DOI 10.1016/j.biomaterials.2018.04.030
   Wagner F, 2016, J BONE JOINT SURG AM, V98, P916, DOI 10.2106/JBJS.15.00920
   Zadra G, 2015, MOL CANCER RES, V13, P1059, DOI 10.1158/1541-7786.MCR-15-0068
   Zhang LM, 2020, CELL DEATH DIS, V11, P0, DOI 10.1038/s41419-020-03057-w
   Zhu YL, 2014, MOL MED REP, V10, P737, DOI 10.3892/mmr.2014.2314
NR 33
TC 1
Z9 1
U1 0
U2 0
PU MDPI
PI BASEL
PA ST ALBAN-ANLAGE 66, CH-4052 BASEL, SWITZERLAND
SN 
EI 2072-6694
J9 CANCERS
JI Cancers
PD JAN 15
PY 2021
VL 13
IS 2
BP 
EP 
DI 10.3390/cancers13020174
PG 18
WC Oncology
SC Oncology
GA PX1WH
UT WOS:000611152700001
PM 33419058
DA 2022-07-08
ER

PT J
AU Ucci, Argia
   Cappariello, Alfredo
   Ponzetti, Marco
   Tennant, Fabianna
   Loftus, AEP
   Shefferd, Kirsty
   Maurizi, Antonio
   Delle monache, Simona
   Teti, Anna
   Rucci, Nadia
AF Ucci, Argia
   Cappariello, Alfredo
   Ponzetti, Marco
   Tennant, Fabianna
   Loftus, Alexander
   Shefferd, Kirsty
   Maurizi, Antonio
   Delle monache, Simona
   Teti, Anna
   Rucci, Nadia
TI Anti-osteoblastogenic, pro-inflammatory and pro-angiogenic effect of extracellular vesicles isolated from the human osteosarcoma cell line MNNG/HOS
SO BONE
LA English
DT Article
DE Osteosarcoma; Extracellular vesicles; Osteoblast; Osteoclast; Angiogenesis
ID messenger-rna; bone; differentiation; serpinb2; osteoprotegerin; macrophage; osteoclast; inhibitor; mechanism; membrane
AB Extracellular Vesicles (EVs) are becoming increasingly recognized as integral signaling vehicles in several types of cancers, including bone malignancies. However, the specific mechanisms by which EVs influence osteosarcoma progression have not been fully determined. We evaluated the effects of EVs derived from the human osteosarcoma cell line MNNG/HOS (MNNG/HOS-EVs) on bone resident cells. We found that MNNG/HOS-EVs are internalized by osteoblasts and osteoclasts in vitro, with potent inhibitory effects on osteoblast metabolic activity, cell density and alkaline phosphatase activity. Consistently, MNNG/HOS-EVs reduced the expression of cell cycle and pro-osteoblastogenic genes, whilst increasing transcriptional expression and protein release of pro-osteoclastogenic/inflammatory cytokines (RankL, Il1b, Il6 and Lcn2), pro-tumoral cytokines (CCL2,5,6,12 and CXCL1,2,5) and the metalloproteinase MMP3. MNNG/HOS-EVs did not induce osteoclast differentiation, while promoting in vitro and in vivo angiogenesis. Intriguingly, EVs derived from another osteosarcoma cell line (U2OS) reduced ALP activity but had no other effect on osteoblast phenotype. MNNG/HOS-EVs were also found to dramatically increase Serpin b2 expression in osteoblasts. To evaluate the significance of this finding, osteoblasts were forced to overexpress Serpin b2, which however did not affect osteoblast differentiation, while Il6 and Lcn2 mRNAs were up regulated. Overall, we shed light on the interactions of osteosarcoma EVs with the cells of the bone microenvironment, identifying key anti-osteoblastogenic, pro-inflammatory and pro-angiogenic factors that could contribute to osteosarcoma expansion.
C1 [Ucci, Argia; Ponzetti, Marco; Tennant, Fabianna; Loftus, Alexander Eamonn Patrick; Shefferd, Kirsty; Maurizi, Antonio; Delle Monache, Simona; Teti, Anna; Rucci, Nadia] Univ Aquila, Dept Biotechnol & Appl Clin Sci, Laquila, Italy.
   [Cappariello, Alfredo] IRCCS Bambino Gesu Childrens Hosp Res Labs, Oncohematol Dept, Rome, Italy.
RP Rucci, N (通讯作者)，Dept Biotechnol & Appl Clin Sci, Via Vetoio Coppito 2, I-67100 Laquila, Italy.
EM rucci@univaq.it
FU "Associazione Italiana per la Ricerca sul Cancro" (AIRC) [IG2015Id.16826]; AIRC fellowship [25432]; Ricerca Finalizzata [RF-20130235739]
CR Austyn JM, 1981, EUR J IMMUNOL, V11, P805, DOI 10.1002/eji.1830111013
   Avnet S, 2008, INT J ONCOL, V33, P1231, DOI 10.3892/ijo_00000113
   Baglio SR, 2017, CLIN CANCER RES, V23, P3721, DOI 10.1158/1078-0432.CCR-16-2726
   Brown HK, 2018, CALCIFIED TISSUE INT, V102, P174, DOI 10.1007/s00223-017-0372-2
   Bussard KM, 2010, J CELL BIOCHEM, V111, P1138, DOI 10.1002/jcb.22799
   Cappariello A, 2019, INT J MOL SCI, V20, P0, DOI 10.3390/ijms20194805
   Cappariello A, 2018, J BONE MINER RES, V33, P517, DOI 10.1002/jbmr.3332
   Cappariello A, 2014, ARCH BIOCHEM BIOPHYS, V558, P70, DOI 10.1016/j.abb.2014.06.017
   Capulli M, 2014, ARCH BIOCHEM BIOPHYS, V561, P3, DOI 10.1016/j.abb.2014.05.003
   Chao CC, 2020, CANCERS, V12, P0, DOI 10.3390/cancers12020459
   Dang HS, 2017, ONCOL RES, V25, P177, DOI 10.3727/096504016X14732772150343
   Del FATTOREANDREA, 2012, FRONT BIOSCI (ELITE ED), V4, P2302
   Elsafadi M, 2019, SCI REP-UK, V9, P0, DOI 10.1038/s41598-019-54821-8
   Endo-munoz L, 2010, BRIT J CANCER, V103, P73, DOI 10.1038/sj.bjc.6605723
   Endo-munoz L, 2012, BBA-REV CANCER, V1826, P434, DOI 10.1016/j.bbcan.2012.07.003
   Endo-munoz L, 2010, CANCER RES, V70, P7063, DOI 10.1158/0008-5472.CAN-09-4291
   Fan HW, 2019, MOL MED REP, V20, P915, DOI 10.3892/mmr.2019.10323
   Feng QY, 2017, NAT COMMUN, V8, P0, DOI 10.1038/ncomms14450
   Fuller K, 1993, J EXP MED, V178, P1733, DOI 10.1084/jem.178.5.1733
   Garimella R, 2014, TRANSL ONCOL, V7, P331, DOI 10.1016/j.tranon.2014.04.011
   Harris NLE, 2017, ONCOGENE, V36, P4288, DOI 10.1038/onc.2017.63
   Haydon RC, 2007, CLIN ORTHOP RELAT R, V0, PP237, DOI 10.1097/BLO.0b013e31802b683c
   Hsieh HH, 2017, J CELL SCI, V130, P3272, DOI 10.1242/jcs.204974
   Jackson TM, 2016, CURR PROB PEDIATR AD, V46, P213, DOI 10.1016/j.cppeds.2016.04.002
   Jafari F, 2020, ANN DIAGN PATHOL, V49, P0, DOI 10.1016/j.anndiagpath.2020.151654
   Jin TF, 2017, ONCOTARGET, V8, P32769, DOI 10.18632/oncotarget.15680
   Kubota Y, 1988, J CELL BIOL, V107, P1589, DOI 10.1083/jcb.107.4.1589
   Kumar HARSH, 2014, ADV BIOMED RES, V3, P33, DOI 10.4103/2277-9175.124685
   Lacey DL, 1998, CELL, V93, P165, DOI 10.1016/S0092-8674(00)81569-X
   Lauvrak SU, 2013, BRIT J CANCER, V109, P2228, DOI 10.1038/bjc.2013.549
   Loftus A, 2020, J BONE MINER RES, V35, P396, DOI 10.1002/jbmr.3891
   Mirabello L, 2009, INT J CANCER, V125, P229, DOI 10.1002/ijc.24320
   Morris L, 1991, DEVELOPMENT, V112, P517
   Muscolo DL, 2003, J PEDIATR ORTHOPED, V23, P542, DOI 10.1097/00004694-200307000-00023
   Ottaviani G, 2009, CANCER TREAT RES, V152, P3, DOI 10.1007/978-1-4419-0284-9_1
   Perut F, 2019, CANCERS, V11, P0, DOI 10.3390/cancers11060779
   Ponzetti M, 2020, INT J MOL SCI, V0, P21
   Rucci N, 2015, J BONE MINER RES, V30, P357, DOI 10.1002/jbmr.2341
   Rucci N, 2009, J CELL BIOL, V187, P669, DOI 10.1083/jcb.200906014
   Su SC, 2016, EXPERT OPIN THER TAR, V20, P551, DOI 10.1517/14728222.2016.1113260
   Tanaka T, 2016, ENCYCLOPEDIA OF IMMUNOBIOLOGY, VOL 3: ACTIVATION OF THE IMMUNE SYSTEM, P505, DOI 10.1016/B978-0-12-374279-7.07015-6
   Thery C, 2018, J EXTRACELL VESICLES, V7, P0, DOI 10.1080/20013078.2018.1535750
   Thomas DM, 2004, J CELL BIOL, V167, P925, DOI 10.1083/jcb.200409187
   Valadi H, 2007, NAT CELL BIOL, V9, P654, DOI 10.1038/ncb1596
   Wright HL, 2009, CURR REV MUSCULOSKE, V2, P56, DOI 10.1007/s12178-009-9046-7
   Xie L, 2017, ONCOL REP, V38, P625, DOI 10.3892/or.2017.5735
   Yang Y, 2019, J CELL SCI, V0, P132
   Ye RD, 1988, J BIOL CHEM, V263, P4869
   Zhang XM, 2019, J RADIAT RES, V60, P318, DOI 10.1093/jrr/rrz003
NR 49
TC 1
Z9 1
U1 1
U2 3
PU ELSEVIER SCIENCE INC
PI NEW YORK
PA STE 800, 230 PARK AVE, NEW YORK, NY 10169 USA
SN 8756-3282
EI 1873-2763
J9 BONE
JI Bone
PD DEC 15
PY 2021
VL 153
IS 
BP 
EP 
DI 10.1016/j.bone.2021.116130
PG 13
WC Endocrinology & Metabolism
SC Endocrinology & Metabolism
GA US3QH
UT WOS:000697347500018
PM 34329816
DA 2022-07-08
ER

PT J
AU Zhao, Tong
   Meng, Ying
   Wang, Yongping
   Wang, Wenji
AF Zhao, Tong
   Meng, Ying
   Wang, Yongping
   Wang, Wenji
TI NDRG1 regulates osteosarcoma cells via mediating the mitochondrial function and CSCs differentiation
SO JOURNAL OF ORTHOPAEDIC SURGERY AND RESEARCH
LA English
DT Article
DE Cancer stem cell; N-myc downstream regulated 1; Osteosarcoma; Mitochondria-mediated apoptosis
ID metastasis suppressor; cycle progression; cancer; gene; inhibitor; migration; promote; growth; family
AB Background Cancer stem cells (CSCs) are mainly contributed to malignancy metastatic potential and resistant therapy of osteosarcoma (OS). The mitochondria-related apoptosis was generally accepted as the target of tumor therapy. However, the effect of N-myc downstream-regulated gene 1 (NDRG1) on CSCs and mitochondrial health in OS is still unknown. Methods In OS cells, MG63 and U2OS, the siRNA of NDRG1 were conducted. Transwell, western blot, RT-qPCR, and mitochondria isolation were used to identify the effect of NDRG on OS cells and mitochondria. Moreover, the differentiation-related factors of CSCs were determined. Results After downregulation of NDRG1, the cell viability, invasion ability decreased whereas cell apoptosis increased. The expressions profiles of fibronectin, vimentin, vascular endothelial growth factor (VEGF), matrix metalloproteinase (MMP) 2, MMP9, and MMP13 were downregulated, but E-cadherin expression level was upregulated by NDRG1 siRNA. At the same time, cytochrome (Cyt) C levels were increased in cytosol with the decreasing in mitochondria after siRNA treatment. The mitochondrial membrane potential (MMPs) was declined, and the function of mitochondria was impeded. The expressions of uncoupling proteins (UCP) 2, voltage dependent anion channel (VDAC), peroxisome proliferator-activated receptor gamma coactivator (PGC)-1 alpha, and cyclooxygenase (COX) 2 were downregulated by NDRG1 silencing. Moreover, NDRG performed its function primarily through the Wnt pathway and could regulate the differentiation of osteosarcoma stem cells. Conclusion Silencing of NDRG1 could damage the function of mitochondria, promote the CSCs differentiation, alleviating OS progression.
C1 [Zhao, Tong; Wang, Yongping; Wang, Wenji] Lanzhou Univ, Hosp 1, 1 Dongggang West Rd, Lanzhou, Gansu, Peoples R China.
   [Meng, Ying] Lanzhou Univ, Hosp 2, Lanzhou, Gansu, Peoples R China.
RP Wang, WJ (通讯作者)，Lanzhou Univ, Hosp 1, 1 Dongggang West Rd, Lanzhou, Gansu, Peoples R China.
EM wangwenji2019@163.com
FU scientific research project fund of colleges and universities in Gansu province [2018B-013]
CR Ai RN, 2016, CANCER BIOL THER, V17, P943, DOI 10.1080/15384047.2016.1210734
   Andjelkovic A, 2018, MOL CELL BIOL, V38, P0, DOI 10.1128/MCB.00110-18
   de Lima JM, 2020, CARCINOGENESIS, V41, P769, DOI 10.1093/carcin/bgaa017
   Geleta B, 2021, FASEB J, V35, P0, DOI 10.1096/fj.202002279R
   Guo DD, 2020, GENE, V741, P0, DOI 10.1016/j.gene.2020.144552
   Han CF, 2018, MOL MED REP, V17, P4777, DOI 10.3892/mmr.2018.8374
   Kovacevic Z, 2006, CARCINOGENESIS, V27, P2355, DOI 10.1093/carcin/bgl146
   Ledet RJ, 2021, COMMUN BIOL, V4, P0, DOI 10.1038/s42003-020-01528-6
   Liu JJ, 2020, HUM CELL, V33, P1176, DOI 10.1007/s13577-020-00399-7
   Martins-neves SR, 2018, CANCER LETT, V414, P1, DOI 10.1016/j.canlet.2017.11.004
   Melotte V, 2010, FASEB J, V24, P4153, DOI 10.1096/fj.09-151464
   Piquemal D, 1999, BBA-MOL CELL RES, V1450, P364, DOI 10.1016/S0167-4889(99)00056-7
   Schilling SH, 2009, J BIOL CHEM, V284, P25160, DOI 10.1074/jbc.M109.012484
   Shao XJ, 2019, ACTA PHARMACOL SIN, V40, P1343, DOI 10.1038/s41401-019-0262-4
   Shi HH, 2020, BMB REP, V53, P658, DOI 10.5483/BMBRep.2020.53.12.168
   Skoda J, 2016, TUMOR BIOL, V37, P9535, DOI 10.1007/s13277-016-4837-0
   Stratford EW, 2014, CANCER MED-US, V3, P36, DOI 10.1002/cam4.170
   Sun J, 2013, CARCINOGENESIS, V34, P1943, DOI 10.1093/carcin/bgt163
   Vaes N, 2018, BBA-GEN SUBJECTS, V1862, P2140, DOI 10.1016/j.bbagen.2018.07.004
   Vanbelzen N, 1997, LAB INVEST, V77, P85
   Wang HS, 2017, CELL DEATH DIS, V8, P0, DOI 10.1038/cddis.2017.438
   Wang YF, 2017, CANCER LETT, V401, P53, DOI 10.1016/j.canlet.2017.04.031
   Xia P, 2019, INT J BIOL MACROMOL, V137, P1221, DOI 10.1016/j.ijbiomac.2019.07.016
   Zarrinpashneh E, 2013, PLOS ONE, V8, P0, DOI 10.1371/journal.pone.0080268
   Zhang ZY, 2020, CELL PROLIFERAT, V53, P0, DOI 10.1111/cpr.12853
NR 25
TC 0
Z9 0
U1 1
U2 3
PU BMC
PI LONDON
PA CAMPUS, 4 CRINAN ST, LONDON N1 9XW, ENGLAND
SN 1749-799X
EI 
J9 J ORTHOP SURG RES
JI J. Orthop. Surg. Res.
PD JUN 7
PY 2021
VL 16
IS 1
BP 
EP 
DI 10.1186/s13018-021-02503-5
PG 8
WC Orthopedics
SC Orthopedics
GA ST8KL
UT WOS:000662686700003
PM 34099022
DA 2022-07-08
ER

PT J
AU Wu, Junxue
   Zhang, Chao
   Zheng, Lin
   Chen, Lu
AF Wu, Junxue
   Zhang, Chao
   Zheng, Lin
   Chen, Lu
TI Effect of mir-129 on the Sensitivity Enhancement of Methotrexate and Migration Inhibition in Osteosarcoma Cancer Cells
SO IRANIAN RED CRESCENT MEDICAL JOURNAL
LA English
DT Article
DE Apoptosis; Chemoresistance; Invasion; miR-129; Osteosarcoma
ID drug-resistance; invasion; mirna; abcb1
AB Background: MicroRNAs have been recently declared to be contributed to the various aspects of osteosarcoma cells, including growth and survival, apoptosis, invasion, and chemoresistance. Objectives: The present study aimed to investigate the potentiating effects of miR-129 on the chemosensitivity of Saos-2 osteosarcoma cells to methotrexate (MTX) and underlying mechanisms. Methods: Saos-2 cells were transfected with miR-129 mimics for 48 h. The cytotoxic effects of miR-129 and MTX on Saos-2 cells were measured using MTT assay. Moreover, a scratch wound healing assay was used to evaluate cell migration, and the apoptosis rate of cancer cells was also measured using ELISA Cell Death Assay and flow cytometry. Eventually, the mRNA expression levels of target genes were measured using quantitative RT-PCR. Results: The findings of the study revealed that miR-129 mimic transfection significantly increased the expression levels of this miRNA in Saos-2 cells (P<0.05) and that the combination of MTX with miR-129 transfection led to the enhanced cytotoxic effects of MTX in lower concentrations. miR-129 significantly increased MTX-induced apoptosis levels and decreased the invasive behavior of Saos-2 cells. Eventually, the mRNA expression levels of c-Myc, K-Ras, CXCR4, MMP9, and ADAMTS, as the main genes involved in chemoresistance and cell invasion, were downregulated in miR-129 transfected cells. Conclusion: The obtained results revealed the important role miR-129 plays in the sensitivity of osteosarcoma cells to MTX and its underlying mechanisms. Therefore, miR-129 might be an appropriate candidate for reversing MTX resistance in osteosarcoma cells.
C1 [Wu, Junxue; Zhang, Chao; Zheng, Lin; Chen, Lu] North Sichuan Med Coll, Orthoped, Affiliated Hosp, Nanchong, Sichuan, Peoples R China.
RP Chen, L (通讯作者)，North Sichuan Med Coll, Affiliated Hosp, Nanchong, Sichuan, Peoples R China.
EM luchenvip123@sina.com
CR Alper M, 2014, MOL CELL BIOCHEM, V393, P165, DOI 10.1007/s11010-014-2056-9
   Amankwatia EB, 2015, BRIT J CANCER, V112, P1480, DOI 10.1038/bjc.2015.125
   Asuthkar S, 2012, ONCOTARGET, V3, P1439
   Bach DH, 2017, INT J CANCER, V141, P220, DOI 10.1002/ijc.30669
   Bazavar M, 2020, PATHOL RES PRACT, V216, P0, DOI 10.1016/j.prp.2020.153176
   Cao HY, 2019, EUR REV MED PHARMACO, V23, P6478, DOI 10.26355/eurrev_201908_18531
   Cao JY, 2018, INT UROL NEPHROL, V50, P1811, DOI 10.1007/s11255-018-1959-x
   Chen D, 2017, TUMOUR BIOL, V39, P1010428317705762, DOI 10.1177/1010428317705762, 10.1177/1010428317705762
   Chen RL, 2019, J CELL MOL MED, V23, P2280, DOI 10.1111/jcmm.14064
   Duan ZF, 2017, MOL ONCOL, V11, P151, DOI 10.1002/1878-0261.12015
   Fanelli M, 2016, CURR CANCER DRUG TAR, V16, P261, DOI 10.2174/1568009616666151106120434
   Gelberg KH, 1997, INT J EPIDEMIOL, V26, P272, DOI 10.1093/ije/26.2.272
   Ghanbarian M, 2018, BIOMED PHARMACOTHER, V108, P1070, DOI 10.1016/j.biopha.2018.09.112
   Han CF, 2018, MOL MED REP, V17, P4777, DOI 10.3892/mmr.2018.8374
   Han G, 2012, ONCOL RES, V20, P149, DOI 10.3727/096504012X13522227232237
   Ji QB, 2018, MOL THER, V26, P1299, DOI 10.1016/j.ymthe.2018.03.009
   Liang WQ, 2013, FRONT BIOSCI-LANDMRK, V18, P788, DOI 10.2741/4142
   Lindsey BA, 2017, RHEUMATOL THER, V4, P25, DOI 10.1007/s40744-016-0050-2
   Liu K, 2017, CELL CYCLE, V16, P578, DOI 10.1080/15384101.2017.1288324
   Long XH, 2015, TUMOR BIOL, V36, P3799, DOI 10.1007/s13277-014-3021-7
   Lou LL, 2020, BIOMED PHARMACOTHER, V122, P0, DOI 10.1016/j.biopha.2019.109692
   Luan QX, 2016, EUR REV MED PHARMACO, V20, P4257
   Ma Z, 2017, BIOCHEM BIOPH RES CO, V490, P309, DOI 10.1016/j.bbrc.2017.06.041
   Marina N, 2004, ONCOLOGIST, V9, P422, DOI 10.1634/theoncologist.9-4-422
   Misaghi A, 2018, SICOT-J, V4, P0, DOI 10.1051/sicotj/2017028
   Salehi M, 2018, J CELL PHYSIOL, V233, P6370, DOI 10.1002/jcp.26481
   Wang JY, 2020, BIOMED PHARMACOTHER, V121, P0, DOI 10.1016/j.biopha.2019.109627
   Wang JR, 2018, BIOCHEM BIOPH RES CO, V501, P1034, DOI 10.1016/j.bbrc.2018.05.104
   Xie X, 2017, BIOSCIENCE REP, V37, P0, DOI 10.1042/BSR20160542
   Yao N, 2019, ONCOGENE, V38, P7216, DOI 10.1038/s41388-019-0904-5
   Zeng HJ, 2018, ARCH BIOCHEM BIOPHYS, V651, P52, DOI 10.1016/j.abb.2018.05.018
   Zhang H, 2018, BIOSCIENCE REP, V38, P0, DOI 10.1042/BSR20170339
   Zhang RM, 2018, BIOCHEM BIOPH RES CO, V507, P260, DOI 10.1016/j.bbrc.2018.11.019
   Zhang Y, 2015, SCI REP-UK, V5, P0, DOI 10.1038/srep15424
   Zhu KP, 2019, MOL THER, V27, P518, DOI 10.1016/j.ymthe.2019.01.001
NR 35
TC 0
Z9 0
U1 1
U2 2
PU ZAMENSALAMATI PUBL CO
PI MASHHAD
PA KHORASAN, MASHHAD, SANABAD-EBNE SINA ST, MASHHAD, IRAN
SN 2074-1804
EI 2074-1812
J9 IRAN RED CRESCENT ME
JI Iran. Red Crescent Med. J.
PD FEB 15
PY 2021
VL 23
IS 2
BP 
EP 
DI 10.32592/ircmj.2021.23.2.363
PG 7
WC Medicine, General & Internal
SC General & Internal Medicine
GA SL8NQ
UT WOS:000657170600010
DA 2022-07-08
ER

PT J
AU Chi, Xiying
   Ji, Tao
   Li, Junying
   Xu, Jie
   Tang, Xiaodong
   Xie, Lu
   Meng, Fanfei
   Guo, Wei
AF Chi, Xiying
   Ji, Tao
   Li, Junying
   Xu, Jie
   Tang, Xiaodong
   Xie, Lu
   Meng, Fanfei
   Guo, Wei
TI Genomic Analysis Revealed Mutational Traits Associated with Clinical Outcomes in Osteosarcoma
SO CANCER MANAGEMENT AND RESEARCH
LA English
DT Article
DE osteosarcoma; clinical behavior; root mutation; evolution; extra-pulmonary metastase; microsatellite instability
ID tumor; adam17; cancer; gene; repair; activation; protein; pattern; pathway; alpha
AB Objective: The limited understanding of correlation between genomic features and biological behaviors has impeded the therapeutic breakthrough in osteosarcoma (OS). This study aimed to reveal the correlation of mutational and evolutionary traits with clinical outcomes. Methods: We applied a case-based targeted and whole exome sequencing of eleven matched primary, recurrent and metastatic samples from three OS patients characterized by different clinical behaviors in local recurrence or systematic progression pattern. Results: Extensive OS-associated driver genes were detected including TP53, RB1, NF1, PTEN, SPEN, CDKN2A. Oncogenic signaling pathways including cell cycle, TP53, MYC, Notch, WNT, RTK-RAS and PI3K were determined. MYC amplification was observed in the patient with shortest disease-free interval. Linear, branched or mixed evolutionary models were constructed in the three OS cases. A branched evolution with limited root mutation was detected in patient with shorter survival interval. ADAM17 mutation and HEY1 amplification were identified in OS happening dedifferentiation. Signatures 21 associated with microsatellite instability (MSI) was identified in OS patient with extra-pulmonary metastases. Conclusion: OS was characterized by complex genomic alterations. MYC aberration, limited root mutations, and a branched evolutionary model were observed in OS patient with relatively aggressive course. Extra-pulmonary metastases of OS might attribute to distinct mutational process pertaining to MSI. Further research in a larger number of people is needed to confirm these findings.
C1 [Chi, Xiying; Ji, Tao; Xu, Jie; Tang, Xiaodong; Xie, Lu; Guo, Wei] Peking Univ, Peoples Hosp, Musculoskeletal Tumor Ctr, Beijing 100044, Peoples R China.
   [Li, Junying; Meng, Fanfei] OrigiMed, Dept Med, Shanghai 201114, Peoples R China.
RP Ji, T; Guo, W (通讯作者)，Peking Univ, Peoples Hosp, Musculoskeletal Tumor Ctr, Beijing 100044, Peoples R China.
EM jitaomd@163.com; bonetumor@163.com
FU National Natural Science Foundation of China [81972509]
CR Alexandrov LB, 2015, NAT GENET, V47, P1402, DOI 10.1038/ng.3441
   Alldinger I, 2007, J CANCER RES CLIN, V133, P749, DOI 10.1007/s00432-007-0220-2
   Bousquet M, 2016, ANN ONCOL, V27, P738, DOI 10.1093/annonc/mdw009
   Cao JY, 2019, ONCOLOGIST, V24, PE1294, DOI 10.1634/theoncologist.2019-0236
   Chen DM, 2018, BONE RES, V6, P0, DOI 10.1038/s41413-018-0009-8
   Czarnecka AM, 2020, CANCERS, V12, P0, DOI 10.3390/cancers12082130
   Feng WL, 2020, THER ADV MED ONCOL, V12, P0, DOI 10.1177/1758835920922055
   Forghanifard MM, 2015, PATHOL ONCOL RES, V21, P463, DOI 10.1007/s12253-014-9849-8
   Friedmann-morvinski D, 2014, EMBO REP, V15, P244, DOI 10.1002/embr.201338254
   Gaspar N, 2018, EUR J CANCER, V88, P57, DOI 10.1016/j.ejca.2017.09.036
   Ge YJ, 2017, CELL, V169, P636, DOI 10.1016/j.cell.2017.03.042
   Gusfield D, 1991, NETWORKS, V21, P19, DOI 10.1002/net.3230210104
   Han G, 2012, ONCOL RES, V20, P149, DOI 10.3727/096504012X13522227232237
   Harting MATTHEWT, 2006, SEMIN PEDIATR SURG, V15, P25, DOI 10.1053/j.sempedsurg.2005.11.005
   Helleday T, 2014, NAT REV GENET, V15, P585, DOI 10.1038/nrg3729
   Jia DS, 2011, HEPATOLOGY, V54, P1227, DOI 10.1002/hep.24495
   Jiang SJ, 2020, J CANCER, V11, P3623, DOI 10.7150/jca.37393
   Kager L, 2003, J CLIN ONCOL, V21, P2011, DOI 10.1200/JCO.2003.08.132
   Kansara M, 2014, NAT REV CANCER, V14, P722, DOI 10.1038/nrc3838
   Kim H, 2015, GENOME RES, V25, P316, DOI 10.1101/gr.180612.114
   Kim MS, 2008, ANN SURG ONCOL, V15, P906, DOI 10.1245/s10434-007-9779-8
   Le GALLSM, 2009, MOL BIOL CELL, V20, P1785, DOI 10.1091/mbc.E08-11-1135
   Liu HONG-BIN, 2013, ZHONGHUA ZHONG LIU ZA ZHI, V35, P361, DOI 10.3760/cma.j.issn.0253-3766.2013.05.009
   Lorenz S, 2016, ONCOTARGET, V7, P5273, DOI 10.18632/oncotarget.6567
   Lorenzen I, 2011, BIOCHEM BIOPH RES CO, V415, P330, DOI 10.1016/j.bbrc.2011.10.056
   Massari ME, 2000, MOL CELL BIOL, V20, P429, DOI 10.1128/MCB.20.2.429-440.2000
   Moriarity BS, 2015, NAT GENET, V47, P615, DOI 10.1038/ng.3293
   Morrow JAMESJ, 2015, CRITICAL REVIEWS IN ONCOGENESIS, V20, P173, DOI 10.1615/CritRevOncog.2015013713
   Murphy G, 2008, NAT REV CANCER, V8, P929, DOI 10.1038/nrc2459
   Negri GL, 2019, J PATHOL, V249, P319, DOI 10.1002/path.5319
   Perry JA, 2014, P NATL ACAD SCI USA, V111, PE5564, DOI 10.1073/pnas.1419260111
   Popic V, 2015, GENOME BIOL, V16, P0, DOI 10.1186/s13059-015-0647-8
   Rettig EM, 2018, ORAL ONCOL, V82, P168, DOI 10.1016/j.oraloncology.2018.05.017
   Rickel K, 2017, BONE, V102, P69, DOI 10.1016/j.bone.2016.10.017
   Roma J, 2011, CLIN CANCER RES, V17, P505, DOI 10.1158/1078-0432.CCR-10-0166
   Rosen G, 1982, CANCER-AM CANCER SOC, V49, P1221, DOI 10.1002/1097-0142(19820315)49:6<1221::AID-CNCR2820490625>3.0.CO;2-E
   Rosenthal R, 2016, GENOME BIOL, V17, P0, DOI 10.1186/s13059-016-0893-4
   Saraf AJ, 2018, FRONT ONCOL, V8, P0, DOI 10.3389/fonc.2018.00004
   Sayles LC, 2019, CANCER DISCOV, V9, P46, DOI 10.1158/2159-8290.CD-17-1152
   Shibue T, 2017, NAT REV CLIN ONCOL, V14, P611, DOI 10.1038/nrclinonc.2017.44
   Shou ZX, 2012, ANN SURG, V256, P1014, DOI 10.1097/SLA.0b013e3182592f56
   Sun JB, 2017, MOL CELL BIOCHEM, V426, P17, DOI 10.1007/s11010-016-2877-9
   Tao JN, 2014, CANCER CELL, V26, P390, DOI 10.1016/j.ccr.2014.07.023
   Tsung AJ, 2017, ONCOTARGET, V8, P44398, DOI 10.18632/oncotarget.17897
   Tsuru A, 2015, BRIT J CANCER, V112, P1232, DOI 10.1038/bjc.2015.84
   Wang D, 2019, CANCER RES, V79, P7, DOI 10.1158/0008-5472.CAN-18-1086
   Xu M, 2016, INT J ONCOL, V49, P2520, DOI 10.3892/ijo.2016.3744
NR 47
TC 0
Z9 0
U1 3
U2 3
PU DOVE MEDICAL PRESS LTD
PI ALBANY
PA PO BOX 300-008, ALBANY, AUCKLAND 0752, NEW ZEALAND
SN 1179-1322
EI 
J9 CANCER MANAG RES
JI Cancer Manag. Res.
PD JUN 15
PY 2021
VL 13
IS 
BP 5101
EP 5111
DI 10.2147/CMAR.S317809
PG 11
WC Oncology
SC Oncology
GA TA3NV
UT WOS:000667158700001
PM 34234554
DA 2022-07-08
ER

PT J
AU Ding, Lei
   Liu, Taiyuan
   Qu, Yuan
   Kang, Zhichen
   Guo, Lixin
   Zhang, Haina
   Jiang, Junjie
   Qu, Fuling
   Ge, Wanbao
   Zhang, Shanyong
AF Ding, Lei
   Liu, Taiyuan
   Qu, Yuan
   Kang, Zhichen
   Guo, Lixin
   Zhang, Haina
   Jiang, Junjie
   Qu, Fuling
   Ge, Wanbao
   Zhang, Shanyong
TI lncRNA MELTF-AS1 facilitates osteosarcoma metastasis by modulating MMP14 expression
SO MOLECULAR THERAPY-NUCLEIC ACIDS
LA English
DT Article
ID long noncoding rna; cancer; cerna; progression
AB Osteosarcoma is a highly aggressive cancer common in children and adolescents. There is still a lack of effective treatments for metastatic or recurrent osteosarcoma. The role of long noncoding RNAs (lncRNAs) in osteosarcoma has gradually attracted attention. Here, we identified lncRNAs that were abnormally expressed in metastatic osteosarcoma through analyzing the sequencing data of osteosarcoma tissues and selected upregulated lncRNA MELTF-AS1 for detailed study. The qRT-PCR analysis showed that the expression of MELTF-AS1 was increased in osteosarcoma tissues and cells, and the high expression of MELTF-AS1 indicated a poor prognosis of osteosarcoma patients. The high expression of MELTFAS1 in osteosarcoma was partly due to the transcriptional activation of RREB1. The results of transwell assays, scratch wound healing assays, and the tail vein injection lung metastasis model demonstrated that knocking down MELTF-AS1 inhibited metastasis ability of osteosarcoma cells. Furthermore, the results of RNA pull-down assays, luciferase reporter assays, and MELTF-AS1 could regulate MMP14 expression through interaction with miR-485-5p. Our study suggested that MELTF-AS1 functioned as a pro-metastasis gene in osteosarcoma by upregulating MMP14 and that it could be a potential therapeutic and diagnostic target for osteosarcoma.
C1 [Ding, Lei; Kang, Zhichen; Guo, Lixin; Zhang, Haina; Jiang, Junjie; Qu, Fuling] Second Hosp Jilin Univ, Dept Rehabil, Changchun 130000, Jilin, Peoples R China.
   [Liu, Taiyuan] Second Hosp Jilin Univ, Dept Breast Surg, Changchun 130000, Jilin, Peoples R China.
   [Liu, Taiyuan] Dalian Med Univ, Affiliated Hosp 2, Dept Breast Surg, Dalian 116023, Liaoning, Peoples R China.
   [Qu, Yuan; Ge, Wanbao; Zhang, Shanyong] Second Hosp Jilin Univ, Dept Spine Surg, Changchun 130000, Jilin, Peoples R China.
RP Zhang, SY (通讯作者)，Second Hosp Jilin Univ, Dept Spine Surg, Changchun 130000, Jilin, Peoples R China.
EM esucai@jlu.edu.cn
FU National Natural Science Foundation of China [81902483]; Natural Science Foundation of Jilin Province [20200201563JC]; Bethune Plan Project of Ji-lin University [2020B11]
CR Nguyen AT, 2017, CANCER CELL, V32, P639, DOI 10.1016/j.ccell.2017.10.001
   Batista PJ, 2013, CELL, V152, P1298, DOI 10.1016/j.cell.2013.02.012
   Bi ZF, 2020, ADV SCI, V7, P0, DOI 10.1002/advs.202000915
   Chaffer CL, 2016, CANCER METAST REV, V35, P645, DOI 10.1007/s10555-016-9648-7
   Chen RL, 2017, ONCOTARGET, V8, P20462, DOI 10.18632/oncotarget.14726
   Chen ZJ, 2015, INT J MOL MED, V36, P1136, DOI 10.3892/ijmm.2015.2302
   Durfee RA, 2016, RHEUMATOL THER, V3, P221, DOI 10.1007/s40744-016-0046-y
   Eisenach PA, 2010, J CELL SCI, V123, P4182, DOI 10.1242/jcs.062711
   Fatica A, 2014, NAT REV GENET, V15, P7, DOI 10.1038/nrg3606
   Flippot R, 2017, SCI REP-UK, V7, P0, DOI 10.1038/s41598-017-08363-6
   Harrison DJ, 2018, EXPERT REV ANTICANC, V18, P39, DOI 10.1080/14737140.2018.1413939
   Huarte M, 2015, NAT MED, V21, P1253, DOI 10.1038/nm.3981
   Iyer MK, 2015, NAT GENET, V47, P199, DOI 10.1038/ng.3192
   Kager L, 2017, FUTURE ONCOL, V13, P357, DOI 10.2217/fon-2016-0261
   Kang M, 2015, AM J TRANSL RES, V7, P2212
   Karreth FA, 2013, CANCER DISCOV, V3, P1113, DOI 10.1158/2159-8290.CD-13-0202
   Khan A, 2018, NUCLEIC ACIDS RES, V46, PD1284, DOI 10.1093/nar/gkx1188
   Li JH, 2014, NUCLEIC ACIDS RES, V42, PD92, DOI 10.1093/nar/gkt1248
   Lou C, 2016, CELL DEATH DIS, V7, P0, DOI 10.1038/cddis.2016.27
   Luo XF, 2020, LIFE SCI, V240, P0, DOI 10.1016/j.lfs.2019.117019
   Meazza C, 2016, EXPERT REV ANTICANC, V16, P543, DOI 10.1586/14737140.2016.1168697
   Ottaviani G, 2009, CANCER TREAT RES, V152, P3, DOI 10.1007/978-1-4419-0284-9_1
   Pichler M, 2020, GUT, V69, P1818, DOI 10.1136/gutjnl-2019-318903
   Poincloux R, 2009, J CELL SCI, V122, P3015, DOI 10.1242/jcs.034561
   Ritter J, 2010, ANN ONCOL, V21, P320, DOI 10.1093/annonc/mdq276
   Salmena L, 2011, CELL, V146, P353, DOI 10.1016/j.cell.2011.07.014
   Shen YF, 2020, CELL DEATH DIS, V11, P0, DOI 10.1038/s41419-020-2485-1
   Ye ZL, 2015, J CANCER, V6, P877, DOI 10.7150/jca.11735
   Zarrabi K, 2011, J BIOL CHEM, V286, P33167, DOI 10.1074/jbc.M111.256644
   Zhao W, 2019, AGING-US, V11, P9581, DOI 10.18632/aging.102406
   Zhu KP, 2017, MOL THER, V25, P2383, DOI 10.1016/j.ymthe.2017.06.027
NR 31
TC 3
Z9 3
U1 1
U2 2
PU CELL PRESS
PI CAMBRIDGE
PA 50 HAMPSHIRE ST, FLOOR 5, CAMBRIDGE, MA 02139 USA
SN 2162-2531
EI 
J9 MOL THER-NUCL ACIDS
JI Mol. Ther.-Nucl. Acids
PD DEC 3
PY 2021
VL 26
IS 
BP 787
EP 797
DI 10.1016/j.omtn.2021.08.022
PG 11
WC Medicine, Research & Experimental
SC Research & Experimental Medicine
GA XO4TH
UT WOS:000730179100006
PM 34729248
DA 2022-07-08
ER

PT J
AU Mai, Wei
   Kong, Lingyu
   Yu, Hongwei
   Bao, Junjie
   Song, Chunyu
   Qu, Guofan
AF Mai, Wei
   Kong, Lingyu
   Yu, Hongwei
   Bao, Junjie
   Song, Chunyu
   Qu, Guofan
TI Glycogen synthase kinase 3 beta promotes osteosarcoma invasion and migration via regulating PTEN and phosphorylation of focal adhesion kinase
SO BIOSCIENCE REPORTS
LA English
DT Article
ID cancer; metastasis; survival; cell; gsk3
AB Aim: Typical features of human osteosarcoma are highly invasive and migratory capacities. Our study aimed to investigate the roles of glycogen synthase kinase 3 beta (GSK3 beta) in human osteosarcoma metastasis. Methods: GSK3 beta expressions in clinical osteosarcoma tissues with or without metastasis were examined by immunohistochemical staining. The expressions of GSK3 beta, p-GSK3 beta(Ser9), and p-GSK3 beta(Tyr216) in human osteoblast cells (hFOB1.19) and human osteosarcoma cells (MG63, SaOS-2, and U2-OS) were detected by Western blotting. The GSK3 beta activity was measured by non-radio isotopic in vitro kinase assay. Migration and invasion abilities of MG-63 cells treated with small-molecular GSK3 beta inhibitors were respectively examined by monolayer-based wound-healing assay and transwell assay. The mRNA expressions of GSK3 beta, matrix metalloproteinase-2 (MMP-2), MMP-9, phosphatase with tensin homology (PTEN), and focal adhesion kinase (FAK) were detected after siRNA transfection for 72 h. Meanwhile, protein expressions of GSK3 beta, FAK, p-FAK(Y397), PTEN, MMP-2, and MMP-9 were measured by Western blotting. Results: Clinical osteosarcoma tissues with metastasis showed higher GSK3 beta expres-sions. MG63 and U2-OS cells that were easy to occur metastasis showed significantly higher expressions and activities of GSK3 beta than SaOS-2 cells. Inhibition of GSK3 beta with small-molecular GSK3 beta inhibitors in MG63 cells significantly attenuated cell migration and invasion. These effects were associated with reduced expressions of MMP-2 and MMP-9. Moreover, increased PTEN and decreased p-FAK(Y397) expressions were observed following GSK3 beta knockdown by siRNA transfection. Conclusion: GSK3 beta might promote osteosar-coma invasion and migration via pathways associated with PTEN and phosphorylation of FAK.
C1 [Mai, Wei; Yu, Hongwei; Bao, Junjie; Song, Chunyu; Qu, Guofan] Harbin Med Univ, Canc Hosp, Dept Orthoped, Harbin 150081, Heilongjiang, Peoples R China.
   [Kong, Lingyu] Harbin Med Univ, Canc Hosp, Dept Head & Neck Surg, Harbin 150081, Heilongjiang, Peoples R China.
RP Qu, GF (通讯作者)，Harbin Med Univ, Canc Hosp, Dept Orthoped, Harbin 150081, Heilongjiang, Peoples R China.
EM guofanqu233@163.com
FU National Natural Science Foundation [81302337]; Harbin Medical University Cancer Hospital Haiyan Foundation [JJZD2014-04]; Foundation of Heilongjiang Educational [Committee1155h008]
CR Bianchi M, 2005, BIOCHEM J, V391, P359, DOI 10.1042/BJ20050282
   Cai YP, 2010, J PATHOL, V220, P24, DOI 10.1002/path.2628
   Chen JY, 2011, CANCER RES, V71, P473, DOI 10.1158/0008-5472.CAN-10-1303
   Cho HJ, 2007, J BIOCHEM MOL BIOL, V40, P1069
   Cohen P, 2004, NAT REV DRUG DISCOV, V3, P479, DOI 10.1038/nrd1415
   Comincini S, 2009, J BIOMED BIOTECHNOL, V0, P0, DOI DOI 10.1155/2009/924565
   Doble BW, 2003, J CELL SCI, V116, P1175, DOI 10.1242/jcs.00384
   Jee SH, 2005, JAMA-J AM MED ASSOC, V293, P194, DOI 10.1001/jama.293.2.194
   John JK, 2012, J INVEST DERMATOL, V132, P2818, DOI 10.1038/jid.2012.237
   Khanna C, 2014, CLIN CANCER RES, V20, P4200, DOI 10.1158/1078-0432.CCR-13-2574
   King MR, 2013, J NEUROSCI RES, V91, P506, DOI 10.1002/jnr.23192
   Kitano A, 2013, PLOS ONE, V8, P0, DOI 10.1371/journal.pone.0055289
   Langlois MJ, 2010, PLOS ONE, V5, P0, DOI 10.1371/journal.pone.0015742
   Luetke A, 2014, CANCER TREAT REV, V40, P523, DOI 10.1016/j.ctrv.2013.11.006
   Maccario H, 2007, BIOCHEM J, V405, P439, DOI 10.1042/BJ20061837
   Mai W, 2009, CLIN CANCER RES, V15, P6810, DOI 10.1158/1078-0432.CCR-09-0973
   Manoukian AS, 2002, ADV CANCER RES, V84, P203, DOI 10.1016/S0065-230X(02)84007-6
   Marulanda GERMANA, 2008, CANCER CONTROL, V15, P13
   Mirabello L, 2009, CANCER-AM CANCER SOC, V115, P1531, DOI 10.1002/cncr.24121
   Perry BC, 2010, AM J SURG, V200, P610, DOI 10.1016/j.amjsurg.2010.07.013
   Saini MK, 2012, EXP MOL PATHOL, V93, P135, DOI 10.1016/j.yexmp.2012.04.019
   Shakoori A, 2005, BIOCHEM BIOPH RES CO, V334, P1365, DOI 10.1016/j.bbrc.2005.07.041
   Shimozaki S, 2016, ONCOTARGET, V7, P77038, DOI 10.18632/oncotarget.12781
   Tang QL, 2012, JNCI-J NATL CANCER I, V104, P749, DOI 10.1093/jnci/djs210
   Yui Y, 2010, CLIN EXP METASTAS, V27, P619, DOI 10.1007/s10585-010-9352-x
   Zhang J, 2015, INT IMMUNOPHARMACOL, V24, P50, DOI 10.1016/j.intimp.2014.11.012
NR 26
TC 2
Z9 2
U1 2
U2 2
PU PORTLAND PRESS LTD
PI LONDON
PA 1ST FLR, 10 QUEEN STREET PLACE, LONDON, ENGLAND
SN 0144-8463
EI 1573-4935
J9 BIOSCIENCE REP
JI Biosci. Rep.
PD JUL 15
PY 2021
VL 41
IS 7
BP 
EP 
DI 10.1042/BSR20193514
PG 9
WC Biochemistry & Molecular Biology; Cell Biology
SC Biochemistry & Molecular Biology; Cell Biology
GA WC1EE
UT WOS:000704006100004
PM 33969873
DA 2022-07-08
ER

PT J
AU Ozgur, Aykut
AF Ozgur, Aykut
TI Investigation of anticancer activities of STA-9090 (ganetespib) as a second generation HSP90 inhibitor in Saos-2 osteosarcoma cells
SO JOURNAL OF CHEMOTHERAPY
LA English
DT Article
DE Osteosarcoma; Saos-2; HSP90; STA-9090; ganetespib; chemotherapy
AB Osteosarcoma is common childhood tumour type of the bone. Chemotherapy is the most important step in treatment of osteosarcoma. Despite advanced diagnosis methods and target specific cancer therapeutics, osteosarcoma has still a high mortality rate and a tendency to metastasize. Therefore, new therapeutic strategies are evaluated in osteosarcoma treatment in pre-clinical and clinical studies. In the last ten years, heat shock protein 90 (HSP90) has been important biological target to design target specific cancer drugs. HSP90 play vital roles in proper folding, stabilization and maintenance of oncogenic client proteins in tumorigenesis. Therefore, inhibition of HSP90 has been significant therapeutic aspects in cancer drug design. STA-9090 (ganetespib) is a second generation small molecule HSP90 inhibitor which blocks tumurogenesis in cancer cells. STA-9090 inhibited ATP hydrolysis and protein folding process of HSP90. In this study, STA-9090 decreased Saos-2 cell proliferation and IC50 dose of STA-9090 was found out as 18.71 mu M and 10.25 mu M at 24 h and 48 h, respectively. STA-9090 inhibited HSP90 ATPase function and disrupted oncogenic client protein folding activity. Also, STA-9090 decreased protein level of the HSP90 in osteosarcoma cells. Expression analysis of osteosarcoma and bone metabolism related genes was performed by RT2 Profiler PCR Array. This study has found the down-regulation of the expression levels of oncogenic genes: DKK1, TWIST1, WNT10B, WNT3A, RANK, RANKL, PTH, FGFR1, FGFR2, LTBP2, IL6, TGF beta 1, MMP2 and SPARC genes, in STA-9090 treated Saso-2 cells. Furthermore, expression levels of osteosarcoma related genes, OPG, ER alpha, ER beta, IL15, BMP2 and BMP7, were found to have increased significantly. Biological activities of STA-9090 on Saos-2 cell line show its potential as a target specific drug to inhibit osteosarcoma and its metastasis.
C1 [Ozgur, Aykut] Tokat Gaziosmanpasa Univ, Artova Vocat Sch, Dept Vet Med, Lab & Vet Hlth Program, Tokat, Turkey.
RP Ozgur, A (通讯作者)，Tokat Gaziosmanpasa Univ, Artova Vocat Sch, Dept Vet Med, Lab & Vet Hlth Program, Tokat, Turkey.
EM aykut.ozgur@gop.edu.tr
FU Tokat Gaziosmanpasa University; Foundation of Scientific Researches Projects [2019/76]
CR Aaronson SA, 1991, SCIENCE, V254, P1146, DOI 10.1126/science.1659742
   Ando KOSEI, 2008, CURR DRUG DISCOV TECHNOL, V5, P263, DOI 10.2174/157016308785739857
   Baudhuin M, 2007, EXPERT REV ANTICANC, V7, P221, DOI 10.1586/14737140.7.2.221
   Bishop MW, 2016, CURR OPIN PEDIATR, V28, P26, DOI 10.1097/MOP.0000000000000298
   Boyce BF, 2008, ARCH BIOCHEM BIOPHYS, V473, P139, DOI 10.1016/j.abb.2008.03.018
   Branstetter D, 2015, J BONE ONCOL, V4, P59, DOI 10.1016/j.jbo.2015.06.002
   Buddingh EP, 2011, CANCER IMMUNOL IMMUN, V60, P575, DOI 10.1007/s00262-010-0965-3
   Cai Y, 2014, J CELL BIOCHEM, V115, P625, DOI 10.1002/jcb.24708
   Toledo SRC, 2010, J ORTHOP RES, V28, P1142, DOI 10.1002/jor.21120
   Cathcart J, 2015, GENES DIS, V2, P26, DOI 10.1016/j.gendis.2014.12.002
   Chatterjee S, 2017, INT J MOL SCI, V18, P0, DOI 10.3390/ijms18091978
   Ciocca DR, 2005, CELL STRESS CHAPERON, V10, P86, DOI 10.1379/CSC-99r.1
   Conlon KC, 2019, J INTERF CYTOK RES, V39, P6, DOI 10.1089/jir.2018.0019
   Dalla-torre CA, 2006, BMC CANCER, V6, P0, DOI 10.1186/1471-2407-6-237
   Entz-werle N, 2005, INT J CANCER, V117, P349, DOI 10.1002/ijc.21068
   Fang FANG, 2018, ONCOTARGET, V9, P36780, DOI 10.18632/oncotarget.26377
   Ferguson JL, 2018, AM FAM PHYSICIAN, V98, P205
   Gill J, 2017, PLOS ONE, V12, P0, DOI 10.1371/journal.pone.0173322
   Guan CN, 2012, ASIAN PAC J CANCER P, V13, P677, DOI 10.7314/APJCP.2012.13.2.677
   Gumus M, 2016, CURR PHARM BIOTECHNO, V17, P1231, DOI 10.2174/1389201017666161031105815
   Harrison DJ, 2018, EXPERT REV ANTICANC, V18, P39, DOI 10.1080/14737140.2018.1413939
   Hussein HESHAMA, 2009, J EGYPT NATL CANC INST, V21, P1
   Jego G, 2013, CANCER LETT, V332, P275, DOI 10.1016/j.canlet.2010.10.014
   Koca I, 2016, EUR J MED CHEM, V122, P280, DOI 10.1016/j.ejmech.2016.06.032
   Korc M, 2009, CURR CANCER DRUG TAR, V9, P639, DOI 10.2174/156800909789057006
   Lamora A, 2016, J CLIN MED, V5, P0, DOI 10.3390/jcm5110096
   Lee N, 2007, BRIT J CANCER, V97, P1552, DOI 10.1038/sj.bjc.6604069
   Liang XJ, 2019, J CELL BIOCHEM, V120, P10978, DOI 10.1002/jcb.28144
   Lin CH, 2014, ADV EXP MED BIOL, V804, P33, DOI 10.1007/978-3-319-04843-7_2
   Luetke A, 2014, CANCER TREAT REV, V40, P523, DOI 10.1016/j.ctrv.2013.11.006
   Miller DJ, 2018, FRONT NEUROSCI-SWITZ, V12, P0, DOI 10.3389/fnins.2018.00821
   Misaghi A, 2018, SICOT-J, V4, P0, DOI 10.1051/sicotj/2017028
   Moore DREWD, 2014, CANCER TREAT RES, V162, P65, DOI 10.1007/978-3-319-07323-1_4
   Nikitovic D, 2016, ONCOL REP, V36, P1787, DOI 10.3892/or.2016.4986
   Ono T, 2020, INFLAMM REGEN, V40, P0, DOI 10.1186/s41232-019-0111-3
   Osuna MAL, 2019, CANCER RES, V79, P1054, DOI 10.1158/0008-5472.CAN-18-1255
   Ottaviani G, 2009, CANCER TREAT RES, V152, P3, DOI 10.1007/978-1-4419-0284-9_1
   Ozgur A, 2016, ANTI-CANCER AGENT ME, V16, P280, DOI 10.2174/1871520615666150821093747
   Ozgur A, 2014, CURR PROTEOMICS, V11, P2, DOI 10.2174/1570164611666140415224635
   Proia DA, 2014, CANCER RES, V74, P1294, DOI 10.1158/0008-5472.CAN-13-3263
   Quintero-fabian S, 2019, FRONT ONCOL, V9, P0, DOI 10.3389/fonc.2019.01370
   Silva AC, 2020, ADV BIOCHEM ENG BIOT, V171, P87, DOI 10.1007/10_2019_105
   Sulzbacher I, 2002, J CLIN PATHOL, V55, P381, DOI 10.1136/jcp.55.5.381
   Turner N, 2010, NAT REV CANCER, V10, P116, DOI 10.1038/nrc2780
   Tutar L, 2010, CURR PHARM BIOTECHNO, V11, P216, DOI 10.2174/138920110790909632
   Ullah EKRAM, 2012, INDIAN J ENDOCRINOL METAB, V16, P1040, DOI 10.4103/2230-8210.103037
   Verrecchia F, 2018, FRONT ONCOL, V8, P0, DOI 10.3389/fonc.2018.00133
   Wang C, 2017, MED SCI MONITOR, V23, P3232, DOI 10.12659/MSM.905284
   Wang YS, 2010, CURR OPIN INVEST DR, V11, P1466
   Weekes D, 2016, ONCOGENE, V35, P2852, DOI 10.1038/onc.2015.344
   Wu JM, 2017, TRENDS PHARMACOL SCI, V38, P226, DOI 10.1016/j.tips.2016.11.009
   Xu XP, 2005, CANCER RES, V65, P130
   Yang MF, 2017, J BONE ONCOL, V9, P15, DOI 10.1016/j.jbo.2017.09.005
   Yang YK, 2017, ONCOL LETT, V14, P5491, DOI 10.3892/ol.2017.6871
   Yoshikawa H, 2004, J ORTHOP SCI, V9, P334, DOI 10.1007/s00776-004-0764-9
   Zhou WY, 2016, CANCER BIOL MED, V13, P260, DOI 10.20892/j.issn.2095-3941.2015.0102
   Zuo DM, 2016, FRONT IMMUNOL, V7, P0, DOI 10.3389/fimmu.2016.00075
NR 57
TC 3
Z9 3
U1 5
U2 10
PU TAYLOR & FRANCIS LTD
PI ABINGDON
PA 2-4 PARK SQUARE, MILTON PARK, ABINGDON OR14 4RN, OXON, ENGLAND
SN 1120-009X
EI 1973-9478
J9 J CHEMOTHERAPY
JI J. Chemother.
PD NOV 24
PY 2021
VL 33
IS 8
BP 554
EP 563
DI 10.1080/1120009X.2021.1908650
PG 10
WC Oncology; Infectious Diseases; Pathology; Pharmacology & Pharmacy
SC Oncology; Infectious Diseases; Pathology; Pharmacology & Pharmacy
GA XD0SE
UT WOS:000636115100001
PM 33794753
DA 2022-07-08
ER

PT J
AU Li, Zhengmao
   Fu, Yong
   Ouyang, Wei
   He, Min
   Wang, Yu
   Wang, Xin
   Tan, Wenfu
AF Li, Zhengmao
   Fu, Yong
   Ouyang, Wei
   He, Min
   Wang, Yu
   Wang, Xin
   Tan, Wenfu
TI Circ_0016347 Promotes Osteosarcoma Progression by Regulating miR-1225-3p/KCNH1 Axis
SO CANCER BIOTHERAPY AND RADIOPHARMACEUTICALS
LA English
DT Article; Early Access
DE circ_0016347; KCNH1; miR-1225-3p; osteosarcoma; progression
AB Background: Osteosarcoma (OS) is a common malignant bone cancer and usually occurs in adolescents and children. Circular RNAs (circRNAs) play essential roles in tumor development and progression. This study aimed to explore the function and molecular basis of circ_0016347 in OS progression. Materials and Methods: The levels of circ_0016347, miR-1225-3p, and ether a go-go 1 (KCNH1) were measured by quantitative real-time polymerase chain reaction or western blot assay. Cell proliferation was assessed by 3-(4,5-dimethyl-2-thiazolyl)-2,5-diphenyl-2-H-tetrazolium bromide (MTT) assay and colony formation assay. Cell migration and invasion were evaluated by transwell assay. Glucose consumption and lactate production were detected by glucose detection and lactic acid detection kits. The levels of Ki-67, matrix metalloproteinase-9 (MMP-9), and hexokinase-2 (HK2) were examined by western blot assay. The interaction among circ_0016347, miR-1225-3p, and KCNH1 was validated by dual-luciferase reporter assay. Xenograft assay was conducted to analyze tumor growth in vivo. Results: Circ_0016347 and KCNH1 were upregulated, while miR-1225-3p was downregulated in OS tissues or cells. Circ_0016347 and KCNH1 promoted proliferation, migration, invasion, and glycolysis of OS cells. Circ_0016347 regulated OS progression by modulating KCNH1. Circ_0016347 was a sponge of miR-1225-3p, and miR-1225-3p targeted KCNH1. Circ_0016347 regulated KCNH1 expression via sponging miR-1225-3p. Moreover, silencing of circ_0016347 inhibited tumor growth in vivo. Conclusion: Circ_0016347 contributed to OS progression through the miR-1225-3p/KCNH1 axis, which might provide a promising biomarker for OS therapy.
C1 [Li, Zhengmao; Fu, Yong; He, Min; Wang, Xin; Tan, Wenfu] Univ South China, Affiliated Hosp 2, Dept Traumat Orthoped, 35 Jiefang Rd, Hengyang 421001, Peoples R China.
   [Ouyang, Wei] Xiangya Med Coll CSU, Affiliated Zhuzhou Hosp, Dept Oncol, Zhuzhou, Peoples R China.
   [Wang, Yu] Univ South China, Affiliated Hosp 2, Dept Clin Lab, Hengyang, Peoples R China.
RP Tan, WF (通讯作者)，Univ South China, Affiliated Hosp 2, Dept Traumat Orthoped, 35 Jiefang Rd, Hengyang 421001, Peoples R China.
EM tuynrj@163.com
FU Clinical Medical Technology Innovation Guidance Project of Hunan Province, Research on Treatment Model of Severe Trauma [2018SK51507]
CR Rodriguez-rasgado JA, 2012, SENSORS-BASEL, V12, P5986, DOI 10.3390/s120505986
   Akazawa Y, 2019, SCI REP-UK, V9, P0, DOI 10.1038/s41598-019-42392-7
   Bai N, 2018, J EXP CLIN CANC RES, V37, P0, DOI 10.1186/s13046-018-0838-8
   Cazares-ordonez V, 2017, BIOCHEM CELL BIOL, V95, P531, DOI 10.1139/bcb-2017-0062
   Chang TC, 2007, ANNU REV GENOM HUM G, V8, P215, DOI 10.1146/annurev.genom.8.080706.092351
   Chen H, 2015, REPROD SCI, V22, P1618, DOI 10.1177/1933719115590665
   Garcia SN, 2019, CURR MED CHEM, V26, P7285, DOI 10.2174/0929867326666181213092652
   Han B, 2017, OXID MED CELL LONGEV, V2017, P0, DOI 10.1155/2017/7371010
   Harrison DJ, 2018, EXPERT REV ANTICANC, V18, P39, DOI 10.1080/14737140.2018.1413939
   Isakoff MS, 2015, J CLIN ONCOL, V33, P3029, DOI 10.1200/JCO.2014.59.4895
   Jin H, 2017, ONCOTARGET, V8, P25571, DOI 10.18632/oncotarget.16104
   Jin J, 2019, J CELL BIOCHEM, V120, P15678, DOI 10.1002/jcb.28837
   Kristensen LS, 2019, NAT REV GENET, V20, P675, DOI 10.1038/s41576-019-0158-7
   Li DY, 2018, ONCOTARGETS THER, V11, P6339, DOI 10.2147/OTT.S178001
   Liu JN, 2019, CELL PROLIFERAT, V52, P0, DOI 10.1111/cpr.12648
   Liu PH, 2019, CELL PROLIFERAT, V52, P0, DOI 10.1111/cpr.12614
   Meazza C, 2016, EXPERT REV ANTICANC, V16, P543, DOI 10.1586/14737140.2016.1168697
   Ng WL, 2018, RNA BIOL, V15, P995, DOI 10.1080/15476286.2018.1486659
   Ottaviani G, 2009, CANCER TREAT RES, V152, P3, DOI 10.1007/978-1-4419-0284-9_1
   Ouadid-ahidouch H, 2016, PFLUG ARCH EUR J PHY, V468, P751, DOI 10.1007/s00424-015-1784-3
   Qi HF, 2019, J CELL BIOCHEM, V120, P8475, DOI 10.1002/jcb.28134
   Ritter J, 2010, ANN ONCOL, V21, P320, DOI 10.1093/annonc/mdq276
   Rupaimoole R, 2017, NAT REV DRUG DISCOV, V16, P203, DOI 10.1038/nrd.2016.246
   Sun P, 2019, BIOL CHEM, V400, P237, DOI 10.1515/hsz-2018-0265
   Tombol Z, 2010, MODERN PATHOL, V23, P1583, DOI 10.1038/modpathol.2010.164
   Wang CC, 2018, INVEST NEW DRUG, V36, P1116, DOI 10.1007/s10637-018-0624-7
   Wang SM, 2019, PHARMAZIE, V74, P423, DOI 10.1691/ph.2019.9411
   Wang XZ, 2017, J MEMBRANE BIOL, V250, P123, DOI 10.1007/s00232-016-9944-8
   Wu J, 2012, NEOPLASMA, V59, P207, DOI 10.4149/neo_2012_027
   Wu J, 2014, INT J MOL SCI, V15, P5570, DOI 10.3390/ijms15045570
   Wu XY, 2015, BIOMED RES INT, V2015, P0, DOI 10.1155/2015/617316
   Wu XY, 2013, INT J MED SCI, V10, P676, DOI 10.7150/ijms.5528
   Wu YZ, 2019, MOL CANCER, V18, P0, DOI 10.1186/s12943-019-1007-1
   Zhao YB, 2019, BIOCHEM BIOPH RES CO, V516, P102, DOI 10.1016/j.bbrc.2019.05.182
   Zheng SN, 2019, AM J TRANSL RES, V11, P4126
   Zhong RL, 2019, CELL CYCLE, V18, P990, DOI 10.1080/15384101.2019.1608127
   Zhong YX, 2018, MOL CANCER, V17, P0, DOI 10.1186/s12943-018-0827-8
NR 37
TC 6
Z9 6
U1 2
U2 3
PU MARY ANN LIEBERT, INC
PI NEW ROCHELLE
PA 140 HUGUENOT STREET, 3RD FL, NEW ROCHELLE, NY 10801 USA
SN 1084-9785
EI 1557-8852
J9 CANCER BIOTHER RADIO
JI Cancer Biother. Radiopharm.
PD JUN 15
PY 2021
VL 0
IS 
BP 
EP 
DI 10.1089/cbr.2019.3349
PG 13
WC Oncology; Medicine, Research & Experimental; Pharmacology & Pharmacy; Radiology, Nuclear Medicine & Medical Imaging
SC Oncology; Research & Experimental Medicine; Pharmacology & Pharmacy; Radiology, Nuclear Medicine & Medical Imaging
GA RF3KT
UT WOS:000634741300001
PM 33764794
DA 2022-07-08
ER

PT J
AU Lu, Ko-Hsiu
   Yang, Jia-Sin
   Hsieh, Yi-Hsien
   Chu, Hsiao-Ju
   Chou, Chia-Hsuan
   Lu, EW
   Lin, Chiao-Wen
   Yang, Shun-Fa
AF Lu, Ko-hsiu
   Yang, Jia-sin
   Hsieh, Yi-hsien
   Chu, Hsiao-ju
   Chou, Chia-hsuan
   Lu, Eric
   Lin, Chiao-wen
   Yang, Shun-fa
TI Lipocalin-2 Inhibits Osteosarcoma Cell Metastasis by Suppressing MET Expression via the MEK-ERK Pathway
SO CANCERS
LA English
DT Article
DE LCN2; metastasis; osteosarcoma; MET
ID gelatinase-associated lipocalin; tyrosine kinase; invasion; ngal; receptor; gene; activation; carcinoma; survival; role
AB Simple Summary Higher neutrophil-derived cytokine lipocalin-2 (LCN2) expression possesses a versatile role in a myriad of cancers, but little is known about the role of LCN2 on osteosarcoma metastasis. In this study, we demonstrated that higher LCN2 inhibited cellular motility, migration, and invasion of osteosarcoma cells. Moreover, the phosphorylation of extracellular signal-regulated kinase (ERK) 1/2 was decreased by LCN2 knockdown. Conclusively, LCN2 inhibits osteosarcoma cell metastasis by suppressing MET via the mitogen-activated protein kinases/ERK kinase (MEK)-ERK pathway. Higher neutrophil-derived cytokine lipocalin-2 (LCN2) expression possesses a versatile role in a myriad of cancers, but little is known about the role of LCN2 on osteosarcoma metastasis. In this study, we demonstrated that higher LCN2 inhibited cellular motility, migration, and invasion of osteosarcoma cells. Moreover, using RNA sequencing technology, we found that LCN2 repressed MET gene expression in U2OS cells. Manipulation of LCN2 levels influenced the migratory potential of osteosarcoma cells as cellular migration was enhanced by transfecting with vectors containing a constitutively active LCN2 cDNA and recombinant human LCN2. Moreover, the phosphorylation of mitogen-activated protein kinases/extracellular signal-regulated kinase (ERK) kinase (MEK) 1/2 and ERK 1/2 was decreased by LCN2 knockdown. Furthermore, the use of ERK inhibitor (U0126) and activator (tBHQ) confirmed that the pharmaceutic inhibition of MEK-ERK augmented the LCN2-mediated MET suppression and migration of U2OS and HOS cells. Conclusively, LCN2 inhibits osteosarcoma cell metastasis by suppressing MET via the MEK-ERK pathway.
C1 [Lu, Ko-Hsiu] Chung Shan Med Univ Hosp, Dept Orthoped, Taichung 402, Taiwan.
   [Lu, Ko-Hsiu] Chung Shan Med Univ, Sch Med, Taichung 402, Taiwan.
   [Yang, Jia-Sin; Hsieh, Yi-Hsien; Chu, Hsiao-Ju; Chou, Chia-Hsuan; Yang, Shun-Fa] Chung Shan Med Univ, Inst Med, Taichung 402, Taiwan.
   [Yang, Jia-Sin; Hsieh, Yi-Hsien; Chu, Hsiao-Ju; Chou, Chia-Hsuan; Yang, Shun-Fa] Chung Shan Med Univ Hosp, Dept Med Res, Taichung 402, Taiwan.
   [Lu, Eric Wun-Hao] Amer Sch Taichung, Taichung 406, Taiwan.
   [Lin, Chiao-Wen] Chung Shan Med Univ, Inst Oral Sci, Taichung 402, Taiwan.
   [Lin, Chiao-Wen] Chung Shan Med Univ Hosp, Dept Dent, Taichung 402, Taiwan.
RP Yang, SF (通讯作者)，Chung Shan Med Univ, Inst Med, Taichung 402, Taiwan.; Yang, SF (通讯作者)，Chung Shan Med Univ Hosp, Dept Med Res, Taichung 402, Taiwan.; Lin, CW (通讯作者)，Chung Shan Med Univ, Inst Oral Sci, Taichung 402, Taiwan.; Lin, CW (通讯作者)，Chung Shan Med Univ Hosp, Dept Dent, Taichung 402, Taiwan.
EM cshy307@csh.org.tw; gazn_sheep@yahoo.com.tw; hyhsien@csmu.edu.tw; pig191919@seed.net.tw; wishwing1109@gmail.com; 21ericl@ast.tc.edu.tw; cwlin@csmu.edu.tw; ysf@csmu.edu.tw
FU Ministry of Science and Technology, Taiwan [MOST-105-2314-B-040-003-MY3]; Chung Shan Medical University Hospital, Taiwan [CSH-2021-D-011]
CR Arihiro K, 2001, PATHOL INT, V51, P100, DOI 10.1046/j.1440-1827.2001.01164.x
   Berger T, 2010, P NATL ACAD SCI USA, V107, P2995, DOI 10.1073/pnas.1000101107
   Birkenkamp-demtroder K, 2002, CANCER RES, V62, P4352
   Breindel JL, 2013, CANCER RES, V73, P5053, DOI 10.1158/0008-5472.CAN-12-3775
   Candido S, 2016, BBA-MOL CELL RES, V1863, P438, DOI 10.1016/j.bbamcr.2015.08.010
   Candido S, 2014, ONCOTARGET, V5, P1576, DOI 10.18632/oncotarget.1738
   Chakraborty S, 2012, BBA-REV CANCER, V1826, P129, DOI 10.1016/j.bbcan.2012.03.008
   Chan-hui PY, 1998, BIOCHEM J, V336, P599, DOI 10.1042/bj3360599
   Chang PY, 2017, ENVIRON TOXICOL, V32, P2032, DOI 10.1002/tox.22380
   Cheng HL, 2016, ONCOTARGET, V7, P9742, DOI 10.18632/oncotarget.7138
   Chiang KC, 2016, SCI REP-UK, V6, P0, DOI 10.1038/srep36138
   Cooper CS, 1992, ONCOGENE, V7, P3
   Cooper CS, 1984, NATURE, V311, P29, DOI 10.1038/311029a0
   Ding GX, 2015, PROSTATE, V75, P957, DOI 10.1002/pros.22978
   Dorfman HCB, 1998, BONE TUMORS, V0, P128
   Hsieh YS, 2007, CARCINOGENESIS, V28, P977, DOI 10.1093/carcin/bgl221
   Hu LM, 2009, LAB INVEST, V89, P531, DOI 10.1038/labinvest.2009.17
   Jaiswal RK, 2018, MOL CARCINOGEN, V57, P1038, DOI 10.1002/mc.22824
   Lai AZ, 2009, TRENDS CELL BIOL, V19, P542, DOI 10.1016/j.tcb.2009.07.002
   Lannetti A, 2008, P NATL ACAD SCI USA, V105, P14058, DOI 10.1073/pnas.0710846105
   Lee HJ, 2006, INT J CANCER, V118, P2490, DOI 10.1002/ijc.21657
   Lu KH, 2005, J ORTHOP RES, V23, P988, DOI 10.1016/j.orthres.2005.01.018
   Lu KH, 2020, CANCER METAST REV, V39, P303, DOI 10.1007/s10555-020-09845-2
   Lu KH, 2018, J PINEAL RES, V65, P0, DOI 10.1111/jpi.12507
   Lu KH, 2013, FOOD CHEM TOXICOL, V52, P193, DOI 10.1016/j.fct.2012.11.019
   Lu YN, 2019, CELL COMMUN SIGNAL, V17, P0, DOI 10.1186/s12964-019-0434-3
   Macewen EG, 2003, CLIN EXP METASTAS, V20, P421
   Maroun CR, 2014, PHARMACOL THERAPEUT, V142, P316, DOI 10.1016/j.pharmthera.2013.12.014
   Mirabello L, 2009, CANCER-AM CANCER SOC, V115, P1531, DOI 10.1002/cncr.24121
   Moschen AR, 2017, TRENDS ENDOCRIN MET, V28, P388, DOI 10.1016/j.tem.2017.01.003
   Nuntagowat C, 2010, CLIN EXP METASTAS, V27, P295, DOI 10.1007/s10585-010-9327-y
   Oertel S, 2010, TUMORI, V96, P582, DOI 10.1177/030089161009600411
   Ottaviani G, 2009, CANCER TREAT RES, V152, P3, DOI 10.1007/978-1-4419-0284-9_1
   Picci P, 2010, ANN ONCOL, V21, P1366, DOI 10.1093/annonc/mdp502
   Scagliotti GV, 2013, CANCER TREAT REV, V39, P793, DOI 10.1016/j.ctrv.2013.02.001
   Tong ZM, 2008, CANCER RES, V68, P6100, DOI 10.1158/0008-5472.CAN-08-0540
   Trusolino L, 2010, NAT REV MOL CELL BIO, V11, P834, DOI 10.1038/nrm3012
   Viau A, 2010, J CLIN INVEST, V120, P4065, DOI 10.1172/JCI42004
   Wang YP, 2013, HEPATOLOGY, V58, P1349, DOI 10.1002/hep.26467
   Weis L, 1997, SURG BONE SOFT TISSU, V0, P265
   Yan L, 2001, J BIOL CHEM, V276, P37258, DOI 10.1074/jbc.M106089200
   Yang J, 2009, CELL CYCLE, V8, P2347, DOI 10.4161/cc.8.15.9224
   Yang J, 2009, P NATL ACAD SCI USA, V106, P3913, DOI 10.1073/pnas.0810617106
NR 43
TC 2
Z9 2
U1 0
U2 0
PU MDPI
PI BASEL
PA ST ALBAN-ANLAGE 66, CH-4052 BASEL, SWITZERLAND
SN 
EI 2072-6694
J9 CANCERS
JI Cancers
PD JUL 15
PY 2021
VL 13
IS 13
BP 
EP 
DI 10.3390/cancers13133181
PG 16
WC Oncology
SC Oncology
GA TG0KP
UT WOS:000671102400001
PM 34202288
DA 2022-07-08
ER

PT J
AU Gong, Huaping
   Chen, Long
   Dong, Ruipeng
AF Gong, Huaping
   Chen, Long
   Dong, Ruipeng
TI Effects and Mechanisms of Tripartite Motif Containing 14 Downregulation on Proliferation, Migration, and Invasion of Cancerous Pancreatic PANC-1 Cells
SO JOURNAL OF BIOMATERIALS AND TISSUE ENGINEERING
LA English
DT Article
DE Pancreatic Cancer; TRIM14; Invasion; Migration; Apoptosis; AKT Signaling Pathway
ID trim14; aggressiveness; osteosarcoma; protein
AB This study aimed to investigate the effect and mechanism of TRIM14 downregulation on the apoptosis, migration, and invasion of cancerous pancreatic PANC-1 cells. PANC-1 cells cultured in vitro were classified to a control (normal culture), negative (neutral siRNA transfection), and siTRIM14 group (TRIM14 siRNA transfection). RT-PCR was adopted to test TRIM14 mRNA expression. Cellular proliferation was determined by CCK-8, and transwell chamber invasion and apoptosis by flow cytometry. AKT signaling pathway related proteins CyclinD1, MMP-2, Bcl-2, and AKT phosphorylation, and TRIMI14 protein expression, were determined by western blotting. Compared with the control group, TRIMI14 expression, cellular proliferation ability, infiltration, transfer AKT phosphorylation, and TRIMI14, CyclinD1, MMP-2, and Bcl-2 protein expression were greatly reduced in siTRIM14 cells, and the apoptotic ability was significantly enhanced (P < 0.05). However, no striking differences were detected between the negative and control groups (P > 0.05). Downregulating TRIM14 expression can inhibit the proliferation, invasion, and migration of PANC-1 cells, and promote apoptosis. The mechanism may be associated with the inhibition of AKT signaling pathway activation.
C1 [Gong, Huaping; Chen, Long] Wuhan Univ, Hanchuan Hosp, Dept Endocrine, Peoples Hosp, Hanchuan 431600, Hubei, Peoples R China.
   [Dong, Ruipeng] Qingdao Municipal Hosp East Hosp, Dept Hepatobiliary Surg, Qingdao 266000, Shandong, Peoples R China.
RP Dong, RP (通讯作者)，Qingdao Municipal Hosp East Hosp, Dept Hepatobiliary Surg, Qingdao 266000, Shandong, Peoples R China.
FU Hanchuan Hospital, People's Hospital of Wuhan University
CR Dong BW, 2018, ONCOL RES TREAT, V41, P129, DOI 10.1159/000485625
   Hatakeyama S, 2017, TRENDS BIOCHEM SCI, V42, P297, DOI 10.1016/j.tibs.2017.01.002
   Hatakeyama S, 2011, NAT REV CANCER, V11, P792, DOI 10.1038/nrc3139
   Hu GW, 2019, ONCOL RES, V27, P439, DOI 10.3727/096504018X15214994641786
   Huang SB, 2018, INT J ONCOL, V53, P672, DOI 10.3892/ijo.2018.4421
   Jin ZH, 2018, CANCER CELL INT, V18, P0, DOI 10.1186/s12935-018-0701-1
   Li YJ, 2018, EXP THER MED, V15, P2365, DOI 10.3892/etm.2017.5679
   Massihnia D, 2017, J HEMATOL ONCOL, V10, P0, DOI 10.1186/s13045-016-0371-1
   Mcguigan A, 2018, WORLD J GASTROENTERO, V24, P4846, DOI 10.3748/wjg.v24.i43.4846
   Nguyen JQ, 2017, CANCER BIOL THER, V18, P16, DOI 10.1080/15384047.2016.1252880
   Shen WD, 2019, CANCER MANAG RES, V11, P5725, DOI 10.2147/CMAR.S210782
   Su X, 2016, ONCOTARGET, V7, P9939, DOI 10.18632/oncotarget.6941
   Vunjak M, 2019, CURR BIOL, V29, PR42, DOI 10.1016/j.cub.2018.11.026
   Wang FQ, 2018, ONCOL REP, V40, P3273, DOI 10.3892/or.2018.6750
   Wang H, 2017, CELL BIOCHEM FUNCT, V35, P315, DOI 10.1002/cbf.3278
   Xu GX, 2017, SCI REP-UK, V7, P0, DOI 10.1038/srep42411
   Yu C, 2018, THERANOSTICS, V8, P3224, DOI 10.7150/thno.23259
   Yu X, 2018, J CLIN HEPATOLOGY, V34, P77
   Zhou RT, 2017, ONCOTARGET, V8, P56351, DOI 10.18632/oncotarget.16912
NR 20
TC 0
Z9 0
U1 1
U2 2
PU AMER SCIENTIFIC PUBLISHERS
PI VALENCIA
PA 26650 THE OLD RD, STE 208, VALENCIA, CA 91381-0751 USA
SN 2157-9083
EI 2157-9091
J9 J BIOMATER TISS ENG
JI J. Biomater. Tissue Eng.
PD MAR 15
PY 2021
VL 11
IS 3
BP 402
EP 406
DI 10.1166/jbt.2021.2407
PG 5
WC Cell & Tissue Engineering
SC Cell Biology
GA SB8ER
UT WOS:000650220700008
DA 2022-07-08
ER

PT J
AU Wu, M.
   Sun, X.
   Wang, T.
   Zhang, M.
   Li, P.
AF Wu, M
   Sun, X
   Wang, T
   Zhang, M
   Li, P
TI TRPS1 knockdown inhibits angiogenic vascular mimicry in human triple negative breast cancer cells
SO CLINICAL & TRANSLATIONAL ONCOLOGY
LA English
DT Article
DE TRPS1; Vascular mimicry; Triple-negative breast cancer
ID vasculogenic mimicry; channel; pathway
AB Purpose Vascular mimicry (VM) tubules are lumen structures comprised of malignant tumor cells without the participation of endothelial cells. VM simulates blood vessel function in tumors to deliver a sufficient blood supply for proliferation, invasion, and metastasis of malignant tumors, thereby reducing the clinical effects of anti-angiogenic treatments. The elimination or prevention of malignant tumor VM development therefore represents an urgent research goal as a therapeutic strategy to and cut off nutrients required for tumor growth. The GATA transcription factor TRPS1 is abnormally up-regulated in breast cancer, osteosarcoma, prostate cancer, and other tumor tissues, and is instrumental in regulating cell proliferation, differentiation, and tissue growth and development. Methods Here, we explored the effects of TRPS1 knockdown on VM and the proteins underlying its development in triple-negative breast cancer cell line MDA-MB-231. Results We found that TRPS1 knockdown resulted in obvious inhibition of VM development. Fluorescence microscopy of F-actin and tubulin revealed that loss of TRPS1 function resulted in disruption of cytoskeleton and microtubule formation, respectively. In addition, TRPS1-suppressed cells exhibited reduced accumulation of VM-associated proteins EphA2, MMP-2, MMP-9, VEGF, and VE-cadherin. Moreover, it is interesting to know that the capacity for migration and invasion were limited in MDA-MB-231cells after TRPS1 knockdown and that the average number of VM tubules, their length, and number of intersections were also significantly decreased. Conclusions Based on our results, and in light of previous studies, we thus proposed that TRPS1 suppression negatively affects vascular mimicry possibly through reduced TRPS1-mediated transcriptional regulation of VM-related protein VEGF-A.
C1 [Wu, M.; Sun, X.; Wang, T.; Zhang, M.; Li, P.] Anhui Med Univ, Affiliated Hosp 1, Chinese Integrat Med Oncol Dept, 120 Wanshui Rd, Hefei 230022, Anhui, Peoples R China.
RP Li, P (通讯作者)，Anhui Med Univ, Affiliated Hosp 1, Chinese Integrat Med Oncol Dept, 120 Wanshui Rd, Hefei 230022, Anhui, Peoples R China.
EM liping1964@ahmu.edu.cn
FU National Natural Science Foundation of China [81673908]
CR Bray F, 2018, CA-CANCER J CLIN, V68, P394, DOI 10.3322/caac.21492
   Chang GTG, 2007, BBA-PROTEINS PROTEOM, V1774, P575, DOI 10.1016/j.bbapap.2007.03.011
   Chen LX, 2011, CANCER BIOL THER, V11, P229, DOI 10.4161/cbt.11.2.13842
   Chen XH, 2020, FRONT PHARMACOL, V11, P0, DOI 10.3389/fphar.2020.00606
   Fujisawa T, 2014, J DERMATOL, V41, P514, DOI 10.1111/1346-8138.12511
   Hong J, 2013, BIOMED RES INT, V2013, P0, DOI 10.1155/2013/454085
   Hong ZP, 2019, ONCOL REP, V42, P1569, DOI 10.3892/or.2019.7251
   Hu J, 2014, EXP BIOL MED, V239, P423, DOI 10.1177/1535370214523904
   Huang DS, 2015, INT J CLIN EXP MED, V8, P8369
   Izawa Y, 2018, ACTA HISTOCHEM CYTOC, V51, P173, DOI 10.1267/ahc.18041
   Jia M, 2014, FEBS LETT, V588, P801, DOI 10.1016/j.febslet.2014.01.041
   Li FK, 2021, CELLS-BASEL, V10, P0, DOI 10.3390/cells10051070
   Li X, 2020, J CANCER, V11, P2560, DOI 10.7150/jca.40558
   Li ZS, 2015, DIAGN PATHOL, V10, P0, DOI 10.1186/s13000-015-0401-2
   Maes H, 2014, CELL DEATH DIS, V5, P0, DOI 10.1038/cddis.2014.94
   Maniotis AJ, 1999, AM J PATHOL, V155, P739, DOI 10.1016/S0002-9440(10)65173-5
   Mitra D, 2020, BREAST CANCER RES TR, V179, P359, DOI 10.1007/s10549-019-05482-8
   Qiao LL, 2015, J CELL MOL MED, V19, P315, DOI 10.1111/jcmm.12496
   Sun HZ, 2019, CANCER BIOL MED, V16, P299, DOI 10.20892/j.issn.2095-3941.2018.0209
   Sun HZ, 2017, CANCER BIOL THER, V18, P205, DOI 10.1080/15384047.2017.1294288
   Wang JY, 2008, CANCER BIOL THER, V7, P758, DOI 10.4161/cbt.7.5.5765
   Wang S, 2018, ONCOTARGETS THER, V11, P3765, DOI 10.2147/OTT.S164982
   Wu Q, 2019, INT J CLIN EXP PATHO, V12, P1678
   Zeng F, 2015, ONCOTARGET, V6, P36625, DOI 10.18632/oncotarget.5382
   Zhang DF, 2014, MOL CANCER, V13, P0, DOI 10.1186/1476-4598-13-207
   Zhang SW, 2007, CANCER LETT, V254, P157, DOI 10.1016/j.canlet.2006.12.036
   Zhang X, 2019, J CANCER, V10, P6327, DOI 10.7150/jca.34171
   Zhou XS, 2017, BIOCHEM BIOPH RES CO, V492, P447, DOI 10.1016/j.bbrc.2017.08.076
NR 28
TC 1
Z9 1
U1 2
U2 5
PU SPRINGER INT PUBL AG
PI CHAM
PA GEWERBESTRASSE 11, CHAM, CH-6330, SWITZERLAND
SN 1699-048X
EI 1699-3055
J9 CLIN TRANSL ONCOL
JI Clin. Transl. Oncol.
PD JAN 15
PY 2021
VL 24
IS 1
BP 145
EP 153
DI 10.1007/s12094-021-02676-9
PG 9
WC Oncology
SC Oncology
GA YC1BR
UT WOS:000669293800001
PM 34216368
DA 2022-07-08
ER

PT J
AU Xu, Ning
   Wang, Lili
   Fu, Shiping
   Jiang, Bin
AF Xu, Ning
   Wang, Lili
   Fu, Shiping
   Jiang, Bin
TI Resveratrol is cytotoxic and acts synergistically with NF-kappa B inhibition in osteosarcoma MG-63 cells
SO ARCHIVES OF MEDICAL SCIENCE
LA English
DT Article
DE proliferation; migration; invasion; apoptosis; preclinical; translational; MG-63; chemotherapy; signal transduction
ID matrix-metalloproteinase; up-regulation; cancer cell; expression; activation; proliferation; apoptosis; suppression; modulation; hypoxia
AB Introduction: Osteosarcoma is the most common primary malignancy of the bone. The existing adjuvant chemotherapy regimens, while improving the overall survival, have been limited by the significant systemic toxicity. Substantial clinical and research efforts are being invested to develop novel pharmaceutical agents. Resveratrol (Res) has been suggested to have a chemopreventive effect. However, the mechanism of Res in osteosarcoma remains to be elucidated. Material and methods: The MG-63 osteosarcoma cell culture model was used to investigate the chemotherapeutic effect of Res. MTT assay, wound healing assay, and Transwell migration assay were used to document the effect of Res on cell proliferation, migration, and invasion, respectively. Apoptosis in MG-63 cells was quantified with the TUNEL assay. Western blotting analysis was used to examine the molecular changes following Res treatment. Data processing and analysis were conducted using GraphPad Prism 5.0. P < 0.05 was considered statistically significant. Results: Our data suggested that Res blocks cell proliferation, migration, and invasion, and activates apoptotic cell death in osteosarcoma MG-63 cells. We found that Res potentially down-regulates nuclear factor kappa B (NE-kappa B) and Akt intracellular signaling transduction. Moreover, the combination of Res and pyrrolidine dithiocarbamate (PDTC), an NE-kappa B inhibitor, resulted in synergistic growth inhibition of osteosarcoma. Conclusions: Our in vitro preclinical study in the MG-63 cell line model supports the translation of Res to the clinical management of patients with osteosarcoma.
C1 [Xu, Ning; Fu, Shiping] Shanghai Eighth Peoples Hosp, Dept Orthoped, Shanghai, Peoples R China.
   [Wang, Lili; Jiang, Bin] Shanghai Jiao Tong Univ, Dept Oncol, Peoples Hosp 9, Med Coll, 280 Mohe Rd, Shanghai 201901, Peoples R China.
RP Jiang, B (通讯作者)，Shanghai Jiao Tong Univ, Dept Oncol, Peoples Hosp 9, Med Coll, 280 Mohe Rd, Shanghai 201901, Peoples R China.
EM drbinjiang@outlook.com
CR Azios NG, 2007, NEOPLASIA, V9, P147, DOI 10.1593/neo.06778
   Billard C, 2002, LEUKEMIA LYMPHOMA, V43, P1991, DOI 10.1080/1042819021000015952
   Boon E, 2017, HEAD NECK-J SCI SPEC, V39, P140, DOI 10.1002/hed.24556
   Branca M, 2006, DIAGN CYTOPATHOL, V34, P555, DOI 10.1002/dc.20514
   Buhrmann C, 2016, NUTRIENTS, V8, P0, DOI 10.3390/nu8030145
   Chin YT, 2014, ONCOTARGET, V5, P12891, DOI 10.18632/oncotarget.2632
   Fraser SP, 2014, NUTR CANCER, V66, P1047, DOI 10.1080/01635581.2014.939291
   Hussain AR, 2012, PLOS ONE, V7, P0, DOI 10.1371/journal.pone.0039945
   Jang MS, 1997, SCIENCE, V275, P218, DOI 10.1126/science.275.5297.218
   Jin ZJ, 1980, ACTA PHARMACOL SIN, V1, P70
   Joseph AM, 2013, EXP GERONTOL, V48, P858, DOI 10.1016/j.exger.2013.05.061
   Kato A, 2015, ONCOTARGET, V6, P42963, DOI 10.18632/oncotarget.5981
   Kundu JK, 2006, CARCINOGENESIS, V27, P1465, DOI 10.1093/carcin/bgi349
   Lee SJ, 2011, LIFE SCI, V88, P465, DOI 10.1016/j.lfs.2011.01.005
   Li Y, 2009, EUR J PHARMACOL, V609, P13, DOI 10.1016/j.ejphar.2009.03.004
   Liu YAN, 2008, CHINESE JOURNAL OF CLINICAL ONCOLOGY, V5, P361, DOI 10.1007/s11805-008-0361-3
   Liu ZH, 2012, ONCOL LETT, V4, P837, DOI 10.3892/ol.2012.824
   Luetke A, 2014, CANCER TREAT REV, V40, P523, DOI 10.1016/j.ctrv.2013.11.006
   Maniati E, 2011, J CLIN INVEST, V121, P4685, DOI 10.1172/JCI45797
   Meng ZW, 2008, ENDOCRINOLOGY, V149, P5357, DOI 10.1210/en.2008-0279
   Mirabello L, 2009, CANCER-AM CANCER SOC, V115, P1531, DOI 10.1002/cncr.24121
   Mitani T, 2014, J NUTR SCI VITAMINOL, V60, P122, DOI 10.3177/jnsv.60.122
   Myant KB, 2013, CELL STEM CELL, V12, P761, DOI 10.1016/j.stem.2013.04.006
   Narayanan BA, 2003, INT J CANCER, V104, P204, DOI 10.1002/ijc.10932
   Niles RM, 2003, CANCER LETT, V190, P157, DOI 10.1016/S0304-3835(02)00676-6
   Park MH, 2011, PROSTATE, V71, P801, DOI 10.1002/pros.21296
   Ren ZH, 2013, PHARMAZIE, V68, P689, DOI 10.1691/ph.2013.2916
   Schlotter CM, 2008, BREAST CANCER RES, V10, P0, DOI 10.1186/bcr2112
   Sinha D, 2016, SEMIN CANCER BIOL, V40-41, P209, DOI 10.1016/j.semcancer.2015.11.001
   Sizemore N, 1999, MOL CELL BIOL, V19, P4798
   Smith MA, 2014, CANCER-AM CANCER SOC, V120, P2497, DOI 10.1002/cncr.28748
   Soto BL, 2011, CANCER IMMUNOL IMMUN, V60, P731, DOI 10.1007/s00262-011-0971-0
   Sun CY, 2006, ACTA PHARMACOL SIN, V27, P1447, DOI 10.1111/j.1745-7254.2006.00343.x
   Sun YM, 2015, MOL MED REP, V11, P1975, DOI 10.3892/mmr.2014.2913
   Torigoe T, 2007, J ORTHOP SCI, V12, P424, DOI 10.1007/s00776-007-1164-8
   Yang SF, 2015, ONCOTARGET, V6, P2736, DOI 10.18632/oncotarget.3088
   Zou YG, 2015, MOL MED REP, V12, P7221, DOI 10.3892/mmr.2015.4338
   Zulueta A, 2015, WORLD J GASTROENTERO, V21, P10636, DOI 10.3748/wjg.v21.i37.10636
NR 38
TC 5
Z9 5
U1 2
U2 4
PU TERMEDIA PUBLISHING HOUSE LTD
PI POZNAN
PA KLEEBERGA ST 2, POZNAN, 61-615, POLAND
SN 1734-1922
EI 1896-9151
J9 ARCH MED SCI
JI Arch. Med. Sci.
PD JUN 15
PY 2021
VL 17
IS 1
BP 166
EP 176
DI 10.5114/aoms.2020.100777
PG 11
WC Medicine, General & Internal
SC General & Internal Medicine
GA QD5TT
UT WOS:000615581000021
PM 33488869
DA 2022-07-08
ER

PT J
AU Wang, Xiaohu
   Zhao, Bo
AF Wang, Xiaohu
   Zhao, Bo
TI Association of MMP-9 and PCNA Protein Expression in Osteosarcoma are Associated with Clinical Stage, Metastasis, and Prognosis
SO INTERNATIONAL JOURNAL OF HUMAN GENETICS
LA English
DT Article
DE Biomarkers; Clinical Stage; Matrix Metallopeptidase 9; Proliferating Cell Nuclear Antigen; Osteosarcoma; Prognosis
ID proliferation; cancer
AB Present work studies the expressions of MMP-9 and PCNA in osteosarcoma patients and its correlation with clinical stage. 53 specimens of osteosarcoma were surgically removed and 28 osteochondroma tissues were used for immunohistochemical staining to detect the expression of proliferating cell nuclear antigen ( PCNA) as well as matrix metalloproteinase-9 (MMP-9). The expression rates of MMP-9, as well as PCNA, were 75.5 percent and 86.8 percent in osteosarcoma, while were 10.7 percent and 7.5 percent in osteochondroma, respectively, which was statistically significant (P<0.05). The expression levels of MMP-9, PCNA, and the total survival time were connected with the Enneking stage. It shows an upward trend for the expression levels of PCNA and MMP-9 in osteosarcoma tissues. The expression levels of MMP-9 and PCNA are related to the clinical stage, metastasis, and prognosis.
C1 [Wang, Xiaohu; Zhao, Bo] Hanchuan Peoples Hosp, Dept Orthopaed, Hanchuan, Peoples R China.
RP Zhao, B (通讯作者)，Hanchuan Peoples Hosp, Dept Orthopaed, Hanchuan City, Hubei, Peoples R China.
EM jnbv8956@126.com; hcd89569@126.com
CR Benini S, 1999, INT J CANCER, V80, P581, DOI 10.1002/(SICI)1097-0215(19990209)80:4<581::AID-IJC16>3.3.CO;2-F
   Bhattasali O, 2015, CANCER MED-US, V4, P523, DOI 10.1002/cam4.407
   Candido S, 2016, BBA-MOL CELL RES, V1863, P438, DOI 10.1016/j.bbamcr.2015.08.010
   Cong ML, 2016, TUMOR BIOL, V37, P9441, DOI 10.1007/s13277-015-4414-y
   Fan SH, 2015, J CELL BIOCHEM, V116, P502, DOI 10.1002/jcb.24978
   Gang LIU, 2012, CHINESE J CLIN EXP P, V10, P1
   Ho HY, 2016, J PINEAL RES, V61, P479, DOI 10.1111/jpi.12365
   Kang LIN, 2014, J NEUROANAT, V30, P541
   Paradiso A, 1996, INT J CANCER, V69, P437, DOI 10.1002/(SICI)1097-0215(19961220)69:6<437::AID-IJC2>3.0.CO;2-5
   Qin ZHOUSHUAI, 2014, LIFE SCI 2-BIOCH GEN, V26, P1143
   Tang Y, 2017, MEDICINE, V96, P0, DOI 10.1097/MD.0000000000006714
   Wu XUELIANG, 2016, J CHINESE ACA MED SC, V38, P696
   [杨聚鹏 YANGJUPENG], 2015, 中华普通外科杂志 CHINESE JOURNAL OF GENERAL SURGERY, V30, P635
   Yang QY, 2014, CARCINOGENESIS, V35, P1643, DOI 10.1093/carcin/bgu084
   Yonemura Y, 1993, CANCER, V71, P2448, DOI 10.1002/1097-0142(19930415)71:8<2448::AID-CNCR2820710804>3.0.CO;2-V
   Zhang QY, 2016, MEDICINE, V95, P0, DOI 10.1097/MD.0000000000003661
   [赵亚恒 ZHAOYAHENG], 2014, 肿瘤防治研究 CANCER RESEARCH ON PREVENTION AND TREATMENT, V41, P283
NR 17
TC 0
Z9 0
U1 0
U2 0
PU KAMLA-RAJ ENTERPRISES
PI GURGAON
PA B2-GROUND FLR, SOUTH CITY II, GURGAON, HARYANA 122 018, INDIA
SN 0972-3757
EI 2456-6330
J9 INT J HUM GENET
JI Int. J. Hum. Genet.
PD MAR 15
PY 2021
VL 21
IS 1
BP 23
EP 29
DI 10.31901/24566330/21.01.772
PG 7
WC Genetics & Heredity
SC Genetics & Heredity
GA TX8SP
UT WOS:000683356800002
DA 2022-07-08
ER

PT J
AU Larrouture, QC
   Cribbs, AP
   Rao, SR
   Philpott, Martin
   Snelling, SJ
   Knowles, HJ
AF Larrouture, Quitterie
   Cribbs, Adam
   Rao, Srinivasa
   Philpott, Martin
   Snelling, Sarah
   Knowles, Helen
TI Loss of mutual protection between human osteoclasts and chondrocytes in damaged joints initiates osteoclast-mediated cartilage degradation by MMPs
SO SCIENTIFIC REPORTS
LA English
DT Article
ID subchondral bone; articular-cartilage; cell-type; resorption; osteoarthriti; chondroclast; identification; alendronate; prevention; genomics
AB Osteoclasts are multinucleated, bone-resorbing cells. However, they also digest cartilage during skeletal maintenance, development and in degradative conditions including osteoarthritis, rheumatoid arthritis and primary bone sarcoma. This study explores the mechanisms behind the osteoclast-cartilage interaction. Human osteoclasts differentiated on acellular human cartilage expressed osteoclast marker genes (e.g. CTSK, MMP9) and proteins (TRAP, VNR), visibly damaged the cartilage surface and released glycosaminoglycan in a contact-dependent manner. Direct co-culture with chondrocytes during differentiation increased large osteoclast formation (p < 0.0001) except when co-cultured on dentine, when osteoclast formation was inhibited (p = 0.0002). Osteoclasts cultured on dentine inhibited basal cartilage degradation (p = 0.012). RNA-seq identified MMP8 overexpression in osteoclasts differentiated on cartilage versus dentine (8.89-fold, p = 0.0133), while MMP9 was the most highly expressed MMP. Both MMP8 and MMP9 were produced by osteoclasts in osteosarcoma tissue. This study suggests that bone-resident osteoclasts and chondrocytes exert mutually protective effects on their 'native' tissue. However, when osteoclasts contact non-native cartilage they cause degradation via MMPs. Understanding the role of osteoclasts in cartilage maintenance and degradation might identify new therapeutic approaches for pathologies characterized by cartilage degeneration.
C1 [Larrouture, Quitterie C.] Univ Pittsburgh, Dept Pathol, Pittsburgh, PA USA.
   [Cribbs, Adam P.; Rao, Srinivasa R.; Philpott, Martin; Snelling, Sarah J.; Knowles, Helen J.] Univ Oxford, Nuffield Dept Orthopaed Rheumatol & Musculoskelet, Botnar Res Ctr, Oxford OX3 7LD, England.
   [Rao, Srinivasa R.] Univ Oxford, Nuffield Dept Surg Sci, Oxford, England.
RP Knowles, HJ (通讯作者)，Univ Oxford, Nuffield Dept Orthopaed Rheumatol & Musculoskelet, Botnar Res Ctr, Oxford OX3 7LD, England.
EM helen.knowles@ndorms.ox.ac.uk
FU (NIHR) Oxford Biomedical Research Centre; Versus Arthritis [MP/19200]; Rosetrees Trust [A1726]; Medical Research Council (MRC) Career Development Award; Cancer Research UK; National Institute of Health Research (NIHR) Oxford Biomedical Research Centre
CR Bertuglia A, 2016, OSTEOARTHR CARTILAGE, V24, P555, DOI 10.1016/j.joca.2015.10.008
   Bikle DD, 1994, J BONE MINER RES, V9, P1777
   Blangy A, 2020, J CELL SCI, V133, P0, DOI 10.1242/jcs.244798
   Botter SM, 2011, ARTHRITIS RHEUM-US, V63, P2690, DOI 10.1002/art.30307
   Bromley M, 1984, ARTHRITIS RHEUM, V27, P968, DOI 10.1002/art.1780270902
   Bromley M, 1984, ARTHRITIS RHEUM, V27, P857, DOI 10.1002/art.1780270804
   Bromley M, 1985, ANN RHEUM DIS, V44, P676, DOI 10.1136/ard.44.10.676
   Chambers TJ, 1984, J CELL SCI, V70, P61
   Cohen SB, 2008, ARTHRITIS RHEUM, V58, P1299, DOI 10.1002/art.23417
   Cribbs AP, 2019, F1000 RES, V8, P377, DOI 10.12688/F1000RESEARCH.18674.2, 10.12688/f1000research.18674.1, 10.12688/F1000RESEARCH.18674.1
   Crotti TN, 2011, J CELL PHYSIOL, V226, P3413, DOI 10.1002/jcp.22699
   Dobin A, 2013, BIOINFORMATICS, V29, P15, DOI 10.1093/bioinformatics/bts635
   Gravallese EM, 1998, AM J PATHOL, V152, P943
   Hayami T, 2004, ARTHRITIS RHEUM-US, V50, P1193, DOI 10.1002/art.20124
   Henriksen K, 2006, J BONE MINER RES, V21, P58, DOI 10.1359/JBMR.050905
   Herrak P, 2004, ARTHRITIS RHEUM-US, V50, P2327, DOI 10.1002/art.20384
   Hwang J, 2008, ARTHRITIS RHEUM-US, V58, P3831, DOI 10.1002/art.24069
   Kadri A, 2010, ANN RHEUM DIS, V69, P1533, DOI 10.1136/ard.2009.124586
   Knowles HJ, 2012, VIRCHOWS ARCH, V461, P205, DOI 10.1007/s00428-012-1274-3
   Komuro H, 2001, ARTHRITIS RHEUM, V44, P2768, DOI 10.1002/1529-0131(200112)44:12<2768::AID-ART464>3.0.CO;2-I
   Lin YJ, 2020, CELLS-BASEL, V9, P0, DOI 10.3390/cells9040880
   Lofvall H, 2018, ARTHRITIS RES THER, V20, P0, DOI 10.1186/s13075-018-1564-5
   Love MI, 2014, GENOME BIOL, V15, P0, DOI 10.1186/s13059-014-0550-8
   Luo G, 2018, MOL MED REP, V17, P6605, DOI 10.3892/mmr.2018.8698
   Mahoney DJ, 2011, ARTHRITIS RHEUM-US, V63, P1034, DOI 10.1002/art.30201
   Nakao K, 2005, BONE, V36, P884, DOI 10.1016/j.bone.2004.10.015
   Neutzsky-wulff AV, 2010, BMC MUSCULOSKEL DIS, V11, P0, DOI 10.1186/1471-2474-11-109
   Odgren PR, 2016, CONNECT TISSUE RES, V57, P161, DOI 10.3109/03008207.2016.1140752
   Oshita K, 2011, ARTHRITIS RHEUM-US, V63, P1658, DOI 10.1002/art.30309
   Ota N, 2009, ENDOCRINOLOGY, V150, P4823, DOI 10.1210/en.2009-0452
   Pan J, 2012, BONE, V51, P212, DOI 10.1016/j.bone.2011.11.030
   Purdue PE, 2014, SCI REP-UK, V4, P0, DOI 10.1038/srep07595
   Saltel F, 2004, MOL BIOL CELL, V15, P5231, DOI 10.1091/mbc.E04-06-0522
   Savostinasling I, 1975, ANAT RECORD, V183, P373, DOI 10.1002/ar.1091830303
   Schenk RK, 1967, J CELL BIOL, V34, P275, DOI 10.1083/jcb.34.1.275
   Sharma SM, 2006, CRIT REV EUKAR GENE, V16, P253, DOI 10.1615/CritRevEukarGeneExpr.v16.i3.40
   Shibakawa A, 2005, OSTEOARTHR CARTILAGE, V13, P679, DOI 10.1016/j.joca.2005.04.010
   Shimizu S, 2007, ARTHRITIS RHEUM-US, V56, P3358, DOI 10.1002/art.22941
   Sims D, 2014, BIOINFORMATICS, V30, P1290, DOI 10.1093/bioinformatics/btt756
   Staines KA, 2013, J ENDOCRINOL, V219, PR1, DOI 10.1530/JOE-13-0276
   Tat SK, 2009, RHEUMATOLOGY, V48, P1482, DOI 10.1093/rheumatology/kep300
   Zhou XC, 2020, BIOMED RES INT, V2020, P0, DOI 10.1155/2020/5720360
NR 42
TC 0
Z9 0
U1 5
U2 5
PU NATURE PORTFOLIO
PI BERLIN
PA HEIDELBERGER PLATZ 3, BERLIN, 14197, GERMANY
SN 2045-2322
EI 
J9 SCI REP-UK
JI Sci Rep
PD NOV 22
PY 2021
VL 11
IS 1
BP 
EP 
DI 10.1038/s41598-021-02246-7
PG 12
WC Multidisciplinary Sciences
SC Science & Technology - Other Topics
GA XC8OF
UT WOS:000722270000052
PM 34811438
DA 2022-07-08
ER

PT J
AU Zhang, Hui
   Song, Jie
AF Zhang, Hui
   Song, Jie
TI Knockdown of lncRNA C5orf66-AS1 inhibits osteosarcoma cell proliferation and invasion via miR-149-5p upregulation
SO ONCOLOGY LETTERS
LA English
DT Article
DE long non-coding RNA; C5orf66-antisense 1; osteosarcoma; microRNA-149-5p
ID long noncoding rna; potential biomarker; ovarian-cancer; migration; chemosensitivity; chemotherapy
AB Osteosarcoma (OS) is the most common primary malignant bone tumor in the pediatric age group. Despite the various potential treatments for OS, the cure rate of patients with OS remains very low. An increasing number of long non-coding RNAs (lncRNAs) have been identified as key regulators of the progression of malignant human tumors. However, the biological functions of the lncRNA C5orf66-antisense 1 (C5orf66-AS1) in OS are yet to be fully elucidated. The present study aimed to investigate the functions and underlying mechanisms of C5orf66-AS1 in OS tissues and cell lines. Expression levels of C5orf66-AS1 and microRNA (miRNA/miR)-149-5p in tissues from patients with OS and OS cells lines were evaluated using reverse transcription quantitative (RT-q)PCR. The miRNA target interaction between C5orf66-AS1 and miR-149-5p was predicted and verified using StarBase and dual-luciferase reporter assays. Cell viability, migration, invasion and apoptosis were analyzed using Cell Counting Kit-8, Transwell assays and flow cytometry, respectively. In addition, the expression levels of migration- and apoptosis-associated proteins [matrix metalloproteinase-9 (MMP-9), Bcl-2 and Bax] were determined using western blotting and RT-qPCR. The results demonstrated that C5orf66-AS1 was significantly upregulated and miR-149-5p was significantly downregulated in OS tissues and cells (MG63 and U2OS). Bioinformatics analysis further confirmed that miR-149-5p could directly bind to C5orf66-AS1. Furthermore, it was revealed that C5orf66-AS1 negatively regulated the expression of miR-149-5p in OS cells, as confirmed by the inhibition of C5orf66-AS1 expression and miR-149-5p upregulation in cells transfected with small interfering (si RNA targeting C5orf66-AS1. In addition, C5orf66-AS1 silencing significantly inhibited the proliferation, invasion and migration of U2OS cells, and stimulated cell apoptosis. These findings were reversed using miR-149-5p inhibitor. Increased Bax expression and decreased Bcl-2 and MMP-9 expression were also observed in C5orf66-AS1-siRNA transfected U2OS cells, compared with the control group. In summary, the results from the present study indicated that C5orf66-AS1 knockdown inhibits OS cell proliferation and invasion via the upregulation of miR-149-5p. This findings may provide a promising novel target for the treatment of OS.
C1 [Zhang, Hui] Hubei Polytech Univ, Edong Healthcare Grp, Affiliated Hosp, Huangshi Cent Hosp,Dept Orthoped, Huangshi 435000, Hubei, Peoples R China.
   [Song, Jie] Hubei Polytech Univ, Edong Healthcare Grp, Affiliated Hosp, Huangshi Cent Hosp,Dept Geriatr, 141 Tianjin Rd, Huangshi 435000, Hubei, Peoples R China.
RP Song, J (通讯作者)，Hubei Polytech Univ, Edong Healthcare Grp, Affiliated Hosp, Huangshi Cent Hosp,Dept Geriatr, 141 Tianjin Rd, Huangshi 435000, Hubei, Peoples R China.
EM sj15166688@163.com
CR Anderson PM, 2020, ADV EXP MED BIOL, V1257, P45, DOI 10.1007/978-3-030-43032-0_4
   Bhan A, 2017, CANCER RES, V77, P3965, DOI 10.1158/0008-5472.CAN-16-2634
   Chao Y, 2019, BIOCHEM BIOPH RES CO, V511, P63, DOI 10.1016/j.bbrc.2019.02.007
   Chen TL, 2021, J CANCER, V12, P467, DOI 10.7150/jca.49641
   Geary RL, 2019, IRISH J MED SCI, V188, P1163, DOI 10.1007/s11845-019-02027-2
   Gulino R, 2015, ACTA HISTOCHEM, V117, P339, DOI 10.1016/j.acthis.2015.02.007
   Heng M, 2020, EUR J CANCER, V125, P130, DOI 10.1016/j.ejca.2019.07.029
   Hiz M, 2021, ARCH ORTHOP TRAUM SU, V141, P1083, DOI 10.1007/s00402-020-03494-4
   Huang YF, 2020, MOL GENET GENOM MED, V8, P0, DOI 10.1002/mgg3.1349
   Jiang J, 2019, BIOMED PHARMACOTHER, V109, P595, DOI 10.1016/j.biopha.2018.10.148
   Liao YX, 2019, INT J ONCOL, V55, P1213, DOI 10.3892/ijo.2019.4902
   Liu Y, 2018, BIOCHEM CELL BIOL, V96, P38, DOI 10.1139/bcb-2017-0188
   Livak KJ, 2001, METHODS, V25, P402, DOI 10.1006/meth.2001.1262
   Llobat L, 2021, BIOMEDICINES, V9, P0, DOI 10.3390/biomedicines9050463
   Long XT, 2018, ONCOL LETT, V15, P7200, DOI 10.3892/ol.2018.8241
   Lu TZ, 2018, INT J MOL MED, V42, P3291, DOI 10.3892/ijmm.2018.3913
   Luo KL, 2019, INT J CLIN EXP PATHO, V12, P3728
   Marin-bejar O, 2017, GENOME BIOL, V18, P0, DOI 10.1186/s13059-017-1331-y
   Ozturk S, 2020, BIOTECHNOL BIOENG, V117, P2527, DOI 10.1002/bit.27381
   Rainusso N, 2013, CURR ONCOL REP, V15, P296, DOI 10.1007/s11912-013-0321-9
   Rajagopal T, 2020, CLIN CHIM ACTA, V503, P1, DOI 10.1016/j.cca.2019.12.028
   Rui XH, 2018, CELL DEATH DIS, V9, P0, DOI 10.1038/s41419-018-1228-z
   Russo A, 2018, INT J MOL SCI, V19, P0, DOI 10.3390/ijms19010292
   Song BB, 2020, BIOCHEM BIOPH RES CO, V521, P368, DOI 10.1016/j.bbrc.2019.10.135
   Tang XJ, 2019, BIOCHIMIE, V163, P58, DOI 10.1016/j.biochi.2019.05.010
   Wang JC, 2019, CANCER BIOTHER RADIO, V34, P605, DOI 10.1089/cbr.2019.2939
   Wang PS, 2021, SEMIN CANCER BIOL, V76, P163, DOI 10.1016/j.semcancer.2021.03.029
   Wang YJ, 2020, INFLAMM RES, V69, P63, DOI 10.1007/s00011-019-01294-0
   Wu ZJ, 2018, CANCER MANAG RES, V10, P3333, DOI 10.2147/CMAR.S176515
   Xu MM, 2018, INT J ONCOL, V52, P815, DOI 10.3892/ijo.2018.4252
   Xu WX, 2019, AM J TRANSL RES, V11, P6739
   Yang YANG, 2019, ARTIF CELLS NANOMED BIOTECHNOL, V47, P1859, DOI 10.1080/21691401.2019.1611593
   Yap FHX, 2021, PATHOLOGY, V53, P652, DOI 10.1016/j.pathol.2020.08.027
   Ye XJ, 2019, ONCOL LETT, V17, P372, DOI 10.3892/ol.2018.9628
   Yu GQ, 2017, ONCOL REP, V38, P1140, DOI 10.3892/or.2017.5739
   Zhang B, 2020, J ORTHOP SURG RES, V15, P0, DOI 10.1186/s13018-020-1576-0
   Zhang C, 2019, J CANCER, V10, P6511, DOI 10.7150/jca.29931
   Zhang W, 2020, EUR REV MED PHARMACO, V24, P6551, DOI 10.26355/eurrev_202006_21639
   Zhao XB, 2019, PREGNANCY HYPERTENS, V15, P201, DOI 10.1016/j.preghy.2019.01.002
   Zhou BL, 2020, MOL MED REP, V22, P1489, DOI 10.3892/mmr.2020.11203
   Zhou Q, 2020, ONCOTARGETS THER, V13, P2795, DOI 10.2147/OTT.S239965
   Zhou Y, 2019, CANCER BIOL THER, V20, P1141, DOI 10.1080/15384047.2019.1598766
NR 42
TC 3
Z9 3
U1 1
U2 2
PU SPANDIDOS PUBL LTD
PI ATHENS
PA POB 18179, ATHENS, 116 10, GREECE
SN 1792-1074
EI 1792-1082
J9 ONCOL LETT
JI Oncol. Lett.
PD NOV 15
PY 2021
VL 22
IS 5
BP 
EP 
DI 10.3892/ol.2021.13018
PG 8
WC Oncology
SC Oncology
GA UT2UY
UT WOS:000697977300001
PM 34539861
DA 2022-07-08
ER

PT J
AU Liu, Junwei
   Wu, Siyu
   Xie, Xiaoyu
   Wang, Ziming
   Lei, Qianqian
AF Liu, Junwei
   Wu, Siyu
   Xie, Xiaoyu
   Wang, Ziming
   Lei, Qianqian
TI The role of significantly deregulated MicroRNAs in osteosarcoma based on bioinformatic analysis
SO TECHNOLOGY AND HEALTH CARE
LA English
DT Article
DE Osteosarcoma; differentially expressed miRNAs; target gene; bioinformatic analysis
ID migration; growth
AB OBJECTIVE: This study aimed to identify potential key microRNAs (miRNAs) in osteosarcoma and construct miRNA-mRNA negative regulatory networks through analysis of the Gene Expression Omnibus (GEO) database. METHODS: The differentially expressed miRNAs (DE-miRNAs) in GSE28423 were screened, and their prognostic value was assessed with the prognostic data of GSE39058. The target genes of prognostic DE-miRNAs were predicted and underwent Gene Ontology (GO) classification and Kyoto Encyclopedia of Genes and Genomes (KEGG) pathway analysis. In addition, the expression of all predicted target genes were assessed using the mRNA array data of GSE28424. Finally, the gene-drug interaction network was constructed. RESULTS: We identified 205 DE-miRNAs between osteosarcoma cells and normal bone. Among them, high expression of miR-411-3p and miR-487b-5p were correlated with prolonged survival. Furthermore, 2659 genes predicted as targets of miR-411-3p or miR-487b-5p were clustered in 42 significant GO categories, including "regulation of neurotransmitter secretion" and "phosphoprotein binding", as well as 23 significant KEGG pathways, such as "MAPK signaling pathway" and "Ras signaling pathway". Five of the 75 overlapping target genes of miR-411-3p and miR-487b-5p were downregulated in osteosarcoma, including ZBTB20, ADAMTS4, GLIPR2, CLIC5 and CBX7. CONCLUSIONS: Our findings might help clarify molecular mechanisms underlying the oncogenesis and development, and offer potential targets for osteosarcoma.
C1 [Liu, Junwei; Wu, Siyu; Xie, Xiaoyu; Wang, Ziming] Army Med Univ, Daping Hosp, Dept Orthoped Surg, Chongqing, Peoples R China.
   [Lei, Qianqian] Chongqing Univ, Canc Hosp, Dept Radiat Oncol, 181 Hanyu Rd, Chongqing 400030, Peoples R China.
RP Lei, QQ (通讯作者)，Chongqing Univ, Canc Hosp, Dept Radiat Oncol, 181 Hanyu Rd, Chongqing 400030, Peoples R China.
EM qianqianlei0420@yahoo.com
FU Chongqing Natural Science Foundation Project [cstc2019jcyj-msxmX0648]
CR Davis AP, 2013, PLOS ONE, V8, P0, DOI 10.1371/journal.pone.0058201
   Ding J, 2016, BIOINFORMATICS, V32, P2768, DOI 10.1093/bioinformatics/btw318
   Ji T, 2015, MOL CANCER, V14, P0, DOI 10.1186/s12943-015-0359-4
   Kansara M, 2014, NAT REV CANCER, V14, P722, DOI 10.1038/nrc3838
   Kelly AD, 2013, GENOME MED, V5, P0, DOI 10.1186/gm406
   Kim M, 2017, AUTOPHAGY, V13, P149, DOI 10.1080/15548627.2016.1239676
   Kushlinskii NE, 2016, BIOCHEMISTRY-MOSCOW+, V81, P315, DOI 10.1134/S0006297916040027
   Leichter AL, 2017, MOL CANCER, V16, P0, DOI 10.1186/s12943-017-0584-0
   Liu SY, 2017, BIOCHEM BIOPH RES CO, V482, P987, DOI 10.1016/j.bbrc.2016.11.145
   Liu W, 2017, BIOMED PHARMACOTHER, V87, P621, DOI 10.1016/j.biopha.2016.12.121
   Lu C, 2018, ONCOL LETT, V16, P3150, DOI 10.3892/ol.2018.9032
   Moriarity BS, 2015, NAT GENET, V47, P615, DOI 10.1038/ng.3293
   Siegel RL, 2018, CA-CANCER J CLIN, V68, P7, DOI 10.3322/caac.21442
   Sticht C, 2018, PLOS ONE, V13, P0, DOI 10.1371/journal.pone.0206239
   Xu HD, 2014, CELL BIOCHEM BIOPHYS, V69, P163, DOI 10.1007/s12013-013-9783-5
   Xu N, 2018, ENVIRON SCI POLLUT R, V25, P12064, DOI 10.1007/s11356-018-1331-9
   Yuan JD, 2015, MED ONCOL, V32, P0, DOI 10.1007/s12032-014-0324-x
NR 17
TC 1
Z9 1
U1 0
U2 5
PU IOS PRESS
PI AMSTERDAM
PA NIEUWE HEMWEG 6B, 1013 BG AMSTERDAM, NETHERLANDS
SN 0928-7329
EI 1878-7401
J9 TECHNOL HEALTH CARE
JI Technol. Health Care
PD JUN 15
PY 2021
VL 29
IS 2
BP 333
EP 341
DI 10.3233/THC-202138
PG 9
WC Health Care Sciences & Services; Engineering, Biomedical
SC Health Care Sciences & Services; Engineering
GA QY7GU
UT WOS:000630206400013
PM 32568133
DA 2022-07-08
ER

PT J
AU Kim, Han-Soo
   Kim, HJ
   Lee, MR
   Han, Ilkyu
AF Kim, Han-soo
   Kim, Ha
   Lee, Mi
   Han, Ilkyu
TI EMMPRIN expression is associated with metastatic progression in osteosarcoma
SO BMC CANCER
LA English
DT Article
DE EMMPRIN; Osteosarcoma; Matrix metalloproteinase; Invasion; Metastasis
ID matrix metalloproteinase inducer; tumor-cell invasion; rna interference; cd147 expression; prognostic-factor; growth-factor; carcinoma; proliferation; angiogenesis; activation
AB Background Extracellular matrix metalloproteinase inducer (EMMPRIN), a cell-surface glycoprotein, is overexpressed in several cancer types. EMMPRIN induces a metastatic phenotype by triggering the production of matrix metalloproteinase proteins (MMPs) such as MMP1 and MMP2, and vascular endothelial growth factor (VEGF) in cancer cells and the surrounding stromal cells. The purpose of this study was to investigate the expression and role of EMMPRIN in osteosarcoma. Methods The level of EMMPRIN expression was evaluated using reverse transcriptase polymerase chain reaction (RT-PCR) in 6 tumor-derived osteosarcoma cell lines and compared with that in normal osteoblasts. To study the prognostic significance of EMMPRIN expression, immunohistochemistry was carried out in prechemotherapy biopsies of 54 patients. siRNA knockdown of EMMPRIN in SaOS-2 cells was conducted to explore the role of EMMPRIN. To study the role of EMMPRIN in tumor-stromal interaction in MMP production and invasion, co-culture of SaOS-2 cells with osteoblasts and fibroblasts was performed. Osteosarcoma 143B cells were injected into the tail vein of BALB/c mice and lung metastasis was analyzed. Results EMMRIN mRNA expression was significantly higher in 5 of 6 (83%) tumor-derived cells than in MG63 cells. 90% of specimens (50/54) stained positive for EMMPRIN by immunohistochemistry, and higher expression of EMMPRIN was associated with shorter metastasis-free survival (p = 0.023). Co-culture of SaOS-2 with osteoblasts resulted in increased production of pro-MMP2 and VEGF expression, which was inhibited by EMMPRIN-targeting siRNA. siRNA knockdown of EMMPRIN resulted in decreased invasion. EMMPRIN shRNA-transfected 143B cells showed decreased lung metastasis in vivo. Conclusions Our data suggest that EMMPRIN acts as a mediator of osteosarcoma metastasis by regulating MMP and VEGF production in cancer cells as well as stromal cells. EMMPRIN could serve as a therapeutic target in osteosarcoma.
C1 [Kim, Han-Soo; Kim, Ha Jeong; Lee, Mi Ra; Han, Ilkyu] Seoul Natl Univ Hosp, Dept Orthopaed Surg, 101 Daehak Ro, Seoul 03080, South Korea.
   [Kim, Han-Soo; Han, Ilkyu] Seoul Natl Univ, Dept Orthopaed Surg, Coll Med, Seoul, South Korea.
RP Han, I (通讯作者)，Seoul Natl Univ Hosp, Dept Orthopaed Surg, 101 Daehak Ro, Seoul 03080, South Korea.; Han, I (通讯作者)，Seoul Natl Univ, Dept Orthopaed Surg, Coll Med, Seoul, South Korea.
EM hiK19@snu.ac.kr
FU National Research Foundation of Korea - Korean Government [2009-0136]; Doosan Yonkang Foundation [30-2014-0120]
CR Aresu L, 2014, VET COMP ONCOL, V12, P29, DOI 10.1111/j.1476-5829.2012.00328.x
   Billiau A, 1977, ANTIMICROB AGENTS CH, V12, P11, DOI 10.1128/AAC.12.1.11
   Birkedalhansen H, 1993, CRIT REV ORAL BIOL M, V4, P197, DOI 10.1177/10454411930040020401
   Biswas C, 1995, CANCER RES, V55, P434
   Bjornland K, 2005, J SURG RES, V127, P151, DOI 10.1016/j.jss.2004.12.016
   Bordador LC, 2000, INT J CANCER, V85, P347, DOI 10.1002/(SICI)1097-0215(20000201)85:3<347::AID-IJC9>3.0.CO;2-#
   Bougatef F, 2010, PLOS ONE, V5, P0, DOI 10.1371/journal.pone.0012265
   Delyon J, 2015, EXP DERMATOL, V24, P443, DOI 10.1111/exd.12693
   Fogh J, 1977, JNCI-J NATL CANCER I, V59, P221, DOI 10.1093/jnci/59.1.221
   Gibbs CP, 2005, NEOPLASIA, V7, P967, DOI 10.1593/neo.05394
   Han I, 2008, CLIN ORTHOP RELAT R, V466, P2107, DOI 10.1007/s11999-008-0333-1
   Harris SA, 1995, J BONE MINER RES, V10, P178
   Hou CH, 2014, MOL CANCER, V13, P0, DOI 10.1186/1476-4598-13-236
   Ishibashi Y, 2004, CANCER-AM CANCER SOC, V101, P1994, DOI 10.1002/cncr.20593
   Jensen METTEMUNK, 2008, BMC MED IMAGING, V8, P16, DOI 10.1186/1471-2342-8-16
   Jin JS, 2006, INT J GYNECOL PATHOL, V25, P140, DOI 10.1097/01.pgp.0000189244.57145.84
   Jones KB, 2012, CANCER RES, V72, P1865, DOI 10.1158/0008-5472.CAN-11-2663
   Kanekura T, 2002, INT J CANCER, V99, P520, DOI 10.1002/ijc.10390
   Kang HG, 2007, J ORTHOP RES, V25, P696, DOI 10.1002/jor.20323
   Kansara M, 2014, NAT REV CANCER, V14, P722, DOI 10.1038/nrc3838
   Li R, 2013, INT J ONCOL, V43, P1885, DOI 10.3892/ijo.2013.2108
   Li Y, 2009, HISTOPATHOLOGY, V54, P677, DOI 10.1111/j.1365-2559.2009.03280.x
   Lu JC, 2015, J CLIN INVEST, V125, P1839, DOI 10.1172/JCI78437
   Madigan MC, 2008, CANCER IMMUNOL IMMUN, V57, P1367, DOI 10.1007/s00262-008-0473-x
   Meyers PA, 2011, CANCER-AM CANCER SOC, V117, P1736, DOI 10.1002/cncr.25744
   Moirangthem A, 2016, SCI REP-UK, V6, P0, DOI 10.1038/srep21903
   Pan YQ, 2012, ONCOL REP, V27, P2003, DOI 10.3892/or.2012.1729
   Reimers N, 2004, CLIN CANCER RES, V10, P3422, DOI 10.1158/1078-0432.CCR-03-0610
   Rosen G, 1982, CANCER-AM CANCER SOC, V49, P1221, DOI 10.1002/1097-0142(19820315)49:6<1221::AID-CNCR2820490625>3.0.CO;2-E
   Sameshima T, 2000, INT J CANCER, V88, P21, DOI 10.1002/1097-0215(20001001)88:1<21::AID-IJC4>3.0.CO;2-S
   Sinclair W, 2021, DIAGN CYTOPATHOL, V49, P219, DOI 10.1002/dc.24651
   Sounni NE, 2004, J BIOL CHEM, V279, P13564, DOI 10.1074/jbc.M307688200
   Tan H, 2008, TRANSL RES, V152, P143, DOI 10.1016/j.trsl.2008.07.005
   Tang Y, 2005, CANCER RES, V65, P3193, DOI 10.1158/0008-5472.CAN-04-3605
   Tsai HC, 2014, ONCOTARGET, V5, P3800, DOI 10.18632/oncotarget.1998
   Ueda K, 2007, ONCOL REP, V17, P731
   Vigneswaran N, 2006, EXP MOL PATHOL, V80, P147, DOI 10.1016/j.yexmp.2005.09.011
   Wang B, 2010, J EXP CLIN CANC RES, V29, P0, DOI 10.1186/1756-9966-29-61
   Wang LG, 2006, CANCER BIOL THER, V5, P608, DOI 10.4161/cbt.5.6.2661
   Xue YJ, 2011, MED ONCOL, V28, P1363, DOI 10.1007/s12032-010-9582-4
   Yang J, 2016, CANCER BIOMARK, V17, P237, DOI 10.3233/CBM-160636
   Zhang Q, 2007, EUR J CANCER PREV, V16, P196, DOI 10.1097/01.cej.0000236245.40619.c3
   Zheng HC, 2006, BRIT J CANCER, V95, P1371, DOI 10.1038/sj.bjc.6603425
   Zhou QA, 2011, SURG ONCOL, V20, P13, DOI 10.1016/j.suronc.2009.09.002
   Zhu HN, 2012, PROSTATE, V72, P72, DOI 10.1002/pros.21408
NR 45
TC 1
Z9 1
U1 1
U2 1
PU BMC
PI LONDON
PA CAMPUS, 4 CRINAN ST, LONDON N1 9XW, ENGLAND
SN 
EI 1471-2407
J9 BMC CANCER
JI BMC Cancer
PD SEP 26
PY 2021
VL 21
IS 1
BP 
EP 
DI 10.1186/s12885-021-08774-9
PG 12
WC Oncology
SC Oncology
GA UY1CN
UT WOS:000701269500003
PM 34565336
DA 2022-07-08
ER

PT J
AU Francisco, Vera
   Ruiz-fernandez, Clara
   Gonzalez-rodriguez, Maria
   Cordero-barreal, Alfonso
   Pino, Jesus
   Vinuela, JE
   Lago, Francisca
   Conde, Javier
   Gomez, Rodolfo
   Carvalho, GR
   Costa pereira, TM
   Campos-toimil, Manuel
   Gualillo, Oreste
AF Francisco, Vera
   Ruiz-fernandez, Clara
   Gonzalez-rodriguez, Maria
   Cordero-barreal, Alfonso
   Pino, Jesus
   Vinuela, Juan
   Lago, Francisca
   Conde, Javier
   Gomez, Rodolfo
   Carvalho, Glaucimeire
   Costa pereira, Thiago
   Campos-toimil, Manuel
   Gualillo, Oreste
TI Evaluation of Virola oleifera activity in musculoskeletal pathologies: Inhibition of human multiple myeloma cells proliferation and combination therapy with dexamethasone or bortezomib
SO JOURNAL OF ETHNOPHARMACOLOGY
LA English
DT Article
DE Arthritis; Bone; Cancer; Chemotherapy; Herb-drug interactions; Resin
AB Ethnopharmacological relevance: Virola oleifera (Schott) A.C. Smith, Myristicaceae, has been widely used in traditional medicine in Brazil to treat rheumatic pain, joint tumours, skin diseases, halitosis, bronchial asthma, haemorrhoids, and intestinal worms. Recently, research data showed the antioxidant properties in several oxidative stress-related models. However, there is no experimental evidence supporting its potential use in managing rheumatic diseases and bone malignancies. Aims of the study: To evaluate the therapeutic potential of the resin from Virola oleifera in joint and bone diseases, namely arthritis, osteosarcoma, chondrosarcoma, and multiple myeloma. Materials and methods: To determine Virola oleifera resin (VO) effects on arthritis-associated inflammation and cartilage degradation, the LPS-induced NO production, and mRNA and protein expression of ADAMTS5, MMP13, COL2, and ACAN, were evaluated in chondrocytes (ATDC5 and TC28 cell lines). The cytotoxic effects of VO (0.05-50 mu g/ml) on multiple myeloma (ARH-77), osteosarcoma (SAOS-2), and chondrosarcoma (SW-1353) cell lines were analysed by 3-(4,5-dimethylthiazol-2-yl)-2,5-diphenyl tetrazolium bromide (MTT) assay. The VO effects, combined with dexamethasone or bortezomib, were evaluated in a multiple myeloma cell line. The mechanisms of VO, alone or in combination with bortezomib, were determined by cell cycle analysis through flow cytometry, while expression levels of p-Akt/Akt, p-ERK/ERK, p-p38/p38 MAPK, Bax, Bcl-2, and cleavedcaspase-3/caspase-3 proteins by Western blot. Results: VO had no significant effect on LPS-induced NO production in chondrocytes at non-cytotoxic concentrations. VO treatment diminished the mRNA levels of metalloproteinases and ECM components; however, any significant effect was observed on the protein expression levels. The cell viability of a multiple myeloma cell line was strongly reduced by VO treatment in a dose- and time-dependent manner, while osteosarcoma and chondrosarcoma cell lines viability was significantly affected only by the highest dose assessed. In multiple myeloma cells, VO leads to G2/M cell cycle arrest. Furthermore, it synergizes with dexamethasone by increasing cell toxicity. Finally, VO reverts bortezomib activity by counteracting ERK1/2, Bax, and caspase-3 activation. Conclusions: The current work supports the ethnopharmacological use of Virola oleifera (Schott) A.C. Smith in bone and joint diseases, but there is no evidence for the amelioration of arthritis-associated inflammatory or catabolic processes. Our data also supports the potential use of Virola oleifera as adjuvant therapy to optimize the pharmacologic effects of current chemotherapeutic drugs. However, possible herb-drug interactions should be considered before clinical application.
C1 [Francisco, Vera; Ruiz-Fernandez, Clara; Gonzalez-Rodriguez, Maria; Cordero-Barreal, Alfonso; Pino, Jesus; Conde, Javier; Gualillo, Oreste] Santiago Univ Clin Hosp, SERGAS Serv Galego Saude, NEIRID Grp Neuroendocrine Interact Rheumatol & In, Bldg C,Travesia da Choupana S-N, Santiago De Compostela 15706, Spain.
   [Francisco, Vera; Ruiz-Fernandez, Clara; Gonzalez-Rodriguez, Maria; Cordero-Barreal, Alfonso; Pino, Jesus; Conde, Javier; Gualillo, Oreste] Santiago Univ Clin Hosp, IDIS Inst Invest Sanitaria Santiago, NEIRID Grp Neuroendocrine Interact Rheumatol & In, Bldg C,Travesia da Choupana S-N, Santiago De Compostela 15706, Spain.
   [Vinuela, Juan E.] Santiago Univ Clin Hosp, SERGAS Serv Galego Saude, Div Immunol, Travesia da Choupana S-N, Santiago De Compostela 15706, Spain.
   [Lago, Francisca] Santiago Univ Clin Hosp, SERGAS Serv Galego Saude, Mol & Cellular Cardiol Grp, Santiago De Compostela 15706, Spain.
   [Lago, Francisca] Santiago Univ Clin Hosp, IDIS Inst Invest Sanitaria Santiago, Res Lab 7, Santiago De Compostela 15706, Spain.
   [Gomez, Rodolfo] Santiago Univ Clin Hosp, SERGAS Serv Galego Saude, Bldg C,Travesia da Choupana S-N, Santiago De Compostela 15706, Spain.
   [Gomez, Rodolfo] Santiago Univ Clin Hosp, IDIS Inst Invest Sanitaria Santiago, Muscle Skeletal Pathol Grp, Bldg C,Travesia da Choupana S-N, Santiago De Compostela 15706, Spain.
   [Carvalho, Glaucimeire Rocha; Costa Pereira, Thiago Melo] Vila Velha Univ UVV, Pharmaceut Sci Grad Program, Vila Velha, ES, Brazil.
   [Costa Pereira, Thiago Melo] Fed Inst Educ Sci & Technol IFES, Vila Velha, ES, Brazil.
   [Campos-Toimil, Manuel] Univ Santiago de Compostela, Ctr Invest Med Mol & Enfermedades Cron CIMUS, Fisiol & Farmacol Enfermedades Cron FIFAEC, Santiago De Compostela, Spain.
RP Francisco, V; Gualillo, O (通讯作者)，Santiago Univ Clin Hosp, SERGAS Serv Galego Saude, NEIRID Grp Neuroendocrine Interact Rheumatol & In, Bldg C,Travesia da Choupana S-N, Santiago De Compostela 15706, Spain.; Francisco, V; Gualillo, O (通讯作者)，Santiago Univ Clin Hosp, IDIS Inst Invest Sanitaria Santiago, NEIRID Grp Neuroendocrine Interact Rheumatol & In, Bldg C,Travesia da Choupana S-N, Santiago De Compostela 15706, Spain.
EM vlgfrancisco@gmail.com; oreste.gualillo@sergas.es
FU Xunta de Galicia (Servizo Galego de Saude, SERGAS), through (ISCIII/SERGAS); Instituto de Salud Carlos III (ISCIII); FEDER through a "Sara Borrell" Researcher contract [CD16/00111, Exp.18/00188]; "Miguel Servet" Researcher contract; Xunta de Galicia [IN606A-2020/010]; Secretaria de Estado de Universidades, Investigacion, Desarrollo e Innovacion, Ministerio de Universidades [FPU2018-04165]; Coordination for the Improvement of Higher Education Personnel-CAPES [001]; National Council for Scientific and Technological Development-CNPq, Brazil [TMCP 309277/2019-1]; ISCIII [RD16/0012/0014, PI17/00409]; FEDER [RD16/0012/0014, PI17/00409]; Research Executive Agency of the European Union [734899]; Xunta de Galicia, Conselleria de Educacion, Universidade e Formacion Profesional; Conselleria de Economia, Emprego e Industria (GAIN) [GPC IN607B2019/10]
CR Brantley SJ, 2014, DRUG METAB DISPOS, V42, P301, DOI 10.1124/dmd.113.055236
   Brown HK, 2018, CALCIFIED TISSUE INT, V102, P174, DOI 10.1007/s00223-017-0372-2
   Cao MN, 2014, BBA-GEN SUBJECTS, V1840, P2004, DOI 10.1016/j.bbagen.2014.02.006
   Colombo AF, 2010, BRAZ J BIOL, V70, P697, DOI 10.1590/S1519-69842010000400002
   Coutinho PN, 2017, J ETHNOPHARMACOL, V206, P65, DOI 10.1016/j.jep.2017.05.015
   Ferguson JL, 2018, AM FAM PHYSICIAN, V98, P205
   Boa ISF, 2015, PLOS ONE, V10, P0, DOI 10.1371/journal.pone.0144329
   Francisco V, 2018, J ORTHOP RES, V36, P594, DOI 10.1002/jor.23788
   He DH, 2016, ONCOTARGET, V7, P45489, DOI 10.18632/oncotarget.9993
   Pereira ACH, 2017, PHARM BIOL, V55, P472, DOI 10.1080/13880209.2016.1251467
   Hu JP, 2018, CANCER LETT, V414, P214, DOI 10.1016/j.canlet.2017.11.020
   Hu WX, 1996, INT J ONCOL, V9, P375
   James SL, 2018, LANCET, V392, P1789, DOI 10.1016/s0140-6736(18)32279-7
   Jia LI, 2013, CANCER BIOLOGY MEDICINE, V10, P206, DOI 10.7497/j.issn.2095-3941.2013.04.004
   Lago R, 2008, OSTEOARTHR CARTILAGE, V16, P1101, DOI 10.1016/j.joca.2007.12.008
   Lewandowska U, 2013, J AGR FOOD CHEM, V61, P12183, DOI 10.1021/jf404439b
   Lin SR, 2020, BRIT J PHARMACOL, V177, P1409, DOI 10.1111/bph.14816
   Loeser RF, 2012, ARTHRITIS RHEUM-US, V64, P1697, DOI 10.1002/art.34453
   Marino S, 2018, CSH PERSPECT MED, V8, P0, DOI 10.1101/cshperspect.a031286
   Panaroni C, 2017, CURR OSTEOPOROS REP, V15, P483, DOI 10.1007/s11914-017-0397-5
   Perl K, 2017, BMC GENOMICS, V18, P0, DOI 10.1186/s12864-017-3683-9
   Pojero F, 2019, EUR J MED CHEM, V180, P465, DOI 10.1016/j.ejmech.2019.07.041
   Rodrigues WA, 1980, ACTA AMAZON, V10, P1, DOI 10.1590/S0044-59672006000100001, 10.1590/S0044-59672006000100001
   Roell KR, 2017, FRONT PHARMACOL, V8, P0, DOI 10.3389/fphar.2017.00158
   Rossi MARCO, 2018, ONCOTARGET, V9, P20119, DOI 10.18632/oncotarget.24614
   Scotece M, 2018, CELL PHYSIOL BIOCHEM, V49, P2414, DOI 10.1159/000493840
   Smolen JS, 2018, NAT REV DIS PRIMERS, V4, P0, DOI 10.1038/nrdp.2018.1
   Sung S, 2019, MOLECULES, V24, P0, DOI 10.3390/molecules24081589
   Thysen S, 2015, DIS MODEL MECH, V8, P17, DOI 10.1242/dmm.016881
   Van DRIELM, 2014, ARCH BIOCHEM BIOPHYS, V561, P159, DOI 10.1016/j.abb.2014.07.013
NR 30
TC 0
Z9 0
U1 2
U2 16
PU ELSEVIER IRELAND LTD
PI CLARE
PA ELSEVIER HOUSE, BROOKVALE PLAZA, EAST PARK SHANNON, CO, CLARE, 00000, IRELAND
SN 0378-8741
EI 1872-7573
J9 J ETHNOPHARMACOL
JI J. Ethnopharmacol.
PD MAY 23
PY 2021
VL 272
IS 
BP 
EP 
DI 10.1016/j.jep.2021.113932
PG 9
WC Plant Sciences; Chemistry, Medicinal; Integrative & Complementary Medicine; Pharmacology & Pharmacy
SC Plant Sciences; Pharmacology & Pharmacy; Integrative & Complementary Medicine
GA RC0CR
UT WOS:000632472300003
PM 33609728
DA 2022-07-08
ER

PT J
AU Aziz, MNM
   Rahim, NFC
   Hussin, Yazmin
   Yeap, SK
   Masarudin, MJ
   Mohamad, NE
   Akhtar, MN
   Osman, MA
   Cheah, YK
   Alitheen, NB
AF Aziz, Muhammad
   Rahim, Nurul
   Hussin, Yazmin
   Yeap, Swee
   Masarudin, Mas
   Mohamad, Nurul
   Akhtar, Muhammad
   Osman, Mohd
   Cheah, Yoke
   Alitheen, Noorjahan
TI Anti-Metastatic and Anti-Angiogenic Effects of Curcumin Analog DK1 on Human Osteosarcoma Cells In Vitro
SO PHARMACEUTICALS
LA English
DT Article
DE curcumin analog DK1; human osteosarcoma (U-2 OS, MG-63); metastasis; angiogenesis
ID functional-characterization; biological evaluation; signaling pathway; cancer; metastasis; line; identification; heterogeneity; progression; anticancer
AB Osteosarcoma (OS) is a life-threatening malignant bone tumor associated with poor prognosis among children. The survival rate of the patient is still arguably low even with intensive treatment provided, plus with the inherent side effects from the chemotherapy, which gives more unfavorable outcomes. Hence, the search for potent anti-osteosarcoma agent with promising safety profile is still on going. Natural occurring substance like curcumin has gained a lot of attention due to its splendid safety profile as well as it pharmacological advantages such as anti-metastasis and anti-angiogenesis. However, natural curcumin was widely known for its poor cellular uptake, which undermines all potential that it possesses. This prompted the development of synthetically synthesized curcuminoid analog, known as (Z)-3-hydroxy-1-(2-hydroxyphenyl)-3-phenylprop-2- en-1-one (DK1). In this present study, in vitro scratch assay, transwell migration/invasion assay, HUVEC tube formation assay, and ex vivo rat aortic ring assays were performed in order to investigate the anti-metastatic and anti-angiogenic potential of DK1. For further comprehension of DK1 mechanism on human osteosarcoma cell lines, microarray gene expression analysis, quantitative polymerase chain reaction (qPCR), and proteome profiler were adopted, providing valuable forecast from the expression of important genes and proteins related to metastasis and angiogenesis. Based on the data gathered from the bioassays, DK1 was able to inhibit the metastasis and angiogenesis of human osteosarcoma cell lines by significantly reducing the cell motility, number of migrated and invaded cells as well as the tube formation and micro-vessels sprouting. Additionally, DK1 also has significantly regulated several cancer pathways involved in OS proliferation, metastasis, and angiogenesis such as PI3K/Akt and NF-kappa B in both U-2 OS and MG-63. Regulation of PI3K/Akt caused up-regulation of genes related to metastasis inhibition, namely, PTEN, FOXO, PLK3, and GADD45A. Meanwhile, NF-kappa B pathway was regulated by mitigating the expression of NF-kappa B activator such as IKBKB and IKBKE in MG-63, whilst up-regulating the expression of NF-kappa B inhibitors such as NFKBIA and NFKBIE in U-2 OS. Finally, DK1 also has successfully hindered the metastatic and angiogenic capability of OS cell lines by down-regulating the expression of pro-metastatic genes and proteins like MMP3, COL11A1, FGF1, Endoglin, uPA, and IGFBP2 in U-2 OS. Whilst for MG-63, the significantly down-regulated oncogenes were Serpin E1, AKT2, VEGF, uPA, PD-ECGF, and Endoglin. These results suggest that curcumin analog DK1 may serve as a potential new anti-osteosarcoma agent due to its anti-metastatic and anti-angiogenic attributes.
C1 [Aziz, Muhammad Nazirul Mubin; Rahim, Nurul Fattin Che; Hussin, Yazmin; Masarudin, Mas Jaffri; Mohamad, Nurul Elyani; Osman, Mohd Azuraidi; Alitheen, Noorjahan Banu] Univ Putra Malaysia, Dept Cell & Mol Biol, Fac Biotechnol & Biomol Sci, Serdang 43400, Selangor, Malaysia.
   [Yeap, Swee Keong] Xiamen Univ Malaysia, China ASEAN Coll Marine Sci, Sepang 43900, Selangor, Malaysia.
   [Masarudin, Mas Jaffri; Alitheen, Noorjahan Banu] Univ Putra Malaysia, Inst Biosci, UPM MAKNA Canc Res Lab, Serdang 43400, Selangor, Malaysia.
   [Mohamad, Nurul Elyani] Univ Malaysia Sabah, Biotechnol Res Inst, Kota Kinabalu 88400, Sabah, Malaysia.
   [Akhtar, Muhammad Nadeem] Ghazi Univ, Dept Chem, Dera Ghazi Khan 32200, Pakistan.
   [Cheah, Yoke Kqueen] Univ Putra Malaysia, Dept Biomed Sci, Fac Med & Hlth Sci, Serdang 43400, Selangor, Malaysia.
RP Alitheen, NB (通讯作者)，Univ Putra Malaysia, Dept Cell & Mol Biol, Fac Biotechnol & Biomol Sci, Serdang 43400, Selangor, Malaysia.; Alitheen, NB (通讯作者)，Univ Putra Malaysia, Inst Biosci, UPM MAKNA Canc Res Lab, Serdang 43400, Selangor, Malaysia.
EM muhammadnazirulmubin@gmail.com; nurulfattincherahim@gmail.com; yazminh93@gmail.com; skyeap@xmu.edu.my; masjaffri@upm.edu.my; elyani.mohamad@gmail.com; nadeemupm@gmail.com; azuraidi@upm.edu.my; ykcheah@upm.edu.my; noorjahan@upm.edu.my
FU Universiti Putra Malaysia (UPM) [GP-IPS/2017/9571400]; Universiti Malaysia Pahang [RDU 150109, 150349]
CR Abu N, 2019, EPIGENOMICS-UK, V11, P875, DOI 10.2217/epi-2019-0042
   Abu N, 2014, PLOS ONE, V9, P0, DOI 10.1371/journal.pone.0105244
   Adams BK, 2004, BIOORGAN MED CHEM, V12, P3871, DOI 10.1016/j.bmc.2004.05.006
   Ali NM, 2017, CANCER CELL INT, V17, P0, DOI 10.1186/s12935-017-0400-3
   Amalraj AUGUSTINE, 2017, J TRADIT COMPLEMENT MED, V7, P205, DOI 10.1016/j.jtcme.2016.05.005
   *americancancersociety , 2019, YPES CANC DEV CHILDR, V0, P0
   Pavon MA, 2016, ONCOTARGET, V7, P57351, DOI 10.18632/oncotarget.10344
   Aziz MNM, 2018, MOLECULES, V23, P0, DOI 10.3390/molecules23010075
   Burrell RA, 2013, NATURE, V501, P338, DOI 10.1038/nature12625
   Chandhanayingyong CHANDHANARAT, 2012, SARCOMA, V2012, P404810, DOI 10.1155/2012/404810
   Chen HONG-CHEN, 2005, METHODS MOL BIOL, V294, P15
   Lozada-garcia MC, 2017, MOLECULES, V22, P0, DOI 10.3390/molecules22040633
   Decaestecker C, 2007, MED RES REV, V27, P149, DOI 10.1002/med.20078
   Dolcet X, 2005, VIRCHOWS ARCH, V446, P475, DOI 10.1007/s00428-005-1264-9
   Faiao-flores F, 2013, TUMOR BIOL, V34, P1119, DOI 10.1007/s13277-013-0653-y
   Geiger TR, 2009, BBA-REV CANCER, V1796, P293, DOI 10.1016/j.bbcan.2009.07.006
   Guo CC, 2013, PLOS ONE, V8, P0, DOI 10.1371/journal.pone.0074973
   Gupta GP, 2006, CELL, V127, P679, DOI 10.1016/j.cell.2006.11.001
   Gupta SC, 2013, AAPS J, V15, P195, DOI 10.1208/s12248-012-9432-8
   Harake D, 2012, FUTUR CARDIOL, V8, P647, DOI 10.2217/FCA.12.44, 10.2217/fca.12.44
   Heng HHQ, 2009, J CELL PHYSIOL, V220, P538, DOI 10.1002/jcp.21799
   Hewlings SJ, 2017, FOODS, V6, P0, DOI 10.3390/foods6100092
   Hussin Y, 2018, INT J MOL SCI, V19, P0, DOI 10.3390/ijms19041151
   Janeway KA, 2010, LANCET ONCOL, V11, P670, DOI 10.1016/S1470-2045(10)70062-0
   Jantarat C, 2013, INT J PHARM PHARM SC, V5, P493
   Jia YH, 2012, INT J NANOMED, V7, P1697, DOI 10.2147/IJN.S28629
   Kapoor AASTHA, 2020, MATRIX BIOL PLUS, V6-7, P100025, DOI 10.1016/j.mbplus.2020.100025
   Lauvrak SU, 2013, BRIT J CANCER, V109, P2228, DOI 10.1038/bjc.2013.549
   Liang CC, 2007, NAT PROTOC, V2, P329, DOI 10.1038/nprot.2007.30
   Liang GA, 2009, BIOORGAN MED CHEM, V17, P2623, DOI 10.1016/j.bmc.2008.10.044
   Low HB, 2016, IMMUNE NETW, V16, P85, DOI 10.4110/in.2016.16.2.85
   Luetke A, 2014, CANCER TREAT REV, V40, P523, DOI 10.1016/j.ctrv.2013.11.006
   Messerschmitt PJ, 2009, J AM ACAD ORTHOP SUR, V17, P515, DOI 10.5435/00124635-200908000-00005
   Mikulic D, 2004, PEDIATR HEMAT ONCOL, V21, P611, DOI 10.1080/08880010490501015
   Mireuta M, 2010, GROWTH FACTORS, V28, P243, DOI 10.3109/08977191003745472
   Mirzaei H, 2018, J CELL PHYSIOL, V233, P3004, DOI 10.1002/jcp.26055
   Mohseny AB, 2011, LAB INVEST, V91, P1195, DOI 10.1038/labinvest.2011.72
   Nagahama K, 2016, SCI REP-UK, V6, P0, DOI 10.1038/srep30962
   Nishimura A, 2011, CANCER GENE THER, V18, P250, DOI 10.1038/cgt.2010.75
   Osborne TS, 2012, J COMP PATHOL, V146, P132, DOI 10.1016/j.jcpa.2011.12.007
   Osteosarcoma , 2016, OST, V0, P0
   Rajabi M, 2017, BIOMEDICINES, V5, P0, DOI 10.3390/biomedicines5020034
   Reddy KB, 2003, CANCER METAST REV, V22, P395, DOI 10.1023/A:1023781114568
   Robinson TP, 2005, BIOORGAN MED CHEM, V13, P4007, DOI 10.1016/j.bmc.2005.03.054
   Rosen LS, 2014, CURR ONCOL REP, V16, P0, DOI 10.1007/s11912-013-0365-x
   Shanmugam MK, 2015, MOLECULES, V20, P2728, DOI 10.3390/molecules20022728
   Singh SARVJEET, 2006, ANTI-CANCER AGENTS IN MEDICINAL CHEMISTRY, V6, P259, DOI 10.2174/187152006776930918
   Steeg PS, 2006, NAT MED, V12, P895, DOI 10.1038/nm1469
   Taran R, 2017, INDIAN J MED PAEDIAT, V38, P33, DOI 10.4103/0971-5851.203513
   Usatyuk PV, 2014, J BIOL CHEM, V289, P13476, DOI 10.1074/jbc.M113.527556
   Van ZIJLF, 2011, MUTAT RES-REV MUTAT, V728, P23, DOI 10.1016/j.mrrev.2011.05.002
   Wei W, 2013, GENES IMMUN, V14, P1, DOI 10.1038/gene.2012.54
   Wheler JENNIFERJ, 2016, ONCOSCIENCE, V3, P164, DOI 10.18632/oncoscience.307
   Yap , 2017, STAR ONLINE, V0, P0
   Zamrus SNH, 2018, CHEM CENT J, V12, P0, DOI 10.1186/s13065-018-0398-1
   Zhang J, 2015, CLIN CHIM ACTA, V444, P182, DOI 10.1016/j.cca.2014.12.041
   Zhou WY, 2016, CANCER BIOL MED, V13, P260, DOI 10.20892/j.issn.2095-3941.2015.0102
   Zuazo-gaztelu I, 2018, FRONT ONCOL, V8, P0, DOI 10.3389/fonc.2018.00248
NR 58
TC 1
Z9 1
U1 2
U2 5
PU MDPI
PI BASEL
PA ST ALBAN-ANLAGE 66, CH-4052 BASEL, SWITZERLAND
SN 
EI 1424-8247
J9 PHARMACEUTICALS-BASE
JI Pharmaceuticals
PD JUN 15
PY 2021
VL 14
IS 6
BP 
EP 
DI 10.3390/ph14060532
PG 23
WC Chemistry, Medicinal; Pharmacology & Pharmacy
SC Pharmacology & Pharmacy
GA SY7AL
UT WOS:000666036100001
PM 34204873
DA 2022-07-08
ER

PT J
AU Ming, Guang-Fu
   Gao, Bo-Hua
   Chen, Peng
AF Ming, Guang-fu
   Gao, Bo-hua
   Chen, Peng
TI Identification of Conserved Pappalysin 1-Derived Circular RNA-Mediated Competing Endogenous RNA in Osteosarcoma
SO EVOLUTIONARY BIOINFORMATICS
LA English
DT Article
DE Osteosarcoma; human osteosarcoma cell lines; competing endogenous RNA; pappalysin 1
ID comparing solid tumor; plasma-protein; cell-line; ovarian-cancer; gene; expression; model; proliferation; metastasis; melatonin
AB The etiology of osteosarcoma (OS) is complex and not fully understood till now. This study aimed to identify the miRNAs, circRNAs, and genes (mRNAs) that are differentially expressed in OS cell lines to investigate the mechanism of circRNA-associated competing endogenous RNAs (ceRNAs) in OS. Microarray datasets reporting mRNA (GSE70414), miRNA (GSE70367), and circRNA changes (GSE96964) in human OS cell lines were downloaded, differentially expressed (DE) RNAs were identified, and DEmRNAs were used for the annotation of Gene Ontology (GO) biological processes (BP), and Kyoto Encyclopedia of Genes and Genomes (KEGG) pathways. The mechanisms of DEcircRNA-mediated ceRNAs were identified in a step-by-step process. A total of 326 DEmRNAs, 45 DEmiRNAs, and 110 DEcircRNAs were identified from 3 datasets. The DEmRNAs were associated with GO BP terms, including cholesterol biosynthetic process, angiogenesis, extracellular matrix organization and KEGG pathways, including p53 signaling pathway and biosynthesis of antibiotics. The final ceRNA network consisted of 8 DEcircRNAs, including 5 pappalysin (PAPPA) 1-derived DEcircRNAs (hsa_circ_0005456, hsa_circ_0088209, hsa_circ_0002052, hsa_circ_0088214 and has_circ_0008792, all downregulated), 3 DEmiRNAs (hsa-miR-760, hsa-miR-4665-5p and hsa-miR-4539, all upregulated), and downregulated genes (including MMP13 and HMOX1). The ceRNA regulation network of OS was built, which played important roles in the pathogenesis of OS and might be of great importance in therapy.
C1 [Ming, Guang-Fu; Gao, Bo-Hua; Chen, Peng] Hainan Med Univ, Hainan Affiliated Hosp, Hainan Gen Hosp, Dept Orthoped, 19 Xiuhua Rd, Haikou 570000, Hainan, Peoples R China.
RP Chen, P (通讯作者)，Hainan Med Univ, Hainan Affiliated Hosp, Hainan Gen Hosp, Dept Orthoped, 19 Xiuhua Rd, Haikou 570000, Hainan, Peoples R China.
EM a15508968968@163.com
CR Becker MA, 2015, MOL CANCER THER, V14, P973, DOI 10.1158/1535-7163.MCT-14-0880
   Conover CA, 2012, TRENDS ENDOCRIN MET, V23, P242, DOI 10.1016/j.tem.2012.02.008
   Cotto KELSYC, 2018, NUCLEIC ACIDS RES, V46, PD1068, DOI 10.1093/nar/gkx1143
   Datar I, 2015, PLOS ONE, V10, P0, DOI 10.1371/journal.pone.0134494
   Dweep H, 2015, NAT METHODS, V12, P697, DOI 10.1038/nmeth.3485
   Engelmann JC, 2015, PLOS COMPUT BIOL, V11, P0, DOI 10.1371/journal.pcbi.1004293
   Enright AJ, 2004, GENOME BIOL, V5, P0
   Felx M, 2006, CLIN SCI, V110, P645, DOI 10.1042/CS20050286
   Gautier L, 2004, BIOINFORMATICS, V20, P307, DOI 10.1093/bioinformatics/btg405
   Gene ONTOLOGYCONSORTIUM, 2015, NUCLEIC ACIDS RES, V43, PD1049, DOI 10.1093/nar/gku1179
   Guo YC, 2018, AM J CANCER RES, V8, P955
   Heitzeneder S, 2019, JNCI-J NATL CANCER I, V111, P970, DOI 10.1093/jnci/djy209
   Hirahata M, 2016, CANCER MED-US, V5, P892, DOI 10.1002/cam4.651
   Hong P, 2012, PLOS ONE, V7, P48799
   Huang DW, 2009, NAT PROTOC, V4, P44, DOI 10.1038/nprot.2008.211
   Jin X, 2017, ONCOTARGET, V8, P91270, DOI 10.18632/oncotarget.20441
   Kanehisa M, 2016, NUCLEIC ACIDS RES, V44, PD457, DOI 10.1093/nar/gkv1070
   Lee SE, 2011, J PINEAL RES, V51, P345, DOI 10.1111/j.1600-079X.2011.00896.x
   Li SY, 2015, TUMOR BIOL, V36, P1329, DOI 10.1007/s13277-015-3181-0
   Li Z, 2021, INT J BIOL SCI, V17, P1178, DOI 10.7150/ijbs.57783
   Liao YB, 2016, GYNECOL ONCOL, V143, P655, DOI 10.1016/j.ygyno.2016.09.010
   Lindsey BA, 2017, RHEUMATOL THER, V4, P25, DOI 10.1007/s40744-016-0050-2
   Liu YL, 2015, INT J ONCOL, V47, P1672, DOI 10.3892/ijo.2015.3147
   Mendonsa AM, 2015, MOL CANCER, V14, P0, DOI 10.1186/s12943-014-0282-0
   Ottaviani G, 2009, CANCER TREAT RES, V152, P3, DOI 10.1007/978-1-4419-0284-9_1
   Ou BC, 2016, ONCOTARGET, V7, P47637, DOI 10.18632/oncotarget.10256
   Rahnama S, 2021, LIFE SCI, V277, P0, DOI 10.1016/j.lfs.2021.119488
   Ritchie ME, 2015, NUCLEIC ACIDS RES, V43, P0, DOI 10.1093/nar/gkv007
   Scott MC, 2016, DIS MODEL MECH, V9, P1435, DOI 10.1242/dmm.026849
   Seim I, 2017, G3-GENES GENOM GENET, V7, P1731, DOI 10.1534/g3.117.039909
   Shannon P, 2003, GENOME RES, V13, P2498, DOI 10.1101/gr.1239303
   Smyth GK, 2005, STAT BIOL HEALTH, V0, PP397, DOI 10.1007/0-387-29362-0_23
   Sohn EJ, 2015, J CANCER, V6, P19, DOI 10.7150/jca.9591
   Song YZ, 2018, BIOCHEM BIOPH RES CO, V495, P2369, DOI 10.1016/j.bbrc.2017.12.050
   Stein WD, 2004, CANCER RES, V64, P2805, DOI 10.1158/0008-5472.CAN-03-3383
   Szakacs G, 2004, MOL INTERV, V4, P323, DOI 10.1124/mi.4.6.5
   Tanaka Y, 2004, INT J CANCER, V109, P336, DOI 10.1002/ijc.11700
   Wang Y, 2017, ONCOTARGET, V8, P59417, DOI 10.18632/oncotarget.19727
   Ward WG, 1994, J CLIN ONCOL, V12, P1849, DOI 10.1200/JCO.1994.12.9.1849
   Wei DS, 2021, MOL MED REP, V23, P0, DOI 10.3892/mmr.2021.12109
   Yan CH, 2018, ENVIRON SCI POLLUT R, V25, P18385, DOI 10.1007/s11356-017-1138-0
   Yu GC, 2012, OMICS, V16, P284, DOI 10.1089/omi.2011.0118
   Zhang X, 2021, INT J MED SCI, V18, P984, DOI 10.7150/ijms.49126
   Zhang X, 2018, BIOMED PHARMACOTHER, V99, P523, DOI 10.1016/j.biopha.2018.01.076
   Zheng S, 2015, CANCER LETT, V359, P36, DOI 10.1016/j.canlet.2014.12.001
   Zhu KP, 2018, EPIGENOMICS-UK, V10, P1327, DOI 10.2217/epi-2018-0023
NR 46
TC 0
Z9 0
U1 1
U2 1
PU SAGE PUBLICATIONS LTD
PI LONDON
PA 1 OLIVERS YARD, 55 CITY ROAD, LONDON EC1Y 1SP, ENGLAND
SN 1176-9343
EI 
J9 EVOL BIOINFORM
JI Evol. Bioinform.
PD SEP 15
PY 2021
VL 17
IS 
BP 
EP 
DI 10.1177/11769343211041379
PG 9
WC Evolutionary Biology; Mathematical & Computational Biology
SC Evolutionary Biology; Mathematical & Computational Biology
GA WL9VW
UT WOS:000710746200001
PM 34707339
DA 2022-07-08
ER
