# Supplementary material for: Global scientific trends on matrix metalloproteinase and osteosarcoma: A bibliometric and visualized analysis
Source: Front Oncol. 2023 Feb 6;13:1064815. doi: 10.3389/fonc.2023.1064815 (PMC9939641; doi:10.3389/fonc.2023.1064815)
Supplement: Supplementary file 4 [file DataSheet_2.xlsx]

## Sheet: download.1
FN Clarivate Analytics Web of Science
VR 1.0
PT J
AU Fakhoury, VS
Pessoa, AD
Tokuhara, CK
Pagnan, AL
Oliveira, GSND
Liessa, MRS
Inacio, KK
Melo, FPDRD
Dokkedal, AL
Oliveira, RCD
Saldanha, LL
AF Fakhoury, Vanessa Svizzero
Pessoa, Adriano de Souza
Tokuhara, Cintia Kazuko
Pagnan, Ana Ligia
Oliveira, Gabriela Silva Neubern de
Liessa, Mariana Rovis Sanches
Inacio, Kelly Karina
Melo, Fernanda Pereira de Souza Rosa de
Dokkedal, Anne Ligia
Oliveira, Rodrigo Cardoso de
Saldanha, Luiz Leonardo
TI Evaluation of Myrcia bella in murine osteosarcoma cells: Effect of the
extract and enriched fractions of tannins and flavonoids
SO NATURAL PRODUCT RESEARCH
LA English
DT Article; Early Access
DE Myrcia bella; Medicinal plants; Cell viability; Osteosarcoma; Flavonoids
ID QUERCETIN; MIGRATION; CAMBESS.; INVASION
AB Myrcia bella Cambess (Myrtaceae) is an important and common plant, native to the Brazilian Cerrado, with cytotoxicity, antimicrobial, and antidiabetic properties. Therefore, the effects of crude hydroalcoholic extract (CE) and fractions of ellagitannins (ELT) and flavonoids (FV) from Myrcia bella leaves were evaluated in a UMR-106 murine osteosarcoma cells and MC3T3 (normal cell). Cell viabili…
C1 [Fakhoury, Vanessa Svizzero; Pessoa, Adriano de Souza; Tokuhara, Cintia Kazuko; Pagnan, Ana Ligia; Oliveira, Gabriela Silva Neubern de; Liessa, Mariana Rovis Sanches; Inacio, Kelly Karina; Oliveira, Rodrigo Cardoso de] Univ Sao Paulo, Bauru Sch Dent, Dept Biol Sci, Bauru, SP, Brazil.
[Melo, Fernanda Pereira de Souza Rosa de; Dokkedal, Anne Ligia; Saldanha, Luiz Leonardo] Sao Paulo State Univ, Dept Biol Sci, Bauru, SP, Brazil.
RP Oliveira, RCD (通讯作者)，Univ Sao Paulo, Bauru Sch Dent, Dept Biol Sci, Bauru, SP, Brazil.
EM rodrigocardoso@usp.br
RI de Souza Pessoa, Adriano/AAN-9882-2021; Tokuhara, Cintia
Kazuko/P-8385-2017; Saldanha, Luiz Leonardo/F-7040-2012; Oliveira,
Rodrigo/E-2551-2012
OI Tokuhara, Cintia Kazuko/0000-0002-1852-5986; Saldanha, Luiz
Leonardo/0000-0003-2454-067X; Oliveira, Rodrigo/0000-0003-3070-5960
FU FAPESP [2017/26261-6]; CAPES [001]
FX The authors are thankful to FAPESP for its financial support
(#2017/26261-6). This study was financed in part by the CAPES (Finance
Code-001)
CR Berndt K, 2013, ANTICANCER RES, V33, P1297
dos Santos C, 2018, MOLECULES, V23, DOI 10.3390/molecules23050986
Gezici S, 2019, ANTI-CANCER AGENT ME, V19, P101, DOI 10.2174/1871520619666181224121004
Lan HF, 2017, CELL PHYSIOL BIOCHEM, V43, P553, DOI 10.1159/000480528
Li SL, 2019, BIOMED PHARMACOTHER, V114, DOI 10.1016/j.biopha.2019.108839
Liu H, 2017, CURR PHARM DESIGN, V23, P1993, DOI 10.2174/1381612823666170214115718
Machado AC, 2016, PHARM BIOL, V54, P2737, DOI 10.1080/13880209.2016.1182555
Matos AA, 2019, J ETHNOPHARMACOL, V237, P192, DOI 10.1016/j.jep.2019.03.052
Thi ND, 2014, BIOSCI BIOTECH BIOCH, V78, P1044, DOI 10.1080/09168451.2014.912116
Park H, 2018, J CELL PHYSIOL, V233, P7457, DOI 10.1002/jcp.26598
Vareda PMP, 2014, EVID-BASED COMPL ALT, V2014, DOI 10.1155/2014/543606
Saldanha LL, 2013, MOLECULES, V18, P8402, DOI 10.3390/molecules18078402
Saldanha LL, 2020, MOLECULES, V25, DOI 10.3390/molecules25122954
Serpeloni JM, 2015, J ETHNOPHARMACOL, V176, P345, DOI 10.1016/j.jep.2015.11.003
Tokuhara CK, 2019, J APPL ORAL SCI, V27, DOI 10.1590/1678-7757-2018-0596
NR 15
TC 0
Z9 0
U1 2
U2 2
PU TAYLOR & FRANCIS LTD
PI ABINGDON
PA 2-4 PARK SQUARE, MILTON PARK, ABINGDON OR14 4RN, OXON, ENGLAND
SN 1478-6419
EI 1478-6427
J9 NAT PROD RES
JI Nat. Prod. Res.
DI 10.1080/14786419.2021.2018431
EA DEC 2021
PG 5
WC Chemistry, Applied; Chemistry, Medicinal
WE Science Citation Index Expanded (SCI-EXPANDED)
SC Chemistry; Pharmacology & Pharmacy
GA XR9PB
UT WOS:000732551400001
PM 34930089
DA 2022-07-08
ER
PT J
AU Meng, WM
Cao, XT
Sun, WQ
Zheng, LH
Fan, BD
Zhou, SJ
Liu, HJ
Wang, H
Wang, WX
Liu, X
AF Meng, Weimin
Cao, Xiuting
Sun, Wengqing
Zheng, Liheng
Fan, Bingdong
Zhou, Shengjing
Liu, Hongjuan
Wang, Hua
Wang, Wenxin
Liu, Xiang
TI A functional polymorphism at the miR-491-5p binding site in the 3
'-untranslated region of the MMP-9 gene increases the risk of developing
ventilator-associated pneumonia
SO INTERNATIONAL JOURNAL OF MOLECULAR MEDICINE
LA English
DT Article
DE ventilator-associated pneumonia; MMP-9; single nucleotide polymorphism;
microRNA
ID MATRIX-METALLOPROTEINASE-9 MMP-9; MATRIX METALLOPROTEINASES; NEUTROPHIL
INFILTRATION; CELL-SURFACE; GELATINASE-B; TGF-BETA; EXPRESSION;
IL-1-BETA; INVASION; OSTEOSARCOMA
AB Matrix metalloproteinase (MMP)-9 is associated with the severity of ventilator-associated pneumonia (VAP), while an rs1056629 SNP located in the 3 '-untranslated region (UTR) of MMP-9 affects the microRNA (miRNA/miR)-491-mediated regulation of MMP-9 expression. In the present study, the effect of rs1056629 on the development of VAP in patients with chronic obstructive pulmonary disease (COPD) …
C1 [Meng, Weimin; Cao, Xiuting; Fan, Bingdong; Zhou, Shengjing; Liu, Hongjuan] Fourth Peoples Hosp Qinghai Prov, Intens Care Unit, Xining 810000, Qinghai, Peoples R China.
[Sun, Wengqing] Shandong Chest Hosp, Intens Care Unit, Jinan 250000, Shandong, Peoples R China.
[Zheng, Liheng] Shijiazhuang Fifth Peoples Hosp, Clin Lab, Shijiazhuang 050000, Hebei, Peoples R China.
[Wang, Hua; Liu, Xiang] Qinghai Prov Peoples Hosp, Emergency Dept, 2 Gonghe Rd, Xining 810007, Qinghai, Peoples R China.
[Wang, Wenxin] Qinghai Red Cross Hosp, Emergency Intens Care Unit, 55 Nan Da Jie, Xining 810000, Qinghai, Peoples R China.
RP Liu, X (通讯作者)，Qinghai Prov Peoples Hosp, Emergency Dept, 2 Gonghe Rd, Xining 810007, Qinghai, Peoples R China.; Wang, WX (通讯作者)，Qinghai Red Cross Hosp, Emergency Intens Care Unit, 55 Nan Da Jie, Xining 810000, Qinghai, Peoples R China.
EM drxpulm@yeah.net; helian84776992@163.com
FU Qinghai Provincial Fourth People's Hospital Research Fund [2017-14]
FX The present study was sponsored by the Qinghai Provincial Fourth
People's Hospital Research Fund (Project no. 2017-14).
CR Ahrens D, 1996, ARTHRITIS RHEUM, V39, P1576, DOI 10.1002/art.1780390919
Amantea D, 2016, MINI-REV MED CHEM, V16, P729, DOI 10.2174/1389557516666160321112512
Atkinson JJ, 2003, AM J RESP CELL MOL, V28, P12, DOI 10.1165/rcmb.2002-0166TR
Ben David D, 2008, HISTOCHEM CELL BIOL, V129, P589, DOI 10.1007/s00418-008-0391-1
Ben-David D, 2012, INFLAMM RES, V61, P673, DOI 10.1007/s00011-012-0461-7
Boroujerdi A, 2015, ANGIOGENESIS, V18, P255, DOI 10.1007/s10456-015-9464-7
BROWN GM, 1995, THORAX, V50, P661, DOI 10.1136/thx.50.6.661
Chang YH, 2008, CLIN BIOCHEM, V41, P955, DOI 10.1016/j.clinbiochem.2008.04.012
Chen F, 2005, INT J MOL MED, V15, P57
Chen ZR, 2016, PLOS ONE, V11, DOI 10.1371/journal.pone.0146377
Chiang TY, 2014, CLIN CHIM ACTA, V433, P272, DOI 10.1016/j.cca.2014.03.031
Craven DE, 2011, CLIN CHEST MED, V32, P547, DOI 10.1016/j.ccm.2011.06.001
Dayer C, 2015, J BIOL CHEM, V290, P13763, DOI 10.1074/jbc.M114.622274
Deveci M, 2014, BMC BIOINFORMATICS, V15, DOI [10.1186/1471-2105-15-73, 10.1186/1471-2105-15-74]
El Solh AA, 2008, AM J RESP CRIT CARE, V178, P513, DOI 10.1164/rccm.200802-239OC
El-Solh AA, 2009, J INFECTION, V59, P49, DOI 10.1016/j.jinf.2009.05.004
Fan GT, 2019, FRONT BIOSCI-LANDMRK, V24, P1167, DOI 10.2741/4773
Fan YZ, 2016, CRIT CARE, V20, DOI 10.1186/s13054-016-1506-z
Gabriely G, 2008, MOL CELL BIOL, V28, P5369, DOI 10.1128/MCB.00479-08
GEARING AJH, 1994, NATURE, V370, P555, DOI 10.1038/370555a0
Hu JL, 2007, NAT REV DRUG DISCOV, V6, P480, DOI 10.1038/nrd2308
Hunter J, 2007, EUR J ANAESTH, V24, P971, DOI 10.1017/S0265021507001123
Ito A, 1996, J BIOL CHEM, V271, P14657, DOI 10.1074/jbc.271.25.14657
Lakatos G, 2012, PATHOL ONCOL RES, V18, P85, DOI 10.1007/s12253-011-9420-9
Lakhan SE, 2013, FRONT NEUROL, V4, DOI 10.3389/fneur.2013.00032
Li YT, 2016, INT J MED SCI, V13, P638, DOI 10.7150/ijms.16187
Lim LP, 2005, NATURE, V433, P769, DOI 10.1038/nature03315
Livak KJ, 2001, METHODS, V25, P402, DOI 10.1006/meth.2001.1262
Namath A, 2009, CRIT CARE CLIN, V25, P835, DOI 10.1016/j.ccc.2009.06.004
Ordas I, 2012, LANCET, V380, P1606, DOI 10.1016/S0140-6736(12)60150-0
Peterson JT, 2006, CARDIOVASC RES, V69, P677, DOI 10.1016/j.cardiores.2005.11.032
Rainer PP, 2014, CIRC RES, V114, P1246, DOI 10.1161/CIRCRESAHA.114.302653
Ram M, 2006, J CLIN IMMUNOL, V26, P299, DOI 10.1007/s10875-006-9022-6
Rosell A, 2008, STROKE, V39, P1121, DOI 10.1161/STROKEAHA.107.500868
Saren P, 1996, J IMMUNOL, V157, P4159
Schaaf Bernhard, 2008, BMC Pulm Med, V8, P12, DOI 10.1186/1471-2466-8-12
Schonbeck U, 1998, J IMMUNOL, V161, P3340
Tian XD, 2016, CELL PHYSIOL BIOCHEM, V38, P1415, DOI 10.1159/000443084
Vandooren J, 2013, CRIT REV BIOCHEM MOL, V48, P222, DOI 10.3109/10409238.2013.770819
Vincent JL, 2004, J HOSP INFECT, V57, P272, DOI 10.1016/j.jhin.2003.06.001
Wittmann M, 2011, JOINT BONE SPINE, V78, P327, DOI 10.1016/j.jbspin.2011.02.004
Yu Q, 2000, GENE DEV, V14, P163
Yuan M, 2013, ATHEROSCLEROSIS, V226, P447, DOI 10.1016/j.atherosclerosis.2012.11.026
Zhang BH, 2007, DEV BIOL, V302, P1, DOI 10.1016/j.ydbio.2006.08.028
Zhou XY, 2015, INT J INFECT DIS, V30, P144, DOI 10.1016/j.ijid.2014.11.005
NR 45
TC 0
Z9 0
U1 3
U2 4
PU SPANDIDOS PUBL LTD
PI ATHENS
PA POB 18179, ATHENS, 116 10, GREECE
SN 1107-3756
EI 1791-244X
J9 INT J MOL MED
JI Int. J. Mol. Med.
PD DEC
PY 2021
VL 48
IS 6
AR 217
DI 10.3892/ijmm.2021.5050
PG 8
WC Medicine, Research & Experimental
WE Science Citation Index Expanded (SCI-EXPANDED)
SC Research & Experimental Medicine
GA WO1XW
UT WOS:000712255700001
PM 34664683
DA 2022-07-08
ER
PT J
AU Serras, AS
Camoes, SP
Antunes, B
Costa, VM
Dionisio, F
Yazar, V
Vitorino, R
Remiao, F
Castro, M
Oliveira, NG
Miranda, JP
AF Serras, Ana S.
Camoes, Sergio P.
Antunes, Bernardo
Costa, Vera M.
Dionisio, Flavio
Yazar, Volkan
Vitorino, Rui
Remiao, Fernando
Castro, Matilde
Oliveira, Nuno G.
Miranda, Joana P.
TI The Secretome of Human Neonatal Mesenchymal Stem Cells Modulates
Doxorubicin-Induced Cytotoxicity: Impact in Non-Tumor Cells
SO INTERNATIONAL JOURNAL OF MOLECULAR SCIENCES
LA English
DT Article
DE breast cancer; doxorubicin; cardiotoxicity; mesenchymal stem cells;
secretome; 3D cultures
ID BREAST-CANCER; PROMOTE PROLIFERATION; OXIDATIVE STRESS; IN-VITRO;
MIGRATION; APOPTOSIS; INVASION; GROWTH; INHIBIT; OSTEOSARCOMA
AB Doxorubicin (Dox) is one of the most widely used treatments for breast cancer, although limited by the well-documented cardiotoxicity and other off-target effects. Mesenchymal stem cell (MSC) secretome has shown immunomodulatory and regenerative properties, further potentiated under 3D conditions. This work aimed to uncover the effect of the MSC-derived secretome from 3D (CM3D) or 2D (CM2D) cu…
C1 [Serras, Ana S.; Camoes, Sergio P.; Antunes, Bernardo; Castro, Matilde; Oliveira, Nuno G.; Miranda, Joana P.] Univ Lisbon, Fac Pharm, Res Inst Med iMed ULisboa, P-1649003 Lisbon, Portugal.
[Costa, Vera M.; Dionisio, Flavio; Remiao, Fernando] Univ Porto, Inst Hlth & Bioecon, Fac Pharm, Associate Lab I4HB, P-4050313 Porto, Portugal.
[Costa, Vera M.; Dionisio, Flavio; Remiao, Fernando] Univ Porto, Dept Biol Sci, UCIBIO Appl Mol Biosci Unit, Lab Toxicol,Fac Pharm, P-4050313 Porto, Portugal.
[Yazar, Volkan] Johns Hopkins Sch Med, Inst Cell Engn, Baltimore, MD 21205 USA.
[Vitorino, Rui] Univ Aveiro, Dept Chem, Mass Spectrometry Ctr, LAQV REQUIMTE, P-3810193 Aveiro, Portugal.
[Vitorino, Rui] Univ Porto, Dept Surg & Physiol, Fac Med, Cardiovasc R&D Ctr, P-4200319 Oporto, Portugal.
[Vitorino, Rui] Univ Aveiro, Dept Med Sci, iBiMED, P-3810193 Aveiro, Portugal.
RP Miranda, JP (通讯作者)，Univ Lisbon, Fac Pharm, Res Inst Med iMed ULisboa, P-1649003 Lisbon, Portugal.
EM ana.serras@edu.ulisboa.pt; sergiocamoes@campus.ul.pt;
bernardoantunes_94@hotmail.com; veramcosta@ff.up.pt; fdionisio@ff.up.pt;
volkanyazar1984@gmail.com; rvitorino@ua.pt; remiao@ff.up.pt;
mcastro@ff.ul.pt; ngoliveira@ff.ul.pt; jmiranda@ff.ul.pt
RI Costa, Vera Marisa/D-6284-2013; Vitorino, Rui/AAJ-3621-2021; Camões,
Sérgio P/AAP-1229-2021; Miranda, Joana P G/J-3698-2013; Remiao,
Fernando/D-8646-2013; Oliveira, Nuno/A-7407-2014
OI Costa, Vera Marisa/0000-0002-0471-2756; Vitorino,
Rui/0000-0003-3636-5805; Camões, Sérgio P/0000-0003-0355-5338; Serras,
Ana/0000-0002-7941-9511; Miranda, Joana P G/0000-0002-7804-4068; Remiao,
Fernando/0000-0003-1382-5119; Dionisio, Flavio/0000-0001-6175-0479;
Yazar, Volkan/0000-0003-3861-0181; Oliveira, Nuno/0000-0001-6114-6829;
Antunes, Bernardo/0000-0002-4423-0460
FU FCT [CA16113, CA16119, DL57/2016/CP1334/CT0006, IF/00286/2015];
iMed.ULisboa [UIDB/04138/2020, UIDP/04138/2020]; European Union, Quadro
de Referencia Estrategico Nacional (QREN); Fundo Europeu de
Desenvolvimento Regional (FEDER); Programa Operacional Fatores de
Competitividade (COMPETE) for UnIC [UID/IC/00051/2019]; iBiMED
[UID/BIM/04501/2020, POCI-01-0145-FEDER-007628]; LAQV/REQUIMTE
[UIDB/50006/2020]; [PTDC/MED-TOX/29183/2017]; [SFRH/BHD/110001/2015]
FX This study was partially supported by FCT (PTDC/MED-TOX/29183/2017;
SFRH/BHD/110001/2015 and DL57/2016/CP1334/CT0006 for VMC; and
IF/00286/2015 for RV), by strategic funding for iMed.ULisboa
(UIDB/04138/2020 and UIDP/04138/2020) and by European Union, Quadro de
Referencia Estrategico Nacional (QREN), Fundo Europeu de Desenvolvimento
Regional (FEDER) and Programa Operacional Fatores de Competitividade
(COMPETE) for UnIC (UID/IC/00051/2019), iBiMED (UID/BIM/04501/2020 and
POCI-01-0145-FEDER-007628) and LAQV/REQUIMTE (UIDB/50006/2020).
CR Abushouk AI, 2019, FRONT PHARMACOL, V10, DOI 10.3389/fphar.2019.00635
Akimoto K, 2013, STEM CELLS DEV, V22, P1370, DOI 10.1089/scd.2012.0486
Pugazhendhi A, 2018, LIFE SCI, V200, P26, DOI 10.1016/j.lfs.2018.03.023
Ayuzawa R, 2009, CANCER LETT, V280, P31, DOI 10.1016/j.canlet.2009.02.011
Cai FF, 2019, MOL CLIN ONCOL, V11, P15, DOI 10.3892/mco.2019.1854
Casals G, 2013, CELL PHYSIOL BIOCHEM, V32, P1125, DOI 10.1159/000354513
Chen LL, 2018, MOL CELLS, V41, P853, DOI 10.14348/molcells.2018.0103
Clarke MR, 2015, MOL CARCINOGEN, V54, P1214, DOI 10.1002/mc.22178
Cole SPC, 2014, ANNU REV PHARMACOL, V54, P95, DOI 10.1146/annurev-pharmtox-011613-135959
Conroy H, 2010, QJM-INT J MED, V103, P831, DOI 10.1093/qjmed/hcq148
Cruz, Optimised and Defined Method for Isolation and Preservation of Percursor Cells from Human Umbilical Cord 2009 INPI, Patent No. [PAT20081000083882, 20081000083882]
Dai FY, 2009, DEV CELL, V16, P345, DOI 10.1016/j.devcel.2009.01.022
Davidson MM, 2005, J MOL CELL CARDIOL, V39, P133, DOI 10.1016/j.yjmcc.2005.03.003
De Luca A, 2012, J CELL BIOCHEM, V113, P3363, DOI 10.1002/jcb.24212
DeSantis CE, 2019, CA-CANCER J CLIN, V69, P438, DOI 10.3322/caac.21583
Dobson JR, 2014, CANCER CELL INT, V14, DOI 10.1186/s12935-014-0073-0
Echtermeyer F, 2011, CARDIOVASC RES, V92, P123, DOI 10.1093/cvr/cvr149
El Kader TA, 2013, J CELL COMMUN SIGNAL, V7, P11, DOI 10.1007/s12079-012-0180-4
Fan CM, 2019, J CANCER, V10, P3926, DOI 10.7150/jca.31345
Fernandes AS, 2015, CHEM BIOL DRUG DES, V86, P578, DOI 10.1111/cbdd.12521
Gauthaman K, 2012, J CELL BIOCHEM, V113, P2027, DOI 10.1002/jcb.24073
Gauthaman K, 2010, STEM CELL REV REP, V6, P86, DOI [10.1007/s12015-009-9107-8, 10.1007/s12015-010-9166-x]
Hendijani F, 2015, RES PHARM SCI, V10, P134
Henriksen PA, 2018, HEART, V104, P971, DOI 10.1136/heartjnl-2017-312103
Hrynchak I, 2017, DRUG METAB REV, V49, P158, DOI 10.1080/03602532.2017.1316285
Huang XJ, 2019, J CELL MOL MED, V23, P7525, DOI 10.1111/jcmm.14621
Jones SE, 2008, CLIN BREAST CANCER, V8, P224, DOI 10.3816/CBC.2008.n.025
Joshi MB, 2005, FASEB J, V19, P1737, DOI 10.1096/fj.05-3834fje
Juurikka K, 2019, INT J MOL SCI, V20, DOI 10.3390/ijms20184506
Karnoub AE, 2007, NATURE, V449, P557, DOI 10.1038/nature06188
Khan M, 2017, FUTURE ONCOL, V13, P821, DOI 10.2217/fon-2016-0264
Kinoshita T, 2013, BRIT J CANCER, V109, P2636, DOI 10.1038/bjc.2013.607
Kuleshov MV, 2016, NUCLEIC ACIDS RES, V44, pW90, DOI 10.1093/nar/gkw377
Lee EJ, 2014, J NEUROINFLAMM, V11, DOI 10.1186/1742-2094-11-116
Li FJ, 2021, ONCOTARGETS THER, V14, P737, DOI 10.2147/OTT.S283459
Li WF, 2017, ONCOL REP, V37, P2743, DOI 10.3892/or.2017.5555
Liu RM, 2018, CANCER LETT, V412, P289, DOI 10.1016/j.canlet.2017.10.018
Liu YF, 2019, ONCOTARGETS THER, V12, P11359, DOI 10.2147/OTT.S234328
Liu Y, 2016, ONCOTARGET, V7, P42740, DOI 10.18632/oncotarget.8600
Luersen K, 2013, PLOS ONE, V8, DOI 10.1371/journal.pone.0060731
Marinello J, 2018, INT J MOL SCI, V19, DOI 10.3390/ijms19113480
Martins JP, 2014, STEM CELL RES THER, V5, DOI 10.1186/scrt398
McDonald PC, 2008, J CELL SCI, V121, P3121, DOI 10.1242/jcs.017996
Menyhart O, 2016, BBA-REV CANCER, V1866, P300, DOI 10.1016/j.bbcan.2016.10.002
Mirabdollahi M, 2020, IRAN J BASIC MED SCI, V23, P945, DOI 10.22038/ijbms.2020.42477.10020
Miranda J, 2006, PARASITOL RES, V98, P561, DOI 10.1007/s00436-005-0105-8
Miranda JP, 2019, FRONT IMMUNOL, V10, DOI 10.3389/fimmu.2019.00018
Modjtahedi N, 2006, TRENDS CELL BIOL, V16, P264, DOI 10.1016/j.tcb.2006.03.008
Mofid A, 2017, J AM HEART ASSOC, V6, DOI 10.1161/JAHA.116.004738
Nascimento DS, 2014, STEM CELL RES THER, V5, DOI 10.1186/scrt394
Nian H, 2021, BIOL REV, V96, P961, DOI 10.1111/brv.12686
Nitulescu GM, 2018, INT J ONCOL, V53, P2319, DOI 10.3892/ijo.2018.4597
Perez-Riverol Y, 2019, NUCLEIC ACIDS RES, V47, pD442, DOI 10.1093/nar/gky1106
Regmi S, 2016, MACROMOL RES, V24, P1037, DOI 10.1007/s13233-016-4107-4
Reis-Mendes AF, 2016, CURR DRUG METAB, V17, P75, DOI 10.2174/1389200216666151103114926
Santos JM, 2015, STEM CELL RES THER, V6, DOI 10.1186/s13287-015-0082-5
Santos JM, 2013, J TRANSL MED, V11, DOI 10.1186/1479-5876-11-18
Scotland PB, 2012, PLOS ONE, V7, DOI 10.1371/journal.pone.0044252
Sosa V, 2013, AGEING RES REV, V12, P376, DOI 10.1016/j.arr.2012.10.004
Subramanian A, 2012, J CELL BIOCHEM, V113, P1886, DOI 10.1002/jcb.24057
Szklarczyk D, 2019, NUCLEIC ACIDS RES, V47, pD607, DOI 10.1093/nar/gky1131
Tacar O, 2013, J PHARM PHARMACOL, V65, P157, DOI 10.1111/j.2042-7158.2012.01567.x
Trivanovic D, 2018, DEV DYNAM, V247, P359, DOI 10.1002/dvdy.24583
Wang JL, 2017, ONCOTARGET, V8, P84559, DOI 10.18632/oncotarget.19187
Whirl-Carrillo M, 2012, CLIN PHARMACOL THER, V92, P414, DOI 10.1038/clpt.2012.96
Williams AS, 2012, PLOS ONE, V7, DOI 10.1371/journal.pone.0041088
Xu WT, 2009, CANCER LETT, V281, P32, DOI 10.1016/j.canlet.2009.02.022
Yuan Y, 2018, ONCOL LETT, V15, P8536, DOI 10.3892/ol.2018.8368
Zhai YN, 2020, CANCER MANAG RES, V12, P11823, DOI 10.2147/CMAR.S277130
Zhang L, 2019, ENVIRON TOXICOL PHAR, V72, DOI 10.1016/j.etap.2019.103236
Zhang W, 2019, BIOTECHNOL LETT, V41, P59, DOI 10.1007/s10529-018-2614-4
Zhang YL, 2015, SCI REP-UK, V5, DOI 10.1038/srep11235
Zhao H, 2019, AM J TRANSL RES, V11, P1116
NR 73
TC 0
Z9 0
U1 4
U2 4
PU MDPI
PI BASEL
PA ST ALBAN-ANLAGE 66, CH-4052 BASEL, SWITZERLAND
EI 1422-0067
J9 INT J MOL SCI
JI Int. J. Mol. Sci.
PD DEC
PY 2021
VL 22
IS 23
AR 13072
DI 10.3390/ijms222313072
PG 17
WC Biochemistry & Molecular Biology; Chemistry, Multidisciplinary
WE Science Citation Index Expanded (SCI-EXPANDED)
SC Biochemistry & Molecular Biology; Chemistry
GA XV9ZG
UT WOS:000735289900001
PM 34884877
OA gold, Green Published
DA 2022-07-08
ER
PT J
AU Larrouture, QC
Cribbs, AP
Rao, SR
Philpott, M
Snelling, SJ
Knowles, HJ
AF Larrouture, Quitterie C.
Cribbs, Adam P.
Rao, Srinivasa R.
Philpott, Martin
Snelling, Sarah J.
Knowles, Helen J.
TI Loss of mutual protection between human osteoclasts and chondrocytes in
damaged joints initiates osteoclast-mediated cartilage degradation by
MMPs
SO SCIENTIFIC REPORTS
LA English
DT Article
ID SUBCHONDRAL BONE; ARTICULAR-CARTILAGE; CELL-TYPES; RESORPTION;
OSTEOARTHRITIS; CHONDROCLASTS; IDENTIFICATION; ALENDRONATE; PREVENTION;
GENOMICS
AB Osteoclasts are multinucleated, bone-resorbing cells. However, they also digest cartilage during skeletal maintenance, development and in degradative conditions including osteoarthritis, rheumatoid arthritis and primary bone sarcoma. This study explores the mechanisms behind the osteoclast-cartilage interaction. Human osteoclasts differentiated on acellular human cartilage expressed osteoclast…
C1 [Larrouture, Quitterie C.] Univ Pittsburgh, Dept Pathol, Pittsburgh, PA USA.
[Cribbs, Adam P.; Rao, Srinivasa R.; Philpott, Martin; Snelling, Sarah J.; Knowles, Helen J.] Univ Oxford, Nuffield Dept Orthopaed Rheumatol & Musculoskelet, Botnar Res Ctr, Oxford OX3 7LD, England.
[Rao, Srinivasa R.] Univ Oxford, Nuffield Dept Surg Sci, Oxford, England.
RP Knowles, HJ (通讯作者)，Univ Oxford, Nuffield Dept Orthopaed Rheumatol & Musculoskelet, Botnar Res Ctr, Oxford OX3 7LD, England.
EM helen.knowles@ndorms.ox.ac.uk
OI Cribbs, Adam/0000-0001-5288-3077; Snelling, Sarah/0000-0002-7052-3793
FU (NIHR) Oxford Biomedical Research Centre; Versus Arthritis [MP/19200];
Rosetrees Trust [A1726]; Medical Research Council (MRC) Career
Development Award; Cancer Research UK; National Institute of Health
Research (NIHR) Oxford Biomedical Research Centre
FX Work in the Nuffield Department of Orthopaedics, Rheumatology and
Musculoskeletal Sciences (NDORMS) is supported by the (NIHR) Oxford
Biomedical Research Centre. SEM pictures were taken with the guidance of
Dr Kalin Dragnevski, Department of Engineering Science, University of
Oxford, Oxford, UK. Thanks to Louise Hill, Dr Fiona Watt and the Oxford
Musculoskeletal Biobank for the collection of human cartilage. HJK was
funded by Versus Arthritis (MP/19200) and the Rosetrees Trust (A1726).
APC was funded by a Medical Research Council (MRC) Career Development
Award. SJS was funded by the National Institute of Health Research
(NIHR) Oxford Biomedical Research Centre. SRR is funded by Cancer
Research UK.
CR Bertuglia A, 2016, OSTEOARTHR CARTILAGE, V24, P555, DOI 10.1016/j.joca.2015.10.008
BIKLE DD, 1994, J BONE MINER RES, V9, P1777
Blangy A, 2020, J CELL SCI, V133, DOI 10.1242/jcs.244798
Botter SM, 2011, ARTHRITIS RHEUM-US, V63, P2690, DOI 10.1002/art.30307
BROMLEY M, 1984, ARTHRITIS RHEUM, V27, P968, DOI 10.1002/art.1780270902
BROMLEY M, 1984, ARTHRITIS RHEUM, V27, P857, DOI 10.1002/art.1780270804
BROMLEY M, 1985, ANN RHEUM DIS, V44, P676, DOI 10.1136/ard.44.10.676
CHAMBERS TJ, 1984, J CELL SCI, V70, P61
Cohen SB, 2008, ARTHRITIS RHEUM, V58, P1299, DOI 10.1002/art.23417
Cribbs A. P., 2019, F1000 RES, V8, P377, DOI [DOI 10.12688/F1000RESEARCH.18674.2, 10.12688/f1000research.18674.1, DOI 10.12688/F1000RESEARCH.18674.1]
Crotti TN, 2011, J CELL PHYSIOL, V226, P3413, DOI 10.1002/jcp.22699
Dobin A, 2013, BIOINFORMATICS, V29, P15, DOI 10.1093/bioinformatics/bts635
Gravallese EM, 1998, AM J PATHOL, V152, P943
Hayami T, 2004, ARTHRITIS RHEUM-US, V50, P1193, DOI 10.1002/art.20124
Henriksen K, 2006, J BONE MINER RES, V21, P58, DOI 10.1359/JBMR.050905
Herrak P, 2004, ARTHRITIS RHEUM-US, V50, P2327, DOI 10.1002/art.20384
Hwang J, 2008, ARTHRITIS RHEUM-US, V58, P3831, DOI 10.1002/art.24069
Kadri A, 2010, ANN RHEUM DIS, V69, P1533, DOI 10.1136/ard.2009.124586
Knowles HJ, 2012, VIRCHOWS ARCH, V461, P205, DOI 10.1007/s00428-012-1274-3
Komuro H, 2001, ARTHRITIS RHEUM, V44, P2768, DOI 10.1002/1529-0131(200112)44:12<2768::AID-ART464>3.0.CO;2-I
Lin YJ, 2020, CELLS-BASEL, V9, DOI 10.3390/cells9040880
Lofvall H, 2018, ARTHRITIS RES THER, V20, DOI 10.1186/s13075-018-1564-5
Love MI, 2014, GENOME BIOL, V15, DOI 10.1186/s13059-014-0550-8
Luo G, 2018, MOL MED REP, V17, P6605, DOI 10.3892/mmr.2018.8698
Mahoney DJ, 2011, ARTHRITIS RHEUM-US, V63, P1034, DOI 10.1002/art.30201
Nakao K, 2005, BONE, V36, P884, DOI 10.1016/j.bone.2004.10.015
Neutzsky-Wulff AV, 2010, BMC MUSCULOSKEL DIS, V11, DOI 10.1186/1471-2474-11-109
Odgren PR, 2016, CONNECT TISSUE RES, V57, P161, DOI 10.3109/03008207.2016.1140752
Oshita K, 2011, ARTHRITIS RHEUM-US, V63, P1658, DOI 10.1002/art.30309
Ota N, 2009, ENDOCRINOLOGY, V150, P4823, DOI 10.1210/en.2009-0452
Pan J, 2012, BONE, V51, P212, DOI 10.1016/j.bone.2011.11.030
Purdue PE, 2014, SCI REP-UK, V4, DOI 10.1038/srep07595
Saltel F, 2004, MOL BIOL CELL, V15, P5231, DOI 10.1091/mbc.E04-06-0522
SAVOSTINASLING I, 1975, ANAT RECORD, V183, P373, DOI 10.1002/ar.1091830303
SCHENK RK, 1967, J CELL BIOL, V34, P275, DOI 10.1083/jcb.34.1.275
Sharma SM, 2006, CRIT REV EUKAR GENE, V16, P253, DOI 10.1615/CritRevEukarGeneExpr.v16.i3.40
Shibakawa A, 2005, OSTEOARTHR CARTILAGE, V13, P679, DOI 10.1016/j.joca.2005.04.010
Shimizu S, 2007, ARTHRITIS RHEUM-US, V56, P3358, DOI 10.1002/art.22941
Sims D, 2014, BIOINFORMATICS, V30, P1290, DOI 10.1093/bioinformatics/btt756
Staines KA, 2013, J ENDOCRINOL, V219, pR1, DOI 10.1530/JOE-13-0276
Tat SK, 2009, RHEUMATOLOGY, V48, P1482, DOI 10.1093/rheumatology/kep300
Zhou XC, 2020, BIOMED RES INT, V2020, DOI 10.1155/2020/5720360
NR 42
TC 0
Z9 0
U1 5
U2 5
PU NATURE PORTFOLIO
PI BERLIN
PA HEIDELBERGER PLATZ 3, BERLIN, 14197, GERMANY
SN 2045-2322
J9 SCI REP-UK
JI Sci Rep
PD NOV 22
PY 2021
VL 11
IS 1
AR 22708
DI 10.1038/s41598-021-02246-7
PG 12
WC Multidisciplinary Sciences
WE Science Citation Index Expanded (SCI-EXPANDED)
SC Science & Technology - Other Topics
GA XC8OF
UT WOS:000722270000052
PM 34811438
OA Green Published, gold
DA 2022-07-08
ER
PT J
AU He, DW
Gao, JW
Zheng, L
Liu, SJ
Ye, L
Lai, HH
Pan, B
Pan, WZ
Lou, C
Chen, ZZ
Fan, SW
AF He, Dengwei
Gao, Jiawei
Zheng, Lin
Liu, Shijie
Ye, Lin
Lai, Hehuan
Pan, Bin
Pan, Wenzheng
Lou, Chao
Chen, Zhenzhong
Fan, Shunwu
TI TGF-beta inhibitor RepSox suppresses osteosarcoma via the JNK/Smad3
signaling pathway
SO INTERNATIONAL JOURNAL OF ONCOLOGY
LA English
DT Article
DE transforming growth factor-beta; RepSox; osteosarcoma; JNK/Smad3;
therapeutic
ID GROWTH-FACTOR-BETA; TUMOR-GROWTH; PROGNOSTIC-FACTORS; MIGRATION;
EXPRESSION; CELLS; SMAD; METASTASIS; APOPTOSIS; PROLIFERATION
AB Osteosarcoma (OS) is the most common malignant bone tumor and the long-term survival rates remain unsatisfactory. Transforming growth factor-beta (TGF-beta) has been revealed to play a crucial role in OS progression, and RepSox is an effective TGF-beta inhibitor. In the present study, the effect of RepSox on the proliferation of the OS cell lines (HOS and 143B) was detected. The results reveal…
C1 [He, Dengwei; Gao, Jiawei; Zheng, Lin; Liu, Shijie; Ye, Lin; Lai, Hehuan; Pan, Bin; Pan, Wenzheng; Lou, Chao; Chen, Zhenzhong] Zhejiang Univ, Dept Orthoped, Affiliated Lishui Hosp, Lishui 323000, Zhejiang, Peoples R China.
[He, Dengwei; Gao, Jiawei; Zheng, Lin; Fan, Shunwu] Zhejiang Univ, Sir Run Run Shaw Hosp, Dept Orthoped Surg, Sch Med, 3 East Qingchun Rd, Hangzhou 310016, Zhejiang, Peoples R China.
[He, Dengwei; Zheng, Lin; Fan, Shunwu] Key Lab Musculoskeletal Syst Degenerat & Regenera, Hangzhou 310016, Zhejiang, Peoples R China.
RP Fan, SW (通讯作者)，Zhejiang Univ, Sir Run Run Shaw Hosp, Dept Orthoped Surg, Sch Med, 3 East Qingchun Rd, Hangzhou 310016, Zhejiang, Peoples R China.
EM shunwu_fan@zju.edu.cn
RI Zheng, Lin/AAE-8093-2021
OI Zheng, Lin/0000-0002-7585-6968; He, Dengwei/0000-0003-2394-2124
FU Zhejiang Province Medical Science and Technology Project [2021425397];
Zhejiang Province Scientific Project of Health and Medicine of China
[2018KY936]; Public Welfare Technology Application Research Project of
Lishui City [2020GYX21]
FX The present study was supported by the Zhejiang Province Medical Science
and Technology Project (grant no. 2021425397), the Zhejiang Province
Scientific Project of Health and Medicine of China (grant no. 2018KY936)
and the Public Welfare Technology Application Research Project of Lishui
City (grant no. 2020GYX21).
CR Adekoya TO, 2020, INT J MOL SCI, V21, DOI 10.3390/ijms21124449
Bacci G, 2006, CANCER-AM CANCER SOC, V106, P1154, DOI 10.1002/cncr.21724
Batlle E, 2019, IMMUNITY, V50, P924, DOI 10.1016/j.immuni.2019.03.024
Bielack SS, 2002, J CLIN ONCOL, V20, P776, DOI 10.1200/JCO.20.3.776
Bierie B, 2006, NAT REV CANCER, V6, P506, DOI 10.1038/nrc1926
Borok Z, 2009, J CLIN INVEST, V119, P7, DOI 10.1172/JCI38084
Chen J, 2013, MOL CELL BIOCHEM, V384, P269, DOI 10.1007/s11010-013-1807-3
Chueh FS, 2014, ENVIRON TOXICOL, V29, P21, DOI 10.1002/tox.20769
Costanza B, 2017, J CLIN MED, V6, DOI 10.3390/jcm6010007
Derynck R, 2001, NAT GENET, V29, P117, DOI 10.1038/ng1001-117
Derynck R, 2003, NATURE, V425, P577, DOI 10.1038/nature02006
di Rora AGL, 2017, J HEMATOL ONCOL, V10, DOI 10.1186/s13045-017-0443-x
Franchi A, 1998, J PATHOL, V185, P284, DOI 10.1002/(SICI)1096-9896(199807)185:3<284::AID-PATH94>3.0.CO;2-Z
FRIEDMAN E, 1995, CANCER EPIDEM BIOMAR, V4, P549
Friedrich P, 2013, CANCER-AM CANCER SOC, V119, P871, DOI 10.1002/cncr.27816
Fromigue O, 2008, J BIOL CHEM, V283, P30549, DOI 10.1074/jbc.M801436200
Fu YB, 2015, CELL RES, V25, P1013, DOI 10.1038/cr.2015.99
Gellibert FO, 2004, J MED CHEM, V47, P4494, DOI 10.1021/jm0400247
GIRARD F, 1991, CELL, V67, P1169, DOI 10.1016/0092-8674(91)90293-8
Goorin AM, 2002, J CLIN ONCOL, V20, P426, DOI 10.1200/JCO.2002.20.2.426
HANNON GJ, 1994, NATURE, V371, P257, DOI 10.1038/371257a0
Huang YS, 2011, BIOCHEM BIOPH RES CO, V414, P181, DOI 10.1016/j.bbrc.2011.09.053
Ichida JK, 2009, CELL STEM CELL, V5, P491, DOI 10.1016/j.stem.2009.09.012
Ide M, 2017, EXP DERMATOL, V26, P1139, DOI 10.1111/exd.13366
Jajosky AN, 2014, STEM CELL TRANSL MED, V3, P836, DOI 10.5966/sctm.2013-0193
Jang CW, 2002, NAT CELL BIOL, V4, P51, DOI 10.1038/ncb731
Javelaud D, 2005, ONCOGENE, V24, P5742, DOI 10.1038/sj.onc.1208928
Jiang X, 2015, CANCER SCI, V106, P1394, DOI 10.1111/cas.12763
Jie ZW, 2019, J CELL PHYSIOL, V234, P4167, DOI 10.1002/jcp.27171
Jung O, 2019, J GINSENG RES, V43, P488, DOI 10.1016/j.jgr.2018.11.002
Kempf-Bielack B, 2005, J CLIN ONCOL, V23, P559, DOI 10.1200/JCO.2005.04.063
KOFF A, 1992, SCIENCE, V257, P1689, DOI 10.1126/science.1388288
Kunita A, 2011, AM J PATHOL, V179, P1041, DOI 10.1016/j.ajpath.2011.04.027
Lamora A, 2015, ONCOTARGET, V6, P14413, DOI 10.18632/oncotarget.3891
Lamora A, 2014, CLIN CANCER RES, V20, P5097, DOI 10.1158/1078-0432.CCR-13-3191
Li D, 2016, MOL PHARMACEUT, V13, P4231, DOI 10.1021/acs.molpharmaceut.6b00747
Li YN, 2020, NANOMED-NANOTECHNOL, V23, DOI 10.1016/j.nano.2019.102095
Liao CL, 2012, FOOD CHEM TOXICOL, V50, P1734, DOI 10.1016/j.fct.2012.02.033
Lin RC, 2019, CELLS-BASEL, V8, DOI 10.3390/cells8111441
Livak KJ, 2001, METHODS, V25, P402, DOI 10.1006/meth.2001.1262
Lu KH, 2018, J PINEAL RES, V65, DOI 10.1111/jpi.12507
Lu KH, 2016, FOOD CHEM TOXICOL, V97, P177, DOI 10.1016/j.fct.2016.09.006
Massague J, 2008, CELL, V134, P215, DOI 10.1016/j.cell.2008.07.001
Matsuyama S, 2003, CANCER RES, V63, P7791
Mei LW, 2018, J CELL PHYSIOL, V233, P9724, DOI 10.1002/jcp.26914
Mohseny AB, 2012, EUR J CANCER, V48, P3429, DOI 10.1016/j.ejca.2012.06.018
Morrison CD, 2013, CANCER LETT, V341, P30, DOI 10.1016/j.canlet.2013.02.048
Nishihira J, 2003, ANN NY ACAD SCI, V995, P171, DOI 10.1111/j.1749-6632.2003.tb03220.x
Ogawa H, 2000, CYTOKINE, V12, P309, DOI 10.1006/cyto.1999.0562
Ottaviani G, 2009, CANCER TREAT RES, V152, P3, DOI 10.1007/978-1-4419-0284-9_1
REYNISDOTTIR I, 1995, GENE DEV, V9, P1831, DOI 10.1101/gad.9.15.1831
Roberts AB, 2003, P NATL ACAD SCI USA, V100, P8621, DOI 10.1073/pnas.1633291100
Sharili AS, 2011, TUMOR BIOL, V32, P515, DOI 10.1007/s13277-010-0146-1
Shi TY, 2013, MED ONCOL, V30, DOI [10.1007/s12032-013-0500-4, 10.1007/s12032-013-0697-2]
Stolfi C, 2021, BIOMOLECULES, V11, DOI 10.3390/biom11010017
Sun YF, 2016, AM J CANCER RES, V6, P114
Sung JY, 2014, CELL DEATH DIS, V5, DOI 10.1038/cddis.2014.189
Szmyd R, 2019, ONCOGENE, V38, P998, DOI 10.1038/s41388-018-0464-0
Thiery JP, 2009, CELL, V139, P871, DOI 10.1016/j.cell.2009.11.007
WALKER RA, 1992, EUR J CANCER, V28A, P641, DOI 10.1016/S0959-8049(05)80116-9
Wang H, 2016, CELL DEATH DIS, V7, DOI 10.1038/cddis.2016.138
Wang JL, 2018, BIOMED PHARMACOTHER, V108, P925, DOI 10.1016/j.biopha.2018.09.105
Wang J, 2020, ADV FUNCT MATER, V30, DOI 10.1002/adfm.201910676
Wang SD, 2020, INT J ONCOL, V56, P1417, DOI 10.3892/ijo.2020.5032
Wang Y, 2018, J EXP CLIN CANC RES, V37, DOI 10.1186/s13046-018-0922-0
Wensman H, 2009, BREAST CANCER RES TR, V118, P333, DOI 10.1007/s10549-008-0243-7
Wikstrom P, 1998, PROSTATE, V37, P19, DOI 10.1002/(SICI)1097-0045(19980915)37:1<19::AID-PROS4>3.0.CO;2-3
Wu JH, 2014, MOL CARCINOGEN, V53, P440, DOI 10.1002/mc.21991
XIONG Y, 1993, NATURE, V366, P701, DOI 10.1038/366701a0
Xu J, 2019, ADV SCI, V6, DOI 10.1002/advs.201801233
Xu SG, 2014, DNA CELL BIOL, V33, P802, DOI 10.1089/dna.2014.2527
Yaddanapudi K, 2013, J IMMUNOL, V190, P2984, DOI 10.4049/jimmunol.1201650
Yeh HW, 2019, CANCER RES, V79, P3797, DOI 10.1158/0008-5472.CAN-18-2019
Yu XB, 2021, CELL BIOSCI, V11, DOI 10.1186/s13578-021-00600-w
Zhang Y, 2018, ADV SCI, V5, DOI 10.1002/advs.201700821
Zhang YE, 2017, CSH PERSPECT BIOL, V9, DOI 10.1101/cshperspect.a022129
Zhao DY, 2021, BIOACT MATER, V6, P346, DOI 10.1016/j.bioactmat.2020.08.016
NR 77
TC 0
Z9 0
U1 1
U2 6
PU SPANDIDOS PUBL LTD
PI ATHENS
PA POB 18179, ATHENS, 116 10, GREECE
SN 1019-6439
EI 1791-2423
J9 INT J ONCOL
JI Int. J. Oncol.
PD NOV
PY 2021
VL 59
IS 5
AR 84
DI 10.3892/ijo.2021.5264
PG 13
WC Oncology
WE Science Citation Index Expanded (SCI-EXPANDED)
SC Oncology
GA UW9WM
UT WOS:000700501500001
PM 34533199
OA hybrid, Green Published
DA 2022-07-08
ER
PT J
AU Zhang, H
Song, J
AF Zhang, Hui
Song, Jie
TI Knockdown of lncRNA C5orf66-AS1 inhibits osteosarcoma cell proliferation
and invasion via miR-149-5p upregulation
SO ONCOLOGY LETTERS
LA English
DT Article
DE long non-coding RNA; C5orf66-antisense 1; osteosarcoma; microRNA-149-5p
ID LONG NONCODING RNA; POTENTIAL BIOMARKER; OVARIAN-CANCER; MIGRATION;
CHEMOSENSITIVITY; CHEMOTHERAPY
AB Osteosarcoma (OS) is the most common primary malignant bone tumor in the pediatric age group. Despite the various potential treatments for OS, the cure rate of patients with OS remains very low. An increasing number of long non-coding RNAs (lncRNAs) have been identified as key regulators of the progression of malignant human tumors. However, the biological functions of the lncRNA C5orf66-antis…
C1 [Zhang, Hui] Hubei Polytech Univ, Edong Healthcare Grp, Affiliated Hosp, Huangshi Cent Hosp,Dept Orthoped, Huangshi 435000, Hubei, Peoples R China.
[Song, Jie] Hubei Polytech Univ, Edong Healthcare Grp, Affiliated Hosp, Huangshi Cent Hosp,Dept Geriatr, 141 Tianjin Rd, Huangshi 435000, Hubei, Peoples R China.
RP Song, J (通讯作者)，Hubei Polytech Univ, Edong Healthcare Grp, Affiliated Hosp, Huangshi Cent Hosp,Dept Geriatr, 141 Tianjin Rd, Huangshi 435000, Hubei, Peoples R China.
EM sj15166688@163.com
CR Anderson PM, 2020, ADV EXP MED BIOL, V1257, P45, DOI 10.1007/978-3-030-43032-0_4
Bhan A, 2017, CANCER RES, V77, P3965, DOI 10.1158/0008-5472.CAN-16-2634
Chao Y, 2019, BIOCHEM BIOPH RES CO, V511, P63, DOI 10.1016/j.bbrc.2019.02.007
Chen TL, 2021, J CANCER, V12, P467, DOI 10.7150/jca.49641
Geary RL, 2019, IRISH J MED SCI, V188, P1163, DOI 10.1007/s11845-019-02027-2
Gulino R, 2015, ACTA HISTOCHEM, V117, P339, DOI 10.1016/j.acthis.2015.02.007
Heng M, 2020, EUR J CANCER, V125, P130, DOI 10.1016/j.ejca.2019.07.029
Hiz M, 2021, ARCH ORTHOP TRAUM SU, V141, P1083, DOI 10.1007/s00402-020-03494-4
Huang YF, 2020, MOL GENET GENOM MED, V8, DOI 10.1002/mgg3.1349
Jiang J, 2019, BIOMED PHARMACOTHER, V109, P595, DOI 10.1016/j.biopha.2018.10.148
Liao YX, 2019, INT J ONCOL, V55, P1213, DOI 10.3892/ijo.2019.4902
Liu Y, 2018, BIOCHEM CELL BIOL, V96, P38, DOI 10.1139/bcb-2017-0188
Livak KJ, 2001, METHODS, V25, P402, DOI 10.1006/meth.2001.1262
Llobat L, 2021, BIOMEDICINES, V9, DOI 10.3390/biomedicines9050463
Long XT, 2018, ONCOL LETT, V15, P7200, DOI 10.3892/ol.2018.8241
Lu TZ, 2018, INT J MOL MED, V42, P3291, DOI 10.3892/ijmm.2018.3913
Luo KL, 2019, INT J CLIN EXP PATHO, V12, P3728
Marin-Bejar O, 2017, GENOME BIOL, V18, DOI 10.1186/s13059-017-1331-y
Ozturk S, 2020, BIOTECHNOL BIOENG, V117, P2527, DOI 10.1002/bit.27381
Rainusso N, 2013, CURR ONCOL REP, V15, P296, DOI 10.1007/s11912-013-0321-9
Rajagopal T, 2020, CLIN CHIM ACTA, V503, P1, DOI 10.1016/j.cca.2019.12.028
Rui XH, 2018, CELL DEATH DIS, V9, DOI 10.1038/s41419-018-1228-z
Russo A, 2018, INT J MOL SCI, V19, DOI 10.3390/ijms19010292
Song BB, 2020, BIOCHEM BIOPH RES CO, V521, P368, DOI 10.1016/j.bbrc.2019.10.135
Tang XJ, 2019, BIOCHIMIE, V163, P58, DOI 10.1016/j.biochi.2019.05.010
Wang JC, 2019, CANCER BIOTHER RADIO, V34, P605, DOI 10.1089/cbr.2019.2939
Wang PS, 2021, SEMIN CANCER BIOL, V76, P163, DOI 10.1016/j.semcancer.2021.03.029
Wang YJ, 2020, INFLAMM RES, V69, P63, DOI 10.1007/s00011-019-01294-0
Wu ZJ, 2018, CANCER MANAG RES, V10, P3333, DOI 10.2147/CMAR.S176515
Xu MM, 2018, INT J ONCOL, V52, P815, DOI 10.3892/ijo.2018.4252
Xu WX, 2019, AM J TRANSL RES, V11, P6739
Yang Yang, 2019, Artif Cells Nanomed Biotechnol, V47, P1859, DOI 10.1080/21691401.2019.1611593
Yap FHX, 2021, PATHOLOGY, V53, P652, DOI 10.1016/j.pathol.2020.08.027
Ye XJ, 2019, ONCOL LETT, V17, P372, DOI 10.3892/ol.2018.9628
Yu GQ, 2017, ONCOL REP, V38, P1140, DOI 10.3892/or.2017.5739
Zhang B, 2020, J ORTHOP SURG RES, V15, DOI 10.1186/s13018-020-1576-0
Zhang C, 2019, J CANCER, V10, P6511, DOI 10.7150/jca.29931
Zhang W, 2020, EUR REV MED PHARMACO, V24, P6551, DOI 10.26355/eurrev_202006_21639
Zhao XB, 2019, PREGNANCY HYPERTENS, V15, P201, DOI 10.1016/j.preghy.2019.01.002
Zhou BL, 2020, MOL MED REP, V22, P1489, DOI 10.3892/mmr.2020.11203
Zhou Q, 2020, ONCOTARGETS THER, V13, P2795, DOI 10.2147/OTT.S239965
Zhou Y, 2019, CANCER BIOL THER, V20, P1141, DOI 10.1080/15384047.2019.1598766
NR 42
TC 3
Z9 3
U1 1
U2 2
PU SPANDIDOS PUBL LTD
PI ATHENS
PA POB 18179, ATHENS, 116 10, GREECE
SN 1792-1074
EI 1792-1082
J9 ONCOL LETT
JI Oncol. Lett.
PD NOV
PY 2021
VL 22
IS 5
AR 757
DI 10.3892/ol.2021.13018
PG 8
WC Oncology
WE Science Citation Index Expanded (SCI-EXPANDED)
SC Oncology
GA UT2UY
UT WOS:000697977300001
PM 34539861
OA gold, Green Published
DA 2022-07-08
ER
PT J
AU Tobeiha, M
Rajabi, A
Raisi, A
Mohajeri, M
Yazdi, SM
Davoodvandi, A
Aslanbeigi, F
Vaziri, M
Hamblin, MR
Mirzaei, H
AF Tobeiha, Mohammad
Rajabi, Ali
Raisi, Arash
Mohajeri, Mahshad
Yazdi, Soheil Mohammadi
Davoodvandi, Amirhossein
Aslanbeigi, Fatemeh
Vaziri, MohamadSadegh
Hamblin, Michael R.
Mirzaei, Hamed
TI Potential of natural products in osteosarcoma treatment: Focus on
molecular mechanisms
SO BIOMEDICINE & PHARMACOTHERAPY
LA English
DT Review
DE Osteosarcoma; Bio-active compounds; Natural products; Signaling
pathways; Combination therapy
ID NF-KAPPA-B; ENDOTHELIAL GROWTH-FACTOR; MATRIX-METALLOPROTEINASE
EXPRESSION; HYPOXIA-INDUCIBLE FACTOR-1-ALPHA; CANCER CHEMOPREVENTIVE
ACTIVITY; ACTIVATED RECEPTOR-GAMMA; HUMAN OVARIAN-CANCER; CELL-CYCLE
ARREST; TANSHINONE IIA; DOWN-REGULATION
AB Osteosarcoma is the most frequent type of bone cancer found in children and adolescents, and commonly arises in the metaphyseal region of tubular long bones. Standard therapeutic approaches, such as surgery, chemotherapy, and radiation therapy, are used in the management of osteosarcoma. In recent years, the mortality rate of osteosarcoma has decreased due to advances in treatment methods. Tod…
C1 [Tobeiha, Mohammad; Rajabi, Ali; Raisi, Arash; Aslanbeigi, Fatemeh] Kashan Univ Med Sci, Sch Med, Kashan, Iran.
[Tobeiha, Mohammad; Rajabi, Ali; Raisi, Arash; Davoodvandi, Amirhossein; Aslanbeigi, Fatemeh] Kashan Univ Med Sci, Student Res Comm, Kashan, Iran.
[Mohajeri, Mahshad] Shahid Beheshti Univ Med Sci, Sch Med, Tehran, Iran.
[Yazdi, Soheil Mohammadi] Excel Diagnost & Nucl Oncol Ctr, Houston, TX USA.
[Davoodvandi, Amirhossein] Univ Sci Educ & Res Network USERN, Canc Immunol Project CIP, Tehran, Iran.
[Vaziri, MohamadSadegh] Hormozgan Univ Med Sci, Student Res Comm, Bandar Abbas, Iran.
[Hamblin, Michael R.] Univ Johannesburg, Laser Res Ctr, Fac Hlth Sci, ZA-2028 Doornfontein, South Africa.
[Mirzaei, Hamed] Kashan Univ Med Sci, Inst Basic Sci, Res Ctr Biochem & Nutr Metab Dis, Kashan, Iran.
RP Vaziri, M (通讯作者)，Hormozgan Univ Med Sci, Student Res Comm, Bandar Abbas, Iran.; Hamblin, MR (通讯作者)，Univ Johannesburg, Laser Res Ctr, Fac Hlth Sci, ZA-2028 Doornfontein, South Africa.; Mirzaei, H (通讯作者)，Kashan Univ Med Sci, Inst Basic Sci, Res Ctr Biochem & Nutr Metab Dis, Kashan, Iran.
EM Vazirisadegh@gmail.com; Hamblin.lab@gmail.com; mirzaei-h@kaums.ac.ir
RI Vaziri, MohamadSadegh/AAA-1390-2022; Hamblin, Michael R/H-2758-2019
OI Hamblin, Michael R/0000-0001-6431-4605; Mohammadi Yazdi,
Soheil/0000-0002-8052-1513; Vaziri, Mohammad Sadegh/0000-0001-7852-0995
CR Abusnina A, 2015, THROMB HAEMOSTASIS, V113, P319, DOI 10.1160/TH14-05-0454
Afaq F, 2003, TOXICOL APPL PHARM, V186, P28, DOI 10.1016/S0041-008X(02)00014-5
Ai ZH, 2016, CANCER LETT, V373, P36, DOI 10.1016/j.canlet.2016.01.009
AKIYAMA T, 1987, J BIOL CHEM, V262, P5592
Ali AA, 2005, ENDOCRINOLOGY, V146, P1226, DOI 10.1210/en.2004-0735
Ali NM, 2017, CANCER CELL INT, V17, DOI 10.1186/s12935-017-0400-3
Alkhalaf M, 2006, FREE RADICAL BIO MED, V41, P318, DOI 10.1016/j.freeradbiomed.2006.04.019
Amawi H, 2017, CHIN J CANCER, V36, DOI 10.1186/s40880-017-0217-4
Ando T, 2005, J ORTHOP RES, V23, P964, DOI 10.1016/j.orthres.2005.01.010
Aplin AE, 1999, CURR OPIN CELL BIOL, V11, P737, DOI 10.1016/S0955-0674(99)00045-9
Arif H, 2015, INT J MOL SCI, V16, P26754, DOI 10.3390/ijms161125992
Ataide MA, 2014, PLOS PATHOG, V10, DOI 10.1371/journal.ppat.1003885
Aziz MNM, 2018, MOLECULES, V23, DOI 10.3390/molecules23010075
Azizi R, 2014, IRAN RED CRESCENT ME, V16, DOI 10.5812/ircmj.15424
Badowska-Kozakiewicz AM, 2015, POL J PATHOL, V66, P337, DOI 10.5114/PJP.2015.57245
Baker LCJ, 2012, BRIT J CANCER, V106, P1638, DOI 10.1038/bjc.2012.131
Bandhuvula P, 2007, TRENDS MOL MED, V13, P210, DOI 10.1016/j.molmed.2007.03.005
Barnes S, 1998, P SOC EXP BIOL MED, V217, P386
Begagne E, 2014, J CLIN INVEST, V124, P5368, DOI 10.1172/JCI74188
Beniston RG, 2003, ONCOGENE, V22, P5504, DOI 10.1038/sj.onc.1206848
Benitez DA, 2009, PROSTATE, V69, P1045, DOI 10.1002/pros.20953
Berman AY, 2017, NPJ PRECIS ONCOL, V1, DOI 10.1038/s41698-017-0038-6
Berndt K, 2013, ANTICANCER RES, V33, P1297
Bhawana, 2011, J AGR FOOD CHEM, V59, P2056, DOI 10.1021/jf104402t
Bienz M, 2002, NAT REV MOL CELL BIO, V3, P328, DOI 10.1038/nrm806
Bijak M, 2017, MOLECULES, V22, DOI 10.3390/molecules22111942
Bora-Tatar G, 2009, BIOORGAN MED CHEM, V17, P5219, DOI 10.1016/j.bmc.2009.05.042
BORS W, 1994, METHOD ENZYMOL, V234, P420
BORS W, 1990, METHOD ENZYMOL, V186, P343
Bosch-Barrera J, 2015, CANCER TREAT REV, V41, P540, DOI 10.1016/j.ctrv.2015.04.008
Bourseau-Guilmain E, 2016, NAT COMMUN, V7, DOI 10.1038/ncomms11371
BURGENER D, 1995, J BONE MINER RES, V10, P164
Burns J, 2002, J AGR FOOD CHEM, V50, P3337, DOI 10.1021/jf0112973
Cai D, 2016, CELL DEATH DIS, V7, DOI 10.1038/cddis.2016.67
Cai Y, 2014, J CELL BIOCHEM, V115, P625, DOI 10.1002/jcb.24708
Cakarovski K, 2004, INT J CANCER, V110, P610, DOI 10.1002/ijc.20135
Cal C., 2003, Current Medicinal Chemistry - Anti-Cancer Agents, V3, P77, DOI 10.2174/1568011033353443
Cao JY, 2016, MOL MED REP, V13, P4238, DOI 10.3892/mmr.2016.5042
Cao LX, 2011, J CELL BIOCHEM, V112, P2729, DOI 10.1002/jcb.23234
Catanzaro D, 2015, NAT PROD COMMUN, V10, P1365
Catchpole O, 2015, FITOTERAPIA, V106, P167, DOI 10.1016/j.fitote.2015.09.004
Cazaubon S, 1997, J NEUROSCI, V17, P6203
Chambers CS, 2017, FOOD RES INT, V100, P339, DOI 10.1016/j.foodres.2017.07.017
Chang ZQ, 2014, TUMOR BIOL, V35, P753, DOI 10.1007/s13277-013-1102-7
Chattopadhyay I, 2004, CURR SCI INDIA, V87, P44
Chen C, 2011, CANCER BIOL THER, V12, P797, DOI 10.4161/cbt.12.9.17671
Chen IH, 2017, P NATL ACAD SCI USA, V114, P3175, DOI 10.1073/pnas.1618088114
Chen J, 2015, CELL PHYSIOL BIOCHEM, V35, P639, DOI 10.1159/000369725
Chen J, 2012, ONCOL REP, V27, P523, DOI 10.3892/or.2011.1524
Chen P, 2017, J CELL BIOCHEM, V118, P74, DOI 10.1002/jcb.25612
Chen XW, 2015, DRUG DES DEV THER, V9, P2941, DOI 10.2147/DDDT.S86396
Chen XW, 2002, BIOCHEM BIOPH RES CO, V295, P417, DOI 10.1016/S0006-291X(02)00667-8
Chen ZZ, 2016, IRAN J PUBLIC HEALTH, V45, P578
Cheng C, 2020, J CELL MOL MED, V24, P5274, DOI 10.1111/jcmm.15183
Cheng HL, 2016, ONCOTARGET, V7, P35208, DOI 10.18632/oncotarget.9106
Cheng HL, 2016, ONCOTARGET, V7, P9742, DOI 10.18632/oncotarget.7138
Cheung C.W.Y., 2018, ANTICANCER AGENTS ME
Chiu CF, 2016, P NATL ACAD SCI USA, V113, pE2526, DOI 10.1073/pnas.1522612113
Cho KH, 2015, BMC CANCER, V15, DOI 10.1186/s12885-015-1864-y
Choi JA, 2001, INT J ONCOL, V19, P837
Chou AJ, 2013, PEDIATR BLOOD CANCER, V60, P580, DOI 10.1002/pbc.24438
Chu SC, 2014, MOL PHARMACOL, V86, P609, DOI 10.1124/mol.114.094037
Clement MV, 1998, BLOOD, V92, P996
Clevers H, 2006, CELL, V127, P469, DOI 10.1016/j.cell.2006.10.018
Lozada-Garcia MC, 2017, MOLECULES, V22, DOI 10.3390/molecules22040633
Cong F, 2004, P NATL ACAD SCI USA, V101, P2882, DOI 10.1073/pnas.0307344101
CROSS CE, 1987, ANN INTERN MED, V107, P526, DOI 10.7326/0003-4819-107-4-526
Csaki C, 2009, ARTHRITIS RES THER, V11, DOI 10.1186/ar2850
Cushnie TPT, 2007, J APPL MICROBIOL, V103, P1562, DOI 10.1111/j.1365-2672.2007.03393.x
da Silva EL, 1998, FEBS LETT, V430, P405, DOI 10.1016/S0014-5793(98)00709-1
Dang ZC, 2003, J BIOL CHEM, V278, P962, DOI 10.1074/jbc.M209483200
Dash TK, 2017, AAPS PHARMSCITECH, V18, P1116, DOI 10.1208/s12249-016-0614-z
Davis RJ, 2000, CELL, V103, P239, DOI 10.1016/S0092-8674(00)00116-1
De Wilde A, 2004, J CELL PHYSIOL, V200, P253, DOI 10.1002/jcp.20008
Deep G, 2010, CANCER METAST REV, V29, P447, DOI 10.1007/s10555-010-9237-0
Degterev A, 2003, ONCOGENE, V22, P8543, DOI 10.1038/sj.onc.1207107
Denduluri S.K., 2015, J BIOMED RES, V30
Devadoss D, 2018, ARCH PHARM RES, V41, P265, DOI 10.1007/s12272-014-0330-8
Du ZY, 2011, BIOSCI BIOTECH BIOCH, V75, P2351, DOI 10.1271/bbb.110547
DVORAK HF, 1995, AM J PATHOL, V146, P1029
Elshaer M, 2018, LIFE SCI, V207, P340, DOI 10.1016/j.lfs.2018.06.028
Engel N, 2017, PLOS ONE, V12, DOI 10.1371/journal.pone.0169742
Esmaeil N, 2017, INT IMMUNOPHARMACOL, V50, P194, DOI 10.1016/j.intimp.2017.06.030
Exline MC, 2014, PLOS ONE, V9, DOI 10.1371/journal.pone.0090968
Fanelli M, 2020, FRONT ONCOL, V10, DOI 10.3389/fonc.2020.00331
Feng C, 2017, MOL CARCINOGEN, V56, P1765, DOI 10.1002/mc.22633
Fossey SL, 2011, BMC CANCER, V11, DOI 10.1186/1471-2407-11-112
Fu L, 2020, FRONT PHARMACOL, V11, DOI 10.3389/fphar.2020.00193
Fu LY, 2013, PLOS ONE, V8, DOI 10.1371/journal.pone.0069240
Fulda S, 2004, CURR CANCER DRUG TAR, V4, P569, DOI 10.2174/1568009043332763
Galluzzi L, 2012, ONCOGENE, V31, P1869, DOI 10.1038/onc.2011.384
Gao HW, 2017, CELL DEATH DIS, V8, DOI 10.1038/cddis.2017.389
Garvin S, 2006, CANCER LETT, V231, P113, DOI 10.1016/j.canlet.2005.01.031
Geller David S, 2010, Clin Adv Hematol Oncol, V8, P705
Gildemeister OS, 2009, J BIOL CHEM, V284, P31945, DOI 10.1074/jbc.M109.024646
Giori A., 2020, PHOSPHOLIPID COMPLEX
Gonzalez DM, 2014, SCI SIGNAL, V7, DOI 10.1126/scisignal.2005189
Gu LL, 2011, J INFECT DIS, V203, P1602, DOI 10.1093/infdis/jir147
Guo JH, 2014, MOL CELLS, V37, P664, DOI 10.14348/molcells.2014.0121
Habtemariam S, 2016, PHARMACOL RES, V113, P592, DOI 10.1016/j.phrs.2016.09.041
Hao W, 2016, PAIN PHYSICIAN, V19, P465
Haydon RC, 2002, CLIN CANCER RES, V8, P1288
Haydon RC, 2007, CLIN ORTHOP RELAT R, P237, DOI 10.1097/BLO.0b013e31802b683c
He BC, 2010, CLIN CANCER RES, V16, P2235, DOI 10.1158/1078-0432.CCR-09-2499
Hengartner MO, 2000, NATURE, V407, P770, DOI 10.1038/35037710
Hennessy BT, 2005, NAT REV DRUG DISCOV, V4, P988, DOI 10.1038/nrd1902
Heo MY, 2001, MUTAT RES-REV MUTAT, V488, P135, DOI 10.1016/S1383-5742(01)00054-0
HERTEL LW, 1990, CANCER RES, V50, P4417
HERTOG MGL, 1993, NUTR CANCER, V20, P21, DOI 10.1080/01635589309514267
Himelstein BP, 1998, MED PEDIATR ONCOL, V31, P471, DOI 10.1002/(SICI)1096-911X(199812)31:6<471::AID-MPO2>3.0.CO;2-M
HINCK L, 1994, J CELL BIOL, V125, P1327, DOI 10.1083/jcb.125.6.1327
Holmes-McNary M, 2000, CANCER RES, V60, P3477
Hsieh YS, 2007, CARCINOGENESIS, V28, P977, DOI 10.1093/carcin/bgl221
Hsu YN, 2018, FOOD CHEM TOXICOL, V112, P194, DOI 10.1016/j.fct.2017.12.062
Hu Y, 2018, CLIN EPIGENETICS, V10, DOI 10.1186/s13148-018-0592-y
Huang C, 2020, BMC COMPLEMENT MED, V20, DOI 10.1186/s12906-020-2857-1
Huang ST, 2017, SCI REP-UK, V7, DOI 10.1038/srep40382
Hunter Kent W, 2008, Breast Cancer Res, V10 Suppl 1, pS2, DOI 10.1186/bcr1988
Jafarpour SM, 2018, INDIAN J NUCL MED, V33, P99, DOI 10.4103/ijnm.IJNM_158_17
Jahanafrooz Z, 2018, LIFE SCI, V213, P236, DOI 10.1016/j.lfs.2018.10.009
Jalaludeen AM, 2016, MOLECULES, V21, DOI 10.3390/molecules21010069
Jang M, 1999, DRUG EXP CLIN RES, V25, P65
Jang MS, 1997, SCIENCE, V275, P218, DOI 10.1126/science.275.5297.218
Jearaphunt M, 2014, PLOS PATHOG, V10, DOI 10.1371/journal.ppat.1004059
Jia TL, 2003, BIOCHEM PHARMACOL, V65, P709, DOI 10.1016/S0006-2952(02)01585-X
Jiang HY, 2015, ONCOL REP, V34, P1487, DOI 10.3892/or.2015.4102
Jiang X, 2020, MED SCI MONITOR, V26, DOI 10.12659/MSM.924507
Jie SH, 2011, J GASTROEN HEPATOL, V26, P179, DOI 10.1111/j.1440-1746.2010.06389.x
Jin H, 2017, ONCOL REP, V37, P729, DOI 10.3892/or.2016.5327
Jin Song, 2009, Orthop Surg, V1, P144, DOI 10.1111/j.1757-7861.2009.00019.x
Jurenka JS, 2009, ALTERN MED REV, V14, P141
Kakarala M, 2010, BREAST CANCER RES TR, V122, P777, DOI 10.1007/s10549-009-0612-x
KANBE K, 1994, BBA-MOL CELL RES, V1222, P395, DOI 10.1016/0167-4889(94)90046-9
KANDASWAMI C, 1994, ADV EXP MED BIOL, V366, P351
Kang HG, 2007, J ORTHOP RES, V25, P696, DOI 10.1002/jor.20323
Kang MK, 2007, BRIT J CANCER, V96, P126, DOI 10.1038/sj.bjc.6603529
Karin M, 2002, NAT REV CANCER, V2, P301, DOI 10.1038/nrc780
Khan F, 2016, NUTRIENTS, V8, DOI 10.3390/nu8090529
Khan MN, 2018, CURR DRUG DELIV, V15, P286, DOI 10.2174/1567201814666171019104002
Kim YS, 2012, J PERIODONTAL RES, V47, P719, DOI 10.1111/j.1600-0765.2012.01487.x
Kim YS, 2012, MOL BIOL REP, V39, P8709, DOI 10.1007/s11033-012-1728-3
Klinge CM, 2000, STEROIDS, V65, P227, DOI 10.1016/S0039-128X(99)00107-5
Knaup KX, 2009, MOL CANCER RES, V7, P88, DOI 10.1158/1541-7786.MCR-08-0288
Korinek V, 1997, SCIENCE, V275, P1784, DOI 10.1126/science.275.5307.1784
Kuiper GGJM, 1998, ENDOCRINOLOGY, V139, P4252, DOI 10.1210/en.139.10.4252
Kumar RS, 2018, 2018 4TH INTERNATIONAL CONFERENCE FOR CONVERGENCE IN TECHNOLOGY (I2CT)
Kumar S, 2013, SCI WORLD J, DOI 10.1155/2013/162750
Kumar S, 2013, PHARM BIOL, V51, P607, DOI 10.3109/13880209.2012.757327
Kunnumakkara AB, 2017, CLIN SCI, V131, P1781, DOI 10.1042/CS20160935
Kurzer MS, 2002, J NUTR, V132, p570S, DOI 10.1093/jn/132.3.570S
Lagisetty P, 2010, BIOORGAN MED CHEM, V18, P6109, DOI 10.1016/j.bmc.2010.06.055
Lamoureux F, 2007, CANCER RES, V67, P7308, DOI 10.1158/0008-5472.CAN-06-4130
Lan HF, 2017, CELL PHYSIOL BIOCHEM, V43, P553, DOI 10.1159/000480528
Lee DS, 2009, ANTICANCER RES, V29, P5039
Lee TJ, 2006, CANCER LETT, V240, P234, DOI 10.1016/j.canlet.2005.09.013
Leow PC, 2010, INVEST NEW DRUG, V28, P766, DOI 10.1007/s10637-009-9311-z
Leu KM, 2004, J CLIN ONCOL, V22, P1706, DOI 10.1200/JCO.2004.08.043
Li Bin-bin, 2005, Zhonghua Kou Qiang Yi Xue Za Zhi, V40, P237
Li HY, 2008, BIOMED PHARMACOTHER, V62, P573, DOI 10.1016/j.biopha.2008.08.003
Li L, 2007, MOL CANCER THER, V6, P1276, DOI 10.1158/1535-7163.MCT-06-0556
Li QF, 2008, INT J BIOCHEM CELL B, V40, P1918, DOI 10.1016/j.biocel.2008.01.031
Li SL, 2019, BIOMED PHARMACOTHER, V114, DOI 10.1016/j.biopha.2019.108839
Li SS, 2019, WORLD J GASTRO ONCOL, V11, P599, DOI 10.4251/wjgo.v11.i8.599
Li YG, 2012, FEBS J, V279, P2247, DOI 10.1111/j.1742-4658.2012.08607.x
Liang CZ, 2012, ANTI-CANCER AGENT ME, V12, P554, DOI 10.2174/187152012800617867
Liang WN, 2011, MOL MED REP, V4, P1017, DOI 10.3892/mmr.2011.533
Lima FT, 2018, INT J MOL SCI, V19, DOI 10.3390/ijms19071909
Lin HYJ, 2021, BIOMED PHARMACOTHER, V136, DOI 10.1016/j.biopha.2020.111202
Lin JK, 2007, ADV EXP MED BIOL, V595, P227
Lin R, 2006, J ETHNOPHARMACOL, V108, P217, DOI 10.1016/j.jep.2006.05.004
Liu CM, 2002, CELL, V108, P837, DOI 10.1016/S0092-8674(02)00685-2
Liu JG, 2017, MOL MED REP, V16, P7949, DOI 10.3892/mmr.2017.7660
Liu J, 2014, TUMOR BIOL, V35, P5409, DOI 10.1007/s13277-014-1705-7
Liu ZJ, 2009, MUTAT RES-FUND MOL M, V662, P75, DOI 10.1016/j.mrfmmm.2008.12.009
Liu ZH, 2012, ONCOL LETT, V4, P837, DOI 10.3892/ol.2012.824
Lu JC, 2015, J CLIN INVEST, V125, P1839, DOI 10.1172/JCI78437
Lu KH, 2021, MOLECULES, V26, DOI 10.3390/molecules26010030
Lu KH, 2020, PHARMACOL THERAPEUT, V214, DOI 10.1016/j.pharmthera.2020.107611
Lu KH, 2020, CANCER METAST REV, V39, P303, DOI 10.1007/s10555-020-09845-2
Lu KH, 2014, NUTR CANCER, V66, P625, DOI 10.1080/01635581.2014.894100
Lu YH, 2007, J ENZYM INHIB MED CH, V22, P433, DOI 10.1080/14756360601141562
Lugus JJ, 2011, J MOL CELL CARDIOL, V51, P885, DOI 10.1016/j.yjmcc.2011.07.023
Luo ZP, 2018, ONCOL LETT, V15, P5593, DOI 10.3892/ol.2018.8032
Lv YF, 2015, SCI REP-UK, V5, DOI 10.1038/srep12999
Ma K, 2016, ONCOL REP, V36, P1807, DOI 10.3892/or.2016.5003
Maccarrone M, 1999, EUR J BIOCHEM, V265, P27, DOI 10.1046/j.1432-1327.1999.00630.x
MacDonald BT, 2009, DEV CELL, V17, P9, DOI 10.1016/j.devcel.2009.06.016
Marcu MG, 2006, MED CHEM, V2, P169, DOI 10.2174/157340606776056133
Martinez-Velez N, 2014, J BONE MINER RES, V29, P2287, DOI 10.1002/jbmr.2253
Martinou JC, 2011, DEV CELL, V21, P92, DOI 10.1016/j.devcel.2011.06.017
Mastron JK, 2015, ANTI-CANCER DRUG, V26, P475, DOI 10.1097/CAD.0000000000000211
Masuelli L, 2012, FRONT BIOSCI-LANDMRK, V17, P498, DOI 10.2741/3940
Melnikova VO, 2006, J BIOL CHEM, V281, P2911, DOI 10.1074/jbc.M508683200
Meyer JJM, 1997, J ETHNOPHARMACOL, V56, P165, DOI 10.1016/S0378-8741(97)01514-6
Mezei O, 2003, J NUTR, V133, P1238
Miao EA, 2011, IMMUNOL REV, V243, P206, DOI 10.1111/j.1600-065X.2011.01044.x
Misaghi A, 2018, SICOT-J, V4, DOI 10.1051/sicotj/2017028
Mishra R, 2020, MOL BIOL REP, V47, P8499, DOI 10.1007/s11033-020-05892-8
Mitra SK, 2005, NAT REV MOL CELL BIO, V6, P56, DOI 10.1038/nrm1549
Miyake K, 2008, PANCREAS, V36, pE1, DOI 10.1097/MPA.0b013e31815f2c2a
Moreno-Bueno G, 2008, ONCOGENE, V27, P6958, DOI 10.1038/onc.2008.346
Morin PJ, 1997, SCIENCE, V275, P1787, DOI 10.1126/science.275.5307.1787
Morris C, 2006, J NUTR, V136, P1166, DOI 10.1093/jn/136.5.1166
Motallebzadeh E, 2020, J CELL PHYSIOL, V235, P8791, DOI 10.1002/jcp.29722
Mu YC, 2018, AUTOPHAGY, V14, P654, DOI 10.1080/15548627.2017.1338556
Murakami A, 2003, CANCER LETT, V195, P17, DOI 10.1016/S0304-3835(03)00058-2
Nakagawa H, 2001, J CANCER RES CLIN, V127, P258, DOI 10.1007/s004320000190
Nakamura A, 2012, BMC CELL BIOL, V13, DOI 10.1186/1471-2121-13-24
Nakanishi C, 2005, NAT REV CANCER, V5, P297, DOI 10.1038/nrc1588
Nakayamada S, 2003, J BIOL CHEM, V278, P45368, DOI 10.1074/jbc.M308786200
Nikitovic D, 2003, ANTICANCER RES, V23, P459
Nikitovic D, 2016, ONCOL REP, V36, P1787, DOI 10.3892/or.2016.4986
NOJIMA Y, 1995, J BIOL CHEM, V270, P15398, DOI 10.1074/jbc.270.25.15398
Ong CS, 2004, ONCOL REP, V11, P727
Orsolic N, 2014, TUMOR BIOL, V35, P6445, DOI 10.1007/s13277-014-1843-y
Pan Li, 2012, Front Biosci (Schol Ed), V4, P142
Parry MC, 2010, BIOMATERIALS, V31, P4477, DOI 10.1016/j.biomaterials.2010.02.038
Peng LH, 2018, PLOS ONE, V13, DOI 10.1371/journal.pone.0205918
Peng SF, 2014, INT J ONCOL, V44, P238, DOI 10.3892/ijo.2013.2175
Polachi N, 2016, EUR J MED CHEM, V123, P577, DOI 10.1016/j.ejmech.2016.07.070
Polkowski K, 2000, Acta Pol Pharm, V57, P135
Polkowski K, 2004, CANCER LETT, V203, P59, DOI 10.1016/j.canlet.2003.08.023
Popiolkiewicz J, 2005, CANCER LETT, V229, P67, DOI 10.1016/j.canlet.2005.01.014
Porta C, 2014, FRONT ONCOL, V4, DOI 10.3389/fonc.2014.00064
Puthli A, 2013, J ENVIRON PATHOL TOX, V32, P189
Qi HW, 2014, J TRANSL MED, V12, DOI 10.1186/1479-5876-12-22
Raghuvanshi D, 2017, J PHARM ANAL, V7, P1, DOI 10.1016/j.jpha.2016.09.004
Rajkumar T, 2008, ANTI-CANCER DRUG, V19, P257, DOI 10.1097/CAD.0b013e3282f435b6
Ranieri G, 2006, CURR MED CHEM, V13, P1845, DOI 10.2174/092986706777585059
Reagan-Shaw S, 2004, ONCOGENE, V23, P5151, DOI 10.1038/sj.onc.1207666
Renda G, 2013, J ETHNOPHARMACOL, V148, P423, DOI 10.1016/j.jep.2013.04.031
Resende FA, 2013, PLOS ONE, V8, DOI 10.1371/journal.pone.0074881
Roy P, 2009, BIOCHEM BIOPH RES CO, V384, P215, DOI 10.1016/j.bbrc.2009.04.100
Rubin EM, 2010, MOL CANCER THER, V9, P731, DOI 10.1158/1535-7163.MCT-09-0147
Ryu S, 2019, J CELL BIOCHEM, V120, P17449, DOI 10.1002/jcb.29009
Rzonca SO, 2004, ENDOCRINOLOGY, V145, P401, DOI 10.1210/en.2003-0746
Sahoo K, 2012, INVEST NEW DRUG, V30, P558, DOI 10.1007/s10637-010-9610-4
Salvatori L, 2009, J CELL PHYSIOL, V220, P35, DOI 10.1002/jcp.21724
Santofimia-Castano P, 2018, SCI REP-UK, V8, DOI 10.1038/s41598-018-35020-3
Sarkar FH, 2002, CANCER METAST REV, V21, P265, DOI 10.1023/A:1021210910821
Sarkar N, 2020, ACS APPL MATER INTER, V12, P13644, DOI 10.1021/acsami.9b22474
SCAMBIA G, 1990, Anti-Cancer Drugs, V1, P45, DOI 10.1097/00001813-199010000-00008
Schwarz R, 2009, CANCER TREAT RES, V152, P147, DOI 10.1007/978-1-4419-0284-9_7
Seenath MM, 2008, BRIT J CANCER, V99, P459, DOI 10.1038/sj.bjc.6604474
Serrano-Gomez SJ, 2016, MOL CANCER, V15, DOI 10.1186/s12943-016-0502-x
Shan YQ, 2013, METABOLISM, V62, P446, DOI 10.1016/j.metabol.2012.09.009
Shen DW, 2012, PHARMACOL REV, V64, P706, DOI 10.1124/pr.111.005637
Shi M, 2019, CRIT REV FOOD SCI, V59, P953, DOI 10.1080/10408398.2018.1474170
Shi M, 2016, J AGR FOOD CHEM, V64, P2523, DOI 10.1021/acs.jafc.5b04697
Shi SL, 2009, J CELL BIOCHEM, V108, P926, DOI 10.1002/jcb.22324
Shu LM, 2011, AAPS J, V13, P606, DOI 10.1208/s12248-011-9300-y
Siegel HJ, 2008, EXPERT REV ANTICANC, V8, P1257, DOI 10.1586/14737140.8.8.1257
Sinha R, 2014, EUR J MED CHEM, V79, P102, DOI 10.1016/j.ejmech.2014.04.002
Skiba MA, 2016, CENT EUR J IMMUNOL, V41, P229, DOI 10.5114/ceji.2016.63119
Song MZ, 2015, INT J ONCOL, V46, P1131, DOI 10.3892/ijo.2015.2829
Su YJ, 2019, ONCOTARGETS THER, V12, P2011, DOI 10.2147/OTT.S172909
Subbaramaiah K, 1998, J BIOL CHEM, V273, P21875, DOI 10.1074/jbc.273.34.21875
Sugimoto E, 2000, BIOCHEM PHARMACOL, V59, P471, DOI 10.1016/S0006-2952(99)00351-2
Suh DK, 2010, ARCH PHARM RES, V33, P781, DOI 10.1007/s12272-010-0519-4
Sun MH, 2019, J EXP BOT, V70, P243, DOI 10.1093/jxb/ery349
Sun YM, 2015, MOL MED REP, V11, P1975, DOI 10.3892/mmr.2014.2913
Tretter L, 2016, BBA-BIOENERGETICS, V1857, P1086, DOI 10.1016/j.bbabio.2016.03.012
Tsai SH, 1999, BRIT J PHARMACOL, V126, P673, DOI 10.1038/sj.bjp.0702357
Tuli HS, 2019, FRONT PHARMACOL, V10, DOI 10.3389/fphar.2019.01336
Vallianou NG, 2015, ANTICANCER RES, V35, P645
Vulcain E, 2005, FREE RADICAL RES, V39, P547, DOI 10.1080/10715760500073865
Walkley CR, 2014, MOL CELL ONCOL, V1, DOI 10.4161/23723548.2014.965624
Walters DK, 2008, INVEST NEW DRUG, V26, P289, DOI 10.1007/s10637-007-9099-7
Wang DP, 2020, J CANCER RES THER, V16, P215, DOI 10.4103/jcrt.JCRT_293_19
Wang D, 2008, MOL CANCER THER, V7, P1993, DOI 10.1158/1535-7163.MCT-08-0088
Wang J, 2002, J AGR FOOD CHEM, V50, P850, DOI 10.1021/jf010976a
Wang J, 2013, J THORAC DIS, V5, P169, DOI 10.3978/j.issn.2072-1439.2013.02.04
Wang JG, 2014, NEUROCHEM RES, V39, P295, DOI 10.1007/s11064-013-1221-y
Wang N, 2016, INT J MOL SCI, V17, DOI 10.3390/ijms17111899
Wang WG, 2019, J CELL MOL MED, V23, P6454, DOI 10.1111/jcmm.14539
Wang YJ, 2017, BIOMED PHARMACOTHER, V95, P1295, DOI 10.1016/j.biopha.2017.09.056
Wang Z, 2017, MOL MED REP, V15, P1747, DOI 10.3892/mmr.2017.6159
Wang ZY, 2016, AM J CHINESE MED, V44, P1525, DOI 10.1142/S0192415X16500853
Wei XC, 2012, EUR J MED CHEM, V53, P235, DOI 10.1016/j.ejmech.2012.04.005
Westermarck J, 1999, FASEB J, V13, P781, DOI 10.1096/fasebj.13.8.781
Wu BW, 2020, J CLIN BIOCHEM NUTR, V67, P137, DOI 10.3164/jcbn.19-121
Wu JZ, 2013, BIOORGAN MED CHEM, V21, P3058, DOI 10.1016/j.bmc.2013.03.057
Wu WY, 2015, INT J MOL MED, V35, P391, DOI 10.3892/ijmm.2014.2020
Wu ZH, 2011, PLOS ONE, V6, DOI 10.1371/journal.pone.0014648
Xiang QL, 2010, PHARMACOLOGY, V86, P117, DOI 10.1159/000315065
Xiao XH, 2020, LIFE SCI, V242, DOI 10.1016/j.lfs.2019.117215
Xie D, 2017, ONCOTARGET, V8, P111419, DOI 10.18632/oncotarget.22810
Xie XK, 2013, MOL MED REP, V8, P168, DOI 10.3892/mmr.2013.1484
Xie ZJ, 2020, J RECEPT SIG TRANSD, V40, P591, DOI 10.1080/10799893.2020.1772296
Xu N, 2021, ARCH MED SCI, V17, P166, DOI 10.5114/aoms.2020.100777
Xu YX, 2017, PAK J PHARM SCI, V30, P1279
Yadav VR, 2013, BRIT J PHARMACOL, V170, P1436, DOI 10.1111/bph.12406
Yamaguchi K, 2008, VET J, V175, P89, DOI 10.1016/j.tvjl.2006.12.001
Yang F, 2014, PLOS ONE, V9, DOI 10.1371/journal.pone.0094443
Yang JS, 2019, MOLECULES, V24, DOI 10.3390/molecules24183280
Yang MH, 2008, CELL CYCLE, V7, P2090, DOI 10.4161/cc.7.14.6324
Yang SJ, 2014, ONCOL REP, V31, P2286, DOI 10.3892/or.2014.3066
Yang SF, 2015, ONCOTARGET, V6, P2736, DOI 10.18632/oncotarget.3088
Yang XJ, 2018, GASTROENT RES PRACT, V2018, DOI 10.1155/2018/9867150
Yang XK, 2005, GYNECOL ONCOL, V97, P413, DOI 10.1016/j.ygyno.2004.12.055
Yang ZF, 2017, ONCOL REP, V37, P435, DOI 10.3892/or.2016.5224
Yao J, 2015, SCI CHINA LIFE SCI, V58, P854, DOI 10.1007/s11427-013-4568-z
Yen JH, 2018, CELL DEATH DIS, V9, DOI 10.1038/s41419-018-1016-9
Yin Junqiang, 2012, Zhongguo Zhong Yao Za Zhi, V37, P611
Yoon K, 2014, J TOXICOL ENV HEAL B, V17, P127, DOI 10.1080/10937404.2014.882194
Yoon SO, 2003, J BIOCHEM MOL BIOL, V36, P128
Yoshizumi M, 2001, MOL PHARMACOL, V60, P656
Youssef MM, 2016, SCI REP-UK, V6, DOI 10.1038/srep30717
Yu DZ, 2015, INT J CLIN EXP PATHO, V8, P14946
Zha L, 2016, MED ONCOL, V33, DOI 10.1007/s12032-016-0734-z
Zha ZL, 2010, ANAT REC, V293, P813, DOI 10.1002/ar.21074
Zhang B, 2010, ANTI-CANCER DRUG, V21, P288, DOI 10.1097/CAD.0b013e328334da17
Zhang CH, 2020, FRONT PHARMACOL, V10, DOI 10.3389/fphar.2019.01461
Zhang M, 2019, ADV HEALTHC MATER, V8, DOI 10.1002/adhm.201901031
Zhang RH, 2016, CANCER BIOL THER, V17, P925, DOI 10.1080/15384047.2016.1210728
Zhang X, 2015, MOL CELLS, V38, P638, DOI 10.14348/molcells.2015.0037
Zhang Y, 2015, GENE, V569, P60, DOI 10.1016/j.gene.2015.05.026
Zhang YW, 2017, EXP THER MED, V14, P593, DOI 10.3892/etm.2017.4529
Zhang Y, 2012, ANTI-CANCER DRUG, V23, P212, DOI 10.1097/CAD.0b013e32834e5592
Zhang YJ, 2018, EXP THER MED, V16, P2931, DOI 10.3892/etm.2018.6562
Zhao Y, 2018, PHARMAZIE, V73, P335, DOI 10.1691/ph.2018.7351
Zhou L, 2020, MOL CELL PROBE, V51, DOI 10.1016/j.mcp.2020.101534
Zhou SH, 2003, MOL ENDOCRINOL, V17, P56, DOI 10.1210/me.2002-0210
Zhou W, 2017, SCI REP-UK, V7, DOI 10.1038/s41598-017-10215-2
Zhu LP, 2014, CHEM-BIOL INTERACT, V224, P149, DOI 10.1016/j.cbi.2014.10.027
Zhu Y, 2014, MOL MED REP, V10, P1734, DOI 10.3892/mmr.2014.2405
Zou QY, 2016, NAT PROD RES, V30, P1, DOI 10.1080/14786419.2015.1012717
Zou WW, 2018, BIOMED PHARMACOTHER, V97, P851, DOI 10.1016/j.biopha.2017.09.144
Zou YG, 2015, MOL MED REP, V12, P7221, DOI 10.3892/mmr.2015.4338
NR 329
TC 1
Z9 1
U1 3
U2 6
PU ELSEVIER FRANCE-EDITIONS SCIENTIFIQUES MEDICALES ELSEVIER
PI ISSY-LES-MOULINEAUX
PA 65 RUE CAMILLE DESMOULINS, CS50083, 92442 ISSY-LES-MOULINEAUX, FRANCE
SN 0753-3322
EI 1950-6007
J9 BIOMED PHARMACOTHER
JI Biomed. Pharmacother.
PD DEC
PY 2021
VL 144
AR 112257
DI 10.1016/j.biopha.2021.112257
EA OCT 2021
PG 21
WC Medicine, Research & Experimental; Pharmacology & Pharmacy
WE Science Citation Index Expanded (SCI-EXPANDED)
SC Research & Experimental Medicine; Pharmacology & Pharmacy
GA WO6XK
UT WOS:000712594700010
PM 34688081
OA gold
DA 2022-07-08
ER
PT J
AU Attri, S
Kaur, P
Singh, D
Kaur, H
Rashid, F
Kumar, A
Singh, B
Bedi, N
Arora, S
AF Attri, Shivani
Kaur, Prabhjot
Singh, Davinder
Kaur, Harneetpal
Rashid, Farhana
Kumar, Avinash
Singh, Balbir
Bedi, Neena
Arora, Saroj
TI Induction of apoptosis in A431 cells via ROS generation and p53-mediated
pathway by chloroform fraction of Argemone mexicana (Pepaveraceae)
SO ENVIRONMENTAL SCIENCE AND POLLUTION RESEARCH
LA English
DT Article
DE Argemone mexicana; Antibacterial; Anticancer; Antioxidant; Apoptosis;
Cell cycle arrest; Cell viability; Mitochondrial membrane potential
(MMP); Reactive oxygen species (ROS); Phytochemicals
ID NONMELANOMA SKIN-CANCER; CYTOCHROME-C; EXTRACT; ANTIBACTERIAL;
MITOCHONDRIA; POLYPHENOLS; ACTIVATION; DISEASE; APAF-1; LEAVES
AB Argemone mexicana(Pepaveraceae) is an important medicinal plant commonly known as 'maxican prickly poppy' and is traditionally used to treat skin diseases. In the present study, the extract/fractions of aerial parts of A. mexicana after carrying out the organoleptic characteristics were sequentially extracted with the solvents of increasing polarities. Total fractions were examined for their r…
C1 [Attri, Shivani; Kaur, Prabhjot; Singh, Davinder; Kaur, Harneetpal; Rashid, Farhana; Kumar, Avinash; Arora, Saroj] Guru Nanak Dev Univ, Dept Bot & Environm Sci, Amritsar, Punjab, India.
[Singh, Balbir; Bedi, Neena] Guru Nanak Dev Univ, Dept Pharmaceut Sci, Amritsar 143005, Punjab, India.
RP Arora, S (通讯作者)，Guru Nanak Dev Univ, Dept Bot & Environm Sci, Amritsar, Punjab, India.
EM sarojarora.gndu@gmail.com
RI Rashid, Farhana/AGL-2339-2022; Singh, Balbir/CAH-0074-2022
OI Rashid, Farhana/0000-0001-8181-8979; Singh, Balbir/0000-0002-8174-062X
FU Council of Scientific and Industrial Research (CSIR), New Delhi India
FX The authors are thankful to the Council of Scientific and Industrial
Research (CSIR), New Delhi India for providing financial assistance.
CR Adham AN, 2021, J ETHNOPHARMACOL, V266, DOI 10.1016/j.jep.2020.113458
Andleeb S, 2020, J KING SAUD UNIV SCI, V32, P2053
Orozco-Nunnelly DA, 2021, PLOS ONE, V16, DOI 10.1371/journal.pone.0249704
Arora N, 2013, CELL BIOCHEM FUNCT, V31, P385, DOI 10.1002/cbf.2909
Arvind Kumar, 2015, International Journal of Current Microbiology and Applied Sciences, V4, P316
Benjamin CL, 2007, TOXICOL APPL PHARM, V224, P241, DOI 10.1016/j.taap.2006.12.006
Bhujade A, 2013, FOOD FUNCT, V4, P338, DOI 10.1039/c2fo30167a
Bilecova-Rabajdova M, 2013, CENT EUR J PUBL HEAL, V21, P213, DOI 10.21101/cejph.a3886
Cacciola NA, 2020, MOLECULES, V25, DOI 10.3390/molecules25122730
Choudhari AS, 2020, FRONT PHARMACOL, V10, DOI 10.3389/fphar.2019.01614
Cione E, 2020, MOLECULES, V25, DOI 10.3390/molecules25010063
Costea T, 2019, INT J MOL SCI, V20, DOI 10.3390/ijms20051062
Danciu C, 2019, MOLECULES, V24, DOI 10.3390/molecules24010013
Denou A, 2020, RES J PHARMACOGN, V7, P15, DOI 10.22127/rjp.2020.220380.1559
Ekert PG, 2004, J CELL BIOL, V165, P835, DOI 10.1083/jcb.200312031
Elizondo-Luevano JH, 2021, EXP PARASITOL, V220, DOI 10.1016/j.exppara.2020.108043
Elmore S, 2007, TOXICOL PATHOL, V35, P495, DOI 10.1080/01926230701320337
Eruslanov E, 2010, METHODS MOL BIOL, V594, P57, DOI 10.1007/978-1-60761-411-1_4
Fitzmaurice C, 2019, JAMA ONCOL, V5, P1749, DOI 10.1001/jamaoncol.2019.2996
Fontanillas P, 2021, NAT COMMUN, V12, DOI 10.1038/s41467-020-20246-5
Gao CC, 2020, FRONT PHARMACOL, V11, DOI 10.3389/fphar.2020.00391
Garba S., 2015, IOSR J PHAM BIOSCI, V10, P53
George BP, 2019, OXID MED CELL LONGEV, V2019, DOI 10.1155/2019/6797921
Gouthamchandra K, 2017, FOOD SCI HUM WELL, V6, P147, DOI 10.1016/j.fshw.2017.06.001
Green DR, 2011, APOPTOSIS PHYSL PATH, V14, P549
Han MH, 2016, ONCOL REP, V36, P99, DOI 10.3892/or.2016.4778
HENNINGS H, 1993, P SOC EXP BIOL MED, V202, P1
Jeong SY, 2008, BMB REP, V41, P11, DOI 10.1146/annurev-genet-102108-134850
Jiang XJ, 2000, J BIOL CHEM, V275, P31199, DOI 10.1074/jbc.C000405200
Karia PS, 2013, J AM ACAD DERMATOL, V68, P957, DOI 10.1016/j.jaad.2012.11.037
Khan AM, 2019, J KING SAUD UNIV SCI, V31, P1020, DOI 10.1016/j.jksus.2018.05.009
Kuete V, 2014, PHYTOMEDICINE, V21, P682, DOI 10.1016/j.phymed.2013.10.017
Kumar A, 2021, ENVIRON SCI POLLUT R, V28, P14983, DOI 10.1007/s11356-020-11466-9
Kumar A, 2020, FRONT PHARMACOL, V11, DOI 10.3389/fphar.2020.01301
Kushwaha PP, 2020, TOXICOL APPL PHARM, V409, DOI 10.1016/j.taap.2020.115297
Kuwahara D, 2003, AURIS NASUS LARYNX, V30, pS85
Lauber K, 2001, J BIOL CHEM, V276, P29772, DOI 10.1074/jbc.M101524200
Lee DH, 2008, BIOCHEM PHARMACOL, V75, P2020, DOI 10.1016/j.bcp.2008.02.023
Li M, 2021, APOPTOSIS, V26, P235, DOI 10.1007/s10495-021-01667-z
Lichota A, 2018, INT J MOL SCI, V19, DOI 10.3390/ijms19113533
Lu XC, 2021, J ANAL APPL PYROL, V153, DOI 10.1016/j.jaap.2020.104992
Mannarreddy P, 2017, BIOMED PHARMACOTHER, V95, P1375, DOI 10.1016/j.biopha.2017.09.051
Militao GCG, 2006, LIFE SCI, V78, P2409, DOI 10.1016/j.lfs.2005.09.044
More Nilesh V, 2016, Medicines (Basel), V3, DOI 10.3390/medicines3040028
Mothana Ramzi A, 2009, BMC Complement Altern Med, V9, P7, DOI 10.1186/1472-6882-9-7
Mustafa K, 2021, S AFR J BOT, V138, P217, DOI 10.1016/j.sajb.2020.12.018
Namvar F, 2013, BIOMED RES INT, V2013, DOI 10.1155/2013/604787
Ng CY, 2018, INT J MOL SCI, V19, DOI 10.3390/ijms19040941
Nita M, 2016, OXID MED CELL LONGEV, V2016, DOI 10.1155/2016/3164734
Noratto G, 2009, J AGR FOOD CHEM, V57, P5219, DOI 10.1021/jf900259m
Parrado C, 2019, FRONT PHARMACOL, V10, DOI 10.3389/fphar.2019.00759
Parrado C, 2016, INT J MOL SCI, V17, DOI 10.3390/ijms17071026
Paudel MR, 2018, BMC COMPLEM ALTERN M, V18, DOI 10.1186/s12906-018-2197-6
Pieme CA, 2014, BMC COMPLEM ALTERN M, V14, DOI 10.1186/1472-6882-14-516
Rello S, 2005, APOPTOSIS, V10, P201, DOI 10.1007/s10495-005-6075-6
Rogers HW, 2015, JAMA DERMATOL, V151, P1081, DOI 10.1001/jamadermatol.2015.1187
Rudnick EW, 2016, INT J DERMATOL, V55, P249, DOI 10.1111/ijd.12961
Russell LH, 2012, ANTICANCER RES, V32, P1595
Russo D, 2018, INT J MOL SCI, V19, DOI 10.3390/ijms19010186
Safarzadeh E, 2014, ADV PHARM BULL, V4, P421, DOI 10.5681/apb.2014.062
Sammons MA, 2020, NUCLEIC ACIDS RES, V48, P8848, DOI 10.1093/nar/gkaa666
Sharma S, 2016, PHYSIOL MOL BIOL PLA, V22, P17, DOI 10.1007/s12298-016-0346-2
SITAREK P, 2016, OXIDATIVE MED CELLUL, V2016, DOI DOI 10.1155/2016/5738193
SMANIA A, 1995, J ETHNOPHARMACOL, V45, P177, DOI 10.1016/0378-8741(94)01212-I
Soltan-Dallal MM, 2017, MICROB PATHOGENESIS, V113, P416, DOI 10.1016/j.micpath.2017.11.003
Soysa P, 2018, BMC COMPLEM ALTERN M, V18, DOI 10.1186/s12906-018-2142-8
Tsang WP, 2003, LIFE SCI, V73, P2047, DOI 10.1016/S0024-3205(03)00566-6
Verma S. K., 2010, International Journal of Chemical Environmental and Pharmaceutical Research, V1, P37
Wang H, 2012, ANTI-CANCER AGENT ME, V12, P1281, DOI 10.2174/187152012803833026
Ward AB, 2018, WORLD J SURG ONCOL, V16, DOI 10.1186/s12957-018-1400-z
Wayal SR, 2019, INT J PHARM SCI RES, V10, P3101, DOI 10.13040/IJPSR.0975-8232.10(6).3101-08
Wong-Paz JE, 2015, ASIAN PAC J TROP MED, V8, P104, DOI 10.1016/S1995-7645(14)60299-6
Zhang CY, 2021, ECOTOX ENVIRON SAFE, V210, DOI 10.1016/j.ecoenv.2020.111878
NR 73
TC 0
Z9 0
U1 3
U2 7
PU SPRINGER HEIDELBERG
PI HEIDELBERG
PA TIERGARTENSTRASSE 17, D-69121 HEIDELBERG, GERMANY
SN 0944-1344
EI 1614-7499
J9 ENVIRON SCI POLLUT R
JI Environ. Sci. Pollut. Res.
PD MAR
PY 2022
VL 29
IS 12
BP 17189
EP 17208
DI 10.1007/s11356-021-16696-z
EA OCT 2021
PG 20
WC Environmental Sciences
WE Science Citation Index Expanded (SCI-EXPANDED)
SC Environmental Sciences & Ecology
GA ZJ1XI
UT WOS:000708374100002
PM 34664164
DA 2022-07-08
ER
PT J
AU Ding, L
Liu, TY
Qu, Y
Kang, ZC
Guo, LX
Zhang, HN
Jiang, JJ
Qu, FL
Ge, WB
Zhang, SY
AF Ding, Lei
Liu, Taiyuan
Qu, Yuan
Kang, Zhichen
Guo, Lixin
Zhang, Haina
Jiang, Junjie
Qu, Fuling
Ge, Wanbao
Zhang, Shanyong
TI lncRNA MELTF-AS1 facilitates osteosarcoma metastasis by modulating MMP14
expression
SO MOLECULAR THERAPY-NUCLEIC ACIDS
LA English
DT Article
ID LONG NONCODING RNAS; CANCER; CERNA; PROGRESSION
AB Osteosarcoma is a highly aggressive cancer common in children and adolescents. There is still a lack of effective treatments for metastatic or recurrent osteosarcoma. The role of long noncoding RNAs (lncRNAs) in osteosarcoma has gradually attracted attention. Here, we identified lncRNAs that were abnormally expressed in metastatic osteosarcoma through analyzing the sequencing data of osteosarc…
C1 [Ding, Lei; Kang, Zhichen; Guo, Lixin; Zhang, Haina; Jiang, Junjie; Qu, Fuling] Second Hosp Jilin Univ, Dept Rehabil, Changchun 130000, Jilin, Peoples R China.
[Liu, Taiyuan] Second Hosp Jilin Univ, Dept Breast Surg, Changchun 130000, Jilin, Peoples R China.
[Liu, Taiyuan] Dalian Med Univ, Affiliated Hosp 2, Dept Breast Surg, Dalian 116023, Liaoning, Peoples R China.
[Qu, Yuan; Ge, Wanbao; Zhang, Shanyong] Second Hosp Jilin Univ, Dept Spine Surg, Changchun 130000, Jilin, Peoples R China.
RP Zhang, SY (通讯作者)，Second Hosp Jilin Univ, Dept Spine Surg, Changchun 130000, Jilin, Peoples R China.
EM esucai@jlu.edu.cn
FU National Natural Science Foundation of China [81902483]; Natural Science
Foundation of Jilin Province [20200201563JC]; Bethune Plan Project of
Ji-lin University [2020B11]
FX The study is supported by the National Natural Science Foundation of
China (grant 81902483) , the Natural Science Foundation of Jilin
Province (grant 20200201563JC) , and the Bethune Plan Project of Ji-lin
University (grant 2020B11) . We appreciate our colleagues for their
valuable efforts and comments on this paper. We appreciate the
Ther-apeutically Applicable Research to Generate Effective Treatments
(TARGET) program (https://ocg.cancer.gov/programs/target) for supplying
transcriptome data of osteosarcoma.
CR Nguyen AT, 2017, CANCER CELL, V32, P639, DOI 10.1016/j.ccell.2017.10.001
Batista PJ, 2013, CELL, V152, P1298, DOI 10.1016/j.cell.2013.02.012
Bi ZF, 2020, ADV SCI, V7, DOI 10.1002/advs.202000915
Chaffer CL, 2016, CANCER METAST REV, V35, P645, DOI 10.1007/s10555-016-9648-7
Chen RL, 2017, ONCOTARGET, V8, P20462, DOI 10.18632/oncotarget.14726
Chen ZJ, 2015, INT J MOL MED, V36, P1136, DOI 10.3892/ijmm.2015.2302
Durfee RA, 2016, RHEUMATOL THER, V3, P221, DOI 10.1007/s40744-016-0046-y
Eisenach PA, 2010, J CELL SCI, V123, P4182, DOI 10.1242/jcs.062711
Fatica A, 2014, NAT REV GENET, V15, P7, DOI 10.1038/nrg3606
Flippot R, 2017, SCI REP-UK, V7, DOI 10.1038/s41598-017-08363-6
Harrison DJ, 2018, EXPERT REV ANTICANC, V18, P39, DOI 10.1080/14737140.2018.1413939
Huarte M, 2015, NAT MED, V21, P1253, DOI 10.1038/nm.3981
Iyer MK, 2015, NAT GENET, V47, P199, DOI 10.1038/ng.3192
Kager L, 2017, FUTURE ONCOL, V13, P357, DOI 10.2217/fon-2016-0261
Kang M, 2015, AM J TRANSL RES, V7, P2212
Karreth FA, 2013, CANCER DISCOV, V3, P1113, DOI 10.1158/2159-8290.CD-13-0202
Khan A, 2018, NUCLEIC ACIDS RES, V46, pD1284, DOI 10.1093/nar/gkx1188
Li JH, 2014, NUCLEIC ACIDS RES, V42, pD92, DOI 10.1093/nar/gkt1248
Lou C, 2016, CELL DEATH DIS, V7, DOI 10.1038/cddis.2016.27
Luo XF, 2020, LIFE SCI, V240, DOI 10.1016/j.lfs.2019.117019
Meazza C, 2016, EXPERT REV ANTICANC, V16, P543, DOI 10.1586/14737140.2016.1168697
Ottaviani G, 2009, CANCER TREAT RES, V152, P3, DOI 10.1007/978-1-4419-0284-9_1
Pichler M, 2020, GUT, V69, P1818, DOI 10.1136/gutjnl-2019-318903
Poincloux R, 2009, J CELL SCI, V122, P3015, DOI 10.1242/jcs.034561
Ritter J, 2010, ANN ONCOL, V21, P320, DOI 10.1093/annonc/mdq276
Salmena L, 2011, CELL, V146, P353, DOI 10.1016/j.cell.2011.07.014
Shen YF, 2020, CELL DEATH DIS, V11, DOI 10.1038/s41419-020-2485-1
Ye ZL, 2015, J CANCER, V6, P877, DOI 10.7150/jca.11735
Zarrabi K, 2011, J BIOL CHEM, V286, P33167, DOI 10.1074/jbc.M111.256644
Zhao W, 2019, AGING-US, V11, P9581, DOI 10.18632/aging.102406
Zhu KP, 2017, MOL THER, V25, P2383, DOI 10.1016/j.ymthe.2017.06.027
NR 31
TC 3
Z9 3
U1 1
U2 2
PU CELL PRESS
PI CAMBRIDGE
PA 50 HAMPSHIRE ST, FLOOR 5, CAMBRIDGE, MA 02139 USA
SN 2162-2531
J9 MOL THER-NUCL ACIDS
JI Mol. Ther.-Nucl. Acids
PD DEC 3
PY 2021
VL 26
BP 787
EP 797
DI 10.1016/j.omtn.2021.08.022
EA OCT 2021
PG 11
WC Medicine, Research & Experimental
WE Science Citation Index Expanded (SCI-EXPANDED)
SC Research & Experimental Medicine
GA XO4TH
UT WOS:000730179100006
PM 34729248
OA Green Published, gold
DA 2022-07-08
ER
PT J
AU Ling, ZG
Yang, C
Tan, JL
Dou, C
Chen, YQ
AF Ling, Zhiguo
Yang, Chuan
Tan, Jiulin
Dou, Ce
Chen, Yueqi
TI Beyond immunosuppressive effects: dual roles of myeloid-derived
suppressor cells in bone-related diseases
SO CELLULAR AND MOLECULAR LIFE SCIENCES
LA English
DT Review
DE MDSCs; Bone microenvironment; Osteoimmunology; Bone metastasis; Bone
repair; Inflammatory arthritis
ID COLLAGEN-INDUCED ARTHRITIS; TO-MESENCHYMAL TRANSITION; BREAST-CANCER
CELLS; RHEUMATOID-ARTHRITIS; IMMUNE-RESPONSE; TGF-BETA; TH17 CELLS;
MATRIX METALLOPROTEINASES; OSTEOCLAST PROGENITORS; PROMOTE ANGIOGENESIS
AB Myeloid-derived suppressor cells (MDSCs) are a heterogeneous population of immature myeloid cells (IMCs) with immunosuppressive functions, whereas IMCs originally differentiate into granulocytes, macrophages, and dendritic cells (DCs) to participate in innate immunity under steady-state conditions. At present, difficulties remain in identifying MDSCs due to lacking of specific biomarkers. To m…
C1 [Ling, Zhiguo; Tan, Jiulin; Dou, Ce; Chen, Yueqi] Army Med Univ, Dept Orthopaed, Southwest Hosp, Third Mil Med Univ, Chongqing 400038, Peoples R China.
[Yang, Chuan] Army Med Univ, Dept Biomed Mat Sci, Third Mil Med Univ, Chongqing 400038, Peoples R China.
RP Chen, YQ (通讯作者)，Army Med Univ, Dept Orthopaed, Southwest Hosp, Third Mil Med Univ, Chongqing 400038, Peoples R China.
EM chenyueqi1012@sina.com
OI Chen, Yueqi/0000-0001-6975-2874
FU Medical Innovation of Graduate Students in Chongqing [CYS19360]
FX This work was supported by the Medical Innovation of Graduate Students
in Chongqing (Grant No. CYS19360).
CR Abbasi M, 2019, J CELL PHYSIOL, V234, P10018, DOI 10.1002/jcp.27860
Allen MR, 2004, BONE, V35, P1003, DOI 10.1016/j.bone.2004.07.014
Bagnato A, 2011, BRIT J PHARMACOL, V163, P220, DOI 10.1111/j.1476-5381.2011.01217.x
Betz VM, 2008, FRONT BIOSCI-LANDMRK, V13, DOI 10.2741/2724
Binsfeld M, 2016, ONCOTARGET, V7, P37931, DOI 10.18632/oncotarget.9270
BLAVIER L, 1995, J CELL SCI, V108, P3649
Blom AB, 2007, ARTHRITIS RHEUM, V56, P147, DOI 10.1002/art.22337
Boros P, 2010, HUM IMMUNOL, V71, P1061, DOI 10.1016/j.humimm.2010.08.001
Bozec A, 2017, CURR OSTEOPOROS REP, V15, P121, DOI 10.1007/s11914-017-0356-1
Brennan FM, 2002, ARTHRITIS RHEUM, V46, P31, DOI 10.1002/1529-0131(200201)46:1<31::AID-ART10029>3.0.CO;2-5
Brimnes MK, 2010, SCAND J IMMUNOL, V72, P540, DOI 10.1111/j.1365-3083.2010.02463.x
Brook N, 2018, INT J BIOCHEM CELL B, V96, P63, DOI 10.1016/j.biocel.2018.01.003
Bussard KM, 2008, CANCER METAST REV, V27, P41, DOI 10.1007/s10555-007-9109-4
Cao Y, 2014, CANCER RES, V74, P5091, DOI 10.1158/0008-5472.CAN-13-3171
Castaneda S, 2012, BIOCHEM PHARMACOL, V83, P315, DOI 10.1016/j.bcp.2011.09.018
Chan CYK, 2019, ADV EXP MED BIOL, V1136, P97, DOI 10.1007/978-3-030-12734-3_7
Chiodoni C, 2017, J LEUKOCYTE BIOL, V102, P287, DOI 10.1189/jlb.3MR1016-447R
Cho, 2020, AACR
Clines GA, 2005, ENDOCR-RELAT CANCER, V12, P549, DOI 10.1677/erc.1.00543
Coleman RE, 2001, CANCER TREAT REV, V27, P165, DOI 10.1053/ctrv.2000.0210
Condamine T, 2016, SCI IMMUNOL, V1, DOI 10.1126/sciimmunol.aaf8943
Condamine T, 2014, J CLIN INVEST, V124, P2626, DOI 10.1172/JCI74056
Cooles FAH, 2013, CURR RHEUMATOL REP, V15, DOI 10.1007/s11926-013-0352-0
Corzo CA, 2010, J EXP MED, V207, P2439, DOI 10.1084/jem.20100587
Corzo CA, 2009, J IMMUNOL, V182, P5693, DOI 10.4049/jimmunol.0900092
Cramer SD, 1996, J UROLOGY, V156, P526, DOI 10.1016/S0022-5347(01)65919-6
Creelan BC, 2017, ONCOTARGETS THER, V10, P4239, DOI 10.2147/OTT.S136992
Croucher PI, 2016, NAT REV CANCER, V16, P373, DOI 10.1038/nrc.2016.44
Cui TX, 2013, IMMUNITY, V39, P611, DOI 10.1016/j.immuni.2013.08.025
Cuthbert RJ, 2013, BONE, V57, P484, DOI 10.1016/j.bone.2013.08.009
Danilin S, 2012, ONCOIMMUNOLOGY, V1, P1484, DOI 10.4161/onci.21990
Daurkin I, 2010, CANCER IMMUNOL IMMUN, V59, P697, DOI 10.1007/s00262-009-0786-4
Davidson ENB, 2007, OSTEOARTHR CARTILAGE, V15, P597, DOI 10.1016/j.joca.2007.02.005
Demirkan B, 2013, J CLIN MED, V2, P264, DOI 10.3390/jcm2040264
Deng CZ, 2020, CANCER SCI, V111, P1899, DOI 10.1111/cas.14398
Deng JH, 2012, CANCER CELL, V21, P642, DOI 10.1016/j.ccr.2012.03.039
Diarra D, 2007, NAT MED, V13, P156, DOI 10.1038/nm1538
Dumitru CA, 2012, CANCER IMMUNOL IMMUN, V61, P1155, DOI 10.1007/s00262-012-1294-5
Edgington-Mitchell LE, 2015, ONCOTARGET, V6, P27008, DOI 10.18632/oncotarget.4714
Ell B, 2013, CANCER CELL, V24, P542, DOI 10.1016/j.ccr.2013.09.008
Fisher LW, 2003, CONNECT TISSUE RES, V44, P33, DOI 10.1080/03008200390152061
Fornetti J, 2018, J BONE MINER RES, V33, P2099, DOI 10.1002/jbmr.3618
Gabrilovich DI, 2017, CANCER IMMUNOL RES, V5, P3, DOI 10.1158/2326-6066.CIR-16-0297
Gabrilovich DI, 2012, NAT REV IMMUNOL, V12, P253, DOI 10.1038/nri3175
Gabrilovich DI, 2009, NAT REV IMMUNOL, V9, P162, DOI 10.1038/nri2506
Gao SG, 2010, OSTEOARTHR CARTILAGE, V18, P82, DOI 10.1016/j.joca.2009.07.009
Goh C, 2013, IMMUNOL REV, V255, P210, DOI 10.1111/imr.12084
Guan Y, 2017, J BONE ONCOL, V9, P59, DOI 10.1016/j.jbo.2017.10.002
Guha P, 2019, ONCOGENE, V38, P533, DOI 10.1038/s41388-018-0449-z
Guise TA, 2006, CLIN CANCER RES, V12, p6213S, DOI 10.1158/1078-0432.CCR-06-1007
Guo CQ, 2016, ANN RHEUM DIS, V75, P278, DOI 10.1136/annrheumdis-2014-205508
Heerboth S, 2015, CLIN TRANSL MED, V4, DOI 10.1186/s40169-015-0048-3
Hiramoto K, 2014, CANCER PREV RES, V7, P835, DOI 10.1158/1940-6207.CAPR-14-0094
Hoemann CD, 2010, AM J SPORT MED, V38, P1845, DOI 10.1177/0363546510369547
Honorati MC, 2006, OSTEOARTHR CARTILAGE, V14, P345, DOI 10.1016/j.joca.2005.10.004
Honorati MC, 2007, CONNECT TISSUE RES, V48, P239, DOI 10.1080/03008200701541767
Hot A, 2011, ANN RHEUM DIS, V70, P341, DOI 10.1136/ard.2010.132233
Hu CE, 2011, SCAND J GASTROENTERO, V46, P156, DOI 10.3109/00365521.2010.516450
Hu XL, 2013, J BIOL CHEM, V288, P19103, DOI 10.1074/jbc.M112.434530
Huang B, 2007, CANCER LETT, V252, P86, DOI 10.1016/j.canlet.2006.12.012
Hussein MR, 2008, PATHOL ONCOL RES, V14, P321, DOI 10.1007/s12253-008-9016-1
Ibrahim T, 2010, CANCER-AM CANCER SOC, V116, P1406, DOI 10.1002/cncr.24896
Jiang K, 2019, INT IMMUNOPHARMACOL, V75, DOI 10.1016/j.intimp.2019.105818
Jiao Z, 2007, SCAND J RHEUMATOL, V36, P428, DOI 10.1080/03009740701482800
Jiao Z, 2013, SCAND J RHEUMATOL, V42, P85, DOI 10.3109/03009742.2012.716450
Kan C, 2016, INT J MOL SCI, V17, DOI 10.3390/ijms17101674
Kawai H, 2021, INT J MED SCI, V18, P1824, DOI 10.7150/ijms.51946
Kelchtermans H, 2009, ANN RHEUM DIS, V68, P744, DOI 10.1136/ard.2007.086066
Keller ET, 2004, J CELL BIOCHEM, V91, P718, DOI 10.1002/jcb.10662
Kim KW, 2015, AM J PATHOL, V185, P3011, DOI 10.1016/j.ajpath.2015.07.017
Klement JD, 2018, J CLIN INVEST, V128, P5549, DOI 10.1172/JCI123360
Kodumudi KN, 2010, CLIN CANCER RES, V16, P4583, DOI 10.1158/1078-0432.CCR-10-0733
Kraan MC, 2002, ARTHRITIS RHEUM-US, V46, P2034, DOI 10.1002/art.10556
Kumar V, 2016, TRENDS IMMUNOL, V37, P208, DOI 10.1016/j.it.2016.01.004
Kurko J, 2014, PLOS ONE, V9, DOI 10.1371/journal.pone.0111815
Lamba JK, 2017, J CLIN ONCOL, V35, P2674, DOI 10.1200/JCO.2016.71.2513
Levy S, 2016, BONE, V93, P113, DOI 10.1016/j.bone.2016.09.018
Li HQ, 2009, J IMMUNOL, V182, P240, DOI 10.4049/jimmunol.182.1.240
Li YL, 2016, CANCER BIOL MED, V13, P206, DOI 10.20892/j.issn.2095-3941.2015.0070
Liang HZ, 2020, BIOCHEM BIOPH RES CO, V528, P330, DOI 10.1016/j.bbrc.2020.04.137
Ligon JA, 2021, J IMMUNOTHER CANCER, V9, DOI 10.1136/jitc-2020-001772
Liu FY, 2016, ONCOTARGET, V7, P83907, DOI 10.18632/oncotarget.13438
Liu Y, 2016, CANCER CELL, V30, P668, DOI 10.1016/j.ccell.2016.09.011
Long AH, 2016, CANCER IMMUNOL RES, V4, P869, DOI 10.1158/2326-6066.CIR-15-0230
Marik PE, 2012, J TRAUMA ACUTE CARE, V73, P801, DOI 10.1097/TA.0b013e318265cf87
Marsell R, 2011, INJURY, V42, P551, DOI 10.1016/j.injury.2011.03.031
Marvel D, 2015, J CLIN INVEST, V125, P3356, DOI 10.1172/JCI80005
Massague J, 2008, CELL, V134, P215, DOI 10.1016/j.cell.2008.07.001
Miller RJ, 2020, OSTEOARTHR CARTILAGE, V28, P562, DOI 10.1016/j.joca.2019.11.006
Mills CD, 2000, J IMMUNOL, V164, P6166, DOI 10.4049/jimmunol.164.12.6166
Mirabello L, 2009, CANCER-AM CANCER SOC, V115, P1531, DOI 10.1002/cncr.24121
Mirza N, 2006, CANCER RES, V66, P9299, DOI 10.1158/0008-5472.CAN-06-1690
Moorman HR, 2020, CANCERS, V12, DOI 10.3390/cancers12113379
Mountziaris PM, 2011, TISSUE ENG PART B-RE, V17, P393, DOI [10.1089/ten.teb.2011.0182, 10.1089/ten.TEB.2011.0182]
Movahedi K, 2008, BLOOD, V111, P4233, DOI 10.1182/blood-2007-07-099226
Nagaraj S, 2010, CLIN CANCER RES, V16, P1812, DOI 10.1158/1078-0432.CCR-09-3272
Nefedova Y, 2005, CANCER RES, V65, P9525, DOI 10.1158/0008-5472.CAN-05-0529
Netherby CS, 2017, CANCER IMMUNOL IMMUN, V66, P989, DOI 10.1007/s00262-017-1963-5
Nguyen DX, 2009, CELL, V138, P51, DOI 10.1016/j.cell.2009.04.030
Nilforoushan D, 2009, NITRIC OXIDE-BIOL CH, V21, P27, DOI 10.1016/j.niox.2009.04.002
Ochoa JB, 2001, ANN SURG, V233, P393, DOI 10.1097/00000658-200103000-00014
Pantel Klaus, 2014, Bonekey Rep, V3, P584, DOI 10.1038/bonekey.2014.79
Park MJ, 2018, SCI REP-UK, V8, DOI 10.1038/s41598-018-21856-2
Park SI, 2011, CANCER MICROENVIRON, V4, P237, DOI 10.1007/s12307-011-0081-8
Paulissen SMJ, 2015, CYTOKINE, V74, P43, DOI 10.1016/j.cyto.2015.02.002
Peak Taylor C, 2016, Sex Med Rev, V4, P74, DOI 10.1016/j.sxmr.2015.10.004
Peinado H, 2017, NAT REV CANCER, V17, P302, DOI 10.1038/nrc.2017.6
Polyak K, 2009, NAT REV CANCER, V9, P265, DOI 10.1038/nrc2620
Qian J, 2018, ARTHRITIS RES THER, V20, DOI 10.1186/s13075-018-1526-y
Qin H, 2014, NAT MED, V20, P676, DOI 10.1038/nm.3560
Raphael I, 2015, CYTOKINE, V74, P5, DOI 10.1016/j.cyto.2014.09.011
Rodriguez PC, 2008, IMMUNOL REV, V222, P180, DOI 10.1111/j.1600-065X.2008.00608.x
Rodriguez PC, 2005, J EXP MED, V202, P931, DOI 10.1084/jem.20050715
Roland CL, 2009, PLOS ONE, V4, DOI 10.1371/journal.pone.0007669
Romano A, 2018, EXPERT REV MOL DIAGN, V18, P675, DOI 10.1080/14737159.2018.1470929
Roodman GD, 2004, NEW ENGL J MED, V350, P1655, DOI 10.1056/NEJMra030831
Rossnagl S, 2016, PLOS BIOL, V14, DOI 10.1371/journal.pbio.1002562
Sawant A, 2013, ONCOIMMUNOLOGY, V2, DOI 10.4161/onci.24064
Sawant A, 2013, CANCER RES, V73, P4606, DOI 10.1158/0008-5472.CAN-13-0305
Sawant A, 2013, CANCER RES, V73, P672, DOI 10.1158/0008-5472.CAN-12-2202
Shi XG, 2019, J BONE ONCOL, V16, DOI 10.1016/j.jbo.2018.11.001
Shi YG, 2003, CELL, V113, P685, DOI 10.1016/S0092-8674(03)00432-X
Simpson KD, 2012, J IMMUNOL, V189, P5533, DOI 10.4049/jimmunol.1201161
Singh M, 2013, CANCER MED-US, V2, P571, DOI 10.1002/cam4.94
Sinha P, 2011, BLOOD, V117, P5381, DOI 10.1182/blood-2010-11-321752
Smith AD, 2020, CANCER RES, V80, P3145, DOI 10.1158/0008-5472.CAN-19-3670
Smolen JS, 2016, LANCET, V388, P1984
Soria G, 2008, CANCER LETT, V267, P271, DOI 10.1016/j.canlet.2008.03.018
Sosnoski DM, 2015, CLIN EXP METASTAS, V32, P335, DOI 10.1007/s10585-015-9710-9
Steeg PS, 2006, NAT MED, V12, P895, DOI 10.1038/nm1469
Sterling JA, 2011, BONE, V48, P6, DOI 10.1016/j.bone.2010.07.015
Su YL, 2018, INT J MOL SCI, V19, DOI 10.3390/ijms19061803
Sun J, 2015, MOL MED REP, V11, P2689, DOI 10.3892/mmr.2014.3001
Sun XW, 2020, REDOX BIOL, V28, DOI 10.1016/j.redox.2019.101309
Suzuki E, 2005, CLIN CANCER RES, V11, P6713, DOI 10.1158/1078-0432.CCR-05-0883
Takayanagi H, 2000, NATURE, V408, P600, DOI 10.1038/35046102
Talmadge JE, 2013, NAT REV CANCER, V13, P739, DOI 10.1038/nrc3581
Tesmer LA, 2008, IMMUNOL REV, V223, P87, DOI 10.1111/j.1600-065X.2008.00628.x
Tian E, 2003, NEW ENGL J MED, V349, P2483, DOI 10.1056/NEJMoa030847
Todd VM, 2020, CANCER LETT, V489, P144, DOI 10.1016/j.canlet.2020.06.004
Toh B, 2011, PLOS BIOL, V9, DOI 10.1371/journal.pbio.1001162
Tran CN, 2007, AM J PATHOL, V171, P1588, DOI 10.2353/ajpath.2007.070004
Trovato R, 2019, J IMMUNOTHER CANCER, V7, DOI 10.1186/s40425-019-0734-6
Tsukasaki M, 2019, NAT REV IMMUNOL, V19, P626, DOI 10.1038/s41577-019-0178-8
Tyagi AM, 2018, IMMUNITY, V49, P1116, DOI 10.1016/j.immuni.2018.10.013
Uehara T, 2019, INT IMMUNOL, V31, P187, DOI 10.1093/intimm/dxy079
Umulis D, 2009, DEVELOPMENT, V136, P3715, DOI 10.1242/dev.031534
van Hamburg JP, 2011, ARTHRITIS RHEUM-US, V63, P73, DOI 10.1002/art.30093
van Hamburg JP, 2013, ANN RHEUM DIS, V72, P1700, DOI 10.1136/annrheumdis-2012-202373
Veglia F, 2018, NAT IMMUNOL, V19, P108, DOI 10.1038/s41590-017-0022-x
Vincent J, 2010, CANCER RES, V70, P3052, DOI 10.1158/0008-5472.CAN-09-3690
Wang SH, 2016, EUR J CANCER, V68, P90, DOI 10.1016/j.ejca.2016.08.019
Wang WK, 2020, ACTA BIOMATER, V108, P223, DOI 10.1016/j.actbio.2020.03.010
Wang YF, 2020, CANCERS, V12, DOI 10.3390/cancers12092626
Wang YG, 2019, FRONT IMMUNOL, V10, DOI 10.3389/fimmu.2019.00172
Wang ZB, 2010, J IMMUNOTHER, V33, P167, DOI 10.1097/CJI.0b013e3181bed2ba
Wojdasiewicz P, 2014, MEDIAT INFLAMM, V2014, DOI 10.1155/2014/561459
Won WJ, 2019, CELL STRESS, V3, P47, DOI 10.15698/cst2019.02.176
Wu MY, 2018, CELL PHYSIOL BIOCHEM, V46, P1423, DOI 10.1159/000489184
Xiang LS, 2019, INT J MOL SCI, V20, DOI 10.3390/ijms20040999
Xiao J, 2017, AM J PHYSIOL-RENAL, V313, pF310, DOI 10.1152/ajprenal.00428.2016
Xu XX, 2020, CANCER RES, V80, P1036, DOI 10.1158/0008-5472.CAN-19-0284
Yang F, 2016, J MOL MED, V94, P911, DOI 10.1007/s00109-016-1398-z
Yang YH, 2020, FRONT IMMUNOL, V11, DOI 10.3389/fimmu.2020.01371
Yaseen MM, 2021, FRONT MED-PRC, V15, P232, DOI 10.1007/s11684-020-0797-2
Yi HF, 2012, J IMMUNOL, V189, P4295, DOI 10.4049/jimmunol.1200086
Yin JJ, 1999, J CLIN INVEST, V103, P197, DOI 10.1172/JCI3523
Yogo K, 2007, J BONE MINER METAB, V25, P205, DOI 10.1007/s00774-007-0751-2
Yonou H, 2007, PROSTATE, V67, P840, DOI 10.1002/pros.20574
Youn JI, 2008, J IMMUNOL, V181, P5791, DOI 10.4049/jimmunol.181.8.5791
YOUNG MR, 1987, CANCER RES, V47, P100
Yu JP, 2013, J IMMUNOL, V190, P3783, DOI 10.4049/jimmunol.1201449
Yuan FL, 2010, BIOCHEM BIOPH RES CO, V402, P173, DOI 10.1016/j.bbrc.2010.09.120
Yudoh K, 2000, ARTHRITIS RHEUM, V43, P617, DOI 10.1002/1529-0131(200003)43:3<617::AID-ANR19>3.0.CO;2-B
Zaiss MM, 2007, ARTHRITIS RHEUM, V56, P4104, DOI 10.1002/art.23138
Zhang D, 2018, ANTIOXID REDOX SIGN, V29, P1535, DOI 10.1089/ars.2017.7201
Zhang HY, 2018, ANN RHEUM DIS, V77, P1524, DOI 10.1136/annrheumdis-2018-213450
Zhang H, 2015, J AUTOIMMUN, V65, P82, DOI 10.1016/j.jaut.2015.08.010
Zhang H, 2015, CLIN IMMUNOL, V157, P175, DOI 10.1016/j.clim.2015.02.001
Zhang JL, 2021, CELL IMMUNOL, V362, DOI 10.1016/j.cellimm.2021.104300
Zhang L, 2014, INFLAMMATION, V37, P670, DOI 10.1007/s10753-013-9783-z
Zhang XJ, 2011, J MOL MED, V89, P985, DOI 10.1007/s00109-011-0754-2
Zhao BH, 2009, NAT MED, V15, P1066, DOI 10.1038/nm.2007
Zhu B, 2007, J IMMUNOL, V179, P5228, DOI 10.4049/jimmunol.179.8.5228
Zhu DW, 2019, BBA-MOL BASIS DIS, V1865, DOI 10.1016/j.bbadis.2019.165540
Zhu H, 2017, ONCOTARGET, V8, P114554, DOI 10.18632/oncotarget.23020
Zhu L, 2020, IMMUN AGEING, V17, DOI 10.1186/s12979-020-00202-z
NR 187
TC 2
Z9 2
U1 6
U2 9
PU SPRINGER BASEL AG
PI BASEL
PA PICASSOPLATZ 4, BASEL, 4052, SWITZERLAND
SN 1420-682X
EI 1420-9071
J9 CELL MOL LIFE SCI
JI Cell. Mol. Life Sci.
PD DEC
PY 2021
VL 78
IS 23
BP 7161
EP 7183
DI 10.1007/s00018-021-03966-9
EA OCT 2021
PG 23
WC Biochemistry & Molecular Biology; Cell Biology
WE Science Citation Index Expanded (SCI-EXPANDED)
SC Biochemistry & Molecular Biology; Cell Biology
GA XE9QL
UT WOS:000706039100003
PM 34635950
DA 2022-07-08
ER
PT J
AU Abooshahab, R
Al-Salami, H
Dass, CR
AF Abooshahab, Raziyeh
Al-Salami, Hani
Dass, Crispin R.
TI The increasing role of pigment epithelium-derived factor in metastasis:
from biological importance to a promising target
SO BIOCHEMICAL PHARMACOLOGY
LA English
DT Review
DE PEDF; Anti-tumor; Anti-metastasis; Cancer therapy; Drug resistance
ID ORTHOTOPIC OSTEOSARCOMA GROWTH; ANTI-ANGIOGENIC ACTIVITY; LUNG-CANCER;
FACTOR PEDF; TRANSCRIPTION FACTOR; MATRIX METALLOPROTEINASES;
NEUROTROPHIC ACTIVITY; LIVER METASTASIS; TUMOR-METASTASIS; MELANOMA
GROWTH
AB Pigment epithelium-derived factor (PEDF) is a non-inhibitory member of the serpin (serine protease inhibitor) family and is a well-known potent anti-tumor factor in a variety of cancers. It has been ascertained that PEDF regulates multiple metastatic processes through various plausible mechanisms, including inhibiting angiogenesis, inducing apoptosis, stimulating extracellular matrix (ECM) deg…
C1 [Abooshahab, Raziyeh; Al-Salami, Hani; Dass, Crispin R.] Curtin Univ, Curtin Med Sch, Bentley, WA 6102, Australia.
[Abooshahab, Raziyeh] Shahid Beheshti Univ Med Sci, Res Inst Endocrine Sci, Cellular & Mol Endocrine Res Ctr, Tehran, Iran.
[Al-Salami, Hani; Dass, Crispin R.] Curtin Hlth Innovat Res Inst, Bentley, WA 6102, Australia.
RP Dass, CR (通讯作者)，Curtin Univ, Curtin Hlth Innovat Res Inst, Bldg 305,Room 124,Bentley Campus, Bentley, WA, Australia.
EM Crispin.Dass@curtin.edu.au
FU Curtin University RTP HDR Scholarship
FX Acknowledgement RA is sponsored by a Curtin University RTP HDR
Scholarship.
CR Abooshahab R., MECH AGEING DEV
AKIYAMA SK, 1995, CANCER METAST REV, V14, P173, DOI 10.1007/BF00690290
Alcantara MB, 2014, J PHARM PHARMACOL, V66, P1586, DOI 10.1111/jphp.12289
Arbour KC, 2019, JAMA-J AM MED ASSOC, V322, P764, DOI 10.1001/jama.2019.11058
Balch CM, 2009, J CLIN ONCOL, V27, P6199, DOI 10.1200/JCO.2009.23.4799
Bao XT, 2020, INT J PHARMACEUT, V576, DOI 10.1016/j.ijpharm.2019.118999
Becerra SP, 2013, NAT REV CANCER, V13, P258, DOI 10.1038/nrc3484
BECERRA SP, 1995, J BIOL CHEM, V270, P25992, DOI 10.1074/jbc.270.43.25992
Bernard A, 2009, J BIOL CHEM, V284, P10480, DOI 10.1074/jbc.M809259200
Broadhead ML, 2011, BRIT J CANCER, V105, P1503, DOI 10.1038/bjc.2011.410
Broadhead ML, 2012, J BIOMED BIOTECHNOL, DOI 10.1155/2012/230298
Brook N, 2019, FREE RADICAL RES, V53, P1166, DOI 10.1080/10715762.2019.1697809
Cai J, 2006, J BIOL CHEM, V281, P3604, DOI 10.1074/jbc.M507401200
Cai J, 2011, PLOS ONE, V6, DOI 10.1371/journal.pone.0021164
Cersosimo RJ, 2002, AM J HEALTH-SYST PH, V59, P611, DOI 10.1093/ajhp/59.7.611
Chaffer CL, 2011, SCIENCE, V331, P1559, DOI 10.1126/science.1203543
Chen JF, 2009, INT J ONCOL, V35, P159, DOI 10.3892/ijo_00000324
Cheng G, 2014, ELIFE, V3, DOI 10.7554/eLife.05401
Colussi D, 2013, INT J MOL SCI, V14, P16365, DOI 10.3390/ijms140816365
Crawford SE, 2001, J CELL SCI, V114, P4421
Dadras SS, 2015, AM J PATHOL, V185, P252, DOI 10.1016/j.ajpath.2014.09.012
Damsky William E, 2010, Cancers (Basel), V3, P126, DOI 10.3390/cancers3010126
Dass CR, 2008, CANCER BIOL THER, V7, P1262, DOI 10.4161/cbt.7.8.6265
Dass CR, 2007, BIOMATERIALS, V28, P3026, DOI 10.1016/j.biomaterials.2007.03.016
Davis LE, 2019, CANCER BIOL THER, V20, P1366, DOI 10.1080/15384047.2019.1640032
De Craene B, 2013, NAT REV CANCER, V13, P97, DOI 10.1038/nrc3447
Ek ETH, 2007, CANCER GENE THER, V14, P616, DOI 10.1038/sj.cgt.7701044
Ek ETH, 2007, J ORTHOP RES, V25, P1671, DOI 10.1002/jor.20434
Ek ETH, 2007, CLIN EXP METASTAS, V24, P93, DOI 10.1007/s10585-007-9062-1
Fares J, 2020, SIGNAL TRANSDUCT TAR, V5, DOI 10.1038/s41392-020-0134-x
Feng Y, 2012, INVEST OPHTH VIS SCI, V53, P6793, DOI 10.1167/iovs.12-10326
Fernandez-Barral A, 2014, NEOPLASIA, V16, P529, DOI 10.1016/j.neo.2014.06.001
Fernandez-Barral A, 2012, PLOS ONE, V7, DOI 10.1371/journal.pone.0032989
Fitzgerald DP, 2012, CANCER RES, V72, P144, DOI 10.1158/0008-5472.CAN-11-1904
Gao Y, 2010, ONCOGENE, V29, P2784, DOI 10.1038/onc.2010.38
Garcia M, 2004, CANCER RES, V64, P5632, DOI 10.1158/0008-5472.CAN-04-0230
Gnerlich JL, 2013, ANN SURG ONCOL, V20, pS731, DOI 10.1245/s10434-013-3274-1
Guan M, 2007, CANCER BIOL THER, V6, P419, DOI 10.4161/cbt.6.3.3757
Halin S, 2004, CANCER RES, V64, P5664, DOI 10.1158/0008-5472.CAN-04-0835
Halin S, 2010, NEOPLASIA, V12, P336, DOI 10.1593/neo.92046
Hanahan D, 2000, CELL, V100, P57, DOI 10.1016/S0092-8674(00)81683-9
Harries Rhiannon L, 2018, Oncotarget, V9, P19192, DOI 10.18632/oncotarget.24953
Hase R, 2005, CLIN CANCER RES, V11, P8737, DOI 10.1158/1078-0432.CCR-05-1323
Heerboth S, 2015, CLIN TRANSL MED, V4, DOI 10.1186/s40169-015-0048-3
Hong HH, 2014, BREAST CANCER RES TR, V148, P61, DOI 10.1007/s10549-014-3154-9
Hosomichi J, 2005, BIOCHEM BIOPH RES CO, V335, P756, DOI 10.1016/j.bbrc.2005.07.140
Hou JJ, 2017, CELL DEATH DIS, V8, DOI 10.1038/cddis.2017.359
Huang WT, 2019, CANCER LETT, V442, P287, DOI 10.1016/j.canlet.2018.10.031
Itoh Y, 2015, MATRIX BIOL, V44-46, P207, DOI 10.1016/j.matbio.2015.03.004
Ji DB, 2013, CARCINOGENESIS, V34, P1265, DOI 10.1093/carcin/bgt056
Jia L, 2013, CANCER LETT, V330, P241, DOI 10.1016/j.canlet.2012.11.055
Jin X, 2015, BREAST CANCER-BASIC, V9, P23, DOI 10.4137/BCBCR.S25460
Kawakami A, 2017, LAB INVEST, V97, P649, DOI 10.1038/labinvest.2017.9
Ladhani O, 2011, NEOPLASIA, V13, P633, DOI 10.1593/neo.11446
Lambert AW, 2017, CELL, V168, P670, DOI 10.1016/j.cell.2016.11.037
Lattier JM, 2013, CLIN EXP METASTAS, V30, P969, DOI 10.1007/s10585-013-9596-3
Lv YC, 2016, ONCOL LETT, V12, P5217, DOI 10.3892/ol.2016.5316
Mahmood N, 2018, FRONT ONCOL, V8, DOI 10.3389/fonc.2018.00024
Mahtabifard A, 2003, J THORAC CARDIOV SUR, V126, P28, DOI 10.1016/S0022-5223(02)73616-7
Meazza C, 2016, EXPERT REV ANTICANC, V16, P543, DOI 10.1586/14737140.2016.1168697
Meyer C, 2002, J BIOL CHEM, V277, P45400, DOI 10.1074/jbc.M208339200
Muz B, 2015, HYPOXIA, V3, P83, DOI 10.2147/HP.S93413
Nelius T, 2014, CELL DEATH DIS, V5, DOI 10.1038/cddis.2014.180
Nishida N, 2006, VASC HEALTH RISK MAN, V2, P213, DOI 10.2147/vhrm.2006.2.3.213
Notari L, 2006, J BIOL CHEM, V281, P38022, DOI 10.1074/jbc.M600353200
Notari L, 2010, FEBS J, V277, P2192, DOI 10.1111/j.1742-4658.2010.07641.x
Nwani NG, 2016, CANCER RES, V76, P2265, DOI 10.1158/0008-5472.CAN-15-2468
Pahwa S, 2014, CANCERS, V6, P416, DOI 10.3390/cancers6010416
Palmieri D, 2009, MOL CANCER RES, V7, P1438, DOI 10.1158/1541-7786.MCR-09-0234
Parri M, 2010, CELL COMMUN SIGNAL, V8, DOI 10.1186/1478-811X-8-23
Pecina-Slaus N, 2003, CANCER CELL INT, V3, DOI 10.1186/1475-2867-3-17
Protiva P, 2015, CELL MOL GASTROENTER, V1, P535, DOI 10.1016/j.jcmgh.2015.06.006
Pursiheimo JP, 2009, ONCOGENE, V28, P334, DOI 10.1038/onc.2008.392
Rawla P, 2019, WORLD J ONCOL, V10, P63, DOI 10.14740/wjon1191
Riggio AI, 2021, BRIT J CANCER, V124, P13, DOI 10.1038/s41416-020-01161-4
Roy K, 1999, NAT MED, V5, P387, DOI 10.1038/7385
Sartor O, 2018, NEW ENGL J MED, V378, P645, DOI 10.1056/NEJMra1701695
Shi HS, 2013, J TRANSL MED, V11, DOI 10.1186/1479-5876-11-86
Shiomi T, 2010, PATHOL INT, V60, P477, DOI 10.1111/j.1440-1827.2010.02547.x
Siegel RL, 2020, CA-CANCER J CLIN, V70, P145, DOI 10.3322/caac.21601
Simonovic M, 2001, P NATL ACAD SCI USA, V98, P11131, DOI 10.1073/pnas.211268598
Steeg PS, 2006, NAT MED, V12, P895, DOI 10.1038/nm1469
STEELE FR, 1993, P NATL ACAD SCI USA, V90, P1526, DOI 10.1073/pnas.90.4.1526
Streck CJ, 2005, J PEDIATR SURG, V40, P236, DOI 10.1016/j.jpedsurg.2004.09.049
Ta HT, 2009, BIOMATERIALS, V30, P4815, DOI 10.1016/j.biomaterials.2009.05.035
Tang DR, 2020, FRONT ONCOL, V9, DOI 10.3389/fonc.2019.01520
Tarin D, 2011, SEMIN CANCER BIOL, V21, P72, DOI 10.1016/j.semcancer.2010.12.006
Tsuru M., 2005, KURUME MED J, V52
Tsuruhisa S., ONCOL LETT, V22, P1
Uehara H, 2004, CANCER RES, V64, P3533, DOI 10.1158/0008-5472.CAN-03-3725
Vijayamurugan N, 2014, EXPERT REV ANTICANC, V14, P151, DOI 10.1586/14737140.2014.863453
Volpert OV, 2002, NAT MED, V8, P349, DOI 10.1038/nm0402-349
Wei YZ, 2019, BONE, V124, P103, DOI 10.1016/j.bone.2019.04.014
Wu QJ, 2012, BMC CANCER, V12, DOI 10.1186/1471-2407-12-129
Yang H, 2010, INVEST OPHTH VIS SCI, V51, P28, DOI 10.1167/iovs.09-4138
Yang JL, 2010, INVEST OPHTH VIS SCI, V51, P3273, DOI 10.1167/iovs.08-2878
Yang LP, 2016, HUM GENE THER, V27, P267, DOI 10.1089/hum.2015.135
Ye X, 2015, TRENDS CELL BIOL, V25, P675, DOI 10.1016/j.tcb.2015.07.012
Yi HZ, 2016, INT J ONCOL, V49, P1415, DOI 10.3892/ijo.2016.3620
Yin J, 2015, PLOS BIOL, V13, DOI 10.1371/journal.pbio.1002152
Zhang T, 2017, CELL DEATH DIS, V8, DOI 10.1038/cddis.2017.114
Zhou D, 2017, INT J CLIN EXP PATHO, V10, P10593
Zhou D, 2016, ONCOL LETT, V11, P116, DOI 10.3892/ol.2015.3880
Zhou D, 2010, J CANCER RES CLIN, V136, P1719, DOI 10.1007/s00432-010-0830-y
NR 104
TC 1
Z9 1
U1 0
U2 3
PU PERGAMON-ELSEVIER SCIENCE LTD
PI OXFORD
PA THE BOULEVARD, LANGFORD LANE, KIDLINGTON, OXFORD OX5 1GB, ENGLAND
SN 0006-2952
EI 1873-2968
J9 BIOCHEM PHARMACOL
JI Biochem. Pharmacol.
PD NOV
PY 2021
VL 193
AR 114787
DI 10.1016/j.bcp.2021.114787
EA SEP 2021
PG 10
WC Pharmacology & Pharmacy
WE Science Citation Index Expanded (SCI-EXPANDED)
SC Pharmacology & Pharmacy
GA WD5MK
UT WOS:000704984300006
PM 34571004
DA 2022-07-08
ER
PT J
AU Hou, CC
Sun, F
Sun, MY
AF Hou, Chengcai
Sun, Fei
Sun, Mingyue
TI Long non-coding RNA ASMTL-AS1 deteriorates the oncogenicity of
osteosarcoma by decoying microRNA-342-3p and consequently raising ADAM9
expression
SO BIOCHEMICAL AND BIOPHYSICAL RESEARCH COMMUNICATIONS
LA English
DT Article
DE Long non-coding RNA; SMTL antisense RNA 1; OS therapy; Therapeutic
target
ID PROLIFERATION; INVASION; CANCER; MIGRATION; CELLS
AB Background: Till now, little is known regarding expression pattern and specific roles of lncRNA ASMTL antisense RNA 1 (ASMTL-AS1) in osteosarcoma (OS). Therefore, our current research measured the expression of ASMTL-AS1 in OS, unveiled the roles of ASMTL-AS1 in the modulation of malignant characteristics of OS, and identified the downstream mechanism. Methods: The regulatory actions of ASMTL-…
C1 [Hou, Chengcai] Zaozhuang Municipal Hosp, Dept Hand Foot & Ankle Surg, Zaozhuang 277100, Shandong, Peoples R China.
[Sun, Fei] Zaozhuang Vocat Coll, Med Coll, Zaozhuang 277800, Shandong, Peoples R China.
[Sun, Mingyue] Zaozhuang Municipal Hosp, Dept Traumat Orthoped, 41 Longtou Middle Rd, Zaozhuang 277100, Shandong, Peoples R China.
RP Sun, MY (通讯作者)，Zaozhuang Municipal Hosp, Dept Traumat Orthoped, 41 Longtou Middle Rd, Zaozhuang 277100, Shandong, Peoples R China.
EM mingyue5921_orth@163.com
CR Chen RL, 2017, ONCOTARGET, V8, P20462, DOI 10.18632/oncotarget.14726
Cortini M, 2017, CANCER LETT, V405, P90, DOI 10.1016/j.canlet.2017.07.024
Feng ZY, 2020, LIFE SCI, V244, DOI 10.1016/j.lfs.2020.117298
Ghafouri-Fard S, 2021, BIOMED PHARMACOTHER, V135, DOI 10.1016/j.biopha.2021.111217
Han SW, 2018, GENE, V645, P157, DOI 10.1016/j.gene.2017.12.036
Hung GY, 2016, MEDICINE, V95, DOI 10.1097/MD.0000000000003420
Jiang LD, 2014, TUMOR BIOL, V35, P12645, DOI 10.1007/s13277-014-2588-3
Li GH, 2021, DISEASES-BASEL, V9, DOI 10.3390/diseases9010008
Li YS, 2018, ADV EXP MED BIOL, V1094, P97, DOI 10.1007/978-981-13-0719-5_10
Li ZH, 2017, CELL PHYSIOL BIOCHEM, V42, P1407, DOI 10.1159/000479205
Ma DN, 2020, CELL PROLIFERAT, V53, DOI 10.1111/cpr.12795
Meng QY, 2020, FRONT PHYSIOL, V11, DOI 10.3389/fphys.2020.564604
Nie ZG, 2018, ONCOL LETT, V16, P6502, DOI 10.3892/ol.2018.9453
Romero-Cordoba SL, 2018, SCI REP-UK, V8, DOI 10.1038/s41598-018-29708-9
Salmena L, 2011, CELL, V146, P353, DOI 10.1016/j.cell.2011.07.014
Schmitt AM, 2016, CANCER CELL, V29, P452, DOI 10.1016/j.ccell.2016.03.010
Simpson E, 2018, JAAPA-J AM ACAD PHYS, V31, P15, DOI 10.1097/01.JAA.0000541477.24116.8d
Taniue K, 2021, INT J MOL SCI, V22, DOI 10.3390/ijms22020632
Wang SH, 2016, TECHNOL CANCER RES T, V15, pNP49, DOI 10.1177/1533034615601563
Xie X, 2015, TUMOR BIOL, V36, P5031, DOI 10.1007/s13277-015-3154-3
Xu JY, 2017, BRIEF BIOINFORM, V18, P236, DOI 10.1093/bib/bbw015
Yang XM, 2017, MOL MED REP, V16, P3565, DOI 10.3892/mmr.2017.6975
Yang ZZ, 2016, CELL DEATH DIS, V7, DOI 10.1038/cddis.2016.272
Zhang SK, 2017, ONCOL RES, V25, P1505, DOI 10.3727/096504017X14886485417426
Zhang YL, 2020, ONCOL LETT, V20, P2606, DOI 10.3892/ol.2020.11807
Zhao L, 2015, BIOCHEM BIOPH RES CO, V457, P370, DOI 10.1016/j.bbrc.2014.12.119
Zhu JK, 2018, J BUON, V23, P1809
NR 27
TC 2
Z9 2
U1 2
U2 3
PU ACADEMIC PRESS INC ELSEVIER SCIENCE
PI SAN DIEGO
PA 525 B ST, STE 1900, SAN DIEGO, CA 92101-4495 USA
SN 0006-291X
EI 1090-2104
J9 BIOCHEM BIOPH RES CO
JI Biochem. Biophys. Res. Commun.
PD NOV 19
PY 2021
VL 579
BP 89
EP 96
DI 10.1016/j.bbrc.2021.09.049
EA SEP 2021
PG 8
WC Biochemistry & Molecular Biology; Biophysics
WE Science Citation Index Expanded (SCI-EXPANDED)
SC Biochemistry & Molecular Biology; Biophysics
GA WK1KB
UT WOS:000709490800003
PM 34597997
DA 2022-07-08
ER
PT J
AU Kim, HS
Kim, H
Lee, MR
Han, I
AF Kim, Han-Soo
Kim, Ha Jeong
Lee, Mi Ra
Han, Ilkyu
TI EMMPRIN expression is associated with metastatic progression in
osteosarcoma
SO BMC CANCER
LA English
DT Article
DE EMMPRIN; Osteosarcoma; Matrix metalloproteinase; Invasion; Metastasis
ID MATRIX METALLOPROTEINASE INDUCER; TUMOR-CELL INVASION; RNA INTERFERENCE;
CD147 EXPRESSION; PROGNOSTIC-FACTOR; GROWTH-FACTOR; CARCINOMA;
PROLIFERATION; ANGIOGENESIS; ACTIVATION
AB Background Extracellular matrix metalloproteinase inducer (EMMPRIN), a cell-surface glycoprotein, is overexpressed in several cancer types. EMMPRIN induces a metastatic phenotype by triggering the production of matrix metalloproteinase proteins (MMPs) such as MMP1 and MMP2, and vascular endothelial growth factor (VEGF) in cancer cells and the surrounding stromal cells. The purpose of this stud…
C1 [Kim, Han-Soo; Kim, Ha Jeong; Lee, Mi Ra; Han, Ilkyu] Seoul Natl Univ Hosp, Dept Orthopaed Surg, 101 Daehak Ro, Seoul 03080, South Korea.
[Kim, Han-Soo; Han, Ilkyu] Seoul Natl Univ, Dept Orthopaed Surg, Coll Med, Seoul, South Korea.
RP Han, I (通讯作者)，Seoul Natl Univ Hosp, Dept Orthopaed Surg, 101 Daehak Ro, Seoul 03080, South Korea.; Han, I (通讯作者)，Seoul Natl Univ, Dept Orthopaed Surg, Coll Med, Seoul, South Korea.
EM hiK19@snu.ac.kr
OI HAN, ILKYU/0000-0001-9841-3775
FU National Research Foundation of Korea - Korean Government [2009-0136];
Doosan Yonkang Foundation [30-2014-0120]
FX The authors declare that they have nothing to disclose. This study was
supported by National Research Foundation of Korea Grant funded by the
Korean Government (Grant no. 2009-0136) and Doosan Yonkang Foundation
(Grant no. 30-2014-0120). The funding body had no role in the design of
the study and collection, analysis, and interpretation of data and in
writing this manuscript.
CR Aresu L, 2014, VET COMP ONCOL, V12, P29, DOI 10.1111/j.1476-5829.2012.00328.x
BILLIAU A, 1977, ANTIMICROB AGENTS CH, V12, P11, DOI 10.1128/AAC.12.1.11
BIRKEDALHANSEN H, 1993, CRIT REV ORAL BIOL M, V4, P197, DOI 10.1177/10454411930040020401
BISWAS C, 1995, CANCER RES, V55, P434
Bjornland K, 2005, J SURG RES, V127, P151, DOI 10.1016/j.jss.2004.12.016
Bordador LC, 2000, INT J CANCER, V85, P347, DOI 10.1002/(SICI)1097-0215(20000201)85:3<347::AID-IJC9>3.0.CO;2-#
Bougatef F, 2010, PLOS ONE, V5, DOI 10.1371/journal.pone.0012265
Delyon J, 2015, EXP DERMATOL, V24, P443, DOI 10.1111/exd.12693
FOGH J, 1977, JNCI-J NATL CANCER I, V59, P221, DOI 10.1093/jnci/59.1.221
Gibbs CP, 2005, NEOPLASIA, V7, P967, DOI 10.1593/neo.05394
Han I, 2008, CLIN ORTHOP RELAT R, V466, P2107, DOI 10.1007/s11999-008-0333-1
HARRIS SA, 1995, J BONE MINER RES, V10, P178
Hou CH, 2014, MOL CANCER, V13, DOI 10.1186/1476-4598-13-236
Ishibashi Y, 2004, CANCER-AM CANCER SOC, V101, P1994, DOI 10.1002/cncr.20593
Jensen Mette Munk, 2008, BMC Med Imaging, V8, P16, DOI 10.1186/1471-2342-8-16
Jin JS, 2006, INT J GYNECOL PATHOL, V25, P140, DOI 10.1097/01.pgp.0000189244.57145.84
Jones KB, 2012, CANCER RES, V72, P1865, DOI 10.1158/0008-5472.CAN-11-2663
Kanekura T, 2002, INT J CANCER, V99, P520, DOI 10.1002/ijc.10390
Kang HG, 2007, J ORTHOP RES, V25, P696, DOI 10.1002/jor.20323
Kansara M, 2014, NAT REV CANCER, V14, P722, DOI 10.1038/nrc3838
Li R, 2013, INT J ONCOL, V43, P1885, DOI 10.3892/ijo.2013.2108
Li Y, 2009, HISTOPATHOLOGY, V54, P677, DOI 10.1111/j.1365-2559.2009.03280.x
Lu JC, 2015, J CLIN INVEST, V125, P1839, DOI 10.1172/JCI78437
Madigan MC, 2008, CANCER IMMUNOL IMMUN, V57, P1367, DOI 10.1007/s00262-008-0473-x
Meyers PA, 2011, CANCER-AM CANCER SOC, V117, P1736, DOI 10.1002/cncr.25744
Moirangthem A, 2016, SCI REP-UK, V6, DOI 10.1038/srep21903
Pan YQ, 2012, ONCOL REP, V27, P2003, DOI 10.3892/or.2012.1729
Reimers N, 2004, CLIN CANCER RES, V10, P3422, DOI 10.1158/1078-0432.CCR-03-0610
ROSEN G, 1982, CANCER-AM CANCER SOC, V49, P1221, DOI 10.1002/1097-0142(19820315)49:6<1221::AID-CNCR2820490625>3.0.CO;2-E
Sameshima T, 2000, INT J CANCER, V88, P21, DOI 10.1002/1097-0215(20001001)88:1<21::AID-IJC4>3.0.CO;2-S
Sinclair W, 2021, DIAGN CYTOPATHOL, V49, P219, DOI 10.1002/dc.24651
Sounni NE, 2004, J BIOL CHEM, V279, P13564, DOI 10.1074/jbc.M307688200
Tan H, 2008, TRANSL RES, V152, P143, DOI 10.1016/j.trsl.2008.07.005
Tang Y, 2005, CANCER RES, V65, P3193, DOI 10.1158/0008-5472.CAN-04-3605
Tsai HC, 2014, ONCOTARGET, V5, P3800, DOI 10.18632/oncotarget.1998
Ueda K, 2007, ONCOL REP, V17, P731
Vigneswaran N, 2006, EXP MOL PATHOL, V80, P147, DOI 10.1016/j.yexmp.2005.09.011
Wang B, 2010, J EXP CLIN CANC RES, V29, DOI 10.1186/1756-9966-29-61
Wang LG, 2006, CANCER BIOL THER, V5, P608, DOI 10.4161/cbt.5.6.2661
Xue YJ, 2011, MED ONCOL, V28, P1363, DOI 10.1007/s12032-010-9582-4
Yang J, 2016, CANCER BIOMARK, V17, P237, DOI 10.3233/CBM-160636
Zhang Q, 2007, EUR J CANCER PREV, V16, P196, DOI 10.1097/01.cej.0000236245.40619.c3
Zheng HC, 2006, BRIT J CANCER, V95, P1371, DOI 10.1038/sj.bjc.6603425
Zhou QA, 2011, SURG ONCOL, V20, P13, DOI 10.1016/j.suronc.2009.09.002
Zhu HN, 2012, PROSTATE, V72, P72, DOI 10.1002/pros.21408
NR 45
TC 1
Z9 1
U1 1
U2 1
PU BMC
PI LONDON
PA CAMPUS, 4 CRINAN ST, LONDON N1 9XW, ENGLAND
EI 1471-2407
J9 BMC CANCER
JI BMC Cancer
PD SEP 26
PY 2021
VL 21
IS 1
AR 1059
DI 10.1186/s12885-021-08774-9
PG 12
WC Oncology
WE Science Citation Index Expanded (SCI-EXPANDED)
SC Oncology
GA UY1CN
UT WOS:000701269500003
PM 34565336
OA gold, Green Published
DA 2022-07-08
ER
PT J
AU Massimini, M
Romanucci, M
De Maria, R
Della Salda, L
AF Massimini, Marcella
Romanucci, Mariarita
De Maria, Raffaella
Della Salda, Leonardo
TI An Update on Molecular Pathways Regulating Vasculogenic Mimicry in Human
Osteosarcoma and Their Role in Canine Oncology
SO FRONTIERS IN VETERINARY SCIENCE
LA English
DT Review
DE comparative oncology; dog; osteosarcoma; vasculogenic mimicry; molecular
pathways
ID GROWTH-FACTOR VEGF; STEM-LIKE CELLS; FOCAL ADHESION KINASE;
TUMOR-INITIATING CELLS; HUMAN-MELANOMA CELLS; GENE-EXPRESSION; IN-VITRO;
MATRIX METALLOPROTEINASES; THERAPEUTIC STRATEGIES; MESENCHYMAL
TRANSITION
AB Canine tumors are valuable comparative models for human counterparts, especially to explore novel biomarkers and to understand pathways and processes involved in metastasis. Vasculogenic mimicry (VM) is a unique property of malignant cancer cells which promote metastasis. Thus, it represents an opportunity to investigate both the molecular mechanisms and the therapeutic targets of a crucial ph…
C1 [Massimini, Marcella; Romanucci, Mariarita; Della Salda, Leonardo] Univ Teramo, Fac Vet Med, Teramo, Italy.
[De Maria, Raffaella] Univ Turin, Fac Vet Med, Turin, Italy.
RP Massimini, M (通讯作者)，Univ Teramo, Fac Vet Med, Teramo, Italy.
EM mmassimini@unite.it
RI Massimini, Marcella/AAB-4376-2021
OI Massimini, Marcella/0000-0001-7204-6495
CR Abou Asa S, 2012, HISTOL HISTOPATHOL, V27, P601, DOI 10.14670/HH-27.601
Ahmed I, 2021, BIOTECH HISTOCHEM, V96, P546, DOI 10.1080/10520295.2020.1832256
Akhtar N, 2004, NEOPLASIA, V6, P106, DOI 10.1593/neo.03334
Alegre F, 2018, PLOS ONE, V13, DOI 10.1371/journal.pone.0209941
Aresu L, 2011, BMC VET RES, V7, DOI 10.1186/1746-6148-7-33
Ayala-Dominguez L, 2019, FRONT ONCOL, V9, DOI 10.3389/fonc.2019.00998
Bao ZQ, 2018, INT J CLIN EXP PATHO, V11, P3656
Barreno L, 2019, BMC CANCER, V19, DOI 10.1186/s12885-019-5955-z
Behrooz AB, 2019, J DRUG TARGET, V27, P257, DOI 10.1080/1061186X.2018.1479756
Beltran M, 2008, GENE DEV, V22, P756, DOI 10.1101/gad.455708
Benitah SA, 2003, MOL BIOL CELL, V14, P3041, DOI 10.1091/mbc.E03-01-0016
Bernabe LF, 2013, BMC VET RES, V9, DOI 10.1186/1746-6148-9-190
Bittner M, 2000, NATURE, V406, P536, DOI 10.1038/35020115
Blacking TM, 2012, VET COMP ONCOL, V10, P252, DOI 10.1111/j.1476-5829.2011.00293.x
Brachelente C, 2017, SCI REP-UK, V7, DOI 10.1038/s41598-017-06281-1
Caceres S, 2015, PLOS ONE, V10, DOI 10.1371/journal.pone.0122277
Calle AS, 2018, CANCER SCI, V109, P2093, DOI 10.1111/cas.13642
Cam M, 2016, ONCOTARGET, V7, P48533, DOI 10.18632/oncotarget.10406
[truncated: 51,993 more rows]

## Sheet: download.2
FN Clarivate Analytics Web of Science
VR 1.0
PT J
AU Zhou, YH
Hu, ZH
Li, NN
Jiang, RJ
AF Zhou, Yanhong
Hu, Zhaohui
Li, Ningning
Jiang, Renjie
TI Interleukin-32 stimulates osteosarcoma cell invasion and motility via
AKT pathway-mediated MMP-13 expression
SO INTERNATIONAL JOURNAL OF MOLECULAR MEDICINE
LA English
DT Article
DE interleukin-32; invasion; motility; AKT; matrix metalloproteinase-13;
osteosarcoma
ID NF-KAPPA-B; CANCER MICROENVIRONMENT; TUMOR PROGRESSION; GASTRIC-CANCER;
IL-32; METASTASIS; CYTOKINE; ANGIOGENESIS; INACTIVATION; SARCOMA
AB As a pro-inflammatory cytokine, interleukin-32 (IL-32) is reported to play an important role in tumor development and progression. However, its effects on the invasion and motility of osteosarcoma cells remain elusive. The aim of the present study was to determine the molecular mechanisms of IL-32 in osteosarcoma cells using RT-PCR and western blot analysis. The results showed that IL-32 stimu…
C1 [Zhou, Yanhong] Peoples Hosp Liuzhou, Dept Clin Lab, Liuzhou 545006, Peoples R China.
[Hu, Zhaohui; Li, Ningning; Jiang, Renjie] Peoples Hosp Liuzhou, Dept Spine Surg, Liuzhou 545006, Peoples R China.
RP Hu, ZH (通讯作者)，Peoples Hosp Liuzhou, Dept Spine Surg, 8 Wen Chang Rd, Liuzhou 545006, Peoples R China.
EM zhaohuihulz@163.com
FU National Natural Science Foundation of China [81260274]
FX The present study was supported by grants from the National Natural
Science Foundation of China (no. 81260274).
CR Balbin M, 1999, APMIS, V107, P45, DOI 10.1111/j.1699-0463.1999.tb01525.x
Brader S, 2004, TUMORI J, V90, P2, DOI 10.1177/030089160409000102
Broadhead Matthew L., 2011, Sarcoma, V2011, P959248, DOI 10.1155/2011/959248
Chang CJ, 2011, BIOCHEM BIOPH RES CO, V415, P245, DOI 10.1016/j.bbrc.2011.10.024
Cho KS, 2010, BIOCHEM BIOPH RES CO, V402, P48, DOI 10.1016/j.bbrc.2010.09.099
Choi JD, 2009, IMMUNOLOGY, V126, P535, DOI 10.1111/j.1365-2567.2008.02917.x
Felaco P, 2009, J BIOL REG HOMEOS AG, V23, P141
Heare T, 2009, CURR OPIN PEDIATR, V21, P365, DOI 10.1097/MOP.0b013e32832b1111
Ishigami S, 2013, MED ONCOL, V30, DOI 10.1007/s12032-013-0472-4
Joosten LAB, 2013, CELL MOL LIFE SCI, V70, P3883, DOI 10.1007/s00018-013-1301-9
Kakhki VRD, 2013, NUCL MED REV, V16, P66, DOI 10.5603/NMR.2013.0037
Kang YH, 2012, CANCER LETT, V318, P226, DOI 10.1016/j.canlet.2011.12.023
Kim SH, 2005, IMMUNITY, V22, P131, DOI 10.1016/j.immuni.2004.12.003
Lee HJ, 2012, ONCOL LETT, V3, P490, DOI 10.3892/ol.2011.511
Ma O, 2009, CANCER RES, V69, P2559, DOI 10.1158/0008-5472.CAN-08-2929
Mabilleau G, 2009, PLOS ONE, V4, DOI 10.1371/journal.pone.0004173
Netea MG, 2005, P NATL ACAD SCI USA, V102, P16309, DOI 10.1073/pnas.0508237102
Nold-Petry CA, 2014, J IMMUNOL, V192, P589, DOI 10.4049/jimmunol.1202802
Oh JH, 2011, ONCOGENE, V30, P3345, DOI 10.1038/onc.2011.52
Osaki M, 2011, MOL THER, V19, P1123, DOI 10.1038/mt.2011.53
Park JS, 2013, CELL ONCOL, V36, P493, DOI 10.1007/s13402-013-0154-4
Sheu BC, 2008, FRONT BIOSCI-LANDMRK, V13, P6255, DOI 10.2741/3152
Sorrentino C, 2009, AM J RESP CRIT CARE, V180, P769, DOI 10.1164/rccm.200903-0400OC
Tsai CY, 2014, CLIN CANCER RES, V20, P2276, DOI 10.1158/1078-0432.CCR-13-1221
Wilson J, 2002, SEMIN CANCER BIOL, V12, P113, DOI 10.1006/scbi.2001.0419
Wu PK, 2009, JPN J CLIN ONCOL, V39, P514, DOI 10.1093/jjco/hyp057
Yagi Y, 2011, INT J MOL MED, V27, P263, DOI 10.3892/ijmm.2010.575
Ye Z, 2014, ONCOL RES, V21, P201
Yousif NG, 2013, CYTOKINE, V61, P223, DOI 10.1016/j.cyto.2012.09.022
Zeng QL, 2014, CYTOKINE, V65, P24, DOI 10.1016/j.cyto.2013.09.017
NR 30
TC 17
Z9 18
U1 1
U2 10
PU SPANDIDOS PUBL LTD
PI ATHENS
PA POB 18179, ATHENS, 116 10, GREECE
SN 1107-3756
EI 1791-244X
J9 INT J MOL MED
JI Int. J. Mol. Med.
PD JUN
PY 2015
VL 35
IS 6
BP 1729
EP 1733
DI 10.3892/ijmm.2015.2159
PG 5
WC Medicine, Research & Experimental
WE Science Citation Index Expanded (SCI-EXPANDED)
SC Research & Experimental Medicine
GA CH5MY
UT WOS:000354081100029
PM 25846944
OA Bronze
DA 2022-07-08
ER
PT J
AU Wang, B
Su, Y
Yang, Q
Lv, DC
Zhang, WG
Tang, K
Wang, H
Zhang, R
Liu, Y
AF Wang, Bo
Su, Yun
Yang, Qun
Lv, Decheng
Zhang, Weiguo
Tang, Kai
Wang, Hong
Zhang, Rui
Liu, Yang
TI 被撤回的出版物: Overexpression of Long Non-Coding RNA HOTAIR Promotes Tumor
Growth and Metastasis in Human Osteosarcoma (Retracted article. See vol.
43, pg. 898, 2020)
SO MOLECULES AND CELLS
LA English
DT Article; Retracted Publication
DE HOTAIR; invasion; long non-coding RNA; metastasis; osteosarcoma;
proliferation
ID EPITHELIAL-MESENCHYMAL TRANSITION; HIGH-GRADE OSTEOSARCOMA;
POOR-PROGNOSIS; CELL-PROLIFERATION; EXPRESSION; CANCER; GENE;
EXTREMITIES; KNOCKDOWN; DIAGNOSIS
AB Human osteosarcoma usually presented a high tendency to metastatic spread and caused poor outcomes, however, the underlying mechanism was still largely unknown. In the present study, using a series of in vitro experiments and an animal model, we investigated the roles of HOX antisense intergenic RNA (HOTAIR) during the proliferation and invasion of osteosarcoma. According with our results, HOT…
C1 [Wang, Bo; Yang, Qun; Lv, Decheng; Zhang, Weiguo; Tang, Kai; Wang, Hong; Zhang, Rui; Liu, Yang] Dalian Med Univ, Affiliated Hosp 1, Dept Spine Surg, Dalian 116011, Liaoning Provin, Peoples R China.
[Su, Yun] Dalian Univ, Affiliated Zhongshan Hosp, Dept Orthopaed, Dalian 116001, Liaoning Provin, Peoples R China.
RP Wang, B (通讯作者)，Dalian Med Univ, Affiliated Hosp 1, Dept Spine Surg, Dalian 116011, Liaoning Provin, Peoples R China.
EM zst0102@hotmail.com
CR Alves CP, 2013, STEM CELLS, V31, P2827, DOI 10.1002/stem.1547
Bacci G, 2008, J SURG ONCOL, V98, P415, DOI 10.1002/jso.21140
Bielack S, 2009, ANN ONCOL, V20, P137, DOI 10.1093/annonc/mdp154
Bielack SS, 2002, J CLIN ONCOL, V20, P776, DOI 10.1200/JCO.20.3.776
Cho HJ, 2007, J BIOCHEM MOL BIOL, V40, P1069
Davies K. J., 2014, INT J BREAST CANC, V2014, DOI DOI 10.1155/2014/839094
Eccles SA, 2007, LANCET, V369, P1742, DOI 10.1016/S0140-6736(07)60781-8
Emst C, 2013, FRONT CELL NEUROSCI, V7, DOI 10.3389/fncel.2013.00168
Endo H, 2013, PLOS ONE, V8, DOI 10.1371/journal.pone.0077070
Gibb EA, 2011, MOL CANCER, V10, DOI 10.1186/1476-4598-10-38
Gupta A, 2014, AGEING RES REV, V13, P65, DOI 10.1016/j.arr.2013.12.001
Gupta RA, 2010, NATURE, V464, P1071, DOI 10.1038/nature08975
Hajjari M, 2013, MED ONCOL, V30, DOI 10.1007/s12032-013-0670-0
Han J, 2012, WORLD J SURG ONCOL, V10, DOI 10.1186/1477-7819-10-37
Hanahan D, 2011, CELL, V144, P646, DOI 10.1016/j.cell.2011.02.013
Himelstein BP, 1998, MED PEDIATR ONCOL, V31, P471, DOI 10.1002/(SICI)1096-911X(199812)31:6<471::AID-MPO2>3.0.CO;2-M
Huarte M, 2010, CELL, V142, P409, DOI 10.1016/j.cell.2010.06.040
Hughes DPM, 2009, EXPERT OPIN DRUG DEL, V6, P1311, DOI 10.1517/17425240903280422
Ishibashi M, 2013, ONCOL REP, V29, P946, DOI 10.3892/or.2012.2219
Kapranov P, 2007, SCIENCE, V316, P1484, DOI 10.1126/science.1138341
Kashima T, 2003, INT J CANCER, V104, P147, DOI 10.1002/ijc.10931
Khalil AM, 2009, P NATL ACAD SCI USA, V106, P11667, DOI 10.1073/pnas.0904715106
Kim K, 2013, ONCOGENE, V32, P1616, DOI 10.1038/onc.2012.193
Li J, 2014, TUMOUR BIOL
Li X, 2013, BRIT J CANCER, V109, P2266, DOI 10.1038/bjc.2013.548
Lipovich L, 2010, BBA-GENE REGUL MECH, V1799, P597, DOI 10.1016/j.bbagrm.2010.10.001
Liu XH, 2014, MOL CANCER, V13, DOI 10.1186/1476-4598-13-92
Liu XH, 2013, BMC CANCER, V13, DOI 10.1186/1471-2407-13-464
Lu LG, 2012, BREAST CANCER RES TR, V136, P875, DOI 10.1007/s10549-012-2314-z
Ma JF, 2013, EUR REV MED PHARMACO, V17, P1102
Matouk IJ, 2007, PLOS ONE, V2, DOI 10.1371/journal.pone.0000845
Mercer TR, 2009, NAT REV GENET, V10, P155, DOI 10.1038/nrg2521
Messerschmitt PJ, 2009, J AM ACAD ORTHOP SUR, V17, P515, DOI 10.5435/00124635-200908000-00005
Mialou V, 2005, CANCER-AM CANCER SOC, V104, P1100, DOI 10.1002/cncr.21263
Mirabello L, 2009, CANCER-AM CANCER SOC, V115, P1531, DOI 10.1002/cncr.24121
Nie FQ, 2015, MOL CANCER THER, V14, P268, DOI 10.1158/1535-7163.MCT-14-0492
Pandey GK, 2014, CANCER CELL, V26, P722, DOI 10.1016/j.ccell.2014.09.014
Pasic I, 2010, CANCER RES, V70, P160, DOI 10.1158/0008-5472.CAN-09-1902
Peng Ting-sheng, 2002, Ai Zheng, V21, P745
Ponting CP, 2009, CELL, V136, P629, DOI 10.1016/j.cell.2009.02.006
PosthumaDeBoer J, 2011, CLIN EXP METASTAS, V28, P493, DOI 10.1007/s10585-011-9384-x
Qiu JJ, 2014, GYNECOL ONCOL, V134, P121, DOI 10.1016/j.ygyno.2014.03.556
Rinn JL, 2007, CELL, V129, P1311, DOI 10.1016/j.cell.2007.05.022
Ritter J, 2010, ANN ONCOL, V21, P320, DOI 10.1093/annonc/mdq276
Siclari VA, 2010, J ORTHOP SURG RES, V5, DOI 10.1186/1749-799X-5-78
Sorensen KP, 2013, BREAST CANCER RES TR, V142, P529, DOI 10.1007/s10549-013-2776-7
Steeg PS, 2006, NAT MED, V12, P895, DOI 10.1038/nm1469
Tsai MC, 2010, SCIENCE, V329, P689, DOI 10.1126/science.1192002
Worth LL, 2002, ONCOL REP, V9, P823
Wu ZH, 2014, ONCOL REP, V32, P395, DOI 10.3892/or.2014.3186
Xu ZY, 2013, INT J BIOL SCI, V9, P587, DOI 10.7150/ijbs.6339
Xue Y, 2015, ONCOTARGET, V6, P484, DOI 10.18632/oncotarget.2861
Zhang J, 2015, INT IMMUNOPHARMACOL, V24, P50, DOI 10.1016/j.intimp.2014.11.012
Zhang Q, 2013, ASIAN PAC J CANCER P, V14, P2311, DOI 10.7314/APJCP.2013.14.4.2311
NR 54
TC 66
Z9 69
U1 0
U2 12
PU KOREAN SOC MOLECULAR & CELLULAR BIOLOGY
PI SEOUL
PA 635-4, YUCKSAM-DONG, GANGNAM-GU, SEOUL 135-703, SOUTH KOREA
SN 1016-8478
EI 0219-1032
J9 MOL CELLS
JI Mol. Cells
PD MAY 31
PY 2015
VL 38
IS 5
BP 432
EP 440
DI 10.14348/molcells.2015.2327
PG 9
WC Biochemistry & Molecular Biology; Cell Biology
WE Science Citation Index Expanded (SCI-EXPANDED)
SC Biochemistry & Molecular Biology; Cell Biology
GA CJ5VB
UT WOS:000355558800008
PM 25728753
OA Green Published, Green Submitted, hybrid
DA 2022-07-08
ER
PT J
AU Meng, QT
Ren, CL
Wang, LP
Zhao, YJ
Wang, SJ
AF Meng, Qingtao
Ren, Changle
Wang, Liping
Zhao, Yujie
Wang, Shujing
TI Knockdown of ST6Gal-I inhibits the growth and invasion of osteosarcoma
MG-63 cells
SO BIOMEDICINE & PHARMACOTHERAPY
LA English
DT Article
DE ST6Gal-I; Osteosarcoma; Proliferation; Invasion; EMT
ID EPITHELIAL-MESENCHYMAL TRANSITION; N-GLYCANS MODULATE; HEPATOCARCINOMA
CELLS; CARCINOMA CELLS; DEATH RECEPTOR; SIALIC ACIDS; CANCER CELLS;
ADHESION; EXPRESSION; APOPTOSIS
AB The upregulation of alpha-2,6-sialyltranferase 1 (ST6Gal-I) has been observed in several malignant tumors, including colon, ovarian and liver cancers, where its expression correlates with the invasion and metastasis of these tumors. However, the roles and molecular mechanisms by which ST6Gal-I mediates the growth and invasion of osteosarcoma cells still remain poorly unknown. In this study, we…
C1 [Meng, Qingtao] Dalian Med Univ, Nondirectly Affiliated Hosp, Peoples Hosp Dalian 3, Dept Orthoped Surg, Dalian 116044, Liaoning, Peoples R China.
[Ren, Changle] Dalian Med Univ, Nondirectly Affiliated Hosp, Dalian Municipal Cent Hosp, Dept Orthoped Surg, Dalian 116044, Liaoning, Peoples R China.
[Wang, Liping; Zhao, Yujie; Wang, Shujing] Dalian Med Univ, Inst Glycobiol, Dept Biochem & Mol Biol, Dalian 116044, Liaoning, Peoples R China.
RP Wang, SJ (通讯作者)，Dalian Med Univ, Inst Glycobiol, Dept Biochem & Mol Biol, 9 Western Sect,Lvshun Southern Rd, Dalian 116044, Liaoning, Peoples R China.
EM wangshujing@dlmedu.edu.cn
FU National Natural Science Foundation of China [31470799]; Natural Science
Foundation of Liaoning Province [2014023032]
FX This work was supported by grants from the National Natural Science
Foundation of China (31470799) and the Natural Science Foundation of
Liaoning Province (2014023032).
CR Choi YW, 2007, INT J GYNECOL CANCER, V17, P687, DOI 10.1111/j.1525-1438.2007.00834.x
Christie DR, 2008, J OVARIAN RES, V1, DOI 10.1186/1757-2215-1-3
Dall'Olio F, 2004, GLYCOBIOLOGY, V14, P39, DOI 10.1093/glycob/cwh002
Dall'Olio Fabio, 2000, Glycoconjugate Journal, V17, P669, DOI 10.1023/A:1011077000164
Endo-Munoz L, 2012, BBA-REV CANCER, V1826, P434, DOI 10.1016/j.bbcan.2012.07.003
He HT, 2014, ONCOL LETT, V7, P1352, DOI 10.3892/ol.2014.1935
Hedlund M, 2008, CANCER RES, V68, P388, DOI 10.1158/0008-5472.CAN-07-1340
Kannagi R, 2004, CANCER SCI, V95, P377, DOI 10.1111/j.1349-7006.2004.tb03219.x
Lamoureux F, 2009, CANCER RES, V69, P526, DOI 10.1158/0008-5472.CAN-08-2648
Lee JM, 2006, J CELL BIOL, V172, P973, DOI 10.1083/jcb.200601018
Lee M, 2010, ONCOL REP, V23, P757, DOI 10.3892/or_00000695
Li J, 2014, TUMOR BIOL, V35, P7475, DOI 10.1007/s13277-014-1983-0
Li YH, 2012, APPL MICROBIOL BIOT, V94, P887, DOI 10.1007/s00253-012-4040-1
Lin SQ, 2002, EXP CELL RES, V276, P101, DOI 10.1006/excr.2002.5521
Liu ZY, 2011, J BIOL CHEM, V286, P39654, DOI 10.1074/jbc.M111.276063
Lu JS, 2014, J BIOL CHEM, V289, P34627, DOI 10.1074/jbc.M114.593392
Stanley P, 2011, COLD SPRING HARB PER, V3, P3, DOI DOI 10.1101/CSHPERSPECT.A004630
Sung JY, 2014, CELL DEATH DIS, V5, DOI 10.1038/cddis.2014.189
Swindall AF, 2013, CANCER RES, V73, P2368, DOI 10.1158/0008-5472.CAN-12-3424
Swindall AF, 2011, J BIOL CHEM, V286, P22982, DOI 10.1074/jbc.M110.211375
Tang J, 2014, CELL PROLIFERAT, V47, P427, DOI 10.1111/cpr.12129
Taniguchi N, 2011, BMB REP, V44, P772, DOI 10.5483/BMBRep.2011.44.12.772
Tzanakakis GN, 2007, BIOMED CHROMATOGR, V21, P406, DOI 10.1002/bmc.771
Velinov N, 2010, Khirurgiia (Sofiia), P44
Wang PH, 2005, GYNECOL ONCOL, V99, P631, DOI 10.1016/j.ygyno.2005.07.016
Wang SJ, 2015, TUMOR BIOL, V36, P885, DOI 10.1007/s13277-014-2638-x
Yu SJ, 2012, BIOCHEM BIOPH RES CO, V427, P506, DOI 10.1016/j.bbrc.2012.09.086
Zhang ZH, 2013, PLOS ONE, V8, DOI 10.1371/journal.pone.0065218
Zhuo Y, 2008, J BIOL CHEM, V283, P22177, DOI 10.1074/jbc.M8000015200
NR 29
TC 17
Z9 19
U1 1
U2 15
PU ELSEVIER FRANCE-EDITIONS SCIENTIFIQUES MEDICALES ELSEVIER
PI ISSY-LES-MOULINEAUX
PA 65 RUE CAMILLE DESMOULINS, CS50083, 92442 ISSY-LES-MOULINEAUX, FRANCE
SN 0753-3322
EI 1950-6007
J9 BIOMED PHARMACOTHER
JI Biomed. Pharmacother.
PD MAY
PY 2015
VL 72
BP 172
EP 178
DI 10.1016/j.biopha.2015.04.020
PG 7
WC Medicine, Research & Experimental; Pharmacology & Pharmacy
WE Science Citation Index Expanded (SCI-EXPANDED)
SC Research & Experimental Medicine; Pharmacology & Pharmacy
GA CJ7JF
UT WOS:000355670400026
PM 26054692
DA 2022-07-08
ER
PT J
AU Wang, ST
Li, DZ
Li, JM
Fang, J
Li, HZ
Tong, PJ
Liu, FC
AF Wang, Shan-Tao
Li, Dan-Zhi
Li, Jian-Min
Fang, Jun
Li, Hua-Zhuang
Tong, Pei-Jian
Liu, Fu-Cun
TI Lentivirus-mediated RNA interference targeting UbcH10 reduces cell
growth and invasion of human osteosarcoma cells via inhibition of Ki-67
and matrix metalloproteinases
SO ONCOLOGY LETTERS
LA English
DT Article
DE UbcH10; matrix metalloproteinases; osteosarcoma; growth; invasion; Ki-67
ID UBIQUITIN-CONJUGATING ENZYME; PROTEIN; OVEREXPRESSION; BIOMARKER
AB Osteosarcoma (OS) is the most commonly diagnosed primary malignancy affecting the bone. UbcH10 is a cancer-related E2-ubiquitin-conjugating enzyme. An overexpression of UbcH10 is significantly associated with tumor grade and cellular proliferation. However, limited evidence exists with regard to the biological function of UbcH10 in OS. The present study created a UbcH10 knockdown OS cell line …
C1 [Wang, Shan-Tao; Li, Jian-Min] Shandong Univ, Qilu Hosp, Dept Orthoped, Jinan 510012, Shandong, Peoples R China.
[Wang, Shan-Tao; Li, Dan-Zhi; Fang, Jun; Li, Hua-Zhuang] Yidu Cent Hosp Weifang, Dept Orthoped, Qingzhou 262500, Shandong, Peoples R China.
[Tong, Pei-Jian; Liu, Fu-Cun] Zhejiang Univ Tradit Chinese Med, Dept Orthoped, Affiliated Hosp 1, Hangzhou 310006, Zhejiang, Peoples R China.
RP Liu, FC (通讯作者)，Zhejiang Univ Tradit Chinese Med, Dept Orthoped, Affiliated Hosp 1, 54 Youdian Rd, Hangzhou 310006, Zhejiang, Peoples R China.
EM dxwzliu@126.com
CR Akiyama T, 2008, MOL CANCER THER, V7, P3461, DOI 10.1158/1535-7163.MCT-08-0530
Aristarkhov A, 1996, P NATL ACAD SCI USA, V93, P4294, DOI 10.1073/pnas.93.9.4294
Bacci G, 2006, CANCER-AM CANCER SOC, V106, P1154, DOI 10.1002/cncr.21724
Chen SM, 2010, CLIN EXP PHARMACOL P, V37, P525, DOI [10.1111/j.1440-1681.2009.05348.x, 10.1111/j.1440-1681.2010.05348.x]
Davies K. J., 2014, INT J BREAST CANC, V2014, DOI DOI 10.1155/2014/839094
Egeblad M, 2002, NAT REV CANCER, V2, P161, DOI 10.1038/nrc745
Hao ZL, 2012, TUMOR BIOL, V33, P723, DOI 10.1007/s13277-011-0291-1
Jiang L, 2010, J CANCER RES CLIN, V136, P211, DOI 10.1007/s00432-009-0651-z
Kleiner DE, 1999, CANCER CHEMOTH PHARM, V43, pS42, DOI 10.1007/s002800051097
Lin YQ, 2002, J BIOL CHEM, V277, P21913, DOI 10.1074/jbc.M109398200
Mirabello L, 2009, CANCER-AM CANCER SOC, V115, P1531, DOI 10.1002/cncr.24121
Okamoto Y, 2003, CANCER RES, V63, P4167
Ottaviani G, 2009, CANCER TREAT RES, V152, P15, DOI [10.1007/978-1-4419-0284-9_2, 10.1007/978-1-4419-0284-9_23]
Pallante P, 2013, EUR J CANCER, V49, P1117, DOI 10.1016/j.ejca.2012.09.033
Rape M, 2006, CELL, V124, P89, DOI 10.1016/j.cell.2005.10.032
Scholzen T, 2000, J CELL PHYSIOL, V182, P311, DOI 10.1002/(SICI)1097-4652(200003)182:3<311::AID-JCP1>3.0.CO;2-9
Townsley FM, 1997, P NATL ACAD SCI USA, V94, P2362, DOI 10.1073/pnas.94.6.2362
van Ree JH, 2010, J CELL BIOL, V188, P83, DOI 10.1083/jcb.200906147
Wang J, 2014, CLIN CHIM ACTA, V433, P225, DOI 10.1016/j.cca.2014.03.023
Xie CL, 2014, INT J BIOCHEM CELL B, V47, P113, DOI 10.1016/j.biocel.2013.11.023
NR 20
TC 5
Z9 6
U1 0
U2 2
PU SPANDIDOS PUBL LTD
PI ATHENS
PA POB 18179, ATHENS, 116 10, GREECE
SN 1792-1074
EI 1792-1082
J9 ONCOL LETT
JI Oncol. Lett.
PD MAY
PY 2015
VL 9
IS 5
BP 2171
EP 2176
DI 10.3892/ol.2015.3023
PG 6
WC Oncology
WE Science Citation Index Expanded (SCI-EXPANDED)
SC Oncology
GA CH2IW
UT WOS:000353849900036
PM 26137034
OA Green Published, gold
DA 2022-07-08
ER
PT J
AU Xie, J
Lei, PF
Hu, YH
AF Xie, Jie
Lei, Pengfei
Hu, Yihe
TI 被撤回的出版物: Small interfering RNA-induced inhibition of epithelial cell
transforming sequence 2 suppresses the proliferation, migration and
invasion of osteosarcoma cells (Retracted article. See vol. 22, 2021)
SO EXPERIMENTAL AND THERAPEUTIC MEDICINE
LA English
DT Article; Retracted Publication
DE osteosarcoma; epithelial cell transforming sequence 2; proliferation;
apoptosis; invasion
ID RHO-GTPASES; ECT2; AMPLIFICATION; MEDIATE; TRIO
AB Osteosarcoma (OS) is the most common malignant tumor in bones. Although the five-year survival rate has improved to similar to 60% for patients without metastasis, the prognosis remains poor for patients with metastatic OS. Epithelial cell transforming sequence 2 (ECT2) has been shown to act as an oncogene in human malignancies. More recently, ETC2 was shown to be involved in the development a…
C1 [Xie, Jie; Lei, Pengfei; Hu, Yihe] Cent South Univ, Dept Orthoped, Xiangya Hosp, Changsha 410008, Hunan, Peoples R China.
RP Hu, YH (通讯作者)，Cent South Univ, Dept Orthoped, Xiangya Hosp, 87 Xiangya Rd, Changsha 410008, Hunan, Peoples R China.
EM csuhuyihe@163.com
CR Boettner B, 2002, GENE, V286, P155, DOI 10.1016/S0378-1119(02)00426-2
Etienne-Manneville S, 2002, NATURE, V420, P629, DOI 10.1038/nature01148
Fields AP, 2010, ADV ENZYME REGUL, V50, P190, DOI 10.1016/j.advenzreg.2009.10.010
Fortin SP, 2012, MOL CANCER RES, V10, P958, DOI 10.1158/1541-7786.MCR-11-0616
Hussenet T, 2010, PLOS ONE, V5, DOI 10.1371/journal.pone.0008960
Iyoda M, 2010, PLOS ONE, V5, DOI 10.1371/journal.pone.0014082
Jung Y, 2011, CLIN CANCER RES, V17, P700, DOI 10.1158/1078-0432.CCR-10-1300
Justilien V, 2011, J BIOL CHEM, V286, P8149, DOI 10.1074/jbc.M110.196113
Liang WQ, 2013, FRONT BIOSCI-LANDMRK, V18, P788, DOI 10.2741/4142
MIKI T, 1993, NATURE, V362, P462, DOI 10.1038/362462a0
Murata Y, 2014, CANCER SCI, V105, P490, DOI 10.1111/cas.12363
Nalini V, 2013, BIOINFORM BIOL INSIG, V7, P289, DOI 10.4137/BBI.S12494
PosthumaDeBoer J, 2011, CLIN EXP METASTAS, V28, P493, DOI 10.1007/s10585-011-9384-x
Salhia B, 2008, AM J PATHOL, V173, P1828, DOI 10.2353/ajpath.2008.080043
Samuel N, 2013, PANCREAS, V42, P1016, DOI 10.1097/MPA.0b013e318287d043
Sano M, 2006, ONCOL REP, V16, P1093
Tatsumoto T, 1999, J CELL BIOL, V147, P921, DOI 10.1083/jcb.147.5.921
Vazquez-Mena O, 2012, PLOS ONE, V7, DOI 10.1371/journal.pone.0032667
Wang Y, 2013, MOL CANCER RES, V11, P1624, DOI 10.1158/1541-7786.MCR-13-0371-T
Xu JL, 2013, BIOMED PHARMACOTHER, V67, P381, DOI 10.1016/j.biopha.2013.03.013
Yang YL, 2008, GENE CHROMOSOME CANC, V47, P127, DOI 10.1002/gcc.20514
Zhang HSQ, 2014, HUM PATHOL, V45, P1430, DOI 10.1016/j.humpath.2014.02.018
NR 22
TC 8
Z9 8
U1 5
U2 7
PU SPANDIDOS PUBL LTD
PI ATHENS
PA POB 18179, ATHENS, 116 10, GREECE
SN 1792-0981
EI 1792-1015
J9 EXP THER MED
JI Exp. Ther. Med.
PD MAY
PY 2015
VL 9
IS 5
BP 1881
EP 1886
DI 10.3892/etm.2015.2306
PG 6
WC Medicine, Research & Experimental
WE Science Citation Index Expanded (SCI-EXPANDED)
SC Research & Experimental Medicine
GA CH2IU
UT WOS:000353849700052
PM 26136909
OA Green Published, gold
DA 2022-07-08
ER
PT J
AU Chiang, YH
Wu, SH
Kuo, YC
Chen, HF
Chiou, A
Lee, OK
AF Chiang, Yi-Hung
Wu, Stewart H.
Kuo, Yi-Chun
Chen, How-Foo
Chiou, Arthur
Lee, Oscar K.
TI Raman spectroscopy for grading of live osteosarcoma cells
SO STEM CELL RESEARCH & THERAPY
LA English
DT Article
ID MESENCHYMAL STEM-CELLS; OSTEOBLASTIC CELLS; CLINICAL-TRIAL; IN-VITRO;
BONE; MARROW; DIFFERENTIATION; CANCER; TRANSFORMATION; MURINE
AB Introduction: Osteosarcoma is the most common primary malignant bone tumor, and the grading of osteosarcoma cells relies on traditional histopathology and molecular biology methods, which require RNA extraction, protein isolation and immunohistological staining. All these methods require cell isolation, lysis or fixation, which is time-consuming and requires certain amount of tumor specimen. I…
Methods: We demonstrate that, based on the detection of differential production of mineral species, Raman spectroscopy can be used as a live cell analyzer to accurately assess the grades of osteosarcoma cells by evaluating their mineralization levels. Mineralization level was assessed by measuring amount of hydroxyapatite (HA), which is highly expressed in mature osteoblasts, but not in poorly di…
Results: We found that under Raman spectroscopy, the level of HA production was high in MG-63 cells, which are low-grade. Moreover, hydroxyapatite production was low in high-grade osteosarcoma cells such as 143B and SaOS2 cells (p < 0.05). Matrix metalloproteinase MMP2, MMP9 were highly expressed in SaOS2, 143B and MSCs and decreased in human fetal osteoblast (FOB) and MG-63 cells as expected (p …
Conclusions: The use of Raman spectroscopy for the measurement of HA production by the protocol reported in this study may serve as a useful tool to rapidly and accurately assess the degree of malignancy in osteosarcoma cells in a label-free manner. Such application may shorten the period of pathological diagnosis and may benefit patients who are inflicted with osteosarcoma.
C1 [Chiang, Yi-Hung; Kuo, Yi-Chun; Lee, Oscar K.] Natl Yang Ming Univ, Inst Clin Med, Taipei 112, Taiwan.
[Chiang, Yi-Hung] Natl Yang Ming Univ Hosp, Dept Orthopaed, Yi Lan 260, Taiwan.
[Wu, Stewart H.; Chen, How-Foo; Chiou, Arthur] Natl Yang Ming Univ, Inst Biophoton, Taipei 112, Taiwan.
[Lee, Oscar K.] Taipei City Hosp, Dept Orthopaed Surg, Taipei 10341, Taiwan.
[Lee, Oscar K.] Natl Yang Ming Univ, Stem Cell Res Ctr, Taipei 112, Taiwan.
[Lee, Oscar K.] Taipei Vet Gen Hosp, Dept Med Res, Taipei 11217, Taiwan.
RP Lee, OK (通讯作者)，Natl Yang Ming Univ, Inst Clin Med, 155,Sec2,Linong St, Taipei 112, Taiwan.
EM DAV47@tpech.gov.tw
FU UST-UCSD International Center of Excellence in Advanced Bio-engineering
- Taiwan Ministry of Science and Technology I-RiCE Program
[NSC102-2911-I-009-101]; Taipei Veterans General Hospital [VGH103E1-003,
VGH103C-113]; Ministry of Science and Technology, Taiwan
[NSC102-2120-M-010-001, NSC100-2314-B-010-030-MY3,
NSC102-2321-B-010-008]; Ministry of Economic Affairs, Taiwan
[102-EC-17-A-17-S1-203]; Ministry of Education, Aiming for the Top
University Plan
FX This work was supported in part by the UST-UCSD International Center of
Excellence in Advanced Bio-engineering sponsored by the Taiwan Ministry
of Science and Technology I-RiCE Program under grant number
NSC102-2911-I-009-101. The authors also acknowledge financial support
from the Taipei Veterans General Hospital (VGH103E1-003, VGH103C-113),
the Ministry of Science and Technology, Taiwan (NSC102-2120-M-010-001,
NSC100-2314-B-010-030-MY3, and NSC102-2321-B-010-008), and the Ministry
of Economic Affairs, Taiwan (102-EC-17-A-17-S1-203). This study was also
supported by a grant from the Ministry of Education, Aiming for the Top
University Plan. The authors also thank the Medical Science & Technology
Building of Taipei Veterans General Hospital for providing experimental
space and facilities.
CR Aguilar S, 2007, STEM CELLS, V25, P1586, DOI 10.1634/stemcells.2006-0762
Brooke G, 2008, TRANSFUS MED HEMOTH, V35, P279, DOI 10.1159/000143158
Calvi LM, 2003, NATURE, V425, P841, DOI 10.1038/nature02040
Cheng MT, 2009, TISSUE ENG PT A, V15, P3979, DOI 10.1089/ten.TEA.2009.0172
Chiang HK, 2009, J RAMAN SPECTROSC, V40, P546, DOI 10.1002/jrs.2161
Chou AJ, 2006, EXPERT REV ANTICANC, V6, P1075, DOI 10.1586/14737140.6.7.1075
Ding H, 2014, J BIOMED OPT, V19, DOI 10.1117/1.JBO.19.11.111606
Eppert K, 2005, MODERN PATHOL, V18, P388, DOI 10.1038/modpathol.3800265
Fu HL, 2013, TUMOR BIOL, V34, P3817, DOI 10.1007/s13277-013-0966-x
Gough JE, 2004, J BIOMED MATER RES A, V68A, P640, DOI 10.1002/jbm.a.20075
Gupta K, 2010, LAB CHIP, V10, P2019, DOI 10.1039/c004689b
Hantusch B, 2007, BMC MOL BIOL, V8, DOI 10.1186/1471-2199-8-20
Horwitz EM, 1999, NAT MED, V5, P309, DOI 10.1038/6529
Hung PS, 2013, PLOS ONE, V8, DOI 10.1371/journal.pone.0065438
Jiang YH, 2002, NATURE, V418, P41, DOI 10.1038/nature00870
Kaminaka S, 2002, J RAMAN SPECTROSC, V33, P498, DOI 10.1002/jrs.903
Karl A, 2010, UROLOGE, V49, P1303, DOI 10.1007/s00120-010-2343-3
Klein MJ, 2006, AM J CLIN PATHOL, V125, P555, DOI 10.1309/UC6KQHLD9LV2KENN
Mazzini L, 2010, EXP NEUROL, V223, P229, DOI 10.1016/j.expneurol.2009.08.007
Miura M, 2006, STEM CELLS, V24, P1095, DOI 10.1634/stemcells.2005-0403
Morris MD, 2011, CLIN ORTHOP RELAT R, V469, P2160, DOI 10.1007/s11999-010-1692-y
Murase M, 2009, BRIT J CANCER, V101, P1425, DOI 10.1038/sj.bjc.6605330
Mutsaers AJ, 2014, BONE, V62, P56, DOI 10.1016/j.bone.2014.02.003
Nagaya N, 2007, CIRCULATION, V116, P453
Neugebauer U, 2010, ANALYST, V135, P3178, DOI 10.1039/c0an00608d
Notingher I, 2004, J CELL BIOCHEM, V92, P1180, DOI 10.1002/jcb.20136
Notingher I, 2004, ANAL CHEM, V76, P3185, DOI 10.1021/ac0498720
Panetta NJ, 2009, PANMINERVA MED, V51, P25
Pappalardo S, 2008, J BIOL REG HOMEOS AG, V22, P175
Patel IS, 2008, J RAMAN SPECTROSC, V39, P1660, DOI 10.1002/jrs.2064
PEREIRA RF, 1995, P NATL ACAD SCI USA, V92, P4857, DOI 10.1073/pnas.92.11.4857
Pittenger MF, 1999, SCIENCE, V284, P143, DOI 10.1126/science.284.5411.143
Rausch-fan XH, 2008, DENT MATER, V24, P102, DOI 10.1016/j.dental.2007.03.001
Rebulla P, 2010, VOX SANG, V99, P69
Rubio D, 2005, CANCER RES, V65, P3035, DOI 10.1158/0008-5472.CAN-04-4194
Rubio D, 2008, PLOS ONE, V3, DOI 10.1371/journal.pone.0001398
Schulze HG, 2010, ANAL CHEM, V82, P5020, DOI 10.1021/ac902697q
Shih YRV, 2006, STEM CELLS, V24, P2391, DOI 10.1634/stemcells.2006-0253
Sigurdsson S, 2004, IEEE T BIO-MED ENG, V51, P1784, DOI 10.1109/TBME.2004.831538
Stewart S, 2002, J RAMAN SPECTROSC, V33, P536, DOI 10.1002/jrs.892
Swart JF, 2008, ARTHRITIS RHEUM, V58, pS263
Tarnowski CP, 2002, J BONE MINER RES, V17, P1118, DOI 10.1359/jbmr.2002.17.6.1118
Tolar J, 2007, STEM CELLS, V25, P371, DOI 10.1634/stemcells.2005-0620
Yu G, 2010, SPECTROSC SPECT ANAL, V30, P2167, DOI 10.3964/j.issn.1000-0593(2010)08-2167-04
Zhou QA, 2011, SURG ONCOL, V20, P13, DOI 10.1016/j.suronc.2009.09.002
NR 45
TC 13
Z9 13
U1 1
U2 25
PU BIOMED CENTRAL LTD
PI LONDON
PA 236 GRAYS INN RD, FLOOR 6, LONDON WC1X 8HL, ENGLAND
SN 1757-6512
J9 STEM CELL RES THER
JI Stem Cell Res. Ther.
PD APR 18
PY 2015
VL 6
AR 81
DI 10.1186/s13287-015-0074-5
PG 8
WC Cell & Tissue Engineering; Cell Biology; Medicine, Research &
Experimental
WE Science Citation Index Expanded (SCI-EXPANDED)
SC Cell Biology; Research & Experimental Medicine
GA CI9HW
UT WOS:000355082000001
PM 25928011
OA Green Published, gold
DA 2022-07-08
ER
PT J
AU Zhang, J
Yu, XH
Yan, YG
Wang, C
Wang, WJ
AF Zhang, Jian
Yu, Xiao-Hua
Yan, Yi-Guo
Wang, Cheng
Wang, Wen-Jun
TI PI3K/Akt signaling in osteosarcoma
SO CLINICA CHIMICA ACTA
LA English
DT Review
DE OS; PI3K; Akt; PTEN; mTOR
ID APOPTOTIC CELL-DEATH; STEM-LIKE CELLS; DOWN-REGULATION; TUMOR-GROWTH;
MATRIX METALLOPROTEINASE-2/-9; CLINICAL-SIGNIFICANCE; PATHWAY
ALTERATIONS; MOUSE OSTEOSARCOMA; MAMMALIAN TARGET; TRANSGENIC MICE
AB Osteosarcoma (OS) is the most common nonhematologic bone malignancy in children and adolescents. Despite the advances of adjuvant chemotherapy and significant improvement of survival, the prognosis remains generally poor. As such, the search for more effective anti-OS agents is urgent. The phosphatidylinositol 3-kinase (PI3K)/Akt pathway is thought to be one of the most important oncogenic pat…
C1 [Zhang, Jian; Yan, Yi-Guo; Wang, Cheng; Wang, Wen-Jun] Univ South China, Affiliated Hosp 1, Dept Spine Surg, Hengyang 421001, Hunan, Peoples R China.
[Yu, Xiao-Hua] Univ South China, Life Sci Res Ctr, Hengyang 421001, Hunan, Peoples R China.
RP Wang, WJ (通讯作者)，Univ South China, Affiliated Hosp 1, Dept Spine Surg, Hengyang 421001, Hunan, Peoples R China.
EM wwwwjj167@qq.com
FU National Natural Science Foundation of China [31400802]; Natural Science
Foundation of Hunan Province, China [2015JJ4043, 2015JJ5003]
FX The authors gratefully acknowledge the financial support from the
National Natural Science Foundation of China (31400802), and the Natural
Science Foundation of Hunan Province, China (2015JJ4043 and 2015JJ5003).
CR Ahmad A, 2013, ANTI-CANCER AGENT ME, V13, P1002, DOI 10.2174/18715206113139990078
Aizawa J, 2010, BMC CANCER, V10, DOI 10.1186/1471-2407-10-51
Anilkumar U, 2014, FRONT CELL NEUROSCI, V8, DOI 10.3389/fncel.2014.00281
Atif F, 2015, J STEROID BIOCHEM, V146, P62, DOI 10.1016/j.jsbmb.2014.04.007
Atlasi Y, 2014, CURR TOP DEV BIOL, V107, P373, DOI 10.1016/B978-0-12-416022-4.00013-5
Bagatell R, 2005, INT J CANCER, V113, P179, DOI 10.1002/ijc.20611
Bagatell R, 2014, PEDIATR BLOOD CANCER, V61, P833, DOI 10.1002/pbc.24874
Boreddy SR, 2011, CLIN CANCER RES, V17, P1784, DOI 10.1158/1078-0432.CCR-10-1891
Bulut G, 2012, ONCOGENE, V31, P269, DOI 10.1038/onc.2011.245
Carol H, 2010, PEDIATR BLOOD CANCER, V55, P1329, DOI 10.1002/pbc.22710
Chandolu V, 2012, J BIOMED BIOTECHNOL, DOI 10.1155/2012/740295
Chang W, 2014, PLOS ONE, V9, DOI 10.1371/journal.pone.0106155
Chang Z., 2014, SCI WORLD J, V2014, DOI DOI 10.1155/2014/794756
Chawla SP, 2012, J CLIN ONCOL, V30, P78, DOI 10.1200/JCO.2011.35.6329
Chen QY, 2013, MOL CELL BIOCHEM, V377, P207, DOI 10.1007/s11010-013-1586-x
Chiu HW, 2011, RADIAT RES, V175, P547, DOI 10.1667/RR2380.1
Cicenas J, 2014, CANCERS, V6, P2224, DOI 10.3390/cancers6042224
D'Adamo DR, 2011, SEMIN ONCOL, V38, pS19, DOI 10.1053/j.seminoncol.2011.09.004
D'Arcy P, 2014, PLOS ONE, V9, DOI 10.1371/journal.pone.0095136
Di Fiore R, 2012, J CELL BIOCHEM, V113, P3380, DOI 10.1002/jcb.24214
Ding LH, 2014, APOPTOSIS, V19, P1269, DOI 10.1007/s10495-014-0995-y
Dobbin ZC, 2013, INT J MOL SCI, V14, P8213, DOI 10.3390/ijms14048213
Ferreira ACD, 2014, ANN HEMATOL, V93, P983, DOI 10.1007/s00277-014-2021-4
Edlind MP, 2014, ASIAN J ANDROL, V16, P378, DOI 10.4103/1008-682X.122876
English DP, 2013, AM J OBSTET GYNECOL, V209, DOI 10.1016/j.ajog.2013.07.020
Fleuren EDG, 2014, INT J CANCER, V135, P2770, DOI 10.1002/ijc.28933
Frinc I, 2014, J BUON, V19, P328
Fukaya Y, 2005, ONCOL REP, V14, P847
Gao Y, 2014, BIOCHEM BIOPH RES CO, V444, P230, DOI 10.1016/j.bbrc.2014.01.061
Geng YD, 2014, FOOD CHEM TOXICOL, V73, P7, DOI 10.1016/j.fct.2014.08.002
Ghobrial IM, 2010, CLIN CANCER RES, V16, P1033, DOI 10.1158/1078-0432.CCR-09-1837
Gobin B, 2015, INT J CANCER, V136, P784, DOI 10.1002/ijc.29040
Gobin B, 2014, CANCER LETT, V344, P291, DOI 10.1016/j.canlet.2013.11.017
Gong C, 2012, ASIAN PAC J CANCER P, V13, P3103, DOI 10.7314/APJCP.2012.13.7.3103
Guijarro MV, 2014, FRONT ONCOL, V4, DOI 10.3389/fonc.2014.00189
Guo YS, 2014, PLOS ONE, V9, DOI 10.1371/journal.pone.0090220
He HT, 2014, ONCOL LETT, V7, P1352, DOI 10.3892/ol.2014.1935
He JP, 2014, ASIAN PAC J CANCER P, V15, P5967, DOI 10.7314/APJCP.2014.15.15.5967
He ML, 2013, ASIAN PAC J CANCER P, V14, P5117, DOI 10.7314/APJCP.2013.14.9.5117
Heras-Sandoval D, 2014, CELL SIGNAL, V26, P2694, DOI 10.1016/j.cellsig.2014.08.019
Hernandez-Aya LF, 2011, ONCOLOGIST, V16, P404, DOI 10.1634/theoncologist.2010-0402
Hoffman RM, 2014, METHODS MOL BIOL, V1135, P213, DOI 10.1007/978-1-4939-0320-7_18
Hou CH, 2014, BIOCHEM PHARMACOL, V89, P453, DOI 10.1016/j.bcp.2014.03.010
Inoki K, 2002, NAT CELL BIOL, V4, P648, DOI 10.1038/ncb839
Ji HT, 2014, EMBO REP, V15, P1000, DOI 10.15252/embr.201439354
Jin S, 2007, APOPTOSIS, V12, P1317, DOI 10.1007/s10495-007-0062-z
Joshi Pooja, 2014, World J Methodol, V4, P59, DOI 10.5662/wjm.v4.i2.59
Klotzsche-von Ameln A, 2013, MOL CANCER RES, V11, P1337, DOI 10.1158/1541-7786.MCR-13-0201
Krishnan K, 2006, CLIN EXP METASTAS, V23, P227, DOI 10.1007/s10585-006-9033-y
Kuijjer ML, 2014, BMC MED GENOMICS, V7, DOI 10.1186/1755-8794-7-4
Kuzmanov A, 2012, INT J CANCER, V131, pE603, DOI 10.1002/ijc.27360
Lee JH, 2013, PLOS ONE, V8, DOI 10.1371/journal.pone.0068772
Lehmann BD, 2014, BREAST CANCER RES, V16, DOI 10.1186/s13058-014-0406-x
Levine RA, 2002, VET PATHOL, V39, P372, DOI 10.1354/vp.39-3-372
Li B, 2012, INT J ONCOL, V41, P1809, DOI 10.3892/ijo.2012.1617
Li GD, 2012, CELL PHYSIOL BIOCHEM, V30, P1481, DOI 10.1159/000343336
Liang CZ, 2012, ANTI-CANCER AGENT ME, V12, P554, DOI 10.2174/187152012800617867
Liang WQ, 2014, INT J ONCOL, V45, P2475, DOI 10.3892/ijo.2014.2664
Liao CL, 2012, FOOD CHEM TOXICOL, V50, P1734, DOI 10.1016/j.fct.2012.02.033
Liao YX, 2013, INT J MOL MED, V32, P1239, DOI 10.3892/ijmm.2013.1521
Liu B, 2008, CELL BIOL INT, V32, P494, DOI 10.1016/j.cellbi.2007.10.008
Liu B, 2014, PLOS ONE, V9, DOI 10.1371/journal.pone.0093576
Liu B, 2013, ONCOL LETT, V5, P505, DOI 10.3892/ol.2012.1056
Liu MH, 2008, J VIROL, V82, P8442, DOI 10.1128/JVI.00091-08
Liu TL, 2014, MOL MED REP, V10, P169, DOI 10.3892/mmr.2014.2215
Liu Y, 2014, CELL PHYSIOL BIOCHEM, V34, P637, DOI 10.1159/000363029
Liu ZL, 2013, MOL MED REP, V7, P608, DOI 10.3892/mmr.2012.1220
Lo Vasco VR, 2014, J CELL COMMUN SIGNAL, V8, P219, DOI 10.1007/s12079-014-0235-9
Loftus JP, 2014, VET COMP ONCOL
Long XH, 2014, ONCOL REP, V31, P328, DOI 10.3892/or.2013.2825
[路新瀛 Lu Xinying], 2014, [混凝土, Concrete], P1
Luetke A, 2014, CANCER TREAT REV, V40, P523, DOI 10.1016/j.ctrv.2013.11.006
Machado I, 2010, VIRCHOWS ARCH, V457, P87, DOI 10.1007/s00428-010-0940-6
Majchrzak A, 2014, MOLECULES, V19, P14304, DOI 10.3390/molecules190914304
Manara MC, 2010, CLIN CANCER RES, V16, P530, DOI 10.1158/1078-0432.CCR-09-0816
Marion A, 2012, INT J CANCER, V130, P2514, DOI 10.1002/ijc.26246
Matsuda Satoru, 2013, ISRN Endocrinol, V2013, P472432, DOI 10.1155/2013/472432
Millimouno FM, 2014, CANCER PREV RES, V7, P1081, DOI 10.1158/1940-6207.CAPR-14-0136
Mirabello L, 2011, BMC CANCER, V11, DOI 10.1186/1471-2407-11-209
Miwa S, 2012, ANTICANCER RES, V32, P3643
Mu Xiaodong, 2013, Sarcoma, V2013, P480713, DOI 10.1155/2013/480713
Nakanishi A, 2014, AGING DIS, V5, P203, DOI 10.14336/AD.2014.0500203
Nielsen-Preiss SM, 2003, J CELL BIOCHEM, V90, P964, DOI 10.1002/jcb.10709
Nugent M, 2014, CANCER MANAG RES, V6, P15, DOI 10.2147/CMAR.S53928
O'Farrill JS, 2014, ADV EXP MED BIOL, V804, P147, DOI 10.1007/978-3-319-04843-7_8
Ognjanovic S, 2012, CANCER-AM CANCER SOC, V118, P1387, DOI 10.1002/cncr.26390
Okumura N, 2012, ADV HEMATOL, V2012, DOI DOI 10.1155/2012/843085225059393299269
Paplomata E, 2014, THER ADV MED ONCOL, V6, P154, DOI 10.1177/1758834014530023
Peng SF, 2014, INT J ONCOL, V44, P238, DOI 10.3892/ijo.2013.2175
Perissinotto E, 2005, CLIN CANCER RES, V11, P490
Pignochino Y, 2013, CLIN CANCER RES, V19, P2117, DOI 10.1158/1078-0432.CCR-12-2293
Pompetti F, 1996, J CELL BIOCHEM, V63, P37
Porta C, 2014, FRONT ONCOL, V4, DOI 10.3389/fonc.2014.00064
Ramakrishna Ashwini, 2013, J Oral Maxillofac Pathol, V17, P351, DOI 10.4103/0973-029X.125189
Ren W, 2014, PLOS ONE, V9, DOI 10.1371/journal.pone.0096816
Rokkaku T, 2013, INT J ONCOL, V43, P1176, DOI 10.3892/ijo.2013.2019
Rubashkin MG, 2014, CANCER RES, V74, P4597, DOI 10.1158/0008-5472.CAN-13-3698
Sabile AA, 2012, J BONE MINER RES, V27, P58, DOI 10.1002/jbmr.535
Sadikovic Bekim, 2013, Methods Mol Biol, V973, P227, DOI 10.1007/978-1-62703-281-0_15
Sakurai N, 2013, PEDIATR INT, V55, P107, DOI 10.1111/j.1442-200X.2012.03641.x
Sarbassov DD, 2005, SCIENCE, V307, P1098, DOI 10.1126/science.1106148
Schaal C, 2014, ADV CANCER RES, V121, P147, DOI 10.1016/B978-0-12-800249-0.00004-4
Shang HS, 2014, MOLECULES, V19, P16588, DOI 10.3390/molecules191016588
Shen L, 2014, TUMOR BIOL, V35, P2069, DOI 10.1007/s13277-013-1274-1
Shukla A, 2014, BREAST CANCER MANAG, V3, P165, DOI 10.2217/BMT.14.1
Soderstrom M, 2010, APMIS, V118, P769, DOI 10.1111/j.1600-0463.2010.02656.x
Song DY, 2014, EXP THER MED, V7, P1071, DOI 10.3892/etm.2014.1571
Spoerke JM, 2012, CLIN CANCER RES, V18, P6771, DOI 10.1158/1078-0432.CCR-12-2347
Takagi S, 2014, CANCER SCI, V105, P983, DOI 10.1111/cas.12464
Tang N, 2008, CLIN ORTHOP RELAT R, V466, P2114, DOI 10.1007/s11999-008-0335-z
Tedesco I, 2013, FOOD CHEM TOXICOL, V60, P377, DOI 10.1016/j.fct.2013.07.078
Tsubaki M, 2012, TOXICOL APPL PHARM, V259, P402, DOI 10.1016/j.taap.2012.01.024
VANLOHUIZEN M, 1991, CELL, V65, P737, DOI 10.1016/0092-8674(91)90382-9
Wang TF, 2013, BIOCHEM BIOPH RES CO, V440, P229, DOI 10.1016/j.bbrc.2013.09.024
Wang XK, 2014, ONCOL REP, V32, P382, DOI 10.3892/or.2014.3182
Wu JH, 2014, MOL CARCINOGEN, V53, P440, DOI 10.1002/mc.21991
Wu J, 2012, INT J MOL SCI, V13, P12573, DOI 10.3390/ijms131012573
Wu ZH, 2011, PLOS ONE, V6, DOI 10.1371/journal.pone.0014648
Xie XB, 2011, ONCOL REP, V26, P687, DOI 10.3892/or.2011.1328
Xie ZG, 2013, ONCOL LETT, V6, P1465, DOI 10.3892/ol.2013.1531
Xu GP, 2014, TUMOUR BIOL
Xu X, 2013, INT J ONCOL, V43, P1578, DOI 10.3892/ijo.2013.2067
Yang JS, 2013, FOOD CHEM TOXICOL, V59, P801, DOI 10.1016/j.fct.2013.06.028
Yao C, 2013, CELL BIOCHEM BIOPHYS, V65, P217, DOI 10.1007/s12013-012-9423-5
Yuan TL, 2008, ONCOGENE, V27, P5497, DOI 10.1038/onc.2008.245
Zhai M, 2014, TUMOR BIOL, V35, P1123, DOI 10.1007/s13277-013-1150-z
Zhang AL, 2014, CANCER CELL INT, V14, DOI 10.1186/1475-2867-14-15
Zhang B, 2010, ANTI-CANCER DRUG, V21, P288, DOI 10.1097/CAD.0b013e328334da17
Zhang GY, 2011, INT J MOL SCI, V12, P2994, DOI 10.3390/ijms12052994
Zhang J, 2014, CHINESE MED J-PEKING, V127, P1954, DOI 10.3760/cma.j.issn.0366-6999.20132225
Zhang K, 2014, TUMOR BIOL, V35, P2537, DOI 10.1007/s13277-013-1335-5
Zhang Y, 2013, TOXICOL LETT, V222, P1, DOI 10.1016/j.toxlet.2013.06.242
Zhang Y, 2014, ONCOL REP, V32, P965, DOI 10.3892/or.2014.3290
Zhang Y, 2014, TUMOR BIOL, V35, P1619, DOI 10.1007/s13277-013-1223-z
Zhao GY, 2013, PLOS ONE, V8, DOI 10.1371/journal.pone.0053906
Zhou RP, 2011, J ORTHOP RES, V29, P846, DOI 10.1002/jor.21311
Zhou WY, 2014, DISCOV MED, V17, P301
Zhou XH, 2014, TUMOR BIOL, V35, P6539, DOI 10.1007/s13277-014-1825-0
Zhou Y, 2013, ONCOL LETT, V5, P857, DOI 10.3892/ol.2013.1111
Zhu LB, 2014, INT J CLIN EXP PATHO, V7, P3984
Zhu Q, 2011, PROSTATE, V71, P835, DOI 10.1002/pros.21300
NR 141
TC 198
Z9 211
U1 6
U2 62
PU ELSEVIER SCIENCE BV
PI AMSTERDAM
PA PO BOX 211, 1000 AE AMSTERDAM, NETHERLANDS
SN 0009-8981
EI 1873-3492
J9 CLIN CHIM ACTA
JI Clin. Chim. Acta
PD APR 15
PY 2015
VL 444
BP 182
EP 192
DI 10.1016/j.cca.2014.12.041
PG 11
WC Medical Laboratory Technology
WE Science Citation Index Expanded (SCI-EXPANDED)
SC Medical Laboratory Technology
GA CG1BH
UT WOS:000353007500033
PM 25704303
HC Y
HP N
DA 2022-07-08
ER
PT J
AU Du, JY
Wang, LF
Wang, Q
Yu, LD
AF Du, Jing-Yu
Wang, Li-Feng
Wang, Quan
Yu, Lie-Dao
TI miR-26b inhibits proliferation, migration, invasion and apoptosis
induction via the downregulation of
6-phosphofructo-2-kinase/fructose-2,6-bisphosphatase-3 driven glycolysis
in osteosarcoma cells
SO ONCOLOGY REPORTS
LA English
DT Article
DE miR-26b; PFKFB3; glycolysis; proliferation; migration; invasion;
osteosarcoma
ID BREAST-CANCER; HEPATOCELLULAR-CARCINOMA; MITOCHONDRIAL DYSFUNCTION;
PEDIATRIC OSTEOSARCOMA; EXPRESSION; 6-PHOSPHOFRUCTO-2-KINASE;
MICRORNA-26B; PROGRESSION; SUPPRESSES; PFKFB3
AB MicroRNAs (miRNAs) are differentially expressed and play crucial roles in cancer development and progression. Elevated glycolysis provides survival advantage and metastatic phenotype. Emerging evidence indicates that glycolysis in cancers can be regulated by miRNAs. In the present study, the role of miR-26b in the proliferation, invasion and glycolytic phenotype of osteosarcoma (OS) cells was …
C1 [Du, Jing-Yu; Wang, Li-Feng; Wang, Quan; Yu, Lie-Dao] Zhejiang Univ, Affiliated Hosp 1, Dept Orthoped, Hangzhou 310006, Zhejiang, Peoples R China.
RP Yu, LD (通讯作者)，Zhejiang Univ, Affiliated Hosp 1, Dept Orthoped, 79 Qingchun Rd, Hangzhou 310006, Zhejiang, Peoples R China.
EM liedaoyu@gmail.com
FU Science and Technology Planning Project of Zhejiang Province
[2012B031834032]; Zhejiang Natural Science Foundation [S24230400143]
FX This study was supported by the Science and Technology Planning Project
of Zhejiang Province (no. 2012B031834032), and the Zhejiang Natural
Science Foundation (no. S24230400143).
CR Almeida A, 2010, P NATL ACAD SCI USA, V107, P738, DOI 10.1073/pnas.0913668107
Ambros V, 2003, CELL, V113, P673, DOI 10.1016/S0092-8674(03)00428-8
Arora H, 2011, PLOS ONE, V6, DOI 10.1371/journal.pone.0023802
Atsumi T, 2002, CANCER RES, V62, P5881
Clem B, 2008, MOL CANCER THER, V7, P110, DOI 10.1158/1535-7163.MCT-07-0482
Garcia-Cao I, 2012, CELL, V149, P49, DOI 10.1016/j.cell.2012.02.030
Geller David S, 2010, Clin Adv Hematol Oncol, V8, P705
Giang AH, 2013, J BIOL CHEM, V288, P33303, DOI 10.1074/jbc.M113.507129
Gramantieri L, 2008, J CELL MOL MED, V12, P2189, DOI 10.1111/j.1582-4934.2008.00533.x
Issaq SH, 2014, CELL CYCLE, V13, P1152, DOI 10.4161/cc.28010
Ji JF, 2009, NEW ENGL J MED, V361, P1437, DOI 10.1056/NEJMoa0901282
Ji YH, 2010, FEBS LETT, V584, P961, DOI 10.1016/j.febslet.2010.01.036
Jones KB, 2012, CANCER RES, V72, P1865, DOI 10.1158/0008-5472.CAN-11-2663
Li J, 2014, INT J CLIN EXP MED, V7, P558
Li J, 2013, CANCER CELL INT, V13, DOI 10.1186/1475-2867-13-7
Liao CL, 2015, ENVIRON TOXICOL, V30, P53, DOI 10.1002/tox.21894
Liu XX, 2011, FEBS LETT, V585, P1363, DOI 10.1016/j.febslet.2011.04.018
Manes NP, 2005, ARCH BIOCHEM BIOPHYS, V438, P125, DOI 10.1016/j.abb.2005.04.011
Marina N, 2004, ONCOLOGIST, V9, P422, DOI 10.1634/theoncologist.9-4-422
Minchenko A, 2002, J BIOL CHEM, V277, P6183, DOI 10.1074/jbc.M110978200
Ohba T, 2014, MOL CANCER RES, V12, P1100, DOI 10.1158/1541-7786.MCR-14-0037
Ottaviani G, 2009, CANCER TREAT RES, V152, P3, DOI 10.1007/978-1-4419-0284-9_1
Palorini R, 2014, J CELL BIOCHEM, V115, P368, DOI 10.1002/jcb.24671
Shapovalov Y, 2011, J BIOL CHEM, V286, P22331, DOI 10.1074/jbc.M111.250092
Shen G, 2014, BMC CANCER, V14, DOI 10.1186/1471-2407-14-393
Singh Pankaj K, 2011, Mol Cell Pharmacol, V3, P125
Sottnik JL, 2011, CLIN EXP METASTAS, V28, P865, DOI 10.1007/s10585-011-9417-5
Telang S, 2006, ONCOGENE, V25, P7225, DOI 10.1038/sj.onc.1209709
Tutar Y, 2014, CURR PHARM BIOTECHNO, V15, P429, DOI 10.2174/138920101505140828161335
VANSCHAFTINGEN E, 1980, BIOCHEM J, V192, P897, DOI 10.1042/bj1920897
Verghese ET, 2013, J PATHOL, V231, P388, DOI 10.1002/path.4248
Wang ZG, 2014, PEDIATR BLOOD CANCER, V61, P206, DOI 10.1002/pbc.24763
Wu N, 2011, PLOS ONE, V6, DOI 10.1371/journal.pone.0016264
Yalcin A, 2014, CELL DEATH DIS, V5, DOI 10.1038/cddis.2014.292
Zawacka-Pankau J, 2011, J BIOL CHEM, V286, P41600, DOI 10.1074/jbc.M111.240812
Zhang B, 2011, CARCINOGENESIS, V32, P2, DOI 10.1093/carcin/bgq209
Zhang CP, 2013, PLOS ONE, V8, DOI 10.1371/journal.pone.0069963
Zhao N, 2014, MOL CANCER, V13, DOI 10.1186/1476-4598-13-35
NR 38
TC 52
Z9 56
U1 0
U2 17
PU SPANDIDOS PUBL LTD
PI ATHENS
PA POB 18179, ATHENS, 116 10, GREECE
SN 1021-335X
EI 1791-2431
J9 ONCOL REP
JI Oncol. Rep.
PD APR
PY 2015
VL 33
IS 4
BP 1890
EP 1898
DI 10.3892/or.2015.3797
PG 9
WC Oncology
WE Science Citation Index Expanded (SCI-EXPANDED)
SC Oncology
GA CD0RK
UT WOS:000350781400042
PM 25672572
OA Bronze
DA 2022-07-08
ER
PT J
AU Yang, L
Shu, TPF
Liang, YJ
Gu, WG
Wang, CL
Song, XH
Fan, CD
Wang, WB
AF Yang, Lin
Shu, Taipengfei
Liang, Yingjian
Gu, Wenguang
Wang, Chunlei
Song, Xuanhe
Fan, Changdong
Wang, Wenbo
TI GDC-0152 attenuates the malignant progression of osteosarcoma promoted
by ANGPTL2 via PI3K/AKT but not p38MAPK signaling pathway
SO INTERNATIONAL JOURNAL OF ONCOLOGY
LA English
DT Article
DE angiopoietin-like protein 2; GDC-0152; SaOS2 cell; phosphatidyl inositol
3-kinase/protein kinase B; p38 mitogen-activated protein kinase; matrix
metalloproteinase-9; matrix metalloproteinase-2
ID ANGIOPOIETIN-LIKE PROTEIN-2; APOPTOSIS PROTEINS; MATRIX
METALLOPROTEINASES; THERAPEUTIC TARGETS; INHIBITOR; CANCER; METASTASIS;
CARCINOGENESIS; INFLAMMATION; ADIPOCYTES
AB Angiopoietin-like protein 2 (ANGPTL2) plays an important role in inflammatory carcinogenesis and tumor metastasis. The compound GDC-0152 is a peptidomimetic small molecule antagonist of inhibitor of apoptosis (IAP) proteins with antitumor activity. However, the interaction between ANGPTL2 and GDC-0152 has not been studied. It has been proven that ANGPTL2 promotes metastasis of osteosarcoma. Th…
C1 [Yang, Lin; Gu, Wenguang; Wang, Chunlei; Wang, Wenbo] Harbin Med Univ, Dept Orthoped, Affiliated Hosp 1, Harbin 150001, Heilongjiang, Peoples R China.
[Shu, Taipengfei] Harbin Med Univ, Dept Endocrinol, Affiliated Hosp 1, Harbin 150001, Heilongjiang, Peoples R China.
[Liang, Yingjian] Harbin Med Univ, Dept Gen Surg, Affiliated Hosp 1, Key Lab Hepatosplen Surg, Harbin 150001, Heilongjiang, Peoples R China.
[Song, Xuanhe; Fan, Changdong] Harbin Med Univ, Dept Emergency Surg, Affiliated Hosp 1, Harbin 150001, Heilongjiang, Peoples R China.
RP Wang, WB (通讯作者)，Harbin Med Univ, Dept Orthoped, Affiliated Hosp 1, 23 Youzheng St, Harbin 150001, Heilongjiang, Peoples R China.
EM drwangwenbo@l63.com
RI Yang, Lin/ABB-2291-2020
CR Aoi J, 2014, MOL CANCER RES, V12, P239, DOI 10.1158/1541-7786.MCR-13-0336
Aoi J, 2011, CANCER RES, V71, P7502, DOI 10.1158/0008-5472.CAN-11-1758
Cantley LC, 2002, SCIENCE, V296, P1655, DOI 10.1126/science.296.5573.1655
Endo M, 2012, CANCER RES, V72, P1784, DOI 10.1158/0008-5472.CAN-11-3878
Erickson RI, 2013, TOXICOL SCI, V131, P247, DOI 10.1093/toxsci/kfs265
FALK W, 1980, J IMMUNOL METHODS, V33, P239, DOI 10.1016/0022-1759(80)90211-2
Flygare JA, 2012, J MED CHEM, V55, P4101, DOI 10.1021/jm300060k
Hosogai N, 2007, DIABETES, V56, P901, DOI 10.2337/db06-0911
Kessenbrock K, 2010, CELL, V141, P52, DOI 10.1016/j.cell.2010.03.015
Kikuchi R, 2008, CANCER RES, V68, P5067, DOI 10.1158/0008-5472.CAN-08-0062
Kim I, 2000, BIOCHEM J, V346, P603, DOI 10.1042/0264-6021:3460603
Kitazawa M, 2011, ENDOCRINOLOGY, V152, P2558, DOI 10.1210/en.2010-1407
Kubota Y, 2005, P NATL ACAD SCI USA, V102, P13502, DOI 10.1073/pnas.0501902102
KYHSEANDERSEN J, 1984, J BIOCHEM BIOPH METH, V10, P203, DOI 10.1016/0165-022X(84)90040-X
LAEMMLI UK, 1970, NATURE, V227, P680, DOI 10.1038/227680a0
Li Q, 2013, DIABETES RES CLIN PR, V100, P385, DOI 10.1016/j.diabres.2013.03.028
Odagiri H, 2014, SCI SIGNAL, V7, DOI 10.1126/scisignal.2004612
Oike Y, 2004, INT J HEMATOL, V80, P21, DOI 10.1532/ijh97.04034
Tabata M, 2009, CELL METAB, V10, P178, DOI 10.1016/j.cmet.2009.08.003
Tazume H, 2012, ARTERIOSCL THROM VAS, V32, P1400, DOI 10.1161/ATVBAHA.112.247866
Terzyan SS, 1999, J MOL BIOL, V285, P205, DOI 10.1006/jmbi.1998.2288
Tian Z, 2013, J MOL CELL CARDIOL, V57, P1, DOI 10.1016/j.yjmcc.2013.01.004
Varfolomeev E, 2011, FUTURE ONCOL, V7, P633, DOI [10.2217/FON.11.40, 10.2217/fon.11.40]
Vivanco I, 2002, NAT REV CANCER, V2, P489, DOI 10.1038/nrc839
Vucic D, 2007, CLIN CANCER RES, V13, P5995, DOI 10.1158/1078-0432.CCR-07-0729
Wong H, 2012, TOXICOL SCI, V130, P205, DOI 10.1093/toxsci/kfs235
Xie PY, 2012, BIOL PHARM BULL, V35, P1447, DOI 10.1248/bpb.b110706
Yue Q, 2013, DRUG METAB DISPOS, V41, P508, DOI 10.1124/dmd.112.047019
Zheng JY, 2011, MOL CELL ENDOCRINOL, V339, P120, DOI 10.1016/j.mce.2011.04.002
NR 29
TC 27
Z9 27
U1 0
U2 11
PU SPANDIDOS PUBL LTD
PI ATHENS
PA POB 18179, ATHENS, 116 10, GREECE
SN 1019-6439
EI 1791-2423
J9 INT J ONCOL
JI Int. J. Oncol.
PD APR
PY 2015
VL 46
IS 4
BP 1651
EP 1658
DI 10.3892/ijo.2015.2872
PG 8
WC Oncology
WE Science Citation Index Expanded (SCI-EXPANDED)
SC Oncology
GA CC8KE
UT WOS:000350616400026
PM 25651778
OA Bronze
DA 2022-07-08
ER
PT J
AU Zhang, W
Li, QY
Song, C
Lao, LF
AF Zhang, Wei
Li, Qianyi
Song, Chao
Lao, Lifeng
TI Knockdown of autophagy-related protein 6, Beclin-1, decreases cell
growth, invasion, and metastasis and has a positive effect on
chemotherapy-induced cytotoxicity in osteosarcoma cells
SO TUMOR BIOLOGY
LA English
DT Article
DE Autophagy; Beclin-1; Proliferation; Invasion; Chemoresistance
ID CANCER-THERAPY; APOPTOSIS; DEATH; INHIBITION; ACTIVATION;
MATRIX-METALLOPROTEINASE-9; CHEMOSENSITIVITY; RESISTANCE; INDUCTION;
MIGRATION
AB Beclin-1, a well-known key regulator of autophagy, has been implicated in many disorders, including cancer, aging, and degenerative diseases. Previous studies demonstrated that Beclin-1 participated in tumorgenesis and was highly expressed in colorectal cancer cells, primary duodenal adenocarcinoma, and hepatocellular carcinoma cells, and overexpression of Beclin-1 could induce autophagic cell…
C1 [Zhang, Wei; Li, Qianyi; Song, Chao; Lao, Lifeng] Shanghai Jiao Tong Univ, Dept Orthopaed Surg, Renji Hosp, Sch Med, Shanghai 200127, Peoples R China.
RP Lao, LF (通讯作者)，Shanghai Jiao Tong Univ, Dept Orthopaed Surg, Renji Hosp, Sch Med, Shanghai 200127, Peoples R China.
EM WZhangDoctor@163.com; QLi667@126.com; CSongspine@163.com;
laolifeng@gmail.com
FU National Natural Science Foundation of Youth Program [81101394];
Shanghai Special Fund for Outstanding Young Teachers in Universities
[JDY10080]; Shanghai Renji Hospital Fund for Outstanding Youth
[RJPY10-010]; Shanghai Fund for Young Physician Development [20141051]
FX This work was supported by the grants from the National Natural Science
Foundation of Youth Program (No. 81101394), Shanghai Special Fund for
Outstanding Young Teachers in Universities (No. JDY10080), Shanghai
Renji Hospital Fund for Outstanding Youth (No. RJPY10-010), and Shanghai
Fund for Young Physician Development (No. 20141051).
CR Bao LJ, 2014, INT J CLIN EXP PATHO, V7, P1502
Chen YS, 2013, PATHOL RES PRACT, V209, P562, DOI 10.1016/j.prp.2013.06.006
Choong PF, 2014, INT J MED SCI, V11, P1154, DOI 10.7150/ijms.8281
Fulda S, 2014, J CLIN ONCOL, V32, P3190, DOI 10.1200/JCO.2014.56.8741
He HT, 2014, ONCOL LETT, V7, P1352, DOI 10.3892/ol.2014.1935
Hou YJ, 2011, LAB INVEST, V91, P1146, DOI 10.1038/labinvest.2011.97
Hsieh MT, 2014, INT J ONCOL, V45, P782, DOI 10.3892/ijo.2014.2478
Jemal A, 2011, CA-CANCER J CLIN, V61, P134, DOI [10.3322/caac.20115, 10.3322/caac.20107]
Jiang ZF, 2012, MOL BIOL REP, V39, P259, DOI 10.1007/s11033-011-0734-1
Kang R, 2011, CELL DEATH DIFFER, V18, P571, DOI 10.1038/cdd.2010.191
Kim SY, 2014, BIOCHEM PHARMACOL, V88, P178, DOI 10.1016/j.bcp.2014.01.027
Ko H, 2011, J CELL BIOCHEM, V112, P2471, DOI 10.1002/jcb.23171
Lee JH, 2014, ONCOTARGET, V5, P10180, DOI 10.18632/oncotarget.2507
Li H, 2011, CANCER RES, V71, P3625, DOI 10.1158/0008-5472.CAN-10-4475
Li H, 2014, TUMOR BIOL, V35, P5487, DOI 10.1007/s13277-014-1717-3
Li ZM, 2014, INT J BIOL SCI, V10, P757, DOI 10.7150/ijbs.9067
McKnight NC, 2014, PLOS GENET, V10, DOI 10.1371/journal.pgen.1004626
Mohan N, 2013, PLOS ONE, V8, DOI 10.1371/journal.pone.0078958
Monteith GR, 2014, CANCER CELL, V26, P1, DOI 10.1016/j.ccr.2014.06.015
Ouyang L, 2012, CELL PROLIFERAT, V45, P487, DOI 10.1111/j.1365-2184.2012.00845.x
Pan BZ, 2014, MOL CANCER, V13, DOI 10.1186/1476-4598-13-165
Ren Y, 2009, BMB REP, V42, P599, DOI 10.5483/BMBRep.2009.42.9.599
Shang HS, 2014, MOLECULES, V19, P16588, DOI 10.3390/molecules191016588
Tai WT, 2013, CELL DEATH DIS, V4, DOI 10.1038/cddis.2013.18
Tong Y, 2013, ONCOTARGET, V4, P860, DOI 10.18632/oncotarget.1018
Tonini GP, 2006, CURR PHARM DESIGN, V12, P2303, DOI 10.2174/138161206777585193
Wang J, 2014, CLIN CHIM ACTA, V433, P225, DOI 10.1016/j.cca.2014.03.023
Wang L, 2014, BIOCHEM BIOPH RES CO, V448, P448, DOI 10.1016/j.bbrc.2014.04.120
Wu XY, 2013, TUMOR BIOL, V34, P713, DOI 10.1007/s13277-012-0599-5
Yang YH, 2014, FREE RADICAL BIO MED, V77, P10, DOI 10.1016/j.freeradbiomed.2014.08.028
Zheng Y, 2014, TUMOR BIOL, V35, P5189, DOI 10.1007/s13277-014-1673-y
NR 31
TC 25
Z9 29
U1 1
U2 12
PU SAGE PUBLICATIONS LTD
PI LONDON
PA 1 OLIVERS YARD, 55 CITY ROAD, LONDON EC1Y 1SP, ENGLAND
SN 1010-4283
EI 1423-0380
J9 TUMOR BIOL
JI Tumor Biol.
PD APR
PY 2015
VL 36
IS 4
BP 2531
EP 2539
DI 10.1007/s13277-014-2868-y
PG 9
WC Oncology
WE Science Citation Index Expanded (SCI-EXPANDED)
SC Oncology
GA CF9LJ
UT WOS:000352885900038
PM 25427639
DA 2022-07-08
ER
PT J
AU Tsuru, A
Setoguchi, T
Matsunoshita, Y
Nagao-Kitamoto, H
Nagano, S
Yokouchi, M
Maeda, S
Ishidou, Y
Yamamoto, T
Komiya, S
AF Tsuru, A.
Setoguchi, T.
Matsunoshita, Y.
Nagao-Kitamoto, H.
Nagano, S.
Yokouchi, M.
Maeda, S.
Ishidou, Y.
Yamamoto, T.
Komiya, S.
TI Hairy/enhancer-of-split related with YRPW motif protein 1 promotes
osteosarcoma metastasis via matrix metallopeptidase 9 expression
SO BRITISH JOURNAL OF CANCER
LA English
DT Article
DE osteosarcoma; hairy/enhancer-of-split related with YRPW motif protein 1
(HEY1); matrix metallopeptidase 9 (MMP9); metastasis; NOTCH
ID CANCER-CELLS; STEM-CELLS; INHIBITS INVASION; PRECURSOR CELLS;
GROWTH-FACTOR; NOTCH; GENES; HEY1; MATRIX-METALLOPROTEINASE-9;
ACTIVATION
AB Background: Activation of the Notch pathway has been reported in various types of cancers. However, the role of the hairy/enhancer-of-split related with YRPW motif protein 1 (HEY1) in osteosarcoma is unknown. We examined the function of HEY1 in osteosarcoma.
Methods: Expression of HEY1 was studied in human osteosarcoma. The effects of HEY1 in osteosarcoma were evaluated in vitro and in a xenograft model. Moreover, we examined the function of matrix metallopeptidase 9 (MMP9) as a downstream effector of HEY1.
Results: HEY1 was upregulated in human osteosarcoma. Knockdown of HEY1 inhibited the invasion of osteosarcoma cell lines. In contrast, the forced expression of HEY1 increased the invasion of mesenchymal stem cell. In addition, lung metastases were significantly inhibited by the knockdown of HEY1. We found that MMP9 was a downstream effector of HEY1 that promotes the invasion of osteosarcoma cells…
Conclusions: Our findings suggested that HEY1 augmented the metastasis of osteosarcoma via upregulation of MMP9 expression. Therefore, inhibition of HEY1 may be a novel therapeutic strategy for preventing osteosarcoma metastasis.
C1 [Tsuru, A.; Matsunoshita, Y.; Nagao-Kitamoto, H.; Nagano, S.; Yokouchi, M.; Yamamoto, T.; Komiya, S.] Kagoshima Univ, Grad Sch Med & Dent Sci, Dept Orthopaed Surg, Kagoshima 8908520, Japan.
[Setoguchi, T.] Kagoshima Univ, Grad Sch Med & Dent Sci, Near Future Locomotor Organ Med Creat Course Kusu, Kagoshima 8908520, Japan.
[Maeda, S.; Ishidou, Y.] Kagoshima Univ, Grad Sch Med & Dent Sci, Dept Med Joint Mat, Kagoshima 8908520, Japan.
RP Setoguchi, T (通讯作者)，Kagoshima Univ, Grad Sch Med & Dent Sci, Near Future Locomotor Organ Med Creat Course Kusu, 8-35-1 Sakuragaoka, Kagoshima 8908520, Japan.
EM setoro@m2.kufm.kagoshima-u.ac.jp
OI Nagano, Satoshi/0000-0003-2015-1730
FU Ministry of Health, Labour and Welfare of Japan [19591725, 20591786,
21591919, 21591920, 22591663, 23592195, 201201976]
FX We are grateful to Hui Gao for excellent technical assistance. We thank
the joint research laboratory of Kagoshima University Graduate School of
Medical and Dental Sciences. This work was supported by Grants-in-Aid
for Scientific Research (KAKENHI) (C) 19591725, (C) 20591786, (C)
21591919, (C) 21591920, (C) 22591663 and (C) 23592195, a Grant-in-Aid
from the Ministry of Health, Labour and Welfare of Japan for the Third
Term Comprehensive Control Research for Cancer and Scientific Research
on Priority Areas 201201976 to H. Nagao from the Grants-in-Aid for JSPS
Fellows.
CR Bin Hafeez B, 2009, CLIN CANCER RES, V15, P452, DOI 10.1158/1078-0432.CCR-08-1631
Bolos V, 2013, BREAST CANCER RES, V15, DOI 10.1186/bcr3447
Candy PA, 2013, BRIT J CANCER, V109, P1023, DOI 10.1038/bjc.2013.431
Cho HJ, 2007, J BIOCHEM MOL BIOL, V40, P1069
de Jong DS, 2004, BIOCHEM BIOPH RES CO, V320, P100, DOI 10.1016/j.bbrc.2004.05.150
Gao W, 2012, ARTHRITIS RHEUM-US, V64, P2104, DOI 10.1002/art.34397
Garber K, 2007, J NATL CANCER I, V99, P1284, DOI 10.1093/jnci/djm148
Hegyi M, 2011, PEDIATR BLOOD CANCER, V57, P415, DOI 10.1002/pbc.23172
Heisig J, 2012, PLOS GENET, V8, DOI 10.1371/journal.pgen.1002728
Hidalgo M, 2001, JNCI-J NATL CANCER I, V93, P178, DOI 10.1093/jnci/93.3.178
Hu S, 2015, MOL ONCOL, V9, P44, DOI 10.1016/j.molonc.2014.07.013
Hulleman E, 2009, J CELL MOL MED, V13, P136, DOI 10.1111/j.1582-4934.2008.00307.x
KAWASHIMA A, 1994, VIRCHOWS ARCH, V424, P547
Koch U, 2013, DEVELOPMENT, V140, P689, DOI 10.1242/dev.080614
Kokubo H, 2005, DEV BIOL, V278, P301, DOI 10.1016/j.ydbio.2004.10.025
Kokubo H, 2007, DEVELOPMENT, V134, P747, DOI 10.1242/dev.02777
Kopan R, 2009, CELL, V137, P216, DOI 10.1016/j.cell.2009.03.045
LINK MP, 1986, NEW ENGL J MED, V314, P1600, DOI 10.1056/NEJM198606193142502
Maier MM, 2000, BIOCHEM BIOPH RES CO, V275, P652, DOI 10.1006/bbrc.2000.3354
Mann CD, 2012, PLOS ONE, V7, DOI 10.1371/journal.pone.0051119
Marina N, 2004, ONCOLOGIST, V9, P422, DOI 10.1634/theoncologist.9-4-422
Matsunoshita Y, 2011, PLOS ONE, V6, DOI 10.1371/journal.pone.0016234
Nagao-Kitamoto H, 2015, INT J CANCER, V136, P1276, DOI 10.1002/ijc.29107
Nakagawa O, 2000, P NATL ACAD SCI USA, V97, P13655, DOI 10.1073/pnas.250485597
Purow B, 2012, ADV EXP MED BIOL, V727, P305, DOI 10.1007/978-1-4614-0899-4_23
Sailer MHM, 2013, J CELL SCI, V126, P3533, DOI 10.1242/jcs.125757
Sakamoto M, 2003, J BIOL CHEM, V278, P44808, DOI 10.1074/jbc.M300448200
Salie R, 2010, BONE, V46, P680, DOI 10.1016/j.bone.2009.10.022
Searfoss GH, 2003, J BIOL CHEM, V278, P46107, DOI 10.1074/jbc.M307757200
Shao HW, 2012, ADV PHARMACOL, V65, P191, DOI 10.1016/B978-0-12-397927-8.00007-5
Sharff KA, 2009, J BIOL CHEM, V284, P649, DOI 10.1074/jbc.M806389200
Sotobori T, 2006, EXP CELL RES, V312, P3927, DOI 10.1016/j.yexcr.2006.08.024
Tanaka M, 2009, BRIT J CANCER, V100, P1957, DOI 10.1038/sj.bjc.6605060
Toole BP, 2003, CURR TOP DEV BIOL, V54, P371, DOI 10.1016/S0070-2153(03)54015-7
van Es JH, 2005, NATURE, V435, P959, DOI 10.1038/nature03659
Villaronga MA, 2010, ONCOGENE, V29, P411, DOI 10.1038/onc.2009.309
Wang F, 2014, TUMOR BIOL, V35, P8653, DOI 10.1007/s13277-014-2131-6
Wang ZW, 2006, CANCER RES, V66, P2778, DOI 10.1158/0008-5472.CAN-05-4281
Weiss KR, 2006, CLIN ORTHOP RELAT R, P111, DOI 10.1097/01.blo.0000229333.98781.56
Wu Y, 2010, NATURE, V464, P1052, DOI 10.1038/nature08878
Xin ZF, 2009, J EXP CLIN CANC RES, V28, DOI 10.1186/1756-9966-28-105
Zavadil J, 2004, EMBO J, V23, P1155, DOI 10.1038/sj.emboj.7600069
Zhang HX, 2013, STEM CELLS, V31, P433, DOI 10.1002/stem.1298
Zhang W, 2014, BIOCHEM BIOPH RES CO, V451, P222, DOI 10.1016/j.bbrc.2014.07.112
NR 44
TC 27
Z9 30
U1 0
U2 2
PU NATURE PUBLISHING GROUP
PI LONDON
PA MACMILLAN BUILDING, 4 CRINAN ST, LONDON N1 9XW, ENGLAND
SN 0007-0920
EI 1532-1827
J9 BRIT J CANCER
JI Br. J. Cancer
PD MAR 31
PY 2015
VL 112
IS 7
BP 1232
EP 1240
DI 10.1038/bjc.2015.84
PG 9
WC Oncology
WE Science Citation Index Expanded (SCI-EXPANDED)
SC Oncology
GA CE9DZ
UT WOS:000352145300011
PM 25742474
OA Green Published, hybrid
DA 2022-07-08
ER
PT J
AU Dong, YQ
Liang, GJ
Yuan, B
Yang, CQ
Gao, R
Zhou, XH
AF Dong, Yongqiang
Liang, Guojun
Yuan, Bo
Yang, Chaoqun
Gao, Rui
Zhou, Xuhui
TI MALAT1 promotes the proliferation and metastasis of osteosarcoma cells
by activating the PI3K/Akt pathway
SO TUMOR BIOLOGY
LA English
DT Article
DE MALAT1; Osteosarcoma; Growth; Migration
ID NONCODING RNA; CANCER; INHIBITION; APOPTOSIS; SURVIVAL; GENOME
AB Metastasis-associated lung adenocarcinoma transcript 1 (MALAT1), one of the first found cancer-associated long noncoding RNAs (lncRNAs), involves in the development and progression of many types of tumors. An aberrant expression of MALAT1 was observed in hepatocellular carcinoma, cervical cancer, breast cancer, ovarian cancer, and colorectal cancer. However, the exact effects and molecular mec…
C1 [Dong, Yongqiang; Liang, Guojun; Yuan, Bo] Xinchang Cty Peoples Hosp, Dept Spine Surg, Shaoxing 312500, Zhejiang, Peoples R China.
[Yang, Chaoqun; Gao, Rui; Zhou, Xuhui] Second Mil Med Univ, Changzheng Hosp, Dept Orthoped Surg, Shanghai 200003, Peoples R China.
RP Gao, R (通讯作者)，Second Mil Med Univ, Changzheng Hosp, Dept Orthoped Surg, 415 Fengyang Rd, Shanghai 200003, Peoples R China.
EM dyq1867@163.com; Guojun_Liang@163.com; boyuansurgery@163.com;
chaoqunyang311@163.com; ruigao311@163.com; xuhuizhou66@163.com
CR Birney E, 2007, NATURE, V447, P799, DOI 10.1038/nature05874
BRAUZE D, 1990, ACTA BIOCHIM POL, V37, P219
Clark JCM, 2008, J CANCER RES CLIN, V134, P281, DOI 10.1007/s00432-007-0330-x
EDMONDSON HA, 1954, CANCER-AM CANCER SOC, V7, P462, DOI 10.1002/1097-0142(195405)7:3<462::AID-CNCR2820070308>3.0.CO;2-E
Fellenberg J, 2007, MODERN PATHOL, V20, P1085, DOI 10.1038/modpathol.3800937
Feng J., 2012, HEAD NECK ONCOL, V4, P46
Gupta RA, 2010, NATURE, V464, P1071, DOI 10.1038/nature08975
Gutschner T, 2013, J MOL MED, V91, P791, DOI 10.1007/s00109-013-1028-y
Gutschner T, 2012, RNA BIOL, V9, P703, DOI 10.4161/rna.20481
Hong SK, 2009, J BIOL CHEM, V284, P33006, DOI 10.1074/jbc.M109.012591
Huang J, 2012, CANCER RES, V72, P230, DOI 10.1158/0008-5472.CAN-11-2001
Hutchinson JN, 2007, BMC GENOMICS, V8, DOI 10.1186/1471-2164-8-39
Ji P, 2003, ONCOGENE, V22, P8031, DOI 10.1038/sj.onc.1206928
Ji Q, 2014, BRIT J CANCER, V111, P736, DOI 10.1038/bjc.2014.383
Jin S, 2007, APOPTOSIS, V12, P1317, DOI 10.1007/s10495-007-0062-z
Lai MC, 2012, MED ONCOL, V29, P1810, DOI 10.1007/s12032-011-0004-z
Lin R, 2007, ONCOGENE, V26, P851, DOI 10.1038/sj.onc.1209846
Liu B, 2008, CELL BIOL INT, V32, P494, DOI 10.1016/j.cellbi.2007.10.008
Mattick JS, 2009, PLOS GENET, V5, DOI 10.1371/journal.pgen.1000459
Meyers PA, 2008, J CLIN ONCOL, V26, P633, DOI 10.1200/JCO.2008.14.0095
Rinn JL, 2012, ANNU REV BIOCHEM, V81, P145, DOI 10.1146/annurev-biochem-051410-092902
Sun Y, 2009, BREAST CANCER RES TR, V118, P185, DOI 10.1007/s10549-008-0171-6
Taniguchi M, 2014, FEBS OPEN BIO, V4, P328, DOI 10.1016/j.fob.2014.03.004
Wu XS, 2014, CANCER BIOL THER, V15, P806, DOI 10.4161/cbt.28584
Yamada K, 2006, CANCER SCI, V97, P106, DOI 10.1111/j.1349-7006.2006.00147.x
Ying L, 2012, MOL BIOSYST, V8, P2289, DOI 10.1039/c2mb25070e
Yuan SX, 2012, HEPATOLOGY, V56, P2231, DOI 10.1002/hep.25895
Zhang Y, 2014, TUMOR BIOL, V35, P1619, DOI 10.1007/s13277-013-1223-z
NR 28
TC 264
Z9 292
U1 3
U2 133
PU SPRINGER
PI DORDRECHT
PA VAN GODEWIJCKSTRAAT 30, 3311 GZ DORDRECHT, NETHERLANDS
SN 1010-4283
EI 1423-0380
J9 TUMOR BIOL
JI Tumor Biol.
PD MAR
PY 2015
VL 36
IS 3
BP 1477
EP 1486
DI 10.1007/s13277-014-2631-4
PG 10
WC Oncology
WE Science Citation Index Expanded (SCI-EXPANDED)
SC Oncology
GA CE5OC
UT WOS:000351884000018
PM 25431257
HC Y
HP N
DA 2022-07-08
ER
PT J
AU Kostopoulos, A
Papageorgiou, E
Koutsilieris, M
Sivolapenko, G
AF Kostopoulos, Antonios
Papageorgiou, Efstathia
Koutsilieris, Michael
Sivolapenko, Gregory
TI PCK3145 Inhibits Proliferation and Induces Apoptosis in Breast and Colon
Cancer Cells
SO ANTICANCER RESEARCH
LA English
DT Article
DE PCK3145; PSP94; breast cancer; colon cancer; prostate cancer; ERK;
laminin receptor
ID PROSTATE SECRETORY PROTEIN; BETA-MICROSEMINOPROTEIN; TUMOR-GROWTH; MMP-9
SECRETION; EXPRESSION; PSP94; HYPERCALCEMIA; MALIGNANCY; RISK
AB Aim: To explore the effects of PCK3145 beyond prostate cancer. Materials and Methods: Using Trypan blue, MTT proliferation assays, cell cycle and apoptosis analysis, we assessed the effects of PCK3145 on prostate (PC-3). breast (MCF-7) and colon (HT-29) human cancer cell lines and in osteosarcoma (MG-63) cells; any synergistic effects with docetaxel and oxaliplatin were also explored. Results:…
C1 [Kostopoulos, Antonios; Sivolapenko, Gregory] Univ Patras, Dept Pharm, Lab Pharmacokinet, Patras 26504, Greece.
[Papageorgiou, Efstathia; Koutsilieris, Michael] Univ Athens, Sch Med, Dept Expt Physiol, Athens 11528, Greece.
RP Sivolapenko, G (通讯作者)，Univ Patras, Dept Pharm, Lab Pharmacokinet, Patras 26504, Greece.
EM gsivolap@upatras.gr
RI Koutsilieris, Michael/AAD-3648-2019
OI Sivolapenko, Gregory/0000-0003-2388-362X
FU Aenorasis SA, Athens, Greece [PCK3145]
FX The Authors wish to thank Aenorasis SA, Athens, Greece for providing
PCK3145, docetaxel and oxaliplatin and for funding this work.
CR Annabi B, 2005, CLIN EXP METASTAS, V22, P429, DOI 10.1007/s10585-005-2669-1
Annabi B, 2006, ANTI-CANCER DRUG, V17, P429, DOI 10.1097/01.cad.0000203388.68034.06
Annabi B, 2006, BIOCHEM BIOPH RES CO, V346, P358, DOI 10.1016/j.bbrc.2006.05.139
Baijal-Gupta M, 2000, J ENDOCRINOL, V165, P425, DOI 10.1677/joe.0.1650425
Center MM, 2012, EUR UROL, V61, P1079, DOI 10.1016/j.eururo.2012.02.054
Chetty C, 2014, PLOS ONE, V9, DOI 10.1371/journal.pone.0096268
Givant-Horwitz V, 2005, CANCER LETT, V223, P1, DOI 10.1016/j.canlet.2004.08.030
Haiman CA, 2013, JNCI-J NATL CANCER I, V105, P237, DOI 10.1093/jnci/djs486
HYAKUTAKE H, 1993, PROSTATE, V22, P347, DOI 10.1002/pros.2990220409
Khumalo T, 2013, PLOS ONE, V8, DOI 10.1371/journal.pone.0066297
Khusal R, 2013, PLOS ONE, V8, DOI 10.1371/journal.pone.0058888
LILJA H, 1988, PROSTATE, V12, P29, DOI 10.1002/pros.2990120105
LIU AY, 1993, CANCER LETT, V74, P91, DOI 10.1016/0304-3835(93)90049-F
MUNDLE SD, 1991, INDIAN J EXP BIOL, V29, P310
Omar A, 2012, J MOL BIOL, V419, P102, DOI 10.1016/j.jmb.2012.02.035
Papageorgiou E, 2008, MOL MED, V14, P403, DOI 10.2119/2008-00021.Papageorgiou
Rea V E A, 2012, Infez Med, V20 Suppl 2, P8
Sakai H, 1999, PROSTATE, V38, P278
Scheiman J, 2010, MOL THER, V18, P63, DOI 10.1038/mt.2009.199
Shukeir N, 2004, CANCER RES, V64, P5370, DOI 10.1158/0008-5472.CAN-04-0788
Shukeir N, 2003, CANCER RES, V63, P2072
Sutcliffe S, 2014, PROSTATE, V74, P569, DOI 10.1002/pros.22778
Vanaja DK, 2003, CANCER RES, V63, P3877
WEIBER H, 1990, AM J PATHOL, V137, P593
Whitaker HC, 2010, PLOS ONE, V5, DOI 10.1371/journal.pone.0013363
Yan BX, 2014, ONCOGENE, V33, P5288, DOI 10.1038/onc.2013.466
NR 26
TC 1
Z9 2
U1 0
U2 1
PU INT INST ANTICANCER RESEARCH
PI ATHENS
PA EDITORIAL OFFICE 1ST KM KAPANDRITIOU-KALAMOU RD KAPANDRITI, PO BOX 22,
ATHENS 19014, GREECE
SN 0250-7005
EI 1791-7530
J9 ANTICANCER RES
JI Anticancer Res.
PD MAR
PY 2015
VL 35
IS 3
BP 1377
EP 1384
PG 8
WC Oncology
WE Science Citation Index Expanded (SCI-EXPANDED)
SC Oncology
GA CF3QF
UT WOS:000352462900020
PM 25750288
DA 2022-07-08
ER
PT J
AU Ren, XF
Zhao, H
Gong, XC
Wang, LN
Ma, JF
AF Ren, X. -F.
Zhao, H.
Gong, X. -C.
Wang, L. -N.
Ma, J. -F.
TI RLN2 regulates in vitro invasion and viability of osteosarcoma MG-63
cells via S100A4/MMP-9 signal
SO EUROPEAN REVIEW FOR MEDICAL AND PHARMACOLOGICAL SCIENCES
LA English
DT Article
DE Osteosarcoma; Invasion; Relaxin-2; S100A4; MMP-9
ID CANCER CELLS; RELAXIN; GROWTH; PROLIFERATION; INVASIVENESS;
ANGIOGENESIS; EXPRESSION; KNOCKDOWN; MEDIATOR; MMP-9
AB OBJECTIVE: Relaxin-2 (RLN2) increases cell migration, invasiveness and proliferation in vitro of osteosarcoma cells, but the molecular mechanisms of this action are still unknown. In the present study, we identified S100A4/MMP-9 signaling as a major mediator of the actions of RLN2 in osteosarcoma cells in vitro.
MATERIALS AND METHODS: We have established stable transfectants of osteosarcoma MG-63 cells using small interfering RNA (siRNA) targeting RLN2. The stable transfectants (MG-63/RLN2 siRNA cells) were treated with 20 mu M BB94 (a kind of MMP-9 activator) or 100 mu M recombinant Human RLN2 (B-29/A-24) for 24 hs or transfected with S100A4 cDNA plasmid for 48 hrs or MMP-9 siRNA for 48 hrs then treated…
RESULTS: Knockdown of RLN2 using small interfering RNA decreases S100A4 and MMP-9 expression and inhibits invasion and cell viability in vitro. in MG-63 cells. Treatment with 100 mu M recombinant Human RLN2 (B-29/A-24) for 24 hrs in MG-63/RLN2 siRNA cells increases S100A4 and MMP-9 expression, and increases the invasion and cell viability in vitro in MG-63 cells. Transfection with S100A4 cDNA pla…
CONCLUSIONS: Our results indicate that RLN2 regulats cell migration, invasiveness and proliferation of osteosarcoma cells in vitro, which may be mediated through S100A4/MMP-9 signaling.
C1 [Ren, X. -F.; Ma, J. -F.] Qingdao Univ, Dept Spine, Affiliated Hosp, Qingdao 266071, Peoples R China.
[Zhao, H.] Peoples Hosp Rizhao, Dept Pediat Surg, Rizhao, Peoples R China.
[Gong, X. -C.] Peoples Hosp Zhangqiu, Dept Clin Lab, Jinan, Peoples R China.
[Wang, L. -N.] Qingdao Sanat Shandong Prov, Dept Clin Lab, Qingdao, Peoples R China.
RP Ren, XF (通讯作者)，Qingdao Univ, Dept Spine, Affiliated Hosp, Qingdao 266071, Peoples R China.
EM renxuanfengqd@126.com
CR Akiyama T, 2008, MOL CANCER THER, V7, P3461, DOI 10.1158/1535-7163.MCT-08-0530
Binder C, 2002, MOL HUM REPROD, V8, P789, DOI 10.1093/molehr/8.9.789
Broadhead Matthew L., 2011, Sarcoma, V2011, P959248, DOI 10.1155/2011/959248
Cao CM, 2014, EUR REV MED PHARMACO, V18, P833
Cao WH, 2013, EUR REV MED PHARMACO, V17, P1345
Feng S, 2007, CLIN CANCER RES, V13, P1695, DOI 10.1158/1078-0432.CCR-06-2492
Frati A, 2015, MOL ENDOCRINOL, V29, P53, DOI 10.1210/me.2014-1201
Garrett SC, 2006, J BIOL CHEM, V281, P677, DOI 10.1074/jbc.R500017200
Hampel U, 2012, INVEST OPHTH VIS SCI, V53, P7780, DOI 10.1167/iovs.12-10714
Hombach-Klonisch S, 2006, AM J PATHOL, V169, P617, DOI 10.2353/ajpath.2006.050876
Huang H, 2014, EUR REV MED PHARMACO, V18, P2828
Jia W, 2013, EUR REV MED PHARMACO, V17, P1495
Ma JF, 2013, EUR REV MED PHARMACO, V17, P1345
Ma JF, 2013, EUR REV MED PHARMACO, V17, P1102
Ma JF, 2013, CANCER CELL INT, V13, DOI 10.1186/1475-2867-13-59
Mathisen B, 2003, CLIN EXP METASTAS, V20, P701, DOI 10.1023/B:CLIN.0000006819.21361.03
Pan HZ, 2013, EUR REV MED PHARMACO, V17, P1095
Radestock Y, 2005, ANN NY ACAD SCI, V1041, P462, DOI 10.1196/annals.1282.070
Radestock Y, 2010, MOL CANCER RES, V8, P494, DOI 10.1158/1541-7786.MCR-09-0307
Radestock Y, 2008, BREAST CANCER RES, V10, DOI 10.1186/bcr2136
Samuel CS, 2007, ADV EXP MED BIOL, V612, P88
Schneider M, 2008, J MOL MED, V86, P507, DOI 10.1007/s00109-007-0301-3
Yang XC, 2013, EUR REV MED PHARMACO, V17, P1669
Zhang GY, 2011, ASIAN PAC J CANCER P, V12, P2075
Zhang J, 2013, EUR REV MED PHARMACO, V17, P2372
Zhang W, 2014, EUR REV MED PHARMACO, V18, P1361
NR 26
TC 9
Z9 10
U1 0
U2 0
PU VERDUCI PUBLISHER
PI ROME
PA VIA GREGORIO VII, ROME, 186-00165, ITALY
SN 1128-3602
J9 EUR REV MED PHARMACO
JI Eur. Rev. Med. Pharmacol. Sci.
PD MAR
PY 2015
VL 19
IS 6
BP 1030
EP 1036
PG 7
WC Pharmacology & Pharmacy
WE Science Citation Index Expanded (SCI-EXPANDED)
SC Pharmacology & Pharmacy
GA CG8TO
UT WOS:000353585700020
PM 25855929
DA 2022-07-08
ER
PT J
AU Yao, P
Wang, ZB
Ding, YY
Ma, JM
Hong, T
Pan, SN
Zhang, J
AF Yao, Peng
Wang, Zhi-Bin
Ding, Yuan-Yuan
Ma, Jia-Ming
Hong, Tao
Pan, Shi-Nong
Zhang, Jin
TI Regulatory network of differentially expressed genes in metastatic
osteosarcoma
SO MOLECULAR MEDICINE REPORTS
LA English
DT Article
DE metastatic osteosarcoma; differentially expressed genes; differential
coexpression network; hub genes
ID CDNA MICROARRAY; CANCER; IDENTIFICATION; ENCYCLOPEDIA; CHEMOTHERAPY;
PATTERNS; THERAPY; BIOLOGY; FUSION; WINDOW
AB The present study aimed to investigate the possible molecular mechanisms underlying the pathogenesis of metastatib osteosarcoma (OS), by examining the microarray expression profiles of normal samples, and metastatic and non-metastatic OS samples. The GSE9508 gene expression profile was downloaded from the Gene Expression Omnibus database, which included 11 human metastatic OS samples, seven no…
C1 [Yao, Peng; Wang, Zhi-Bin; Ding, Yuan-Yuan; Ma, Jia-Ming; Hong, Tao] China Med Univ, Dept Pain Management, Shengjing Hosp, Shenyang 110004, Liaoning, Peoples R China.
[Pan, Shi-Nong] China Med Univ, Dept Radiol, Shengjing Hosp, Shenyang 110004, Liaoning, Peoples R China.
[Zhang, Jin] China Med Univ, Dept Anesthesiol, Shengjing Hosp, Shenyang 110004, Liaoning, Peoples R China.
RP Zhang, J (通讯作者)，China Med Univ, Dept Anesthesiol, Shengjing Hosp, 36 Sanhao St, Shenyang 110004, Liaoning, Peoples R China.
EM jinzhangjz@hotmail.com
FU Liaoning Province Science and Technology Plan Project [2012408002];
National Natural Science Foundation [81271538]
FX The present study was supported by the Liaoning Province Science and
Technology Plan Project (grant no. 2012408002) and the National Natural
Science Foundation (grant no. 81271538).
CR Antonescu CR, 2010, GENE CHROMOSOME CANC, V49, P1114, DOI 10.1002/gcc.20819
Ashburner M, 2000, NAT GENET, V25, P25, DOI 10.1038/75556
Bader GD, 2003, BMC BIOINFORMATICS, V4, DOI 10.1186/1471-2105-4-2
Barretina J, 2012, NATURE, V483, P603, DOI 10.1038/nature11003
Bidkhori G, 2013, PLOS ONE, V8, DOI 10.1371/journal.pone.0067552
Bielack SS, 1999, J CLIN ONCOL, V17, P1164, DOI 10.1200/JCO.1999.17.4.1164
Bielack SS, 2002, J CLIN ONCOL, V20, P776, DOI 10.1200/JCO.20.3.776
Bolstad B.M, 2013, PREPROCESSCORE COLLE
Bolstad BM, 2003, BIOINFORMATICS, V19, P185, DOI 10.1093/bioinformatics/19.2.185
Chen JK, 2002, P NATL ACAD SCI USA, V99, P14071, DOI 10.1073/pnas.182542899
Chou Alexander J, 2008, Paediatr Drugs, V10, P315, DOI 10.2165/00148581-200810050-00005
Debelenko LV, 2011, GENE CHROMOSOME CANC, V50, P1054, DOI 10.1002/gcc.20923
DeRisi J, 1996, NAT GENET, V14, P457
Dickson BJ, 2002, SCIENCE, V298, P1959, DOI 10.1126/science.1072165
Endo-Munoz L, 2010, CANCER RES, V70, P7063, DOI 10.1158/0008-5472.CAN-09-4291
Ferguson WS, 2001, J PEDIAT HEMATOL ONC, V23, P340, DOI 10.1097/00043426-200108000-00004
Guo CJ, 2009, FEBS J, V276, P5163, DOI 10.1111/j.1742-4658.2009.07213.x
Guo ZK, 2006, BIOCHEM BIOPH RES CO, V347, P867, DOI 10.1016/j.bbrc.2006.06.178
Hegde P, 2000, BIOTECHNIQUES, V29, P548, DOI 10.2144/00293bi01
Hirotsu M, 2010, MOL CANCER, V9, DOI 10.1186/1476-4598-9-5
Housa D, 2006, PHYSIOL RES, V55, P233, DOI 10.33549/physiolres.930848
Husmann K, 2013, BBA-MOL BASIS DIS, V1832, P347, DOI 10.1016/j.bbadis.2012.11.006
Ilyin SE, 2000, BRAIN RES BULL, V51, P29, DOI 10.1016/S0361-9230(99)00190-2
Kager L, 2003, J CLIN ONCOL, V21, P2011, DOI 10.1200/JCO.2003.08.132
Kanehisa M, 2000, NUCLEIC ACIDS RES, V28, P27, DOI 10.1093/nar/28.1.27
Kennedy C.L., 2013, ONCOGENE
Kubista B, 2011, INT ORTHOP, V35, P401, DOI 10.1007/s00264-010-0996-6
Lehmann BD, 2011, J CLIN INVEST, V121, P2750, DOI 10.1172/JCI45014
LINK MP, 1986, NEW ENGL J MED, V314, P1600, DOI 10.1056/NEJM198606193142502
Luo M, 2010, CANCER LETT, V289, P127, DOI 10.1016/j.canlet.2009.07.005
Luo Y, 2013, ARCH MED SCI, V9, P569, DOI 10.5114/aoms.2012.30956
Marina N, 2004, ONCOLOGIST, V9, P422, DOI 10.1634/theoncologist.9-4-422
Meyer WH, 2001, J CLIN ONCOL, V19, P171, DOI 10.1200/JCO.2001.19.1.171
Perou CM, 1999, P NATL ACAD SCI USA, V96, P9212, DOI 10.1073/pnas.96.16.9212
Poola I, 2005, NAT MED, V11, P481, DOI 10.1038/nm1243
Prasad TSK, 2009, NUCLEIC ACIDS RES, V37, pD767, DOI 10.1093/nar/gkn892
Romeo S, 2010, VIRCHOWS ARCH, V456, P219, DOI 10.1007/s00428-009-0854-3
Ruggero D, 2003, NAT REV CANCER, V3, P179, DOI 10.1038/nrc1015
Smyth GK, 2005, STAT BIOL HEALTH, P397, DOI 10.1007/0-387-29362-0_23
Squire JA, 2003, GENE CHROMOSOME CANC, V38, P215, DOI 10.1002/gcc.10273
Tovar C, 2006, P NATL ACAD SCI USA, V103, P1888, DOI 10.1073/pnas.0507493103
Trougakos IP, 2010, CANCER GENET CYTOGEN, V196, P109, DOI 10.1016/j.cancergencyto.2009.09.012
Uchibori M, 2006, INT J ONCOL, V28, P33
Usadel B, 2009, PLANT CELL ENVIRON, V32, P1633, DOI 10.1111/j.1365-3040.2009.02040.x
Vecchione A, 2002, AM J PATHOL, V160, P1345, DOI 10.1016/S0002-9440(10)62561-8
Westermarck J, 1999, FASEB J, V13, P781, DOI 10.1096/fasebj.13.8.781
Wolf M, 2000, CANCER GENET CYTOGEN, V123, P128, DOI 10.1016/S0165-4608(00)00319-8
Zhang S, 2009, BMC BIOINFORMATICS, V10, DOI 10.1186/1471-2105-10-402
NR 48
TC 5
Z9 5
U1 0
U2 20
PU SPANDIDOS PUBL LTD
PI ATHENS
PA POB 18179, ATHENS, 116 10, GREECE
SN 1791-2997
EI 1791-3004
J9 MOL MED REP
JI Mol. Med. Rep.
PD MAR
PY 2015
VL 11
IS 3
BP 2104
EP 2110
DI 10.3892/mmr.2014.3009
PG 7
WC Oncology; Medicine, Research & Experimental
WE Science Citation Index Expanded (SCI-EXPANDED)
SC Oncology; Research & Experimental Medicine
GA CD2OA
UT WOS:000350917700078
PM 25434727
OA Bronze
DA 2022-07-08
ER
PT J
AU Zheng, L
Li, N
Guo, F
Jian, XC
Jiang, CH
Yin, P
Min, AJ
Huang, L
AF Zheng, Lian
Li, Ning
Guo, Feng
Jian, Xin-Chun
Jiang, Can-Hua
Yin, Ping
Min, An-Jie
Huang, Long
TI Twist-related protein 1 enhances oral tongue squamous cell carcinoma
cell invasion through beta-catenin signaling
SO MOLECULAR MEDICINE REPORTS
LA English
DT Article
DE twist-related protein 1; beta-catenin; oral tongue squamous cell
carcinoma; cell invasion; matrix metalloproteinase; phosphatidylinositol
3-kinase
ID HEPATOCELLULAR-CARCINOMA; PROSTATE-CANCER; EXPRESSION; PATHWAY;
OSTEOSARCOMA; METASTASIS; REPRESSION; KNOCKDOWN
AB Accumulating evidence suggests that P-catenin signaling may be involved in oral tongue squamous cell carcinoma (OTSCC) cell invasion. Abnormal activation of twist-related protein 1 (TWIST1 or TWIST) has been identified in several types of human cancer. A recent study showed that overexpression of TWIST is associated with a poor prognosis in patients with OTSCC and may enhance OTSCC cell invasi…
C1 [Zheng, Lian; Li, Ning; Guo, Feng; Jian, Xin-Chun; Jiang, Can-Hua; Yin, Ping; Min, An-Jie; Huang, Long] Cent S Univ, Xiangya Hosp, Dept Oral & Maxillofacial Surg, Changsha 410008, Hunan, Peoples R China.
RP Li, N (通讯作者)，Cent S Univ, Xiangya Hosp, Dept Oral & Maxillofacial Surg, 87 Xiangya Rd, Changsha 410008, Hunan, Peoples R China.
EM liningbeta@hotmail.com
CR Cawthorn WP, 2007, CELL DEATH DIFFER, V14, P1361, DOI 10.1038/sj.cdd.4402127
Chesire DR, 2003, ENDOCR-RELAT CANCER, V10, P537, DOI 10.1677/erc.0.0100537
Choi KK, 2006, ORAL ONCOL, V42, P208, DOI 10.1016/j.oraloncology.2005.07.005
da Silva SD, 2014, CANCER-AM CANCER SOC, V120, P352, DOI 10.1002/cncr.28404
Entz-Werle N, 2005, INT J CANCER, V117, P349, DOI 10.1002/ijc.21068
Entz-Werle N, 2007, NEOPLASIA, V9, P678, DOI 10.1593/neo.07367
Entz-Werle N, 2010, TRANSL ONCOL, V3, P344, DOI 10.1593/tlo.10169
Fan HX, 2012, J EXP CLIN CANC RES, V31, DOI 10.1186/1756-9966-31-90
Gan XQ, 2008, J CELL BIOL, V180, P1087, DOI 10.1083/jcb.200710050
Kawakita A, 2013, PATHOL ONCOL RES
Li HD, 2012, J EXP CLIN CANC RES, V31, DOI 10.1186/1756-9966-31-39
Matsuo N, 2009, BMC CANCER, V9, DOI 10.1186/1471-2407-9-240
Nusse R, 1999, TRENDS GENET, V15, P1, DOI 10.1016/S0168-9525(98)01634-5
Sharma M, 2002, J BIOL CHEM, V277, P30935, DOI 10.1074/jbc.M201919200
Su Hsing-Hao, 2006, J Chin Med Assoc, V69, P478
Sun P, 2006, MOL PHARMACOL, V69, P520, DOI 10.1124/mol.105.019620
Wang LP, 2013, PATHOL ONCOL RES, V19, P461, DOI 10.1007/s12253-013-9603-7
Wu JH, 2014, MOL CARCINOGEN, V53, P440, DOI 10.1002/mc.21991
Xiao WB, 2013, MOL MED REP, V8, P703, DOI 10.3892/mmr.2013.1555
Xing Y, 2013, EXP CELL RES, V319, P2058, DOI 10.1016/j.yexcr.2013.05.014
NR 20
TC 13
Z9 14
U1 0
U2 8
PU SPANDIDOS PUBL LTD
PI ATHENS
PA POB 18179, ATHENS, 116 10, GREECE
SN 1791-2997
EI 1791-3004
J9 MOL MED REP
JI Mol. Med. Rep.
PD MAR
PY 2015
VL 11
IS 3
BP 2255
EP 2261
DI 10.3892/mmr.2014.2904
PG 7
WC Oncology; Medicine, Research & Experimental
WE Science Citation Index Expanded (SCI-EXPANDED)
SC Oncology; Research & Experimental Medicine
GA CD2OA
UT WOS:000350917700101
PM 25378227
OA Bronze
DA 2022-07-08
ER
PT J
AU Zheng, ZH
Ding, ML
Ni, JD
Song, DY
Huang, J
Wang, JJ
AF Zheng, Zhonghui
Ding, Muliang
Ni, Jiangdong
Song, Deye
Huang, Jun
Wang, Junjie
TI miR-142 acts as a tumor suppressor in osteosarcoma cell lines by
targeting Rac1
SO ONCOLOGY REPORTS
LA English
DT Article
DE osteosarcoma; microRNA; Rac1; tumor suppressor; miR-142
ID BREAST-CANCER CELLS; EXPRESSION; MICRORNA-142-3P; DEGRADATION;
METASTASIS; ACTIVATION; MECHANISMS; CARCINOMA; GTPASE; GENES
AB Although the 5-year survival rate of osteosarcoma (OS) has risen to 60-70% a substantial portion of patients still respond poorly to chemotherapy and have a high risk of relapse or metastasis even after curative resection. In this study, we found that the expression of miR-142 was significantly reduced in OS tissues and OS cell lines, while Ras-related C3 botulinum toxin substrate 1 (Rac1) exp…
C1 [Zheng, Zhonghui; Ding, Muliang; Ni, Jiangdong; Song, Deye; Huang, Jun; Wang, Junjie] Cent S Univ, Dept Orthopaed, Xiangya Hosp 2, Changsha 410011, Hunan, Peoples R China.
RP Ding, ML (通讯作者)，Cent S Univ, Dept Orthopaed, Xiangya Hosp 2, 139 Middle Renmin Rd, Changsha 410011, Hunan, Peoples R China.
EM dmldoc@gmail.com
CR Bennani-Baiti IM, 2011, EPIGENOMICS-UK, V3, P715, DOI [10.2217/EPI.11.93, 10.2217/epi.11.93]
Bid HK, 2013, MOL CANCER THER, V12, P1925, DOI 10.1158/1535-7163.MCT-13-0164
Chai S, 2014, ONCOTARGET, V5, P5725, DOI 10.18632/oncotarget.2167
Chen HH, 2014, ONCOGENE, V21, DOI [10.1038/onc.2014.190, DOI 10.1038/0NC.2014.190]
Chen RY, 2014, ONCOTARGET, V5, P4406, DOI 10.18632/oncotarget.2030
Croce CM, 2009, NAT REV GENET, V10, P704, DOI 10.1038/nrg2634
Dong S, 2014, MOL CANCER, V13, DOI 10.1186/1476-4598-13-76
Dou LP, 2013, MOL BIOL REP, V40, P6811, DOI 10.1007/s11033-013-2798-6
Geller David S, 2010, Clin Adv Hematol Oncol, V8, P705
Geng S, 2014, PLOS ONE, V9, DOI 10.1371/journal.pone.0091566
Gyurko DM, 2013, SEMIN CANCER BIOL, V23, P262, DOI 10.1016/j.semcancer.2013.06.005
Kobayashi Eisuke, 2012, Sarcoma, V2012, P359739, DOI 10.1155/2012/359739
Kwanhian W, 2012, CANCER MED-US, V1, P141, DOI 10.1002/cam4.29
Lane J, 2014, CANCER GENOM PROTEOM, V11, P155
Lee SJ, 2014, STEM CELLS DEV, V23, P1870, DOI 10.1089/scd.2013.0632
Lewis BP, 2005, CELL, V120, P15, DOI 10.1016/j.cell.2004.12.035
Lin CW, 2014, CARCINOGENESIS, V35, P2425, DOI 10.1093/carcin/bgu139
Lin RJ, 2012, J SURG ONCOL, V105, P175, DOI 10.1002/jso.22066
Maire G, 2011, CANCER GENET-NY, V204, P138, DOI 10.1016/j.cancergen.2010.12.012
Miao JL, 2013, TUMOR BIOL, V34, P2093, DOI 10.1007/s13277-013-0940-7
Namlos HM, 2012, PLOS ONE, V7, DOI 10.1371/journal.pone.0048086
Nugent M, 2014, CANCER MANAG RES, V6, P15, DOI 10.2147/CMAR.S53928
Qian S, 2008, BIOCHEM BIOPH RES CO, V377, P668, DOI 10.1016/j.bbrc.2008.10.052
Su YH, 2013, EUR REV MED PHARMACO, V17, P3213
Wen XY, 2014, TUMOR BIOL, V35, P845, DOI 10.1007/s13277-013-1116-1
Wu LF, 2011, FEBS LETT, V585, P1322, DOI 10.1016/j.febslet.2011.03.067
Yang HG, 2014, ONCOL LETT, V8, P193, DOI 10.3892/ol.2014.2079
Yukinaga H, 2014, J CELL SCI, V127, P1805, DOI 10.1242/jcs.139733
Zhang H, 2014, KOREAN J PHYSIOL PHA, V18, P109, DOI 10.4196/kjpp.2014.18.2.109
NR 29
TC 20
Z9 20
U1 0
U2 7
PU SPANDIDOS PUBL LTD
PI ATHENS
PA POB 18179, ATHENS, 116 10, GREECE
SN 1021-335X
EI 1791-2431
J9 ONCOL REP
JI Oncol. Rep.
PD MAR
PY 2015
VL 33
IS 3
BP 1291
EP 1299
DI 10.3892/or.2014.3687
PG 9
WC Oncology
WE Science Citation Index Expanded (SCI-EXPANDED)
SC Oncology
GA CB6KL
UT WOS:000349735800035
PM 25530132
OA Bronze
DA 2022-07-08
ER
PT J
AU Yang, SF
Lee, WJ
Tan, P
Tang, CH
Hsiao, M
Hsieh, FK
Chien, MH
AF Yang, Shun-Fa
Lee, Wei-Jiunn
Tan, Peng
Tang, Chih-Hsin
Hsiao, Michael
Hsieh, Feng-Koo
Chien, Ming-Hsien
TI Upregulation of miR-328 and inhibition of CREB-DNA-binding activity are
critical for resveratrol-mediated suppression of matrix
metalloproteinase-2 and subsequent metastatic ability in human
osteosarcomas
SO ONCOTARGET
LA English
DT Article
DE osteosarcoma; miR-328; CREB; MMP-2; resveratrol; metastasis
ID NF-KAPPA-B; CANCER-CELLS; EXPRESSION; INVASION; ACTIVATION; MICRORNAS;
PROTEIN; TRANSCRIPTION; CAMP; SIRT1
AB Osteosarcomas, the most common malignant bone tumors, show a potent capacity for local invasion and pulmonary metastasis. Resveratrol (RESV), a phytochemical, exhibits multiple tumor-suppressing activities and has been tested in clinical trials. However, the antitumor activities of RESV in osteosarcomas are not yet completely defined. In osteosarcoma cells, we found that RESV inhibited the mig…
C1 [Yang, Shun-Fa] Chung Shan Med Univ, Inst Med, Taichung, Taiwan.
[Yang, Shun-Fa] Chung Shan Med Univ Hosp, Dept Med Res, Taichung 40201, Taiwan.
[Lee, Wei-Jiunn] Taipei Med Univ, Wan Fang Hosp, Dept Urol, Taipei, Taiwan.
[Tan, Peng; Chien, Ming-Hsien] Taipei Med Univ, Coll Med, Grad Inst Clin Med, Taipei, Taiwan.
[Tang, Chih-Hsin] China Med Univ, Grad Inst Basic Med Sci, Taichung, Taiwan.
[Hsiao, Michael] Acad Sinica, Genom Res Ctr, Taipei 115, Taiwan.
[Hsieh, Feng-Koo] Univ Munich, Dept Surg, Expt Surg & Regenerat Med, Munich, Germany.
[Chien, Ming-Hsien] Taipei Med Univ, Wan Fang Hosp, Dept Med Educ & Res, Taipei, Taiwan.
RP Chien, MH (通讯作者)，Taipei Med Univ, Coll Med, Grad Inst Clin Med, Taipei, Taiwan.
EM mhchien1976@gmail.com
RI Yang, Shun-Fa/AAN-1519-2020; Hsiao, Michael/U-6238-2019; Tang, Chih
Hsin/O-5212-2015
OI Yang, Shun-Fa/0000-0002-0365-7927; Hsiao, Michael/0000-0001-8529-9213;
Tang, Chih Hsin/0000-0002-7113-8352
FU National Science Council of Taiwan [NSC102-2320-B-038-038-MY3]; Chung
Shan Medical University Hospital, Taiwan [CSH-2015-E-001-Y2]
FX This study was supported by a grant from the National Science Council of
Taiwan (NSC102-2320-B-038-038-MY3). This study was also supported by a
grant from Chung Shan Medical University Hospital, Taiwan
(CSH-2015-E-001-Y2).
CR Aggarwal BB, 2004, ANTICANCER RES, V24, P2783
Ambros V, 2004, NATURE, V431, P350, DOI 10.1038/nature02871
Arora S, 2011, INT J CANCER, V129, P2621, DOI 10.1002/ijc.25939
Baur JA, 2006, NAT REV DRUG DISCOV, V5, P493, DOI 10.1038/nrd2060
Bielack SS, 2002, J CLIN ONCOL, V20, P776, DOI 10.1200/JCO.20.3.776
Bjorklund M, 2005, BBA-REV CANCER, V1755, P37, DOI 10.1016/j.bbcan.2005.03.001
Cakarovski K, 2004, INT J CANCER, V110, P610, DOI 10.1002/ijc.20135
Chaffer CL, 2011, SCIENCE, V331, P1559, DOI 10.1126/science.1203543
Chen MW, 2010, CANCER RES, V70, P7830, DOI 10.1158/0008-5472.CAN-10-0833
Chen PS, 2012, J BIOMED SCI, V19, DOI 10.1186/1423-0127-19-90
Chen PN, 2006, CHEM-BIOL INTERACT, V163, P218, DOI 10.1016/j.cbi.2006.08.003
Cho SJ, 2008, MOL MED REP, V1, P83
Coussens LM, 1996, CHEM BIOL, V3, P895, DOI 10.1016/S1074-5521(96)90178-7
Du KY, 1998, J BIOL CHEM, V273, P32377, DOI 10.1074/jbc.273.49.32377
Esquela-Kerscher A, 2006, NAT REV CANCER, V6, P259, DOI 10.1038/nrc1840
Felx M, 2006, CLIN SCI, V110, P645, DOI 10.1042/CS20050286
Garzon R, 2010, NAT REV DRUG DISCOV, V9, P775, DOI 10.1038/nrd3179
GOA KL, 1994, DRUG AGING, V5, P200, DOI 10.2165/00002512-199405030-00006
Himelstein BP, 1998, MED PEDIATR ONCOL, V31, P471, DOI 10.1002/(SICI)1096-911X(199812)31:6<471::AID-MPO2>3.0.CO;2-M
Ho M.L., 2011, EVID-BASED COMPL ALT, V2011
Huang QH, 2008, NAT CELL BIOL, V10, P202, DOI 10.1038/ncb1681
Jang MS, 1997, SCIENCE, V275, P218, DOI 10.1126/science.275.5297.218
Jimenez E, 2009, BIOCHEM BIOPH RES CO, V380, P769, DOI 10.1016/j.bbrc.2009.01.142
Kang HG, 2007, J ORTHOP RES, V25, P696, DOI 10.1002/jor.20323
Kim YS, 2012, MOL BIOL REP, V39, P8709, DOI 10.1007/s11033-012-1728-3
Kumashiro N, 2008, DIABETES, V57, P2083, DOI 10.2337/db08-0144
Lakshminarasimhan M, 2013, AGING-US, V5, P151, DOI 10.18632/aging.100542
Le Corre L, 2005, MOL NUTR FOOD RES, V49, P462, DOI 10.1002/mnfr.200400094
Li LQ, 2013, CANCER BIOL THER, V14, P796, DOI 10.4161/cbt.25936
Li Y, 2009, EUR J PHARMACOL, V609, P13, DOI 10.1016/j.ejphar.2009.03.004
Liu BH, 2013, AGING-US, V5, P94, DOI 10.18632/aging.100532
Melnikova VO, 2006, J BIOL CHEM, V281, P2911, DOI 10.1074/jbc.M508683200
Meyers PA, 2009, EXPERT REV ANTICANC, V9, P1035, DOI [10.1586/era.09.69, 10.1586/ERA.09.69]
Mook ORF, 2004, BBA-REV CANCER, V1705, P69, DOI 10.1016/j.bbcan.2004.09.006
Naqvi S, 2014, BIOCHEM J, V458, P469, DOI 10.1042/BJ20131115
Nguyen Anthony V, 2009, Cancer Manag Res, V1, P25
Nicoloso MS, 2009, NAT REV CANCER, V9, P293, DOI 10.1038/nrc2619
Nishihara H, 2004, J BIOL CHEM, V279, P26176, DOI 10.1074/jbc.M313346200
Osborne TS, 2012, J COMP PATHOL, V146, P132, DOI 10.1016/j.jcpa.2011.12.007
Qin HW, 1999, J BIOL CHEM, V274, P29130, DOI 10.1074/jbc.274.41.29130
Rao JS, 2003, NAT REV CANCER, V3, P489, DOI 10.1038/nrc1121
Saiko P, 2008, MUTAT RES-REV MUTAT, V658, P68, DOI 10.1016/j.mrrev.2007.08.004
Satpathy M, 2009, J BIOL CHEM, V284, P15390, DOI 10.1074/jbc.M808331200
Shaywitz AJ, 1999, ANNU REV BIOCHEM, V68, P821, DOI 10.1146/annurev.biochem.68.1.821
Sheth S, 2012, PLOS ONE, V7, DOI 10.1371/journal.pone.0051655
Shi TY, 2013, MED ONCOL, V30, DOI [10.1007/s12032-013-0500-4, 10.1007/s12032-013-0697-2]
Tili E, 2010, CARCINOGENESIS, V31, P1561, DOI 10.1093/carcin/bgq143
Timmers S, 2012, AGING-US, V4, P146, DOI 10.18632/aging.100445
Tsunemi T, 2003, CLIN ORTHOP RELAT R, P159, DOI 10.1097/01.blo.0000038050.29678.7e
Wang CH, 2008, PLOS ONE, V3, DOI 10.1371/journal.pone.0002420
Wang RH, 2008, MOL CELL, V32, P11, DOI 10.1016/j.molcel.2008.09.011
Weng CJ, 2012, CANCER TREAT REV, V38, P76, DOI 10.1016/j.ctrv.2011.03.001
Westermarck J, 1999, FASEB J, V13, P781, DOI 10.1096/fasebj.13.8.781
Wu ZF, 2012, PLOS ONE, V7, DOI 10.1371/journal.pone.0047270
Xu XT, 2012, BRIT J CANCER, V106, P1320, DOI 10.1038/bjc.2012.88
Yang Danbo, 2010, Cancers (Basel), V3, P17, DOI 10.3390/cancers3010017
Yang JL, 2013, CURR OPIN ONCOL, V25, P398, DOI 10.1097/CCO.0b013e3283622c1b
Yoon SO, 2003, J BIOCHEM MOL BIOL, V36, P128
Yu YH, 2013, ONCOGENE, V32, P431, DOI 10.1038/onc.2012.74
Zhang D, 2010, CANCER BIOL THER, V10, P19, DOI 10.4161/cbt.10.1.11944
NR 60
TC 85
Z9 90
U1 0
U2 5
PU IMPACT JOURNALS LLC
PI ORCHARD PARK
PA 6666 E QUAKER ST, STE 1, ORCHARD PARK, NY 14127 USA
EI 1949-2553
J9 ONCOTARGET
JI Oncotarget
PD FEB 20
PY 2015
VL 6
IS 5
BP 2736
EP 2753
DI 10.18632/oncotarget.3088
PG 18
WC Oncology; Cell Biology
WE Science Citation Index Expanded (SCI-EXPANDED)
SC Oncology; Cell Biology
GA CF6VK
UT WOS:000352694400015
PM 25605016
OA Green Published, Green Submitted, gold
DA 2022-07-08
ER
PT J
AU Weng, MZ
Song, FB
Chen, JY
Wu, JY
Qin, J
Jin, T
Xu, JM
AF Weng, Mingzhe
Song, Fangbin
Chen, Jinyu
Wu, Junyi
Qin, Jun
Jin, Tao
Xu, Junming
TI The high-mobility group nucleosome-binding domain 5 is highly expressed
in breast cancer and promotes the proliferation and invasion of breast
cancer cells
SO TUMOR BIOLOGY
LA English
DT Article
DE High-mobility group nucleosome-binding domain 5; Breast cancer;
Proliferation; Invasion; Apoptosis; Autophagy
ID GROUP CHROMOSOMAL-PROTEINS; DOWN-REGULATION; IN-VITRO; APOPTOSIS;
AUTOPHAGY; CHROMATIN; OVEREXPRESSION; OSTEOSARCOMA; METASTASIS; DEATH
AB The high-mobility group nucleosome-binding domain 5 (HMGN5) is a member of the high-mobility group proteins family. Previous study found that HMGN5 is required for tumorigenesis in vitro, and aberrations in the expression of HMGN5 were found in human osteosarcoma, prostate cancer, and squamous cell carcinoma. Nevertheless, the role of HMGN5 in breast cancer remains unclear. This study aimed to…
C1 [Weng, Mingzhe; Song, Fangbin; Wu, Junyi; Qin, Jun; Jin, Tao; Xu, Junming] Shanghai Jiao Tong Univ, Shanghai Peoples Hosp 1, Dept Gen Surg, Shanghai 200080, Peoples R China.
[Chen, Jinyu] Shanghai Jiao Tong Univ, Shanghai Peoples Hosp 1, Dept Endocrinol, Shanghai 200080, Peoples R China.
RP Xu, JM (通讯作者)，Shanghai Jiao Tong Univ, Shanghai Peoples Hosp 1, Dept Gen Surg, 100 Haining Rd, Shanghai 200080, Peoples R China.
EM MZWengdor@163.com; Fangbin_Song@126.com; cjhdoctor@163.com;
WJ198228@163.com; JunQin340@163.com; taojinsnp@163.com; xujmsh@163.com
FU Shanghai Science and Technology Committee [14411950205, 14411950200]
FX This work is supported by the scientific research project of Shanghai
Science and Technology Committee (14411950205, 14411950200).
CR Birger Y, 2005, CANCER RES, V65, P6711, DOI 10.1158/0008-5472.CAN-05-0310
Birger Y, 2003, EMBO J, V22, P1665, DOI 10.1093/emboj/cdg142
Brezniceanu ML, 2003, FASEB J, V17, P1295, DOI 10.1096/fj.02-0621fje
Bustin M, 1999, MOL CELL BIOL, V19, P5237
Bustin M, 1996, PROG NUCLEIC ACID RE, V54, P35, DOI 10.1016/S0079-6603(08)60360-8
Caplan L, 2014, FRONT PUBLIC HEALTH, V2, DOI 10.3389/fpubh.2014.00087
Casimiro S, 2012, CLIN EXP METASTAS, V29, P155, DOI 10.1007/s10585-011-9438-0
Chen LC, 2012, BREAST CANCER RES TR, V134, P989, DOI 10.1007/s10549-012-1986-8
Evan GI, 2001, NATURE, V411, P342, DOI 10.1038/35077213
Fan SH, 2014, J CELL BIOC IN PRESS
GILL M, 1988, LANCET, V1, P689
Green J, 2006, BRIT J CANCER, V94, P1446, DOI 10.1038/sj.bjc.6603135
Hafeez F, 2013, INT J RADIAT ONCOL, V87, P344, DOI 10.1016/j.ijrobp.2013.05.052
He Q, 2000, P NATL ACAD SCI USA, V97, P5768, DOI 10.1073/pnas.100108697
Hock R, 2007, TRENDS CELL BIOL, V17, P72, DOI 10.1016/j.tcb.2006.12.001
Huang Chen, 2008, Zhonghua Yi Xue Za Zhi, V88, P657
Jang SY, 2014, ANTICANCER RES, V34, P4127
Ji SQ, 2012, J EXP CLIN CANC RES, V31, DOI 10.1186/1756-9966-31-22
Li DQ, 2006, EUR J CANCER, V42, P3274, DOI 10.1016/j.ejca.2006.07.008
Li L, 2014, ONCOL REP IN PRESS
Liao XH, 2014, FEBS J, V281, P927, DOI 10.1111/febs.12658
Maiuri MC, 2007, NAT REV MOL CELL BIO, V8, P741, DOI 10.1038/nrm2239
Pritsker M, 2006, P NATL ACAD SCI USA, V103, P6946, DOI 10.1073/pnas.0509861103
Qu JT, 2011, J NEURO-ONCOL, V104, P729, DOI 10.1007/s11060-011-0558-9
Rattner BP, 2009, MOL CELL, V34, P620, DOI 10.1016/j.molcel.2009.04.014
Ren SX, 2013, PLOS ONE, V8, DOI 10.1371/journal.pone.0063641
Rochman M, 2010, BBA-GENE REGUL MECH, V1799, P86, DOI 10.1016/j.bbagrm.2009.09.012
Stoetzer OJ, 2013, TUMOR BIOL, V34, P81, DOI 10.1007/s13277-012-0513-1
Tang WY, 2008, ENDOCRINOLOGY, V149, P5922, DOI 10.1210/en.2008-0682
Thorburn A, 2008, APOPTOSIS, V13, P1, DOI 10.1007/s10495-007-0154-9
Tong J, 2013, PHYTOTHER RES, V27, P885, DOI 10.1002/ptr.4808
Wahafu W, 2011, TUMOR BIOL, V32, P931, DOI 10.1007/s13277-011-0195-0
Wang L, 2014, BIOCHEM BIOPH RES CO, V448, P448, DOI 10.1016/j.bbrc.2014.04.120
Yang CQ, 2014, TUMOR BIOL, V35, P6357, DOI 10.1007/s13277-014-1833-0
Yang YH, 2014, FREE RADIC IN PRESS
Ye L, 2010, CANCER SCI, V101, P2137, DOI 10.1111/j.1349-7006.2010.01648.x
Zhou R, 2014, HORM METAB IN PRESS
Zhou XH, 2014, TUMOR BIOL, V35, P6539, DOI 10.1007/s13277-014-1825-0
NR 38
TC 18
Z9 19
U1 0
U2 4
PU SAGE PUBLICATIONS LTD
PI LONDON
PA 1 OLIVERS YARD, 55 CITY ROAD, LONDON EC1Y 1SP, ENGLAND
SN 1010-4283
EI 1423-0380
J9 TUMOR BIOL
JI Tumor Biol.
PD FEB
PY 2015
VL 36
IS 2
BP 959
EP 966
DI 10.1007/s13277-014-2715-1
PG 8
WC Oncology
WE Science Citation Index Expanded (SCI-EXPANDED)
SC Oncology
GA CC6MD
UT WOS:000350478200058
PM 25315189
DA 2022-07-08
ER
PT J
AU Kimura, Y
Sumiyoshi, M
AF Kimura, Yoshiyuki
Sumiyoshi, Maho
TI Antitumor and antimetastatic actions of dihydroxycoumarins (esculetin or
fraxetin) through the inhibition of M2 macrophage differentiation in
tumor-associated macrophages and/or G(1) arrest in tumor cells
SO EUROPEAN JOURNAL OF PHARMACOLOGY
LA English
DT Article
DE Dihydroxycoumarins; Antitumor; Antimetastatic; G(1) arrest; M2
macrophage; Stat 3 phosphorylation
ID MATRIX METALLOPROTEINASES; COLORIMETRIC ASSAY; IMMUNE CELLS; IN-VITRO;
ANGELICA; CANCER; ROOTS; PROLIFERATION; GROWTH; STAT3
AB Tumor growth and metastasis are closely associated with the M2 macrophage activation of tumor-associated macrophages (TAMs) in the tumor microenvironment as well as the development of tumor cells. In this study, we examined the antiproliferative, antitumor, and antimetastatic effects of three dihydroxycoumarins (esculetin, fraxetin, and daphnetin) against osteosarcoma LM8 cells (in vitro) and …
C1 [Kimura, Yoshiyuki] Ehime Univ, Grad Sch Med, Dept Basic Med Res, Div Biochem Pharmacol, Toon City, Ehime 7910295, Japan.
[Sumiyoshi, Maho] Ehime Univ, Grad Sch Med, Dept Funct Biomed, Div Funct Histol, Toon City, Ehime 7910295, Japan.
RP Kimura, Y (通讯作者)，Ehime Univ, Grad Sch Med, Dept Basic Med Res, Div Biochem Pharmacol, Toon City, Ehime 7910295, Japan.
EM yokim@m.ehime-u.ac.jp
FU Ministry of Education, Culture, Sports, Science and Technology
[26460908]
FX This work was supported in part by a Grant-in-Aid for Scientific
Research (C) (No. 26460908 to Yoshiyuld Kimura) from the Ministry of
Education, Culture, Sports, Science and Technology. The authors wish to
thank Dr. K. Kameda (Integrated Center for Sciences) for the analysis of
flow cytometry.
CR Jimenez-Orozco FA, 2011, EUR J PHARMACOL, V668, P35, DOI 10.1016/j.ejphar.2011.06.024
Allavena P, 2012, CLIN EXP IMMUNOL, V167, P195, DOI 10.1111/j.1365-2249.2011.04515.x
Bruyere F, 2010, FASEB J, V24, P8, DOI 10.1096/fj.09-132852
Capece D, 2013, BIOMED RES INT, V2013, DOI 10.1155/2013/187204
Du BW, 2014, PLOS ONE, V9, DOI 10.1371/journal.pone.0088022
Egeblad M, 2002, NAT REV CANCER, V2, P161, DOI 10.1038/nrc745
Ekholm SV, 2000, CURR OPIN CELL BIOL, V12, P676, DOI 10.1016/S0955-0674(00)00151-4
Ellenberg D, 2010, PROG RETIN EYE RES, V29, P208, DOI 10.1016/j.preteyeres.2010.01.002
FERRARI M, 1990, J IMMUNOL METHODS, V131, P165, DOI 10.1016/0022-1759(90)90187-Z
Gordon S, 2003, NAT REV IMMUNOL, V3, P23, DOI 10.1038/nri978
HARDT TJ, 1983, ARZNEIMITTEL-FORSCH, V33-2, P1662
Hoult JRS, 1996, GEN PHARMACOL-VASC S, V27, P713, DOI 10.1016/0306-3623(95)02112-4
ISHIYAMA M, 1993, CHEM PHARM BULL, V41, P1118
Joyce JA, 2009, NAT REV CANCER, V9, P239, DOI 10.1038/nrc2618
KIMURA Y, 1985, BIOCHIM BIOPHYS ACTA, V834, P224
Kimura Y, 2001, J NUTR, V131, P1844, DOI 10.1093/jn/131.6.1844
Kimura Y, 2004, PLANTA MED, V70, P211, DOI 10.1055/s-2004-815537
Kimura Y, 2003, INT J CANCER, V106, P429, DOI 10.1002/ijc.11256
Kimura Y, 1997, J NAT PROD, V60, P249, DOI 10.1021/np960407a
Kimura Y, 2008, CANCER SCI, V99, P2083, DOI 10.1111/j.1349-7006.2008.00948.x
Kimura Y, 2008, CANCER SCI, V99, P2336, DOI 10.1111/j.1349-7006.2008.00938.x
Kimura Y, 2008, CANCER LETT, V265, P84, DOI 10.1016/j.canlet.2008.02.009
Kimura Y, 2008, J NAT MED-TOKYO, V62, P308, DOI 10.1007/s11418-008-0242-3
Kimura Y, 2013, PHOTOCHEM PHOTOBIOL, V89, P1216, DOI 10.1111/php.12122
Kimura Y, 2013, PHYTOMEDICINE, V20, P328, DOI 10.1016/j.phymed.2012.10.016
Kitadai Y, 2010, J ONCOL, V2010, DOI 10.1155/2010/468725
Kleiner DE, 1999, CANCER CHEMOTH PHARM, V43, pS42, DOI 10.1007/s002800051097
Lewis CE, 2006, CANCER RES, V66, P605, DOI 10.1158/0008-5472.CAN-05-4005
Mantovani A, 2004, TRENDS IMMUNOL, V25, P677, DOI 10.1016/j.it.2004.09.015
Matsukawa A, 2003, J IMMUNOL, V171, P6198, DOI 10.4049/jimmunol.171.11.6198
Meyer M, 1999, EMBO J, V18, P363, DOI 10.1093/emboj/18.2.363
MOSMANN T, 1983, J IMMUNOL METHODS, V65, P55, DOI 10.1016/0022-1759(83)90303-4
Mosser DM, 2003, J LEUKOCYTE BIOL, V73, P209, DOI 10.1189/jlb.0602325
Nakao S, 2005, J CLIN INVEST, V115, P2979, DOI 10.1172/JCI23298
Padua D, 2009, CELL RES, V19, P89, DOI 10.1038/cr.2008.316
Park SS, 2011, ONCOL REP, V25, P223, DOI 10.3892/or_00001064
Schmidt M, 2002, MOL CELL BIOL, V22, P7842, DOI 10.1128/MCB.22.22.7842-7852.2002
Schmieder A, 2012, SEMIN CANCER BIOL, V22, P289, DOI 10.1016/j.semcancer.2012.02.002
Sherr CJ, 1999, GENE DEV, V13, P1501, DOI 10.1101/gad.13.12.1501
Sica A, 2006, EUR J CANCER, V42, P717, DOI 10.1016/j.ejca.2006.01.003
Sica A, 2008, SEMIN CANCER BIOL, V18, P349, DOI 10.1016/j.semcancer.2008.03.004
Sica A, 2007, J CLIN INVEST, V117, P1155, DOI 10.1172/JCI31422
Singh BN, 2014, CANCER METAST REV, V33, P41, DOI 10.1007/s10555-013-9457-1
Singh BN, 2011, BIOCHEM PHARMACOL, V82, P1807, DOI 10.1016/j.bcp.2011.07.093
Sumiyoshi M, 2014, J NAT MED-TOKYO, V68, P83, DOI 10.1007/s11418-013-0774-z
Takeda K, 1999, IMMUNITY, V10, P39, DOI 10.1016/S1074-7613(00)80005-9
[truncated: 41,395 more rows]
