# Supplementary material for: Global scientific trends on matrix metalloproteinase and osteosarcoma: A bibliometric and visualized analysis
Source: Front Oncol. 2023 Feb 6;13:1064815. doi: 10.3389/fonc.2023.1064815 (PMC9939641; doi:10.3389/fonc.2023.1064815)
Supplement: Supplementary file 5 [file Table_1.xlsx]

## Sheet: Table1
Supplementary Table 1 The top 10 journals of MMP-OS research.
RANK	Journal	N	（％）	IF（2021）	JCR division	Country
1	MOLECULAR MEDICINE REPORTS	35	3.638	3.423	Q3	GREECE
2	ONCOLOGY REPORTS	35	3.638	4.136	Q3	GREECE
3	ONCOLOGY LETTERS	32	3.326	3.111	Q3	GREECE
4	INTERNATIONAL JOURNAL OF ONCOLOGY	30	3.119	5.884	Q2	GREECE
5	BIOCHEMICAL AND BIOPHYSICAL RESEARCH COMMUNICATIONS	17	1.767	3.322	Q3	USA
6	JOURNAL OF BIOLOGICAL CHEMISTRY	16	1.663	5.486	Q2	USA
7	EUROPEAN REVIEW FOR MEDICAL AND PHARMACOLOGICAL SCIENCES	13	1.351	3.784	Q2	ITALY
8	ANTICANCER RESEARCH	11	1.143	2.435	Q4	GREECE
9	CANCER RESEARCH	11	1.143	13.312	Q1	USA
10	JOURNAL OF CELLULAR PHYSIOLOGY	11	1.143	6.513	Q1	USA

## Sheet: Table2
	Supplementary Table 2 The top co-cited 10 journals of MMP-OS research.
RANK	co-cited journal	N	IF（2021）	JCR division	Country
1	JOURNAL OF BIOLOGICAL CHEMISTRY	1537	5.486	Q2	USA
2	CANCER RESEARCH	1378	13.312	Q1	USA
3	ONCOGENE	738	8.756	Q1	ENGLAND
4	PLoS One	651	3.752	Q2	USA
5	CELL	623	66.85	Q1	USA
6	PROCEEDINGS OF THE NATIONAL ACADEMY OF SCIENCES OF THE UNITED STATES OF AMERICA	569	12.779	Q1	USA
7	BIOCHEMICAL AND BIOPHYSICAL RESEARCH COMMUNICATIONS	521	3.322	Q3	USA
8	INTERNATIONAL JOURNAL OF CANCER	518	7.316	Q1	SWITZERLAND
9	CLINICAL CANCER RESEARCH	507	13.801	Q1	USA
10	NATURE	475	69.504	Q1	ENGLAND

## Sheet: Table3
Supplementary Table 3 The top 10 countries/regions and institutions involved in MMP-OS research.
RANK	Country/region	N	Percent(％)	Centrality		Institution	N	Percent(％)	Country/region	Centrality
1	CHINA	542	48.6099	0.26		China Med Univ	52	2.53165	CHINA	0.1
2	USA	146	13.0942	0.76		Shanghai Jiao Tong Univ	28	1.36319	CHINA	0.08
3	JAPAN	77	6.90583	0.02		Shandong Univ	22	1.07108	CHINA	0.06
4	SOUTH KOREA	36	3.2287	0.04		Cent S Univ	19	0.925024	CHINA	0.01
5	ITALY	33	2.95964	0.17		Chung Shan Med Univ	18	0.876339	CHINA	0.01
6	UK	23	2.06278	0.18		Zhejiang Univ	18	0.876339	CHINA	0.06
7	GERMANY	22	1.97309	0.08		Chung Shan Med Univ Hosp	17	0.827653	CHINA	0.01
8	FRANCE	21	1.88341	0.1		Jilin Univ	16	0.778968	CHINA	0.05
9	NORWAY	21	1.88341	0.02		Wuhan Univ	16	0.778968	CHINA	0.02
10	INDIA	17	1.52466	0.02		Second Mil Med Univ	16	0.778968	CHINA	0.07

## Sheet: Table4
Supplementary Table 4 The top 10 authors and co-cited authors of MMP-OS research.
RANK	Author	Count	Citation	H-index	Co-cited author	H-index	co-citation	cluster
1	Lu, Ko-Hsiu	29	397	20	Mirabello, Lisa	38	108	1
2	Yang, Shun-Fa	27	449	49	Bjornland, Kristin	23	90	2
3	Yang, Jia-Sing	17	164	56	Bacci, G.	60	80	2
4	Hsieh,Yih-Shou	16	251	44	Zhang, Yuanyuan	58	76	1
5	Hsieh, YI-HSIEN	13	101	33	Ottaviani, G.	21	74	1
6	Chen, Pei-Ni	11	155	30	Livak, Kenneth J.	48	64	1
7	Chung, Jing-Gung	9	314	59	Bielack, S.	42	62	1
8	Yang, Jai-Sing	7	256	56	Egeblad, M	11	61	2
9	Chueh, Fu-Shin	7	91	26	Zhang, J.	108	60	1
10	Dass, Crispin R.	6	332	50	Dass, Crispin R.	50	58	2
10	Choong, Peter F. M.	6	242	16

## Sheet: Table5
Supplementary Table 5 The top 20 keywords of MMP-OS research.
RANK	Keyword	Occurrences	N（％）	RANK	Keyword	Occurrences	N（％）
1	osteosarcoma	491	27.1721	11	angiogenesis	22	1.21749
2	invasion and migration	196	10.8467	12	cell proliferation	22	1.21749
3	metastasis	120	6.64084	13	pancreatic cancer	21	1.16215
4	apoptosis	103	5.70006	14	akt	20	1.10681
5	proliferation	90	4.98063	15	growth	17	0.940786
6	mmp	77	4.26121	16	bone	14	0.774765
7	mmp-9	54	2.98838	17	cell migration	14	0.774765
8	mmp-2	39	2.15827	18	microrna	14	0.774765
9	prognosis	29	1.60487	19	s100a4	14	0.774765
10	EMT	23	1.27283	20	beta-catenin	13	0.719424
					chondrosarcoma	13	0.719424

## Sheet: Table6
Supplementary Table 6 Top 10 co-cited references for MMP-OS research
RANK	ID	Title	Journal	Co-citation	Year	type of article
1	Mirabello, Lisa	Osteosarcoma Incidence and Survival Rates From 1973 to 2004 Data From the Surveillance, Epidemiology, and End Results Program	CANCER	76	2009	Article
2	Ottaviani, Giulia	The Epidemiology of Osteosarcoma	Cancer Treatment and Research	63	2009	Proceedings Paper
3	Livak, KJ	Analysis of relative gene expression data using real-time quantitative PCR and the 2(T)(-Delta Delta C) method	METHODS	62	2001	Article
4	Bjornland, K	Matrix metalloproteinases participate in osteosarcoma invasion	JOURNAL OF SURGICAL RESEARCH	58	2005	Article
5	Egeblad, M	New functions for the matrix metalloproteinases in cancer progression	NATURE REVIEWS CANCER	57	2002	review
6	Bielack, SS	Prognostic factors in high-grade osteosarcoma of the extremities or trunk: An analysis of 1,702 patients treated on neoadjuvant cooperative osteosarcoma study group protocols	JOURNAL OF CLINICAL ONCOLOGY	49	2002	Article
7	Luetke, Anja	Osteosarcoma treatment - Where do we stand? A state of the art review	CANCER TREATMENT REVIEWS	38	2014	review
8	Marina, N	Biology and therapeutic advances for pediatric osteosarcoma	ONCOLOGIST	37	2004	review
9	Himelstein, B P	Matrix metalloproteinase-9 (MMP-9) expression in childhood osseous osteosarcoma	Medical and pediatric oncology	34	1998	Article
10	Isakoff, Michael S	Osteosarcoma: Current Treatment and a Collaborative Pathway to Success	JOURNAL OF CLINICAL ONCOLOGY	31	2015	review

## Sheet: Table7
Supplementary Table 7 The top 10 journals of top100 cited articles research
RANK	Journal	N	IF（2020）	JCR division	Country
1	JOURNAL OF BIOLOGICAL CHEMISTRY	7	5.486	Q2	USA
2	ONCOTARGET	5	N/A	N/A	USA
3	BMC CANCER	4	4.638	Q2	ENGLAND
4	FOOD AND CHEMICAL TOXICOLOGY	4	5.572	Q1	ENGLAND
5	ONCOLOGY REPORTS	4	4.136	Q2	GREECE
6	TUMOR BIOLOGY	4	N/A	N/A	SWITZERLAND
7	CANCER RESEARCH	3	13.312	Q1	USA
8	CARCINOGENESIS	3	4.741	Q2	ENGLAND
9	CLINICAL & EXPERIMENTAL METASTASIS	3	4.51	Q2	NETHERLANDS
10	ANTI-CANCER DRUGS	2	2.389	Q4	USA
	BIOCHEMICAL AND BIOPHYSICAL RESEARCH COMMUNICATIONS	2	3.322	Q2	USA
	CANCER LETTERS	2	9.756	Q1	NETHERLANDS
	Cell Death & Disease	2	9.705	Q1	ENGLAND
	INTERNATIONAL JOURNAL OF ONCOLOGY	2	5.884	Q2	GREECE
	JOURNAL OF ORTHOPAEDIC RESEARCH	2	3.102	Q2	USA
	MOLECULAR THERAPY	2	12.91	Q1	USA
	ONCOGENE	2	8.756	Q1	ENGLAND
	ONCOLOGY RESEARCH	2	4.938	Q2	USA
	PLoS One	2	3.752	Q2	USA

## Sheet: Table8
Supplementary Table 8 The top co-cited 20 journals of top100 cited articles research
RANK	co-cited journal	Citations	IF（2021）	JCR division	Country
1	JOURNAL OF BIOLOGICAL CHEMISTRY	267	5.486	Q2	USA
2	CANCER RESEARCH	245	13.312	Q1	USA
3	ONCOGENE	125	8.756	Q1	ENGLAND
4	NATURE	84	69.504	Q1	ENGLAND
5	PROCEEDINGS OF THE NATIONAL ACADEMY OF SCIENCES OF THE UNITED STATES OF AMERICA	83	12.779	Q1	USA
6	CELL	77	66.85	Q1	USA
7	INTERNATIONAL JOURNAL OF CANCER	75	7.316	Q1	SWITZERLAND
8	CLINICAL CANCER RESEARCH	72	13.801	Q1	USA
9	JOURNAL OF CLINICAL ONCOLOGY	65	50.769	Q1	USA
10	PLoS One	49	3.752	Q2	USA
11	JOURNAL OF CLINICAL ONCOLOGY	48	50.717	Q1	USA
12	BIOCHEMICAL AND BIOPHYSICAL RESEARCH COMMUNICATIONS	47	3.322	Q3	USA
13	CANCER LETTERS	41	9.756	Q1	NETHERLANDS
14	MOLECULAR AND CELLULAR BIOLOGY	40	5.124	Q2	USA
15	SCIENCE	39	63.798	Q1	USA
16	CLINICAL & EXPERIMENTAL METASTASIS	37	4.51	Q2	NETHERLANDS
17	JOURNAL OF CELL BIOLOGY	37	8.077	Q1	USA
18	BRITISH JOURNAL OF CANCER	36	9.089	Q1	ENGLAND
19	CANCER	36	3.243	Q3	USA
20	ANTICANCER RESEARCH	32	2.435	Q4	USA
	INTERNATIONAL JOURNAL OF ONCOLOGY	32	5.884	Q2	GREECE
	JOURNAL OF CELLULAR BIOCHEMISTRY	32	4.48	Q2	USA

## Sheet: Table9
Supplementary Table 9 The top 20 keywords of top100 cited articles research
RANK	Keyword	Occurrences	N（％）	RANK	Keyword	Occurrences	N（％）
1	osteosarcoma	50	10.5042	11	mmp-9	13	2.73109
2	expression	42	8.82353	12	progression	12	2.52101
3	invasion and migration	35	7.35294	13	mmp-2	11	2.31092
4	cancer	32	6.72269	14	activation	10	2.10084
5	metastasis	29	6.09244	15	angiogenesis	10	2.10084
6	mmp	29	6.09244	16	gene-expression	9	1.89076
7	apoptosis	19	3.9916	17	chemotherapy	8	1.68067
8	in-vitro	19	3.9916	18	cancer cells	7	1.47059
9	proliferation	18	3.78151	19	nf-kappa-b	7	1.47059
10	growth	17	3.57143	20	cancer-cells	6	1.2605
					cells	6	1.2605
					down-regulation	6	1.2605
					in-vivo	6	1.2605
					iv collagenase	6	1.2605
					pathway	6	1.2605
					receptor	6	1.2605
					survival	6	1.2605
					tissue inhibitor	6	1.2605
